# Supplementary material for: Rapid 16S rRNA Next-Generation Sequencing of Polymicrobial Clinical Samples for Diagnosis of Complex Bacterial Infections
Source: PLoS One. 2013 May 29;8(5):e65226. doi: 10.1371/journal.pone.0065226 (PMC3666980; doi:10.1371/journal.pone.0065226)
Supplement: File S1 — De-noised sequences. (TGZ) [file pone.0065226.s002.gz]

Archive with 77 entries (76 files):
- denoised
- denoised/CF10_denoised.fasta
- denoised/CF11_denoised.fasta
- denoised/CF13_denoised.fasta
- denoised/CF14_denoised.fasta
- denoised/CF15_denoised.fasta
- denoised/CF16_denoised.fasta
- denoised/CF17_denoised.fasta
- denoised/CF18_denoised.fasta
- denoised/CF19_denoised.fasta
- denoised/CF20_denoised.fasta
- denoised/CF22_denoised.fasta
- denoised/CF23_denoised.fasta
- denoised/CF26_denoised.fasta
- denoised/CF27_denoised.fasta
- denoised/CF28_denoised.fasta
- denoised/CF29_denoised.fasta
- denoised/CF2_denoised.fasta
- denoised/CF30_denoised.fasta
- denoised/CF31_denoised.fasta
- denoised/CF32_denoised.fasta
- denoised/CF33_denoised.fasta
- denoised/CF34_denoised.fasta
- denoised/CF36_denoised.fasta
- denoised/CF37_denoised.fasta
- denoised/CF38_denoised.fasta
- denoised/CF39_denoised.fasta
- denoised/CF40_denoised.fasta
- denoised/CF41_denoised.fasta
- denoised/CF42_denoised.fasta
- denoised/CF44_denoised.fasta
- denoised/CF46_denoised.fasta
- denoised/CF47_denoised.fasta
- denoised/CF49_denoised.fasta
- denoised/CF4_denoised.fasta
- denoised/CF50_denoised.fasta
- denoised/CF51_denoised.fasta
- denoised/CF52_denoised.fasta
- denoised/CF53_denoised.fasta
- denoised/CF54_denoised.fasta
- denoised/CF56_denoised.fasta
- denoised/CF57_denoised.fasta
- denoised/CF58_denoised.fasta
- denoised/CF59_denoised.fasta
- denoised/CF5_denoised.fasta
- denoised/CF60_denoised.fasta
- denoised/CF61_denoised.fasta
- denoised/CF62_denoised.fasta
- denoised/CF63_denoised.fasta
- denoised/CF64_denoised.fasta
- denoised/CF65_denoised.fasta
- denoised/CF66_denoised.fasta
- denoised/CF67_denoised.fasta
- denoised/CF68_denoised.fasta
- denoised/CF69_denoised.fasta
- denoised/CF6_denoised.fasta
- denoised/CF70_denoised.fasta
- denoised/CF71_denoised.fasta
- denoised/CF73_denoised.fasta
- denoised/CF74_denoised.fasta
- denoised/CF75_denoised.fasta
- denoised/CF76_denoised.fasta
- denoised/CF77_denoised.fasta
- denoised/CF78_denoised.fasta
- denoised/CF79_denoised.fasta
- denoised/CF8_denoised.fasta
- denoised/CF90_denoised.fasta
- denoised/CF91_denoised.fasta
- denoised/CF92_denoised.fasta
- denoised/CF93_denoised.fasta
- denoised/brain1_denoised.fasta
- denoised/brain2_denoised.fasta
- denoised/brain3_denoised.fasta
- denoised/brain4_denoised.fasta
- denoised/lymphnode_denoised.fasta
- denoised/ntc_denoised.fasta
- denoised/mix2_denoised.fasta
