# Supplementary material for: Rapid 16S rRNA Next-Generation Sequencing of Polymicrobial Clinical Samples for Diagnosis of Complex Bacterial Infections
Source: PLoS One. 2013 May 29;8(5):e65226. doi: 10.1371/journal.pone.0065226 (PMC3666980; doi:10.1371/journal.pone.0065226)
Supplement: File S1 — De-noised sequences. (TGZ) [file pone.0065226.s002.gz › denoised/CF17_denoised.fasta]

>cons0001|6144
TCTGGACCGTGTCTCAGTTCCAGTGTGACTGATCATCCTCTCAGACCAGTTACGGATCGTCGCCTTGGTAGGCCTTTACCCCACCAACTAGCTAATCCGACCTAGGCTCATCTGATAGCGTGAGGTCCGAAGATCCCCCACTTTCTCCCTCAGGACGTATGCGGTATTAGCGCCCGTTTCCGGACGTTATCCCCCACTACCAGGCAGATTCCTAGGCATTACTCACCCGTCCGCCGCTGAATCCAGGAGCAAGCTCCCTTCATCCGCTCGACTTGCATGTGTTAGGCCTGCCGCCAGCGTTCAAT
>cons0002|2732
TTTGGGCCGTGTCTCAGTCCCAATGTGGCCGATCACCCTCTCAGGTCGGCTATGCATCACGGCCTTGGTGAGCCGTTACCTCACCAACTAGCTAATGCACCGCGGGTCCATCCATCAGCAGAAGCTTGCGCCTCTTTTCCTCTTCAAACCATGCGGTTCGAAGACCTATGCGGTTTTAGCATCCGTTTCCGAATGTTATCCCCCTCTGATGGGCAGGTTACCCACGTGTTACTCACCCGTTCGCCACTAGATTGACCAGTGCAAGCACCGGTCGCTCTCGTTCGACTTGCATGTATTAGGCACGCCGCCAGCGTTCGT
>cons0003|2489
TCTGGGCCGTGTCTCAGTCCCAGTGTGGCCGATCACCCTCTCAGGTCGCTATGTATCGTCGCCTTGGTGAGCCGTTACCCCACCAACTAGCTAATACAACGCAGGTCCATCTGGTAGTGATGCAATTGCACCTTTTAAGCAAATGTCATGCAACATCTACTCTTATGCGGTATTAGCTATCGTTTCCAATAGTTATCCCCCGCTACCAGGCAGGTTACCTACGCGTTACTCACCCGTTCGCAACTCATCCGGAGAAGCAAGCTCCTCCTTCAGCGTTCTACTTGCATGTATTAGGCACGCCGCCAGCGTTCGT
>cons0004|1236
TCTGGGCCGTGTCTCAGTCCCAGTGTGGCCGATCACCCTCTCAGGTCGCTATGTATCGTCGCCTTGGTGAGCCGTTACCTCACCAACTAGCTAATACAACGCAGGTCCATCTGGTAGTGATGCAATTGCACCTTTCAAGCAGATATCATGCAATATCTACTGTTATGCGGTATTAGCTATCGTTTCCAATAGTTATCCCCCGCTACCAGGCAGGTTACCTACGCGTTACTCACCCGTTCGCAACTCATCCGGAGAAGCAAGCTCCTCCTTCAGCGTTCTACTTGCATGTATTAGGCACGCCGCCAGCGTTCGT
>cons0005|676
TCTGGGCCGTGTCTCAGTCCCAGTGTGGCCGGTCACCCTCTCAGGCCGGCTACCCGTCGTCGCCTTGGTGAGCCGTTACCTCACCAACAAGCTGATAGGCCGTGAGCCCATCTATAACCACTACATAACGCTTTCCACCAACACCCCATGCGGAGATTGGTCGTATCCGGTATTAGACCCAGTTTCCCGGGCTTATCCCAGAGTTAAAGGTAGGTTACTCACGTATTACTCACCCGTTCGCCACTAATCCACCTAGCAAGCTAGGCTTCATCGTTCGACTTGCATGTGTTAAGCACGCCGCCAGCGTTCGT
>cons0006|667
TCTGGGCCGTGTCTCAGTCCCAGTGTGGCCGATCACCCTCTCAGGTCGGCTATGTATCGTCGCCTTGGTGAGCCGTTACCTCACCAACTAGCTAATACAACGCAGGTCCATCTGGTAGTGGTGCAATTGCACCTTTTAAGCACATATCATGCGATATCTACTGTTATGCGGTATTAGCTATCGTTTCCAATAGTTATCCCCCGCTACCAGGCAGGTTACCTACGCGTTACTCACCCGTTCGCAACTCATCCGGAAAGAGCAAGCTCCTCCTTCAGCGTTCTACTTGCATGTATTAGGCACGCCGCCAGCGTTCGT
>cons0007|660
TCTGGGCCGTGTCTCAGTCCCAGTGTGGCCGATCACCCTCTCAGGTCGGCTATGTATCGTCGCCTTGGTGAGCCGTTACCTCACCAACTAGCTAATACAACGCAGGTCCATCTGGTAGTGATGCAATTGCACCTTTCAAGCAGATATCATGCAATATCTACTGTTATGCGGTATTAGCTATCGTTTCCAATAGTTATCCCCCGCTACCAGGCAGGTTACCTACGCGTTACTCACCCGTTCGCAACTCATCCGGAGAAGCAAGCTCCTCCTTCAGCGTTCTACTTGCATGTATTAGGCACGCCGCCAGCGTTCGT
>cons0008|592
TCTGGGCCGTGTCTCAGTCCCAGTGTGGCCGATCACCCTCTCAGGTCGGCTATGTATCGTCGCCTAGGTGAGCCGTTACCTCACCTACTAGCTAATACAACGCAGGTCCATCTTGTAGTGGAGCAATTGCCCCTTTCAAATAAATGACATGTGTCATCCATTGTTATGCGGTATTAGCTATCGTTTCCAATAGTTATCCCCCGCTACAAGGCAGGTTACCTACGCGTTACTCACCCGTTCGCAACTCATCCAAGAAGAGCAAGCTCCTCTCTTCAGCGTTCTACTTGCATGTATTAGGCACGCCGCCAGCGTTCGT
>cons0009|574
TCTGGGCCGTGTCTCAGTCCCAATGTGGCCGTTCATCCTCTCAGACCGGCTACTGATCATCGCCTTGGTGGGCCGTTACCCCTCCAACTAGCTAATCAGACGCAATCCCCTCCTTCAGTGATAGCTTATAAATAGAGGCCACCTTTCATCCAGTCTCGATGCCGAGATTGGATCGTATGCGGTATTAGCAGTCGTTTCCAACTGTTGTCCCCCTCTGAAGGGCAGGTTGATTACGCGTTACTCACCCGTTCGCCACTAAGATTGATAGAAGCAAGCTTCCATCGCTCTTCGTTCGACTTGCATGTGTTAAGCACGCCGCCAGCGTTCGT
>cons0010|530
TCTGGGCCGTGTCTCAGTCCCAGTGTGGCCGATCACCCTCTCAGGTCGGCTATGTATCGTCGCCTTGGTGAGCCGTTACCTCACCAACTAGCTAATACAACGCAGGTCCATCTCTTAGTGATGCAATTGCACCTTTCAAATCAATATCATGCGATATCGACTTTTATGCGGTATTAGCTATCGTTTCCAATAGTTATCCCCCGCTAAGAGGCAGGTTACCTACGCGTTACTCACCCGTTCGCAACTCATCCGCTCGGTGCAAGCACCAAGCTTCAGCGTTCTACTTGCATGTATTAGGCACGCCGCCAGCGTTCAT
>cons0011|520
TCTGGACCGTGTCTCAGTTCCAGTGTGACTGATCATCCTCTCAGACCAGTTACGGATCGTCGCCTTGGTAGGCCTTTACCCCACCAACTAGCTAATCCGACCTAGGCTCATCTGATAGCGTGAGGTCCGAAGATCCCCCACTTTCTCCCTCAGGACGTATGCGGTATTAGCGCCCGTTTCCGGACGTTATCCCCCACTACCAGGCAGATTCCTAGGCATTACTCACCCGTCCGCCGCTGAATCCAGGAGCAAGCCCCCTTCATCCGCTCGACTTGCATGTGTTAGGCCTGCCGCCAGCGTTCAAT
>cons0012|520
TTTGGACCGTGTCTCAGTTCCAATGTGGGGGACCTTCCTCTCAGAACCCCTACTGATCGATGTCTTGGTGAGCCGTTACCTCACCAACAAACTAATCAGACGCATCCCCATCCAATACCGAAATTCTTTAATGTATAATTCATGAGAAAAATACATACCATCAGGAATTAGTCCGTCTTTCAACGGGTTATGCCTGAGTATTGGGTAGGTTGGATACGCGTTACTCACCCGTGCGCCGGTCGCCATCATTGGTTGCAAGCAACCAACATGCTGCCCCTCGACTTGCATGTGTTAAGCCTGTAGCTAGCGTTCAT
>cons0013|494
TTTGGACCGTGTCTCAGTTCCAATGTGGGGGACCTTCCTCTCAGAACCCCTACTGATCGTTGCCTTGGTGGGCCGTTACCCCGCCAACAAGCTAATCAGACGCATCCCCATCCATAACCGATAAATCTTTACTTCACATCTGATGCCGTCAGTGAAGACCATAAGGTATTAGTCTGCCTTTCGGCAGGTTATCCCTTAGTCATGGGAAGGTTGGATACGCGTTACTCACCCGTGCGCCGGTCGACGTCCAAAAAGTGCAAGCACTTAATGCCGTTTCCCCTCGACTTGCATGTGTTAAGCCTGTAGCTAGCGTTCAT
>cons0014|449
TCTGGGCCGTGTCTCAGTCCCAGTGTGGCCGATCACCCTCTCAGGTCGCTATGTATCGTCGCCTTGGTGAGCCGTTACCTCACCAACTAGCTAATACAACGCAGGTCCATCTCTTAGTGATGCAGTTGCACCTTTCAAGTCAACATCATGCAATGTCGACTTTTATGCGGTATTAGCTATCGTTTCCAATAGTTATCCCCCGCTAAGAGGCAGGTTACCTACGCGTTACTCACCCGTTCGCAACTCCTCCGCTCGGTGCAAGCACCAAGCTTCAGCGTTCTACTTGCATGTATTAGGCACGCCGCCAGCGTTCAT
>cons0015|311
TCTGGGCCGTGTCTCAGTCCCAGTGTGGCCGATCACCCTCTCAGGTCGGCTATGCATCGTCGCCTTGGTAGGCCTTTACCCCACCAACTAGCTAATGCACCGCAAAGCCATCTCATAGTGTTAGCCGAAACCAACTTTTAAACATATATCATGCGATTTATGCTGTTATCCGGTATTAGCTATCGTTTCCAATAGTTGTCCCCGTCTATGAGGCAGGTTCTTTACGTGTTACTCACCCGTTCGCCGCTAAGTTTTTCTAGTGCAAGCACCAGAAAAACTTCGCTCGACTTGCATGTATTAGGCACGCCGCCAGCGTTCGT
>cons0016|309
TAAGGGCCGTATCTCAGTCCCCTTGTGGCCGTCCACCCTCTCAGGCCGGCTACCTATCTTCGCCTTGGTGGGCCGTTACCCCTCCAACTAGCTAATAGGACGCAAGGCTCTCCGCAGGCGTCTCCTTTCATCACTAAGCTATGCAGCTTAATGACCTTATCCGGTATTATCAGCAGTTTCCTGCTGTTATCCCGGTCCCGCAGGCAAGTTCCTTACGCGTTACTCACCCGTCCGCCATGGTTACCATGTGCAAGCACCACTTCCCCATCGACTTGCATGTGTTAAGCATTCTGTCAGCGTTCAT
>cons0017|302
TTTGGACCGTGTCTCAGTTCCAATGTGGGGGACCTTCCTCTCAGAACCCCTACTGATCGTTGCCTTGGTGGGCCGTTACCCCGCCAACAAGCTAATCAGACGCATCCCCATCCATTACCGATAAATCTTTACTTCAAATCTGATGCCGTCATCGAAGACTATGCGGTATTAGTCTGCCTTTCGGCAGGTTATCCCACAGTAATGGGAAGGTTGGATACGCGTTACTCACCCGTGCGCCGGTCGACGTCCAAAGAGTGCAAGCACTCAATGCCGTTTCCCCTCGACTTGCATGTGTTAAGCCTGTAGCTAGCGTTCAT
>cons0018|300
TCTGGACCGTGTCTCAGTTCCAGTGTGACTGATCATCCTCTCAGACCAGTTACGGATCGTCGCCTTGGTAGGCCTTTACCCCACCAACTAGCTAATCCGACCTAGGCTCATCTGATAGCGTGAGGTCCGAAGATCCCCCACTTTCTCCCTCAGGACGTATGCGGTATTAGCGCCCGTTTCCGGACGTTATCCCCCACTACCAGGCAGATTCCTAGGCATTACTCACCCGTCCGCCGCTGAATCCAGGAGCAAGCCCTTCATCCGCTCGACTTGCATGTGTTAGGCCTGCCGCCAGCGTTCAAT
>cons0019|252
TCTGGGCCGTGTCTCAGTCCCAGTGTGGCCGATCACCCTCTCAGGTCGGCTATGTATCGTTGCCTTGGTGAGCCGTTACCTCACCAACTAGCTAATACAACGCAGGTCCATCTGGTAGTGGTGCAATTGCACCTTTCAAGCAGCTATCATGCGATATCTACTGTTATGCGGTATTAGCTATCGTTTCCAATAGTTATCCCCCGCTACCAGGCAGGTTACCTACGCGTTACTCACCCGTTCGCAACTCATCCGGAAAGAGCAAGCTCCTTCCTTCAGCGTTCTACTTGCATGTATTAGGCACGCCGCCAGCGTTCGT
>cons0020|184
TTTGGACCGTGTCTCAGTTCCAATGTGGGGGACCTTCCTCTCAGAACCCCTACTGATCGTTGCCTTGGTGGGCCGTTACCCCGCCAACAAGCTAATCAGACGCATCCCCATCACTGACCGATAAATCTTTCGTTTTCATTAGATGTCTGCAGAAAACCTCATAAGGTATTAGTCCGACTTTCGCCGGGTTATCCCTTAGTCAGAGGCAGGTTGGATACGCGTTACTCACCCGTGCGCCGGTCGACGCCCATCGAAGCAAGCTTCAATGTCGTTTCCCCTCGACTTGCATGTGTTAAGCCTGTAGCTAGCGTTCAT
>cons0021|180
TTTGGACCGTGTCTCAGTTCCAATGTGGGGGACCTTCCTCTCAGAACCCCTACTGATCGAAGTCTTGGTGAGCCGTTACCCCACCAACAAACTAATCAGACGCATCCCCATCCAATACCGAAATTCTTTAATGTATAACTCATGAGAAAAATACATACCATCAGGAATTAGTCCGTCTTTCAACGGGTTATGCCTGAGTATTGGGTAGGTTGGATACGCGTTACTCACCCGTGCGCCGGTCGCCATCATTGGTTGCAAGCAACCAACATGCTGCCCCTCGACTTGCATGTGTTAAGCCTGTAGCTAGCGTTCAT
>cons0022|172
TCTGGACCGTGTCTCAGTTCCAGTGTGACTGATCATCCTCTCAGACCAGTTATGCGTCATAGCCTTGGTGAGCCATTACCTCACCAACTAGCTGATACAATATAGCCTCATCCTACACCGAAAAACTTTCCCTATCTAACTTATGTAAGACAGGAGTATAGAGTATTAGCAGTCGTTTCCAACTGTTGTCCTCTAGTGTAGGGCAGATTAGCTATACATTACTCACCCGTGCGCCACTAACTCATAAGAGCAAGCTCTTACTCGTCCGTTCGACTTGCATGTATTAGGCACGCCGCCAGCGTTCACT
>cons0023|148
TTTGGACCGTGTCTCAGTTCCAATGTGGGGGACCTTCCTCTCAGAACCCCTACTGATCGTAGCCTTGGTGGGCCGTTACCCCGCCAACAAGCTAATCAGACGCATCCCCATCCCTGACCGATGAAATCTTTAATCGTCGTTGGATGCCCGCAGACGATGCCATGAGGTATTAGGCCGACTTTCGACGGGTTATCCCTCAGTCAGAGGCAGGTTGGATACGCGTTACTCACCCGTGCGCCGGTCGACGCCCAAGGAAGCAAGCTTCCCCGTCGTTTCCCCTCGACTTGCATGTGTTAAGCCTGTAGCCAGCGTTCAT
>cons0024|144
TCTGGGCCGTGTCTCAGTCCCAATGTGGCCGTTCACCCTCTCAGGCCGGCTACGCATCATCGTCTTGGTGGGCCGTTACCTCACCAACTAACTAATGCGCCATAAGCTCATCCACTAGTGCTTCTCATCTTTAATAGAAGAAAGATGCCTCTCTCCTACCTATCCGGTATTAGTCCCCGTTTCCAGAGGTTATCCCAGTCTTTGTGGGCAGATTGCTTATGTATTACTCACCCGTTCGCCACTCCTTCTCCCTAGCAAGCTAGGTGTCCGGCGTTCGACTTGCATGTATTAGGCACGCCGCCAGCGTTTAT
>cons0025|139
TCTGGGCCGTGTCTCAGTCCCAGTGTGGCCGATCACCCTCTCAGGTCGGCTATGTATCGTCGCCTTGGTGAGCCGTTACCCCACCAACTAGCTAATACAACGCAGGTCCATCTGGTAGTGATGCAATTGCACCTTTTAAGCAAATGTCATGCAACATCTACTCTTATGCGGTATTAGCTATCGTTTCCAATAGTTATCCCCCACTACCAGGCAGGTTACCTACGCGTTACTCACCCGTTCGCAACTCATCCGGAGAAGCAAGCTCCTCCTTCAGCGTTCTACTTGCATGTATTAGGCACGCCGCCAGCGTTCGT
>cons0026|134
TTTGGACCGTGTCTCAGTTCCAATGTGGGGGACCTTCCTCTCAGAACCCCTACTGATCGTAGCCTTGGTGGGCCGTTACCCCGCCAACAAGCTAATCAGACGCATCCCCATCCATAACCGCTAAACCTTTAATCGTTATTTGATGTCAGCAAACGATATCATACGGTATTAGGCCGTCTTTCAACGGGTTATCCCGTAGTTATGGGAAGGTTGGATACGCGTTACTCACCCGTGCGCCAGTCGTCATCAAGGAAAGCAAGCTTTCCTCATGTTACCCTGCGACTTGCATGTGTTAAGCCTGTAGCTAGCGTTCAT
>cons0027|128
TCTGGGCCGTGTCTCAGTCCCAGTGTGGCCGATCACCCTCTCAGGTCGCTATGTATCGTCGCCTTGGTGAGCCGTTACCTCACCAACTAGCTAATACAACGCAGGTCCATCTGGTAGTGGTGCAATTGCACCTTTTAAGCACATATCATGCGATATCTACTGTTATGCGGTATTAGCTATCGTTTCCAATAGTTATCCCCCGCTACCAGGCAGGTTACCTACGCGTTACTCACCCGTTCGCAACTCATCCGGAAAGAGCAAGCTCCTCCTTCAGCGTTCTACTTGCATGTATTAGGCACGCCGCCAGCGTTCGT
>cons0028|125
TCTGGGCCGTGTCTCAGTCCCAGTGTGGCCGATCACCCTCTCAGGTCGGCTATGCATCGTCGCCTTGGTAGGCCTTTACCCCACCAACTAGCTAATGCACCGCAAAGCCATCTCATAGTGTTAGCAAAACCAACTTTCAAACATCAACCATGCAGTTAATGCTGTTATCCGGTATTAGCTATCGTTTCCAATAGTTGTCCCAGTCTATGAGGCAGGTTCTTTACGTGTTACTCACCCGTTCGCCGCTAAGTTTTTCCGGTGCAAGCACCAGAAAAACTTCGCTCGACTTGCATGTATTAGGCACGCCGCCAGCGTTCGT
>cons0029|119
TCTGGGCCGTGTCTCAGTCCCAATGTGGCCGTTCATCCTCTCAGACCGGCTACTGATCATCGCCTTGGTGGGCCGTTACCCCTCCAACTAGCTAATCAGACGCAATCCCCTCCTTCAGTGATAGCTTATAAATAGAGGCCACCTTTCATCCATCCTCGATGCCGAGGTAGATCGTATGCGGTATTAGCAGTCGTTTCCAACTGTTGTCCCCCTCTGAAGGGCAGGTTGATTACGCGTTACTCACCCGTTCGCCACTAAGATTGATAGAAGCAAGCTTCCATCGCTCTTCGTTCGACTTGCATGTGTTAAGCACGCCGCCAGCGTTCGT
>cons0030|119
TTTGGACCGTTTCTCAGTTCCAATGTGGCCGTTCACCCTCTCAGGCCGGCTACCCATCGTTGCCTTGGTGGGCCGTTACCTTCACCAACTAGCTAATGGGACGCGAGTCCATCTTTTACCACCGGAGTTTTAACTTTCTTAATCATGTGATTTGATAGTTTCATCAGGTTTTAATCCCGGTTTCCCGAGGCTATCCCTGTGTAAAAGGCAGGTTACTCACGTGTTACTCACCCGTCCGCCGCTAATCCGTCTTATCTTCGCCCCGAAGGGTTCTGTTAAGATTTCATCGCTCGACTTGCATGTGTTAAGCGCGCCGCCAGCGTTCGT
>cons0031|117
TCTGGGCCGTGTCTCAGTCCCAGTGTGGCCGATCACCCTCTCAGGTCGGCTATGCATCGTCGCCTTGGTAGGCCTTTACCCCACCAACTAGCTAATGCACCGCAAAGCCATCTCATAGTGTTAGCAAAACCAACTTTTAAACATCAACCATGCAGTTAATGCTGTTATCCGGTATTAGCTATCGTTTCCAATAGTTGTCCCAGTCTATGAGGCAGGTTCTTTACGTGTTACTCACCCGTTCGCCGCTAAGTTTTTCCGGTGCAAGCACCAGAAAAACTTCGCTCGACTTGCATGTATTAGGCACGCCGCCAGCGTTCGT
>cons0032|111
TCTGGACCGTGTCTCAGTTCCAATGTGGCCGTTCATCCTCTCAGACCGGCTACTGATCGTCGCCTTGGTGGGCCGTTACCCCTCCAACTAGCTAATCAGACGCAAACCCCTCCTCCGGCGATAGCTTATAAATAGAGGCCATCCTTTCTTCCGACAGTCATGCGACTTTCGGAACGTATTCGGTATTAGCAGCCGTTTCCAGCTGTTGTCCCCATCCGTAGGGCAGGTTGTTTACGCGTTACTCACCCGTTTGCCACTAGATTGTAGAAAAAGCAAGCTTTCTCTACGCTCTCGTTCGACTTGCATGTGTTAAGCACGCCGCCAGCGTTCGT
>cons0033|104
TCTGGGCCGTGTCTCAGTCCCAGTGTGGCGGATCATCCTCTCAGACCCGCTACTGATCGTCGCCTTGGTAGGCCTTTACCCCACCAACTAGCTAATCAGATATCAGCCGCTCAAACAGCGCAAGGCCAAATGGTCCCCTGCTTTCTTCCTCAGAATATATGCGGTATTAGCTAATCTTTCGATTAGTTATCCCCCACTGCTCGGTACGTTCCGATATGTTACTCACCCGTTCGCCACTCGCCACCCAAGAAGCAAGCTTCTCTGTGCTGCCGTCCGACTTGCATGTGTAAAGCATGCCGCCAGCGTTCAAT
>cons0034|103
TTTGGACCGTGTCTCAGTTCCAATGTGGGGGACCTTCCTCTCAGAACCCCTACTGATCGAAGGCTAGGTGGGCCATTACCCCGCCTACTACCTAATCAGACGCATCGCCATCCTTTACCAATAAATCTTTAGTTGCAACAAGATGCCTCATCGCAACACTACCAGGTATTAATCTTACTTTCGCAAGGCTATCCCTGAGTAAAGGGCAGGTTCGATACGCGTTACGCACCCGTGCGCCGGTCGACGCCCATTAAAAGCAAGCTTTCAATGTCGTTTCCCCTCGACTTGCATGTGTTAAGCCTGTAGCTAGCGTTCAT
>cons0035|100
TCTGGGCCGTGTCTCAGTCCCAGTGTGGCCGATCACCCTCTCAGGTCGGCTATGCATCGTCGCCTTGGTAGGCCTTTACCCCACCAACTAGCTAATGCACCGCAAAGCCATCTCATAGTGTTAGCAAAACCAACTTTAAACATCAACCATGCAGTTAATGCTGTTATCCGGTATTAGCTATCGTTTCCAATAGTTGTCCCAGTCTATGAGGCAGGTTCTTTACGTGTTACTCACCCGTTCGCCGCTAAGTTTTTCCGGTGCAAGCACCAGAAAAACTTCGCTCGACTTGCATGTATTAGGCACGCCGCCAGCGTTCGT
>cons0036|100
TCTGGACCGTGTCTCAGTTCCAGTGTGACTGATCATCCTCTCAGACCAGTTACGGATCGTCGCCTTGGTAGGCCTTTACCCCACCAACTAGCTAATCCGACCTAGGCTCATCTGATAGCGTGAGGTCCGAAGATCCCCCACTTTCTCCCTCAGGACGTATGCGGTATTAGCGCCCGTTTCCGGACGTTATCCCCCACTACCAGGCAGATTCCTAGGCATTACTCACCCGTCCGCCGCTGAATCCAGGAGCAAGNNCCCTTCATCCGCTCGACTTGCATGTGTTAGGCCTGCCGCCAGCGTTCAAT
>cons0037|100
TCTGGGCCGTGTCTCAGTCCCAATGTGGCCGTTCATCCTCTCAGACCGGCTACTGATCATCGCCTTGGTGGGCCGTTACCCCTCCAACTAGCTAATCAGACGCAATCCCCTCCTTCAGTGATAGCTTATAAATAGAGGCCACCTTTCATCCAGTCTCGATGCCGAGATTGGATCGTATGCGGTATTAGCAGTCGTTTCCAACTGTTGTCCCCTCTGAAGGGCAGGTTGATTACGCGTTACTCACCCGTTCGCCACTAAGATTGATAGAAGCAAGCTTCCATCGCTCTTCGTTCGACTTGCATGTGTTAAGCACGCCGCCAGCGTTCGT
>cons0038|93
TCTGGGCCGTGTCTCAGTCCCAGTGTGGCCGATCACCCTCTCAGGTCGCTATGTATCGTCGCCTTGGTGAGCCGTTACCTCACCAACTAGCTAATACAACGCAGGTCCATCTGGTAGTGGAGCAATTGCCCCTTTCAAATCAACATCATGCAATGTCGACTGTTATGCGGTATTAGCTATCGTTTCCAATAGTTATCCCCCGCTACCAGGCAGGTTACCTACGCGTTACTCACCCGTTCGCAACTCATCCGCTCGGTGCAAGCACCAAGCTTCAGCGTTCTACTTGCATGTATTAGGCACGCCGCCAGCGTTCAT
>cons0039|92
TCTGGGCCGTGTCTCAGTCCCAGTGTGGCCGATCACCCTCTCAGGTCGGCTATGTATCGTTGCCTTGGTGAGCCGTTACCTCACCAACTAGCTAATACAACGCAGGTCCATCTGGTAGTGATGCAATTGCACCTTTTAAGCAAATGTCATGCAACATCTACTATTATGCGGTATTAGCTATCGTTTCCAATAGTTATCCCCCGCTACCAGGCAGGTTACCTACGCGTTACTCACCCGTTCGCAACTCATCCGCTCGGTGCAAGCACCAAGCTTCAGCGTTCTACTTGCATGTATTAGGCACGCCGCCAGCGTTCGT
>cons0040|91
TCTGGGCCGTGTCTCAGTCCCAGTGTGGCCGATCACCCTCTCAGGTCGCTATGTATCGTCGCCTTGGTGAGCCGTTACCTCACCAACTAGCTAATACAACGCAGGTCCATCTGGTAGTGATGCAATTGCATCTTTCAATTAATTATCATGCGATAAGCAATTTCATGCGGTATTAGCTATCGTTTCCAATAGTTATCCCCCGCTACCAGGCAGGTTACCTACGCGTTACTCACCCGTTCGCAACTCATCCAAGAAGAGCAAGCTCCTCTCTTCAGCGTTCTACTTGCATGTATTAGGCACGCCGCCAGCGTTCGT
>cons0041|83
TCTGGGCCGTGTCTCAGTCCCAGTGTGGCCGATCACCCTCTCAGGTCGGCTATGTATCGTCGCCTAGGTGAGCCGTTACCTCACCTACTAGCTAATACAACGCAGGTCCATCTGGTAGTGATGCATTTGCACCTTTCAATCAATTATCATGCAATAATTAATATTATGCGGTATTAGCTATCGTTTCCAATAGTTATCCCCGCTACCAGGCAGGTTACCTACGCGTTACTCACCCGTTCGCAACTCACAGTCTATGGTGTAGCAAGCTACGGTATAAACTGTGCGTTCTACTTGCATGTATTAGGCACGCCGCCAGCGTTCGT
>cons0042|78
TCTGGGCCGTGTCTCAGTCCCAGTGTGGCCGATCACCCTCTCAGGTCGGCTATGTATCGTCGCCTAGGTGAGCCGTTACCTCACCTACTAGCTAATACAACGCAGGTCCATCTTGTAGTGGAGCATTTGCCCCTTTCAAATAAATGACATGGGTCATCCATTGTTATGCGGTATTAGCTATCGTTTCCAATAGTTATCCCCCGCTACAAGGCAGGTTACCTACGCGTTACTCACCCGTTCGCAACTCATCCAAGAAGAGCAAGCTCCTCTCTTCAGCGTTCTACTTGCATGTATTAGGCACGCCGCCAGCGTTCGT
>cons0043|73
TTTGGGCCGTGTCTCAGTCCCAATGTGGCCGATCACCCTCTCAGGTCGGCTATGCATCACGGCCTTGGTGAGCCGTTACCTCACCAACTAGCTAATGCACCGCGGGTCCATCCATCAGCAGAAGCTTGCGCCTCTTTTCCTCTTCAAACCATGCGGTTCGAAGACCTATGCGGTTTTAGCATCCGTTTCCGAATGTTATCCCCCTCTGATGGGCAGGTTACCCACGTGTTACTCACCCGTTCGCCACTAGATTGACCAGTGCAAGCACCAGTCGCTCTCGTTCGACTTGCATGTATTAGGCACGCCGCCAGCGTTCGT
>cons0044|73
TAAGGGCCGTGTCTCAGTCCCCTTGTGGCCGTTCACCCTCTCAGGCCGGCTACCCATCATCGCCTTGGTGAGCCGTTACCTCTCCAACTAGCTAATGGGACGCAAAGCTCTCTCACAGCGCATATAGCTTTCATAATCTTAGGATGCCCTAAAATCATAATATCAGGTATTAGCATTCGTTTCCAAATGTTGTCCCTAACTGTGAGGCAAGTTCTTTACGCGTTACTCACCCGTCCGCCACCCAAACCGAAGTTCAAGTAGACTTGCATGTGTTAAGCATTCTGTCAGCGTTCAT
>cons0045|70
TCTGGGCCGTGTCTCAGTCCCAGTGTGGCCGATCACCCTCTCAGGTCGGCTATGTATCGTCGCCTTGGTGAGCCGTTACCTCACCAACTAGCTAATACAACGCAGGTCCATCTGGTAGTGGAGCAATTGCCCCTTTCAAGCAAATGTCATGCAACATCTACTGTTATGCGGTATTAGCTATCGTTTCCAATAGTTATCCCCCGCTACCAGGCAGGTTACCTACGCGTTACTCACCCGTTCGCAACTCATCCGCTCGGTGCAAGCACCAAGCTTCAGCGTTCTACTTGCATGTATTAGGCACGCCGCCAGCGTTCAT
>cons0046|65
TCTGGGCCGTGTCTCAGTCCCAATGTGGCCGTTCATCCTCTCAGACCGGCTACTGATCATCGCCTTGGTGGGCCGTTACCCCTCCAACTAGCTAATCAGACGCAATCCCCTCCTTCAGTGATAGCTTACATGTAGAGGCCACCTTTCATCTATCCTCGATGCCGAGATTAGATCGTATGCGGTATTAGCAGTCGTTTCCAACTGTTGTCCCCCTCTGAAGGGCAGGTTGATTACGCGTTACTCACCCGTTCGCCACTAAGATTGATAGAAGCAAGCTTCCATCGCTCTTCGTTCGACTTGCATGTGTTAAGCACGCCGCCAGCGTTCGT
>cons0047|65
TCTGGGCCGTGTCTCAGTCCCAGTGTGGCCGATCACCCTCTCAGGTCGGCTATGCATCGTCGCCTTGGTAGGCCTTTACCCCACCAACTAGCTAATGCACCGCAAAGCCATCTCATAGTGTTAGCAAAACCAACTTTCAAACATCAACCATGCAGTTAATGCTATTATCCGGTATTAGCTATCGTTTCCAATAGTTGTCCCAGTCTATGAGGCAGGTTCTTTACGTGTTACTCACCCGTTCGCCGCTAAGTTTTTCTAGTGCAAGCACCAGAAAACTTCGCTCGACTTGCATGTATTAGGCACGCCGCCAGCGTTCGT
>cons0048|62
TTTGGGCCGTGTCTCAGTCCCAATGTGGCCGGTCATCCTCTCAGATCGGCTACTGATCGTTGCTTTGGTAGGCTTTTACCCTGCCAACTGGCTAATCAGACGCGGGTCCATCTTATGGCGATAAATCTTTTCACCCTGTACCATGCGGTACTGTGTGCTTATGCGGTATTAGCAGTGATTTCTCTCTGTTATCCCCCTCCATAAGGCAGGTTACCCACGTGTTACTCACCCGTCCGCCACTAGATAACGTATCTTCCGGCCGAAGCTTTCCAATACGCATCTCGTTCGACTTGCATGTGTTAGGCACGCCGCCAGCGTTCAT
>cons0049|61
TTTGGACCGTGTCTCAGTTCCAATGTGGGGGACCTTCCTCTCAGAACCCCTACTGATCGATGCCCTGGTGGGCCGTTACCCCGCCAGCAAGCTAATCAGACGCATCCCCATCCATAACCGAAATTCTTTGCTCCCACTCTGATGCCGTCATGGGAGTACATAAGGTATTAGGCCGCATTTCTACGGGGTATCCCTTAGTTATGGGAAGGTTGGATACGCGTTACTCACCCGTGCGCCGGTCGACGACAGAAAGCAGCAAGCTACTTTCCCGTTTCCCCTCGACTTGCATGTGTTAGGCCTGTAGCTAGCGTTCAT
>cons0050|60
TCTGGGCCGTGTCTCAGTCCCAGTGTGGCCGATCACCCTCTCAGGTCGCTATGTATCGTCGCCTTGGTGAGCCGTTACCCCACCAACTAGCTAATACAACGCAGGTCCATCTGGTAGTGATGCAATTGCACCTTTTAAGCAAATGTCATGCAACATCTACTGTTATGCGGTATTAGCTATCGTTTCCAATAGTTATCCCCCGCTACCAGGCAGGTTACCTACGCGTTACTCACCCGTTCGCAACTCATCCAGAGAAGCAAGCTCCTCCTTCAGCGTTCTACTTGCATGTATTAGGCACGCCGCCAGCGTTCGT
>cons0051|59
TCTGGGCCGTGTCTCAGTCCCAGTGTGGCCGGTCACCCTCTCAGGCCGCTACCCGTCGTCGCCTTGGTAAGCCATTACCTCACCAACAAGCTGATAGGCCGTGAGCCCATCTAAAACCACTCCATAACGCTTTCCACCAACACCCCATGCGGAGATTGGTCGTATCCGGTATTAGACCCAGTTTCCCAGGCTTATCCCAGAGTCAAAGGTAGGTCACTCACGTATTACTCACCCGTTCGCCACTAATCCACCTAGCAAGCTAGGCTTCATCGTTCGACTTGCATGTGTTAAGCACGCCGCCAGCGTTCGT
>cons0052|59
TCTGGACCGTGTCTCAGTTCCAGTGTGGCTGGTCATCCTCTCAGACCAGCTAGAGATCGTCGGCTTGGTCAGCCTTTACCTAACCAACTACCTAATCCCACTTGGGCTCATCTTATGGCAGGTGGCTCGAAAGTCCCACCCTTTAATCCGAAGATTTTACGCGGTATTAGCTACAGTTTCCCGTAGTTATCCCCTCCATAAGCCAGATTCCCAAGCATTACTCACCCGTCCGCCACTCGTCAGCAAATTAGCAAGCTAATTCCTGTTACCGTTCGACTTGCATGTGTTAAGCCTGCCGCCAGCGTTCAAT
>cons0053|57
TTTGGACCGTATCTCAGTTCCAATGTGGGGGACCTTCCTCTCAGAACCCCTACCCATCGAAGGATTGGTGGGCCGTTACCCCGCCAACTTCCTAATGGGACGCACCGCCATCCATCACCGCCCGAAGGCTTTACTCAATCTTACATGCATAAAACTGAGACCATCAGGTATTAATCTTGCTTTCGCAAGCTATCCCTGTGTGATGGGCAGGTTCGGTACGCGTTACTCACCCGTGCGCCGGTCGCCGGCATACTTAGCAAGCTAAGTATCCGCTGCCCCACGACTTGCATGTGTTAAGCCTGTAGCTAGCGTTCAT
>cons0054|57
TTTGGGCCGTGTCTCAGTCCCAATGTGGCCGGTCATCCTCTCAGATCGGCTACTGATCGTTGCTTTGGTAGGCTTTTACCCTGCCAACTGGCTAATCAGACGCGGGTCCATCTTATGGCGATAAATCTTTTCACCCTGTACCATGCGGTACTGTGTGCTTATGCGGTATTAGCAGTGATTTCTCTCTGTTATCCCCTCCATAAGGCAGGTTACCCACGTGTTACTCACCCGTCCGCCACTAGATAACGTATCTTCCGGCCGAAGCTTTCCGATAAGCATCTCGTTCGACTTGCATGTGTTAGGCACGCCGCCAGCGTTCAT
>cons0055|53
TTTGGACCGTGTCTCAGTTCCAATGTGGCCGATCACCCTCTCAGGCCGGCTACTGATCGTCGCCTTGGTGGGCCGTTACCTCACCAACTAGCTAATCAGCCGCGAGTCCATCTTTGACCGAATTTCTTTGACTAATTGATCATGTGATCAGTTAGTGTCATTTGGTATTAATCCCAGTTTCCCGAGGCTATCCCAATGTCAAAGGCAGGTTACTCACGTGTTACTCACCCGTCCGCCGCTAATCCATTTCATCTTCACCCCGAAGGGATCTGTCGAAATTTCATCGCTCGACTTGCATGTGTTAAGCGCGCCGCCAGCGTTCGT
>cons0056|48
TCTGGGCCGTGTCTCAGTCCCAGTGTGGCTGGTCATCCTCTCAGACCAGCTAGAGATCGTCGGCTTGGTGAGCCTTTACCTCACCAACTACCTAATCCCACTTGGGCTCATCCTATGGCATGTGGCCCGAAGGTCCCACACTTTCATCTCTCGATTCTACGCGGTATTAGCTACAGTTTCCCGTAGTTATCCCCCTCCATAAGCTAGATTCCCAAGCATTACTCACCCGTCCGCCACTCGTCATCAAAGAAGCAAGCTTCTTTATGTTACCGTTCGACTTGCATGTGTTAAGCCTGCCGCCAGCGTTCAAT
>cons0057|47
TCTGGGCCGTGTCTCAGTCCCAATGTGGCCGTTCACCCTCTCAGGCCGGCTACGCATCATCGTCTTGGTGGGCCGTTACCTCACCAACTAACTAATGCGCCATAAGCCCATCCACCAGTGTTTTTAACCTTTAATAATCAGAAGATGCCTTCCGATTACCTATCCGGTATTAGTCCCCGTTTCCAGAGATTATCCCAGTCTTCGTGGGTAGGTTGCTTATGTATTACTCACCCGTTCGCCACTCCTTCGATCTAGCAAGCTAGATCTCCAGCGTTCGACTTGCATGTATTAGGCACGCCGCCAGCGTTCAT
>cons0058|46
TTTGGACCGTGTCTCAGTTCCAATGTGGCCGATCACCCTCTCAGGTCGGCTACTGATCGTTGCCTTGGTAAGCCGTTACCCTACCAACTAGCTAATCAGACGCAGGCCCATCCTATACCGATAAATCTTTGACAAGTGATACATGTGTATCTCTTGCGTTATGGGGTATTAATCACCTTTTCGGGTGGCTATCCCCCTGTACAGGGCAGGTTGCCTACGCGTTACTCACCCGTCCGCCGCTTTCCATAAAGAAAATCTACCGAGCTTCATTCTTTATTTCTCGCTCGACTTGCATGTGTTAGGCACGCCGCCAGCGTTCAT
>cons0059|46
TCTGGGCCGTGTCTCAGTCCCAGTCTGGATGATCATCCTCTCAAACCATCTAACGATCGTCGACTTGGTGAGCCTTTACCTCACCAACTATCTAATCGTACGCAAGCCATTCCCAAAGCGCATAAATGCTTTAATCCAAAGATCACATGCGGTATTAGCTAATCTTTCGACTAGTTATCCCTCACTTTGGGGTATGTTCTCACGCGTTACTCAGCCGTCCGCCGCTCGTCATCAGCTTCACGGTTCCCTCGAATCTATCCACTCGCATAAGGCCAAGTGAGTCAAGGAAACGGTGAAGCCATGCTACCGCTCGACTTGCATGTATTAGGCATGCCGCCAGCATTCAT
>cons0060|44
TTTGGGCCGTGTCTCAGTCCCAATGTGGCCGTCCGACCTCTCAGTCCGGCTACCGATCGTTGCTTTGGTAGGCTTTTACCCTGCCAACTGGCTAATCGGACGCGGGCCCATCCTATACCTGATTGCTCATTTCCCGACAAAACCATGCGGTCTCGCCGACTTATGCGGTCTTACCAGCCGTTTCCAGCTGCTATCCCCCTGTATAGGGCAGGTTGCCCACGCGTTACTCACCCGTCCGCCACTAAGAATTACAGTCTTCCATCCGAAAACTTCCGTCTGTAATCTCCGTTCGACTTGCATGTGTTAGGCACGCCGCCAGCGTTCAT
>cons0061|42
TTTGGGCCGTGTCTCAGTCCCAATGTGGCCGATCACCCTCTCAGGTCGGCTATGCATCACGGCCTTGGTGAGCCGTTACCTCACCAACTAGCTAATGCACCGCGGGTCCATCCATCAGCAGAAGCTTGCGCCTCTTTTCCTCTTCCAAACCATGCGGTTCGAAGACCCTATGCGGTTTTAGTCANTCCGTTTCCGAATGTTATCCCCCTCTGATGGGCAGGTTACCCACGTGTTACTCACCCGTTCGCCACTAGATTGACCAGTGCAAGCACCGGTCGCTCTCGTTCGACTTGCATGTATTAGGCACGCCGCCAGCGTTCGT
>cons0062|42
TTTGGACCGTGTCTCAGTTCCAATGTGGGGGACCTTCCTCTCAGAACCCCTACTGATCGTCGCCTTGGTGGGCTGTTACCCCGCCAACAAGCTAATCAGACGCATCCCCATCCATAACCGATAAATCTTTCATTCTCTTCTGATGTCATCTAAGAATTACATAAGGTATTAGTCTGCCTTTCGGCAGGTTATCCCTTAGTTATGGGAAAGTTGGATACGCGTTACTCACCCGTGCGCCGGTCGACGTCCATTCAGTGCAAGCACTCAATGCCGTTTCCCCTCGACTTGCATGTGTTAAGCCTGTAGCTAGCGTTCAT
>cons0063|38
TTTGGACCGTGTCTCAGTTCCAATGTGGGGGACCTTCCTCTCAGAACCCCTACTGATCGATGCCCTGGTGGGCCGTTACCCCGCCAGCAAGCTAATCAGACGCATCCCCATCCATAACCGATAAATCTTTACTCTTATTCCCATGACAGGCATAAGAGACCATAAGGGATTAGGCCGCATTTCTACGGGGTATTCCTTAGTTATGGGAAGGTTGGATACGCGTTACTCACCCGTGCGCCGGTCGACGACAAAGAATAGCAAGCTATTCTCCCGTTTCCCCTCGACTTGCATGTGTTAAGCCTGTAGCTAGCGTTCAT
>cons0064|37
TCTGGGCCGTGTCTCAGTCCCAGTGTGGCCGATCACCCTCTCAGGTCGGCTATGTATCGTCGCCTTGGTGAGCCGTTACCTCACCAACTAGCTAATACAACGCAGGTCCATCTCTTAGTGATGCAGTTGCACCTTTCAAGTCAACATCATGCAATGTCGACTTTTATGCGGTATTAGCTATCGTTTCCAATAGTTATCCCCCGCTAAGAGGCAGGTTACCTACGCGTTACTCACCCGTTCGCAACTCCTCCGCTCGGTGCAAGCACCAAGCTTCAGCGTTCTACTTGCATGTATTAGGCACGCCGCCAGCGTTCAT
>cons0065|36
TCTGGGCCGTGTCTCAGTCCCAGTGTGGCCGATCACCCTCTCAGGTCGCTATGTATCGTCGCCTTGGTGAGCCGTTACCCCACCAACTAGCTAATACAACGCAGGTCCATCTGGTAGTGATGCAATTGCACCTTTTAAGTAAATGTCATGCAACATCTACTGTTATGCGGTATTAGCTATCGTTTCCAATAGTTATCCCCCGCTACCAGGCAGGTTACCTACGCGTTACTCACCCGTTCGCAACTCATCCAGAAGAGCAAGCTCCTCCTTCAGCGTTCTACTTGCATGTATTAGGCACGCCGCCAGCGTTCGT
>cons0066|34
TTTGGACCGTGTCTCAGTTCCAATGTGGCCGATCACCCTCTCAGGTCGGCTACTGATCGTCGCCTTGGTGGGCAGTTATCTCACCAACTAGCTAATCAGACGCGGGTCCATCCTATACCGCTAACACTTTGATATATCTGCGATGCCGCAAATATATATTATCATGTATTAGTAAACTTTTCAGTATGTTATCCATGTGTATAGGGCAGGTTACCCACGCGTTACTCACCCGTCCGCCGCTTGGTTTTGCTCAGAATTGAACATTCTAGTCTTAGAATACTCAATACTGAGCAAACCCTCGCTCGACTTGCATGTGTTAGGCACGCCGCCAGCGTTCAT
>cons0067|34
TCTGGGCCGTGTCTCAGTCCCAGTGTGGCTGATCGTCCTCTCAGACCAGCTACTGATCGTCGCCTTGGTGGGCCTTTACCCCACCAACTAGCTAATCAGACATCGGCCGCTCCTGCTGCGTGAGGCCTTGCGGTCCCCCACTTTCACCCTCAGGTCGTATGCGGTATTAGCTAATCTTTCGACTAGTTATCCCCCACAACAGGGTACGTTCCGATGTATTACTCACCCGTTCGCCACTCGCCGCCAGACCGAAGTCCGCGCTGCCGTTCGACTTGCATGTGTAAGGCATGCCGCCAGCGTTCAAT
>cons0068|34
TAAGGGCCGTGTCTCAGTCCCCTTGTGGCCGTTCACCCTCTCAGGCCGGCTACCCATCATCGCCTTGGTGAGCTGTTACCTCTCCAACTAGCTAATGGGACGCAAAGCTCTCTCACAGTGCTTATAGCTTTCATAATTCTAAGATGCCTTAAAATCATAATATCAGGTATTAGCATTCATTTCTAAATGTTGTCCCTAGCTGTGAGGCAAGTTCTTTACGCGTTACTCACCCGTCCGCCACCCAAATCTAAGTTAAAAACCCAAATTCAAGTTGACTTGCATGTGTTAAGCATTCTGTCAGCGTTCAT
>cons0069|33
TCTGGGCCGTGTCTCAGTCCCAGTGTGGCCGATCACCCTCTCAGGTCGCTATGTATCGTCGCCTTGGTGAGCCGTTACCCCACCAACTAGCTAATACAACGCAGGTCCATCTGGTAGTGATGCAATTGCACCTTTTAAACAGTTGTCATGCAACAACTGCTGTTATGCGGTATTAGCTATCGTTTCCAATAGTTATCCCCCGCTACCAGGCAGGTTACCTACGCGTTACTCACCCGTTCGCAACTCATCCGGAGAAGCAAGCTCCTCCTTCAGCGTTCTACTTGCATGTATTAGGCACGCCGCCAGCGTTCGT
>cons0070|33
TTTGGGCCGTGTCTCAGTCCCAATGTGGCCGATCACCCTCTCAGGTCGGCTATGCATCACGGCCTTGGTGAGCCGTTACCTCACCAACTAGCTAATGCACCGCGGGTCCATCCATCAGCAGAAGCTTGCGCCTCTTTTCCTCTTCCAAACCATGCGGTTCGGAAGACCCTATGCGGTTTTACGCATCCGTTTCCGAATGTTATCCCCCTCTGATGGGCAGGTTACCCACGTGTTACTCACCCGTTCGCCACTAGATTGACCAGTGCAAGCACCGGTCGCTCTCGTTCGACTTGCATGTATTAGGCACGCCGCCAGCGTTCGT
>cons0071|32
TCTGGGCCGTGTCTCAGTCCCAGTGTGGCCGATCACCCTCTCAGGTCGCTATGTATCGTCGCCTTGGTGAGCCGTTACCCCACCAACTAGCTAATACAACGCAGGTCCATCTGGTAGTGATGCAATTGCACCTTTTAAGCAAATGTCATGCAACATCTACTATTATGCGGTATTAGCTATCGTTTCCAATAGTTATCCCCCGCTACCAGGCAGGTTACCTACGCGTTACTCACCCGTTCGCAACTCATCCAGAGAAGCAAGCTCCTCCTTCAGCGTTCTACTTGCATGTATTAGGCACGCCGCCAGCGTTCGT
>cons0072|32
TTTGGACCGTGTCTCAGTTCCAATGTGGGGGACCTTCCTCTCAGAACCCCTACTGATCGTCGCCTTGGTGGGCCGTTGCCCCGCCAACTAGCTAATCAGACGCATCCCCATCCCTTACCGGAAAAACCTTTGTTTCATATCGGATGCCGTCAATGAAACACATCGGGTATTAGGCCGTCTTTCAACGGGGTATCCCCAAGTAAGGGGCAGGTTGGATACGCGATACTCACCCGTGCGCCGGTCGACGTCCAGAATGTGCAAGCACATAATGCCGTTTCCCCACGACTTGCATGTGTTAAGCCTGTAGCCAGCGTTCAT
>cons0073|31
TTTGGACCGTGTCTCAGTTCCAATGTGGGGGACCTTCCTCTCAGAACCCCTACTGATCGTCGGCTAGGTGGGCCATTACCCCGCCTACTACCTAATCAGACGCATCGCCATCCTTTACCAATAAATCTTTAGTTGCAACAAGATGCCTCATCGCAACACTATCAGGTATTAATCTTACTTTCGCAAGGCTATCCCTGAGTAAAGGGCAGGTTCGATACGCGTTACGCACCCGTGCGCCGGTCGACGCCCATTAAAAGCAAGCTTTCAATGTCGTTTCCCCTCGACTTGCATGTGTTAAGCCTGTAGCTAGCGTTCAT
>cons0074|28
TCTGGGCCGTGTCTCAGTCCCAGTGTGGCCGATCACCCTCTCAGGTCGGCTATGTATCGTGCCTTGGTGAGCCGTTACCTCACCAACTAGCTAATACAACGCAGGTCCATCTGGTAGTGGTGCAATTGCACCTTTTAAGCACATATCATGCGATATCTACTGTTATGCGGTATTAGCTATCGTTTCCAATAGTTATCCCCCGCTACCAGGCAGGTTACCTACGCGTTACTCACCCGTTCGCAACTCATCCGGAAAGAGCAAGCTCCTTCCTTCAGCGTTCTACTTGCATGTATTAGGCACGCCGCCAGCGTTCGT
>cons0075|27
TCTGGGCCGTGTCTCAGTCCCAGTGTGGCTGGTCATCCTCTCAGACCAGCTAGAGATCGTCGGCTTGGTGAGCCTTTACCTCACCAACTACCTAATCCCACTTGGGCTCATCTTATGGCATGTGGCCCGAAGGTCCCACACTTTAATCTTTCGATATTACGCGGTATTAGCTACAGTTTCCCGTAGTTATCCCCCTCCATAAGCTAGATTCCCAAGCATTACTCACCCGTCCGCCACTCGTCATCAAAGAAGCAAGCTTCTTTATGTTACCGTTCGACTTGCATGTGTTAAGCCTGCCGCCAGCGTTCAAT
>cons0076|24
TCTGGACCGTGTCTCAGTTCCAGTGTGACTGATCATCCTCTCAGACCAGTTACGGATCGTCGCCTTGGTAGGCCTTTACCCCACCAACTAGCTAATCCGACCTAGGCTCATCTGATAGCGTGAGGTCCGAAGATCCCCCACTTTCTCCCTCAGGACGTATGCGGTATTACGCGCCCGTTTCCGGACGTTATCCCCCACTACCAGGCAGATTCCTAGGCATTACTCACCCGTCCGCCGCTGAATCCAGGAGCAAGCCCCCTTCATCCGCTCGACTTGCATGTGTTAGGCCTGCCGCCAGCGTTCAAT
>cons0077|23
TCTGGGCCGTGTCTCAGTCCCAGTGTGGCCGATCACCCTCTCAGGTCGCTATGTATCGTCGCCTTGGTGAGCCGTTACCCCACCAACTAGCTAATACAACGCAGGTCCATCTGGTAGTGATGCAATTGCACCTTTTAAGCAAATGTCATGCAACATCTACTGTTATGCGGTATTAGCTATCGTTTCCAATAGTTATCCCCCGCTACCAGGCAGGTTACCTACGCGTTACTCACCCGTTCGCAACTCATCCGGAGAAGCAAGCTCCTCCTTCAGCGTTCTACTTGCATGTATTAGGCACGCCGCCAGCGTTCGT
>cons0078|22
TTTGGACCGTGTCTCAGTTCCAATGTGGGGGACCTTCCTCTCAGAACCCCTACTGATCGTCGCCTTGGTGGGCTGTTACCCCGCCAACAAGCTAATCAGACGCATCCCCATCCATAACCGATAAATCTTTCATTCTCTTCTGATGTCGTCTAAGAATTACATAAGGTATTAGTCTCCTTTCGGCAGGTTATCCCTTAGTTATGGGAAGGTTGGATACGCGTTACTCACCCGTGCGCCGGTCGACATCCGAAGAGTGCAAGCACTCAACGCCGTTTCCCCTCGACTTGCATGTGTTAAGCCTGTAGCTAGCGTTCAT
>cons0079|21
TCTGGACCGTGTCTCAGTTCCAGTGTGACTGATCATCCTCTCAGACCAGTTACGGATCGTCGCCTTCGGTAGGCCTTTACCCCACCAACTAGCTAATCCGACCTAGGCTCACTCTGATAGCGTGAGGTCCGAAGATCCCCACTTTCTCCCTCAGGACGTATGCGGTATTAGCCGCCCGTTTCCGGACGTTATCCCCCACTACCAGGCAGATTCCTCAGGCATTACTCACCCGTCCGCCGCTGAATCCAGGAGCAAGCTCCCTTCATCCGCTCGACTTCGCATGTGTTAGGCCTGCCGCCAGCGTTCAAT
>cons0080|21
TCTGGGCCGTGTCTCAGTCCCAGTGTGGCCGATCACCCTCTCAGGTCGCTATGTATCGTCGCCTTGGTGAGCCGTTACCCCACCAACTAGCTAATACAACGCAGGTCCATCTGGTAGTGATGCAATTGCACCTTTTAAGCAAATGTCATGCAACATCTACTCTTATGCGGTATTAGCTATCGTTTCCAATAGTTATCCCCCGCTACCAGGCAGGTTACCTACGCGTTACTCACCCGTTCGCAACTCATCTGGAGAAGCAAGCTCCTCCTTCAGCGTTCTACTTGCATGTATTAGGCACGCCGCCAGCGTTCGT
>cons0081|20
TTTGGACCGTGTCTCAGTTCCAATGTGGGGGACCTTCCTCTCAGAACCCCTACTGATCGTTGCCTTGGTGGGCCGTTACCCCGCCAACAAGCTAATCAGACGCATCCCCATCCATAACCGATAAATCTTTACTTCACATCTGATGCCGTCAGTGAAGACCATAAGGTATTAGTCTGCCTTTCGGCAGGTTATCCCTTAGTCATGGGAAGGTTGGATACGCGTTACTCACCCGTGCGCCGGTCGACGTCCAAAAGTGCAAGCACTTAATNGACCGTTTCCCCTCGACTTGCATGTGTTAAGCCTGTAGCTAGCGTTCAT
>cons0082|20
TTTGGACCGTGTCTCAGTTCCAATGTGGGGGACCTTCCTCTCAGAACCCCTACTGATCGTTGCCTTGGTGGGCTGTTACCCCGCCAACAAGCTAATCAGACGCATCCCCATCCATAACCGATAAATCTTTAATCCTAATCTGATGCCGTCAAAGGATTACATAAGGTATTAGTCTGCCTTTCGGCAGGTTATCCCTTAGTTATGGGAAGGTTGGATACGCGTTACTCACCCGTGCGCCGGTCGACGTCCGAAGAGTGCAAGCACTCAACGCCGTTTCCCCTCGACTTGCATGTGTTAAGCCTGTAGCTAGCGTTCAT
>cons0083|20
TCTGGTCCGTGTCTCAGTACCAGTGTGGGGGTTCAACCTCTCAGTTCCCCTACCCATCGTCGCCTTGGTGAGCCGTTACCTCACCAACTAGCTAATGGGACGCATGCCTATCTCACAGCGAAGTTCATTTCCTCTACATTGGATGCCCAACATAGAGTGTACGCGGTATTAGTCCGTCTTTCGACGGGTTATCCCCCTCTGTGAGGCAAGTTGCATACGCGTTACGCACCCGTGCGCCGGTCGCCATCAGTCTTAGCAAGCTAAGACCATGCTGCCCCTCGACTTGCATGTGTTAAGCCTATCGCTAGCGTTCAT
>cons0084|17
TCTGGGCCGTGTCTCAGTCCCAGTGTGGCCGATCACCCTCTCAGGTCGGCTATGTATCGTTGCCTTGGTGAGCCGTTACCTCACCAACTAGCTAATACAACGCAGGTCCATCTGGTAGTGATGCAATTGCACCTTTTAAGCAAATGTCATGCAACATCTACTATTATGCGGTATTAGCTATCGTTTCCAATAGTTATCCCCCGCTACCAGGCAGGTTACCTACGCGTTACTCACCCGTTCGCAACTCATCCAAGAAGAGCAAGCTCCTCTCTTCAGCGTTCTACTTGCATGTATTAGGCACGCCGCCAGCGTTCGT
>cons0085|17
TCTGGGCCGTGTCTCAGTCCCAGTGTGGCGGATCATCCTCTCAGACCCGCTACTGATCGTCGCCTTGGTAGGCCTTTACCCCACCAACTAGCTAATCAGATATCGGCCGCTCGAATAGCGCAAGGCCCGAAGGTCCCCTGCTTTCCCTCTCAAGACGTATGCGGTATTAGCTGATCTTTCGATCAGTTATCCCCCACTACTCGGTACGTTCCGATATGTTACTCACCCGTTCGCCACTCGCCACCCAAGAAGCAAGCTTCTCTGTGCTGCCGTCCGACTTGCATGTGTAAAGCATGCCGCCAGCGTTCAAT
>cons0086|17
TTTGGGCCGTGTCTCAGTCCCAATGTGGCCGTCCGACCTCTCAGTCCGGCTACCGATCGTCGCTTTGGTAGGCTTTTACCCTGCCAACTGGCTAATCGGACGCGGGCCCATCCTATACCTGATTGCTCATTTCCCGATCAAATCATGCGATTTAACCGACTTATGCGGTCTTACCAGCCGTTTCCAGCTGCTATCCCCCTGTATAGGCAGGTTGCCCACGCGTTACTCACCCGTCCGCCACTAAGAATTACAAACTTCCATCCGAAAACTTCCGTCCGTAATCTCCGTTCGACTTGCATGTGTTAGGCACGCCGCCAGCGTTCAT
>cons0087|16
TCTGGACCGTGTCTCAGTTCCAGTCTGACTGATCATCCTCTCAAACCAGTTAAAGATCGTCGACTTGGTAGGCCATTACCCCACCAACTATCTAATCTTACGCAGGCCGTTCCCAAAGCGCCCGAAGGCTTTAATCCGAAGACCATATGCGGTATTAGCACACCTTTCGATGCGTTATCCCTCACTTTGGGGTACGTTCCCACGCGTTACTCAGCCGTCCGCCGCTCGCCGACATTTTACACAAAATTCTTGAATAAATCTTCTCTTCAAACCAGAAGCTTCCAGAATTCAGTGTAAAACTCGCTGCCGCTCGACTTGCATGTGTTAGGCACGCCGCCAGCGTTAAT
>cons0088|16
TCTGGGCCGTGTCTCAGTCCCAGTGTGGCCGATCACCCTCTCAGGTCGGCTATGTATCGTTGCCTTGGCGAGCCGTTACCTCACCAACTAGCTAATACAACGCAGGTCCATCTGGTAGTGATGCAATTGCACCTTTCAAGCAGATATCATGCGATATCTACTGTTATGCGGTATTAGCTATCGTTTCCAATAGTTATCCCCCGCTACCAGGCAGGTTACCTACGCGTTACTCACCCGTTCGCAACTCATCCGGAGAAGCAAGCTCCTCCTTCAGCGTTCTACTTGCATGTATTAGGCACGCCGCCAGCGTTCGT
>cons0089|15
TCTGGGCCGTGTCTCAGTCCCAGTCTGGATGATCATCCTCTCAAACCATCTAACGATCGTCGACTTGGTGAGCCTTTACCTCACCAACTATCTAATCGTACGCAAGCCATTCCCAAAGCGCATAAATGCTTTAATCCAAAGATCACATGCGGTATTAGCTAATCTTTCGACTAGTTATCCCTCACTTTGGGGTATGTTCTCACGCGTTACTCAGCCGTCCGCCGCTCGTCATCAGCTTCACAGTTCCCTCGAATCTTACCACTCGCATAAAGCCAAGTGTGTCAAGAGAACGGTGAAGCCATGCTACCGCTCGACTTGCATGTATTAGGCATGCCGCCAGCATTCAT
>cons0090|15
TCTGGACCGTGTCTCAGTTCCAGTGTGACTGATCATCCTCTCAGACCAGTTACGGATCGTCGCCTTGGTAGCCTTTACCCCACCAACTAGCTAATCCGACCTAGGCTCACTCTGATAGCGTGACGGTCCGAAGATCCCCACTTTCTCCCTCCAGGACGTATGCGGTATTACGCGCCCGTTTCCGGACGTTATCCCCCACTACCAGGCAGATTCCTAGGCATTACTCACCCGTCCGCCGCTGAATCCAGGAGCAAGCCCCCTTCATCCGCTCGACTTCGCATGTGTTAGGCCTGCCGCCAGCGTTCAAT
>cons0091|15
TCTGGACCGTGTCTCAGTTCCAATGTGGCCGTTCATCCTCTCAGACCGGCTACCGATCGTCGGCTTGGTGGGCCGTTACCTCACCAACTACCTAATCGGACGCAAACCCCTCTTCAGGCGATAGCTTACAAGTAGAGGCCACCCTTTCTTTCTTGTGTCATGCGACTCAAGAATCGTATTCGGTATTAGCAGTCGTTTCCGTCTGTTGTCCCCATCCTGAAGGCAGGTTGTTTACGTGTTACTCACCCGTTTGCCACTGGATTTCATAAAGAGCAAGCTCTTCATGTCTTCCCGTTCGACTTGCATGTGTTAAGCACGCCGCCAGCGTTCGT
>cons0092|15
TCTGGGCCGTATCTCAGTCCCAGTGTGACCGTCCACCCTCTCAGGCCGGCTACCCGTCAAAGCCTTGGTAGGCCATCACCCCACCAACAAGCTGATAGGCCGCGAGCCCATCCCTTACCAGAAAAACAACCTTTCCAAACCAACCCATGCAGGCTAGTCAGAATATCCCGTATTAGCTACCCTTTCGAGCAGTTATCCAGGAAAGTAAGGGGCAGGTTACTCACGTGTTACTCACCCGTTCGCCACTAATCAACCAAGCAAGCTTGGTATTTTCGTTCGACTTGCATGTGTTAAGCACGCCGCCAGCGTTCGT
>cons0093|14
TCTGGACCGTGTCTCAGTTCCAGTGTGACTGATCATCCTCTCAGACCAGTTACGGATCGTCGCCTTGGTAGGCCTTTACCCCACCAACTAGCTAATCCGACCTAGGCTCACTCTGATAGCGTGAGGTCCGAAGATCCCCACTTTCTCCCTCAGGACGTATGCGGTATTACGCGCCCGTTTCCGGACGTTATCCCCCACTACCAGGCAGATTCCTCAGGCATTACTCACCCGTCCGCCGCTGAATCCAGGAGCAAGCTCCCTTCATCCGCTCGACTTGCATGTGTTAGGCCTGCCGCCAGCGTTCAAT
>cons0094|13
TCTGGGCCGTGTCTCAGTCCCAGTGTGGCCGATCACCCTCTCAGGTCGGCTATGTATCGTCGCCTAGGTGAGCCGTTACCTCACCTACTAGCTAATACAACGCAGGTCCATCTTGTAGTGGAGCAATTGCCCCTTTCAAATAAATGACATGTGTCACCCATTGTTATGCGGTATTAGCTATCGTTTCCAATAGTTATCCCCCGCTACAAGGCAGGTTACCTACGCGTTACTCACCCGTTCGCAACTCATCCAAGAAGAGCAAGCTCCTCTCTTCAGCGTTCTACTTGCATGTATTAGGCACGCCGCCAGCGTTCGT
>cons0095|13
TCTGGGCCGTGTCTCAGTCCCAGTGTGGCCGATCACCCTCTCAGGTCGCTATGTATCGTCGCCTTGGTGAGCCGTTACCCCACCAACTAGCTAATACAACGCAGGTCCATCTGGTAGTGATGCAATTGCACCATTTTAAGCAAATGTCATGCAACATCTACTCTTATGCGGTATTAGCTATCGTTTCCAATAGTTATCCCCCGCTACCAGGCAGGTTACCTACGCGTTACTCACCCGTTCGCAACTCATCCGGAGAAGCAAGCTCCTCCTTCAGCGTTCTACTTGCATGTATTAGGCACGCCGCCAGCGTTCGT
>cons0096|13
TCTGGGCCGTGTCTCAGTCCCAATGTGGCCGTTCATCCTCTCAGACCGGCTACTGATCATCGCCTTGGTGGGCCGTTACCCCTCCAACTAGCTAATCAGACGCAATCCCCTCCTTCAGTGATAGCTTATAAATAGAGGCCACCTTTCATCCAGTCTCGATGCCGAGATTGGATCGTATGCGGTATTAGCAGTCGTTTCCAACTGTTGTCCCCCTCTGAAGGGCAGGTTGATTACGCGTTACTCACCCGTTCGCCACTAAGATTGATAGAAGCAAGCTTCCATCGTTCTTCGTTCGACTTGCATGTGTTAAGCACGCCGCCAGCGTTCGT
>cons0097|13
TCTGGGCCGTGTCTCAGTCCCAGTGTGGCCGATCACCCTCTCAGGTCGGCTATGCATCGTCGCCTTGGTAGGCCTTTACCCCACCAACTAGCTAATGCACCGCAAAGCCATCTCATAGTGTTAGCAAAACCAACTTTTAAACATCAACCATGCAGTTAATGCTGTTATCCGGTATTAGCTATCGTTTCCAATAGTTTGTCCCAGTCTATGAGGCAGGTTCTTTACGTGTTACTCACCCGTTCGCCGCTAAGTTTTTCCGGTGCAAGCACCAGAAAAACTTCGCTCGACTTGCATGTATTAGGCACGCCGCCAGCGTTCGT
>cons0098|13
TTTGGGCCGTGTCTCAGTCCCAATGTGGCCGTTCACCCTCTCAGGCCGGCTACCGATCGTCGCCTTGGTGGGCCTTTACCTCACCAACTAGCTAATCGGACGCGGATCCATCTTATACCTATAAATATTTTACCCCTGCACCATGCGGTGCTGTGGTCTTATGCGGTCTTAGCGGAAATTTCTCTCCGTTATCCCCCTGTATAAGGCAGGTTATCCACGCGTTACTCACCCGTCCGCCACTAAGTCTACCTAAATTCCATCCGAAGACTTCCTTTAAGCAGCTTCGTTCGACTTGCATGTGTTAAGCACGCCGCCAGCGTTCAT
>cons0099|13
TCTGGGCCGTGTCTCAGTCCCAGTGTGGCCGATCACCCTCTCAGGTCGGCTATGTATCGTCGCCTTGGTGAGCCGTTACCTCACCAACTAGCTAATACAACGCAGGTCCATCTGGTAGTGATGCAATTGCACCTTTCAAGCAGATATCATGCAATATCTACTGTTATGCGGTATTAGCTATCGTTTCCAATAGTTATCCCCCGCTACCAGGCAGGTTACCTACGCGTTACTCACCCGTTCGCAACTCATCCAGAAGAGCAAGCTCCTCCTTCAGCGTTCTACTTGCATGTATTAGGCACGCCGCCAGCGTTCGT
>cons0100|13
TCTGGACCGTGTCTCAGTTCCAGTGTGACTGATCATCCTCTCAGACCAGTTACGGATCGTCGCCTTGGTAGGCCTTTACCCCACCAACTAGCTAACTCCGACCTAGGCTCATCTGATAGCGTGAGGTCCGAAGATCCCCCACTTTCTCCCTCAGGACGTATGCGGTATTAGCGCCCGTTTCCGGACGTTATCCCCCACTACCAGGCAGATTCCTAGGCATTACTCACCCGTCCGCCGCTGAATCCAGGAGCAAGCTCCCTTCATCCGCTCGACTTGCATGTGTTAGGCCTGCCGCCAGCGTTCAAT
>cons0101|13
TTTGGACCGTGTCTCAGTTCCAATGTGGGGGACCTTCCTCTCAGAACCCCTACTGATCGAAGTCTTGGTGAGCCGTTACCTCACCAACAAACTAATCAGACGCATCCCCATCCAATACCGAAATTCTTTAATGTATAATTCATGAGAAAAATACATACCATCAGGAATTAGTCCGTCTTTCAACGGGTTATGCCTGAGTATTGGGTAGGTTGGATACGCGTTACTCACCCGTGCGCCGGTCGCCATCATTGGTTGCAAGCAACCAACATGCTGCCCCTCGACTTGCATGTGTTAAGCCTGTAGCTAGCGTTCAT
>cons0102|13
TCTGGGCCGTGTCTCAGTCCCAATGTGGCCGTTCATCCTCTCAGACCGGCTACTGATCATCGCCTTGGTGGGCCGTTACCCCTCCAACTAGCTAATCAGACGCAATCCCCTCCTTCAGTGATAGCTTACATGTAGAGGCCACCTTTCATCTATCCTCGATGCCGAGATTAGATCGTATGCGGTATTAGCAGTCGTTTCCAACTGTTGTCCCCTCTGAAGGGCAGGTTGATTACGCGTTACTCACCCGTTCGCCACTAAGATTGATAGAAGCAAGCTTCCATCGCTCTTCGTTCGACTTGCATGTGTTAAGCACGCCGCCAGCGTTCGT
>cons0103|12
TTTGGACCGTGTCTCAGTTCCAATGTGGGGGACCTTCCTCTCAGAACCCCTACTGATCGTCGCCTTGGTGGGCCGTTACCCCGCCAACAAGCTAATCAGACGCATCCCCATCCATAACCGCTAAACCTTTAATCGTTATTTGATGTCAGCAAACGATATCATACGGTATTAGGCCGTCTTTCAACGGGTTATCCCGTAGTTATGGGAAGGTTGGATACGCGTTACTCACCCGTGCGCCAGTCGTCATCAAGGAAAGCAAGCTTTCCTCATGTTACCCTGCGACTTGCATGTGTTAAGCCTGTAGCTAGCGTTCAT
>cons0104|12
TTTGGGCCGTGTCTCAGTCCCAATGTGGCCGATCACCCTCTCAGGTCGGCTATGCATCACGGCCTTGGTGAGCCATTACCTCACCAACTAGCTAATGCACCGCGGGTCCATCCATCAGCAGAAGCTTGCGCCTCTTTTCCTCTTCAAGCCATGCGGCTCGAAGACCTATGCGGTTTTAGCATCCGTTTCCGGATGTTATCCCCTCTGATGGGCAGGTTACCCACGTGTTACTCACCCGTTCGCCACTAGATTGACCAGTGCAAGCACCGGTCGCTCTCGTTCGACTTGCATGTATTAGGCACGCCGCCAGCGTTCGT
>cons0105|12
TCTGGGCCGTGTCTCAGTCCCAGTGTGGCCGATCACCCTCTCAGGTCGCTATGTATCGTCGCCTTGGTGAGCCGTTACCCCACCAACTAGCTAATACAACGCAGGTCCATCTGGTAGTGATGCAATTGCACCTTTTAAGCAAATGTCATGCAACATCTACTATTATGCGGTATTAGCTATCGTTTCCAATAGTTATCCCCCGCTACCAGGCAGGTTACCTACGCGTTACTCACCCGTTCGCAACTCATCCNGAGAAGCAAGCTCCTCCTTCAGCGTTCTACTTGCATGTATTAGGCACGCCGCCAGCGTTCGT
>cons0106|12
TCTGGGCCGTGTCTCAGTCCCAGTGTGGCCGATCACCCTCTCAGGTCGCTATGTATCGTCGCCTTGGTGAGCCGTTACCCCACCAACTAGCTAATACAACGCAGGTCCATCTGGTAGTGATGCAATTGCACCTTTCAAGCAGATATCATGCAATATCTACTGTTATGCGGTATTAGCTATCGTTTCCAATAGTTATCCCCCGCTACCAGGCAGGTTACCTACGCGTTACTCACCCGTTCGCAACTCATCCAGAAGAGCAAGCTCCTCCTTCAGCGTTCTACTTGCATGTATTAGGCACGCCGCCAGCGTTCGT
>cons0107|12
TCTGGGCCGTGTCTCAGTCCCAGTGTGGCCGATCACCCTCTCAGGTCGCTATGTATCGTCGCCTTGGTGAGCCGTTACCCCACCAACTAGCTAATACAACGCAGGTCCATCTGGTAGTGATGCAATTGCACCTTTAAGCAAATGTCATGCAACATCTACTGTTATGCGGTATTACGCTATCGTTTCCAATAGTTATCCCCCGCTACCAGGCAGGTTACCTACGCGTTACTCACCCGTTCGCAACTCATCCAGAGAAGCAAGCTCCTCCTTCACGCGTTCTACTTGCATGTATTAGGCACGCCGCCAGCGTTCGT
>cons0108|12
TTTGGGCCGTGTCNGTCCCAATGTGGCCGATCACCCTCTCAGGTCGGCTATGCATCACGGCCTTGGTGAGCCGTTACCTCACCAACTAGCTAATGCACCGCGGGTCCATCCATCAGCAGAAGCTTGCGCCTCTTTTCCTCTTCAAACCATGCGGTTCGAAGACCTATGCGGTTTTAGCATCCGTTTCCGAATGTTATCCCCCTCTGATGGGCAGGTTACCCACGTGTTACTCACCCGTTCGCCACTAGATTGACCAGTGCAAGCACCGGTCGCTCTCGTTCGACTTGCATGTATTAGGCACGCCGCCAGCGTTCGT
>cons0109|12
TCTGGACCGTGTCTCAGTTCCAGTGTGACTGATCATCCTCTCAGACCAGTTACGGATCGTCGCCTTGGTAGGCCTTTACCCCACCAACTAGCTAATCCGACCTAGGCTCATCTGATAGCGTGAGGTCCGAAGATCCCCACTTTCTCCCTCAGGACGTATGCGGTATTAGCGCCCGTTTCCGGACGTTATCCCCACTACCAGGCAGATTCCTAGGCATTACTCACCCGTCCGCCGCTGAATCCAGGAGCAAGCTCCCTTCATCCGACTCGACTTGCATGTGTTAGGCCTGCCGCCAGCGTTCAAT
>cons0110|12
TCTGGGCCGTGTCTCAGTCCCAGTGTGGCCGATCACCCTCTCAGGTCGGCTATGTATCGTTGCCTTGGTGAGCCGTTACCTCACCAACTAGCTAATACAACGCAGGTCCATCTGGTAGTGATGCAATTGCACCTTTCAAGTAGATATCATGCAATATCTACTGTTATGCGGTATTAGCTATCGTTTCCAATAGTTATCCCCCGCTACCAGGCAGGTTACCTACGCGTTACTCACCCGTTCGCAACTCATCCGGAGAAGCAAGCTCCTCCTTCAGCGTTCTACTTGCATGTATTAGGCACGCCGCCAGCGTTCGT
>cons0111|12
TAAGGGCCGTGTCTCAGTCCCCTTGTGGCCGTTCACCCTCTCAGGCCGGCTACCCATCATCGCCTTGGTGAGCTGTTACCTCTCCAACTAGCTAATGGGACGCAAAGCTCTCTCACAGTGCATTTAGCTTTCATAATTATAGGATGCCCTATAACCATAATATCAGGTATTAGCATTCATTTCTAAATGTTGTCCCTAGCTGTGAGGCAAGTTCTTTACGCGTTACTCACCCGTCCGCCACCCAAACTTAAGTTATAAACCCAAATTCAAGTTGACTTGCATGTGTTAAGCATTCTGTCAGCGTTCAT
>cons0112|11
TCTGGGCCGTGTCTCAGTCCCAGTGTGGCCGGTCACCCTCTCAGGCCGGCTACCCGTCGTCGCCTTGGTGAGCCGTTACCTCACCAACAAGCTGATAGGCCGTGAGCCCATCTATAACCACTACATAACGCTTTCCACCAACACCCCATGCGGAGATTGGTCGTATCCGGTATTAGACCCAGTTTCCCAGGCTTATCCCAGAGTTAAAGGTAGGTTACTCACGTATTACTCACCCGTTCGCCACTAATCCACCTAGCAAGCTAGGCTTCATCGTTCGACTTGCATGTGTTAAGCACGCCGCCAGCGTTCGT
>cons0113|11
TTTGGACCGTGTCTCAGTTCCAATGTGGGGGACCTTCCTCTCAGAACCCCTACTGATCGATGTCTTGGTGAGCCGTTACCTCACCAACAAACTAATCAGACGCATCCCCATCCAATACCGAAATTCTTTAATGTATAATTCATGAGAAAAATACATACCATCAGGAATTAGTCCGTCTTTCAACGGGTTATGCCTGAGTATTGGGTAGGTTGGATACGCGTTACTCACCCGTGCGCCGGTCGCCATCATTGGTTGCAAGCAACCAACATGCTGCCCCTCGACTTGCATGTGTTAAGCCTGAGCAGCGTTCAT
>cons0114|11
TCTGGTCCGTGTCTCAGTACCAGTGTGGGGGTTCAACCTCTCAGTTCCCCTACCCATCGTCGCCTTGGTGAGCCGTTACCTCACCAACTAGCTAATGGGACGCATGCCTATCTCACAGCGAATTTCATTTCCTTGGAGTAGGATGCCCTATCCCAAGTGTACGCGGTATTAGTCCGTCTTTCGACGGGTTATCCCCCTCTGTGAGGCAAGTTGCATACGCGTTACGCACCCGTGCGCCGGTCGCCATCAGTCTTAGCAAGCTAAGACCATGCTGCCCCTCGACTTGCATGTGTTAAGCCTATCGCTAGCGTTCAT
>cons0115|11
TCTGGGCCGTGTCTCAGTCCCAGTGTGGCCGATCACCCTCTCAGGTCGGCTATGTATCGTTGCCTTGGTGAGCCGTTACCTCACCAACTAGCTAATACAACGCAGGTCCATCTGGTAGTGGTGCAGTTGCACCTTTTAAGCAGTCATCATGCGATATCTACTGTTATGCGGTATTAGCTATCGTTTCCAATAGTTATCCCCCGCTACCAGGCAGGTTACCTACGCGTTACTCACCCGTTCGCAACTCATCCAGAGAAGCAAGCTCCTCCTTCAGCGTTCTACTTGCATGTATTAGGCACGCCGCCAGCGTTCGT
>cons0116|11
TCTGGGCCGTGTCTCAGTCCCAGTGTGGCCGATCACCCTCTCAGGTCGGCTATGTATCGTCGCCTTGGTGAGCCGTTACCTCACCAACTAGCTAATGCACCGCGGGTCCATCCATCAGCAGAAGCTTGCGCCTCTTTTCCTCTTCAAACCATGCGGTTCGAAGACCTATGCGGTTTTAGCATCCGTTTCCGAATGTTATCCCCCTCTGATGGGCAGGTTACCCACGTGTTACTCACCCGTTCGCCACTAGATTGACCAGTGCAAGCACCAGTCGCTCTCGTTCGACTTGCATGTATTAGGCACGCCGCCAGCGTTCGT
>cons0117|11
TCTGGACCGTGTCTCAGTTCCAGTCTGGCTGATCATCCTCTCAGACCAGCTATGGATCGTCGGCTTGGTAGGCCATTACCCTACCAACTACCTAATCCAACGCAGGCTTCTCCCAAAGCGCCCGAAGGCTTTAATCCGAAGACCATATGCGGCATTAGCTACCCTTTCGGGCAGTTATTCCTCACTTTGGGGCAAATTCCTACGCGTTACTCAGCCGTCCGCCGCTCGCCGACATTTTACACAAAATCCTTGAATAAATCTTCTATATTACCCAGAAGCTTCCAGAATTCAGTGTAAAACTCGCTGCCGCTCGACTTGCATGTGTTAGGCACGCCGCCAGCATTCAT
>cons0118|11
TTTGGGCCGTGTCTCAGTCCCAATGTGGCCGATCACCCTCTCAGGTCGGCTATGCATCACGGCCTTGGTGAGCCGTTACCTCACCAACTTAGCTAATGCACCGCGGGTCCATCCATCAGCAGAAGCTTGCGCCTCTTTTCCTCTTCCAAACCATGCGGTTCGGAAGACCCTATGCGGTTTTACGTCACTCCGTTTCCGAAATGTTATCCCCCCTCTGATGGGCAGGTTACCCACGTGTTACTCACCCGTTCGCCACTAGATTGACCAGTGCAAGCACCGGTCGCTCTCGTTCGACTTGCATGTATTAGGCACGCCGCCAGCGTTCGT
>cons0119|11
TCTGGACCGTGTCTCAGTTCCAGTCTGACTGATCATCCTCTCAAACCAGTTAAAGATCGTCGACTTGGTAGGCCATTACCCCACCAACTATCTAATCTTACGCAGGCCGTTCCCAAAGCGCCCGAAGGCTTTAATCCGAAGACCATATGCGGTATTAGCACACCTTTCGATGCGTTATCCCTCACTTTGGGGTACGTTCCCACGCGTTACTCAGCCGTCCGCCGCTCGCCGACATTTTACACAAAATTCTTGAATAAATCTTCTCTTTAAACCAAAAGCTTCCAGAATTCAGTGTAAAACTCGCTGCCGCTCGACTTGCATGTGTTAGGCACGCCGCCAGCGTTAAT
>cons0120|11
TAAGGGCCGTGTCTCAGTCCCCTTGTGGCCGTTCACCCTCTCAGGCCGGCTACCCATCATCGCCTTGGTGAGCTGTTACCTCTCCAACTAGCTAATGGGACGCAAAGCTCTCTCACAGTGCATATAGCTTTCATAATTATAGGATGCCCTATTATCATAATATCAGGTATTAGCATTCATTTCTAAATGTTGTCCCTAGCTGTGAGGCAAGTTCTTTACGCGTTACTCACCCGTCCGCCACCCAAATCTAAGTTAAAAACCCAAATTCAAGTTGACTTGCATGTGTTAAGCATTCTGTCAGCGTTCAT
>cons0121|11
TCTGGACCGTGTCTCAGTTCCAGTGTGACTGATCATCCTCTCAGACCAGTTACGGATCGTCGCCTTGGTAGGCCTTTACCCCACCAACTAGCTAATCCGACCTAGGCTCATCTGATAGCGTGAGGTCCGAAGATCCCCCACTTTCTCCCTCAGGACGTATGCGGTATTAGCGCCCGTTTCCGGACGTTATCCCCCACTACCAGGCAGATTCCTAGGCATTACTCACCCGTCCGCCGCTGAATCCAGGAGCAAGCCCCCTTCATCCGCTCGACTTCGCATGTGTTAGGCCTGCCGCCAGCGTTCAAT
>cons0122|11
TCTGGGCCGTGTCTCAGTCCCAGTGTGGCCGATCACCCTCTCAGGTCGGCTATGTATCGTCGCCTTGGTGAGCCGTTACCCCACCAACTAGCTAATACAACGCAGGTCCATCTGGTAGTGATGCAATTGCACCTTTTAAGCAAATGTCATGCAACATCTACTCTTATGCGGTATTAGCTATCGTTTCCAATAGTTATCCCCCGCTACCAGGCAGGTTACCTACGCGTTACTCACCCGTTCGCAACTCATCCAGGAGAAGCAAGCTCCTCCTTCAGCGTTCTACTTGCATGTATTAGGCACGCCGCCAGCGTTCGT
>cons0123|11
TCTGGACCGTGTCTCAGTTCCAGTGTGACTGATCATCCTCTCAGACCAGTTACGGATCGTCGCCTTGGTAGGCCTTTACCCCACCAACTAGCTAATCCGACCTAGGCTCATCTGATAGCGTGACGGTCCGAAGATCCCCCACTTTCTCCCTCAGGACGTATGCGGTATTAGCGCCCGTTTCCGGACGTTATCCCCCACTACCAGGCAGATTCCTAGGCATTACTCACCCGTCCGCCGCTGAATCCAGGAGCAAGCTCCCTTCATCCGCTCGACTTGCATGTGTTAGGCCTGCCGCCAGCGTTCAAT
>cons0124|10
TCTGGACCGTGTCTCAGTTCCAGTGTGACTGATCATCCTCTCAGACCAGTTACGGATCGTCGCCTTGGTAGGCCTTTACCCCACCAACTAGCTAATACAACGCAGGTCCATCTGGTAGTGATGCAATTGCACCTTTTAAGCAAATGTCATGCAACATCTACTCTTATGCGGTATTAGCTATCGTTTCCAATAGTTATCCCCCGCTACCAGGCAGGTTACCTACGCGTTACTCACCCGTTCGCAACTCATCCGGAGAAGCAAGCTCCTCCTTCAGCGTTCTACTTGCATGTATTAGGCACGCCGCCAGCGTTCGT
>cons0125|10
TCTGGGCCGTGTCTCAGTCCCAATGTGGCCGTTCATCCTCTCAGACCGGCTACTGATCATCGCCTTGGTGGGCCGTTACCCCTCCAACTAGCTAATCAGACGCAATCCCCTCCTTCAGTGATAGCTTATAAATAGAGGCCACCTTTCATCTATCCTCGATGCCGAGGTTAGATCGTATGCGGTATTAGCAGTCGTTTCCAACTGTTGTCCCCCTCCGAAGGGCAGGTTGATTACGCGTTACTCACCCGTTCGCCACTAAGATTGATAGAAGCAAGCTTCCATCGCTCTTCGTTCGACTTGCATGTGTTAAGCACGCCGCCAGCGTTCGT
>cons0126|10
TAAGGGCCGTATCTCAGTCCCCTTGTGGCCGTCCACCCTCTCAGGCCGGCTACCTATCTTCGCCTTGGTGGGCCGTTACCCCTCCAACTAGCTAATAGGACGCAAGGCTCTCCGCAGGCGCTCCTTTCTATCACTAAGCTATGCAGCTTAATGACCTTATCCGGTATTATCAGCAGTTTCCTGCTGTTATCCCGATCCCGCAGGCAAGTTCCTTACGCGTTACTCACCCGTCCGCCATGGTTACCATGTGCAAGCACCACTTCCCATCGACTTGCATGTGTTAAGCATTCTGTCAGCGTTCAT
>cons0127|10
TCTGGACCGTGTCTCAGTTCCAGTGTGACTGATCATCCTCTCAGACCAGTTACGGATCGTCGCCTTGGTAGGCCTTTACCCCACCAACTAGCTAATCCGATCTAGGCTCATCTGATAGCGTGAGGTCCGAAGATCCCCCACTTTCTCCCTCAGGACGTATGCGGTATTAGCGCCCGTTTCCGGACGTTATCCCCCACTACCAGGCAGATTCCTAGGCATTACTCACCCGTCCGCCGCTGAATCCAGGAGCAAGCTCCCTTCATCCGCTCGACTTGCATGTGTTAGGCCTGCCGCCAGCGTTCAAT
>cons0128|10
TCTGGTCCGTGTCTCAGTACCAGTGTGGGGGTTCAACCTCTCAGTTCCCCTACCCATCGTCGCCTTGGTGAGCCGTTACCTCACCAACTAGCTAATGGGACGCATGCCTATCTCACAGCGAAGTTCATTTCCTCTACATTGGATGCCCAAAGTGGAGTGTACGCGGTATTAGTCCGTCTTTCGACGGGTTATCCCCCTCTGTGAGGCAAGTTGCATACGCGTTACGCACCCGTGCGCCGGTCGCCATCAGTCTTAGCAAGCTAAGACCATGCTGCCCCTCGACTTGCATGTGTTAAGCCTATCGCTAGCGTTCAT
>cons0129|10
TCTGGGCCGTGTCTCAGTCCCAGTGTGGCCGATCACCCTCTCAGGTCGGCTATGCATCGTCGCCTTGGTAGGCCTTTACCCCACCAACTAGCTAATGCACCGCAAAGCCATCTCATAGTGTTAGCCGAAACCAACTTTTAAACATATATCATGCGATTTATGCTGTTATCCGGTATTAGCTATCGTTTCCAATAGTTGTCCCCGTCTATGAGGCAGGTTCTTTACGTGTTACTCACCCGTTCGCCGCTAAGTTTTCTAGTGCAAGCACCAGAAAAACTTCGCTCGACTTGCATGTATTAGGCACGCCGCCAGCGTTCGT
>cons0130|10
TCTGGGCCGTGTCTCAGTCCCAGTGTGGCTGGTCATCCTCTCAGACCAGCTAGAGATCGTCGGCTTGGTGAGCCTTTACCTCACCAACTACCTAATCCCACTTGGGCTCATCCTATGGCATGTGGCCCGAAGGTCCCACACTTTCATCTTCCGATACTACGCGGTATTAGCTACAGTTTCCCGTAGTTATCCCCCTCCATAAGCTAGATTCCCAAGCATTACTCACCCGTCCGCCACTCGTCATCAAAGAAGCAAGCTTCTTTATGTTACCGTTCGACTTGCATGTGTTAAGCCTGCCGCCAGCGTTCAAT
>cons0131|10
TCTGGGCCGTGTCTCAGTCCCAGTGTGGCCGATCACCCTCAGGTCGCTATGTATCGTCGCCTTGGTGAGCCGTTACCCCACCAACTAGCTAATACAACGCAGGTCCATCTGGTAGTGATGCAATTGCACCTTTTAAGCAAATGTCATGCAACATCTACTCTTATGCGGTATTAGCTATCGTTTCCAATAGTTATCCCCCGCTACCAGGCAGGTTACCTACGCGTTACTCACCCGTTCGCAACTCATCCGGAGAAGCAAGCTCCTCCTTCAGCGTTCTACTTGCATGTATTAGGCACGCCGCCAGCGTTCGT
>cons0132|10
TCTGGGCCGTGTCTCAGTCCCAGTGTGGCCGATCACCCTCTCAGGTCGGCTATGCATCGTCGCCTTGGTAGGCCTTTACCCCACCAACTAGCTAATGCACCGCAAAGCCATCTCATAGTGTTAGCAAAACCAACTTTCAAACATCAACCATGCAGTTAATGCTGTTATCCGGTATTAGCTATCGTTTCCAATAGTTGTCCCAGTCTATGAGGCAGGTTCTTTACGTGTTACTCACCCGTTCGCCGCTAAGTTTTTCTAGTGCAAGCACCAGAAAAACTTCGCTCGACTTGCATGTATTAGGCACGCCGCCAGCGTTCGT
