# Supplementary material for: Rapid 16S rRNA Next-Generation Sequencing of Polymicrobial Clinical Samples for Diagnosis of Complex Bacterial Infections
Source: PLoS One. 2013 May 29;8(5):e65226. doi: 10.1371/journal.pone.0065226 (PMC3666980; doi:10.1371/journal.pone.0065226)
Supplement: File S1 — De-noised sequences. (TGZ) [file pone.0065226.s002.gz › denoised/CF23_denoised.fasta]

>cons0001|23257
TCTGGGCCGTATCTCAGTCCCAATGTGGCCGACCAACCTCTCAGTCCGGCTACCCGTCGCCGCCTTGGTAGGCCATTACCCCACCAACAAGCTGATAGGCCGCGGGCTCATCCTACACCGAAAAAACTTTCCACCACACACACTAAAGCATGGTCCTATCCGGTATTAGACCCAGTTTCCCAGGCTTATCCCAGAGTGCAGGGCAGATCACCCACGTGTTACTCACCCGTTCGCCACTCGAGTACCTCCGAAGAGGCCTTTCCGTTCGACTTGCATGTGTTAAGCACGCCGCCAGCGTTCGT
>cons0002|1723
TCTGGGCCGTGTCTCAGTCCCAGTGTGGCGGATCATCCTCTCAGACCCGCTACTGATCGTCGCCTTGGTAGGCCTTTACCCCACCAACTAGCTAATCAGATATCGGCCGCTCGAATAACGCAAGGCCCGAAGGTCCCCTGCTTTCCTCCTCAGAGAATATGCGGTATTAGCTAATCTTTCGATTAGTTATCCCCCATTACTCGGTACGTTCCGATATATTACTCACCCGTTCGCCACTCGCCACCCAAGAAGCAAGCTTCTCTGTGCTGCCGTTCGACTTGCATGTGTAAAGCATGCCGCCAGCGTTCAAT
>cons0003|1236
TAAGGGCCGTGTCTCAGTCCCCTTGTGGCCGTTCACCCTCTCAGGCCGGCTACCCATCATCGCCTTGGTGAGCCGTTACCTCTCCAACTAGCTAATGGGACGCAAAGCTCTCTCACAGCGCATATAGCTTTCATAATCTTAGGATGCCCTAAAATCATAATATCAGGTATTAGCATTCGTTTCCAAATGTTGTCCCTAACTGTGAGGCAAGTTCTTTACGCGTTACTCACCCGTCCGCCACCCAAACCGAAGTTCAAGTAGACTTGCATGTGTTAAGCATTCTGTCAGCGTTCAT
>cons0004|966
TCTGGGCCGTGTCTCAGTCCCAGTGTGGCCGATCACCCTCTCAAGTCGGCTACGTATCACTGCCTTGGTAAGCCATTACCTTACCAACTAGCTAATACGCCGCGAGGCTATCCATGAGTGGTAGCAAAGCCACCTTTAATGAATTCGTCATGCGACCAATCCACCTATGGGGTATTAGCATCCGTTTCCGAATGTTGTCCCCCGCTCATGGGCAAGTTCCTCACGTGTTACTCACCCGTTCGCCACTAATCAATCACTGCAAGCAGTGATATCATCGTTCGACTTGCATGTATTAGGCATGCCGCCAGCGTTCGT
>cons0005|894
TAAGGGCCGTATCTCAGTCCCCTTGTGGCCGTCCACCCTCTCAGGCCGGCTACCTATCTTCGCCTTGGTGGGCCGTTACCCCTCCAACTAGCTAATAGGACGCAAGGCTCTCCGCAGGCGTCTCCTTTCATCACTAAGCTATGCAGCTTAATGACCTTATCCGGTATTATCAGCAGTTTCCTGCTGTTATCCCAGTCCCGCAGGCAAGTTCCTTACGCGTTACTCACCCGTCCGCCATGGTTACCATGTGCAAGCACCACTTCCCCATCGACTTGCATGTGTTAAGCATTCTGTCAGCGTTCAT
>cons0006|672
TCTGGGCCGTGTCTCAGTCCCAGTGTGGCCGATCACCCTCTCAGGTCGGCTATGTATCGTCGCCTAGGTGAGCCGTTACCTCACCTACTAGCTAATACAACGCAGGTCCATCTTGTAGTGGAGCAATTGCCCCTTTCAAATAAATGACATGTGTCATCCATTGTTATGCGGTATTAGCTATCCGTTTCCAATAGTTATCCCCCGCTACAAGGCAGGTTACCTACGCGTTACTCACCCGTTCGCAACTCATCCAAGAAGAGCAAGCTCCTCTCTTCAGCGTTCTACTTGCATGTATTAGGCACGCCGCCAGCGTTCGT
>cons0007|615
TCTGGGCCGTGTCTCAGTCCCAATGTGGCCGTTCATCCTCTCAGACCGGCTACTGATCATCGCCTTGGTGGGCCGTTACCCCTCCAACTAGCTAATCAGACGCAATCCCCTCCTTCAGTGATAGCTTATAAATAGAGGCCACCTTTCATCTATCCTCGATGCCGAGGTCAGATCGTATGCGGTATTAGCAGTCGTTTCCAACTGTTGTCCCCCTCTGAAGGGCAGGTTGATTACGCGTTACTCACCCGTTCGCCACTAAGATTGATAGAAGCAAGCTTCCATCGCTCTTCGTTCGACTTGCATGTGTTAAGCACGCCGCCAGCGTTCGT
>cons0008|600
TCTGGGCCGTGTCTCAGTCCCAATGTGGCCGTTCATCCTCTCAGACCGGCTACTGATCATTGCCTTGGTGGGCCGTTACCCCTCCAACTAGCTAATCAGACGCAATCCCCTCCTTCAGTGATAGCTTATAAATAGAGGCCACCTTTCATCCATCCTCGATGCCGAGGATTGGATCGTATGCGGTATTAGCAGTCGTTTCCAACTGTTGTCCCCCTCTGAAGGGCAGGTTGATTACGCGTTACTCACCCGTTCGCCACTAAGATTGATAGAAGCAAGCTTCCATCGCTCTTCGTTCGACTTGCATGTGTTAAGCACGCCGCCAGCGTTCGT
>cons0009|496
TCTGGGCCGTGTCTCAGTCCCAGTGTGGCCGATCACCCTCTCAGGTCGGCTATGTATCGTTGCCTTGGTGAGCCGTTACCTCACCAACTAGCTAATACAACGCAGGTCCATCTGGTAGTGGTGCAATTGCACCTTTCAAGCAGCTATCATGCGATATCTACTCTTATGCGGTATTAGCTATCGTTTCCAATAGTTATCCCCCGCTACCAGGCAGGTTACCTACGCGTTACTCACCCGTTCGCAACTCATCCGGAAAGAGCAAGCTCCTCCTTCAGCGTTCTACTTGCATGTATTAGGCACGCCGCCAGCGTTCGT
>cons0010|339
TCTGGTCCGTGTCTCAGTACCAGTGTGGGGTTCAACCTCTCAGTTCCCCTACCCATCGTCGCCTTGGTGAGCCGTTACCTCACCAACTAGCTAATGGGACGCATGCCTATCTCACAGCGAATTTCATTTCCTCTACATTGGATGCCCAACATAGAGTGTACGCGGTATTAGTCCGTCTTTCGACGGGTTATCCCCCTCTGTGAGGCAAGTTGCATACGCGTTACGCACCCGTGCGCCGGTCGCCATCAGTCTTAGCAAGCTAAGACCATGCTGCCCCTCGACTTGCATGTGTTAAGCCTATCGCTAGCGTTCAT
>cons0011|300
TCTGGGCCGTGTCTCAGTCCCAATGTGGCCGTTCATCCTCTCAGACCGGCTACTGATCATTGCCTTGGTGGGCCGTTACCCCTCCAACTAGCTAATCAGACGCAATCCCCTCCTTCAGTGATAGCTTATAAATAGAGGCCACCTTTCATCCATCCTCGATGCCGAGATTGGATCGTATGCGGTATTAGCAGTCGTTTCCAACTGTTGTCCCCCTCTGAAGGGCAGGTTGATTACGCGTTACTCACCCGTTCGCCACTAAGATTGATAGAAGCAAGCTTCCATCGCTCTTCGTTCGACTTGCATGTGTTAAGCACGCCGCCAGCGTTCGT
>cons0012|251
TTTGGACCGTGTCTCAGTTCCAATGTGGGGGACCTTCCTCTCAGAACCCCTACTGATCGTTGCCTTGGTGAGCCTTTACCTCACCAACAAGCTAATCAGACGCATCCCCATCCTTTACCGATAAATCTTTTATTCATATCTGATGCCATCAATGAATTACATCGGGTATTAGGCCGTCTTTCAACGGGGTATCCCCAAGTAAAGGGCAGGTTGGATACGCGATACTCACCCGTGCGCCGGTCGACGTCCAAAATGTGCAAGCACATAATGCCGTTTCCCCTCGACTTGCATGTGTTAAGCCTATAGCTAGCGTTCAT
>cons0013|212
TCTGGGCCGTGTCTCAGTCCCAGTGTGGCCGATCACCCTCTCAGGTCGGCTATGTATCGTCGCCTAGGTGAGCCGTTACCTCACCTACTAGCTAATACAACGCAGGTCCATCTTGTAGTGGAGCAATTGCCCCTTTCAAATAAATGACATGTGTCATCCATTGTTATGCGGTATTAGCTATCGTTTCCAATAGTTATCCCCCGCTACAAGGCAGGTTACCTACGCGTTACTCACCCGTTCGCAACTCATCCAAGAAGAGCAAGCTCCTCTCTTCAGCGTTCTACTTGCATGTATTAGGCACGCCGCCAGCGTTCGT
>cons0014|208
TCTGGGCCGTGTCTCAGTCCCAATGTGGCCGTTCATCCTCTCAGACCGGCTACTGATCATCGCCTTGGTGGGCCGTTACCCCTCCAACTAGCTAATCAGACGCAATCCCCTCCTTCAGTGATAGCTTATAAATAGAGGCCACCTTTCATCCAGTCTCGATGCCGAGATTGGATCGTATGCGGTATTAGCAGTCGTTTCCAACTGTTGTCTCCCTCTGAAGGGCAGGTTGATTACGCGTTACTCACCCGTTCGCCACTAAGATTGATAGAAGCAAGCTTCCATCGCTCTTCGTTCGACTTGCATGTGTTAAGCACGCCGCCAGCGTTCGT
>cons0015|182
TTTGGGCCGTGTCTCAGTCCCAATGTGGCCGTTCACCCTCTCAGGCCGGCTACCGATCGTCGCCTTGGTGGGCCTTTACCTCACCAACTAGCTAATCGGACGCGGATCCATCTTATACCTATAAATATTTTACCCCTGCACCATGCGGTGCTGTGGTCTTATGCGGTCTTAGCGGAAATTTCTCTCCGTTATCCCCCTGTATAAGGCAGGTTATCCACGCGTTACTCACCCGTCCGCCACTAAGTCTACCTAAATTCCATCCGAAGACTTCCTTTAAGCAGCTTCGTTCGACTTGCATGTGTTAAGCACGCCGCCAGCGTTCAT
>cons0016|170
TCTGGGCCGTGTCTCAGTCCCAGTGTGGCTGATCGTCCTCTCAGACCAGCTACTGATCGTCGCCTTGGTGGGCCTTTACCCCACCAACTAGCTAATCAGACATCGGCCGCTCCTGCTGCGTGAGGCCTTGCGGTCCCCCACTTTCACCCTCAGGTCGTATGCGGTATTAGCTAATCTTTCGACTAGTTATCCCCCACAACAGGGTACGTTCCGATGTATTACTCACCCGTTCGCCACTCGCCGCCAGACCGAAGTCCGCGCTGCCGTTCGACTTGCATGTGTAAGGCATGCCGCCAGCGTTCAAT
>cons0017|159
TCTGGGCCGTGTCTCAGTCCCAGTGTGGCCGATCACCCTCTCAAGTCGGCTACGTATCACTGCCTTGGTAAGCCATTACCTTACCAACTAGCTAATACGCCGCGAGGCTATCCATGAGTGGTAGCAAAGCCACCTTTAATGAATTCGTCATGCGACCAATCCACCTATGGGGTATTAGCATCCGTTTCCGAATGTTGTCCCCCGCTCATGGGCAAGTTCCTCACGTGTTACTCACCCGTTCGCCACTAATCAGTCACTGCAAGCAGTGACGTCATCGTTCGACTTGCATGTATTAGGCATGCCGCCAGCGTTCGT
>cons0018|128
TCTGGTCCGTGTCTCAGTACCAGTGTGGGGTTCAACCTCTCAGTTCCCCTACCCATCGTCGCCTTGGTGAGCCGTTACCTCACCAACTAGCTAATGGGACGCATGCCTATCTCACAGCGAATTTCATTTCCTCTACTTTGGATGCCCAAAGTGGAGTGTACGCGGTATTAGTCCGTCTTTCGACGGGTTATCCCCCTCTGTGAGGCAAGTTGCATACGCGTTACGCACCCGTGCGCCGGTCGCCATCAGTCTTAGCAAGCTAAGACCATGCTGCCCCTCGACTTGCATGTGTTAAGCCTATCGCTAGCGTTCAT
>cons0019|126
TCTGGGCCGTGTCTCAGTCCCAATGTGGCCGTTCATCCTCTCAGACCGGCTACTGATCATCGCCTTGGTGGGCCGTTACCCCTCCAACTAGCTAATCAGACGCAATCCCCTCCTTCAGTGATAGCTTATAAATAGAGGCCACCTTTCATCCATTCTCGATGCCGAGATTAGATCGTATGCGGTATTAGCAGTCGTTTCCAACTGTTGTCCCCCTCTGAAGGGCAGGTTGATTACGCGTTACTCACCCGTTCGCCACTAAGATTGATAGAAGCAAGCTTCCATCGCTCTTCGTTCGACTTGCATGTGTTAAGCACGCCGCCAGCGTTCGT
>cons0020|123
TCTGGGCCGTGTCTCAGTCCCAGTGTGGCCGATCACCCTCTCAGGTCGGCTATGTATCGTTGCCTTGGTGAGCCGTTACCTCACCAACTAGCTAATACAACGCAGGTCCATCTGGTAGTGGTGCAATTGCACCTTTCAAGCAGCTATCATGCGATATCTACTCTTATGCGGTATTAGCCTATCGTTTCCAATAGTTATCCCCCGCTACCAGGCAGGTTACCTACGCGTTACTCACCCGTTCGCAACTCATCCGGAAAGAGCAAGCTCCTCCTTCAGCGTTCTACTTGCATGTATTAGGCACGCCGCCAGCGTTCGT
>cons0021|119
TCTGGGCCGTGTCTCAGTCCCAATGTGGCCGTTCATCCTCTCAGACCGGCTACTGATCATTGCCTTGGTGGGCCGTTACCCCTCCAACTAGCTAATCAGACGCAATCCCCTCCTTCAGTGATAGCTTATAAATAGAGGCCACCTTTCATCCATCCTCGATGCCGAGGTTGGATCGTATGCGGTATTAGCAGTCGTTTCCAACTGTTGTCCCCCTCTGAAGGGCAGGTTGATTACGCGTTACTCACCCGTTCGCCACTAAGATTGATAGAAGCAAGCTTCCATCGCTCTTCGTTCGACTTGCATGTGTTAAGCACGCCGCCAGCGTTCGT
>cons0022|118
TCTGGGCCGTGTCTCAGTCCCAATGTGGCCGTTCATCCTCTCAGACCGGCTACTGATCATCGCCTTGGTGGGCCGTTACCCCTCCAACTAGCTAATCAGACGCAATCCCCTCCTTCAGTGATAGCTTATAAATAGAGGCCACCTTTCATTCAGTCCCGATGCCGGAATTGAATCGTATGCGGTATTAGCAGTCGTTTCCAACTGTTGTCCCCCTCTGAAGGGCAGGTTGATTACGCGTTACTCACCCGTTCGCCACTAAGATTGATAGAAGCAAGCTTCCATCGCTCTTCGTTCGACTTGCATGTGTTAAGCACGCCGCCAGCGTTCGT
>cons0023|109
TCTGGGCCGTGTCTCAGTCCCAGTGTGGCCGATCACCCTCTCAGGTCGCTATGTATCGTCGCCTTGGTGAGCCGTTACCCCACCAACTAGCTAATACAACGCAGGTCCATCTGGTAGTGATGCAATTGCACCTTTTAAGCAAATGTCATGCAACATCTACTGTTATGCGGTATTAGCTATCGTTTCCAATAGTTATCCCCCGCTACCAGGCAGGTTACCTACGCGTTACTCACCCGTTCGCAACTCATCCAGAGAAGCAAGCTCCTCCTTCAGCGTTCTACTTGCATGTATTAGGCACGCCGCCAGCGTTCGT
>cons0024|107
TTTGGGCCGTGTCTCAGTCCCAATGTGGCCGGTCATCCTCTCAGATCGGCTACTGATCGTTGCTTTGGTAGGCTTTTACCCTGCCAACTGGCTAATCAGACGCGGGTCCATCTTATGGCGATAAATCTTTTCACCCTGTACCATGCGGTACTGTGTGCTTATGCGGTATTAGCAGTGATTTCTCTCTGTTATCCCCCTCCATAAGGCAGGTTACCCACGTGTTACTCACCCGTCCGCCACTAGATAACGTATCTTCCGGCCGAAGCTTTCCGATAAGTATCTCGTTCGACTTGCATGTGTTAGGCACGCCGCCAGCGTTCAT
>cons0025|102
TCTGGGCCGTATCTCAGTCCCAATGTGGCCGACCAACCTCTCAGTCCGGCTACCCGTCGCCGCCTTGGTAGGCCATTACCCCACCAACAAGCTGATAGGCCGCGGGCTCATCCTACACCGAAAAAACTTTCCACCACACACACTAAAGCATGGTCCTATCCGGTATTAGACCCACGTTTCCCAGGCTTATCCCAGAGTGCAGGGCAGATCACCCACGTGTTACTCACCCGTTCGCCACTCGAGTACCTCCGAAGAGGCCTTTCCGTTCGACTTGCATGTGTTAAGCACGCCGCCAGCGTTCGT
>cons0026|100
TCTGGGCCGTGTCTCAGTCCCAATGTGGCCGTTCATCCTCTCAGACCGGCTACTGATCATTGCCTTGGTGGGCCGTTACCCCTCCAACTAGCTAATCAGACGCAATCCCCTCCTTCAGTGATAGCTTATAAATAGAGGCCACCTTTCATCCATCCTCGATGCCGAGGTTTGGATCGTATGCGGTATTAGCAGTCGTTTCCAACTGTTGTCCCCCTCTGAAGGGCAGGTTGATTACGCGTTACTCACCCGTTCGCCACTAAGATTGATAGAAGCAAGCTTCCATCGCTCTTCGTTCGACTTGCATGTGTTAAGCACGCCGCCAGCGTTCGT
>cons0027|100
TCTGGGCCGTGTCTCAGTCCCAGTGTGGCCGATCACCCTCTCAGGTCGCTATGTATCGTCGCCTAGGTGAGCCGTTACCTCACCTACTAGCTAATACAACGCAGGTCCATCTTGTAGTGGAGCAATTGCCCCTTTCAAATAAATGACATGTGTCATCCATTGTTATGCGGTATTAGCTATCGTTTCCAATAGTTATCCCCCGCTACAAGGCAGGTTACCTACGCGTTACTCACCCGTTCGCAACTCATCCAAGAAGAGCAAGCTCCTCTCTTCAGCGTTCTACTTGCATGTATTAGGCACGCCGCCAGCGTTCGT
>cons0028|98
TCTGGGCCGTGTCTCAGTCCCAGTGTGGCCGATCACCCTCTCAGGTCGGCTATGTATCGTCGCCTTGGTGAGCCGTTACCCCACCAACTAGCTAATACAACGCAGGTCCATCTGGTAGTGATGCAATTGCACCTTTCAAGCAGATATCATGCAATATCTACTGTTATGCGGTATTAGCTATCGTTTCCAATAGTTATCCCCCGCTACCAGGCAGGTTACCTACGCGTTACTCACCCGTTCGCAACTCATCCGGAGAAGCAAGCTCCTCCTTCAGCGTTCTACTTGCATGTATTAGGCACGCCGCCAGCGTTCGT
>cons0029|96
TCTGGGCCGTGTCTCAGTCCCAGTGTGGCCGATCACCCTCTCAGGTCGGCTATGTATCGTCGCCTTGGTGAGCCATTACCTCACCAACCAGCTAATACAACGCAGGTCCATCTCTTAGTGATGCATTTGCACCTTTCAAGTCAACATCATGCAATGTCGACTTTTATGCGGTATTAGCTATCGTTTCCAATAGTTATCCCCCGCTAAGAGGTAGGTTACCTACGCGTTACTCACCCGTTCGCAACTCATCCGCTCGGTGCAAGCACCAAGCTTCAGCGTTCTACTTGCATGTATTAGGCACGCCGCCAGCGTTCAT
>cons0030|92
TCTGGACCGTGTCTCAGTTCCAATGTGGCCGTTCATCCTCTCAGACCGGCTACTGATCGTCGCCTTGGTGGGCCGTTACCCCTCCAACTAGCTAATCAGACGCAAACCCCTCCTCCGGCGATAGCTTATAAATAGAGGCCATCCTTTCTTCCGACAGTCATGCGACTTTCGGAACGTATTCGGTATTAGCAGCCGTTTCCAGCTGTTGTCCCCATCCGTAGGGCAGGTTGTTTACGCGTTACTCACCCGTTTGCCACTAGATTGTAGAAAAAGCAAGCTTTCTCTACGCTCTCGTTCGACTTGCATGTGTTAAGCACGCCGCCAGCGTTCGT
>cons0031|84
TTTGGGCCGTGTCTCAGTCCCAATGTGGCCGGTCATCCTCTCAGATCGGCTATCGATCGTCGCTTTGGTGGGCCGTTACCCCGCCAACTGGCTAATCGAACGCGGGTCCATCTCATACCACCGGAGTTTTTACCCCCGCACCATGCGGTGCTGTGGTCTTATGCGGTATTAACAGTCGTTTCCAACTGTTATCCCCCTGTATGAGGCAGGTTACCCACGCGTTACTCACCCGTCCGCCACTCGAAATGAAGCTTCCGCCCGAAGGTTTCCATCTTCATTTCTCGTTCGACTTGCATGTGTTAAGCACGCCGCCAGCGTTCAT
>cons0032|75
TCTGGACCGTGTCTCAGTTCCAGTGTGACTGATCATCCTCTCAGACCAGTTATGCGTCATAGCCTTGGTGAGCCATTACCTCACCAACTAGCTGATACAATATAGCCTCATCCTACACCGAAAAACTTTCCCTATCTAACTTATGTTAAAGAGGAGTATAGAGTATTAGCAGTCGTTTCCAACTGTTGTCCTCTAGTGTAGGGCAGATTAGCTATACATTACTCACCCGTGCGCCACTAACTCATAAGAGCAAGCTCTTACTCGTCCGTTCGACTTGCATGTATTAGGCACGCCGCCAGCGTTCACT
>cons0033|74
TCTGGGCCGTATCTCAGTCCCAATGTGGCCGACCAACCTCTCAGTCCGGCTACCCGTCGCCGCCTTGGTAGGCCATTACCCCACCAACAAGCTGATAGGCCGCGGGCTCATCCTACACCGAAAAAACTTTCCACCACACACACTAAAGCATGGTCCTATCCGGTATTAGACCCAGTTTCCCAGGCTTATCCCAGAGTGCAGGGCAGATCACCCACGTGTTACTCACCCGTTCGCCACTCGAGTACCTCCGAAGAGGCCTTTCCGTTCGACTTGCATGTGTTAACGCACGCCGCCAGCGTTCGT
>cons0034|67
TCTGGACCGTGTCTCAGTTCCAGTCTGGCTGATCATCCTCTCAGACCAGCTATGGATCGTCGGCTTGGTAGGCCATTACCCTACCAACTACCTAATCCAACGCAGGCTTCTCCCAAAGCGCCCGAAGGCTTTAATCCGAAGACCATATGCGGCATTAGCTACCCTTTCGGGCAGTTATTCCTCACTTTGGGGCAAATTCCTACGCGTTACTCAGCCGTCCGCCGCTCGCCGACATTTTACACAAAATTCTTGAATAGATCTTCTATATTACCCAGAAGCTTCCAGAATTCAGTGTAAAACTCGCTGCCGCTCGACTTGCATGTGTTAGGCACGCCGCCAGCATTCAT
>cons0035|66
TTTGGACCGTGTCTCAGTTCCAATGTGGGGGACCTTCCTCTCAGAACCCCTACTGATCGTTGCCTTGGTGGGCCGTTACCCCGCCAACAAGCTAATCAGACGCATCCCCATCACTGACCGATAAATCTTTCGTTTTCGTTAGATGTCTGCAGAAAACCTCATAAGGTATTAGTCCGACTTTCGCCGGGTTATCCCTTAGTCAGAGGCAGGTTGGATACGCGTTACTCACCCGTGCGCCGGTCGACGCCCATCGAAGCAAGCTTCAATGTCGTTTCCCCTCGACTTGCATGTGTTAAGCCTGTAGCTAGCGTTCAT
>cons0036|66
TCTGGGCCGTGTCTCAGTCCCAATGTGGCCGTTCATCCTCTCAGACCGGCTACTGATCATCGCCTTGGTGGGCCGTTACCCCTCCAACTAGCTAATCAGACGCAATCCCCTCCTTCAGTGATAGCTTACATGTAGAGGCCACCTTTCATCTATCCTCGATGCCGAGATTAGATCGTATGCGGTATTAGCAGTCGTTTCCAACTGTTGTCCCCCTCTGAAGGGCAGGTTGATTACGCGTTACTCACCCGTTCGCCACTAAGATTGATAGAAGCAAGCTTCCATCGCTCTTCGTTCGACTTGCATGTGTTAAGCACGCCGCCAGCGTTCGT
>cons0037|63
TCTGGACCGTGTCTCAGTTCCAGTCTGGCTGATCATCCTCTCAGACCAGCTATGGATCGTCGGCTTGGTAGGCCATTACCCTACCAACTACCTAATCCAACGCAGGCTTCTCCCAAAGCGCCCGAAGGCTTTAATCCGAAGACCATATGCGGCATTAGCTACCCTTTCGGGCAGTTATTCCTCACTTTGGGGCAAATTCCTACGCGTTACTCAGCCGTCCGCCGCTCGCCGACATTTTTACACAAAATTCTTGAATAAATCTTCTATATTACCCAGAAGCTTCCAGAATTCAGTGTAAAACTCGCTGCCGCTCGACTTGCATGTGTTAGGCACGCCGCCAGCATTCAT
>cons0038|61
TCTGGGCCGTGTCTCAGTCCCAGTGTGGCCGATCACCCTCTCAGGTCGCTATGTATCGTCGCCTTGGTGAGCCGTTACCTCACCAACTAGCTAATACAACGCAGGTCCATCTGGTAGTGATGCAATTGCCCCTTTCAAGCAGATGTCATGCAACATCTACTGTTATGCGGTATTAGCTATCGTTTCCAATAGTTATCCCCCGCTACCAGGCAGGTTACCTACGCGTTACTCACCCGTTCGCAACTCATCCAGAAGAGCAAGCTCCTCCTTCAGCGTTCTACTTGCATGTATTAGGCACGCCGCCAGCGTTCAT
>cons0039|60
TCTGGGCCGTGTCTCAGTCCCAGTGTGGCCGATCACCCTCTCAGGTCGCTATGTATCGTCGCCTTGGTGAGCCGTTACCTCACCAACTAGCTAATACAACGCAGGTCCATCTCTTAGTGATGCAATTTGCACCTTTCAATCAATATCATGCGATATCGACTTTTATGCGGTATTAGCTATCGTTTCCAATAGTTATCCCCCGCTAAGAGGCAGGTTACCTACGCGTTACTCACCCGTTCGCAACTCATCCGCTCGGTGCAAGCACCAAGCTTCAGCGTTCTACTTGCATGTATTAGGCACGCCGCCAGCGTTCAT
>cons0040|58
TCTGGGCCGTGTCTCAGTCCCAGTGTGGCCGGTCACCCTCTCAGGCCGGCTACCCGTCGTCGCCTTGGTGAGCCGTTACCTCACCAACAAGCTGATAGGCCGTGAGCCCATCTATAACCACTACATAACGCTTTCCACCAACACCCCATGCGGAGATTGGTCGTATCCGGTATTAGACCCAGTTTCCCAGGCTTATCCCAGAGTTAAAGGTAGGTTACTCACGTATTACTCACCCGTTCGCCACTAATCCACCTAGCAAGCTAGGCTTCATCGTTCGACTTGCATGTGTTAAGCACGCCGCCAGCGTTCGT
>cons0041|56
TCTGGGCCGTATCTCAGTCCCAATGTGGCCGACCAACCTCTCAGTCCGGCTACCCGTCGCCGCCTTGGTAGGCCATTACCCCACCAACAAGCTGATAGGCCGCGGGCTCATCCTACACCGAAAAACTTTCCACCACACACACTAAAGCATGGTCCTATCCGGTATTAGACCCAGTTTCCCAGGCTTATCCCAGAGTGCAGGGCAGATCACCCACGTGTTACTCACCCGTTCGCCACTCGAGNACCTCCGAACGAGGCCTTTCCGTTCGACTTGCATGTGTTAAGCACGCCGCCAGCGTTCGT
>cons0042|53
TCTGGACCGTGTCTCAGTTCCAGTGTGGGGGACCTTCCTCTCAGAACCCCTACCGATCGAAGGCTAGGTGGGCCGTTACCCCGCCTACTACCTAATCGGACGCATCACCATCTCATACCGATAAATCTTTGGTTACTCTCCCATGCGAGAAAGCAACAACATCGGGTATTAATCTTACTTTCGCAAGGCTATCCCCGAGTATGAGGCAGGTTTGATACGCGTTACGCACCCGTGCGCCGGTCGCCGGCATTGAAAGCCAAGCTTTCAACCCGCTGCCCCTCGACTTGCATGTGTTAAGCCTGTAGCTAGCGTTCAT
>cons0043|51
TCTGGGCCGTGTCTCAGTCCCAGTCTGGATGATCATCCTCTCAAACCATCTAACGATCGTCGACTTGGTGAGCCTTTACCTCACCAACTATCTAATCGTACGCAGGCCATTCCCAAATCGCCGAAGCTTTAATCCAAAGATCACATGCGGTATTAGCTACTCTTTCGAGTAGTTATCCCTCAATTTGGGGTATGTTCCCACGCGTTACTCAGCCGTCCGCCGCTCGTCAGCAGCTTCACGGTGCTCTCGAAAAACTAACTCCCGCTATAAGCCCGGAGTGTCAAGAACACGGTGAAACCCTGTTACCGCTCGACTTGCATGTATTAGGCACGCCGCCAGCATTCAT
>cons0044|50
TCTGGGCCGTATCTCAGTCCCAATGTGGCCGACCAACCTCTCAGTCCGGCTACCCGTCGCCGCCTTGGTAGGCCATTACCCCACCAACAAGCTGATAGGCCGCGGGCTCATCCTACACCGAAAAACTTTCCACCACACACACTAAAGCATGGTCCTATCCGGTATTAGACCCAGTTTCCCAGGCTTATCCCAGAGTGCAGGGCAGATCACCCACGTGTTACTCACCCGTTCGCCACTCGAGTACCTCCGAACGAGGCCTTTCCGTTCGACTTGCATGTGTTAAGCACGCCGCCAGCGTTCGT
>cons0045|48
TCTGGGCCGTGTCTCAGTCCCAATGTGGCCGTTCAACCTCTCAATCCGGCTACTGATCGTCGCCTTGGTGAGCTGTTATCTCACCAACTAGCTAATCAGACGCAAGCCCATCTATAAGCGATAAATCTTTTCTGAATGTATCATGCGATACCTCCAGCTTATGCGGTATTATCAGTAATTTCTCACTGTTATTCCCCTCTTATAGGCAGGTTGCTTACGTGTTACTCACCCGTCCGCCACGGTGTCCGAGCTAGTAGATAAATCTTCCAGTCTTCTCCCGTTCGACTTGCATGTCTTATGTACACCGCCAGCGTTTAT
>cons0046|45
TCTGGGCCGTATCTCAGTCCCAATGTGGCCGTTCAACCTCTCAGTCCGGCTACTGATCATCGTCTTGGTAGGCCGTTACCCCACCAACTAACTAATCAGACGCAAGCCCATCTATTAGCGGATTGCTCCTTTCCTGCTTGTATCATGCGATACTCACAGCATATGCGGTATTAGCAACGATTTCTCGCTGTTATTCCCCTCTAATAGGCAGGTTGCTTACGTGTTACTCACCAGTCCGCCACTAACCGCTTTGAGAGCAAGCTCTCAATTAAGTTCGTTCGACTTGCATGTCTTATGTGCGCCGCCAGCGTTTAT
>cons0047|44
TTTGGACCGTGTCTCAGTTCCAATGTGGGGGACCTTCCTCTCAGAACCCCTACTGATCGAAGTCTTGGTGAGCCGTTACCTCACCAACAAACTAATCAGACGCATCCCCATCCAATACCGAAATTCTTTAATGTATAATTCATGAGAAAAATACATACCATCAGGAATTAGTCCGTCTTTCAACGGGTTATGCCTGAGTATTGGGTAGGTTGGATACGCGTTACTCACCCGTGCGCCGGTCGCCATCATTGGTTGCAAGCAACCAACATGCTGCCCCTCGACTTGCATGTGTTAAGCCTGTAGCTAGCGTTCAT
>cons0048|44
TCTGGGCCGTATCTCAGTCCCAATGTGGCCGACCAACCTCTCAGTCCGGCTACCCGTCGCCGCCTTGGTAGGCCATTACCCCACCAACAAGCTGATAGGCCGCGGGCTCATCCTACACCGAAAAACTTTCCACCACACACACTAAAGCATGGTCCTATCCGGTATTAGACCCAGTTTCCCAGGCTTATCCCAGAGTGCAGGGCAGACTCACCCACGTGTTACTCACCCGTTCGCCACTCGAGTACCTCCGAAGAGGCCTTTCCGTTCGACTTGCATGTGTTAAGCACGCCGCCAGCGTTCGT
>cons0049|42
TCTGGACCGTGTCTCAGTTCCAGTGTGACTGATCATCCTCTCAGACCAGTTATGCGTCATAGCCTTGGTGAGCCATTACCTCACCAACTAGCTGATACAATATAGCCTCATCCTACACCGAAAACTTCCCTACTCTAACTTATGTTAGATAGGAGTATAGAGTATTAGCAGTCGTTTCCAACTGTTGTCCTCTAGTGTAGGGCAGATTAGCTATACATTACTCACCCGTGCGCCACTAACTCATAAGAGCAAGCTCTTACTTGTCCGTTCGACTTGCATGTATTAGGCACGCCGCCAGCGTTCACT
>cons0050|41
TAAGGGCCGTATCTCAGTCCCCTTGTGGCCGTCCACCCTCTCAGGCCGGCTACCTATCTTCGCCTTGGTGAGCCATTACCTCACCAACTAGCTAATAGGACGCAAGGCTCTCCGCAGGCGTCTCCTTTCATCATAAAGCCATGCAGCTCCATGACATTATCCGGTCTTGTCAGGAGTTTCCCCCTGTTATCCCAGTCCTGCAGGTAAGTCCCTTACGCGTTACTCACCCGTCCGCCATGGTTGCCATGGTGCAAGCACCACTTCCCCATCGACTTGCATGTGTTAAGCATTCTGTCAGCGTTCAT
>cons0051|39
TAAGGGCCGTGTCTCAGTCCCCTTGTGGCCGATCACCCTCTCAGGCCGGCTACCCATCATCGCCTTGGTGAGCCGTTACCTCTCCAACTAGCTAATGGGACGCAAAGCTCTCTCACAGCGCATATAGCTTTCATAATTATACGATGCCATATAATCATAATATCAGGTATTAGCATTCGTTTCCAAATGTTGTCCCTATCTGTGAGGCAAGTTCTTTACGCGTTACTCACCCGTCCGCCACCCAAACCGAAGTTCAAGTTGACTTGCATGTGTTAAGCATTCTGTCAGCGTTCAT
>cons0052|39
TCTGGGCCGTATCTCAGTCCCAATGTGGCCGACCAACCTCTCAGTCCGGCTACCCGTCGCCGCCTTGGTAGGCCATTACCCCACCAACAAGCTGATAGGCCGCGGGCTCATCCTACACCGAAAAAACTTTCCACCACACACACTAAAGCATGGTCCTATCCGGTATTAGCACCCATCGTTTCCCAGGCTTATCCCAGAGTGCAGGGCAGATCACCCACGTGTTACTCACCCGTTCGCCACTCGAGTACCTCCGAAGAGGCCTTTCCGTTCGACTTGCATGTGTTAAGCACGCCGCCAGCGTTCGT
>cons0053|38
TCTGGGCCGTGTCTCAGTCCCAGTGTGGCCGATCACCCTCTCAGGTCGGCTATGCATCGTCGCCTTGGTAGGCCTTTACCCCACCAACTAGCTAATGCACCGCAAAGCCATCTCATAGTGTTAGCAAAACCAACTTTCAAACATCAACCATGCAGTTAATGCTGTTATCCGGTATTAGCTATCGTTTCCAATAGTTGTCCCAGTCTATGAGGCAGGTTCTTTACGTGTTACTCACCCGTTCGCCGCTAAGTTTTCCGGTGCAAGCACCAGAAAAACTTCGCTCGACTTGCATGTATTAGGCACGCCGCCAGCGTTCGT
>cons0054|38
TAAGGGCCGTATCTCAGTCCCCTTGTGGCCGTTCATCCTCTCAGACCGGCTACCTATCTTCGTCTTGGTGAGCCGTTACCTCACCAACTAACTAATAGGACGCAAAGCTCTCTCTTAGCATCTCTTTTCATTAAAGCTTCATGCGAAACTTTAATAATATCTAGTTTTATCAGTCGTTTCCATCTGTTATCCCAGACTAAGAGGCAAGTTCTTTACGCGTTACTCACCCGTCCGCCATGGTTATCACGGTGCAAGCACCGTTTCCCCATTGACTTGCATGTGTTAAGCATTCTGTCAGCGTTCAT
>cons0055|36
TTTGGACCGTGTCTCAGTTCCAATGTGGCCGATCACCCTCTCAGGTCGGCTACTGATCGTTGCCTTGGTAAGCCGTTACCCTACCAACTAGCTAATCAGACGCAGGCCCATCCTATACCGATAAATCTTTGACAAGTGATACATGTGTATCTCTTGCGTTATGGGGTATTAATCACCTTTTCGGGTGGCTATCCCCTGTACAGGGCAGGTTGCCTACGCGTTACTCACCCGTCCGCCGCTTTCCATAAAGAAAATCTACCGAGCTTCATTTCTTTATTTCTCGCTCGACTTGCATGTGTTAGGCACGCCGCCAGCGTTCAT
>cons0056|36
TCTGGGCCGTGTCTCAGTCCCAGTGTGGCTGGTCGTCCTCTCAGACCAGCTACAGATCGTCGCCTTGGTAGGCCTTTACCCCACCAACTAGCTAATCTGCCATCGGCCGCCCCTGTAGCGGGAGGTCCTAAGATCCCCCCCTTTCCTCCGTAGAGCGTATGCGGTATTAATCCGGCTTTCGCCGGGCTATCCCCCACTACAGGACACGTTCCGATGTATTACTCACCCGTTCGCCACTCGCCACCAGGGTTGCCCCCGTGCTGCCGTTCGACTTGCATGTGTAAGGCATGCCGCCAGCGTTCAAT
>cons0057|35
TCTGGGCCGTGTCTCAGTCCCAGTGTGGCCGATCACCCTCTCAGGTCGGCTATGTATCGTTGCCTTGGTGAGCCGTTACCTCACCAACTAGCTAATACAACGCAGGTCCATCTGGTAGTGGTGCAATTGCACCTTTCAAGCACATATCATGCGATATCTACTGTTATGCGGTATTAGCTATCGTTTCCAATAGTTATCCCCCGCTACCAGGCAGGTTACCTACGCGTTACTCACCCGTTCGCAACTCATCCGCTCGGTGCAAGCACCAAGCTTCAGCGTTCTACTTGCATGTATTAGGCACGCCGCCAGCGTTCGT
>cons0058|34
TCTGGGCCGTGTCTCAGTCCCAGTGTGGCCGATCACCCTCTCAGGTCGCTATGTATCGTCGCCTTGGTGAGCCGTTACCCCACCAACTAGCTAATACAACGCAGGTCCATCTGGTAGTGGTGCAATTGCACCTTTTAATTGACTATCATGCAATAATCAATATTATGCGGTATTAGCTATCGTTTCCAATAGTTATCCCCCGCTACCAGGCAGGTTACCTACGCGTTACTCACCCGTTCGCAACTCATCCAGAGAAGCAAGCTCCTCCTTCAGCGTTCTACTTGCATGTATTAGGCACGCCGCCAGCGTTCGT
>cons0059|34
TCTGGACCGTGTCTCAGTTCCAGTGTGGCTGATCATCCTCTCAGACCAGCTACGGATCGTCGCCTTGGTGGGCCTTTACCCCGCCAACTAGCTAATCCGACATCGGCTCATTCAATCGCGCAAGGTCCGAAGATCCCCTGCTTTCACCCGTAGGTCGTATGCGGTATTAGCGTAAGTTTCCCTACGTTATCCCCCACGAAAAGTAGATTCCGATGTATTCCTCACCCGTCCGCCACTCGCCACCCAGAGAGCAAGCTCTCCTGTGCTGCCGTTCGACTTGCATGTGTTAGGCCTACCGCCAGCGTTCACT
>cons0060|33
TAAGGGCCGTATCTCAGTCCCCTTGTGGCCGTTCATCCTCTCAGACCGGCTACCTATCTTCGTCTTGGTGAGCCGTTACCTCACCAACTAACTAATAGGACGCAAAGCTCTCTCTTAGCATCTCTTTTCATTAAAGCTTCATGCGAAGCTTTAATAATATCTAGTCTTATCAGTCGTTTCCATCTGTTATCCCAGACTAAGAGGCAAGTTCTTTACGCGTTACTCACCCGTCCGCCATGGTTATCACGGTGCAAGCACCGTTTCCCCATTGACTTGCATGTGTTAAGCATTCTGTCAGCGTTCAT
>cons0061|32
TCTGGGCCGTGTCTCAGTCCCAGTGTGGCGGATCATCCTCTCAGACCCGCTACTGATCGCTCGCCTTGGTAGGCCTTTACCCACCAACTAGCTAATCAGATATCGGCCGCTCGAATAACGCAAGGCCCGAAGGTCCCCTGCTTTCCTCCTCAGAGAATATGCGGTATTAGCCTAATCTTTCGATTAGTTATCCCCCATTACTCGGTACGTTCCGATATATTACTCACCCGTTCGCCACTCGCCACCCAAGAAGCAAGCTTCTCTGTGCTGCCGTTCGACTTGCATGTGTAAAGCATGCCGCCAGCGTTCAAT
>cons0062|31
TCTGGACCGTGTCTCAGTTCCAGTCTGACTGATCATCCTCTCAAACCAGTTAAAGATCGTTGACTTGGTAGGCCATTACCCCACCAACTATCTAATCTTACGCAGGCCGTTCCCAAAGCGCCCGAAGGCTTTAATCCGAAGACCATATGCGGTATTAGCACACCTTTCGATGCGTTATCCCTCACTTTGGGGTACGTTCCCACGCGTTACTCAGCCGTCCGCCGCTCGCCGACATTTTACACAAAATTCTTGAATAGTATCTTCTCTTTCAACCAGAAGCTTCCAGAATTCAGTGTAAAACTCGCTGCCGCTCGACTTGCATGTGTTAGGCACGCCGCCAGCGTTAAT
>cons0063|31
TTTGGACCGTGTCTCAGTTCCAATGTGGCCGATCACCCTCTCAGGTCGGCTACTGATCGTCGCCTTGGTGGGCAGTTATCTCACCAACTAGCTAATCAGACGCGGGTCCATCCTATACCGCTAACACTTTGATATATCTGCGATGCCGCAAATATATATTATCATGTATTAGTAAACTTTTCAGTATGTTATCCATGTGTATAGGGCAGGTTACCCACGCGTTACTCACCCGTCCGCCGTCTTGGTTTGCTCAGAATTGAACATTCTAGTCTTAGAATACTCAATACTGAGCAAACCCTCGCTCGACTTGCATGTGTTAGGCACGCCGCCAGCGTTCAT
>cons0064|30
TCTGGGCCGTATCTCAGTCCCAATGTGGCCGACCAACCTCTCAGTCCGGCTACCCGTCGCCGCCTTGGTAGGCCATTACCCCACCAACAAGCTGATAGGCCGCGGGCTCATCCTACACCGAAAAACTTTCCACCACACACACTAAAGCATGGTCCTATCCGGTATTAGACCCAGTTTCCCAGGCTTATCCCAGAGTGCAGGGCAGATCACCCACGTGTTACTCACCCGTTCGCCACTCGAGTACCTCCGAAGAGGCCTTTCCGTTCGACTTGCATGTGTTAAGCACGCCGCCAGCGTTCGT
>cons0065|30
TTTGGACCGTGTCTCAGTTCCAATGTGGGGGACCTTCCTCTCAGAACCCCTACTGATCGTTGCCTTGGTGAGCCATTACCTCACCAACAAGCTAATCAGACGCATCCCCATCCTTTACCGATAAATCTTTTATTCATATCTGATGCCATCAATGAATTACATCGGGTATTAGGCCGTCTTTCAACGGGGTATCCCCAAGTAAAGGGCAGGTTGGATACGCGATACTCACCCGTGCGCCGGTCGACGTCCAAAATGTGCAAGCACATAATGCCGTTTCCCCTCGACTTGCATGTGTTAAGCCTATAGCTAGCGTTCAT
>cons0066|29
TTTGGGCCGTGTCTCAGTCCCAATGTGGCCGTTCACCCTCTCAGGCCGGCTACCGATCGTCGCCTTGGTGGGCCTTTACCTCACCAACTAGCTAATCGGACGCGGATCCATCTTATACCTATAAATATTTTACCCCTGCACCATGCGGTGCTGTGGTCTTATGCGGTCTTAGCGGAAACTTCTCTCCGTTATCCCCCTGTATAAGGCAGGTTATCCACGCGTTACTCACCCGTCCGCCACTAAGTCTACCTAAATTCCATCCGAAAACTTCCTTTGGGCAGCTTCGTTCGACTTGCATGTGTTAAGCACGCCGCCAGCGTTCAT
>cons0067|28
TCTGGGCCGTGTCTCAGTCCCAGTGTGGCTGGTCATCCTCTCAGACCAGCTAGAGATCGTCGGCTTGGTGAGCCTTTACCTCACCAACTACCTAATCCCACTTGGGCTCATCCTATGGCATGTGGCCCGAAGGTCCCACACTTTCATCTCTCGATTCTACGCGGTATTAGCTACAGTTTCCCGTAGTTATCCCCCTCCATAAGCTAGATTCCCAAGCATTACTCACCCGTCCGCCACTCGTCATCAAAGAAGCAAGCTTCTTTATGTTACCGTTCGACTTGCATGTGTTAAGCCTGCCGCCAGCGTTCAAT
>cons0068|26
TCTGGGCCGTGTCTCAGTCCCAGTGTGGCGGATCATCCTCTCAGACCCGCTACTGATCGTCGCCTTGGTAGGCCTTTACCCCACCAACTAGCTAATCAGATATCGGCCGCTCGAATAACGCAAGGCCCGAAGGTCCCCTGCTTTCCTCCTCAGAGAACTATGCGGTATTAGCTAATCTTTCGATTAGTTATCCCCCATTACTCGGTAGTTCCGATATATTACTCACCCGTTCGCCACTCGCCACCCAAGAAGCAAGCTTCTCTGTGCTGCCGTTCGACTTGCATGTGTAAAGCATGCCGCCAGCGTTCAAT
>cons0069|26
TCTGGGCCGTGTCTCAGTCCCAATGTGGCCGTTCATCCTCTCAGACCGGCTACTGATCATCGCCTTGGTGGGCCGTTACCCCTCCAACTAGCTAATCAGACGCAATCCCCTCCTTCAGTGATAGCTTATAAATAGAGGCCACCTTTCATCCATTCTCGATGCCGAGATTAGATCGTATGCGGTATTAGCAGTCGTTTCCAACTGTTGTCCCCCTCTGAAGGCAGGTTGATTACGCGTTACTCACCCGTTCGCCACTAAGATTGATAGAAGCAAGCTTCCATCGCTCTTCGTTCGACTTGCATGTGTTAAGCACGCCGCCAGCGTTCGT
>cons0070|24
TCTGGGCCGTGTCTCAGTCCCAGTGTGGGGGATCACCCTCTCAGGCCCCCTAAAGATCGTCGCCTTGGTAAGCCGTTACCTTACCAACTAGCTAATCTTGTGCGTGCTCATCCTTATCCGCCGTAGCTTTTAATATGAAATGATGCCATCCCATATGTTATAGGGTATTAATCCGGATTTCTCCGGGCTATCCCCTTGATAAGGGCAGATTGCACACATGTTCCGCACCCGTACGCCGCTCTCATCGTTAGTTAGCAAGCTAACCAACAAATCCCGCTCGGCTTGCATGTGTTAGGCCTCCCGCTAGCGTTCAT
>cons0071|24
TCTGGGCCGTGTCTCAGTCCCAGTGTGGCCGATCACCCTCTCAGGTCGCTATGTATCGTCGCCTTGGTGAGCCGTTACCTCACCAACTAGCTAATACAACGCAGGTCCATCTGGTAGTGATGCAATTGCACCTTTTAAGCAAATGTCATGCAACATCTACTCTTATGCGGTATTAGCCTATCGTTTCCAATAGTTATCCCCCGCTACCAGGCAGGTTACCTACGCGTTACTCACCCGTTCGCAACTCATCCAGAGAAGCAAGCTCCTCCTTCAGCGTTCTACTTGCATGTATTAGGCACGCCGCCAGCGTTCGT
>cons0072|24
TCTGGGCCGTGTCTCAGTCCCAATGTGGCCGTTCATCCTCTCAGACCGGCTACTGATCATCGCCTTGGTGGGCCGTTACCCCTCCAACTAGCTAATCAGACGCAATCCCCTCCTTCAGTGATAGCTTATAAATAGAGGCCACCTTTCATCTATCCTCGATGCCGAGGTCAGATCGTATGCGGTATTAGCAGTCGTTTCCAACTGTTGTCCCCCTCTGAAGGGCAGTTGATTACGCGTTACTCACCCGTTCGCCACTAAGATTGATAGAAGCAAGCTTCCATCGCTCTTCGTTCGACTTGCATGTGTTAAGCACGCCGCCAGCGTTCGT
>cons0073|23
TTTGGGCCGTGTCTCAGTCCCAATGTGGCCGTTCACCCTCTCAGGCCGGCTACCGATCGTCGCCTTGGTGGGCCTTTACCTCACCAACTAGCTAATCGGACGCGGATCCATCTTATACCTATAAATATTTTACCCCTGCACCATGCGGTGCTGTGGTCTTATGCGGTGTTAGCGGAAATTTCTCTCCGTTATCCCCCTGTATAAGGCAGGTTATCCACGCGTTACTCACCCGTCCGCCACTAAGTCTACCTAAATTCCATCCGAAAACTTCCTCCAGGCAGCTTCGTTCGACTTGCATGTGTTAAGCACGCCGCCAGCGTTCAT
>cons0074|23
TCTGGGCCGTGTCTCAGTCCCAGTGTGGCCGATCACCCTCTCAGGTCGCTATGTATCGTCGCCTTGGTGAGCCGTTACCTCACCAACTAGCTAATACAACGCAGGTCCATCTGGTAGTGGAGCAATTGCCCCTTTCAAGCAGATATCATGCAATATCTACTGTTATGCGGTATTAGCTATCGTTTCCAATAGTTATCCCCCGCTACCAGGCAGGTTACCTACGCGTTACTCACCCGTTCGCAACTCATCCGCTCGGTGCAAGCACCAAGCTTCAGCGTTCTACTTGCCATGTATTAGGCACGCCGCCAGCGTTCAT
>cons0075|22
TCTGGGCCTATCTCAGTCCCAATGTGGCCGACCAACCTCTCAGTCCGGCTACCCGTCGCCGCCTTGGTAGGCCATTACCCCACCAACAAGCTGATAGGCCGCGGGCTCATCCTACACCGAAAAAACTTTCCACCACACACACTAAAGCATGGTCCTATCCGGTATTAGACCCAGTTTCCCAGGCTTATCCCAGAGTGCAGGGCAGATCACCCACGTGTTACTCACCCGTTCGCCACTCGAGTACCTCCGAAGAGGCCTTTCCGTTCGACTTGCATGTGTTAAGCACGCCGCCAGCGTTCGT
>cons0076|22
TCTGGGCCGTGTCTCAGTCCCAGTGTGGCCGATCACCCTCTCAGGTCGCTATGTATCGTCGCCTTGGTGAGCCGTTACCCCACCAACTAGCTAATACAACGCAGGTCCATCTGGTAGTGATGCAATTGCACCTTTCAAGCAGATATCATGCAATATCTACTGTTATGCGGTATTAGCTATCGTTTCCAATAGTTATCCCCCGCTACCAGGCAGGTTACCTACGCGTTACTCACCCGTTCGCAACTCATCCGGAGAAGCAAGCTCCTCCTTCAGCGTTCTACTTGCATGTATTAGGCACGCCGCCAGCGTTCGT
>cons0077|22
TCTGGGCCGTATCTCAGTCCCAATGTGGCCGACCAACCTCTCAGTCCGGCTACCCGTCGCCGCCTTGGTAGGCCATTACCCCACCAACAAGCTGATAGGCCGCGGGCTCATCCTACACCGAAAAAACTTTCCACCACACACACTAAAGCATGGTCCTATCCGGTATTAGACCCAGTTTCCCAGGCTTATCCCAGAGTGCAGGGCAGATCACCCACGTGTTACTCACCCGTTCGCCACTCGAGTACCTCCGAAGAGGCCTTTCCGTTCGACTTGCATGTGTTAAGCTACGCCGCCAGCGTTCGT
>cons0078|20
TCTGGGCCGTGTCTCAGTCCCAGTGTGGCCGATCACCCTCTCAGGTCGGCTATGCATCGTCGCCTTGGTAGGCCTTTACCCCACCAACTAGCTAATGCACCGCAAAGCCATCTCATAGTGTTAGCATAACCAACTTTTAAACATCAACCATGCAGTTAATGCTGTTATCCGGTATTAGCTATCGTTTCCAATAGTTGTCCCAGTCTATGAGGCAGGTTCTTTACGTGTTACTCACCCGTTCGCCGCTAAGTTTTTCTAGTGCAAGCACCAGAAAACTTCGCTCGACTTGCATGTATTAGGCACGCCGCCAGCGTTCGT
>cons0079|20
TCTGGGCCGTGTCTCAGTCCCAATGTGGCCGTTCATCCTCTCAGACCGGCTACTGATCATCGCCTTGGTGGGCCGTTACCCCTCCAACTAGCTAATCAGACGCAATCCCCTCCTTCAGTGATAGCTTATAAATAGAGGCCACCTTTCATCCAGTCTCGATGCCGAGATTGGATCGTATGCGGTATTAGCAGTCGTTTCCAACTGTTGTCCCCCTCTGAAGGGCAGGTTGATTACGCGTTACTCACCCGTTCGCCACTAAGATTGATAGAAGCAAGCTTCCATCGCTCTTCGTTCGACTTGCATGTGTTAAGCACGCCGCCAGCGTTCGT
>cons0080|19
TCTGGGCCGTGTCTCAGTCCCAGTGTGGCGGATCATCCTCTCAGACCCGCTACTGATCGTCGCCTTGGTAGGCCTTTACCCCACCAACTAGCTAATCAGACATCGGCCGCTCGAATAACGTGAGGTCCGAAGAGCCCCCACTTTCCTTCTCAAAGCGTATGCGGTATTAGCTATCCTTTCGGATAGTTATCCCCCATTACTCGGTACGTTCCGATGCATTACTCACCCGTTCGCCACTCGCCACCAAAAGAGCAAGCTCTTTCGTGCTGCCGTTCGACTTGCATGTGTAAAGCATGCCGCCAGCGTTCAAT
>cons0081|19
TCTGGGCCGTATCTCAGTCCCAATGTGGCCGACCAACCTCTCAGTCCGGCTACCCGTCGCCGCCTTGGTAGGCCATTACCCCACCAACAAGCTGATAGGCCGCGGGCTCATCCTACACCGAAAAACTTTCCACCACACACACTAAAGCATGGTCCTATCCGGTATTAGACCCAGTTTCCCAGGCTTATCCCAGAGTGCAGGGCAGATCACCCACGTGTTACTCACCCGTTCGCCACTCGAGACCTCCGAAGAGGCCTTTCCGTTCGACTTGCATGTGTTAAGCACGCCGCCAGCGTTCGT
>cons0082|19
TCTGGTCCGTGTCTCAGTACCAGTGTGGGGTTCAACCTCTCAGTTCCCCTACCATCGTCGCCTTGGTGAGCCGTTACCTCACCAACTAGCTAATGGGACGCATGCCTATCTCACAGCGAATTTCATTTCCTCTACATTGGATGCCCAATATAGAGTGTACGCGGTATTAGTCCGTCTTTCGACGGGTTATCCCCCTCTGTGAGGCAAGTTGCATACGCGTTACGCACCCGTGCGCCGGTCGCCATCAGTCTTAGCAAGCTAAGACCATGCTGCCCCTCGACTTGCATGTGTTAAGCCTATCGCTAGCGTTCAT
>cons0083|19
TCTGGACCGTGTCTCAGTTCCAGTGTGACTGATCATCCTCTCAGACCAGTTACGCGTCATAGCCTTGGTAAGCCGTTACCTTACCAACTAGCTGATACGATATAGCCCTATCCATTACCGAAAACTTCCCGTACCTACTTATATAGATACGGAGTATAAGGTATTAGCAGTTCGTTTCCAACTGTTGTCCCTTAGTAATGGGCAAGTTAGCTATATATTACTCACCCGTGCGCCACTAAGATTAAATAGCAAGCTACTTAATCTCCGTTCGACTTGCATGTATTAGGCACGCCGCCAGCGTTCACT
>cons0084|19
TCTGGGCCGTATCTCAGTCCCAATGTGGCCGACCAACCTCTCAGTCCGGCTACCCGTCGCCGCCTTGGTAGGCCATTACCCCACCAACAAGCTGATAGGCCGCGGGCTCATCCTACACCGAAAAAACTTTCCACCACACACACTAAAGCATGGTCCTATCCGGTATTAGACCCAGTTTCCCAGGCTTATCCCAGAGTGCAGGGCTAGACTCACCCACGTGTTACTCACCCGTTCGCCACTCGAGTACCTCCGAAGAGGCCTTTCCGTTCGACTTGCATGTGTTAAGCACGCCGCCAGCGTTCGT
>cons0085|18
TCTGGGCCGTATCTCAGTCCCAATGTGGCCGACCAACCTCTCAGTCCGGCTACCCGTCGCCGCCTTGGTAGGCCATTACCCCACCAACAAGCTGATAGGCCGCGGGCTCATCCTACACCGAAAAAACTTTCCACCACACACACTAAAGACATGGTCCTATCCGGTATTAGACCCAGTTTCCCAGGCTTATCCCAGAGTGCAGGGCAGATCACCCACGTGTTACTCACCCGTTCGCCACTCGAGTACCTCCGAAGAGGCCTTTCCGTTCGACTTGCATGTGTTAAGCACGCCGCCAGCGTTCGT
>cons0086|18
TCTGGGCCGTGTCTCAGTCCCAATGTGGCCGTTCATCCTCTCAGACCGGCTACTGATCATTGCCTTGGTGGGCCGTTACCCCTCCAACTAGCTAATCAGACGCAATCCCCTCCTTCAGTGATAGCTTATAAATAGAGGCCACCTTTCATCCATCCTCGATGCCGAGATTGGATCGTATGCGGTATTAGCAGTCGTTTCCAACTGTTGTCCCCCTCTGAAGGCAGGTTGATTACGCGTTACTCACCCGTTCGCCACTAAGATTGATAGAAGCAAGCTTCCATCGCTCTTCGTTCGACTTGCATGTGTTAAGCACGCCGCCAGCGTTCGT
>cons0087|17
TCTGGGCCGTGTCTCAGTCCCAGTGTGGCTGATCGTCCTCTCAGACCAGCTACTGATCGTCGCCTTGGTGGGCCTTTACCCCACCAACTAGCTAATCAGACATCGGCCGCTCCTATAGCATGAGGCCTTGCGGTCCCCCACTTTCACCCTCAGGTCGTATGCGGTATTAGCTAATCTTTCGACTAGTTATCCCCACTACAGGGCACGTTCCGATGTATTACTCACCCGTTCGCCACTCGCCATCAATCTAGCAAGCTAGATCATGCTGCCGTTCGACTTGCATGTGTAAGGCATGCCGCCAGCGTTCAAT
>cons0088|17
TCTGGGCCGTGTCTCAGTCCCAGTGTGGCCGATCACCCTCTCAGGTCGCTATGTATCGTCGCCTTGGTGAGCCGTTACCTCACCAACTAGCTAATACAACGCAGGTCCATCTGGTAGTGATGCAATTGCACCTTTCAAGCAGATATCATGCAATATCTACTGTTATGCGGTATTAGCTATCGTTTCCAATAGTTATCCCCCGCTACCAGGCAGGTTACCTACGCGTTACTCACCCGTTCGCAACTCATCCAGAAGAGCAAGCTCCTCCTTCAGCGTTCTACTTGCATGTATTAGGCACGCCGCCAGCGTTCGT
>cons0089|17
TCTGGGCCGTGTCTCAGTCCCAATGTGGCCGTTCATCCTCTCAGACCGGCTACTGATCATCGCCTTGGTGGGCCGTTACCCCTCCAACTAGCTAATCAGACGCAATCCCCTCCTTCAGTGATAGCTTATAAATAGAGGCCACCTTTCATCTATCCTCGATGCCGAGGTCAGATCGTATGCGGTATTAGCAGTCGTTTCCAACTGTTGTCCCCCTCTGAAGGGCAAGTTGATTACGCGTTACTCACCCGTTCGCCACTAAGATTGATAGAAGCAAGCTTCCATCGCTCTTCGTTCGACTTGCATGTGTTAAGCACGCCGCCAGCGTTCGT
>cons0090|17
TCTGGGCCGTGTCTCAGTCCCAGTGTGGCGGATCATCCTCTCAGACCCGCTACTGATCGTCGCCTTGGTAGGCCTTTACCCCACCAACTAGCTAATCAGATATCGGCCGCTCGAATAACGCAAGGCCCGAAGGTCCCCTGCTTTCCTCCTCAGAGAATATGCGGTATTAGCTAATCTTTCGATTAGTTATCCCCCATTACTCGGTACGTTCCGATATATTACTCACCCGTTCGCCACTCGCCACCCAAGAAGCAAGCTTCTCTGTGCGCCGTTCGACTTGCATGTGTAAAGCATGCCGCCAGCGTTCAAT
>cons0091|16
TCTGGGCCGTATCTCAGTCCCAATGTGGCCGACCAACCTCTCAGTCCGGCTACCCGTCGCCGCCTTGGTAGGCCATTACCCCACCAACAAGCTGATAGGCCGCGGGCTCATCCTACACCGAAAAAACTTTCCACCANCACACACTAAAGCATGGTCCTATCCGGTATTAGACCCAGTTTCCCAGGCTTATCCCAGAGTGCAGGGCAGATCACCCACGTGTTACTCACCCGTTCGCCACTCGAGTACCTCCGAAGAGGCCTTTCCGTTCGACTTGCATGTGTTAAGCACGCCGCCAGCGTTCGT
>cons0092|16
TCTGGGCCGTGTCTCAGTCCCAGTGTGGCTGGTCGTCCTCTCAGACCAGCTACAGATCGTCGGCTTGGTAAGCTTTTATCCCACCAACTACCTAATCTGCCATCGGCCGCTCCAATCGCGCGAGGCCCGAAGGTCCCCCGCTTTCATCCTCAGATCGTATGCGGTATTAGCTACTCTTTCGAGTAGTTATCCCCCACGACTGGGCACGTTCCGATGTATTACTCACCCGTTCGCCACTCGTCAGCGTCCGAAGACCTGTTACCGTTCGACTTGCATGTGTAAGGCATGCCGCCAGCGTTCAAT
>cons0093|16
TCTGGGCCGTGTCTCAGTCCCAATGTGGCCGTTCATCCTCTCAGACCGGCTACTGATCATTGCCTTGGTGGGCCGTTACCCCTCCAACAAGCTGATAGGCCGCGGGCTCATCCTACACCGAAAAACTTTCCACCACACACACTAAAGCATGGTCCTATCCGGTATTAGACCCAGTTTCCCAGGCTTATCCCAGAGTGCAGGGCAGATCACCCACGTGTTACTCACCCGTTCGCCACTCGAGTACCTCCGAAGAGGCCTTTCCGTTCGACTTGCATGTGTTAAGCACGCCGCCAGCGTTCGT
>cons0094|16
TCTGGGCCGTGTCTCAGTCCCAGTGTGGCCGATCACCCTCTCAGGTCGCTATGTATCGTCGCCTTGGTGAGCCGTTACCCCACCAACTAGCTAATACAACGCAGGTCCATCTGGTAGTGATGCAATTGCACCTTTCAAACAGTTATCATGCAATAACTGCTATTATGCGGTATTAGCTATCGTTTCCAATAGTTATCCCCCGCTACCAGGCAGGTTACCTACGCGTTACTCACCCGTTCGCAACTCATCCAGAGAAGCAAGCTCCTCCTTCAGCGTTCTACTTGCATGTATTAGGCACGCCGCCAGCGTTCGT
>cons0095|16
TAAGGGCCGTATCTCAGTCCCCTTGTGGCCGTCCACCCTCTCAGGCCGGCTACCTATCTTCGCCTTGGTGGGCCGTTACCCCTCCAACTAGCTAATAGGACGCAAGGCTCTCCGCAGGCGNCTCCTTTCATCACTAAGCTATGCAGCTTAATGACCTTATCCGGTATTATCAGCAGTTTCCTGCTGTTATCCCAGTCCCGCAGGCAAGTTCCTTACGCGTTACTCACCCGTCCGCCATGGTTACCATGTGCAAGCACCACTTCCCCATCGACTTGCATGTGTTAAGCATTCTGTCAGCGTTCAT
>cons0096|16
TCTGGGCCGTGTCTCAGTCCCAGTGTGGCTGGTCATCCTCTCAGACCAGCTAGAGATCGTCGGCTTGGTGAGCCTTTACCTCACCAACTACCTAATCCCACTTGGGCTCATCCTATGGCATGTGGCCCGAAGGTCCCACACTTTAATCTTTCGATATTACGCGGTATTAGCTACAGTTTCCCGTAGTTATCCCCCTCCATAAGCTAGATTCCCAAGCATTACTCACCCGTCCGCCACTCGTCATCAAAGAAGCAAGCTTCTTTATGTTACCGTTCGACTTGCATGTGTTAAGCCTGCCGCCAGCGTTCAAT
>cons0097|16
TAAGGGCCGTGTCTCAGTCCCCTTGTGGCCGTTCACCCTCTCAGGCCGGCTACCCATCATCGCCTTGGTGAGCCGTTACCTCTCCAACTAGCTAATGGGACGCAAAGCTCTCTCACAGCGCATATAGCTTTCATAATCTTAGGATGCCCTAAAATCATAATATCAGGTATTAGCATTCGTTTCCAAATGTTGTCCCTAACTGTAAGGCAAGTTCTTTACGCGTTACTCACCCGTCCGCCACCCAAACCGAAGTTCAAGTAGACTTGCATGTGTTAAGCATTCTGTCAGCGTTCAT
>cons0098|15
TCTGGGCCGTGTCTCAGTCCCAGTGTGGCGGATCATCCTCTCAGACCCGCTACGGATCGTCGCCTTGGTAGGCCTTTACCCCACCAACTAGCTAATCCGATATTGGCCGCTCAAATAACGCGAGGCAGTTGCCTGTCCCCCGCTTTCTCCCTCAGGACGTATGCGGTATTAGCCATCCTTTCGGATAGTTATCCCCCATTACTCGGTACGTTCCAATATTATACTCACCCGTTCGCCACTCGCCGGCAGTAATGCAAGCACTACCCCGCTGCCGTCCGACTTGCATGTGTAAAGCATGCCGCCAGCGTTCAAT
>cons0099|15
TCGGGCCCGTGTCTCAGTGCCCGTGTGGCTGATCATGCTCTCACATCAGCTACTGATCGTAGGCTTGGTGGGCCTCTACCCCGCCAACTACCTAATCAGACGCACACCCATCAATAAGCGGCCGAAGCCTTTGATAATAACCAGATGCCTGATCATTATAGTATGGGGTATTAATCCAAATTTCTCTGGGCTATCCCCCGCTCACCGGAAGGTTGTGTACGTGTTCCGCACCCGTTTGCCGGTCGCCACCCATATATTGCTATACCGTGCTGCCCCTCGACTTGCATGTATTAAGCCTGCCGCTAGCGTTCAT
>cons0100|15
TCTGGGCCGTGTCTCAGTCCCAGTGTGGCCGATCACCCTCTCAAGTCGGCTACGTATCACTGCCTTGGTAAGCCATTACCTTACCAACTAGCTAATACGCCGCGAGGCTATCCATGAGTGGTAGCAAAGCCACCTTTAATGAATTCGTCATGCGACCAATCCACCTATGGGGTATTAGCATCCGTTTCCGAATGTTGTCCCCCGCTCATGGGCAAGTTCCTCACGTGTTACTCACCCGTTCGCCACTAATCAATCACTGCAAGCAGTGATATCATCGTTCGACTTGCATGTATTAGGCATGTCCGAGCCAGCGTTCGT
>cons0101|15
TTTGGGCCGTGTCTCAGTCCCAATGTGGCCGATCACCCTCTCGAGTCGGCTACGCATCGTCGCCTTGGTAGGCCTTTACCCCACCAACTAGCTAATGCGACGCAGGCTCATCTAAAAGCGAAGCTTTGAGGCTTCTTTTAATATACGACTTATTTCATCTTACATTTAATCCGGTATTAGCAAACGTTTCCATTTGTTATCCCAGTCTCTTAGGTAGATTACCCACGCGTTACTCACCCTTGCGCCACTAAGAAGAAAATCCATCTTCAACAGAAGCAAGCTTCCATATCAGTTGGGTCTCTTCGTTCGACTTGCATGTCTTAGGCATGCCGCCAGCGTTCAT
>cons0102|15
TCTGGGCCGTATCTCAGTCCCAATGTGGCCGACCAACCTCTCAGTCCGGCTACCCGTCGCCGCCTTGGTAGGCCATTACCCCACCAACAAGCTGATAGGCCGCGGGCTCATCCTACACCGAAAAACTTTCCACCACACACACTAAAGCATGGTCCTATCCGGTATTAGACCCAGTTTCCCAGGCTTATCCCAGAGTGCAGGGCAGATCACCCACGTGTTACTCACCCGTTCGCCACTCGAGTACCTCCGAAGCTAGCCTTCGTTCGACTTGCATGTGTTAAGCACGCCGCCAGCGTTCGT
>cons0103|15
TCTGGGCCGTATCTCAGTCCCAATGTGGCCGACCAACCTCTCAGTCCGGCTACCCGTCGCCGCCTTGGTAGGCCATTACCCCACCAACAAGCTGATAGGCCGCGGGCTCATCCTACACCGAAAAAACTTTCCACCACACACACTAAAGCATGGTCCTATCCGGTATTAGACCCAGTTTCCCAGGCTTATCCCAGAGTGCAGGGCAGATCACCCACGTGTTACTCACCCGTTCGCCACTAATCAATCACTGCAAGCAGTGATATCATCGTTCGACTTGCATGTATTAGGCATGCCGCCAGCGTTCGT
>cons0104|15
TCTGGGCCGTATCTCAGTCCCAATGTGGCCGACCAACCTCTCAGTCCGGCTACCCGTCGCCGCCTTGGTAGGCCATTACCCCACCAACAAGCTGATAGGCCGCGGGCTCATCCTACACCGAAAAACTTTCCACCACACACACTAAAGCATGGTCCTATCCGGTATTAGACCCAGTTTCCCAGGCTTATCCCAGAGTGCAGGGCAGATCACCCACGTGTTACTCACCCGTTCGCCACTCGAGTACCTCCGAAGAGGCCTTTCCGTTCGACTTGCATGTGTTAACGCACGCCGCCAGCGTTCGT
>cons0105|15
TAAGGGCCGTATCTCAGTCCCCTTGTGGCCGTTCACCCTCTCAGGCCGGCTACCTATCATCGCCTTGGTGGGCCGTTACCCCACCAACTAGCTAATAGGACGCAAGGCTCTCCTGCAGCGTCTCCTTTCATCAGGCCGGCATGCGCCAGCCTGACAATACCAGGTGTTATCCAGTCGTTTCCGTCTGTTATCCCTGTCTGCAGGGCAAGTTCCTTACGCGTTACTCACCCGTCCGCCTTGCTAGACTGCGCAAGCGCAGCTTCGCCAATGACTTGCATGTGTTAAGCATTCTGTCAGCCGTTCAT
>cons0106|14
TCTGGGCCGTGTCTCAGTCCCAGTGTGGCCGATCACCCTCTCAAGTCGGCTACGTATCANTGCCTTGGTAAGCCATTACCTTACCAACTAGCTAATACGCCGCGAGGCTATCCATGAGTGGTAGCAAAGCCACCTTTAATGAATTCGTCATGCGACCAATCCACCTATGGGGTATTAGCATCCGTTTCCGAATGTTGTCCCCCGCTCATGGGCAAGTTCCTCACGTGTTACTCACCCGTTCGCCACTAATCAATCACTGCAAGCAGTGATATCATCGTTCGACTTGCATGTCATTAGGCATGTCCGCCAGCGTTCGT
>cons0107|14
TCTGGGCCGTATCTCAGTCCCAATGTGGCCGACCAACCTCTCAGTCCGGCTACCCGTCGCCGCCTTGGTAGGCCATTACCCCACCAACAAGCTGATAGGCCGCGGGCTCATCCTACACCGAAAAACTTTCCACCACACACACTAAAGCATGGTCCTATCCGGTATTAGCACCCAGTTTCCCAGGCTTATCCCAGAGTGCAGGGCAGATCACCCACGTGTTACTCACCCGTTCGCCACTCGAGTACCTCCGAAGAGGCCTTTCCGTTCGACTTGCATGTGTTAAGCACGCCGCCAGCGTTCGT
>cons0108|14
TCTGGACCGTGTCTCAGTTCCAGTGTGGGGGACCTTCCTCTCAGAACCCCTACCGATCGATGGCTAGGTGGGCCGTTACCCCGCCTACTACCTAATCGGACGCATCACCATCTCATACCGATAAATCTTTGGTTATATCACCATGCGGNAACATAACAACATCGGGTATTAATCTTACTTTCGCAAGGCTATCCCCGAGTATGAGGCAGGTTTGATACGCGTTACGCACCCGTGCGCCGGTCGCCATCAGAAGAAGCAAGCTTCTTCCATGCTGCCCCTCGACTTGCATGTGTTAAGCCTGTAGCTAGCGTTCAT
>cons0109|14
TCTGGTCCGTATCTCAGTACCAGTGTGGGGGACATCCCTCTCAGAACCCCTATCTATCGTCGCCTTGGGGAGCCGTTACCTCTCCAACTAGCTAATAGAACGCATACTCATCTTTCACCACCGTAGCTTTAATATAAAAACGATGCCGCTCTTATATACCATTAGGTATTAATCCAAATTTCTTCGGGCTATCCCTATGTGAAAGGCAGATTGTATACGCGTTACGCACCCGTGCGCCGGTTTCAGCCCGAAAGCTTCTCCCTCGACTTGCATGTGTTAGGCCTGCCGCTAGCGTTCAT
>cons0110|14
TCTGGGCCGTGTCTCAGTCCCAGTGTGGCCGATCACCCTCTCAGGTCGGCTATGTATCGTTGCCTTGGTGAGCCGTTACCTCACCAACTAGCTAATACAACGCAGGTCCATCTGGTAGTGATGCAATTGCACCTTTTAAGCAAATGTCATGCAACATTTACTCTTATGCGGTATTAGCTATCGTTTCCAATAGTTATCCCCCGCTACCAGGCAGGTTACCTACGCGTTACTCACCCGTTCGCAACTCATCCAGAAGAGCAAGCTCCTCCTTCAGCGTTCTACTTGCATGTATTAGGCACGCCGCCAGCGTTCGT
>cons0111|14
TCTGGGCCGTGTCTCAGTCCCAGTGTGGCCGATCACCCTCTCAAGTCGGCTACGTATCACTGCCTTGGTAAGCCATTACCTTACCAACTAGCTAATACGCCGCGAGGCTATCCATGAGTGGTAGCAAAGCCACCTTTAATGAATTCGTCATGCGACCAATCCACCTATGGGGTATTAGCATCCGTTTCCGAATGTTGTCCCCCGCTCATGGGCAAGTTCCTCACGTGTTACTCACCCGTTCGCCACTAATCAGTCACTGCAAGCAGTGACGTCATCGTTCGACTTGCATGTCATTAGGCATGTCCGCCAGCGTTCGT
>cons0112|13
TCTGGGCCGTATCTCAGTCCCAATGTGGCCGTCCACCCTCTCAGGCCGGCTACCCGTCGACGCCTTGGTAGGCCATTACCCCACCAACAAGCTGATAGGCCGCGAGCTCATCCTGCACCAAAACAATAATTTTTCCACCATGAGACACTAAACCATGGTCCTATCCGGTATTAGACCCAGTTTCCCAAGCTTATCCCGAAGTACAGGGCAGATCACCCACGTGTTACTCACCCGTTCGCCACTCGAGCACCCCCACCAAGGTGGGGCCTTTCCGTTCGACTTGCATGTGTTAAGCACGCCGCCAGCGTTCGT
>cons0113|13
TCTGGGCCGTGTCTCAGTCCCAGTGTGGCCGATCACCCTCTCAAGTCGGCTACGTATCAATGCCTTGGTAAGCCATTACCTTACCAACTAGCTAATACGCCGCGAGGCTATCCATGAGTGGTAGCAAAGCCACCTTTAATGAATTCGTCATGCGACCAATCCACCTATGGGGTATTAGCATCCGTTTCCGAATGTTGTCCCCCGCTCATGGGCAAGTTCCTCACGTGTTACTCACCCGTTCGCCACTAATCAATCACTGCAAGCAGTGATATCATCGTTCGACTTGCATGTATTAGGCATGCCGCCAGCGTTCGT
>cons0114|13
TCTGGACCGTGTCTCAGTTCCAGTGTGGCTGGTCGTCCTCTCAGACCAGCTACTGATCGATGCCTTGGTAGGCTTTTACCCCACCAACTAGCTAATCAGATATCGGCCGCTCCATGAGCATGAGTCTTGCGATCCCCCACTTTCATCCGTAGATCGTATGCGGTATTAGCGCAACTTTCGCTGCGTTATCCCCCACTCTAGGGTACGTTCCGATATATTACTCACCCGTTCGCCACTCGCCACCAGGAGCAAGCTCCCGTGCTGCCGTTCGACTTGCATGTGTAAGGCATGCCGCCAGCGTTCAAT
>cons0115|13
TTTGGACCGTGTCTCAGTTCCAATGTGGGGGACCTTCCTCTCAACGAACCCTACTGATCGTTGCCTTGGTGGGCCGTTACCCCGCCAACAAGCTAATCAGACGCATCCCCATCACTGACCGATAAATCTTTCGTTTTCATTAGATGTCTGCAGAAAACCTCATAAGGTATTAGTCCGACTTTCGCCGGGTTATCCCTTAGTCAGAGGCAGGTTGGATACGCGTTACTCACCCGTGCGCCGGTCGACGCCCATTAAAGCAAGCTTCAATGTCGTTTCCCCTCGACTTGCATGTGTTAAGCCTGTAGCTAGCGTTCAT
>cons0116|13
TCTGGGCCGTATCTCAGTCCCAATGTGGCCGACCAACCTCCCAGTCCGGCTACCCGTCGCCGCCTTGGTAGGCCATTACCCCACCAACAAGCTGATAGGCCGCGGGCTCATCCTACACCGAAAAAACTTTCCACCACACACACTAAAGCATGGTCCTATCCGGTATTAGACCCAGTTTCCCAGGCTTATCCCAGAGTGCAGGGCAGATCACCCACGTGTTACTCACCCGTTCGCCACTCGAGTACCTCCGAAGAGGCCTTTCCGTTCGACTTGCATGTGTTAAGCACGCCGCCAGCGTTCGT
>cons0117|13
TTTGGGCCGTGTCTCAGTCCCAATGTGGCCGGTCATCCTCTCAGATCGGCTACTGATCGTTGCTTTGGTAGGCTTTTACCCTGCCAACTGGCTAATCAGACGCGGGTCCATCTTATGGCGATAAATCTTTTCACCCTGTACCATGCGGTACTGTGTGCTTATGCGGTATTAGCAGTGATTTCTCTCTGTTATCCCCCTCCATAAGGCAGGTTACCCACGTGTTACTCACCCGTCCGCCACTAGATAACGTATCTTCCGGCCGAAGCTTTCCAATACGCATCTCGTTCGACTTGCATGTGTTAGGCACGCCGCCAGCGTTCAAT
>cons0118|13
TTTGGGCCGTGTCTCAGTCCCAATGTGGCCGTTCACCCTCTCAGGCCGGCTACCGATCGTCGCCTTGGTGGGCCTTTACCTCACCAACTAGCTAATCGGACGCGGATCCATCTTATACCTATAAATATTTTACCCCTGCACCATGCGGTGCTGTGGTCTTATGCGGTCTTAGCGGAAATTTCTCTCCGTTATCCCCCTGTATAAGGCAGGTTATCCACGCGTTACTCACCCGTCCGCCACTAAGTCTACCTAAATTCCATCCGAAGACTTCCTTCAAGCAGCTTCGTTCGACTTGCATGTGTTAAGCACGCCGCCAGCGTTCAT
>cons0119|13
TCTGGGCCGTATCTCAGTCCCAATGTGGCCGACCAACCTCTCAGTCCGGCTACCCGTCGCCGCCTTGGTAGGCCATTACCCCACCAACAAGCTGATAGGCCGCGGGCTCATCCTACACCGAAAAACTTTCCACCACACACACTAAAGCATGGTCCTATCCGGTATTAGACCCAGTTTCCCAGGCTTATCCCAGAGTGCAGGGCAGATCACCCACGTGTTACTCACCCTTCGCCACTCGAGTACCTCCGAAGAGGCCTTTCCGTTCGACTTGCATGTGTTAAGCACGCCGCCAGCGTTCGT
>cons0120|13
TCTGGGCCGTGTCTCAGTCCCAATGTGGCCGTTCATCCTCTCAGACCGGCTACTGATCATCGCCTTGGTGGGCCGTTACCCCTCCAACTAGCTAATCAGACGCAATCCCCTCCTTCAGTGATAGCTTATAAATAGAGGCCACCTTTCATCCATCCTCGATGCCGAGGTTAGATCGTATGCGGTATTAGCAGTCGTTTCCAACTGTTGTCCCCCTCTGAAGGCAGGTTGATTACGCGTTACTCACCCGTTCGCCACTAAGATTGATAGAAGCAAGCTTCCATCGCTCTTCGTTCGACTTGCATGTGTTAAGCACGCCGCCAGCGTTCGT
>cons0121|12
TTTGGGCCGTGTCTCAGTCCCAATGTGGCCGGTCATCCTCTCAGATCGGCTACCGATCGTCGGCTTGGTGAGCCTCTACCTCACCAACTACCTAATCAGACGCGGGTCCATCTTATACTGATAAATCTTTCAAATATCTCACATGCGTGAAATATTTTTATACGGTATTAGCAGAAGTTTCCCTCTGTTATCCCCTTGTATAAGGCAGGTTACCCACGCGTTACTCACCCGTCCGCCACTAAGTTTATACTTCCGGTGTCCGAAGACGCTTTCCGTATAACTCCGTTCGACTTGCATGTGTTAAGCACGCCGCCAGCGTTCAT
>cons0122|12
TCTGGGCCGTATCTCAGTCCCAATGTGGCCGACCAACCTCTCAGTCCGGCTACCCGTCGCCGCCTTGGTAGGCCATTACCCCACCAACAAGCTGATAGGCCGCGGGCTCATCCTACACCGAAAAACTTTCCACCACACACACTAAAGCATGGTCCTATCCGGTATTAGACCCAGTTTCCCAGGCTTATCCCAGAGTGCAGGGCAGATCACCCACGTGTTACTCACCCGTTCGCCACTCGAGTACCTCCGAAGAGGCCTTTCCGTTCGACTTGCATGTGTTAAGCTACGCCGCCAGCGTTCGT
>cons0123|12
TAAGGGCCGTGTCTCAGTCCCCTTGTGGCCGTTCACCCTCTCAGGCCGGCTACCCATCATCGCCTTGGTGAGCCGTTACCTCTCCAACTAGCTAATGGGACGCAAAGCTCTCTCACAGCGCATATAGCTTTCATAATCCTAGCATGCACTAAAATCATAATATCCGGTATTAGCATCCGTTTCCAGATGTTGTCCCAGTCTGTGAGGCAAGTTCTTTACGCGTTACTCACCCGTCCGCCACCCAAACCGAAGTTCAAGTAGACTTGCATGTGTTAAGCATTCTGTCAGCGTTCAT
>cons0124|12
TCTGGGCCGTGTCTCAGTCCCAATGTGGCCGTTCATCCTCTCAGACCGGCTACTGATCATTGCCTTGGTGGGCCGTTACCCCTCCAACTAGCTAATCAGACGCAATCCCCTCCTTCAGTGATAGCTTATAAATAGAGGCCACCTTTCATCCATCCTCGATGCCGAGGTTGGATCGTATGCGGTATTAGCAGTCGTTTCCAACTGTTGTCCCCTCTGAAGGCAGGTTGATTACGCGTTACTCACCCGTTCGCCACTAAGATTGATNAGAAGCAACTTCCATCGCTCTTCGTTCGACTTGCATGTGTTAAGCACGCCGCCAGCGTTCGT
>cons0125|12
TCTGGGCCGTGTCTCAGTCCCAGTGTGGCCGATCACCCTCTCAGGTCGGCTATGTATCGTCGCCTTGGTGAGCCGTTACCTCACCAACTAGCTAATACAACGCAGGTCCATCTCTTAGTGATGCAATTGCACCTTTCAAATCAATATCATGCTGATACGACTTTTATGCGGTATTAGCTATCGTTCCAATAGTTATCCCCGCTAAGAGGCAGGTTACCTACGCGTTACTCACCCGTTCGCAACTCATCCGCTCGGTGCAAGCACCAAGCTTCAGCGTTCTACTTGCATGTATTAGGCACGCCGCCAGCGTTCAT
>cons0126|12
TCTGGGCCGTGTCTCAGTCCCAGTGTGGCCGATCACCCTCTCAGGTCGGCTATGTATCGTTGCCTTGGTGAGCCGTTACCTCACCAACTAGCTAATACAACGCAGGTCCATCTGGTAGTGATGCAATTGCACCTTTTAAGCAAATGTCATGCGACATCTACTGTTATGCGGTATTAGCTATCGTTTCCAATAGTTATCCCCCGCTACCAGGCAGGTTACCTACGCGTTACTCACCCGTTCGCAACTCATCCAGAAGAGCAAGCTCCTCCTTCAGCGTTCTACTTGCATGTATTAGGCACGCCGCCAGCGTTCGT
>cons0127|12
TCTGGGCCGTATCTCAGTCCCAATGTGGCCGACCAACCTCTCAGTCCGGCTACCCGTCGCCGCCTTGGTAGGCCATTACCCCACCAACAAGCTGATAGGCCGCGGGCTCATCCTACACCGAAAAACTTTCCACCACACACACTAAAGCATGGTCCTATCCGGTATTAGACCCACGTTTCCCAGGCTTATCCCAGAGTGCAGGGCAGATCACCCACGTGTTACTCACCCGTTCGCCACTCGAGTACCTCCGAAGAGGCCTTTCCGTTCGACTTGCATGTGTTAAGCACGCCGCCAGCGTTCGT
>cons0128|12
TCTGGGCCGTGTCTCAGTCCCAGTGTGGCCGATCACCCTCTCAGGTCGGCTATGTATCGTCGCCTTGGTGAGCCGTTACCCCACCAACTAGCTAATACAACGCAGGTCCATCTGGTAGTGGTGCAATTGCACCTTTCAAACAGCTGTCATGCAACAACTGCTATTATGCGGTATTAGCTATCGTTTCCAATAGTTATCCCCCACTACCAGGCAGGTTACCTACGCGTTACTCACCCGTTCGCAACTCATCCAGAAGAGCAAGCTCCTCCTTCAGCGTTCTACTTGCATGTATTAGGCACGCCGCCAGCGTTCGT
>cons0129|12
TCTGGGCCGTGTCTCAGTCCCAGTGTGGCTGGTCGTCCTCTCAGACCAGCTACAGATCGTTGGCTTGGTGGGCCTTTACCCCACCAACTACCTAATCTGATATCGGCCGCTCCAATCGCGCGAGGTCTTGCGATCCCCCGCTTTCACCCTCAGGTCGTATGCGGTATTAGCTGCTCTTTCGAGCAGTTATCCCCCACGACTGGGCACGTTCCGATATATTACTCACCCGTTCGCCACTCGTCAGCTTAACCTGTTACCGTTCGACTTGCATGTGTAAGGCATGCCGCCAGCGTTCAAT
>cons0130|12
TCTGGGCCGTATCTCAGTCCCAATGTGGCCGACCAACCTCTCAGTCCGGCTACCCGTCGCCGCCTTGGTAGGCCATTACCCCACCAACAAGCTGATAGGCCGCGGGCTCATCCTACACCGAAAAAACTTTCCACCACGCACACTAAAGCATGGTCCTATCCGGTATTAGACCCAGTTTCCCAGGCTTATCCCAGAGTGCAGGGCAGATCACCCACGTGTTACTCACCCGTTCGCCACTCGAGTACCTCCGAAGAGGCCTTTCCGTTCGACTTGCATGTGTTAAGCACGCCGCCAGCGTTCGT
>cons0131|11
TTTGGACCGTGTCTCAGTTCCAATGTGGCCGTTCACCCTCTCAGGCCGGCTACTGATCGTCGCCTTGGTAGGCTCTTACCCCACCAACTAGCTAATCAGACGCAAGCTCGTCTGTGACCGCTTTCGCTTTGCTGTTTACATCTCCCAATTTAAACAGGTCATCTCGTATTAGCTGACATTTCTATCAGTTATCCGTGTGTCACAGGTTGATTACTTACGCGTTACTCACCCGTCCGCCACTAAGTAGTATATAATTCCATCCGAAAACTTCCTATTTACTCTTCGTTCGACTTGCATGTGTTAGGCACGCCGCCAGCGTTCAT
>cons0132|11
TCTGGGCCGTATCTCAGTCCCAATGTGGCCGACCAACCTCTCAGTCCGGCTACCCGTCGCCGCCTTGGTAGGCCATTACCCCACCAACAAGCTGATAGGCCGCGGGCTCATCCTACACCGAAAAAACTTTCCACCACACACACTAAAGCATGGTCCTATCCGGTATTAGACCCAGTTTCCCAGGCTTATCCCAGAGTGCAGGGCAGATCACCCACGTGTTACTCACCTGTTCGCCACTCGAGTACCTCCGAAGAGGCCTTTCCGTTCGACTTGCATGTGTTAAGCACGCCGCCAGCGTTCGT
>cons0133|11
TCTGGGCCGTATCTCAGTCCCAATGTGGCCGACCAACCTCTCAGTCCGGCTACCCGTCGCCGCCTTGGTAGGCCATTACCCCACCAACAAGCTGATAGGCCGCGGGCTCATCCTACACCGAAAAAACTTTCCACCACACACGCTAAAGCATGGTCCTATCCGGTATTAGACCCAGTTTCCCAGGCTTATCCCAGAGTGCAGGGCAGATCACCCACGTGTTACTCACCCGTTCGCCACTCGAGTACCTCCGAAGAGGCCTTTCCGTTCGACTTGCATGTGTTAAGCACGCCGCCAGCGTTCGT
>cons0134|11
TCTGGGCCGTGTCTCAGTCCCAGTGTGGCCGATCACCCTCTCAGGTCGCTATGTATCGTCGCCTTGGTGAGCCGTTACCTCACCAACTAGCTAATACAACGCAGGTCCATCTCTTAGTGATGCAATTGCACCTTTCAAATCAATATCATGCGATATCGACTTTTATGCGGTATTAGCTATCGTTTCCAATAGTTATCCCCCGCTAAGAGGCAGGTTACCTACGCGTTACTCACCCGTTCGCAACTCATCCGCTCGGTGCAAGCACCAAGCTTCAGCGTTCTACTTGCATGTATTAGGCACGCCGCCAGCGTTCAT
>cons0135|11
TCTGGGCCGTATCTCAGTCCCAATGTGGCCGACCAACCTCTCAGTCCGGCTCACCCGTCGCCGCCTTCGGTAGGCCATTACCCCACCAACAAGCTGATAGGCCGCGGGCTCATCCTACACCGAAAAACTTTCCACCACACACACTAAAGCATGGTCCTATCCGGTATTAGACCCAGTTTCCCAGGCTTATCCCAGAGTGCAGGGCAGATCACCCACGTGTTACTCACCCGTTCGCCACTCGAGTACCTCCGAAGAGGCCTTTCCGTTCGACTTGCATGTGTTAAGCACGCCGCCAGCGTTCGT
>cons0136|11
TCTGGGCCGTATCTCAGTCCCAATGTGGCCGACCAACCTCTCAGTCCGGCTACCCGTCGCCGCCTTGGTAGGCCATTACCCCACCAACAAGCTGATAGGCCGCGGGCTCATCCTACACCGAAAAAACTTTCCACCACACACACTAAAGCATGGTCCTATCCGGTATTAGACCCAGTTTCCCAGGCTTATCCCAGAGTGCAGGGCAGATCACCCACGTGTTACTCACCCGTTCGCCACTCGATGTACCTCCGAAGAGGCCTTTCCGTTCGACTTGCATGTGTTAAGCACGCCGCCAGCGTTCGT
>cons0137|11
TTTGGGCCGTGTCTCAGTCCCAATGTGGCCGATCACCCTCTCAGGTCGGCTATGCATCACGGCCTTGGTGAGCCGTTACCTCACCAACTAGCTAATGCACCGCGGGTCCATCCATCAGCAGAAGCCGAAGCCTCTTTTCCTTCTTCAGTCATGCGACTTAGAACCTATGCGGTTTTAGCATCCGTTTCCGAATGTTATCCCCCTCTGATGGGCAGGTTACCCACGTGTTACTCACCCGTTCGCCACTAGATTGACCAGTGCAAGCACCGGTCGCTCTCGTTCGACTTGCATGTATTAGGCACGCCGCCAGCGTTCGT
>cons0138|11
TCTGGGCCGTGTCTCAGTCCCAGTCTGGATGATCATCCTCTCAAACCATCTAACGATCGTCGACTTGGTGAGCCTTTACCTCACCAACTATCTAATCGTACGCAAGCCATTCCCAAAGCGCATAAATGCTTTAATCCAAAGATCACATGCGGTATTAGCTAATCTTTCGACTAGTTATCCCTCACTTTGGGGTATGTTCTCACGCGTTACTCAGCCGTCCGCCGCTCGTCATCAGCTTCACGGTTCCCTCGAATCTTTCCACTCGCATAAGGCCAAGTGTGTCAAGGAAACGGTGAAGCCATGCTACCGCTCGACTTGCATGTATTAGGCATGCCGCCAGCATTCAT
>cons0139|11
TCTGGGCCGTGTCTCAGTCCCAATGTGGCCGTTCATCCTCTCAGACCGGCTACTGATCATCGCCTTGGTGGGCCGTTACCCCTCCAACTAGCTAATCAGACGCAATCCCCTCCTTCAGTGATAGCTTATAAATAGAGGCCACCTTTCATCCATCCTCGATGCCGAGGTTAGATCGTATGCGGTATTAGCAGTCGTTTCCAACTGTTGTCCCCCTCTGAAGGGCAGGTTGATTACGCGTTACTCACCCGTTCGCCACTAAGATTGATAGAAGCAAGCTTCCATCGCTCTTCGTTCGACTTGCATGTGTTAAGCACGCCGCCAGCGTTCGT
>cons0140|11
TCTGGTCCGTGTCTCAGTACCAGTGTGGGGTTCAACCTCTCAGTTCCCCTACCCATCGTCGCCTTGGTGAGCCGTTACCTCACCAACTAGCTAATGGGACGCATGCCTATCTCACAGCGAAGTTCATTTCCTCTACATTGGATGCCCAACATAGAGTGTACGCGGTATTAGTCCGTCTTTCGACGGGTTATCCCCCTCTGTGAGGCAAGTTGCATACGCGTTACGCACCCGTGCGCCGGTCGCCATCAGTCTTAGCAAGCTAAGACCATGCTGCCCCTCGACTTGCATGTGTTAAGCCTATCGCTAGCGTTCAT
>cons0141|11
TCTGGGCCGTGTCTCAGTCCCAGTGTGGCGGATCATCCTCTCAGACCCGCTACTGATCGTCGCCTTGGTAGGCCTTTACCCCACCAACTAGCTAATCAGATATCGGCCGCTCGAATAACGCAAGGCCCGAAGGTCCCCTGCTTTCCTCCTCAGAGAATATGCGGTATTAGCTAATCTTTCGATTAGTTATCCCCCATTACTCGGTAGTTCCGATATATTACTCACCCGTTCGCCACTCGCCACCCAAGAAGCAAGCTTCTCTGTGCTGCCGTTCGACTTGCATGTGTAAAGCATGCCGCCAGCGTTCAAT
>cons0142|11
TCTGGGCCGTGTCTCAGTCCCAGTGTGGCGGATCATCCTCTCAGACCCGCTACTGATCGTCGCCTTGGTAGGCCTTTACCCCACCAACTAGCTAATCAGATATCGGCCGCTCGAATAACGCAAGGCCCGAAGGTCCCCTGCTTTCCTCCTCAGAGAATATGCGGTATTAGCTAATCTTTCGATTAGTTATCCCCCATTACTCGGTACGTTCCGATATATTACTCACCCGTTCGCCACTCGCCACCCAAGAAGCAAGCTTCTCTGTCGCTGCCGTTCGACTTGCATGTGTAAAGCATGCCGCCAGCGTTCAAT
>cons0143|10
TCTGGGCCGTATCTCAGTCCCAATGTGGCCGACCAACCTCTCAGTCCGGCTACCCGTCGCCGCCTTGGTAGGCCATTACCCCACCAACAAGCTGATAGGCCGCGGGCTCATCCTACACCGAAAAACTTTCCACCACACACACTAAAGCATGGTCCTATCCGGTATTAGACCCAGTTTCCCAGGCTTATCCCAGAGTGCAGGGCTAGATCACCCACGTGTTACTCACCCGTTCGCCACTCGAGTACCTCCGAAGAGGCCTTTCCGTTCGACTTGCATGTGTTAAGCACGCCGCCAGCGTTCGT
>cons0144|10
TCTGGGCCGTGTCTCAGTCCCAATGTGGCCGTTCATCCTCTCAGACCGGCTACTGATCATCGCCTTGGTGGGCCGTTACCCCTCCAACTAGCTAATCAGACGCAATCCCCTCCTTCAGTGATAGCTTATAAATAGAGGCCACCTTTCATCCAGTCTCGATGCCGAGATTGGATCGTATGCGGTATTAGCAGTCGTTTCCAACTGTTGTCCCCCTCTGAAGGCAGTTGATTACGCGTTACTCACCCGTTCGCCACTAAGATTGATAGAAGCAAGCTTCCATCGCTCTTCGTTCGACTTGCATGTGTTAAGCACGCCGCCAGCGTTCGT
>cons0145|10
TAAGGGCCGTGTCTCAGTCCCCTTGTGGCCGTTCACCCTCTCAGGCCGGCTACCCATCATCGCCTTGGTGAGCCGTTACCTCTCCAACTAGCTAATGGGACGCAAAGCTCTCTCACAGCGCATATAGCTTTCATAATCTTAGGATGCCCTAAAATCTAATATCAGGTATTAGCATTCGTTTCCAAATGTTGTCCCTAACTGCGAGGCAAGTTCTTTACGCGTTACTCACCCGTCCGCCACCCAAACCGAAGTTCAAGTAGACTTGCATGTGTTAAGCATTCTGTCAGCGTTCAT
>cons0146|10
TCTGGGCCGTGTCTCAGTCCCAATGTGGCCGTTCATCCTCTCAGACCGGCTACTGATCATTGCCTTGGTGGGCCGTTACCCCTCCAACTAGCTAATCAGACGCAATCCCCTCCTTCAGTGATAGCTTATAAATAGAGGCCACCTTTCATCCATCCTCGATGCCGAGGTTGGATCGTATGCGGTATTAGCAGTCGTTTCCAACTGTTGTCCCCCTCTGAAGGCAGGTTGATTACGCGTTACTCACCCGTTCGCCACTAAGATTGATAGAAGCAAGCTTCCATCGCTCTTCGTTCGACTTGCATGTGTTAAGCACGCCGCCAGCGTTCGT
>cons0147|10
TCTGGGCCGTGTCTCAGTCCCAATGTGGCCGTTCATCCTCTCAGACCGGCTACTGATCGTCGCCTAGGTGAGCCGTTACCTCACCTACCAGCTAATCAGACGCAGACCCATCAACAGGTGAATAGCATAAAAGAGGCCATCTTTCATGCAGGGGAGATGCCTCCCCTGCACTTCATTCGGTATTAGCATCCTTTCGGAATGTTGTCCCCATCCTGTCGGCAGGTTGTCTACGTGTTACTCACCCGTTTGCCACTAAGCTTATAAAAGCAAGCTTTCATTCGCTCCGTTCGACTTGCATGTGTTAAGCACGCCGCCAGCGTTCGT
>cons0148|10
TCTGGGCCGTATCTCAGTCCCAATGTGGCCGACCAACCTCTCAGTCCGGCTACCCGTCGCCGCCTTGGTAGGCCATTACCCCACCAACAAGCTGATAGGCCGCGGGCTCATCCTACACCGAAAAACTTTCCACCACACACACTAAAGCATGGTCCTATCCGGTATTAGACCCAGTTTCCCAGGCTTATCCCAGAGCGCAGGGCAGATCACCCACGTGTTACTCACCCGTTCGCCACTCGAGTACCTCCGAAGAGGCCTTTCCGTTCGACTTGCATGTGTTAAGCACGCCGCCAGCGTTCGT
>cons0149|10
TCTGGGCCGTATCTCAGTCCCAATGTGGCCGACCAACCTCTCAGTCCGGCTACCCGTCGCCGCCTTGGTAGGCCATTACCCCACCAACAAGCTGATAGGCCGCGGGCTCATCCTACACCGAAAAAACTTTCCACCACACGCACTAAAGCATGGTCCTATCCGGTATTAGACCCAGTTTCCCAGGCTTATCCCAGAGTGCAGGGCAGATCACCCACGTGTTACTCACCCGTTCGCCACTCGAGTACCTCCGAAGAGGCCTTTCCGTTCGACTTGCATGTGTTAACGCACGCCGCCAGCGTTCGT
>cons0150|10
TCTGGGCCGTGTCTCAGTCCCAGTGTGGCGATCATCCTCTCAGTCCGGCTACCCGTCGCCGCCTTGGTAGGCCATTACCCCACCAACAAGCTGATAGGCCGCGGGCTCATCCTACACCGAAAAAACTTTCCACCACACACACTAAAGCATGGTCCTATCCGGTATTAGACCCAGTTTCCCAGGCTTATCCCAGAGTGCAGGGCAGATCACCCACGTGTTACTCACCCGTTCGCCACTCGAGTACCTCCGAAGAGGCCTTTCCGTTCGACTTGCATGTGTTAAGCACGCCGCCAGCGTTCGT
>cons0151|10
TCTGGGCCGTATCTCAGTCCCAATGTGGCCGACCAACCTCTCAGTCCGGCTACCCGTCGCCGCCTTGGTAGGCCATTACCCCACCAACAAGCTGATAGGCCGCGGGCTCATCCTACACCGAAAAAACTTTCCACCACACACACTAAAGCATGGTCCTATCCGGTATTAGACCCAGTTTCCCAGGCTTATCCCAGAGTGCAGGGCAGATCACCCACGTGTTACTCACCCGTTCGCCACTCGAGACCTCCGAAGAGGCCTTTCCGTTCGACTTGCATGTGTTAAGCACGCCGCCAGCGTTCGT
>cons0152|10
TCTGGGCCGTATCTCAGTCCCAATGTGGCCGACCAACCTCTCAGTCCGGCCTACCCGTCGCCGCCTTGGTCAGGCCATTACCCCACCAACAAGCTGATAGGCCGCGGCTCATCCTACACCGAAAAAACTTTCCACCACACACACTAAAGCATGGTCCTATCCGGTATTAGACCCAGTTTCCCAGGCTTATCCCAGAGTGCAGGGCAGATCACCCACGTGTTACTCACCCGTTCGCCACTCGAGTACCTCCGAAGAGGCCTTTCCGTTCGACTTGCATGTGTTAAGCACGCCGCCAGCGTTCGT
>cons0153|10
TAAGGGCCGTATCTCAGTCCCCTTGTGGCCGTCCACCCTCTCAGGCCGGCTACCTATCTTCGCCTTGGTGGGCCTGTTACCCCTCCAACTAGCTAATAGGACGCAAGGCTCTCCGCAGGCGTCTCCTTTCATCACTAAGCCTATGCAGCTTAATGACCTTATCCGGTATTATCAGCAGTTTCCTGCTGTTATCCCAGTCCCGCAGGCAAGTTCCTTACGCGTTACTCACCCGTCCGCCATGGTTACCATGTGCAAGCACCACTTCCCCATCGACTTGCATGTGTTAAGCATTCTGTCAGCGTTCAT
>cons0154|10
TCTGGGCCGTATCTCAGTCCCAATGTGGCCGACCAACCTCTCAGTCCGGCTACCCGTCGCCGCCTTGGTAGGCCATTACCCCACCAACAAGCTGATAGGCCGCGGGCTCATCCTACACCGAAAAAACTTTCCACCATCACACACTAAAGCAATGGTCCTATCCGGTATTAGACCCAGTTTCCCAGGCTTATCCCAGAGTGCAGGGCAGATCACCCACGTGTTACTCACCCGTTCGCCACTCGAGTACCTCCGAAGAGGCCTTTCCGTTCGACTTGCATGTGTTAAGCACGCCGCCAGCGTTCGT
>cons0155|10
TAAGGGCCGTGTCTCAGTCCCCTTGTGGCCGATCACCCTCTCAGGCCGGCTACCCATCATCGCCTTGGTGAGCCGTTACCTCTCCAACTAGCTAATGGGACGCAAAGCTCTCCCACAGCGCATATAGCTTTCATAATTCTAGGATGCCCTAAAATCATAATATCAGGTATTAGCATTCGTTTCCAAATGTTGTCCCTATCTGTGAGGCAAGTTCTTTACGCGTTACTCACCCGTCCGCCACCCAAACCGAAGTTCAAGTTGACTTGCATGTGTTAAGCATTCTGTCAGCGTTCAT
>cons0156|10
TCTGGGCCGTATCTCAGTCCCAATGTGGCCGACCAACCTCTCAGTCCGGCTACCCGTCGCCGCCTTGGTAGGCCATTACCCCACCAACAAGCTGATAGGCCGCGGGCTCATCCTACACCGAAAAAACTTCCACCATCACACACTAAAGCAATGGTCCTATCCGGTATTAGACCCAGTTTCCCAGGCTTATCCCAGAGTGCAGGGCAGATCACCCACGTGTTACTCACCCGTTCGCCACTCGAGTACCTCCGAAGAGGCCTTTCCGTTCGACTTGCATGTGTTAAGCACGCCGCCAGCGTTCGT
>cons0157|10
TCTGGGCCGTGTCTCAGTCCCAGTGTGGCGGATCATCCTCTCAGACCCGCTACTGATCGCTCGCCTTGGTAGGCCTTTACCCACCAACTAGCTAATCAGATATCGGCCGCTCGAACTAACGCAAGGCCCGAAGGTCCCCTGCTTTCCTCCTCAGAGAATATGCGGTATTAGCCTAATCTTTCGATTAGTTATCCCCCATTACTCGGTACGTTCCGATATATTACTCACCCGTTCGCCACTCGCCACCCAAGAAGCAAGCTTCTCTGTGCTGCCGTTCGACTTGCATGTGTAAAGCATGCCGCCAGCGTTCAAAT
>cons0158|10
TCTGGGCCGTATCTCAGTCCCAATGTGGCCGACCAACCTCTCAGTCCGGCTACCCGTCGCCGCCTTCGGTAGGCCATTACCCCACCAACAAGCTGATAGCCGCGGGCTCATCCTACACCGAAAAACTTTCCACCACACACACTAAAGCATGGTCCTACTCCGGTATTAGACCCAGTTTCCCAGGCTTATCCCAGAGTGCAGGCAGATCACCCACGTGTTACTCACCCGTTCGCCACTCGAGTACCTCCGAAGAGGCCTTTCCGTTCGACTTGCATGTGTTAAGCACGCCGCCAGCGTTCGT
