# Supplementary material for: Rapid 16S rRNA Next-Generation Sequencing of Polymicrobial Clinical Samples for Diagnosis of Complex Bacterial Infections
Source: PLoS One. 2013 May 29;8(5):e65226. doi: 10.1371/journal.pone.0065226 (PMC3666980; doi:10.1371/journal.pone.0065226)
Supplement: File S1 — De-noised sequences. (TGZ) [file pone.0065226.s002.gz › denoised/CF2_denoised.fasta]

>cons0001|30655
TCTGGACCGTGTCTCAGTTCCAGTGTGGCTGATCATCCTCTCAGACCAGCTACGGATCGTCGCCTTGGTGGGCCTTTACCCCGCCAACTAGCTAATCCGACATCGGCTCATTCAATCGCGCAAGGCCCGAAGGTCCCCTGCTTTCACCCGTAGGTCGTATGCGGTATTAGCGTAAGTTTCCCTACGTTATCCCCCACGACAGAGTAGATTCCGATGTATTCCTCACCCGTCCGCCACTCGCCACCCAGAGAGCAAGCTCTCCTGTGCTGCCGTTCGACTTGCATGTGTTAGGCCTACCGCCAGCGTTCACT
>cons0002|19907
TCTGGACCGTGTCTCAGTTCCAGTGTGGCCGATCACCCTCTCAGGTCGGCTATGCATCGTTGCCTTGGTAAGCCGTTACCTTACCAACTAGCTAATGCAGCGCGGATCCATCTATAAGTGACAGCAAGACCGTCTTTCACTTTTGAACCATGCGGTTCAAAATATTATCCGGTATTAGCTCCGGTTTCCCGAAGTTATCCCAGTCTTATAGGTAGGTTATCCACGTGTTACTCACCCGTCCGCCGCTAACATCAGAGAAGCAGCTTCTCGTCCGTTCGCTCGACTTGCATGTATTAGGCACGCCGCCAGCGTTCAT
>cons0003|3008
TCTGGGCCGTGTCTCAGTCCCAGTGTGGCCGATCACCCTCTCAGGTCGCTATGTATCGTCGCCTTGGTGAGCCGTTACCCCACCAACTAGCTAATACAACGCAGGTCCATCTGGTAGCGGTGCAATTGCACCTTTCAAACAGTTGTCATGCAACAACTGCTATTATGCGGTATTAGCTATCGTTTCCAATAGTTATCCCCCACTACCAGGCAGGTTACCTACGCGTTACTCACCCGTTCGCAACTCATCCAGAGAAGCAAGCTCCTCCTTCAGCGTTCTACTTGCATGTATTAGGCACGCCGCCAGCGTTCGT
>cons0004|2944
TCTGGGCCGTGTCTCAGTCCCAGTGTGGCTGGTCGTCCTCTCAAACCAGCTACGGATCGTCGCCTTGGTGAGCCGTTACCCCACCAACTAGCTAATCCGATATCGGCCGCTCCAATAGTGCAAGGTCTTGCGATCCCCTGCTTTCCCCCGTAGGGCGTATGCGGTATTAGCTACGCTTTCGCGTAGTTATCCCCCGCTACTGGGCACGTTCCGATACATTACTCACCCGTTCGCCACTCGCCACCAGACCGAAGTCCGTGCTGCCGTTCGACTTGCATGTGTAAGGCATCCCGCTAGCGTTCAAT
>cons0005|2025
TCTGGTCCGTGTCTCAGTACCAGTGTGGGGGTTCAACCTCTCAGTTCCCCTACCCATCGTCGCCTTGGTGAGCCGTTACCTCACCAACTAGCTAATGGGACGCATGCCTATCTCACAGCGAATTTCATTTCCTTGGGATAGGATGCCCTATCCTAAGTGTACGCGGTATTAGTCCGTCTTTCGACGGGTTATCCCCCTCTGTGAGGCAAGTTGCATACGCGTTACGCACCCGTGCGCCGGTCGCCATCAGTCTTAGCAAGCTAAGACCATGCTGCCCCTCGACTTGCATGTGTTAAGCCTATCGCTAGCGTTCAT
>cons0006|1708
TCTGGGCCGTGTCTCAGTCCCAGTGTGGCCGATCACCCTCTCAGGTCGCTATGTATCGTCGCCTTGGTGAGCCGTTACCTCACCAACTAGCTAATACAACGCAGGTCCATCTGGTAGTGATGCAATTGCACCTTTTAAGCAAATGTCATGCAACATCTACTATTATGCGGTATTAGCTATCGTTTCCAATAGTTATCCCCCGCTACCAGGCAGGTTACCTACGCGTTACTCACCCGTTCGCAACTCATCCAGAGAAGCAAGCTCCTCCTTCAGCGTTCTACTTGCATGTATTAGGCACGCCGCCAGCGTTCGT
>cons0007|1622
TCTGGGCCGTGTCTCAGTCCCAGTGTGGCCGATCACCCTCTCAGGTCGGCTATGTATCGTTGCCTTGGTGAGCCGTTACCTCACCAACTAGCTAATACAACGCAGGTCCATCTGGTAGTGGTGCAATTGCACCTTTCAAGCAGCTATCATGCGATATCTACTCTTATGCGGTATTAGCTATCGTTTCCAATAGTTATCCCCCGCTACCAGGCAGGTTACCTACGCGTTACTCACCCGTTCGCAACTCATCCAGAAGAGCAAGCTCCTCCTTCAGCGTTCTACTTGCATGTATTAGGCACGCCGCCAGCGTTCGT
>cons0008|1213
TTTGGGCCGTGTCTCAGTCCCAATGTGGCCGATCACCCTCTCAGGTCGGCTATGCATCACGGCCTTGGTGAGCCGTTACCTCACCAACTAGCTAATGCACCGCGGGTCCATCCATCAGCAGAAGCTTGCGCCTCTTTTCCTCTTCAAACCATGCGGTTCGAAGACCTATGCGGTTTTAGCATCCGTTTCCGAATGTTATCCCCCTCTGATGGGCAGGTTACCCACGTGTTACTCACCCGTTCGCCACTAGATTGACCAGTGCAAGCACCGGTCGCTCTCGTTCGACTTGCATGTATTAGGCACGCCGCCAGCGTTCGT
>cons0009|821
TCTGGGCCGTGTCTCAGTCCCAGTGTGGCCGATCACCCTCTCAGGTCGCTATGTATCGTCGCCTTGGTGAGCCGTTACCTCACCAACTAGCTAATACAACGCAGGTCCATCTGGTAGTGGAGCAATTGCCCCTTTCAAATCAACATCATGCAATGTCGACTGTTATGCGGTATTAGCTATCGTTTCCAATAGTTATCCCCCGCTACCAGGCAGGTTACCTACGCGTTACTCACCCGTTCGCAACTCATCCGCTCGGTGCAAGCACCAAGCTTCAGCGTTCTACTTGCATGTATTAGGCACGCCGCCAGCGTTCAT
>cons0010|695
TCTGGGCCGTGTCTCAGTCCCAGTGTGGCCGATCACCCTCTCAGGTCGGCTATGTATCGTCGCCTAGGTGAGCCGTTACCTCACCTACTAGCTAATACAACGCAGGTCCATCTTGTAGTGGAGCAATTGCCCCTTTCAAATAAATGACATGTGTCATCCATTGTTATGCGGTATTAGCTATCGTTTCCAATAGTTATCCCCCGCTACAAGGCAGGTTACCTACGCGTTACTCACCCGTTCGCAACTCATCCAAGAAGAGCAAGCTCCTCTCTTCAGCGTTCTACTTGCATGTATTAGGCACGCCGCCAGCGTTCGT
>cons0011|695
TCTGGGCCGTATCTCAGTCCCAATGTGGCCGATCACCCTCTCAGGCCGGCTACCCGTCGTCGCCTTGGTAGGCCATTACCCCACCAACAAGCTGATAGGCCGCGGGCTCATCCTGCACCGAAAAACTTTCCACCAAACCCCATGAGGAGAAAGGTCCTATCCAGTATTAGACCCAGTTTCCCAGGCTTATCCCAGAGTGCAGGGCAGATTGCCCACGTGTTACTCACCCGTTCGCCACTCGAGTACTCCAGCAAGCTGGAGCCTTTCCGTTCGACTTGCATGTGTTAAGCACGCCGCCAGCGTTCGT
>cons0012|585
TCTGGTCCGTGTCTCAGTACCAGTGTGGGGGTTCAACCTCTCAGTTCCCCTACCCATCGTCGCCTTGGTGAGCCGTTACCTCACCAACTAGCTAATGGGACGCATGCCTATCTCACAGCGAATTTCATTTCCTCTACATTGGATGCCCAACATAGAGTGTACGCGGTATTAGTCCGTCTTTCGACGGGTTATCCCCCTCTGTGAGGCAAGTTGCATACGCGTTACGCACCCGTGCGCCGGTCGCCATCAGTCTTAGCAAGCTAAGACCATGCTGCCCCTCGACTTGCATGTGTTAAGCCTATCGCTAGCGTTCAT
>cons0013|491
TCTGGGCCGTGTCTCAGTCCCAATGTGGCCGTTCATCCTCTCAGACCGGCTACTGATCATCGCCTTGGTGGGCCGTTACCCCTCCAACTAGCTAATCAGACGCAATCCCCTCCTTCAGTGATAGCTTATAAATAGAGGCCACCTTTCATCCAGTCTCGATGCCGAGATTGGATCGTATGCGGTATTAGCAGTCGTTTCCAACTGTTGTCCCCCTCTGAAGGGCAGGTTGATTACGCGTTACTCACCCGTTCGCCACTAAGATTGATAGAAGCAAGCTTCCATCGCTCTTCGTTCGACTTGCATGTGTTAAGCACGCCGCCAGCGTTCGT
>cons0014|488
TCTGGGCCGTGTCTCAGTCCCAGTGTGGCCGATCACCCTCTCAGGTCGCTATGTATCGTCGCCTTGGTGAGCCGTTACCCCACCAACTAGCTAATACAACGCAGGTCCATCTGGTAGTGATGCAATTGCACCTTTTAAGCAAATGTCATGCAACATCTACTATTATGCGGTATTAGCTATCGTTTCCAATAGTTATCCCCCGCTACCAGGCAGGTTACCTACGCGTTACTCACCCGTTCGCAACTCATCCGGAGAAGCAAGCTCCTCCTTCAGCGTTCTACTTGCATGTATTAGGCACGCCGCCAGCGTTCGT
>cons0015|445
TCTGGGCCGTGTCTCAGTCCCAGTGTGGCCGGTCACCCTCTCAGGCCGGCTACCCGTCGTCGCCTTGGTGAGCCATTACCTCACCAACAAGCTGATAGGCCGTGAGCCCATCTATAACCACTACATAACGCTTTCCACCAACACCCCATGCGGAGATTGGTCGTATCCGGTATTAGACCCAGTTTCCCAGGCTTATCCCAGAGTTAAAGGTAGGTTACTCACGTATTACTCACCCGTTCGCCACTAATCCACCTAGCAAGCTAGGCTTCATCGTTCGACTTGCATGTGTTAAGCACGCCGCCAGCGTTCGT
>cons0016|437
TTTGGACCGTGTCTCAGTTCCAATGTGGGGGACCTTCCTCTCAGAACCCCTACTGATCGTCGCCTTGGTGGGCCGTTACCCCGCCAACTAGCTAATCAGACGCATCCCCATCCCTGACCGATGAAATCTTTAATCGTCGTTGGATGCCCGCAGACGATGCCATGAGGTATTAGGCCGACTTTCGACGGGTTATCCCTCAGTCAGAGGCAGGTTGGATACGCGTTACTCACCCGTGCGCCGGTCGACGCCCAAGGAAGCAAGCTTCCCCGTCGTTTCCCCTCGACTTGCATGTGTTAAGCCTGTAGCCAGCGTTCAT
>cons0017|431
TCTGGGCCGTGTCTCAGTCCCAGTGTGGCCGATCACCCTCTCAGGTCGGCTATGTATCGTTGCCTTGGTGAGCCGTTACCTCACCAACTAGCTAATACAACGCAGGTCCATCTCTTAGTGATGCAATTGCACCTTTCAAATCAATATCATGCGATATCGTCTTTTATGCGGTATTAGCTATCGTTTCCAATAGTTATCCCCCGCTAAGAGGCAGGTTACCTACGCGTTACTCACCCGTTCGCAACTCATCCGCTCGGTGCAAGCACCAAGCTTCAGCGTTCTACTTGCATGTATTAGGCACGCCGCCAGCGTTCAT
>cons0018|430
TCTGGACCGTGTCTCAGTTCCAGTGTGGCTGATCATCCTCTCAGACCAGCTACGGATCGTCGCCTTGGTCGGGCCTTTACCCCGCCAACTAGCTAATCCGACATCGGCTCATTCAATCGCGCAAGGCCCGAAGGTCCCCTGCTTTCACCCGTAGGTCGTATGCGGTATTAGCGTAAGTTTCCCTACGTTATCCCCCACGACAGAGTAGATTCCGATGTATTCCTCACCCGTCCGCCACTCGCCACCCAGAGAGCAAGCTCTCCTGTGCTGCCGTTCGACTTGCATGTGTTAGGCCTACCGCCAGCGTTCACT
>cons0019|417
TTTGGACCGTGTCTCAGTTCCAATGTGGGGGACCTTCCTCTCAGAACCCCTACTGATCGTTGCCTTGGTGGGCCGTTACCCCGCCAACAAGCTAATCAGACGCATCCCCATCCATAACCGATAAATCTTTACTTCACATCTGATGCCGTCAGTGAAGACCATAAGGTATTAGTCTGCCTTTCGGCAGGTTATCCCTTAGTCATGGGAAGGTTGGATACGCGTTACTCACCCGTGCGCCGGTCGACGTCCAAAAAGTGCAAGCACTTAATGCCGTTTCCCCTCGACTTGCATGTGTTAAGCCTGTAGCTAGCGTTCAT
>cons0020|395
TTTGGACCGTGTCTCAGTTCCAATGTGGGGGACCTTCCTCTCAGAACCCCTACTGATCGTTGCCTTGGTGAGCCGTTACCTCACCAACAAGCTAATCAGACGCATCCCCATCCTTTACCGATAAATCTTTTATTCATATCTGATGCCATCAATGAATTACATCGGGTATTAGGCCGTCTTTCAACGGGGTATCCCCAAGTAAAGGGCAGGTTGGATACGCGATACTCACCCGTGCGCCGGTCGACGTCCAAAATGTGCAAGCACATAATGCCGTTTCCCCTCGACTTGCATGTGTTAAGCCTATAGCTAGCGTTCAT
>cons0021|365
TTTGGACCGTGTCTCAGTTCCAATGTGGGGGACCTTCCTCTCAGAACCCCTACTGATCGTCGCCTTGGTGGGCCGTTACCCCGCCAACAAGCTAATCAGACGCATCCCCATCCATTACCGATAAATCTTTACTTCAAATCTGATGCCGTCATCGAAGACTATGCGGTATTAGTCTGCCTTTCGGCAGGTTATCCCACAGTAATGGGAAGGTTGGATACGCGTTACTCACCCGTGCGCCGGTCGACGTCCAAAGAGTGCAAGCACTCAATGCCGTTTCCCCTCGACTTGCATGTGTTAAGCCTGTAGCTAGCGTTCAT
>cons0022|318
TTTGGACCGTGTCTCAGTTCCAATGTGGCCGATCACCCTCTCAGGTCGGCTACTGATCGTCGCCTTGGTGGGCAGTTATCTCACCAACTAGCTAATCAGACGCGGGTCCATCCTATACCGCTAACACTTTGATATATCTACGATGCCGTAAATATATATTATCATGTATTAGTAAACTTTTCAGTATGTTATCCATGTGTATAGGGCAGGTTACCCACGCGTTACTCACCCGTCCGCCGCTCATCTTTCATTAATGCAAGCATCAAATCAGACGCGCTCGACTTGCATGTGTTAGGCACGCCGCCAGCGTTCAT
>cons0023|303
TCTGGACCGTGTCTCAGTTCCAGTGTGGCCGATCACCCTCTCAGGTCGGCTATGCATCGTTGCCTTGGTAAGCCGTTACCTTACCAACTAGCTAATGCAGCGCGGATCCATCTATAAGTGACAGCAAGACCGTCTTTCACTTTTGAACCATGCGGTTCAAAATATTATCCGGTATTAGCTCCGGTTTCCCGAAGTTATCCCAGTCTTATAGGTAGGTTATCCACGTGTTACTCACCCGTCCGCCGCTAACATCAGAGAAGCAGCTTCTCGTCCGTTGCTCGACTTGCATGTATTAGGCACGCCGCCAGCGTTCAT
>cons0024|277
TCTGGGCCGTGTCTCAGTCCCAGTGTGGCTGATCGTCCTCTCAGACCAGCTACTGATCGTCGCCTTGGTGGGCCTTTACCCCACCAACTAGCTAATCAGACATCGGCCGCTCCTGCTGCGTGAGGCCTTGCGGTCCCCCACTTTCACCCTCAGGTCGTATGCGGTATTAGCTAATCTTTCGACTAGTTATCCCCCACAACAGGGTACGTTCCGATGTATTACTCACCCGTTCGCCACTCGCCGCCAGACCGAAGTCCGCGCTGCCGTTCGACTTGCATGTGTAAGGCATGCCGCCAGCGTTCAAT
>cons0025|253
TCTGGGCCGTGTCTCAGTCCCAGTGTGGCCGATCACCCTCTCAGGTCGCTATGTATCGTCGCCTTGGTGAGCCGTTACCTCACCAACTAGCTAATACAACGCAGGTCCATCTGGTAGTGGAGCAATTGCCCCTTTCAAGCAGATATCATGCAATATCTACTGTTATGCGGTATTAGCTATCGTTTCCAATAGTTATCCCCCGCTACCAGGCAGGTTACCTACGCGTTACTCACCCGTTCGCAACTCATCCGGAAAGAGCAAGCTCCTTCCTTCAGCGTTCTACTTGCATGTATTAGGCACGCCGCCAGCGTTCAT
>cons0026|252
TTTGGACCGTTTCTCAGTTCCAATGTGGCCGTTCACCCTCTCAGGCCGGCTACCCATCGTTGCCTTGGTGGGCCGTTACCTTCACCAACTAGCTAATGGGACGCGAGTCCATCTTTTACCACCGGAGTTTTAACTTTCTTAATCATGTGATTTGATAGTTTCATCAGGTTTTAATCCCGGTTTCCCGAGGCTATCCCTGTGTAAAAGGCAGGTTACTCACGTGTTACTCACCCGTCCGCCGCTAATCCGTCTTATCTTCACCCCGAAGGGTTCTGTTAAGATTTCATCGCTCGACTTGCATGTGTTAAGCGCGCCGCCAGCGTTCGT
>cons0027|218
TCTGGGCCGTGTCTCAGTCCCAGTGTGGCCGATCACCCTCTCAGGTCGCTATGTATCGTCGCCTTGGTGAGCCGTTACCTCACCAACTAGCTAATACAACGCAGGTCCATCTGGTAGTGGAGCAATTGCCCCTTTCAAGCAAATGTCATGCAACATCTACTGTTATGCGGTATTAGCTATCGTTTCCAATAGTTATCCCCCGCTACCAGGCAGGTTACCTACGCGTTACTCACCCGTTCGCAACTCATCCGCTCGGTGCAAGCACCAAGCTTCAGCGTTCTACTTGCATGTATTAGGCACGCCGCCAGCGTTCAT
>cons0028|208
TCTGGACCGTGTCTCAGTTCCAGTGTGGCTGATCATCCTCTCAGACCAGCTACGGATCGTCGCCTTGGTGGGCCTTTACCCCGCCAACTAGCTAATCCGACATCGGCTCATTCAATCGCGCAAGGCCCGAAGGTCCCCTGCTTTCACCCGTAGGTCGTATGCGGTATTAGCGTAAGTTTCCCTACGTTATCCCCCACGACAGAGTAGATTCCGATGTATTCCTCACCCGTCCGCCACTCGCCACCCAGAGAGCAAGCTCTCCTGTGCTGCCGTTCGACTTGCATGTGTTAGGCCTACCGCCATGCGCTTCACT
>cons0029|195
TCTGGGCCGTGTCTCAGTCCCAATGTGGCCGTTCATCCTCTCAGACCGGCTACTGATCATCGCCTTGGTGGGCCGTTACCCCTCCAACTAGCTAATCAGACGCAATCCCCTCCTTCAGTGATAGCTTACATGTAGAGGCCACCTTTCATCTATCCTCGATGCCGAGATTAGATCGTATGCGGTATTAGCAGTCGTTTCCAACTGTTGTCCCCCTCTGAAGGGCAGGTTGATTACGCGTTACTCACCCGTTCGCCACTAAGATTGATAGAAGCAAGCTTCCATCGCTCTTCGTTCGACTTGCATGTGTTAAGCACGCCGCCAGCGTTCGT
>cons0030|176
TCTGGGCCGTGTCTCAGTCCCAGTGTGGCCGATCACCCTCTCAGGTCGCTATGTATCGTCGCCTTGGTGAGCCGTTACCTCACCAACTAGCTAATACAACGCAGGTCCATCTGGTAGTGATGCAATTGCACCTTTCAAGTAAATGTCATGCAACATCTACTGTTATGCGGTATTAGCTATCGTTTCCAATAGTTATCCCCCGCTACCAGGCAGGTTACCTACGCGTTACTCACCCGTTCGCAACTCATCCGGAAAGAGCAAGCTCCTTCCTTCAGCGTTCTACTTGCATGTATTAGGCACGCCGCCAGCGTTCAT
>cons0031|171
TTTGGACCGTGTCTCAGTTCCAATGTGGGGGACCTTCCTCTCAGAACCCCTACTGATCGTAGCCTTGGTGGGCCGTTACCCCGCCAACAAGCTAATCAGACGCATCCCCATCCCTGACCGATGAAATCTTTAATCGTCATTGGATGCCCGCAGACGATACCATGAGGTATTAGGCCGACTTTCGACGGGTTATCCCTCAGTCAGAGGCAGGTTGGATACGCGTTACTCACCCGTGCGCCGGTCGACGCCCAAGGAAGCAAGCTTCCCCGTCGTTTCCCCTCGACTTGCATGTGTTAAGCCTGTAGCTAGCGTTCAT
>cons0032|158
TCTGGACCGTGTCTCAGTTCCAGTGTGGCTGATCATCCTCTCAGACCAGCTACGGATCGTCGCCTTGGTGGGCCTTTACCCCGCCAACTAGCTAATCCGACATCGGCTCATTCAATCGCGCAAGGCCCGAAGGTCCCCTGCTTTCACCCGTAGGTCGTATGCGGTATTAGCGTAAGTTTCCCTACGTTATCCCCCACGACAGAGTAGATTCCGATGTATTCCTCACCCGTCCGCCACTGCCACCCAGAGAGCAAGCTCTCCTGTGCTGCCGTTCGACTTGCATGTGTTAGGCCTACCGCCAGCGTTCACT
>cons0033|152
TCTGGGCCGTGTCTCAGTCCCAGTGTGGCTGGTCGTCCTCTCAAACCAGCTACGGATCGTCGCCTTGGTGAGCCGTTACCCCACCAACTAGCTAACTCCGATATCGGCCGCTCCAATAGTGCAAGGTCTTGCGATCCCCTGCTTTCCCCCGTAGGGCGTATGCGGTATTAGCTACGCTTTCGCGTAGTTATCCCCGCTACTGGGCACGTTCCGATACATTACTCACCCGTTCGCCACTCGCCACCAGACCGAAGTCCGTGCTGCCGTTCGACTTGCATGTGTAAGGCATCCCGCTAGCGTTCAAT
>cons0034|141
TTTGGGCCGTGTCTCAGTCCCAATGTGGCCGGTCATCCTCTCAGATCGGCTACTGATCGTTGCTTTGGTAGGCTTTTACCCTGCCAACTGGCTAATCAGACGCGGGTCCATCTTATGGCGATAAATCTTTTCACCCTGTACCATGCGGTACTGTGTGCTTATGCGGTATTAGCAGTGATTTCTCTCTGTTATCCCCCTCCATAAGGCAGGTTACCCACGTGTTACTCACCCGTCCGCCACTAGATAACGTATCTTCCGGCCGAAGCTTTCCAATACGCATCTCGTTCGACTTGCATGTGTTAGGCACGCCGCCAGCGTTCAT
>cons0035|140
TCTGGACCGTGTCTCAGTTCCAGTGTGGCTGATCATCCTCTCAGACCAGCTACGGATCGTCGCCTTGGTGGGCCTTTACCCCGCCAACTAGCTAATCCGACATCGGCTCATTCAATCGCGCAAGGCCCGAAGGTCCCCTGCTTTCACCCGTAGGTCGTATGCGGTATTAGCGTAAGTTTCCCTACGTTATCCCCACGACAGAGTAGACTTCCGATGTATTCCTCACCCGTCCGCCACTCGCCACCCAGAGAGCAAGCTCTCCTGTGCTGCCGTTCGACTTGCATGTGTTAGGCCTACCGCCAGCGTTCACT
>cons0036|140
TCTGGGCCGTGTCTCAGTCCCAGTGTGGCCGATCACCCTCTCAGGTCGGCTATGTATCGTTGCCTTGGTGAGCCGTTACCTCACCAACTAGCTAATACAACGCAGGTCCATCTCTTAGTGATGCAATTGCACCTTTCAAATCAATATCATGCGATATCGACTTTTATGCGGTATTAGCTATCGTTTCCAATAGTTATCCCCCGCTAAGAGGCAGGTTACCTACGCGTTACTCACCCGTTCGCAACTCATCCGCTCGGTGCAAGCACCAAGCTTCAGCGTTCTACTTGCATGTATTAGGCACGCCGCCAGCGTTCAT
>cons0037|130
TCTGGGCCGTGTCTCAGTCCCAGTGTGGCCGATCACCCTCTCAGGTCGCTATGTATCGTCGCCTAGGTAGGCCATTACCCTACCTACTAGCTAATACAACGCAGGTCCATCTACTAGCGATGCAATTGCATCTTTCAAGCATCTAACATGTGTTACATACTGTTATGCGGTATTAGCTATCGTTTCCAATAGTTATCCCCCTCTAATAGGCAGGTTACCTACGCGTTACTCACCCGTTCGCAACTCACAGTCTATGGTGTAGCAAGCTACGGTATAAACTGTGCGTCCTACTTGCATGTATTAGGCACGCCGCCAGCGTTCGT
>cons0038|124
TCTGGGCCGTGTCTCAGTCCCAGTGTGGCCGATCACCCTCTCAGGTCGCTATGTATCGTCGCCTAGGTGAGCCGTTACCTCACCTACTAGCTAATACAACGCAGGTCCATCTGGTAGTGGTGCAATTGCACCTTTCAATTAATTATCATGCAATAATTAATATTATGCGGTATTAGCTATCGTTTCCAATAGTTATCCCCGCTACCAGGCAGGTTACCTACGCGTTACTCACCCGTTCGCAACTCACAGTCTATGGTGTAGCAAGCTACGGTATAAACTGTGCGTTCTACTTGCATGTATTAGGCACGCCGCCAGCGTTCGT
>cons0039|121
TCTGGACCGTGTCTCAGTTCCAGTGTGGCCGATCACCCTCTCAGGTCGGCTATGCATCGTTGCCTTGGTAAGCCGTTACCTTACCAACTAGCTAATGCAGCGCGGATCCATCTATAAGTGACAGCAAGACCGTCTTTCACTTTTGAACCATGCGGTTCAAAATATTATCCGGTATTAGCTCCGGTTTCCCGAAGTTATCCCAGTCTTATAGGTAGGTTATCCACGTGTTACTCACCCGTCCGCCGCTAACATCAGAGAAGCAAGCTTCTCGTCCGTTCGCTCGACTTGCATGTATTAGGCACGCCGCCAGCGTTCAT
>cons0040|121
TCTGGGCCGTGTCTCAGTCCCAGTGTGGCCGATCACCCTCTCAGGTCGCTATGTATCGTCGCCTTGGTGAGCCGTTACCCCACCAACTAGCTAATACAACGCAGGTCCATCTGGTAGTGGTGCAATTGCACCTTTCAAACAGCTGTCATGCAACAACTGCTATTATGCGGTATTAGCTATCGTTTCCAATAGTTATCCCCCGCTACCAGGCAGGTTACCTACGCGTTACTCACCCGTTCGCAACTCATCCAGAGAAGCAAGCTCCTCCTTCAGCGTTCTACTTGCATGTATTAGGCACGCCGCCAGCGTTCGT
>cons0041|117
TCTGGGCCGTGTCTCAGTCCCAGTGTGGCCGATCACCCTCTCAGGTCGGCTATGCATCGTCGCCTTGGTAGGCCTTTACCCCACCAACTAGCTAATGCACCGCAAAGCCATCTCATAGTGTTAGCCGAAACCAACTTTTAAACATATATCATGCGATTTATGCTGTTATCCGGTATTAGCTATCGTTTCCAATAGTTGTCCCCGTCTATGAGGCAGGTTCTTTACGTGTTACTCACCCGTTCGCCGCTAAGTTTTTCTAGTGCAAGCACCAGAAAAACTTCGCTCGACTTGCATGTATTAGGCACGCCGCCAGCGTTCGT
>cons0042|117
TCTGGGCCGTGTCTCAGTCCCAGTGTGGCCGATCACCCTCTCAGGTCGCTATGTATCGTCGCCTTGGTGAGCCGTTACCTCACCAACTAGCTAATACAACGCAGGTCCATCTCTTAGTGATGCAATTGCACCTTTCAAGTCAACATCATGCAATGTCGACTTTTATGCGGTATTAGCTATCGTTTCCAATAGTTATCCCCCGCTAAGAGGCAGGTTACCTACGCGTTACTCACCCGTTCGCAACTCATCCGCTCGGTGCAAGCACCAAGCTTCAGCGTTCTACTTGCATGTATTAGGCACGCCGCCAGCGTTCAT
>cons0043|107
TCTGGACCGTGTCTCAGTTCCAGTGTGGCTGATCATCCTCTCAGACCAGCTACGGATCGTCGCCTTGGTGGGCCTTTACCCCGCCAACTAGCTAATCCGACATCGGCTCATTCAATCGCGCAAGGCCCGAAGGTCCCCTGCTTTCACCCGTAGGTCGATGCGGTATTAGCGTAAGTTTCCCTACGTTATCCCCCACGACAGAGTAGATTCCGATGTATTCCTCACCCGTCCGCCACTCGCCACCCAGAGAGCAAGCTCTCCTGTGCTGCCGTTCGACTTGCATGTGTTAGGCCTACCGCCAGCGTTCACT
>cons0044|104
TCTGGACCGTGTCTCAGTTCCAGTGTGGCTGATCATCCTCTCAGACCAGCTACGGATCGTCGCCTTGGTGGGCCTTTACCCCGCCAACTAGCTAATCCGACATCGGCTCATTCAATCGCGCAAGGCCCGAAGGTCCCCTGCTTTCACCCGTAGGTCGTATGCGGTATTACGCGTAAGTTTCCCTACGTTATCCCCCACGACAGAGTAGATTCCGATGTATTCCTCACCCGTCCGCCACTCGCCACCCAGAGAGCAAGCTCTCCTGTGCTGCCGTTCGACTTGCATGTGTTAGGCCTACCGCCAGCGTTCACT
>cons0045|103
TCTGGGCCGTGTCTCAGTCCCAGTGTGGCCGATCACCCTCTCAGGTCGGCTATGCATCGTCGCCTTGGTAGGCCTTTACCCCACCAACTAGCTAATGCACCGCAAAGCCATCTCATAGTGTTAGCAAAACCAACTTTTAAACATCAACCATGCAGTTAATGCTGTTATCCGGTATTAGCTATCGTTTCCAATAGTTGTCCCAGTCTATGAGGCAGGTTCTTTACGTGTTACTCACCCGTTCGCCGCTAAGTTTTTCCGGTGCAAGCACCAGAAAAACTTCGCTCGACTTGCATGTATTAGGCACGCCGCCAGCGTTCGT
>cons0046|100
TCTGGGCCGTGTCTCAGTCCCAGTGTGGCCGATCACCCTCTCAGGTCGGCTATGTATCGTCGCCTAGGTGAGCCGTTACCTCACCTACTAGCTAATACAACGCAGGTCCATCTGGTAGTGGTGCAATTGCACCTTTCAATTAATTATCATGCAATAATTAATATTATGCGGTATTAGCTATCGTTTCCAATAGTTATCCCCGCTACCAGGCAGGTTACCTACGCGTTACTCACCCGTTCGCAACTCACAGTCTATGGTGTAGCAAGCTACGGTATAAACTGTGCGTTCTACTTGCATGTATTAGGCACGCCGCCAGCGTTCGT
>cons0047|100
TCTGGGCCGTGTCTCAGTCCCAGTGTGGCCGATCACCCTCTCAGGTCGGCTATGTATCGTCGCCTTGGTGAGCCGTTACCTCACCAACTAGCTAATACAACGCAGGTCCATCTCTTAGTGATGCATTTGCACCTTTCAAATCAATATCATGCGATATCGACTTTTATGCGGTATTAGCTATCGTTTCCAATAGTTATCCCCCGCTAAGAGGCAGGTTACCTACGCGTTACTCACCCGTTCGCAACTCATCCGCTTGGTGCAAGCACCAAGCTTCAGCGTTCTACTTGCATGTATTAGGCACGCCGCCAGCGTTCAT
>cons0048|100
TCTGGACCGTGTCTCAGTTCCAGTGTGGCCGATCACCCTCTCAGGTCGGCTATGCATCGTTGCCTTGGTAAGCCGTTACCTTACCAACTAGCTAATGCAGCGCGGATCCATCTATAAGTGACAGCAAGACCGTCTTTCACTTTTGAACCATGCGGTTCAAAATATTATCCGGTATTAGCTCCGGTTTCCCGAAGTTATCCCAGTCTTATAGGTAGGTTATCCACGTGTTACTCACCCGTCCGCCGCTAACATCAGAGAAGCACTTCTCGTCCGTTCGCTCGACTTGCATGTATTAGGCACGCCGCCAGCGTTCAT
>cons0049|99
TCTGGACCGTGTCTCAGTTCCAGTGTGGCTGATCATCCTCTCAGACCAGCTACGGATCGTCGCCTTGGTGGGCCTTTACCCCGCCAACTAGCTAATCCGACATCGGCTCATTCAATCGCGCAAGGCCCGAAGGTCCCCTGCTTTCACCCGTAGGTCGTATGCGGTATTAGCGTAAGTTTCCCTACGTTATCCCCCACGACAGAGTAGACTTCCGATGTATTCCTCACCCGTCCGCCACTCGCCACCCAGAGAGCAAGCTCTCCTGTGCTGCCGTTCGACTTGCATGTGTTAGGCCTACCGCCAGCGTTCACT
>cons0050|92
TCTGGGCCGTGTCTCAGTCCCAGTGTGGCCGATCACCCTCTCAGGTCGCTATGTATCGTCGCCTTGGTGAGCCGTTACCTCACCAACTAGCTAATACAACGCAGGTCCATCTCTTAGTGATGCATTTGCACCTTTCAAATCAATATCATGCGATATCGACTTTTATGCGGTATTAGCTATCGTTTCCAATAGTTATCCCCCGCTAAGAGGCAGGTTACCTACGCGTTACTCACCCGTTCGCAACTCATCCGCTTGGTGCAAGCACCAAGCTTCAGCGTTCTACTTGCATGTATTAGGCACGCCGCCAGCGTTCAT
>cons0051|91
TTTGGACCGTGTCTCAGTTCCAATGTGGGGGACCTTCCTCTCAGAACCCCTACTGATCGTCGCCTTGGTGGGCCGTTACCCCGCCAACAAGCTAATCAGACGCATCCCCATCCATAACCGCTAAACCTTTAATCGTTATTTGATGTCAGCAAACGATATCATACGGTATTAGGCCGTCTTTCAACGGGTTATCCCGTAGTTATGGGAAGGTTGGATACGCGTTACTCACCCGTGCGCCAGTCGTCATCAAGGAAAGCAAGCTTTCCTCATGTTACCCTGCGACTTGCATGTGTTAAGCCTGTAGCTAGCGTTCAT
>cons0052|90
TTTGGACCGTGTCTCAGTTCCAATGTGGGGGACCTTCCTCTCAGAACCCCTACTGATCGTAGCCTTGGTGGGCCGTTACCCCGCCAACAAGCTAATCAGACGCATCCCCATCCCTGACCGATGAAATCTTTAATCGTCGTTGGATGCCCGCAGACGATGCCATGAGGTATTAGGCCGACTTTCGACGGGTTATCCCTCAGTCAGAGGCAGGTTGGATACGCGTTACTCACCCGTGCGCCGGTCGACGCCCAAGGAACGCAAGCTTCCCTGTCGTTTCCCCTCGACTTGCATGTGTTAAGCCTGTAGCCAGCGTTCAT
>cons0053|89
TCTGGGCCGTGTCTCAGTCCCAGTGTGGCCGATCACCCTCTCAGGTCGGCTATGTATCGTCGCCTTGGTGAGCCGTTACCCCACCAACTAGCTAATACAACGCAGGTCCATCTGGTAGTGATGCAATTGCACCTTTTAAGCAAATGTCATGCAACATCTACTATTATGCGGTATTAGCTATCGTTTCCAATAGTTATCCCCCACTACCAGGCAGGTTACCTACGCGTTACTCACCCGTTCGCAACTCATCCAGAGAAGCAAGCTCCTCCTTCAGCGTTCTACTTGCATGTATTAGGCACGCCGCCAGCGTTCGT
>cons0054|81
TCTGGGCCGTGTCTCAGTCCCAGTGTGGCCGATCACCCTCTCAGGTCGCTATGTATCGTCGCCTTGGTGAGCCGTTACCCCACCAACTAGCTAATACAACGCAGGTCCATCTGGTAGTGATGCAATTGCACCTTTTAAGCAAATGTCATGCAACATCTACTATTATGCGGTATTAGCTATCGTTTCCAATAGTTATCCCCCGCTACCAGGCAGGTTACCTACGCGTTACTCACCCGTTCGCAACTCATCCAGAGAAGCAAGCTCCTCCTTCAGCGTTCTACTTGCATGTATTAGGCACGCCGCCAGCGTTCGT
>cons0055|81
TCTGGGCCGTGTCTCAGTCCCAGTGTGGCCGATCACCCTCTCAGGTCGCTATGTATCGTCGCCTTGGTGAGCCGTTACCTCACCAACTAGCTAATACAACGCAGGTCCATCTGGTAGTGATGCAATTGCATCTTTCAATTAATTATCATGCAATAATCAATTTTATGCGGTATTAGCTATCGTTTCCAATAGTTATCCCCCGCTACCAGGCAGGTTACCTACGCGTTACTCACCCGTTCGCAACTCATCCAAGAAGAGCAAGCTCCTCTCTTCAGCGTTCTACTTGCATGTATTAGGCACGCCGCCAGCGTTCGT
>cons0056|75
TCTGGGCCGTGTCTCAGTCCCAGTGTGGCCGATCACCCTCTCAGGTCGGCTATGTATCGTCGCCTTGGTGAGCCGTTACCCCACCAACTAGCTAATACAACGCAGGTCCATCTGGTAGCGGTGCAATTGCACCTTTCAAACAGTTATCATGCAACAACTGCTATTATGCGGTATTAGCTATCGTTTCCAATAGTTATCCCCCTACTACCAGGCAGGTTACCTACGCGTTACTCACCCGTTCGCAACTCATCCAGAGAAGCAAGCTCCTCCTTCAGCGTTCTACTTGCATGTATTAGGCACGCCGCCAGCGTTCGT
>cons0057|72
TCTGGACCGTGTCTCAGTTCCAGTGTGGCCGATCACCCTCTCAGGTCGGCTATGCATCGTTGCCTTGGTAAGCCGTTACCTTACCAACTAGCTAATGCAGCGCGGATCCATCTATAAGTGACAGCAAGACCGTCTTTCACTTTTGAACCATGCGGTTCAAAATATTATCCGGTATTAGCTCCGGTTTCCCGAAGTTATCCCAGTCTTATAGGTAGGTTATCCACGTGTTACTCACCCGTCCGCCGCTAACATCAGCAGAAGCACTTCTCGTCCGTTCGCTCGACTTGCATGTATTAGGCACGCCGCCAGCGTTCAT
>cons0058|66
TCTGGACCGTGTCTCAGTTCCAGTGTGGCTGATCATCCTCTCAGACCAGCTACGGATCGTCGCCTTGGTGGGCCTTTACCCCGCCAACTAGCTAATCCGACATCGGCTCATTCAATCGCGCAAGGCCCGAAGGTCCCCTGCTTTCACCCGTAGGTCGTATGCGGTATTAGCGTAAGTTTCCCTACGTTATCCCCACGACAGAGTAGATTCCGATGTATTCCTCACCCGTCCGCCACTCGCCACCCAGAGAGCAAGCTCTCCTGTGCGCCGTTCGACTTGCATGTGTTAGGCCTACCGCCAGCGTTCACT
>cons0059|63
TCTGGGCCGTGTCTCAGTCCCAGTGTGGCCGATCACCCTCTCAGGTCGCTATGTATCGTCGCCTTGGTGAGCCGTTACCTCACCAACTAGCTAATACAACGCAGGTCCATCTGGTAGTGATGCAATTGCACCTTTCAAGCAGATATCATGCAATATCTACTGTTATGCGGTATTAGCTATCGTTTCCAATAGTTATCCCCCGCTACCAGGCAGGTTACCTACGCGTTACTCACCCGTTCGCAACTCATCCGGAGAAGCAAGCTCCTCCTTCAGCGTTCTACTTGCATGTATTAGGCACGCCGCCAGCGTTCGT
>cons0060|63
TCTGGACCGTGTCTCAGTTCCAGTGTGGCCGATCACCCTCTCAGGTCGGCTATGCATCGTTGCCTTGGTAAGCCGTTACCTTACCAACTAGCTAATGCAGCGCGGATCCATCTATAAGTGACAGCAAGACCGTCTTTCACTTTTGAACCATGCGGTTCAAAATATTATCCGGTATTAGCTCCGGTTTCCCGAAGTTATCCCAGTCTTATAGGTAGGTTATCCACGTGTTACTCACCCGTCCGCCGCTAACACTCAGAGAAGCAGCTTCTCGTCCGTTCGCTCGTACTTGCATGTATTAGGCACGCCGCCAGCGTTCAT
>cons0061|61
TCTGGACCGTGTCTCAGTTCCAGTGTGGCCGATCACCCTCTCAGGTCGGCTATGCATCGTTGCCTTGGTAAGCCGTTACCTTACCAACTAGCTAATGCAGCGCGGATCCATCTATAAGTGACAGCAAGACCGTCTTTCACTTTTGAACCATGCGGTTCAAAATATTATCCGGTATTAGCTCCGGTTTCCCGAAGTTATCCCAGTCTTATAGGTAGGTTATCCACGTGTTACTCACCCGTCCGCCGCTAACATCAGCAGAAGCAGCTTCTCGTCCGTTCGCTCGACTTGCATGTATTAGGCACGCCGCCAGCGTTCAT
>cons0062|60
TCTGGGCCGTGTCTCAGTCCCAATGTGGCCGTTCATCCTCTCAGACCGGCTACTGATCATCGCCTTGGTGGGCCGTTACCCCTCCAACTAGCTAATCAGACGCAATCCCCTCCTTCAGTGATAGCTTATAAATAGAGGCCACCTTTCATCTATCCTCGATGCCGAGGTTAGATCGTATGCGGTATTAGCAGTCGTTTCCAACTGTTGTCCCCTCTGAAGGGCAGGTTGATTACGCGTTACTCACCCGTTCGCCACTAAGATTGATAGAAGCAAGCTTCCATCGCTCTTCGTTCGACTTGCATGTGTTAAGCACGCCGCCAGCGTTCGT
>cons0063|58
TCTGGGCCGTGTCTCAGTCCCAGTGTGGCCGATCACCCTCTCAGGTCGGCTATGTATCGTCGCCTTGGTGAGCCGTTACCCCACCAACTAGCTAATACAACGCAGGTCCATCTGGTAGCGGTGCAATTGCACCTTTCAAACAGTTATCATGCAACAACTGCTATTATGCGGTATTAGCTATCGTTTCCAATAGTTATCCCCCACTACCAGGCAGGTTACCTACGCGTTACTCACCCGTTCGCAACTCATCCAGAGAAGCAAGCTCCTCCTTCAGCGTTCTACTTGCATGTATTAGGCACGCCGCCAGCGTTCGT
>cons0064|58
TCTGGGCCGTGTCTCAGTCCCAGTGTGGCCGATCACCCTCTCAGGTCGGCTATGTATCGTTGCCTTGGTGAGCCGTTACCTCACCAACTAGCTAATACAACGCAGGTCCATCTGGTAGTGGTGCAATTGCACCTTTCAAGCAGCTATCATGCGATATCTACTGTTATGCGGTATTAGCTATCGTTTCCAATAGTTATCCCCCGCTACCAGGCAGGTTACCTACGCGTTACTCACCCGTTCGCAACTCATCCGGAAAGAGCAAGCTCCTTCCTTCAGCGTTCTACTTGCATGTATTAGGCACGCCGCCAGCGTTCGT
>cons0065|56
TCTGGACCGTGTCTCAGTTCCAGTGTGGCTGATCATCCTCTCAGACCAGCTACGGATCGTCGCCTTTGGTCGGGCCTTTACCCCGCCAACTAGCTAATCCGACATCGGCTCCATTCAATCGCGCAAGGCCCGAAGGTCCCCTGCTTTCACCCGTAGGTCGTATGCGGTATTACGCGTAAGTTTCCCTACGTTATCCCCCACGACAGAGTAGATTCCGATGTATTCCTCACCCGTCCGCCACTCGCCACCCAGAGAGCAAGCTCTCCTGTGCTGCCGTTCGACTTGCATGTGTTAGGCCTACCGCCAGCGTTCACT
>cons0066|55
TCTGGACCGTGTCTCAGTTCCAGTGTGGCTGATCATCCTCTCAGACCAGCTACGGATCGTCGCCTTGGTGGGCCTTTACCCCGCCAACTAGCTAATCCGACATCGGCTCATTCAATCGCGCAAGGCCCGAAGGTCCCCTGCTTTCACCCGTAGGTCGTATGCGGTATTAGCGTAAGTTTCCCTACGTTATCCCCCACGACAGAGTAGATTCCGATGTATTCCTCACCCGTCCGCCACTCGCCACCCAGAGAGCAAGCTCTCCTGTCGCTGCCGTTCGACTTGCATGTGTTAGGCCTACCGCCAGCGTTCACT
>cons0067|52
TTTGGGCCGTGTCTCAGTCCCAATGTGGCCGATCACCCTCTCAGGTCGGCTATGCATCACGGCCTTGGTGAGCCGTTACCTCACCAACTAGCTAATGCACCGCGGGTCCATCCATCAGCAGAAGCCGAAGCCTCTTTTCCTTCTCGGGTCATGCGACTCAAGAACCTATGCGGTTTTAGCATCCGTTTCCGAATGTTATCCCCCTCTGATGGGCAGGTTACCCACGTGTTACTCACCCGTTCGCCACTAGATTGACCAGTGCAAGCACCGGTCGCTCTCGTTCGACTTGCATGTATTAGGCACGCCGCCAGCGTTCGT
>cons0068|45
TCTGGACCGTGTCTCAGTTCCAGTGTGGCCGATCACCCTCTCAGGTCGGCTATGCATCGTTGCCTTGGTAAGCCGTTACCTTACCAACTAGCTAATGCAGCGCGGATCCATCTATAAGTGACAGCAAGACCGTCTTTCACTTTTGAACCATGCGGTTCAAAATATTATCCGGTATTAGCTCCGGTTTCCCGAAGTTATCCCAGTCTTATAGGTAGGTTATCCACGTGTTACTCACCCGTCCGCCGCTAACATCAGAGAAGCAGCTTCTCGTCCGTTCGCTCGTACTTGCATGTATTAGGCACGCCGCCAGCGTTCAT
>cons0069|45
TCTGGGCCGTGTCTCAGTCCCAGTGTGGCCGATCACCCTCTCAGGTCGGCTATGTATCGTCGCCTTGGTGAGCCGTTACCTCACCAACTAGCTAATACAACGCAGGTCCATCTGGTAGTGGAGCAATTGCCCCTTTCAAGTAAATGTCATGCAATATCTACTGTTATGCGGTATTAGCTATCGTTTCCAATAGTTATCCCCCGCTACCAGGCAGGTTACCTACGCGTTACTCACCCGTTCGCAACTCATCCAGAAGAGCAAGCTCCTCCTTCAGCGTTCTACTTGCATGTATTAGGCACGCCGCCAGCGTTCAT
>cons0070|44
TCTGGACCGTGTCTCAGTTCCAGTGTGGCTGATCATCCTCTCAGACCAGCTACGGATCGTCGCCTTGGTGGGCCTTTACCCCGCCAACTAGCTAATCCGACATCGGCTCATTCAATCGCGCAAGGCCCGAAGGCCCCTGCTTTCACCCGTAGGTCGTATGCGGTATTAGCGTAAGTTTCCCTACGTTATCCCCCACGACAGAGTAGATTCCGATGTATTCCTCACCCGTCCGCCACTCGCCACCCAGAGAGCAAGCTCTCCTGTGCTGCCGTTCGACTTGCATGTGTTAGGCCTACCGCCAGCGTTCACT
>cons0071|44
TTTGGACCGTGTCTCAGTTCCAATGTGGGGGACCTTCCTCTCAGAACCCCTACTGATCGTCGCCTTGGTGGGCCGTTACCCCGCCAACCAGCTAATCAGACGCATCCCCATCCCTGACCGATGAAATCTTTAATCGTCGTTGGATGCCCGCAGACGATGCCATGAGGTATTAGGCCGACTTTCGACGGGTTATCCCTCAGTCAGAGGCAGGTTGGATACGCGTTACTCACCCGTGCGCCGGTCGACGCCCGGGGAAGCAAGCTTCCCCGTCGTTTCCCCTCGACTTGCATGTGTTAAGCCTGTAGCCAGCGTTCAT
>cons0072|43
TCTGGGCCGTGTCTCAGTCCCAGTGTGGCCGATCACCCTCTCAGGTCGCTATGTATCGTCGCCTTGGTGAGCCGTTACCCCACCAACTAGCTAATACAACGCAGGTCCATCTGGTAGCGGTGCAATTGCACCTTTCAAACAGTTATCATGCAACAACTGCTATTATGCGGTATTAGCTATCGTTTCCAATAGTTATCCCCCACTACCAGGCAGGTTACCTACGCGTTACTCACCCGTTCGCAACTCATCCAGAGAAGCAAGCTCCTCCTTCACGCGTTCTACTTGCATGTATTAGGCACGCCGCCAGCGTTCGT
>cons0073|42
TCTGGGCCGTGTCTCAGTCCCAGTGTGGCCGATCACCCTCTCAGGTCGGCTATGTATCGTTGCCTTGGTGAGCCGTTACCTCACCAACTAGCTAATACAACGCAGGTCCATCTGGTAGTGATGCAATTGCACCTTTTAAGTAAATGTCATGCAACATCTACTCTTATGCGGTATTAGCTATCGTTTCCAATAGTTATCCCCCGCTACCAGGCAGGTTACCTACGCGTTACTCACCCGTTCGCAACTCATCCAGAAGAGCAAGCTCCTCCTTCAGCGTTCTACTTGCATGTATTAGGCACGCCGCCAGCGTTCGT
>cons0074|41
TCTGGGCCGTGTCTCAGTCCCAGTGTGGCGGATCGTCCTCTCAGACCCGCTACTGATCGTCGCCTTGGTAGGCCTTTACCCCACCAACTAGCTAATCAGTTATCGGCCGCTCGAATAACGCGAGGTCTTGCGATCCCCCGCTTTCTCCCTTAGGACGTATGCGGTATTAGCCAATCTTTCGATTGGTTATCCCCCATTACTCGGTACGTTCCGATATATTACTCACCCGTTCGCCACTCGCCGGACAGTAGTGCAAGCACTACCCCGCTGCCGTTCGACTTGCATGTGTAAAGCATGCCGCCAGCGTTCAAT
>cons0075|37
TCTGGACCGTGTCTCAGTTCCAGTGTGGCCGATCACCCTCTCAGGTCGGCTATGCATCGTTGCCTTGGTAAGCCGTTACCTTACCAACTAGCTAATGCAGCGCGGATCCATCTATAAGTGACAGCAAGACCTCTTTCACTTTTGAACCATGCGGTTCAAAATATTATCCGGTATTAGCTCCGGTTTCCCGAAGTTATCCCAGTCTTATAGGTAGGTTATCCACGTGTTACTCACCCGTCCGCCGCTAACATCAGAGAAGCAGCTTCTCGTCCGTTCGCTCGACTTGCATGTATTAGGCACGCCGCCAGCGTTCAT
>cons0076|33
TTTGGGCCGTGTCTCAGTCCCAATGTGGCCGATCACCCTCTCAGGTCGGCTATGCATCACGGCCTTGGTGAGCCGTTACCTCACCAACTAGCTAATGCACCGCGGGTCCATCCATCAGCAGAAGCTTGCGCCTCTTTTCCTCCTTCAACCATGCGGTTAAAGGACCTATGCGGTTTTAGCATCCGTTTCCGAATGTTATCCCCCTCTGATGGGCAGGTTACCCACGTGTTACTCACCCGTTCGCCACTAGATTGACCAGTGCAAGCACCGGTCGCTCTCGTTCGACTTGCATGTATTAGGCACGCCGCCAGCGTTCGT
>cons0077|32
TCTGGGCCGTATCTCAGTCCCAATGTGGCCGATCACCCTCTCAGGCCGGCTACCCGTCGTCGCCTTGGTAGGCCATTACCCCACCAACAAGCTGATAGGCCGCGGGCTCATCCTGCACCGAAAAACTTTCCACCAAACCCCATGAGGAGAAAGGTACCTATCCAGTATTAGACCCAGTTTCCCAGGCTTATCCCAGAGTGCAGGGCAGATTGCCCACGTGTTACTCACCCGTTCGCCACTCGAGTACTCCAGCAAGCTGGAGCCTTTCCGTTCGACTTGCATGTGTTAAGCACGCCGCCAGCGTTCGT
>cons0078|31
TCTGGGCCGTGTCTCAGTCCCAGTGTGGCCGGTCACCCTCTCAGGCCGCTACCCGTCGTCGCCTTGGTAAGCCATTACCTCACCAACAAGCTGATAGGCCGTGAGCCCATCTAAAACCACTCCATAACGCTTTCCACCAACACCCCATGCGGAGATTGGTCGTATCCGGTATTAGACCCAGTTTCCCAGGCTTATCCCAGAGTCAAAGGTAGGTCACTCACGTATTACTCACCCGTTCGCCACTAATCCACCTAGCAAGCTAGGCTTCATCGTTCGACTTGCATGTGTTAAGCACGCCGCCAGCGTTCGT
>cons0079|31
TCTGGACCGTGTCTCAGTTCCAGTGTGGCTGATCACCCTCTCAGACCAGCTACGGATCGTCGCCTTGGTGGGCCTTTACCCCGCCAACTAGCTAATCCGACATCGGCTCATTCAATCGCGCAAGGCCCGAAGGTCCCCTGCTTTCACCCGTAGGTCGTATGCGGTATTAGCGTAAGTTTCCCTACGTTATCCCCCACGACAGAGTAGATTCCGATGTATTCCTCACCCGTCCGCCACTCGCCACCCAGAGAGCAAGCTCTCCTGTGCTGCCGTTCGACTTGCATGTGTTAGGCCTACCGCCAGCGTTCACT
>cons0080|29
TCTGGGCCGTGTCTCAGTCCCAGTGTGGCTGGTCGTCCTCTCAAACCAGCTACGGATCGTCGCCTTGGTCGAGCCGTTACCCCACCAACTAGCTAATCCGATATCGGCCGCTCCAATAGTCGCAAGGTCTTGCGATCCCCTGCTTTCCCCCGTAGGGCGTATGCGGTATTAGCTACGCTTTCGCGTAGTTATCCCCGCTACTGGGCACGTTCCGATACATTACTCACCCGTTCGCCACTCGCCACCAGACCGAAGTCCGTGCTGCCGTTCGACTTGCATGTGTAAGGCATCCCGCTAGCGTTCAAT
>cons0081|29
TCTGGTCCGTGTCTCAGTACCAGTGTGGGGGTTCAACCTCTCAGTTCCCCTACCCATCGTCGCCTTGGTGAGCCGTTACCTCACCAACTAGCTAATGGGACGCATGCCTATCTCACAGCGAATTTCATTTCCTTGGGATAGGATGCCCTATCCTAAGTGTACGCGGTATTAGTCCGTCTTTCGACGGGTTATCCCCCTCTGTGAGGCAAGTTGCATACGCGTTACGCACCCGTGCGCCGGTCGCCATCAGTCTTAGCAAGCTAAGACCATGCTGACCCCTCGACTTGCATGTGTTAAGCCTATCGCTAGCGTTCAT
>cons0082|29
TTTGGACCGTGTCTCAGTTCCAATGTGGGGGACCTTCCTCTCAGAACCCCTACTGATCGTTGCCTTGGTGAGCCTTTACCTCACCAACAAGCTAATCAGACGCATCCCCATCCTTTACCGATAAATCTTTTATTCATATCTGATGCCATCAATGAATTACATCGGGTATTAGGCCGTCTTTCAACGGGGTATCCCCAAGTAAAGGGCAGGTTGGATACGCGATACTCACCCGTGCGCCGGTCGACGTCCAAAATGTGCAAGCACATAATGCCGTTTCCCCTCGACTTGCATGTGTTAAGCCTATAGCTAGCGTTCAT
>cons0083|28
TCTGGACCGTGTCTCAGTTCCAGTGTGGCCGATCACCCTCTCAGGTCGGCTATGCATCGTTGCCTTGGTAAGCCGTTACCTTACCAACTAGCTAATGCAGCGCGGATCCATCTATAAGTGACAGCAAGACCGTCTTTCATTTTGAACCATGCGGTTCAAAATATTATCCGGTATTAGCTCCGGTTTCCCGAAGTTATCCCAGTCTTATAGGTAGGTTATCCACGTGTTACTCACCCGTCCGCCGCTAACATCAGAGAAGCAAGCTTCTCGTCCGTTCGCTCGACTTGCATGTATTAGGCACGCCGCCAGCGTTCAT
>cons0084|27
TCTGGACCGTGTCTCAGTTCCAGTGTGGCTGATCATCCTCTCAGACCAGCTACGGATCGTCGCCTTGGTGGGCCTTTACCCCGCCAACTAGCTAATCCGACATCGGCTCATTCAATCGCGCAAGGCCCGAAGGTCCCCTGCTTTCACCCGTAGGTCGTATGCGGTATTACGCGTAAGTTTCCCTACGTTATCCCCCACGACAGAGTAGATTCCGATGTATTCCTCCACCCGTCCGCCACTCGCCACCCAGAGAGCAAGCTCTCCTGTGCTGCCGTTCGACTTGCATGTGTTAGGCCTACCGCCAGCGTTCACT
>cons0085|26
TCTGGGCCGTGTCTCAGTTCCAGTGTGGCTGATCATCCTCTCAGACCAGCTACGGATCGTCGCCTTGGTGGGCCTTTACCCCGCCAACTAGCTAATCCGACATCGGCTCATTCAATCGCGCAAGGCCCGAAGGTCCCCTGCTTTCACCCGTAGGTCGTATGCGGTATTAGCGTAAGTTTCCCTACGTTATCCCCCACGACAGAGTAGATTCCGATGTATTCCTCACCCGTCCGCCACTCGCCACCCAGAGAGCAAGCTCTCCTGTGCTGCCGTTCGACTTGCATGTGTTAGGCCTACCGCCAGCGTTCACT
>cons0086|26
TCTGGACCGTGTCTCAGTTCCAGTGTGGCCGATCACCCTCTCAGGTCGGCTATGCATCGTTGCCTTGGTAAGCCGTTACCTTACCAACTAGCTAATGCAGCGCGGATCCATCTATAAGTGACAGCAAGACCGTCTTTCACTTTTGAACCATGCGGTTCAAAATATTATCCGGTATTAGCTCCGGTTTCCCGAAGTTATCCCAGTCTTATAGGTAGGTTATCCACGTGTTACTCACCCGTCCGCCGCTAACACTCAGAGAAGCAGCTTCTCGTCCGTTCGCTCGACTTGCATGTATTAGGCACGCCGCCAGCGTTCAT
>cons0087|25
TCTGGGCCGTGTCTCAGTCCCAGTGTGGCCGATCACCCTCTCAGGTCGCTATGTATCGTCGCCTTGGTGAGCCGTTACCCCACCAACTAGCTAATACAACGCAGGTCCATCTGGTAGTGATGCAATTGCACCTTTTAAGCAAATGTCATGCAACATCTACTCTTATGCGGTATTAGCTATCGTTTCCAATAGTTATCCCCCGCTACCAGGCAGGTTACCTACGCGTTACTCACCCGTTCGCAACTCATCCGGAGAAGCAAGCTCCTCCTTCAGCGTTCTACTTGCATGTATTAGGCACGCCGCCAGCGTTCGT
>cons0088|25
TTTGGGCCGTGTCTCAGTCCCAATGTGGCCGATCACCCTCTCAGGTCGGCTATGCATCACGGCCTTGGTGAGCCGTTACCTCACCAACTAGCTAATGCACCGCGGGTCCATCCATCAGCAGAAGCTTGCGCCTCTTTTCCTCTTCCAAACCATGCGGTTCGGAAGACCCTATGCGGTTTTACGCATCCGTTTCCGAATGTTATCCCCCTCTGATGGGCAGGTTACCCACGTGTTACTCACCCGTTCGCCACTAGATTGACCAGTGCAAGCACCGGTCGCTCTCGTTCGACTTGCATGTATTAGGCACGCCGCCAGCGTTCGT
>cons0089|25
TCTGGACCGTGTCTCAGTTCCAGTGTGGCCGATCACCCTCTCAGGTCGGCTATGCATCGTTGCCTTGGTAAGCCGTTACCTTACCAACTAGCTAATGCAGCGCGGATCCATCTATAAGTGACAGCAAGACCGTCTTTCACTTTTGAACCATGCGGTTCAAAATATTATCCGGTATTAGCTCCGGTTTCCCGAAGTTATCCCAGTCTTATAGGTAGGTTATCCACGTGTTACTCACCCGTCCGCCGCTAACATCAGAGAAGCAGCTTCTCGTCCGTTCGCTCGACTTGCATGTATTAGGCACGTCCGCCAGCGTTCAT
>cons0090|24
TCTGGACCGTGTCTCAGTTCCAGTGTGGCCGATCACCCTCTCAGGTCGGCTATGCATCGTTGCCTTGGTAAGCCGTTACCTTACCAACTAGCTAATGCAGCGCGGATCCATCTATAAGTGACAGCAAGACCGTCTTTCACTTTTGAACCATGCGGTTCAAAATATTATCCGGTATTAGCTCCGGTTTCCCGAAGTTATCCCAGTCTTATAGGTAGGTTATCCACGTGTTACTCACCCGTCCGCCGCTAACATCAGAGAAGCANCTTCTCGTCCGTTCGCTCGACTTGCATGTATTAGGCACGCCGCCAGCGTTCAT
>cons0091|23
TTTGGACCGTGTCTCAGTTCCAATGTGGCCGATCACCCTCTCAGGTCGGCTACTGATCGTCGCCTTGGTGGGCAGTTATCTCACCAACTAGCTAATCAGACGCGGGTCCATCCTATACCGCTAACACTTTGATATATCTACGATGCCGTAAATATATATTATCATGTATTAGTAAACTTTCAGTATGTTATCCATGTGTATAGGGCAGGTTACCCACGCGTTACTCACCCGTCCGCCGCTCATCTTTCATTAATGCAAGCATCAAATCAGACGCGCTCGACTTGCATGTGTTAGGCACGCCGCCAGCGTTCAT
>cons0092|23
TCTGGGCCGTGTCTCAGTCCCAGTGTGGCCGATCACCCTCTCAGGTCGGCTATGTATCGTCGCCTTGGTGAGCCGTTACCTCACCAACTAGCTAATGCAGCGCGGATCCATCTATAAGTGACAGCAAGACCGTCTTTCACTTTTGAACCATGCGGTTCAAAATATTATCCGGTATTAGCTCCGGTTTCCCGAAGTTATCCCAGTCTTATAGGTAGGTTATCCACGTGTTACTCACCCGTCCGCCGCTAACATCAGAGAAGCAGCTTCTCGTCCGTTCGCTCGACTTGCATGTATTAGGCACGCCGCCAGCGTTCAT
>cons0093|23
TCTGGGCCGTGTCTCAGTCCCAGTGTGGCTGGTCGTCCTCTCAAACCAGCTACGGATCGTCGCCTTGGTGAGCCGTTACCCCACCAACTAGCTAATCCGATATCGGCCGCTCCAATAGTGCAAGGTCTTGCGATCCCCTGCTTTCCCCCGTAGGGCGTATGCGGTATTAGCTACGCTTTCGCGTAGTTATCCCCCGCTACTGGGCACGTTCCGATACATTACTCACCCGTTCGCCACTCGCCACCAGACCGAAGTCCGTGCTGCCGTTCGACTTGCATGTGTTAGGCCTACCGCCAGCGTTCACT
>cons0094|23
TCTGGTCCGTGTCTCAGTACCAGTGTGGGGGTTCAACCTCTCAGTTCCCCTACCCATCGTCGCCTTGGTGAGCCGTTACCTCACCAACTAGCTAATGGGACGCATGCCTATCTCACAGCGAATTTCATTTCCTTGGGATAGGATGCCCTATCCTAAGTGTACGCGGTATTAGTCCGTCGTTTCGACGGGTTATCCCCCTCTGTGAGGCAAGTTGCATACGCGTTACGCACCCGTGCGCCGGTCGCCATCAGTCTTAGCAAGCTAAGACCATGCTGCCCCTCGACTTGCATGTGTTAAGCCTATCGCTAGCGTTCAT
>cons0095|22
TCTAGTCCGTGTCTCAGTACCAGTGTGGGGGTTCAACCTCTCAGTTCCCCTACCCATCGTCGCCTTGGTGAGCCGTTACCTCACCAACTAGCTAATGGGACGCATGCCTATCTCACAGCGAATTTCATTTCCTTACTGAAGGATGCCCTCCTGTAAGTGTACGCGGTATTAGTCCGTCTTTCGACGGGTTATCCCCCTCTGTGAGGCAAGTTGCATACGCGTTACGCACCCGTGCGCCGGTCGCCATCAGTCTTAGCAAGCTAAGACCATGCTGCCCCTCGACTTGCATGTGTTAAGCCTATCGCTAGCGTTCAT
>cons0096|22
TCTGGTCCGTGTCTCAGTACCAGTGTGGGGTTCAACCTCTCAGTTCCCCTACCCATCGTCGCCTTGGTGAGCCGTTACCTCACCAACTAGCTAATGGGACGCATGCCTATCTCACAGCGAATTTCATTTCCTCTACATTGGATGCCCAACATAGAGTGTACGCGGTATTAGTCCGTCTTTCGACGGGTTATCCCCCTCTGTGAGGCAAGTTGCATACGCGTTACGCACCCGTGCGCCGGTCGCCATCAGTCTTAGCAAGCTAAGACCATGCTGCCCCTCGACTTGCATGTGTTAAGCCTATCGCTAGCGTTCAT
>cons0097|22
TCTGGGCCGTGTCTCAGTCCCAGTGTGGCCGATCACCCTCTCAGGTCGCTATGTATCGTCGCCTTGGTGAGCCGTTACCCCACCAACTAGCTAATACAACGCAGGTCCATCTGGTAGCGGTGCAATTGCACCTTTCAAACAGTTATCATGCAACAACTGCTATTATGCGGTATTAGCTATCGTTTCCAATAGTTATCCCCCACTACCAGGCAGGTTACCTACGCGTTACTCACCCGTTCGCAACTCATCCAGAGAAGCAAGCTCCTCCTTCAGCGTTCTACTTGCATGTATTAGGCACGCCGCCAGCGTTCGT
>cons0098|22
TCTGGGCCGTGTCTCAGTCCCAGTGTGGCCGATCACCCTCTCAGGTCGGCTATGCATCGTTGCCTTGGTAAGCCGTTACCTTACCAACTAGCTAATGCAGCGCGGATCCATCTATAAGTGACAGCAAGACCGTCTTTCACTTTTGAACCATGCGGTTCAAAATATTATCCGGTATTAGCTCCGGTTTCCCGAAGTTATCCCAGTCTTATAGGTAGGTTATCCACGTGTTACTCACCCGTCCGCCGCTAACATCAGAGAAGCAGCTTCTCGTCCGTTCGCTCGACTTGCATGTATTAGGCACGCCGCCAGCGTTCAT
>cons0099|22
TCTGGACCGTGTCTCAGTTCCAGTGTGGCTGATCATCCTCTCAGACCAGCTACGGATCGTCGCCTTGGTGGGCCTTTACCCCGCCAACTAGCTAATCCGACATCGGCTCATTCAATCGCGCAAGGCCCGAAGGTCCCCTGCTTTCACCCGTAGGTCGTATGCGGTATTAGCGTAAGTTTCCCTACGTTATCCCCCACGACAGAGTAGATTCCGATGTATTCCTCACCCGTCCGCCACTCGCCACCCAGAGAGCAAGCTCTCCTGTGCTGCCGTTCGACTTGCATGTGTTAGGCCTACCGCCACGTTCACT
>cons0100|22
TCTGGACCGTGTCTCAGTTCCAGTGTGGCTGATCATCCTCTCAGACCAGCTACGGATCGTCGCCTTGGTGAGCCGTTACCCCACCAACTAGCTAATCCGATATCGGCCGCTCCAATAGTGCAAGGTCTTGCGATCCCCTGCTTTCCCCCGTAGGGCGTATGCGGTATTAGCTACGCTTTCGCGTAGTTATCCCCGCTACTGGGCACGTTCCGATACATTACTCACCCGTTCGCCACTCGCCACCAGACCGAAGTCCGTGCTGCCGTTCGACTTGCATGTGTAAGGCATCCCGCTAGCGTTCAAT
>cons0101|21
TCTGGGCCGTGTCTCAGTCCCAGTGTGGCTGGTCGTCCTCTCAAACCAGCTACGGATCGTCGCCTTGGTGAGCCGTTACCCCACCAACTAGCTAATCCGATATCGGCCGCTCCAATAGTGCAAGGTCTTGCGATCCCCTGCTTTCCCCCGTAGGGCGTATGCGGTATTAGCGTAAGTTTCCCTACGTTATCCCCCACGACAGAGTAGATTCCGATGTATTCCTCACCCGTCCGCCACTCGCCACCCAGAGAGCAAGCTCTCCTGTGCTGCCGTTCGACTTGCATGTGTTAGGCCTACCGCCAGCGTTCACT
>cons0102|20
TCTGGACCGTGTCTCAGTTCCAGTGTGGCTGATCATCCTCTCAGACCAGCTACGGATCGTCGCCTTGGTGGGCCTTTACCCCGCCAACTAGCTAATCCGACATCGGCTCATTCAATCGCGCAAGGCCCGAAGGTCCCCTGCTTTCACCCGTAGGTCGTATGCGGTATTAGCGTAAGTTTCCCTACGTTATCCCCACGACAGAGTAGACTTCCGATGTATTCCTCACCCGTCCGCCACTCGCCACCCAGAGAGCAAGCTCTCCTGTCGCTGCCGTTCGACTTGCATGTGTTAGGCCTACCGCCAGCGTTCACT
>cons0103|20
TCTGGACCGTGTCTCAGTTCCAGTGTGGCTGATCATCCTCTCAGACCAGCTACGGATCGTCGCCTTGGTGGGCCTTTACCCCGCCAACTAGCTAATCCGATATCGGCCGCTCCAATAGTGCAAGGTCTTGCGATCCCCTGCTTTCCCCCGTAGGGCGTATGCGGTATTAGCTACGCTTTCGCGTAGTTATCCCCCGCTACTGGGCACGTTCCGATACATTACTCACCCGTTCGCCACTCGCCACCAGACCGAAGTCCGTGCTGCCGTTCGACTTGCATGTGTAAGGCATCCCGCTAGCGTTCAAT
>cons0104|19
TCTGGACCGTGTCTCAGTTCCAGTGTGGCTGATCATCCTCTCAGACCAGCTACGGATCGTCGCCTTGGTGGGCCTTTACCCCGCCAACTAGCTAATCCGACATCGGCTCATTCAATCGCGCAAGGCCCGAAGGTCCCCTGCTTTCACCCGTAGGTCGTATGCGGTATTAGCGTAAGTTTCCCTACGTTATCCCCCACGACAGAGTAGATTCCGATGTATTCCTCACCCGTCCGCCACTCGCCACCCAGAGAGCAAGCCTCTCCTGTGCTCGCCGTTCGACTTGCATGTGTTAGGCCTACCGCCAGCGTTCACT
>cons0105|19
TCTGGACCGTGTCTCAGTTCCAGTGTGGCCGATCACCCTCTCAGGTCGGCTATGCATCGTTGCCTTGGTAAGCCGTTACCTTACCAACTAGCTTAATGCAGCAGCGGATCCATCTATAAGTGACAGCAAGACCGTCTTTCATTTTGAACCATGCGGTTCAAAATATTATCCGGTATTAGCTCCGGTTTCCCGAAGTTATCCCAGTCTTATAGGTAGGTTATCCACGTGTTACTCACCGTCCGCCGCTAACACTCAGAGAAGCAGCTTCTCGTCCGTTCGCTCGACTTGCATGTATTAGGCACGCCGCCAGCGTTCAT
>cons0106|19
TCTGGTCCGTGTCTCAGTACCAGTGTGGGGGTTCAACCTCTCAGTTCCCCTACCCATCGTCGCCTTGGTGAGCCGTTACCTCACCAACTAGCTAATGGGACGCATGCCTATCTCACAGCGAAATTCATTTCCTCCTCCTTGGATGCCCAAGATGGAGTGTACGCGGTATTAGTCCGTCTTTCGACGGGTTATCCCCCTCTGTGAGGCAAGTTGCATACGCGTTACGCACCCGTGCGCCGGTCGCCATCAGTCTTAGCAAGCTAAGACCATGCTGCCCCTCGACTTGCATGTGTTAAGCCTATCGCTAGCGTTCAT
>cons0107|19
TTTGGGCCGTGTCTCAGTCCCAATGTGGCCGATCACCCTCTCAGGTCGGCTATGCATCACGGCCTTGGTGAGCCGTTACCTCACCAACTAGCTAATGCACCGCGGGTCCATCCATCAGCAGAAGCTTGCGCCTCTTTTCCTCTTCCAAACCATGCGGTTCGAAGACCTATGCGGTTTTACGCATCCGTTTCCGAATGTTATCCCCCTCTGATGGGCAGGTTACCCACGTGTTACTCACCCGTTCGCCACTAGATTGACCAGTGCAAGCACCGGTCGCTCTCGTTCGACTTGCATGTATTAGGCACGCCGCCAGCGTTCGT
>cons0108|18
TCTGGACCGTGTCTCAGTTCCAGTGTGGCTGATCATCCTCTCAGACCAGCTACGGATCGTCGCCTTGGTGGGCCTTTACCCCGCCAACTAGCTAATCCGACATCGGCTCATTCAATCGCGCAAGGCCCGAAGGTCCCCTGCTTTCACCCGTAGGTCGTATGCGGTATTAGCGTAAGTTTCCCTACGTTATCCCCACGACAGAGTAGACTTCCGATGTATTCCTCACCCGTCCGCCACTCGCCACCCAGAGAGCAAGCTCTCCTGTCGCGCCGTTCGACTTGCATGTGTTAGGCCTACCGCCAGCGTTCACT
>cons0109|18
TCTGGACCGTGTCTCAGTTCCAGTGTGGCTGATCATCCTCTCAGACCAGCTACGGATCGTCGCCTTGGTGGGCCTTTACCCCGCCAACTAGCTAATCCGACATCGGCTCATTCAATCGCGCAAGGCCCGAAGGTCCCTGCTTTCACCCGTAGGTCGTATGCGGTATTAGCGTAAGTTTCCCTACGTTATCCCCACGACAGAGTAGATTCCGATGTATTCCTCACCCGTCCGCCACTCGCCACCCAGAGAGCAAGCTCTCCTGTGCTGCCGTTCGACTTGCATGTGTTAGGCCTACCGTCCAGCGTTCACT
>cons0110|18
TCTGGACCGTGTCTCAGTTCCAGTGTGGCTGATCATCCTCTCAGACCAGCTACGGATCGTCGCCTTGGTGGGCCTTTACCCCGCCAACTAGCTAATACAACGCAGGTCCATCTGGTAGCGGTGCAATTGCACCTTTCAAACAGTTATCATGCAACAACTGCTATTATGCGGTATTAGCTATCGTTTCCAATAGTTATCCCCCACTACCAGGCAGGTTACCTACGCGTTACTCACCCGTTCGCAACTCATCCAGAGAAGCAAGCTCCTCCTTCAGCGTTCTACTTGCATGTATTAGGCACGCCGCCAGCGTTCGT
>cons0111|17
TCTGGACCGTGTCTCAGTTCCAGTGTGGCCGATCACCCTCTCAGGTCGGCTATGCATCGTTGCCTTGGTAAGCCGTTACCTTACCAACTAGCTAATGCAGCGCGGATCCATCTATAAGTGACAGCAAGACCGTCTTTCACTTTTGAACCATGCGGTTCAAAATATTATCCGGTATTAGCTCCGGTTTCCCGAAGTTATCCCAGTCTTATAGGTAGGTTATCCACGTGTTACTCACCCGTCCGCCGCTAACATCAGAGAAGCAGCTTCTCGTCCGTTCGCTCGACTTGCATGTATTAGGCACGCCGCCAGCGTATN
>cons0112|17
TCTGGACCGTGTCTCAGTTCCAGTGTGGCCGATCACCCTCTCAGGTCGGCTATGCATCGTTGCCTTGGTAAGCCGTTACCTTACCAACTAGCTAATGCAGCGCGGATCCATCTATAAGTGACAGCAAGACCGTCTTTCACTTTTGAACCATGCGGTTCAAAATATTATCCGGTATCAGCTCCGGTTTCCCGAAGTTATCCCAGTCTTATAGGTAGGTTATCCACGTGTTACTCACCCGTCCGCCGCTAACATCAGAGAAGCAGCTTCTCGTCCGTTCGCTCGACTTGCATGTATTAGGCACGCCGCCAGCGTTCAT
>cons0113|17
TTTGGACCGTGTCTCAGTTCCAATGTGGGGGACCTTCCTCTCAGAACCCCTACTGATCGTAGCCTTGGTGGGCCGTTACCCCGCCAACAAGCTAATCAGACGCATCCCCATCCCTGACCGATGAAATCTTTAATCGTCGTTGGATGCCCGCAGACGATACCATGAGGTATTAGGCCGACTTTCGACGGGTTATCCCTCAGTCAGAGGCAGGTTGGACTACGCGTTACTCACCCGTGCGCCGGTCGACGCCCGGGGAAGCAAGCTTCCCCGTCGTTTCCCCTCGACTTGCATGTGTTAAGCCTGTAGCCAGCGTTCAT
>cons0114|17
TCTGGACCGTGTCTCAGTTCCAGTGTGGCTGATCATCCTCTCAGACCAGCTACGGATCGTCGCCTTGGTGGCCTTTACCCCGCCAACTAGCTAATCCGACTCGGCTCCATTCAATCGCGCAAGGCCCGAAGGTCCCCTGCTTTCACCCGTAGGTCGTATGCGGTATTACGCGTAAGTTTCCCTACGTTATCCCCCACGACAGAGTAGATTCCGATGTATTCCTCACCCGTCCGCCACTCGCCACCCAGAGAGCAAGCTCTCCTGTGCTGCCGTTCGACTTGCATGTGTTAGGCCTACCGCCAGCGTTCACT
>cons0115|16
TCTGGACCGTGTCTCAGTTCCAGTGTGGCCGATCACCCTCTCAGGTCGGCTATGCATCGTTGCCTTGGTAAGCCGTTACCTTACCAACTAGCTAATGCAGCGCGGATCCATCTATAAGTGACAGCAAGACCGTCTTTCACTTTTGAACCATGCGGTTCAAAATATTATCCGGTATTAGCTCCGGTTTCCGAAGTTATCCCAGTCTTATACGGTAGGTTATCCACGTGTTACTCACCCGTCCGCCGCTAACATCAGAGAAGCAGCTTCTCGTCCGTTCGCTCGACTTGCATGTATTAGGCACGCCGCCAGCGTTCAT
>cons0116|16
TCTGGGCCGTGTCTCAGTCCCAGTGTGGCTGGTCGTCCTCTCAAACCAGCTACGGATCGTCGCCTTGGTCGAGCCGTTACCCCACCAACTAGCTAATCCGATATCGGCCGCTCCAATAGTCGCAAGGTCTTGCGATCCCCTGCTTTCCCCCGTAGGGCGTATGCGGTATTAGCTACGCTTTCGCGTAGTTATCCCCCGCTACTGGGCACGTTCCGATACATTACTCACCCGTTCGCCACTCGCCACCAGACCGAAGTCCGTGCTGCCGTTCGACTTGCATGTGTAAGGCATCCCGCTAGCGTTCAAT
>cons0117|16
TCTGGACCGTGTCTCAGTTCCAGTGTGGCTGATCATCCTCTCAGACCAGCTACGGATCGTCGCCTTGGTCGGGCCTTTACCCCGCCAACTAGCTAATCCGACATCGGCTCCATTCAATCGCGCAAGGCCCGAAGGTCCCCTGCTTTCACCCGTAGGTCGTATNGCGGTATTACGCGTAAGTTTCCCTACGTTATCCCCCACGACAGAGTAGATTCCGANTGTATTCCTCCACCCGTCCGCCACTCGCCACCCAGAGAGCAAGCTCTCCTGTGCTGCCGTTCGACTTGCATGTGTTAGGCCTACCGCCAGCGTTCACT
>cons0118|16
TCTGGACCGTGTCTCAGTTCCAGTGTGGCCGATCACCCTCTCAGGTCGGCTATGCATCGTTGCCTTGGTAAGCCGTTACCTTACCAACTAGCTAATGCAGCGCGGATCCATCTATAAGTGACAGCAAGACCGTCTTTCACTTTTGAACCATGCGGTTCAAAATATTATCCGGTATTAGCTCCGGTTTCCCGAAGTTATCCCAGTCTTATAGGTAGGTTATCCACGTGTTACTCACCCGTCCGCCGCTAACANTCAGAGAAGCAGCTTCTCGTCCGTTCGCTCGACTTGCATGTATTAGGCACGCCGCCAGCGTTCAT
>cons0119|16
TCTGGACCGTGTCTCAGTTCCAGTGTGGCTGATCATCCTCTCAGACCAGCTACGGATCGTCGCCTTGGTGGGCCTTTACCCCGCCAACTAGCTAATCCGACATCGGCTCATTCAATCGCGCAAGGCCCGAAGGTACCCTCGCTTTCACCCGTAGGTCGTATGCGGTATTAGCGTAAGTTTCCCTACGTTACCCCACGACAGAGTAGATTCCGATGTATTCCTCACCCGTCCGCCACTCGCCACCCAGAGAGCAAGCTCTCCTGTGCTGCCGTTCGACTTGCATGTGTTAGGCCTACCGCCAGCGTTCACT
>cons0120|16
TCTGGACCGTGTCTCAGTTCCAGTGTGGCTGATCATCCTCTCAGACCAGCTACGGATCGTCGCCTTGGTGGGCCTTTACCCCGCCAACTAGCTAATCCGACATCGGCTCATTCAATCGCGCAAGGCCCGAAGGTCCCCTGCTTTCACCCGTAGGTCGTATGCGGTATTAGCGTAAGTTTCCCTACGTTATCCCCCACGACAGAGCAGATTCCGATGTATTCCTCACCCGTCCGCCACTCGCCACCCAGAGAGCAAGCTCTCCTGTGCTGCCGTTCGACTTGCATGTGTTAGGCCTACCGCCAGCGTTCACT
>cons0121|16
TCTGGGCCGTGTCTCAGTCCCAGTGTGGCTGGTCGTCCTCTCAAACCAGCTACGGATCGTCGCCTTGGTGAGCCGTTACCCCACCAACTAGCTAACTCCGATATCGGCCGCTCCAATAGTGCAAGGTCTTGCGATCCCCTGCTTTCCCCCGTAGGGCGTATGCGGTATTAGCTACGCTTTCGCGTAGTTATCCCCCGCTACTGGGCACGTTCCGATACATTACTCACCCGTTCGCCACTCGCCACCAGACCGAAGTCCGTGCTGCCGTTCGACTTGCATGTGTAAGGCATCCCGCTAGCGTTCAAT
>cons0122|15
TCTGGGCCGTGTCTCAGTCCCAGTGTGGCCGATCACCCTCTCAGGTCGGCTATGTATCGTCGCCTTGGTGAGCCGTTACCTCACCAACTAGCTAATACAACGCAGGTCCATCTGGTAGTGATGCAATTGCACCTTTCAAGTAAATGTCATGCAACATCTACTGTTATGCGGTATTAGCTATCGTTTCCAATAGTTATCCCCCGCTACCAGGCAGGTTACCTACGCGTTACTCACCCGTTCGCAACTCATCCGGAAAGAGCAAGCTCCTTCCTTCAGCGTTCTACTTGCATGTATTAGGCACGCCGCCAGCGTTCAT
>cons0123|15
TCTGGACCGTGTCTCAGTTCCAGTGTGGCTGATCATCCTCTCAGACCAGCTACGGATCGTCGCCTCGGTGGGCCTTTACCCCGCCAACTAGCTAATCCGACATCGGCTCATTCAATCGCGCAAGGCCCGAAGGTCCCCTGCTTTCACCCGTAGGTCGTATGCGGTATTAGCGTAAGTTTCCCTACGTTATCCCCCACGACAGAGTAGATTCCGATGTATTCCTCACCCGTCCGCCACTCGCCACCCAGAGAGCAAGCTCTCCTGTGCTGCCGTTCGACTTGCATGTGTTAGGCCTACCGCCAGCGTTCACT
>cons0124|15
TCTGGTCCGTGTCTCAGTACCAGTGTGGGGGTTCAACCTCTCAGTTCCCCTACCCATCGTCGCCTTGGTGAGCCGTTACCTCACCAACTAGCTAATGGGACGCATGCCTATCTCACAGCGAATTTCATTTCCTTGGGATAGGATGCCCTATCCTAAGTGTACGCGGTATTAGTCCTCTTTCGACGGGTTATCCCCCTCTGTGAGGCAAGTTGCATACGCGTTACGCACCCGTGCGCCGGTCGCCATCAGTCTTAGCAAGCTAAGACCATGCTGCCCCTCGACTTGCATGTGTTAAGCCTATCGCTAGCGTTCAT
>cons0125|15
TCTGGACCGTGTCTCAGTTCCAGTGTGGCCGATCACCCTCTCAGGTCGGCTATGCATCGTTGCCTTGGTAAGCCGTTACCTTACCAACTAGCTAATGCAGCGCGGGTCCATCTATAAGTGACAGCAAGACCGTCTTTCACTTTTGAACCATGCGGTTCAAAATATTATCCGGTATTAGCTCCGGTTTCCCGAAGTTATCCCAGTCTTATAGGTAGGTTATCCACGTGTTACTCACCCGTCCGCCGCTAACATCAGAGAAGCAGCTTCTCGTCCGTTCGCTCGACTTGCATGTATTAGGCACGCCGCCAGCGTTCAT
>cons0126|15
TCTGGACCGTGTCTCAGTTCCAGTGTGGCTGATCATCCTCTCAGACCAGCTACGGATCGTCGCCTTGGTGGGCCTTTACCCCGCCAACTAGCTAATCCGACATCGGCTCATTCAATCGCGCAAGGCCCGAAGGTCCCCCGCTTTCACCCGTAGGTCGTATGCGGTATTAGCGTAAGTTTCCCTACGTTATCCCCCACGACAGAGTAGATTCCGATGTATTCCTCACCCGTCCGCCACTCGCCACCCAGAGAGCAAGCTCTCCTGTGCTGCCGTTCGACTTGCATGTGTTAGGCCTACCGCCAGCGTTCACT
>cons0127|15
TCTGGGCCGTGTCTCAGTCCCAGTGTGGCTGGTCGTCCTCTCAAACCAGCTACGGATCGTCGCCTTGGTGAGCCGTTACCCCACCAACTAGCTAATCCGACATCGGCTCATTCAATCGCGCAAGGCCCGAAGGTCCCCTGCTTTCACCCGTAGGTCGTATGCGGTATTAGCGTAAGTTTCCCTACGTTATCCCCCACGACAGAGTAGATTCCGATGTATTCCTCACCCGTCCGCCACTCGCCACCCAGAGAGCAAGCTCTCCTGTGCTGCCGTTCGACTTGCATGTGTTAGGCCTACCGCCAGCGTTCACT
>cons0128|15
TCTGGACCGTGTCTCAGTTCCAGTGTGGCCGATCACCCTCTCAGGTCGGCTATGCATCGTTGCCTTGGTAAGCCGTTACCTTACCAACTAGCTAATGCAGCGCGGATCCATCTATAAGTGACAGCAAGACCGTCTTTCACTTTTGAACCATGCGGTTCAAAATATTATCCGGATATTAGCTCCGGTTTCCCGAAGTTATCCCAGTCTTATAGGTAGGTTATCCACGTGTTACTCACCCGTCCGCCGCTAACATCAGAGAAGCAGCTTCTCGTCCGTTCGCTCGACTTGCATGTATTAGGCACGCCGCCAGCGTTCAT
>cons0129|14
TTTGGACCGTGTCTCAGTTCCAATGTGGGGGACCTTCCTCTCAGAACCCCTACTGATCGTAGCCTTGGTGGGCCGTTACCCCGCCAACAAGCTAATCAGACGCATCCCCATCCCTGACCGATGAAATCTTTAATCGTCGTTGGATGCCCGCAGACGATGCCATGAGGTATTAGGCCGACTTTCGACGGGTTATCCCTCAGTCAGAGGCAGGTTGGACTACGCGTTACTCACCCGTGCGCCGGTCGACGCCCGGGGAAGCAAGCTTCCCCGTCGTTTCCCCTCGACTTGCATGTGTTAAGCCTGTAGCCAGCGTTCAT
>cons0130|14
TCTGGGCCGTGTCTCAGTCCCAGTGTGGCTGGTCGTCCTCTCAGACCAGCTACAGATCGTCGGCTTGGTAAGCTTTTATCCCACCAACTACCTAATCTGCCATCGGCCGCTCCAATCGCGCGAGGCCCGAAGGTCCCCCGCTTTCATCCTCAGATCGTATGCGGTATTAGCTACTCTTTCGAGTAGTTATCCCCCACGACTGGGCACGTTCCGATGTATTACTCACCCGTTCGCCACTCGTCAGCGTCCGAAGACCTGTTACCGTTCGACTTGCATGTGTAAGGCATGCCGCCAGCGTTCAAT
>cons0131|14
TCTGGACCGTGTCTCAGTTCCAGTGTGGCTGATCATCCTCTCAGACCAGCTACGGATCGTCGCCTTGGTCGGGCCTTTACCCCGCCAACTAGCTAATCCGACATCGGCTCCATTCAATCGCGCAAGGCCCGAAGGTCCCCTGCTTTCACCCGTAGGTCGTATGCGGTATTACGCGTAAGTTTCCCTACGTTATCCCCCACGACAGAGTAGATTCCGATGTATTCCTCACCCGTCCGCCACTCGCCACCCAGAGAGCAAGCTCTCCTGTGCTGCCGTTCGACTTGCATGTGTTAGGCCTACCGCCAGCGTTCACT
>cons0132|14
TCTGGACTGTGTCTCAGTTCCAGTGTGGCTGATCATCCTCTCAGACCAGCTACGGATCGTCGCCTTGGTGGGCCTTTACCCCGCCAACTAGCTAATCCGACATCGGCTCATTCAATCGCGCAAGGCCCGAAGGTCCCCTGCTTTCACCCGTAGGTCGTATGCGGTATTAGCGTAAGTTTCCCTACGTTATCCCCCACGACAGAGTAGATTCCGATGTATTCCTCACCCGTCCGCCACTCGCCACCCAGAGAGCAAGCTCTCCTGTGCTGCCGTTCGACTTGCATGTGTTAGGCCTACCGCCAGCGTTCACT
>cons0133|14
TCTGGGCCGTGTCTCAGTCCCAGTGTGGCCGATCACCCTCTCAGGTCGGCTATGTATCGTCGCCTTGGTGAGCCGTTACCTCACCAACTAGCTAATACAACGCAGGTCCATCTGGTAGTGGAGCAATTGCCCCTTTCAAGCAGATATCATGCAACATCTACTGTTATGCGGTATTAGCTATCGTTTCCAATAGTTATCCCCCGCTACCAGGCAGGTTACCTACGCGTTACTCACCCGTTCGCAACTCATCCGCTCGGTGCAAGCACCAAGCTTCAGCGTTCTACTTGCATGTATTAGGCACGCCGCCAGCGTTCAT
>cons0134|14
TCTGGACCGTGTCTCAGTTCCAGTGTGGCTGATCATCCTCTCAGACCAGCTACGGATCGTCGCCTTGGTGGGCCTTTACCCCGCCAACTAGCTAATCCGACATCGGCTCATTCAATCGCGCAAGGCCCGAAGGTCCCCTGCTTTCACCCGTAGGTCGTATGCGGTATTAGCGTAACGTTTCCCTACGTTATCCCCCACGACAGAGTAGATTCCGATGTATTCCTCACCCGTCCGCCACTCGCCACCCAGAGAGCAAGCTCTCCTGTGCTGCCGTTCGACTTGCATGTGTTAGGCCTACCGCCAGCGTTCACT
>cons0135|14
TCTGGGCCGTGTCTCAGTCCCAGTGTGGCCGATCACCCTCTCAGGTCGGCTATGTATCGTCGCCTTGGTGAGCCGTTACCCCACCAACTAGCTAATACAACGCAGGTCCATCTGGTAGCGGTGCAATTGCACCTTTCAAACAGTTATCATGCAACAACTGCTATTATGCGGTATTAGCTATCGTTTCCAATAGTTATCCCCACTACCAGGCAGGTTACCTACGCGTTACTCACCCGTTCGCAACTCATCCAGAGAAGCAAGCTCCTCCTTCAGCGTTCTACTTGCATGTATTAGGCACGCCGCCAGCGTTCGT
>cons0136|14
TCTGGACCGTGTCTCAGTTCCAGTGTGGCTGATCATCCTCTCAGACCAGCTACGGATCGTCGCCTTTGGTGGGCCTTTACCCCGCCAACTAGCTAATCCGTACATCGGCTCCATTCAATCGCGCAAGGCCCGAAGGTCCCTGCTTTCACCCGTAGGTCGTATCGCGGTATTAGCGTAAGTTTCCCTACGTTATCCCCCACGACAGAGTAGATTCCGATGTATTCCTCACCCGTCCGCCACTCGCCACCCAGAGAGCAAGCTCTCCTGTGCTGCCGTTCGACTTGCATGTGTTAGGCCTACCGCCAGCGTTCACT
>cons0137|14
TCTGGACCGTGTCTCAGTTCCAGTGTGGCTGATCATCCTCTCAGACCAGCTACGGATCGTCGCCTTGGTCCCGCTTTACCCCGCCAACTAGCTAATCCGACATCGGCTCATTCAATCGCGCAAGGCCCGAAGGTCCCCTGCTTTCACCCGTAGGTCGTATGCGGTATTAGCGTAAGTTTCCCTACGTTATCCCCCACGACAGAGTAGATTCCGATGTATTCCTCACCCGTCCGCCACTCGCCACCCAGAGAGCAAGCTCTCCTGTGCTGCCGTTCGACTTGCATGTGTTAGGCCTACCGCCAGCGTTCACT
>cons0138|14
TTTGGGCCGTGTCTCAGTCCCAATGTGGCCGATCACCCTCTCAGGTCGGCTATGCATCACGGCCTTGGTGAGCCGTTACCTCACCAACTAGCTAATGCACCGCGGGTCCATCCATCAGCAGAAACTTGCGCCTCTTTTCCTCTTCAAACCATGCGGTTCGAAGACCTATGCGGTTTTAGCATCCGTTTCCGAATGTTATCCCCCTCTGATGGGCAGGTTACCCACGTGTTACTCACCCGTTCGCCACTAGATTGACCAGTGCAAGCACCGGTCGCTCTCGTTCGACTTGCATGTATTAGGCACGCCGCCAGCGTTCGT
>cons0139|14
TCTGGACCGTGTCTCAGTTCCAGTGTGGCTGATCATCCTCTCAGACCAGCTACGGATCGTCGCCTTGGTGGGCCTTTACCCCGCCAACTAGCTAATCCGACATCGGCTCATTCAATCGCGCAAGGCCCGAAGGTCCCCTGCTTTCACCCGTAGGTCGTATGCGGTATTAGCGTAAGTTTCCCTACGTTATCCCCACGACAGAGTAGATTCCGATGTATTCCTCACCCGTCCGCCACTCGCCACCCAGAGAGCAAGCTCTCCTGTGCTGCCGTTCGACTTGCATGTGTTAGGCCTACCGTCCAGCGTTCACT
>cons0140|14
TCTGGACCGTGTCTCAGTTCCAGTGTGGCTGATCATCCTCTCAGACCAGCTACGGATCGTCGCCTTGGTCGGGCCTTTACCCCGCCAACTAGCTAATCCGACATCGGCTCATTCAATCGCGCAAGGCCCGAAGGTCCCCTGCTTTCACCCGTAGGTCGTATGCGGTATTACGCGTAAGTTTCCCTACGTTATCCCCCACGACAGAGTAGATTCCGATGTATTCCTCACCCGTCCGCCACTCGCCACCCAGAGAGCAAGCTCTCCTGTGCTGCCGTTCGACTTGCATGTGTTAGGCCTACCGCCAGCGTTCACT
>cons0141|13
TCTGGGCCGTGTCTCAGTCCCAGTGTGGCCGATCACCCTCTCAGGTCGCTATGTATCGTCGCCTTGGTGAGCCGTTACCCCACCAACTAGCTAATACAACGCAGGTCCATCTGGTAGCGGTGCAATTGCACCTTTCAAACAGTTGTCATGCAACAACTGCTATTATGCGGTATTAGCTATCGTTTCCAATAGTTATCCCCCACTACCAGGCAGGTTACCTACGCGTTACTCACCCGTTCGCAACTCATCCAGAGAAGCAAGCTCCTCCTTCACGCGTTCTACTTGCATGTATTAGGCACGCCGCCAGCGTTCGT
>cons0142|13
TCTGGACCGTGTCTCAGTTCCAGTGTGGCTGATCATCCTCTCAGACCAGCTACGGATCGTCGCCTTGGTGGGCCTTTACCCCGCCAACTAGCTAATCCGACATCGGCTCATTCAATCGCGCAAGGCCCGAAGGTCCCCTGCTTTCACCCGTAGGTCGTATGCGGTATCAGCGTAAGTTTCCCTACGTTATCCCCCACGACAGAGTAGATTCCGATGTATTCCTCACCCGTCCGCCACTCGCCACCCAGAGAGCAAGCTCTCCTGTGCTGCCGTTCGACTTGCATGTGTTAGGCCTACCGCCAGCGTTCACT
>cons0143|13
TCTGGACCGTGTCTCAGTTCCAGTGTGGCCGATCACCCTCTCAGGTCGGCTATGCATCGTTGCCTTGGTAAGCCGTTACCTTACCAACTAGCTAATGCAGCAGCGGATCCATCTATAAGTGACAGCAAGACCGTCTTTCANTTTTGAACCATGCGGTTCAAAATATTATCCGGTATTAGCTCCGGTTTCCCGAAGTTATCCCAGTCTTATAGGTAGGTTATCCACGTGTTACTCACCCGTCCGCCGCTAACATCAGAGAAGCAGCTTCTCGTCCGTTCGCTCGACTTGCATGTATTAGGCACGCCGCCAGCGTTCAT
>cons0144|13
TTTGGGCCGTGTCTCAGTCCCAATGTGGCCGGTCATCCTCTCAGATCGGCTACTGATCGTTGCTTTGGTAGGCTTTTACCCTGCCAACTGGCTAATCAGACGCGGGTCCATCTTATGGCGATAAATCTTTTCACCCTGTACCATGCGGTACTGTGTGCTTATGCGGTATTAGCAGTGATTTCTCTCTGTTATCCCCCTCCATAAGGCAGGTTACCCACGTGTTACTCACCCGTCCGCCACTAGATAACTTATCTTCCGGCCGAAGCTTTCCGATACGCATCTCGTTCGACTTGCATGTGTTAGGCACGCCGCCAGCGTTCAT
>cons0145|13
TTTGGACCGTGTCTCAGTTCCAATGTGGGGGACCTTCCTCTCAGAACCCCTACTGATCGTAGCCTTGGTGGGCCGTTACCCCGCCAACAAGCTAATCAGACGCATCCCCATCCATTACCGATAAATCTTTACTTCAAATCTGATGCCGTCATCGAAGACTATGCGGTATTAGTCTGCCTTTCGGCAGGTTATCCCACAGTAATGGGAAGGTTGGATACGCGTTACTCACCCGTGCGCCGGTCGACGTCCAAAGAGTGCAAGCACTCAATGCCGTTTCCCCTCGACTTGCATGTGTTAAGCCTGTAGCTAGCGTTCAT
>cons0146|13
TCTGGACCGTGTCTCAGTTCCAGTGTGGCTGATCATCCTCTCAGACCAGCTACGGATCGTCGCCTTGGTGGGCCTTTACCCCGCCAACTAGCTAATCCGACATCGGCTCATTCAATCGCGCAAGGCCCGAAGGTCCCCTGCTTTCACCCGTAGGTCGTATGCGGTATTAGCGTAAGTTTCCCTACGTTATCCCCACGACAGAGTAGATTCCGATGTATTCCTCACCCGTCCGCCACTCGCCACCCAGCAGAGCAAGCCTCTCCTGTGCTCGCGTTCGACTTGCATGTGTTAGCCTACCGTCCAGCGCTCCACT
>cons0147|13
TCTGGACCGTGTCTCAGTTCCAGTGTGGCCGATCACCCTCTCAGGTCGGCTATGCATCGTTGCCTTGGTAAGCCGTTACCTTACCAACTAGCTAATGCAGCGCGGATCCATCTATAAGTGACAGCAAGACCGTCTTTCACTTTTGAACCATGCGGTTCAAAATATTATCCGGTATTAGCTCCGGTTTCCCGAAGTTATCCCAGTCTTATAGGTAGGTTATCCACGTGTTACTCACCCGTCCGCCGCTAACATCAGAGAAGCAGCTTCTCGTCCGATTCGCTCGACTTGCATGTATTAGGCACGCCGCCAGCGTTCAT
>cons0148|13
TCTGGACCGTGTCTCAGTTCCAGTGTGGCCGATCACCCCCTCAGGTCGGCTATGCATCGTTGCCTTGGTAAGCCGTTACCTTACCAACTAGCTAATGCAGCGCGGATCCATCTATAAGTGACAGCAAGACCGTCTTTCACTTTTGAACCATGCGGTTCAAAATATTATCCGGTATTAGCTCCGGTTTCCCGAAGTTATCCCAGTCTTATAGGTAGGTTATCCACGTGTTACTCACCCGTCCGCCGCTAACATCAGAGAAGCAAGCTTCTCGTCCGTTCGCTCGACTTGCATGTATTAGGCACGCCGCCAGCGTTCAT
>cons0149|13
TTTGGACCGTGTCTCAGTTCCAATGTGGGGGACCTTCCTCTCAGAACCCCTACTGATCGTTGCCTTGGTGAGCCTTTACCTCACCAACAAGCTAATCAGACGCATCCCCATCCTTTACCGATAAATCTTTTATTCATATCTGATGCCATCAATGAATTACATCGGGTATTAGGCCGTCTTTCAACAGGGTAGTCCCCAAGTAAAGGGCAGGTTGGATACGCGATACTCACCCGTGCGCCGGTCGACGTCCAAAATGTGCAAGCACATAATGCCGTTTCCCTCGACTTGCATGTGTTAAGCCTATAGCTAGCGTTCAT
>cons0150|13
TCTGGACCGTGTCTCAGTTCCAGTGTGGCTGATCATCCTCTCAGACCAGCTACGGATCGTCGCCTTGGTGGGCCTTTACCCCGCCAACTAGCTAATCCGACATCGGCTCATTCAATCGCGCAAGGCCCGAAGGTCCCCTGCTTTCACCCGTAGGTCGTATGCGGTATTAGCGTAAGTTTCCCTACGTTATCCCCACGACAGAGTAGATTCCGATGTATTCCTCACCCGTCCGCCACTCGCCACCCAGCAGAGCAAGCCTCTCCTGTGCTGCGTTCGACTTGCATGTGTAGTCCACCGCCATGCGCTTACG
>cons0151|13
TCTGGACCGTGTCTCAGTTCCAGTGTGGCTGATCATCCTCTCAGACCAGCTACGGATCGTCGCCTTGGTGGGCCTTTACCCCGCCAACTAGCTAATCCGACATCGGCTCATTCAATCGCGCAAGGCCCGAAGGTCCCCTGCTTTCACCCGTAGGTCGTATGCGGTATTAGCGTAAGTTTCCCTACGTTATCCCCCACGACAGAGTAGATTCCGATGTATTCCTCACCCGTCCGCCACTCGCCACCCAGAGAGCAAGCTCTCCTGTGCTGCCGCTCGACTTGCATGTGTTAGGCCTACCGCCAGCGTTCACT
>cons0152|13
TCTGGGCCGTGTCTCAGTCCCAGTGTGGCCGATCACCCTCTCAGGTCGGCTATGTATCGTCGCCTTGGTGAGCCGTTACCCCACCAACTAGCTAATACAACGCAGGTCCATCTGGTAGCGGTGCAATTGCACCTTTCAAACAGTTGTCATGCAACAACTGCTATTATGCGGTATTAGCTATCGTTTCCAATAGTTATCCCCACTACCAGGCAGGTTACCTACGCGTTACTCACCCGTTCGCAACTCATCCAGAGAAGCAAGCTCCTCCTTCAGCGTTCTACTTGCATGTATTAGGCACGCCGTCCAGCGTTCGT
>cons0153|13
TCTGGGCCGTGTCTCAGTCCCAGTGTGGCCGATCACCCTCTCAGGTCGGCTATGTATCGTTGCCTAGGTAGGCCTTTACCCTACCTACTAGCTAATACAACGCAGGTCCATCTACTAGCGATGCAATTGCATCTTTCAAGCATCTAACATGTGTTACATACTGTTATGCGGTATTAGCTATCGTTTCCAATAGTTATCCCCCTCTAATAGGTAGGTTACCTACGCGTTACTCACCCGTTCGCAACTCACAGTCTATGGTGTAGCAAGCTACGGTATAAACTGTGCGTCCTACTTGCATGTATTAGGCACGCCGCCAGCGTTCGT
>cons0154|13
TCTGGACCGTGTCTCAGTTCCAGTGTGGCTGATCATCCTCAGACCAGCTACGGATCGTCGCCTTGGTGGGCCTTTACCCCGCCAACTAGCTAATCCGACATCGGCTCATTCAATCGCGCAAGGCCCGAAGGTCCCCTGCTTTCACCCGTAGGTCGTATGCGGTATTAGCGTAAGTTTCCCTACGTTATCCCCCACGACAGAGTAGATTCCGATGTATTCCTCACCCGTCCGCCACTCGCCACCCAGAGAGCAAGCTCTCCTGTGCTGCCGTTCGACTTGCATGTGTTAGGCCTACCGCCAGCGTTCACT
>cons0155|13
TCTGGACCGTGTCTCAGTTCCAGTGTGGCCGATCACCCTCTCAGGTCGGCTATGCATCGTTGCCTTGGTAAGCCGTTACCTTACCAACTAGCTAATGCAGCGCGGATCCATCTATAAGTGACAGCAAGACCGTCTTTCACTTTTGAACCATGCGGTTCAAAATATTATCCGGTATTAGACTCCGGTTTCCGAAGTTATCCCAGTCTTATAGGTAGGTTATCCACGTGTTACTCACCCGTCCGCCGCTAACATCAGAGAAGCAGCTTCTCGTCCGTTCGCTCGACTTGCATGTATTAGGCACGCCGCCAGCGTTCAT
>cons0156|12
TCTGGACCGTGTCTCAGTTCCAGTGTGGCTGATCATCCTCTCAGACCAGCTACGGATCGTCGCCTTGGTGGGCCTTTACCCCGCCAACTAGCTAATCCGACATCGGCTCATTCAATCGCGCAAGGCCCGAAGGTCCCCTGCTTTCACCCGTAGGTCGTATGCGGTATTGGCGTAAGTTTCCCTACGTTATCCCCCACGACAGAGTAGATTCCGATGTATTCCTCACCCGTCCGCCACTCGCCACCCAGAGAGCAAGCTCTCCTGTGCTGCCGTTCGACTTGCATGTGTTAGGCCTACCGCCAGCGTTCACT
>cons0157|12
TCTGGACCGTGTCTCAGTTCCAGTGTGGCTGATCATCCTCTCAGACCAGCTACGGATCGTCGCCTTGGTGGGCCTTTACCCCGCCAACTAGCTAATCCGACATCGGCTCATTCAATCGCGCAAGGCCCGAAGGTCCCCTGCTTTCACCCGTAGGTCGTATGCGGTATTACGCGTAAGTTTCCCTACGTTATCCCCCACGACAGAGTAGATTCCGATGTATTCCTCACCCGTCCGCCACTCGCCACCCAGAGAGCAAGCTCTCCTGTCGCTGCCGTTCGACTTGCATGTGTTAGGCCTACCGCCAGCGTTCACT
>cons0158|12
TTTGGACCGTGTCTCAGTTCCAATGTGGGGGACCTTCCTCTCAGAACCCCTACTGATCGATGCCCTGGTGGGCCGTTACCCCGCCAGCAAGCTAATCAGACGCATCCCCATCCATAACCGATAAATCTTTACTCTTATTCCCATGACAGGCATAAGAGACCATAAGGGATTAGGCCGCATTTCTACGGGGTATTCCTTAGTTATGGGAAGGTTGGATACGCGTTACTCACCCGTGCGCCGGTCGACGACAAAGAATAGCAAGCTATTCTCCCGTTTCCCCTCGACTTGCATGTGTTAAGCCTGTAGCTAGCGTTCAT
>cons0159|12
TCTGGACCGTGTCTCAGTTCCAGTGTGGCCGATCACCCTCTCAGGTCGGCTATGCATCGTTGCCTTGGTAAGCCGTTACCTTACCAACTAGCTAATGCAGCGCGGATCCATCTATAAGTGACAGCAAGACCGTCTTTCACTTTTGAACCATGCGGTTCAAAATATTATCCGGTATTAGCTCCGGTTTCCCGAAGTTATCCCAGTCTTATAGGTAGGTTATCCACGTGTTACTCACCCGTCCGCCGCTAACATCAGAGAAGCAGCTTCTCGTCCGTTCGCTCGACTTGCATGTGTTAGGCCTACCGCCAGCGTTCACT
>cons0160|12
TCTGGACCGTGTCTCAGTTCCAGTGTGGCTGATCATCCTCTCAGACCAGCTACGGATCGTCGCCTTGGTGGGCCTTTACCCCGCCAACTAGCTAATCCGACATCGGCTCATTCAATCGCGCAAGGCCCGAAGGTCCCCTGCTTTCACCCGTAGGTCGTATGCGGTATTAGCGTAAGTTTCCCTACGTTATCCCCCACGACAGAGTAGATTCCGATGTATTCCTCACCCGTCCGCCACTCGCCACCCAGAGAGCAAGCTCTCCTGTGCTGCCGTTCGACTTGCATGTGTTAGGCCTACCGCCGGCGTTCACT
>cons0161|12
TCTGGGCCGTGTCTCAGTCCCAGTGTGGCCGATCACCCTCTCAGGTCGGCTATGTATCGTTGCCTTGGTGAGCCGTTACCTCACCAACTAGCTAATACAACGCAGGTCCATCTGGTAGTGGTGCAATTGCACCTTTCAAGCAGCTATCATGCGATATCTACTCTTATGCGGTATTAGCTATCGTTTCCAATAGTTATCCCCCGCTACCAGGCAGGTTACCTACGCGTTACTCACCCGTTCGCAACTCATCCAGAAGAGCAAGCTCCTCCTTCACGCGTTCTACTTGCATGTATTAGGCACGCCGCCAGCGTTCGT
>cons0162|12
TCTGGACCGTGTCTCAGTTCCAGTGTGGCTGATCATCCTCTCAGACCAGCTACGGATCGTCGCCTTGGTGGGCCTTTACCCCGCCAACTAGCTAATCCGACATCGGCTCATTCAATCGCGCAAGGCCCGAAGGTCCCCTGCTTTCACCCGTAGGTCGTATGCGGTATTAGCGTAAGTTTCCCTACGTTATCCCCCACGACAGAGTAGATTCCGATGTATTCCTCACCCGTCCGCCACTCGCTACCCAGAGAGCAAGCTCTCCTGTGCTGCCGTTCGACTTGCATGTGTTAGGCCTACCGCCAGCGTTCACT
>cons0163|12
TCTGGGCCGTGTCTCAGTCCCAGTGTGGCTGGTCGTCCTCTCAAACCAGCTACGGATCGTCGCCTTGGTGGGCCTTTACCCCGCCAACTAGCTAATCCGACATCGGCTCATTCAATCGCGCAAGGCCCGAAGGTCCCCTGCTTTCACCCGTAGGTCGTATGCGGTATTAGCGTAAGTTTCCCTACGTTATCCCCCACGACAGAGTAGATTCCGATGTATTCCTCACCCGTCCGCCACTCGCCACCCAGAGAGCAAGCTCTCCTGTGCTGCCGTTCGACTTGCATGTGTTAGGCCTACCGCCAGCGTTCACT
>cons0164|12
TCTGGACCGTGTCTCAGTTCCAGTGTGGCTGATCATCCTCTCAGACCAGCTACGGATCGTCGCCTTTGGTGGGCCTTTACCCCGCCAACTAGCTAATCCGACATCGGCTCATTCAATCGCGCAAGGCCCGAAGGTCCCCTGCTTTCACCCGTAGGTCGTATGCGGTATTACGCGTAAGTTTCCCTACGTTATCCCCCACGACAGAGTAGATTCCGATGTATTCCTCACCCGTCCGCCACTCGCCACCCAGAGAGCAAGCTCTCCTGTGCTGCCGTTCGACTTGCATGTGTTGGCCTACCGCCACGGTTCACT
>cons0165|12
TCTGGACCGTGTCTCAGTTCCAGTGTGGCCGATCACCCTCTCAGGTCGCTATGTATCGTCGCCTTGGTGAGCCGTTACCCCACCAACTAGCTAATACAACGCAGGTCCATCTGGTAGCGGTGCAATTGCACCTTTCAAACAGTTGTCATGCAACAACTGCTATTATGCGGTATTAGCTATCGTTTCCAATAGTTATCCCCCACTACCAGGCAGGTTACCTACGCGTTACTCACCCGTTCGCAACTCATCCAGAGAAGCAAGCTCCTCCTTCAGCGTTCTACTTGCATGTATTAGGCACGCCGCCAGCGTTCGT
>cons0166|12
TCTGGACCGTGTCTCAGTTCCAGTGTGGCCGATCACCCTCTCAGGTCGGCTATGCATCGTTGCCTTGGTAAGCCGTTACCTTACCAACTAGCTAATGCAGCGCGGATCCATCTATAAGTGACAGCAAGACCGTCTTTCACTTTTGAACCATGCGGTTCAAAATATTATCCGGTATTGCTCCGGTTTCCCGAAGTTATCCCAGTCTTATAGGTAGGTTATCCACGTGTTACTCACCCGTCCGCCGCTAACATCAGAGAAGCAGCTTCTCGTCCGTTCGCTCGACTTGCATGTATTAGGCACGCCGCCAGCGTTCAT
>cons0167|12
TCTGGGCCGTGTCTCAGTCCCAGTGTGGCCGATCACCCTCTCAGGTCGGCTATGTATCGTTGCCTTGGTGAGCCGTTACCTCACCAACTAGCTAATACAACGCAGGTCCATCTGGTAGTGGTGCAATTGCACCTTTCAAGCAGCTATCATGCGATATCTACTCTTATGCGGTATTAGCTATCGTTTCCAATAGTTATCCCCCGCTACCAGGCAGGTTACCTACGCGTTACTCACCCGTTCGCAACTCATCCAGAAGAGCAAGCTCCTCCTTCAGTCGTTCTACTTGCATGTATTAGGCACGCCGCCAGCGTTCGT
>cons0168|12
TCTGGACCGTGTCTCAGTTCCAGTGTGGCTGATCATCCTCTCAGACCAGCTACGGATCGTCGCCTTGGTGGGCCTTTACCCCGCCAACTAGCTAATCCGACATCGGCTCATTCAATCGCGCAAGGCCCGAAGGTCCCCTGCTTTCACCCGTAGGTCGNATGCGGTATTAGCGTAAGTTTCCCTACGTTATCCCCCACGACAGAGTAGATTCCGATGTATTCCTCACCCGTCCGCCACTCGCCACCCAGAGAGCAAGCTCTCCTGTGCTGCCGTTCGNTTGCATGTGTTAGGCCTACCGCCAGCGTTCACT
>cons0169|12
TCTGGACCGTGTCTCAGTTCCAGTGTGGCCGATCACCCTCTCAGGTCGGCTATGCATCGTTGCCTTGGTAAGCCGTTACCTTACCAACTAGCTAATGCAGCGCGGATCCATCTATAAGTGACAGCAAGACCGTCTCTCACTTTTGAACCATGCGGTTCAAAATATTATCCGGTATTAGCTCCGGTTTCCCGAAGTTATCCCAGTCTTATAGGTAGGTTATCCACGTGTTACTCACCCGTCCGCCGCTAACATCAGAGAAGCAGCTTCTCGTCCGTTCGCTCGACTTGCATGTATTAGGCACGCCGCCAGCGTTCAT
>cons0170|12
TCTGGACCGCGTCTCAGTTCCAGTGTGGCCGATCACCCTCTCAGGTCGGCTATGCATCGTTGCCTTGGTAAGCCGTTACCTTACCAACTAGCTAATGCAGCGCGGATCCATCTATAAGTGACAGCAAGACCGTCTTTCACTTTTGAACCATGCGGTTCAAAATATTATCCGGTATTAGCTCCGGTTTCCCGAAGTTATCCCAGTCTTATAGGTAGGTTATCCACGTGTTACTCACCCGTCCGCCGCTAACATCAGAGAAGCAGCTTCTCGTCCGTTCGCTCGACTTGCATGTATTAGGCACGCCGCCAGCGTTCAT
>cons0171|11
TCTGGACCGTGTCTCAGTTCCAGTGTGGCCGATCACCCTCAGGTCGGCTATGCATCGTTGCCTTGGTAAGCCGTTACCTTACCAACTAGCTAATGCAGCGCGGATCCATCTATAAGTGACAGCAAGACCGTCTTTCACTTTTGAACCATGCGGTTCAAAATATTATCCGGTATTAGCTCCGGTTTCCCGAAGTTATCCCAGTCTTATAGGTAGGTTATCCACGTGTTACTCACCCGTCCGCCGCTAACATCAGAGAAGCAGCTTCTCGTCCGTTCGCTCGACTTGCATGTATTAGGCACGCCGCCAGCGTTCAT
>cons0172|11
TCTGGACCGTGTCTCAGTTCCAGTGTGGCTGATCATCCTCTCAGACCAGCTACGGATCGTCGCCTTTGGTGGGCCTTTACCCCGCCAACTAGCTAATCCGACATCGGCTCCATTCAATCGCGCAAGGCCCGAAGGTCCCCTGCTTTCACCCGTAGGTCGTATGCGGTATTACGCGTAAGTTTCCCTACGTTATCCCCCACGACAGAGTAGATTCCGATGTATTCCTCACCCGTCCGCCACTCGCCACCCAGAGAGCAAGCTCTCCTGTGCTGCCGTTCGACTTGCATGTGTTAGGCCTACCGCCAGCGTTCACT
>cons0173|11
TCTGGACCGTGTCTCAGTTCCAGTGTGGCTGATCATCCTCTCAGACCAGCTACGGATCGTCGCCTTGGTCGGGCCTTTACCCCGCCAACTAGCTAATCCGACATCGGCTCCATTCAATCGCGCAAGGCCCGAAGGTCCCCTGCTTTCACCCGTAGGTCGTATGCGGTATTACGCGTAAGTTTCCCTACGTTATCCCCCACGACAGAGTAGATTCCGATGTATTCCTCCACCCGTCCGCCACTCGCCACCCAGAGAGCAAGCTCTCCTGTGCTGCCGTTCGACTTGCATGTGTTAGGCCTACCGCCAAGCGTTCACT
>cons0174|11
TCTGGACCGTGTCTCAGTTCCAGTGTGGCCGATCACCCTCTCAGGTCGGCTATGCATCGTTGCCTTGGTAAGCCGTTACCTTACCAACTAGCTAATGCAGCGCGGATCCATCTATAAGTGACAGCAAGACCGTCTTTCACTTTTGAACCATGCGGTTCAAAATATTATCCGGTATTAGCTCCGGTTTCCCGAAGTTATCCCAGTCTTATAGGTAGGTTATCCACGTGTTACTCACCCGTCCGCCGCAACATCAGAGAAGTCAAGCTTCTCGTCCGTTCGCTCGACTTGCATGTATTAGGCACGCCGCCAGCGTTCAT
>cons0175|11
TCCGGACCGTGTCTCAGTTCCAGTGTGGCCGATCACCCTCTCAGGTCGGCTATGCATCGTTGCCTTGGTAAGCCGTTACCTTACCAACTAGCTAATGCAGCGCGGATCCATCTATAAGTGACAGCAAGACCGTCTTTCACTTTTGAACCATGCGGTTCAAAATATTATCCGGTATTAGCTCCGGTTTCCCGAAGTTATCCCAGTCTTATAGGTAGGTTATCCACGTGTTACTCACCCGTCCGCCGCTAACATCAGAGAAGCAGCTTCTCGTCCGTTCGCTCGACTTGCATGTATTAGGCACGCCGCCAGCGTTCAT
>cons0176|11
TCTGGACCGTGTCTCAGTTCCAGTGTGGCCGATCACCCTCTCAGGTCGGCTATGCATCGTTGCCTTGGTAAGCCGTTACCTTACCAACTAGCTAATGCAGCGCGGATCCATCTATAAGTGACAGCAAGACCGTCTTTCACTTTTGAACCATGCGGTTCAAAATATTATCCGGTATTAGCTCCGGTTTCCCGAAGTTATCCCAGTCTTATAGGTAGGTTATCCACGTGTTACTCACCCGTCCGCCGCTAACATCAGAGAAGCACTTCTCGTCCGTTGCTCGACTTGCATGTATTAGGCACGCCGCCAGCGTTCAT
>cons0177|11
TCTGGGCCGTGTCTCAGTCCCAGTGTGGCCGATCACCCTCTCAGGTCGGCTATGTATCGTCGCCTTGGTGAGCCGTTACCTCACCAACTAGCTAATACAACGCAGGTCCATCTGGTAGTGGAGCAATTGCCCCTTTCAAATCAACATCATGCAATGTCGACTGTTATGCGGTATTAGCTATCGTTTCCAATAGTTATCCCCCGCTACCAGGCAGGTTACCTACGCGTTACTCACCCGTTCGCAACTCATCCGCTCGGTGCAAGCACCAAGCTTCAGCGTTCTACTTGCATGTATTAGGCACGCCGCCAGCGTTCAT
>cons0178|11
TCTGGACCGTGTCTCAGTTCCAGTGTGGCCGATCACCCTCTCAGGTCGGCTATGCATCGTTGCCTTGGTAAGCCGTTACCTTACCAACTAGCTAATGCAGCGCGGATCCATCTATAAGTGACAGCAAGACCGTCTTTCACTTTTGAACCATGCGGTTCAAAATATTATCCGGTATTAGCTCCGGTTTCCCGAAGTTATCCCAGTCTTATAGGTAGGTTATCCACGTGTTACTCACCCGTCCGCCGCTAACATCAGAGAAGCAAGCTTCTCGTCCGTTGCTCGACTTGCATGTATTAGGCACGCCGCCAGCGTTCAT
>cons0179|11
TCTGGACCGTGTCTCAGTTCCAGTGTGGCTGATCATCCTCTCAGACCAGCTACGGATCGTCGCCTTGGTGGGCCTTTACCCCGCCAACTAGCTAATCCGACATCGGCTCATTCAATCGCGCAAGGCCCGAAGGTCCCCTGCTTTCACCCGTAGGTCGTATGCGGTATTAGCGTAAGTTTCCCTACGTTATCCCCCACGACAGAGTAGATTCCGATGTATTCCTCACCCGTCCGCCACTCGCCACCCAGAGAGCAAGCTCTCCTGTGCTGCCGTTCGACTTGCATGTGTAAGGCATCCCGCTAGCGTTCAAT
>cons0180|11
TTTGGGCCGTGTCTCAGTCCCAATGTGGCCGTTCACCCTCTCAGGCCGGCTACTGATCATGCTTTGGTAGGCCGTTACCCCACCAACTGGCTAATCAGACGCGAGTCCATCCAACAGCGACAGCACGAAGGCCGTCTTTCTTACAGGTACCATGAAGCACTTGTAAGGTATGCGGTATTAGCAATGATTTCTCACTGTTATTCCCCACTGTTGGGCAGGTCACTCACGCGTTACTCACCCATCCGCCACTAACTCGGGAAAGGTCACTCCGAAGAGGTCTCTTTCCTCCGTCCGTTCGACTTGCATGTGTTAGGCATGCCGCCAGCGTTTGT
>cons0181|11
TCCGGACCGTGTCTCAGTTCCAGTGTGGCTGATCATCCTCTCAGACCAGCTACGGATCGTCGCCTTGGTGGGCCTTTACCCCGCCAACTAGCTAATCCGACATCGGCTCATTCAATCGCGCAAGGCCCGAAGGTCCCCTGCTTTCACCCGTAGGTCGTATGCGGTATTAGCGTAAGTTTCCCTACGTTATCCCCCACGACAGAGTAGATTCCGATGTATTCCTCACCCGTCCGCCACTCGCCACCCAGAGAGCAAGCTCTCCTGTGCTGCCGTTCGACTTGCATGTGTTAGGCCTACCGCCAGCGTTCACT
>cons0182|11
TCTGGGCCGTGTCTCAGTCCCAGTGTGGCCGATCACCCTCTCAGGTCGCTATGTATCGTCGCCTTGGTGAGCCGTTACCTCACCAACTAGCTAATACAACGCAGGTCCATCTGGTAGTGGAGCAATTGCCCCTTTCAAATCAACATCATGCAATGTCGACTGTTATGCGGTATTAGCTATCGTTTCCAATAGTTATCCCCGCTACCAGGCAGGTTACCTACGCGTTACTCACCCGTTCGCAACTCATCCGCTCGGTGCAAGCACCAAGCTTCAGCGTTCTACTTGCATGTATTACGGCACGCCGCCAGCGATTCAT
>cons0183|11
TCTGGACCGTGTCTCAGTTCCAGTGTGGCTGATCATCCTCTCAGACCAGCTACGGATCGTCGCCTTGGTGGGCCTTTACCCCGCCAACTAGCTAATCCGACATCGGCTCATTCAATCGCGCAAGGCCCGAAGGTCCCCTGCTTTCACCCGTAGGTCGTATGCGGTATTAGCGTAAGTTTCCCTACGTTATCCCCACGACAGAGTAGACTTCCGATGTATTCCTCACCCGTCCGCCACTGCCCACCCAGAGAGCAAGCTCTCCTGTGCTGCCGTTCGACTTGCATGTGTTAGGCCTACCGCCAGCGTTCACT
>cons0184|11
TCTGGACCGTGTCTCAGTTCCAGTGTGGCTGATCATCCTCTCAGACCAGCTACGGATCGTCGCCTTGGTGGGCCTTTACCCCGCCAACTAGCTAATCCGACATCGGCTCATTCAATCGCGCAAGGCCCGAAGGTCCCCTGCTTTCACCCGTAGGTCGTATGCGGTATTAGCGTAAGTTTCCCTACGTTATCCCCACGACAGAGTAGATTCCGATGTATTCCTCACCCGTCCGCCACTCGCCACCCAGAGAGCAAGCTCTCCTGTGCTGCCGTTCGACTTGCATGTGTTAGGCCTACCGCCAGCAGTTCACT
>cons0185|11
TCTGGACCGTGTCTCAGTTCCAGTGTGGCTGATCATCCTCTCAGACCAGCTACGGATCGTCGCCTTTGGTCGGGCCTTTACCCCGCCAACTAGCTAATCCGACATCGGCTCATTCAATCGCGCAAGGCCCGAAGGTCCCCTGCTTTCACCCGTAGGTCGTATGCGGTATTAGCGTAAGTTTCCCTACGTTATCCCCCACGACAGAGTAGATTCCGATGTATTCCTCACCCGTCCGCCACTCGCCACCCAGAGAGCAAGCTCTCCTGTGCTGCCGTTCGACTTGCATGTGTTAGGCCTACCGCCAGCGTTCACT
>cons0186|11
TCTGGACCGTGTCTCAGTTCCAGTGTGGCCGATCACCCTCTCAGGTCGGCTATGCATCGTTGCCTTGGTAAGCCGTTACCTTACCAACTAGCTAATGCAGCGCGGATCCATCTATAAGTGACAGCAAGACCGTCTTTCACTTTTGAACCATGCGGTTCAAAATATTATCCGGTATTAGTCTCCGGTTTCCCGAATGTTATCCCAGTCTTATACGGTAGGTTATCCACGTGTTACTCACCCGTCCGCCGCTAACATCAGAGAAGCAGCTTCTCGTCCGTTCGCTCGACTTGCATGTATTAGGCACGCCGCCAGCGTTCAT
>cons0187|11
TCTGGACCGTGTCTCAGTTCCAGTGTGGCTGATCATCCTCTCAGACCAGCTACGGATCGTCGCCTTTGGTCGGGCCTTTACCCCGCCAACTAGCTAATCCGACATCGGCTCCATTCAATCGCGCAAGGCCCGAAGGCCCCTGCTTTCACCCGTAGGTCGTATGCGGTATTACGCGTAAGTTTCCCTACGTTATCCCCCACGACAGAGTAGATTCCGATGTATTCCTCACCCGTCCGCCACTCGCCACCCAGAGAGCAAGCTCTCCTGTGCTGCCGTTCGACTTGCATGTGTTAGGCCTACCGCCAGCGTTCACT
>cons0188|11
TTTGGACCGTGTCTCAGTTCCAATGTGGGGGACCTTCCTCTCAGAACCCCTACTGATCGTCGCCTTGGTGGGCCGTTACCCCGCCAACTAGCTAATCAGACGCATCCCCATCCCTGACCGATGAAATCTTTAATCGTCGTTGGATGCCCGCAGACGATGCCATGAGGTATTAGGCCGACTTTCGACGGGTTATCCCTCAGTCAGAGGCAGGTTGGATACGCGTTACTCACCCGTGCGCCGGTCGACGCCCGGAAGCAAGCTTCCCCGTCGTTTCCCCTCGACTTGCATGTGTTAAGCCTGTAGCCAGCGTTCAT
>cons0189|11
TCTGGACCGTGTCTCAGTTCCAGTGTGGCTGATCATCCTCTCAGACCAGCTACGGATCGTCGCCTTGGTGGGCCTTTACCCCGCCAACTAGCTAATCCGACATCAGCTCATTCAATCGCGCAAGGCCCGAAGGTCCCCTGCTTTCACCCGTAGGTCGTATGCGGTATTAGCGTAAGTTTCCCTACGTTATCCCCCACGACAGAGTAGATTCCGATGTATTCCTCACCCGTCCGCCACTCGCCACCCAGAGAGCAAGCTCTCCTGTGCTGCCGTTCGACTTGCATGTGTTAGGCCTACCGCCAGCGTTCACT
>cons0190|11
TTTGGACCGTGTCTCAGTTCCAATGTGGGGGACCTTCCTCTCAGAACCCCTACTGATCGTTGCCTTGGTGGGCCGTTACCCCGCCAACAAGCTAATCAGACGCATCCCCATCCATAACCGATAAATCTTTACTTCACATCTGATGCCGTCAGTGAAGACCATAAGGTATTAGTCTGCCTTTCGGCAGGTTATCCCTTAGTCATGGGAAGGTTGGATACGCGTTACTCACCCGTGCGCCGGTCGACGTCCAAAAGTGCAAGCACTTAATGACCGTTTCCCCTCGACTTGCATGTGTTAAGCCTGTAGCTAGCGTTCAT
>cons0191|11
TCTGGACCGTGTCTCAGTTCCAGTGTGGCTGATCATCCTCTCAGACCAGCTACGGATCGTCGCCTTTGGTGGGCCTTTACCCCGCCAACTAGCTAATCCGACATCGGCTCATTCAATCGCGCAAGGCCCGAAGGTCCCCTGCTTTCACCCGTAGGTCGTATGCGGTATTACGCGTAAGTTTCCCTACGTTATCCCCCACGACAGAGTAGATTCCGATGTATTCCTCACCCGTCCGCCACTCGCCACCCAGAGAGCAAGCTCTCCTGTGCTGCCGTTCGACTTGCAGTGTTAGGCCTACCGCCATCGGTTCACT
>cons0192|11
TCTGGACCGTGTCTCAGTTCCAGTGTGGCTGATCATCCTCTCAGACCAGCTACGGATCGTCGCCTTGGTGGGCCTTTACCCCGCCAACTAGCTAATCCGACATCGGCTCATTCAATCGCGCAAGGCCCGAAGGTCCCCTGCTTTCACCCGTAGGTCGTATGCGGTATTAGCGTAAGTTTCCCTACGTTATCCCCCACGACAGAGTAGATTCCGATGTATTCCTCACCCGTCCGCCACTCGCCACCCAGAGAGCAACTCTCCTGTGCTCGCCGTTCGACTTGCATGTGTTAGGCCTACCGCCAGCGTTCACT
>cons0193|11
TCTGGACCGTGTCTCAGTTCCAGTGTGGCTGATCATCCTCTCAGACCAGCTACGGATCGTCGCCTTGGTGGGCCTTTACCCCGCCAACTAGCTAATCCGACATCGGCTCATTCAATCGCGCAAGGCCCGAAGGTCCCCTGCTTTCACCCGTAGGTCGTATGCGGTATTAGCGCAAGTTTCCCTACGTTATCCCCCACGACAGAGTAGATTCCGATGTATTCCTCACCCGTCCGCCACTCGCCACCCAGAGAGCAAGCTCTCCTGTGCTGCCGTTCGACTTGCATGTGTTAGGCCTACCGCCAGCGTTCACT
>cons0194|11
TCTGGACCGTGTCTCAGTTCCAGTGTGGCCGATCACCCTCTCAGGTCGGCTATGCATCGTTGCCTTGGTAAGCCGTTACCTTACCAACTAGCTAATGCAGCGCGGATCCATCTATAAGTGACAGCAAGACCGTCTTTCGCTTTTGAACCATGCGGTTCAAAATATTATCCGGTATTAGCTCCGGTTTCCCGAAGTTATCCCAGTCTTATAGGTAGGTTATCCACGTGTTACTCACCCGTCCGCCGCTAACATCAGAGAAGCAGCTTCTCGTCCGTTCGCTCGACTTGCATGTATTAGGCACGCCGCCAGCGTTCAT
>cons0195|11
TCTGGACCGTGTCTCAGTCCCAGTGTGGCTGGTCGTCCTCTCAAACCAGCTACGGATCGTCGCCTTGGTGAGCCGTTACCCCACCAACTAGCTAATCCGATATCGGCCGCTCCAATAGTGCAAGGTCTTGCGATCCCCTGCTTTCCCCCGTAGGGCGTATGCGGTATTAGCTACGCTTTCGCGTAGTTATCCCCCGCTACTGGGCACGTTCCGATACATTACTCACCCGTTCGCCACTCGCCACCAGACCGAAGTCCGTGCTGCCGTTCGACTTGCATGTGTAAGGCATCCCGCTAGCGTTCAAT
>cons0196|11
TCTGGTCCGTGTCTCAGTACCAGTGTGGGGGTTCAACCTCTCAGTTCCCCTACCCATCGTCGCCTTGGTGAGCCGTTACCTCACCAACTAGCTAATGGGACGCATGCCTATCTCACAGCGAATTTCATTTCCTTGGGATAGGATGCCCTATCCTAAGTGTACGCGGTATTAGTCCGTCTTTCGACGGGTTATCCCCCTCTGTGAGGCAAGTTGCATACGCGTTACGCACCCGTGCGCCGGTCGCCATCAGTCTTAGCAAGCTAAGACCATGCTGCCCCTCGACTTGCATGTGTTAAGCCTATCGTCTAGCGTTCAT
>cons0197|11
TCTGGACCGTGTCTCAGTTCCAGTGTGGCCGATCACCCTCTCAGGTCGGCTATGCATCGTTGCCTTGGTAAGCCGTTACCTTACCAACTAGCTAATGCAGCGCGGATCCATCTATAAGTGACAGCAAGACCGTCTTTCACTTTTGAACCATGCGGTTCAAAATATTATCCGGTATTAGCTCCGGTTTCCCGAAGTTATCCCAGTCTTATAGGTAGGTTATCCACGTGTTACTCACCCGTCCGCCGCTAACATCAGAGAAGCAAGCTTCTCGTCCGTTCGCTCGACTTGCATGTATTAGGCACGTCCGCCAGCGTTCAT
>cons0198|10
TCTGGACCGTGTCTCAGTTCCAGTGTGGCTGATCATCCTCTCAGACCAGCTACGGATCGTCGCCTTGGTGGGCCTTTACCCCGCCAACTAGCTAATCCGACATCGGCTCATTCAATCGCGCAAGGCCCGAAGGTCCCCTGCTTTCACCCGTAGGTCGTATGCGGTATTAGCGTAAGTTTCCCTACGTTATCCCCACGACAGAGTAGATTCCGATGTATTCCTCACCCGTCCGCCACTCGCCACCCAGAGAGCAAGCTCTCCTGTGCTGCCGTTCGACTTGCATGTGTTAGGCCTACCGCCAGCGCTCACT
>cons0199|10
TCTGGACCGTGTCTCAGTTCCAGTGTGGCTGATCATCCTCTCAGACCAGCTACGGATCGTCGCCTTGGTGGGCCTTTACCCCGCCAACTAGCTAATCCGACATCGGCTCATTCAATCGCGCAAGGCCCGAAGGTCCCCTGCTTTCACCCGTAGGTCGTATGCGGTATTAGCGTAAGTTTCCCTACGTTATCCCCCACGACAGAGTAGATTCCGATGTATTCCTCACCCGTCCGCCACTCGCCACCCAGAGAGCAAGCTCTCCTGTGCTGCCGTTCGACTTGCATGTCGTTAGGCCTACCGCCAGCGTTCACT
>cons0200|10
TCTGGTCCGTGTCTCAGTACCAGTGTGGGGGTTCAACCTCTCAGTTCCCCTACCCATCGTCGCCTTGGTGAGCCGTTACCTCACCAACTAGCTAATGGGACGCATGCCTATCTCACAGCGAATTTCATTTCCTTGGGATACGGATGCCCTATCCTAAGTGTACGCGGTATTAGTCCGTCTTTCGACGGGTTATCCCCCTCTGTGAGGCAAGTTGCATACGCGTTACGCACCCGTGCGCCGGTCGCCATCAGTCTTAGCAAGCTAAGACCATGCTGCCCCTCGACTTGCATGTGTTAAGCCTATCGCTAGCGTTCAT
>cons0201|10
TCTGGACCGTGTCTCAGTTCCAGTGTGGCTGATCATCCTCTCAGACCAGCTACGGATCGTCGCCTTGGTGGGCCTTTACCCCGCCAACTAGCTAATCCGACATCGGCTCATTCAATCGCGCAAGGCCCGAAGGTCCCCTGCTTTCACCCGTAGGTCGTATGCGGTATTAGCGTAAGTTTCCCTACGTTATCCCCCACGACAGAGTAGATTCCGATGTATTCCTCACCCGTCCGCCACTCGCCACCCAGAGAGCAAGCTCTCCTGTGCTGCCGTTCGACTTGCAGTGTTAGGCCTACCGCCATCGTTCACT
>cons0202|10
TCTGGACCGTGTCTCAGTTCCAGTGTGGCTGATCATCCTCTCAGACCAGCTACGGATCGTCGCCTTTGGTGGGCCTTTACCCCGCCAACTAGCTAATCCGACATCGGCTCATTCAATCGCGCAAGGCCCGAAGGTCCCCTGCTTTCACCCGTAGGTCGTATGCGGTATTACGCGTAAGTTTCCCTACGTTATCCCCCACGACAGAGTAGANTTCCGATGTATTCCTCACCCGTCCGCCACTCGCCACCCAGAGAGCAAGCTCTCCTGTGCTGCCGTTCGACTTGCATGTGTTGGCCTACCGCCACGGCTTCACT
>cons0203|10
TCTGGACCGTGTCTCAGTTCCAGTGTGGCTGACCATCCTCTCAGACCAGCTACGGATCGTCGCCTTGGTGGGCCTTTACCCCGCCAACTAGCTAATCCGACATCGGCTCATTCAATCGCGCAAGGCCCGAAGGTCCCCTGCTTTCACCCGTAGGTCGNATGCGGTATTAGCGTAAGTTTCCCTACGTTATCCCCCACGACAGAGTAGATTCCGATGTATTCCTCACCCGTCCGCCACTCGCCACCCAGAGAGCAAGCTCTCCTGTGCTGCCGTTCGACTTGCATGTGTTAGGCCTACCGCCAGCGTTCACT
>cons0204|10
TCTGGGCCGTGTCTCAGTCCCAGTGTGGCCGATCACCCTCTCAGGTCGCTATGTATCGTCGCCTTGGTGAGCCGTTACCTCACCAACTAGCTAATACAACGCAGGTCCATCTGGTAGTGGAGCAATTGCCCCTTTCAAATCAACATCATGCAATGTCGACTGTTATGCGGTATTAGCTATCGTTTCCAATAGTTATCCCCCGCTACCAGGCAGGTTACCTACGCGTTACTCACCCGTTCGCAACTCATCCGCTCGGTGCAAGCACCAAGCTTCAGCGTTCTACTTGCATGTATTACGGCACGCCGCCAGCGTTCAT
>cons0205|10
TCTGGACCGTGTCTCAGTTCCAGTGTGGCTGATCATCCTCTCAGACCAGCTACGGATCGTCGCCTTGGTGGGCCTTTACCCCGCCAACTAGCTAATCCGACTCGGCTCATTCAATCGCGCAAGGCCCGAAGGTCCCCTGCTTTCACCCGTAGGTCGTATGCGGTATTAGCGTAAGTTTCCCTACGTTATCCCCCACGACAGAGTAGATTCCGATGTATTCCTCACCCGTCCGCCACTCGCCACCCAGAGAGCAAGCTCTCCTGTGCTGCCGTTCGACTTGCATGTGTTAGGCCTACCGCCAGCGTTCACT
>cons0206|10
TCTGGACCGTGTCTCAGTTCCAGTGTGGCTGATCATCCTCTCAGACCAGCTACGGATCGTCGCCTTGGTGGGCCTTTACCCCGCCAACTAGCTAATCCGACATCGGCTCATTCAATCGCGCAAGGCCCGAAGGTCCCCTGCTTTCACCCGTAGGTCGTATGCGGTATTAGCGTAAGTTTCCCTACGTTATCCCCCACGACAGAGTAGATTCCGATGTATTCCTCACCCGTCCGCCACTCGCCACCCAGAGAGCAAGCTCTCCTGTGCTGCCGTTCGACTTGCATGTGTTGGCCTACCGCCACGTTCACT
>cons0207|10
TCTGGACCGTGTCTCAGTTCCAGTGTGGCTGATCATCCTCTCAGACCAGCTACGGATCGTCGCCTTGGTGGGCCTTTACCCCGCCAACTAGCTAATCCGACATCGGCTCATTCAATCGCGCAAGGCCCGAAGGTCCCCTGCTTTCACCCGTAGGTCGTATGCGGTATTAGCGTAAGTTTCCCTACGTTATCCCCCACGNCAGAGTAGATTCCGATGTATTCCTCACCCGTCCGCCACTCGCCACCCAGAGAGCAAGCTCTCCTGTGCTGCCGTTCGACTTGCATGTGTTAGGCCTACCGCCAGTGTTCACT
>cons0208|10
TCTGGTCCGTGTCTCAGTACCAGTGTGGGGGTTCAACCTCTCAGTTCCCCTACCCATCGTCGCCTTGGTGAGCCGTTACCTCACCAACTAGCTAATGCAGCGCGGATCCATCTATAAGTGACAGCAAGACCGTCTTTCACTTTTGAACCATGCGGTTCAAAATATTATCCGGTATTAGCTCCGGTTTCCCGAAGTTATCCCAGTCTTATAGGTAGGTTATCCACGTGTTACTCACCCGTCCGCCGCTAACATCAGAGAAGCAGCTTCTCGTCCGTTCGCTCGACTTGCATGTATTAGGCACGCCGCCAGCGTTCAT
>cons0209|10
TCTGGGCCGTGTCTCAGTCCCAATGTGGCCGTTCACCCTCTCAGGCCGGCTACGCATCATCGTCTTGGTGGGCCGTTACCTCACCAACTAACTAATGCGCCATAAGCCCATCCACCAGTGTTTTTAACCTTTAATAACCAGAAGATGCCTTCCGATTACCTATCCGGTATTAGTCCCCGTTTCCAGAGATTATCCCAGTCTTCGTGGGTAGGTTGCTTATGTATTACTCACCCGTTCGCCACTCCTTCGATCTAGCAAGCTAGATCTCCAGCGTTCGACTTGCATGTATTAGGCACGCCGCCAGCGTTCAT
>cons0210|10
TTTGGACCGTGTCTCAGTTCCAATGTGGGGGACCTTCCTCTCAGAACCCCTACTGATCGTCGCCTTGGTGGGCCGTTACCCCGCCAACTAGCTAATCAGACGCATCCCCATCCCTGACCGATGAAATCTTTAATCGTCGTTGGATGCCCGCAGACGATGCCATGAGGTATTAGGCCGACTTTCGACGGGTTATCCCTCAGTCAGAGGCAGGTTGGATACGCGTTACTCACCCGTGCGCCGGTCGACGCCCNGGAAGCAAGCTTCCCCGTCGTTTCCCCTCGACTTGCATGTGTTAAGCCTGTAGCCAGCGTTCAT
>cons0211|10
TCTGGACCGTGTCTCAGTTCCAGTGTGGCTGATCATCCTCTCAGACCAGCTACGGATCGTCGCCTTGGTGGGCCTTTACCCCGCCAACTAGCTAATCCGACATCGGCTCATTCAATCGCGCAAGGCCCGAAGGTCCCCTGCTTTCACCCTAGGTCGTATGCGGTATTAGCGTAAGTTTCCCTACGTTATCCCCCACGACAGAGTAGATTCCGATGTATTCCTCACCCGTCCGCCACTCGCCACCCAGAGAGCAAGCTCTCCTGTGCTGCCGTTCGACTTGCATGTGTTAGGCCTACCGCCAGCGTTCACT
>cons0212|10
TCTGGACCGTGTCTCAGTTCCAGTGTGGCTGATCATCCTCTCAGACCAGCTACGGATCGTCGCCTTGGCGGGCCTTTACCCGCCACTAGCTAATCCGACATCGGCTCATTCAATCGCGCAAGGCCCGAAGGTCCCCTGCTTTCACCCGTAGGTCGTATGCGGTATTAGCGTAAGTTTCCCTACGTTATCCCCACGACAGAGTAGATTCCGATGTATTCCTCACCCGTCCGCCACTCGCCACCCAGAGAGCAAGCTCTCCTGTGCTGCCGTTCGACTTGCATGTGTTAGGCCTACCGCCAGCGTTCACT
>cons0213|10
TCTGGACCGTGTCTCAGTTCCAGTGTGGCCGATCACCCTCTCAGGTCGGCTATGCATCGTTGCCTTGGTAAGCCGTTACCTTACCAACTAGCTAATGCAGCAGCGGATCCATCTATAAGTGACAGCAAGACCGTCTTTCACTTTTGAACCATGCGGTTCAAAATATTATCCGGTATTAGCTCCGGTTTCCCGAAGTTATCCCAGTCTTATAGGTAGGTTATCCACGTGTTACTCACCCGTCCGCCGCTAACATCAGAGAAGCAGCTTCTCGTCCGTTCGCTCGACTTGCATGTATTAGGCACGCCGCCAGCGTTCAT
>cons0214|10
TTTGGACCGTGTCTCAGTTCCAATGTGGGGGACCTTCCTCTCAGAACCCCTACTGATCGTAGCCTTGGTGGGCCGTTACCCCGCCAACAAGCTAATCAGACGCATCCCCATCCCTGACCGATGAAATCTTTAATCGTCGTTGGATGCCCGCAGACGATGCCATGAGGTATTAGGCCGACTTTCGACGGGTTATCCCTCAGTCAGAGGCAGGTTGGATACGCGTTACTCACCCGTGCGCCGGTCGACGCCCAAGGAAGCAAGCTTCCCTGTCGTTTCCCCTCGACTTGCATGTGTTAAGCCTGTAGCCAGCGTTCAT
>cons0215|10
TCTGGACCGTGTCTCAGTTCCAGTGTGGCTGATCATCCTCTCAGACCAGCTACGGATCGTCGCCTTGGTGGGCCTTTACCCCGCCAACTAGCTAATCCGACATCGGCTCATTCAATCGCGCAAGGCCCGAAGGTCCCCTGCTTTCACCCGTAGGTCGTATGCGGTATTAGCGTAAGTTTCCCTACGTTATCCCCACGACAGAGTAGATTCCGATGTATTCCTCACCCGTCCGCCACTCGCCACCCAGAGAGCAAGCTCTCCTGTGCTGCCGTTCGACTTGCATGTGTTAGGCCTACCGCCAGCGTTCACT
>cons0216|10
TCTGGACCGTGTCTCAGTTCCAGTGTGGCCGATCACCCTCTCAGGTCGGCTATGCATCGTTGCCTTGGTAAGCCGTTACCTTACCAACTAGCTAATGCAGCGCGGATCCATCTATAAGTGACAGCAAGACCGTCTTTCACTTTTGAACCATGCGGTTCAAAATATTATCCGGTATTAGCTCCGGTTTCCCGAAGTTATCCCAGTCTTATAGGTAGGTTATCCACGTGTTACTCACCCGTCCGCCGCTAACATCAGAGAAGCAGCTTCTCGTCCGTTCGCTCGACTTGCATGTATTAGGCACGCCGCCAGCGTTAT
>cons0217|10
TCTGGTCCGTGTCTCAGTACCAGTGTGGGGTTCAACCTCTCAGTTCCCTACCCATCGTCGCCTTGGTGAGCCGTTACCTCACCAACTAGCTAATGGGACGCATGCCTATCTCACAGCGAATTTCATTTCCTTGGATAGGATGCCCTATCCTAAGTGTACGCGGTATTAGTCCGTCTTTCGACGGGTTATCCCCTCTGTGAGGCAAGTTGCACTACGCGTTACGCACCCGTGCGCCGGTCGCCATCAGTCTTAGCAAGCTAAGACCATGCTGCCCCTCGACTTGCATGTGTTAAGCCTATCGCTAGCGTTCAT
>cons0218|10
TCTGGACCGTGTCTCAGTTCCAGTGTGGCTGATCATCCTCTCAGACCAGCTACGGATCGTCGCCTTGGTGGGCCTTTACCCCGCCAACTAGCTAATCCGACATTGGCTCATTCAATCGCGCAAGGCCCGAAGGTCCCCTGCTTTCACCCGTAGGTCGTATGCGGTATTAGCGTAAGTTTCCCTACGTTATCCCCCACGACAGAGTAGATTCCGATGTATTCCTCACCCGTCCGCCACTCGCCACCCAGAGAGCAAGCTCTCCTGTGCTGCCGTTCGACTTGCATGTGTTAGGCCTACCGCCAGCGTTCACT
>cons0219|10
TCTGGGCCGTGTCTCAGTCCCAATGTGGCCGTTCATCCTCTCAGACCGGCTACTGATCACCGCCTTGGTGGGCCGTTACCCCTCCAACTAGCTAATCAGACGCAATCCCCTCCTTCAGTGATAGCTTATAAATAGAGGCCACCTTTCATCCAGTCTCGATGCCGAGATTGGATCGTATGCGGTATTAGCAGTCGTTTCCAACTGTTGTCCCCCTCTGAAGGGCAGGTTGATTACGCGTTACTCACCCGTTCGCCACTAAGATTAATAGAAGCAAGCTTCCATCGCTCTTCGTTCGACTTGCATGTGTTAAGCACGCCGCCAGCGTTCGT
>cons0220|10
TCTGGGCCGTGTCTCAGTCCCAGTGTGGCCGATCACCCTCTCAGGTCGCTATGTATCGTCGCCTTGGTGAGCCGTTACCTCACCAACTAGCTAATACAACGCAGGTCCATCTGGTAGTGGAGCAATTGCCCCTTTCAAGCAGATATCATGCAACATCTACTGTTATGCGGTATTAGCTATCGTTTCCAATAGTTATCCCCCGCTACCAGGCAGGTTACCTACGCGTTACTCACCCGTTCGCAACTCATCCGCTCGGTGCAAGCACCAAGCTTCAGCGTTCTACTTGCATGTATTAGGCACGCCGCCAGCGTTCAT
>cons0221|10
TCTGGACCGTGTCTCAGTTCCAGTGTGGCTGATCATCCTCTCAGACCAGCTACGGATCGTCGCCTTGGTGGGCCTTTACCCCGCCAACTAGCTAATCCGACATCGGCTCATTCAATCGCGCAAGGCCCGAAGGTCCCCTGCTTTCACCCGTAGGTCGTATGCGGTATTAGCGTAAGTTTCCCTACGTTATCCCCACGACAGAGTAGACTTCCGATGTATTCCTCACCCGTCCGCCACTCGCCACCCAGCAGAGCAAGCTCTCCTGTGCTCGCGTTCGACCTTGCATGTGTTAGCCTACCGCCAGCGCTCACT
>cons0222|10
TCTGGACCGTGTCTCAGTTCCAGTGTGGCCGATCACCCTCTCAGGTCGGCTATGCATCGTTGCCTTGGTAAGCCGTTACCTTACCAACTAGCTAATCCGACATCGGCTCATTCAATCGCGCAAGGCCCGAAGGTCCCCTGCTTTCACCCGTAGGTCGTATGCGGTATTAGCGTAAGTTTCCCTACGTTATCCCCCACGACAGAGTAGATTCCGATGTATTCCTCACCCGTCCGCCACTCGCCACCCAGAGAGCAAGCTCTCCTGTGCTGCCGTTCGACTTGCATGTGTTAGGCCTACCGCCAGCGTTCACT
>cons0223|10
TCTGGACCGTGTCTCAGTTCCAGTGTGGCTGATCATCCTCTCAGACCAGCTACGGATCGTCGCCTTGGTGGGCCTTTACCCCGCCAACTAGCTAATCCGACATCGGCTCATTCAATCGCGCAAGGCCCGAAGGTCCCCTGCTTTCACCCGTAGGTCGTATGCGGTATTAGCGTAAGTTTCCCTACGTTATCCCCCACGACAGAGTAGATTCCGATGTATTCCTCACCCGTCCGCCACTCGCCACCCAGAGAGCAAGCTCTCCTGTGCTGCCGTTCGACTTGCATGTGTTAGGCCTACCACCAGCGTTCACT
>cons0224|10
TCTGGACCGTGTCTCAGTTCCAGTGTGGCTGATCGTCCTCTCAGACCAGCTACGGATCGTCGCCTTGGTGGGCCTTTACCCCGCCAACTAGCTAATCCGACATCGGCTCATTCAATCGCGCAAGGCCCGAAGGTCCCCTGCTTTCACCCGTAGGTCGTATGCGGTATTAGCGTAAGTTTCCCTACGTTATCCCCCACGACAGAGTAGATTCCGATGTATTCCTCACCCGTCCGCCACTCGCCACCCAGAGAGCAAGCTCTCCTGTGCTGCCGTTCGACTTGCATGTGTTAGGCCTACCGCCAGCGTTCACT
>cons0225|10
TCTGGTCCGTGTCTCAGTACCAGTGTGGGGGTTCAACCTCTCAGTTCCCCTACCATCGTCGCCTTGGTGAGCCGTTACCTCACCAACTAGCTAATGGGACGCATGCCTATCTCACAGCGAATTTCATTTCCTTGGGATAGGATGCCCTATCCTAAGTGTACGCGGTATTAGTCCGTCTTTCGACGGGTTATCCCCCTCTGTGAGGCAAGTTGCATACGCGTTACGCACCCGTGCGCCGGTCGCCATCAGTCTTAGCAAGCTAAGACCATGCTGCCCCTCGACTTGCATGTGTTAAGCCTATCGCTAGCGTTCAT
>cons0226|10
TCTGGACCGTGTCTCAGTTCCAGTGTGGCTGATCATCCTCTCAGACCAGCTACGGATCGTCGCCTTGGTGGGCCTTTACCCCGCCAACTAGCTAATCCGACATCGGCTCATTCAATCGCGCAAGGCCCGAAGGTCCCCTGCTTTCACCCGTAGGTCGTATGCGGTATTAGCGTAAGTTTCCCTACGTTATCCCCCACGACAGAGTAGATTCCGATGTATTCCTCACCCGTCCGCCACTCGCCACCCAGAGAGCAAGCTCTCCTGTGCTGCCGTTCGACTTGCATGTGTTAGGCCTACCTGCCAGCGTTCACT
>cons0227|10
TCTGGACCGTGTCTCAGTTCCAGTGTGGCCGATCACCCTCTCAGGTCGGCTATGCATCGTTGCCTTGGTAAGCCGTTACCTTACCAACTAGCTAATGCAGCGCGGATCCATCTATAAGTGACAGCAAGACCGTCTTTCACTTTTGAACCATGCGGTTCAAAATATTATCCGGTATTAGCTCCGGTTTCCCGAAGTTATCCCAGTCTTATAGGCAGGTTATCCACGTGTTACTCACCCGTCCGCCGCTAACATCAGAGAAGCAGCTTCTCGTCCGTTCGCTCGACTTGCATGTATTAGGCACGCCGCCAGCGTTCAT
>cons0228|10
TCTGGACCGTGTCTCAGTTCCAGTGTGGCCGATCACCCTCTCAGGTCGGCTATGCATCGTTGCCTTGGTAAGCCGTTACCTTACCAACTAGCTAATGCAGCGCGGATCCATCTATAAGTGACAGCAAGACCGTCTTTCACTTTTGAACCATGCGGTTCAAAATATTATCCGGTATTGACTCCGGTTTCCCGAAGTTATCCCAGTCTTATAGGTAGGTTATCCACGTGTTACTCACCCGTCCGCCGCTAACATCAGAGAAGCAGCTTCTCGTCCGTTCGCTCGACTTGCATGTATTAGGCACGCCGCCAGCGTTCAT
