# Supplementary material for: Rapid 16S rRNA Next-Generation Sequencing of Polymicrobial Clinical Samples for Diagnosis of Complex Bacterial Infections
Source: PLoS One. 2013 May 29;8(5):e65226. doi: 10.1371/journal.pone.0065226 (PMC3666980; doi:10.1371/journal.pone.0065226)
Supplement: File S1 — De-noised sequences. (TGZ) [file pone.0065226.s002.gz › denoised/CF33_denoised.fasta]

>cons0001|22859
TCTGGACCGTGTCTCAGTTCCAGTGTGGCCGATCACCCTCTCAGGTCGGCTATGCATCGTTGCCTTGGTAAGCCGTTACCTTACCAACTAGCTAATGCAGCGCGGATCCATCTATAAGTGACAGCAAGACCGTCTTTCACTTTTGAACCATGCGGTTCAAAATATTATCCGGTATTAGCTCCGGTTTCCCGAAGTTATCCCAGTCTTATAGGTAGGTTATCCACGTGTTACTCACCCGTCCGCCGCTAACATCAGAGAAGCAGCTTCTCGTCCGTTCGCTCGACTTGCATGTATTAGGCACGCCGCCAGCGTTCAT
>cons0002|10323
TCTGGGCCGTGTCTCAGTCCCAGTGTGGCCGATCACCCTCTCAGGTCGGCTATGTATCGTTGCCTTGGTGAGCCGTTACCTCACCAACTAGCTAATACAACGCAGGTCCATCTGGTAGTGGTGCATTTGCACCTTTCAAGCAGCTATCATGCGATATCTACTGTTATGCGGTATTAGCTATCGTTTCCAATAGTTATCCCCCGCTACCAGGCAGGTTACCTACGCGTTACTCACCCGTTCGCAACTCATCCGGAAAGAGCAAGCTCCTTCCTTCAGCGTTCTACTTGCATGTATTAGGCACGCCGCCAGCGTTCGT
>cons0003|4373
TTTGGGCCGTGTCTCAGTCCCAATGTGGCCGATCACCCTCTCAGGTCGGCTATGCATCACGGCCTTGGTGAGCCGTTACCTCACCAACTAGCTAATGCACCGCGGGTCCATCCATCAGCAGAAGCTTGCGCCTCTTTTCCTCTTCAAACCATGCGGTTCGAAGACCTATGCGGTTTTAGCATCCGTTTCCGAATGTTATCCCCCTCTGATGGGCAGGTTACCCACGTGTTACTCACCCGTTCGCCACTAGATTGACCAGTGCAAGCACCGGTCGCTCTCGTTCGACTTGCATGTATTAGGCACGCCGCCAGCGTTCGT
>cons0004|3554
TCTGGGCCGTGTCTCAGTCCCAGTGTGGCCGGTCACCCTCTCAGGCCGGCTACCCGTCGTCGCCTTGGTGAGCCGTTACCTCACCAACAAGCTGATAGGCCGTGAGCCCATCTATAACCACTACATAACGCTTTCCACCAACACCCCATGCGGAGATTGGTCGTATCCGGTATTAGACCCAGTTTCCCAGGCTTATCCCAGAGTTAAAGGTAGGTTACTCACGTATTACTCACCCGTTCGCCACTAATCCACCTAGCAAGCTAGGCTTCATCGTTCGACTTGCATGTGTTAAGCACGCCGCCAGCGTTCGT
>cons0005|3126
TCTGGGCCGTGTCTCAGTCCCAGTGTGGCCGATCACCCTCTCAGGTCGCTATGTATCGTCGCCTTGGTGAGCCGTTACCCCACCAACTAGCTAATACAACGCAGGTCCATCTGGTAGTGATGCAATTGCACCTTTTAAGCAAATGTCATGCAACATCTACTCTTATGCGGTATTAGCTATCGTTTCCAATAGTTATCCCCCGCTACCAGGCAGGTTACCTACGCGTTACTCACCCGTTCGCAACTCATCCAGAGAAGCAAGCTCCTCCTTCAGCGTTCTACTTGCATGTATTAGGCACGCCGCCAGCGTTCGT
>cons0006|3115
TCTGGGCCGTGTCTCAGTCCCAGTGTGGCCGATCACCCTCTCAGGTCGCTATGTATCGTCGCCTAGGTGAGCCGTTACCTCACCTACTAGCTAATACAACGCAGGTCCATCTTGTAGTGGAGCAATTGCCCCTTTCAAATAAATGACATGTGTCATCCATTGTTATGCGGTATTAGCTATCGTTTCCAATAGTTATCCCCCGCTACAAGGCAGGTTACCTACGCGTTACTCACCCGTTCGCAACTCATCCAAGAAGAGCAAGCTCCTCTCTTCAGCGTTCTACTTGCATGTATTAGGCACGCCGCCAGCGTTCGT
>cons0007|3103
TCTGGGCCGTGTCTCAGTCCCAGTGTGGCCGATCACCCTCTCAGGTCGCTATGTATCGTCGCCTTGGTGAGCCGTTACCCCACCAACTAGCTAATACAACGCAGGTCCATCTGGTAGTGATGCAATTGCACCTTTTAAGCAAATGTCATGCAACATCTACTATTATGCGGTATTAGCTATCGTTTCCAATAGTTATCCCCCGCTACCAGGCAGGTTACCTACGCGTTACTCACCCGTTCGCAACTCATCCAGAGAAGCAAGCTCCTCCTTCAGCGTTCTACTTGCATGTATTAGGCACGCCGCCAGCGTTCGT
>cons0008|2273
TCTGGGCCGTGTCTCAGTCCCAGTGTGGCCGATCACCCTCTCAGGTCGCTATGTATCGTCGCCTTGGTGAGCCGTTACCTCACCAACTAGCTAATACAACGCAGGTCCATCTCTTAGTGATGCAATTGCACCTTTCAAGTCAACATCATGCGATGTCGACTTTTATGCGGTATTAGCTATCGTTTCCAATAGTTATCCCCCGCTAAGAGGCAGGTTACCTACGCGTTACTCACCCGTTCGCAACTCATCCGCTCGGTGCAAGCACCAAGCTTCAGCGTTCTACTTGCATGTATTAGGCACGCCGCCAGCGTTCAT
>cons0009|1850
TCTGGACCGTGTCTCAGTTCCAGTGTGGCCGATCACCCTCTCAGGTCGGCTATGCATCGTTGCCTTGGTAAGCCGTTACCTTACCAACTAGCTAATGCAGCGCGGATCCATCTATAAGTGACAGCAAGACCGTCTTTTACTTTTGAACCATGCGGTTCAAAATATTATCCGGTATTAGCTCCGGTTTCCCGAAGTTATCCCAGTCTTATAGGTAGGTTATCCACGTGTTACTCACCCGTCCGCCGCTAACATCAGAGAAGCAGCTTCTCGTCCGTTCGCTCGACTTGCATGTATTAGGCACGCCGCCAGCGTTCAT
>cons0010|1794
TCTGGGCCGTGTCTCAGTCCCAGTGTGGCCGATCACCCTCTCAGGTCGCTATGTATCGTCGCCTTGGTGAGCCGTTACCTCACCAACTAGCTAATACAACGCAGGTCCATCTGGTAGTGATGCATTTGCACCTTTCAAATCAATATCATGCGATATCGACTTTTATGCGGTATTAGCTATCGTTTCCAATAGTTATCCCCCGCTACCAGGCAGGTTACCTACGCGTTACTCACCCGTTCGCAACTCATCCGCTCGGTGCAAGCACCAAGCTTCAGCGTTCTACTTGCATGTATTAGGCACGCCGCCAGCGTTCAT
>cons0011|1783
TCTGGGCCGTGTCTCAGTCCCAGTGTGGCCGATCACCCTCTCAGGTCGGCTATGCATCGTCGCCTTGGTAGGCCTTTACCCCACCAACTAGCTAATGCACCGCAAAGCCATCTCATAGTGTTAGCCGAAACCAACTTTTAAACATATATCATGCGATTTATGCTGTTATCCGGTATTAGCTATCGTTTCCAATAGTTGTCCCCGTCTATGAGGCAGGTTCTTTACGTGTTACTCACCCGTTCGCCGCTAAGTTTTTCTAGTGCAAGCACCAGAAAAACTTCGCTCGACTTGCATGTATTAGGCACGCCGCCAGCGTTCGT
>cons0012|1736
TCTGGGCCGTGTCTCAGTCCCAGTGTGGCTGATCGTCCTCTCAGACCAGCTACTGATCGTCGCCTTGGTGGGCCTTTACCCCACCAACTAGCTAATCAGACATCGGCCGCTCCTGCTGCGTGAGGCCTTGCGGTCCCCCACTTTCACCCTCAGGTCGTATGCGGTATTAGCTAATCTTTCGACTAGTTATCCCCCACAACAGGGTACGTTCCGATGTATTACTCACCCGTTCGCCACTCGCCGCCAGACCGAAGTCCGCGCTGCCGTTCGACTTGCATGTGTAAGGCATGCCGCCAGCGTTCAAT
>cons0013|711
TCTGGGCCGTGTCTCAGTCCCAGTGTGGCGGATCATCCTCTCAGACCCGCTACTGATCGTCGCCTTGGTAGGCCTTTACCCCACCAACTAGCTAATCAGATATCGGCCGCTCGAATAACGCAAGGCCCGAAGGTCCCCTGCTTTCCTCCTCAGAGAATATGCGGTATTAGCTAATCTTTCGATTAGTTATCCCCCATTACTCGGTACGTTCCGATATATTACTCACCCGTTCGCCACTCGCCACCCAAGAAGCAAGCTTCTCTGTGCTGCCGTCCGACTTGCATGTGTAAAGCATGCCGCCAGCGTTCAAT
>cons0014|625
TAAGGGCCGTGTCTCAGTCCCCTTGTGGCCGTTCACCCTCTCAGGCCGGCTACCCATCATCGCCTTGGTGAGCCGTTACCTCTCCAACTAGCTAATGGGACGCAAAGCTCTCTCACAGCGCATATAGCTTTCATAATCTTAGGATGCCCTAAAATCATAATATCAGGTATTAGCATTCGTTTCCAAATGTTGTCCCTAACTGTGAGGCAAGTTCTTTACGCGTTACTCACCCGTCCGCCACCCAAACCGAAGTTCAAGTAGACTTGCATGTGTTAAGCATTCTGTCAGCGTTCAT
>cons0015|614
TCTGGGCCGTGTCTCAGTCCCAGTGTGGCCGATCACCCTCTCAGGTCGCTATGTATCGTCGCCTTGGTGAGCCGTTACCCCACCAACTAGCTAATACAACGCAGGTCCATCTGGTAGTGATGCAATTGCACCTTTTAAGCAAATGTCATGCAACATCTACTATTATGCGGTATTAGCTATCGTTTCCAATAGTTATCCCCCGCTACCAGGCAGGTTACCTACGCGTTACTCACCCGTTCGCAACTCATCCAGAAGAGCAAGCTCTCCCTTCAGCGTTCTACTTGCATGTATTAGGCACGCCGCCAGCGTTCGT
>cons0016|603
TCTGGGCCGTGTCTCAGTCCCAGTGTGGCCGATCACCCTCTCAGGTCGCTATGTATCGTCGCCTTGGTGAGCCGTTACCCCACCAACTAGCTAATACAACGCAGGTCCATCTGGTAGTGATGCAATTGCACCTTTTAAGCAAATGTCATGCAACATCTACTGTTATGCGGTATTAGCTATCGTTTCCAATAGTTATCCCCCGCTACCAGGCAGGTTACCTACGCGTTACTCACCCGTTCGCAACTCATCCAGAGAAGCAAGCTCCTCCTTCAGCGTTCTACTTGCATGTATTAGGCACGCCGCCAGCGTTCGT
>cons0017|600
TCTGGGCCGTGTCTCAGTCCCAGTGTGGCCGATCACCCTCTCAGGTCGCTATGTATCGTCGCCTTGGTGAGCCGTTACCCCACCAACTAGCTAATACAACGCAGGTCCATCTGGTAGTGATGCAATTGCACCTTTTAAGCAAATGTCATGCAACATCTACTNTTATGCGGTATTAGCTATCGTTTCCAATAGTTATCCCCCGCTACCAGGCAGGTTACCTACGCGTTACTCACCCGTTCGCAACTCATCCAGAGAAGCAAGCTCCTCCTTCAGCGTTCTACTTGCATGTATTAGGCACGCCGCCAGCGTTCGT
>cons0018|466
TCTGGGCCGTGTCTCAGTCCCAGTGTGGCCGATCACCCTCTCAGGTCGCTATGTATCGTCGCCTTGGTGAGCCGTTACCCCACCAACTAGCTAATACAACGCAGGTCCATCTGGTAGTGATGCATTTGCACCTTTTAAGCAAATGTCATGCAACATCTACTCTTATGCGGTATTAGCTATCGTTTCCAATAGTTATCCCCCGCTACCAGGCAGGTTACCTACGCGTTACTCACCCGTTCGCAACTCATCCGGAGAAGCAAGCTCCTCCTTCAGCGTTCTACTTGCATGTATTAGGCACGCCGCCAGCGTTCGT
>cons0019|400
TCTGGGCCGTGTCTCAGTCCCAATGTGGCCGTTCATCCTCTCAGACCGGCTACTGATCATCGCCTTGGTGGGCCGTTACCCCTCCAACTAGCTAATCAGACGCAATCCCCTCCTTCAGTGATAGCTTATAAATAGAGGCCACCTTTCATCCATCCTCGATGCCGAGGTAGATCGTATGCGGTATTAGCAGTCGTTTCCAACTGTTGTCCCCCTCTGAAGGGCAGGTTGATTACGCGTTACTCACCCGTTCGCCACTAAGATTGATAGAAGCAAGCTTCCATCGCTCTTCGTTCGACTTGCATGTGTTAAGCACGCCGCCAGCGTTCGT
>cons0020|300
TCTGGGCCGTGTCTCAGTCCCAATGTGGCCGTTCATCCTCTCAGACCGGCTACTGATCATCGCCTTGGTGGGCCGTTACCCCTCCAACTAGCTAATCAGACGCAATCCCCTCCTTCAGTGATAGCTTATAAATAGAGGCCACCTTTCATCCATCCTCGATGCCGAGGTTTAGATCGTATGCGGTATTAGCAGTCGTTTCCAACTGTTGTCCCCCTCTGAAGGGCAGGTTGATTACGCGTTACTCACCCGTTCGCCACTAAGATTGATAGAAGCAAGCTTCCATCGCTCTTCGTTCGACTTGCATGTGTTAAGCACGCCGCCAGCGTTCGT
>cons0021|300
TCTGGACCGTGTCTCAGTTCCAGTGTGGCTGGTCATCCTCTCAGACCAGCTAGAGATCGCAGGCTTGGTAGGCATTTACCCCACCAACTACCTAATCCCACTTGGGCTCATCCTATGGCATGCGCCTCTCAGTCCCGCACTTTCATCTTCCGATAATACGCGGTATTAGCGACAGTTTCCCGTCGTTATCCCCCTCCATAAGCCAGATTCCCAAGCATTACTCACCCGTCCGCCACTCGTCAGCAAGAAAGCAAGCTTTCTCCTGCTACCGTTCGACTTGCATGTGTTAAGCCTGCCGCCAGCGTTCAAT
>cons0022|282
TAAGGGCCGTATCTCAGTCCCCTTGTGGCCGTCCACCCTCTCAGGCCGGCTACCTATCTTCGCCTTGGTGGGCCGTTACCCCTCCAACTAGCTAATAGGACGCAAGGCTCTCCGCAGGCGTCTCCTTTCATCACTAAGCTATGCAGCTTAATGACCTTATCCGGTATTATCAGCAGTTTCCTGCTGTTATCCCAGTCCCGCAGGCAAGTTCCTTACGCGTTACTCACCCGTCCGCCATGGTTACCATGTGCAAGCACCACTTCCCCATCGACTTGCATGTGTTAAGCATTCTGTCAGCGTTCAT
>cons0023|267
TCTGGGCCGTGTCTCAGTCCCAGTGTGGCCGATCACCCTCTCAGGTCGGCTATGTATCGTCGCCTTGGTGAGCCGTTACCCCACCAACTAGCTAATACAACGCAGGTCCATCTGGTAGTGATGCAATTGCACCTTTCAAACAGTTGTCATGCAACAACTGTTATTATGCGGTATTAGCTATCGTTTCCAATAGTTATCCCCCACTACCAGGCAGGTTACCTACGCGTTACTCACCCGTTCGCAACTCATCCAGAAGAGCAAGCTCCTCCTTCAGCGTTCTACTTGCATGTATTAGGCACGCCGCCAGCGTTCGT
>cons0024|255
TCTGGACCGTGTCTCAGTTCCAGTGTGGCCGATCACCCTCTCAGGTCGGCTATGCATCGTTGCCTTGGTAAGCCGTTACCTTACCAACTAGCTAATGCAGCGCGGATCCATCTATAAGTGACAGCAAGACCGTCTTTCACTTTTGAACCATGCGGTTCAAAATATTATCCGGTATTAGCTCCGGTTTCCCGAAGTTATCCCAGTCTTATAGGTAGGTTATCCACGTGTTACTCACCCGTCCGCCGCTAACATCAGCAGAAGCACTTCTCGTCCGTTCGCTCGACTTGCATGTATTAGGCACGCCGCCAGCGTTCAT
>cons0025|240
TCTGGGCCGTGTCTCAGTCCCAATGTGGCCGTTCATCCTCTCAGACCGGCTACTGATCATCGCCTTGGTGGGCCGTTACCCCTCCAACTAGCTAATCAGACGCAATCCCCTCCTTCAGTGATAGCTTATAAATAGAGGCCACCTTTCATCCAGTCTCGATGCCGAGATTGGATCGTATGCGGTATTAGCAGTCGTTTCCAACTGTTGTCCCCCTCTGAAGGGCAGGTTGATTACGCGTTACTCACCCGTTCGCCACTAAGATTGATAGAAGCAAGCTTCCATCGCTCTTCGTTCGACTTGCATGTGTTAAGCACGCCGCCAGCGTTCGT
>cons0026|234
TCTGGACCGTGTCTCAGTTCCAGTGTGGCTGGTCATCCTCTCAGACCAGCTAGAGATCGCAGGCTTGGTAGGCATTTACCCCACCAACTACCTATCCCACTTGGGCTCATCCTATGGCATGCGCCTCTCAGTCCCGCACTTTCATCTTCCGATAATACGCGGTATTAGCGACAGTTTCCCGTCGTTATCCCCCTCCATAAGCCAGATTCCCAAGCATTACTCACCCGTCCGCCACTCGTCAGCAAGAAAGCAAGCTTTCTCCTGCTACCGTTCGACTTGCATGTGTTAAGCCTGCCGCCAGCGTTCAAT
>cons0027|219
TCTGGACCGTGTCTCAGTTCCAGTGTGACTGATCATCCTCTCAGACCAGTTATGCGTCATAGCCTTGGTGAGCCATTACCTCACCAACTAGCTGATACAATATAGCCTCATCCTACACCGAAAAACTTTCCCTATCTAACTTATGTTAGAGAGGAGTATAGAGTATTAGCAGTCGTTTCCAACTGTTGTCCTCTAGTGTAGGGCAGATTAGCTATACATTACTCACCCGTGCGCCACTAACTCATAAGAGCAAGCTCTTACTTGTCCGTTCGACTTGCATGTATTAGGCACGCCGCCAGCGTTCACT
>cons0028|216
TCTGGGCCGTGTCTCAGTCCCAATGTGGCCGTTCATCCTCTCAGACCGGCTACTGATCATCGCCTTGGTGGGCCGTTACCCCTCCAACTAGCTAATCAGACGCAATCCCCTCCTTCAGTGATAGCTTATAAATAGAGGCCACCTTTCATCCATCCTCGATGCCGAGGTTAGATCGTATGCGGTATTAGCAGTCGTTTCCAACTGTTGTCCCCCTCTGAAGGGCAGGTTGATTACGCGTTACTCACCCGTTCGCCACTAAGATTGATAGAAGCAAGCTTCCATCGCTCTTCGTTCGACTTGCATGTGTTAAGCACGCCGCCAGCGTTCGT
>cons0029|203
TCTGGACCGTGTCTCAGTTCCAGTGTGGCCGATCACCCTCTCAGGTCGGCTATGCATCGTTGCCTTGGTAAGCCGTTACCTTACCAACTAGCTAATGCAGCGCGGATCCATCTATAAGTGACAGCAAGACCGTCTTTCACTTTTGAACCATGCGGTTCAAAATATTATCCGGTATTAGCTCCGGTTTCCCGAAGTTATCCCAGTCTTATAGGTAGGTTATCCACGTGTTACTCACCCGTCCGCCGCTAACATCAGAGAAGCAGCTTCTCATCCGTTCGCTCGACTTGCATGTATTAGGCACGCCGCCAGCGTTCAT
>cons0030|200
TCTGGGCCGTGTCTCAGTCCCAGTGTGGCCGATCACCCTCTCAGGTCGGCTATGTATCGTCGCCTAGGTGAGCCGTTACCTCACCTACTAGCTAATACAACGCAGGTCCATCTTGTAGTGGAGCAATTGCCCCTTTCAAATAAATGACATGTGTCATCCATTGTTATGCGGTATTAGCTATCGTTTCCAATAGTTATCCCCCGCTACAAGGCAGGTTACCTACGCGTTACTCACCCGTTCGCAACTCATCCAAGAAGAGCAAGCTCCTCTCTTCAGCGTTCTACTTGCATGTATTAGGCACGCCGCCAGCGTTCGT
>cons0031|200
TCTGGGCCGTGTCTCAGTCCCAGTGTGGCCGATCACCCTCTCAGGTCGCTATGTATCGTCGCCTTGGTGAGCCGTTACCCCACCAACTAGCTAATACAACGCAGGTCCATCTGGTAGTGATGCAATTGCACCTTTCAAACAGTTGTCATGCAACAACTGTTATTATGCGGTATTAGCTATCGTTTCCAATAGTTATCCCCCACTACCAGGCAGGTTACCTACGCGTTACTCACCCGTTCGCAACTCATCCAGAAGAGCAAGCTCCTCCTTCAGCGTTCTACTTGCATGTATTAGGCACGCCGCCAGCGTTCGT
>cons0032|176
TCTGGGCCGTGTCTCAGTCCCAGTGTGGCCGATCACCCTCTCAGGTCGGCTATGTATCGTTGCCTTGGTGAGCCGTTACCTCACCAACTAGCTAATACAACGCAGGTCCATCTGGTAGTGATGCAATTGCATCTTTCAAGCACATATCATGCGATATCTACTGTTATGCGGTATTAGCTATCGTTTCCAATAGTTATCCCCCGCTACCAGGCAGGTTACCTACGCGTTACTCACCCGTTCGCAACTCATCCGGAAAGAGCAAGCTCCTTCCTTCAGCGTTCTACTTGCATGTATTAGGCACGCCGCCAGCGTTCGT
>cons0033|171
TTTGGGCCGTGTCTCAGTCCCAATGTGGCCGATCACCCTCTCAGGTCGGCTATGCATCACGGCCTTGGTGAGCCGTTACCTCACCAACTAGCTAATGCACCGCGGGTCCATCCATCAGCAGAAGCTTGCGCCTCTTTTCCTCCTTCAACCATGCGGTTAAAGGACCTATGCGGTTTTAGCATCCGTTTCCGAATGTTATCCCCCTCTGATGGGCAGGTTACCCACGTGTTACTCACCCGTTCGCCACTAGATTGACCAGTGCAAGCACCGGTCGCTCTCGTTCGACTTGCATGTATTAGGCACGCCGCCAGCGTTCGT
>cons0034|171
TCTGGGCCGTGTCTCAGTCCCAGTGTGGCCGATCACCCTCTCAGGTCGGCTATGCATCGTCGCCTTGGTAGGCCTTTACCCCACCAACTAGCTAATGCACCGCAAAGCCATCTCATAGTGTTAGCAAAACCAACTTTTAAACATCAACCATGCAGTTAATGCTGTTATCCGGTATTAGCTATCGTTTCCAATAGTTGTCCCAGTCTATGAGGCAGGTTCTTTACGTGTTACTCACCCGTTCGCCGCTAAGTTTTTCCGGTGCAAGCACCAGAAAAACTTCGCTCGACTTGCATGTATTAGGCACGCCGCCAGCGTTCGT
>cons0035|153
TTTGGGCCGTGTCTCAGTCCCAATGTGGCCGGTCATCCTCTCAGATCGGCTACTGATCGTTGCTTTGGTAGGCTTTTACCCTGCCAACTGGCTAATCAGACGCGGGTCCATCTTATGGCGATAAATCTTTTCACCCTGTACCATGCGGTACTGTGTGCTTATGCGGTATTAGCAGTGATTTCTCTCTGTTATCCCCCTCCATAAGGCAGGTTACCCACGTGTTACTCACCCGTCCGCCACTAGATAACGTATCTTCCGGCCGAAGCTTTCCAATACGCATCTCGTTCGACTTGCATGTGTTAGGCACGCCGCCAGCGTTCAT
>cons0036|151
TCTGGGCCGTGTCTCAGTCCCAGTGTGGCTGGTCGTCCTCTCAGACCAGCTACAGATCGTCGCCTTGGTAGGCCTTTACCCCACCAACTAGCTAATCTGCCATCGGCCGCCCCTGTAGCGGGAGGTCCTAAGATCCCCCCCTTTCCTCCGTAGAGCGTATGCGGTATTAATCCGGCTTTCGCCGGGCTATCCCCCACTACAGGACACGTTCCGATGTATTACTCACCCGTTCGCCACTCGCCACCAGGGTTGCCCCGTGCTGCCGTTCGACTTGCATGTGTAAGGCATGCCGCCAGCGTTCAAT
>cons0037|147
TCTGGGCCGTGTCTCAGTCCCAGTGTGGCTGGTCGTCCTCTCAGACCAGCTACAGATCGTCGGCTTGGTAAGCTTTTATCCCACCAACTACCTAATCTGCCATCGGCCGCTCCAATCGCGCGAGGCCCGAAGGTCCCCCGCTTTCATCCTCAGATCGTATGCGGTATTAGCTACTCTTTCGAGTAGTTATCCCCCACGACTGGGCACGTTCCGATGTATTACTCACCCGTTCGCCACTCGTCAGCGTCCGAAGACCTGTTACCGTTCGACTTGCATGTGTAAGGCATGCCGCCAGCGTTCAAT
>cons0038|145
TTTGGACCGTGTCTCAGTTCCAATGTGGGGGACCTTCCTCTCAGAACCCCTACTGATCGTTGCCTTGGTGGGCCGTTACCCCGCCAACAAGCTAATCAGACGCATCCCCATCCATTACCGATAAATCTTTACTTCAAATCTGATGCCGTCATCGAAGACCATGCGGTATTAGTCTGCCTTTCGGCAGGTTATCCCACAGTAATGGGAAGGTTGGATACGCGTTACTCACCCGTGCGCCGGTCGACGTCCAAAGAGTGCAAGCACTCAATGCCGTTTCCCCTCGACTTGCATGTGTTAAGCCTGTAGCTAGCGTTCAT
>cons0039|135
TCTGGGCCGTGTCTCAGTCCCAATGTGGCCGTTCATCCTCTCAGACCGGCTACTGATCATCGCCTTGGTGGGCCGTTACCCCTCCAACTAGCTAATCAGACGCAATCCCCTCCTTCAGTGATAGCTTATAAATAGAGGCCACCTTTCATCCATCCTCGATGTCGAGGTCAGATCGTATGCGGTATTAGCAGTCGTTTCCAACTGTTGTCCCCCTCTGAAGGGCAGGTTGATTACGCGTTACTCACCCGTTCGCCACTAAGATTGATAGAAGCAAGCTTCCATCGCTCTTCGTTCGACTTGCATGTGTTAAGCACGCCGCCAGCGTTCGT
>cons0040|130
TCTGGGCCGTGTCTCAGTCCCAGTGTGGCGGATCATCCTCTCAGACCCGCTACTGATCGTCGCCTTGGTAGGCCCTTACCCCACCAACTAGCTAATCAGACATCGGCCGCTCGAATAACGTGAGGTCCGAAGAGCCCCCACTTTCCTTCTCAAAGCGTATGCGGTATTAGCTATCCTTTCGGATAGTTATCCCCCATTACTCGGTACGTTCCGATGCATTACTCACCCGTTCGCCACTCGCCACCAAAAGAGCAAGCTCTTTCGTGCTGCCGTTCGACTTGCATGTGTAAAGCATGCCGCCAGCGTTCAAT
>cons0041|128
TCTGGACCGTGTCTCAGTTCCAGTGTGGCTGGTCATCCTCTCAGACCAGCTAGAGATCGCAGGCTTGGTAGGCATTTACCCCACCAACTACCTATCCCACTTGGGCTCATCCTATGGCATGCGGCTTTACAGTCCCGCACTTTCGTCTCTCGACACTACGCGGTATTAGCGACAGTTTCCCGTCGTTATCCCCCTCCATAAGCCAGATTCCCAAGCATTACTCACCCGTCCGCCACTCGTCAGCAAGAAAGCAAGCTTCCTCCTGCTACCGTTCGACTTGCATGTGTTAAGCCTGCCGCCAGCGTTCAAT
>cons0042|118
TCTGGGCCGTGTCTCAGTCCCAGTGTGGCTGATCGTCCTCTCAGACCAGCTACTGATCGTCGCCTTGGTGGGCCTTTACCCCACCAACTAGCTAATCAGACATCGGCCGCTCCTATAGCATGAGGCCTTGCGGTCCCCCACTTTCACCCTCAGGTCGTATGCGGTATTAGCTAATCTTTCGACTAGTTATCCCCCACTACAGGGCACGTTCCGATGTATTACTCACCCGTTCGCCACTCGCCATCAATCTAGCAAGCTAGATCATGCTGCCGTTCGACTTGCATGTGTAAGGCATGCCGCCAGCGTTCAAT
>cons0043|118
TCTGGACCGTGTCTCAGTTCCAGTGTGGCCGATCACCCTCTTAGGTCGGCTATGCATCGTTGCCTTGGTAAGCCGTTACCTTACCAACTAGCTAATGCAGCGCGGATCCATCTATAAGTGACAGCAAGACCGTCTTTCACTTTTGAACCATGCGGTTCAAAATATTATCCGGTATTAGCTCCGGTTTCCCGAAGTTATCCCAGTCTTATAGGTAGGTTATCCACGTGTTACTCACCCGTCCGCCGCTAACATCAGAGAAGCAGCTTCTCGTCCGTTCGCTCGACTTGCATGTATTAGGCACGCCGCCAGCGTTCAT
>cons0044|110
TCTGGGCCGTGTCTCAGTCCCAGTGTGGCCGATCACCCTCTCAGGTCGCTATGTATCGTCGCCTTGGTGAGCCGTTACCCCACCAACTAGCTAATACAACGCAGGTCCATCTGGTAGTGATGCAATTGCACCTTTTAAGTAAATGTCATGCAACATCTACTCTTATGCGGTATTAGCTATCGTTTCCAATAGTTATCCCCCGCTACCAGGCAGGTTACCTACGCGTTACTCACCCGTTCGCAACTCATCCAGAAGAGCAAGCTCCTCCTTCAGCGTTCTACTTGCATGTATTAGGCACGCCGCCAGCGTTCGT
>cons0045|109
TCTGGGCCGTGTCTCAGTCCCAGTGTGGCCGATCACCCTCTCAGGTCGGCTATGTATCGTTGCCTTGGTGAGCCGTTACCTCACCAACTAGCTAATACAACGCAGGTCCATCTGGTAGTGATGCAATTGCACCTTTTAATTGACTATCATGCAATAATCAATTTTATGCGGTATTAGCTATCGTTTCCAATAGTTATCCCCCGCTACCAGGCAGGTTACCTACGCGTTACTCACCCGTTCGCAACTCATCCAAGAAGAGCAAGCTCCTCTCTTCAGCGTTCTACTTGCATGTATTAGGCACGCCGCCAGCGTTCGT
>cons0046|106
TCTGGGCCGTGTCTCAGTCCCAGTGTGGCCGATCACCCTCTCAGGTCGCTATGTATCGTCGCCTTGGTGAGCCGTTACCCCACCAACTAGCTAATACAACGCAGGTCCATCTGGTAGTGATGCAATTGCACCTTTTAAGCAAATGTCATGCAACATCTACTGTTATGCGGTATTAGCTATCGTTTCCAATAGTTATCCCCCGCTACCAGGCAGGTTACCTACGCGTTACTCACCCGTTCGCAACTCATCCGGAGAAGCAAGCTCCTCCTTCAGCGTTCTACTTGCATGTATTAGGCACGCCGCCAGCGTTCGT
>cons0047|104
TCTGGGCCGTGTCTCAGTCCCAGTGTGGCCGATCACCCTCTCAGGTCGCTATGTATCGTCGCCTTGGTGAGCCGTTACCCCACCAACTAGCTAATACAACGCAGGTCCATCTGGTAGTGATGCAATTGCACCTTTTAAGTAAATGTCATGCAACATCTACTCTTATGCGGTATTAGCTATCGTTTCCAATAGTTATCCCCCGCTACCAGGCAGGTTACCTACGCGTTACTCACCCGTTCGCAACTCATCCAGAGAGCAAGCTCCTCCTTCAGCGTTCTACTTGCATGTATTAGGCACGCCGCCAGCGTTCGT
>cons0048|102
TTTGGACCGTGTCTCAGTTCCAATGTGGGGGACCTTCCTCTCAGAACCCCTACTGATCGTTGCCTTGGTGAGCCTTTACCTCACCAACAAGCTAATCAGACGCATCCCCATCCTTTACCGATAAATCTTTTATTCATATCTGATGCCATCAATGAATTACATCGGGTATTAGGCCGTCTTTCAACGGGGTATCCCCAAGTAAAGGGCAGGTTGGATACGCGATACTCACCCGTGCGCCGGTCGACGTCCAAAATGTGCAAGCACATAATGCCGTTTCCCCTCGACTTGCATGTGTTAAGCCTATAGCTAGCGTTCAT
>cons0049|100
TTTGGGCCGTGTCTCAGTCCCAATGTGGCCGATCACCCTCTCAGGTCGGCTATGCATCACGGCCTTGGTGAGCCGTTACCTCACCAACTAGCTAATGCACCGCGGGTCCATCCATCAGCAGAAGCCGAAGCCTCTTTTCCTTCTTCAGTCATGCGACTNTAGAACCTATGCGGTTTTAGCATCCGTTTCCGAATGTTATCCCCCTCTGATGGGCAGGTTACCCACGTGTTACTCACCCGTTCGCCACTAGATTGACCAGTGCAAGCACCGGTCGCTCTCGTTCGACTTGCATGTATTAGGCACGCCGCCAGCGTTCGT
>cons0050|100
TCTGGGCCGTGTCTCAGTCCCAATGTGGCCGTTCATCCTCTCAGACCGGCTACTGATCATCGCCTTGGTGGGCCGTTACCCCTCCAACTAGCTAATCAGACGCAATCCCCTCCTTCAGTGATAGCTTATAAATAGAGGCCACCTTTCATCCNATCCTCGATGCCGAGGTTAGATCGTATGCGGTATTAGCAGTCGTTTCCAACTGTTGTCCCCCTCTGAAGGGCAGGTTGATTACGCGTTACTCACCCGTTCGCCACTAAGATTGATAGAAGCAAGCTTCCATCGCTCTTCGTTCGACTTGCATGTGTTAAGCACGCCGCCAGCGTTCGT
>cons0051|100
TCTGGGCCGTGTCTCAGTCCCAATGTGGCCGTTCATCCTCTCAGACCGGCTACTGATCATCGCCTTGGTGGGCCGTTACCCCTCCAACTAGCTAATCAGACGCAATCCCCTCCTTCAGTGATAGCTTATAAATAGAGGCCACCTTTCATCATCCTCGATGCCGAGGTTAGATCGTATGCGGTATTAGCAGTCGTTTCCAACTGTTGTCCCCCTCTGAAGGGCAGGTTGATTACGCGTTACTCACCCGTTCGCCACTAAGATTGATAGAAGCAAGCTTCCATCGCTCTTCGTTCGACTTGCATGTGTTAAGCACGCCGCCAGCGTTCGT
>cons0052|100
TCTGGGCCGTGTCTCAGTCCCAGTGTGGCCGATCACCCTCTCAGGTCGCTATGTATCGTCGCCTTGGTGAGCCGTTACCCCACCAACTAGCTAATACAACGCAGGTCCATCTGGTAGTGATGCAATTGCACCTTTTAAGTAAATGTCATGCAACATCTACTCTTATGCGGTATTAGCTATCGTTTCCAATAGTTATCCCCCGCTACCAGGCAGGTTACCTACGCGTTACTCACCCGTTCGCAACTCATCCAGAGAAGCAAGCTCCTCCTTCAGCGTTCTACTTGCATGTATTAGGCACGCCGCCAGCGTTCGT
>cons0053|100
TCTGGGCCGTGTCTCAGTCCCAATGTGGCCGTTCATCCTCTCAGACCGGCTACTGATCATCGCCTTGGTGGGCCGTTACCCCTCCAACTAGCTAATCAGACGCAATCCCCTCCTTCAGTGATAGCTTATAAATAGAGGCCACCTTTCATCCATCCTCGATGCCGAGGTAAGATCGTATGCGGTATTAGCAGTCGTTTCCAACTGTTGTCCCCCTCTGAAGGGCAGGTTGATTACGCGTTACTCACCCGTTCGCCACTAAGATTGATAGAAGCAAGCTTCCATCGCTCTTCGTTCGACTTGCATGTGTTAAGCACGCCGCCAGCGTTCGT
>cons0054|98
TCTGGACCGTGTCTCAGTTCCAGTGTGGCCGATCACCCTCTCAGGTCGGCTATGCATCGTTGCCTTGGTAAGCCGTTACCTTACCAACTAGCTAATGCAGCGCGGATCCATCTATAAGTGACAGCAAGACCTCTTTCACTTTTGAACCATGCGGTTCAAAATATTATCCGGTATTAGCTCCGGTTTCCCGAAGTTATCCCAGTCTTATAGGTAGGTTATCCACGTGTTACTCACCCGTCCGCCGCTAACATCAGAGAAGCAGCTTCTCGTCCGTTCGCTCGACTTGCATGTATTAGGCACGCCGCCAGCGTTCAT
>cons0055|95
TTTGGGCCGTGTCTCAGTCCCAATGTGGCCGATCACCCTCTCAGGTCGGCTATGCATCACGGCCTTGGTGAGCCGTTACCTCACCAACTAGCTAATGCACCGCGGGTCCATCCATCAGCAGAAGCCGAAGCCTCTTTTCCTTCTTCAGTCATGCGACTTAGAACCTATGCGGTTTTAGCATCCGTTTCCGAATGTTATCCCCCTCTGATGGGCAGGTTACCCACGTGTTACTCACCCGTTCGCCACTAGATTGACCAGTGCAAGCACCGGTCGCTCTCGTTCGACTTGCATGTATTAGGCACGCCGCCAGCGTTCGT
>cons0056|95
TCTGGACCGTGTCTCAGTTCCAGTGTGGCCGATCACCCTCTCAGGTCGGCTATGCATCGTTGCCTTGGTAAGCCGTTACCTTACCAACTAGCTAATGCAGCGCGGATCCATCTATAAGTGACAGCAAGACCGTCTTTCACTTTTGAACCATGCGGTTCAAAATATTATCCGGTATTAGCTCCGGTTTCCCGAAGTTATCCCAGTCTTATAGGTAGGTTATCCACGTGTTACTCACCCGTCCGCCGCTAACATCAGAGAAGCAAGCTTCTCGTCCGTTGCTCGACTTGCATGTATTAGGCACGCCGCCAGCGTTCAT
>cons0057|89
TCTGGGCCGTGTCTCAGTCCCAGTGTGGCCGATCACCCTCTCAGGTCGCTATGTATCGTCGCCTTGGTGAGCCGTTACCCCACCAACTAGCTAATACAACGCAGGTCCATCTGGTAGTGATGCAATTGCACCTTTTAAGTAAATGTCATGCAACATCTACTCTTATGCGGTATTAGCTATCGTTTCCAATAGTTATCCCCCGCTACCAGGCAGGTTACCTACGCGTTACTCACCCGTTCGCAACTCATCCAGAAGAGCAAGCTCCTCCTTCAGCGTTCTACTTGCATGTATTAGGCACGCCGCCAGCGTTGT
>cons0058|83
TCTGGACCGTGTCTCAGTTCCAGTGTGGCTGGTCATCCTCTCAGACCAGCTAGAGATCGCAGGCTTGGTAGGCATTTACCCCACCAACTACCTATCCACTTCGGCTGCATCCTATCGGCATGCGCCTCTCAGTCCCGCACTTTCATCTTCCGATAATACGCGGTATTAGCGACAGTTTCCCGTCGTTATCCCCCTCCATAAGCCAGATTCCCAAGCATTACTCACCCGTCCGCCACTCGTCAGCAAGAAAGCAAGCTTTCTCCTGCTACCGTTCGACTTGCATGTGTTAAGCCTGCCGCCAGCGTTCAAT
>cons0059|81
TCTGGGCCGTGTCTCAGTCCCAGTGTGGCCGATCACCCTCTCAGGTCGCTATGTATCGTCGCCTTGGTGAGCCGTTACCCCACCAACTAGCTAATACAACGCAGGTCCATCTGGTAGCGGTGCAATTGCACCTTTCAAACAGTTATCATGCAACAACTGCTATTATGCGGTATTAGCTATCGTTTCCAATAGTTATCCCCCACTACCAGGCAGGTTACCTACGCGTTACTCACCCGTTCGCAACTCATCCAGAGAAGCAAGCTCCTCCTTCAGCGTTCTACTTGCATGTATTAGGCACGCCGCCAGCGTTCGT
>cons0060|79
TCGGGCCCGTGTCTCAGTGCCCGTGTGGCTGATCATGCTCTCACATCAGCTACTGATCGTAGGCTTGGTGGGCCTCTACCCCGCCAACTACCTAATCAGACGCACACCCATCAATAAGCGGCCGAAGCCTTTGATAATAACCAGATGCCTGATCATTATAGTATGGGGTATTAATCCAAATTTCTCTGGGCTATCCCCCGCTCACCGGAAGGTTGTGTACGTGTTCCGCACCCGTTTGCCGGTCGCCACCCATATATTGCTATACCGTGCTGCCCCTCGACTTGCATGTATTAAGCCTGCCGCTAGCGTTCAT
>cons0061|76
TCTGGGCCGTGTCTCAGTCCCAGTGTGGCCGATCACCCTCTCAGGTCGGCTATGTATCGTTGCCTTGGTGAGCCGTTACCTCACCAACTAGCTAATACAACGCAGGTCCATCTGGTAGTGGTGCAATTGCACCTTTCAAGCAAATATCATGCGATATCTACTGTTATGCGGTATTAGCTATCGTTTCCAATAGTTATCCCCCGCTACCAGGCAGGTTACCTACGCGTTACTCACCCGTTCGCAACTCATTCGGAAAGAGCAAGCTCCTTCCTTCAGCGTTCTACTTGCATGTATTAGGCACGCCGCCAGCGTTCGT
>cons0062|74
TCTGGACCGTGTCTCAGTTCCAGTGTGGCCGATCACCCTCTCAGGTCGGCTATGCATCGTTGCCTTGGTAAGCCGTTACCTTACCAACTAGCTAATGCAGCGCGGATCCATCTATAAGTGACAGCAAGACCGTCTTTTACTTTTGAACCATGCGGTTCAAAATATTATCCGGTATTAGCTCCGGTTTCCCGAAGTTATCCCAGTCTTATAGGTAGGTTATCCACGTGTTACTCACCCGTCCGCCGCTAACATCAGAGAAGCAAGCTTCTCGTCCGTTCGCTCGACTTGCATGTATTAGGCACGCCGCCAGCGTTCAT
>cons0063|68
TCTGGGCCGTGTCTCAGTCCCAGTGTGGCCNATCACCCTCTCAGGTCGCTATGTATCGTCGCCTTGGTGAGCCGTTACCTCACCAACTAGCTAATACAACGCAGGTCCATCTGGTAGTGATGCAATTGCATCTTTCAATTAATTATCATGCAATAATCAATTTTATGCGGTATTAGCTATCGTTTCCAATAGTTATCCCCCGCTACCAGGCAGGTTACCTACGCGTTACTCACCCGTTCGCAACTCATCCAAGAAGAGCAAGCTCCTCTCTTCAGCGTTCTACTTGCATGTATTAGGCACGCCGCCAGCGTTCGT
>cons0064|60
TTTGGACCGTGTCTCAGTTCCAATGTGGGGGACCTTCCTCTCAGAACCCCTACTGATCGTCGCCTTGGTGGGCCGTCGCCCCGCCAACCAGCTAATCAGACGCATCCCCCTCCGTTACCGACGAGTCTTTGCTTCGAATCTGATGCCGTCATCGAAGAACATGCGGTATTAGTCTGCCTTTCGGCAGGTTATCCCGCAGTAACGGGAAGGTTGGATACGCGTTACTCACCCGTGCGCCGGTCGACGTCCATTCAGTGCAAGCACTCAATGCCGTTTCCCCTCGACTTGCATGTGTTAAGCCTGTAGCCAGCGTTCAT
>cons0065|56
TCTGGGCCGTGTCTCAGTCCCAGTGTGGGGGATCTCCCTCTCAGGACCCCTAAAGATCATCGCCTTGGTAAGCCGTTACCTTACCAACTAGCTAATCTTGTGCGTGCCCATCCTTATCCACCGTAGCTTTCAATATCAAATGATGCCACCTGATATATTATAGGGTATTAATCATCCTTTCGAATGGCTATCCCCTTGATAAGGGTAGGTTGCACACATGTTACGCACCCGTACGCCGCTCTCTCTAGTAGCAAGCTACCAAATACCGCTCGACTTGCATGTGTTAGGCCTTCCGCTAGCGTTCAT
>cons0066|56
TCTGGGCCGTGTCTCAGTCCCAGTGTGGCCGGTCACCCTCTCAGGCCGGCTACCCGTCTCGCCTTGGTGAGCCGTTACCTCACCAACAAGCTGATAGGCCGTGAGCCCATCTATAACCACTACATAACGCTTTCCACCAACACCCCCATGCGGAGATTGGTCGTATCCGGTATTAGACCCAGTTTCCCAGGCTTATCCCAGAGTTAAAGGTAGGTTACTCACGTATTACTCACCCGTTCGCCACTAATCCACCTAGCAAGCTAGGCTTCATCGTTCGACTTGCATGTGTTAAGCACGCCGCCAGCGTTCGT
>cons0067|54
TCTGGACCGTGTCTCAGTTCCAGTGTGGCTGGTCGTCCTCTCAGACCAGCTACTGATCGATGCCTTGGTAGGCTTTTACCCCACCAACTAGCTAATCAGATATCGGCCGCTCCATGAGCATGAGTCTTGCGATCCCCCACTTTCATCCGTAGATCGTATGCGGTATTAGCGCAACTTTCGCTGCGTTATCCCCCACTCTAGGGTACGTTCCGATATATTACTCACCCGTTCGCCACTCGCCACCAGGAGCAAGCTCCCGTGCTGCCGTTCGACTTGCATGTGTAAGGCATGCCGCCAGCGTTCAAT
>cons0068|54
TCTGGGCCGTGTCTCAGTCCCAGTGTGGCCGATCACCCTCTCAGGTCGCTATGTATCGTCGCCTTGGTGAGCCGTTACCCCACCAACTAGCTAATACAACGCAGGTCCATCTGGTAGTGATGCATTGCACCTTTTAAGCAAATGTCATGCAACATCTACTCTTATGCGGTATTAGCTATCGTTTCCAATAGTTATCCCCCGCTACCAGGCAGGTTACCTACGCGTTACTCACCCGTTCGCAACTCATCCGGAGAAGCAAGCTCCTCCTTCAGCGTTCTACTTGCATGTATTAGGCACGCCGCCAGCGTTCGT
>cons0069|53
TCTGGGCCGTGTCTCAGTCCCAGTGTGGCTGGTCATCCTCTCAGACCAGCTAGAGATCGTCGGCTTGGTGAGCCTTTACCTCACCAACTACCTAATCCCACTTGGGCTCATCCTATGGCATGTGGCCCGAAGGTCCCACACTTTCATCTCTCGATACTACGCGGTATTAGCTACAGTTTCCCGTAGTTATCCCCCTCCATAAGCTAGATTCCCAAGCATTACTCACCCGTCCGCCACTCGTCATCAAAGAAGCAAGCTTCTTTATGTTACCGTTCGACTTGCATGTGTTAAGCCTGCCGCCAGCGTTCAAT
>cons0070|52
TCTGGACCGTGTCTCAGTTCCAGTGTGGCTGGTCATCCTCTCAGACCAGCTAGAGATCGTCGGCTTGGTCAGCCTTTACCTAACCAACTACCTAATCCCACTTGGGCTCATCTTATGGCAGGTGGCTCGAAAGTCCCACCCTTTAATCCGAAGATTTTACGCGGTATTAGCTACAGTTTCCCGTAGTTATCCCCCTCCATAAGCCAGATTCCCAAGCATTACTCACCCGTCCGCCACTCGTCAGCAAATTAGCAAGCTAATTCCTGTTACCGTTCGACTTGCATGTGTTAAGCCTGCCGCCAGCGTTCAAT
>cons0071|50
TTTGGGCCGTGTCTCAGTCCCAATGTGGCCGATCACCCTCTCAGGTCGGCTATGCATCACGGCCTTGGTGAGCCGTTACCTCACCAACTAGCTAATGCACCGCGGGTCCATCCATCAGCAGAAGCTTGCGCCTCTTTTCCTCTTCCAAACCATGCGGTTCGGAAGACCCTATGCGGTTTTAGTCACTCCGTTTCCGAAATGTTATCCCCCCTCTGATGGGCAGGTTACCCACGTGTTACTCACCCGTTCGCCACTAGATTGACCAGTGCAAGCACCGGTCGCTCTCGTTCGACTTGCATGTATTAGGCACGCCGCCAGCGTTCGT
>cons0072|49
TAAGGGCCGTATCTCAGTCCCCTTGTGGCCGTCCACCCTCTCAGGCCGGCTACCTATCTTCGCCTTGGTGAGCCATTACCTCACCAACTAGCTAATAGGACGCAAGGCTCTCCGCAGGCGTCTCCTTTCATCATAAAGCCATGCAGCTCCATGACATTATCCGGTCTTGTCAGGAGTTTCCCCCTGTTATCCCAGTCCTGCAGGTAAGTCCCTTACGCGTTACTCACCCGTCCGCCATGGTTACCATGTGCAAGCACCACTTCCCCATCGACTTGCATGTGTTAAGCATTCTGTCAGCGTTCAT
>cons0073|47
TCTGGGCCGTGTCTCAGTCCCAATGTGGCCGTTCATCCTCTCAGACCGGCTACTGATCATCGCCTTGGTGGGCCGTTACCCCTCCAACTAGCTAATCAGACGCAATCCCCTCCTTCAGTGATAGCTTACATGTAGAGGCCACCTTTCATCTATCCTCGATGCCGAGATTAGATCGTATGCGGTATTAGCAGTCGTTTCCAACTGTTGTCCCCCTCTGAAGGGCAGGTTGATTACGCGTTACTCACCCGTTCGCCACTAAGATTGATAGAAGCAAGCTTCCGTCGCTCTTCGTTCGACTTGCATGTGTTAAGCACGCCGCCAGCGTTCGT
>cons0074|45
TCTGGGCCGTGTCTCAGTCCCAGTGTGGCTGGTCATCCTCTCAGACCAGCTAGAGATCGTCGGCTTGGTGAGCCTTTACCTCACCAACTACCTAATCCCACTTGGGCTCATCCTATGGCATGTGGCCCGAAGGTCCCACACTTTAATCTTTCGATATTACGCGGTATTAGCTACAGTTTCCCGTAGTTATCCCCCTCCATAAGCTAGATTCCCAAGCATTACTCACCCGTCCGCCACTCGTCATCAAAGAAGCAAGCTTCTTTATGTTACCGTTCGACTTGCATGTGTTAAGCCTGCCGCCAGCGTTCAAT
>cons0075|44
TCTGGGCCGTGTCTCAGTCCCAGTGTGGCCAATCACCCTCTCAGGTCGCTATGTATCGTCGCCTTGGTGAGCCGTTACCTCACCAACTAGCTAATACAACGCAGGTCCATCTGGTAGTGATGCAATTGCATCTTTCAATTAATTATCATGCGACAATTAATATCATGCGGTATTAGCTATCGTTTCCAATAGTTATCCCCCGCTACCAGGCAGGTTACCTACGCGTTACTCACCCGTTCGCAACTCATCCAAGAAGAGCAAGCTCTTCTCTTCAGCGTTCTACTTGCATGTATTAGGCACGCCGCCAGCGTTCGT
>cons0076|42
TCTGGACCGTGTCTCAGTTCCAGTGTGGCCGATCACCCTCTCAGGTCGGCTATGCATCGTTGCCTTGGTAAGCCGTTACCTTACCAACTAGCTAATGCAGCGCGGATCCATCTATAAGTGACAGCAAGACCTCTTTTACTTTTGAACCATGCGGTTCAAAATATTATCCGGTATTAGCTCCGGTTTCCCGAAGTTATCCCAGTCTTATAGGTAGGTTATCCACGTGTTACTCACCCGTCCGCCGCTAACATCAGAGAAGCAGCTTCTCGTCCGTTCGCTCGACTTGCATGTATTAGGCACGCCGCCAGCGTTCAT
>cons0077|41
TCTGGGCCGTGTCTCAGTCCCAGTGTGGCCGATCACCCTCTCAGGTCGGCTATGCATCGTCGCCTTGGTAGGCCTTTACCCCACCAACTAGCTAATGCACCGCAAAGCCATCTCATAGTGTTAGCCGAAACCAACTTTTAAACATATATCATGCGATTTATGTTGTTATCCGGTATTAGCTATCGTTTCCAATAGTTGTCCCCGTCTATGAGGCAGGTTCTTTACGTGTTACTCACCCGTTCGCCGCTAAGTTTTTCTAGTGCAAGCACCAGAAAAACTTCGCTCGACTTGCATGTATTAGGCACGCCGCCAGCGTTCGT
>cons0078|41
TCTGGGCCGTGTCTCAGTCCCAGTGTGGCCGGTCACCCTCTCAGGCCGGCTACCCGTCGTCGCCTTGGCTGAGCCGTTACCTCACCAACAAGCTGATAGGCCGTGAGCCCATCTATAACCACTACATAACGCTTTCCACCAACACCCCATGCGGAGATTGGTCGTATCCGGTATTAGACCCAGTTTCCCAGGCTTATCCCAGAGTTAAAGGTAGGTTACTCACGTATTACTCACCCGTTCGCCACTAATCCACCTAGCAAGCTAGGCTTCATCGTTCGACTTGCATGTGTTAAGCACGCCGCCAGCGTTCGT
>cons0079|38
TCTGGGCCGTGTCTCAGTCCCAGTGTGGCCGATCACCCTCTCAGGTCGCTATGTATCGTCGCCTTGGTGAGCCGTTACCCCACCAACTAGCTAATACAACGCAGGTCCATCTGGTAGTGGTGCAGTTGCACCTTTCAACTGACTATCATGCAATAGTCAATATTATGCGGTATTAGCTATCGTTTCCAATAGTTATCCCCCGCTACCAGGCAGGTTACCTACGCGTTACTCACCCGTTCGCAACTCATCCAGAGAAGCAAGCTCCTCCTTCAGCGTTCTACTTGCATGTATTAGGCACGCCGCCAGCGTTCGT
>cons0080|37
TCTGGACCGTGTCTCAGTTCCAGTGTGGCCGATCACCCTCTCAGGTCGGCTATGCATCGTTGCCTTGGTAAGCCGTTACCTTACCAACTAGCTAATGCAGCGCGGATCCATCTATAAGTGACAGCAAGACCTCTTTCACTTTTGAACCATGCGGTTCAAAATATTATCCGGTATTAGCTCCGGTTTCCCGAAGTTATCCCAGTCTTATAGGTAGGTTATCCACGTGTTACTCACCCGTCCGCCGCTAACATCAGAGAAGCAGCTTCTCATCCGTTCGCTCGACTTGCATGTATTAGGCACGCCGCCAGCGTTCAT
>cons0081|37
TCTGGGCCGTGTCTCAGTCCCAGTGTGGCCGATCACCCTCTCAGGTCGCTATGTATCGTCGCCTTGGTGAGCCGTTACCCCACCAACTAGCTAATACAACGCAGGTCCATCTGGTAGTGATGCAATTGCACCTTTTAAGCAAATGTCATGCAACATCTACTGTTATGCGGTATTAGCTATCGTTTCCAATAGTTATCCCCCGCTACCAGGCAGGTTACCTACGCGTTACTCACCCGTTCGCAACTCATCCAGAGAAGCAAGCTCCTCCTTCAGCGTTCTACTTGCATGTATTAGGCACGCCGCCAGCGTTGT
>cons0082|35
TCTGGGCCGTGTCTCAGTCCCAATCTGGCTGGTCGGTCTCTCAACCCAGCTACCCATCATTGCCTTGGTAGGCCGTTACCCCACCAACAAGCTAACAGGCCGCGGGCCCATCCCTCTCCGCCGGAGCTTTCTCGAGTCTTTCATGCGGAAGTCTCGAAGTATTCGGTATTATCCACGGTTTCCCGTGGCTATCCCAATGAGAGGGGCAGGTTGCCCACGTGTTACTCAGCCGTTCGCCACTTTATACACACCCGAAGGTGCTTTAATCGTTCGACTTGCATGTGTTAGGCGCGCCGCCAGCGTTCAT
>cons0083|35
TCTGGGCCGTGTCTCAGTCCCAGTGTGGCTGGTCGTCCTCTCAGACCAGCTACAGATCGTTGGCTTGGTGGGCCTTTACCCCACCAACTACCTAATCTGATATCGGCCGCTCCAATCGCGCGAGGTCTTGCGATCCCCCGCTTTCACCCTCAGGTCGTATGCGGTATTAGCTGCTCTTTCGAGCAGTTATCCCCCACGACTGGGCACGTTCCGATATATTACTCACCCGTTCGCCACTCGTCAGCTTAACCTGTTACCGTTCGACTTGCATGTGTAAGGCATGCCGCCAGCGTTCAAT
>cons0084|35
TCTGGGCCGTGTCTCAGTCCCAGTGTGGCCGATCACCCTCTCAGGTCGCTATGTATCGTCGCCTTGGTGAGCCGTTACCTCACCAACTAGCTAATACAACGCAGGTCCATCTCTTAGTGATGCAGTTGCACCTTTCAAGTCAACATCATGCAATGTCGACTTTTATGCGGTATTAGCTATCGTTTCCAATAGTTATCCCCCGCTAAGAGGCAGGTTACCTACGCGTTACTCACCCGTTCGCAACTCTTCCAGAAGAGCAAGCTCCTCCTTCAGCGTTCTACTTGCATGTATTAGGCACGCCGCCAGCGTTCAT
>cons0085|33
TCTGGGCCGTGTCTCAGTCCCAGTGTGGCCGATCACCCTCTCAGGTCGGCTATGCATCGTCGCCTTGGTAGGCCTTTACCCCACCAACTAGCTAATGCACCGCAAAGCCATCTCATAGTGTTAGCCGAAACCAACTTTTAAACATATATCATGCGATTTATGCTGTTATCCGGTATTAGCTATCGTTTCCAATAGTTGTCCCCGTCTATGAGGCAGGTTCTTTACGTGTTACTCACCCGTTCGCCGCTAAGTTTTCTAGTGCAAGCACCAGAAAAACTTCGCTCGACTTGCATGTATTAGGCACGCCGCCAGCGTTCGT
>cons0086|32
TCTGGGCCGTGTCTCAGTCCCAATGTGGCCGTTCACCCTCTCAGGCCGGCTACGCATCATCGTCTTGGTGGGCCGTTACCTCACCAACTAACTAATGCGCCATAAGCCCATCCACCAGTGTTTTTAACCTTTAATAATCAGAAGATGCCTTCCGATTACCTATCCGGTATTAGTCCCCGTTTCCAGAGATTATCCCAGTCTTCGTGGGTAGGTTGCTTATGTATTACTCACCCGTTCGCCACTCCTTCGATCTAGCAAGCTAGATCTCCAGCGTTCGACTTGCATGTATTAGGCACGCCGCCAGCGTTCAT
>cons0087|32
TCGGGCCCGTGTCTCAGTGCCCGTGTGACTGGTCGTGCTCTCACACCAGTTACTGATCGCAGGCTTGGTGGGCCGTTACCCCGCCAACTACCTAATCAGCCGCACAGCCATCTTCAAGCGCCGGAGCTATAATATAAAAGTGATGCCACTCTCATATGTTACGGTGTATTAATCCAAATTTCTCTGGGCTATTCACCACTTGAAGGAAGGTTCTGTACGTGTTCCGCACCCGTTTGCCGGTCGCCATCAAATGTATTGCTACACTCATGCTGCCCCACGACTTGCATGTATTAAGCCTGCCGCTAGCGTTCAT
>cons0088|31
TCTGGGCCGTGTCTCAGTCCCAGTGTGGCCGATCACCCTCTCAGGTCGCTATGTATCGTCGCCTTGGTGAGCCGTTACCCCACCAACTAGCTAATACAACGCAGGTCCATCTGGTAGTGATGCAATTGCACCTTTTAAGCAAATGTCATGCAACATCTACTCTTATGCGGTATTAGCTATCGTTTCCAATAGTTATCCCCCGCTACCAGGCAGGTTACCTACGCGTTACTCACCCTTCGCAACTCATCCGGAGAAGCAAGCTCCTCCTTCAGCGTTCTACTTGCATGTATTAGGCACGCCGCCAGCGTTCGT
>cons0089|31
TTTGGGCCGTGTCTCAGTCCCAATGTGGCCGATCACCCTCTCAGGTCGGCTATGCATCACGGCCTTGGTGAGCCGTTACCTCACCAACTAGCTAATGCACCGCGGGTCCATCCATCAGCAGAAGCTTGCGCCTCTTTTCCTCTTCCAAACCATGCGGTTCGGAAGACCCTATGCGGTTTTACGCATCCGTTTCCGAATGTTATCCCCCTCTGATGGGCAGGTTACCCACGTGTTACTCACCCGTTCGCCACTAGATTGACCAGTGCAAGCACCGGTCGCTCTCGTTCGACTTGCATGTATTAGGCACGCCGCCAGCGTTCGT
>cons0090|30
TCTGGGCCGTGTCTCAGTCCCAATGTGGCCGTTCATCCTCTCAGACCGGCTACTGATCATCGCCTTGGTGGGCCGTTACCCCTCCAACTAGCTAATCAGACGCAATCCCCTCCTTCAGTGATAGCTTATAAATAGAGGCCACCTTTCATCTATCCTCGATGCCGAGGTTAGATCGTATGCGGTATTAGCAGTCGTTTCCAACTGTTGTCCCCCTCTGAAGGGCAGGTTGATTACGCGTTACTCACCCGTTCGCCACTAAGATTGATAGAAGCAAGCTTCCATCGCTCTTCGTTCGACTTGCATGTGTTAAGCACGCCGCCAGCGTTCGT
>cons0091|30
TCTGGGCCGTGTCTCAGTCCCAGTGTGGCCGATCACCCCCTCAGGTCGCTATGTATCGTCGCCTTGGTGAGCCGTTACCCCACCAACTAGCTAATACAACGCAGGTCCATCTGGTAGTGATGCATTTGCACCTTTTAAGCAAATGTCATGCAACATCTACTCTTATGCGGTATTAGCTATCGTTTCCAATAGTTATCCCCCGCTACCAGGCAGGTTACCTACGCGTTACTCACCCGTTCGCAACTCATCCGGAGAAGCAAGCTCCTCCTTCAGCGTTCTACTTGCATGTATTAGGCACGCCGCCAGCGTTCGT
>cons0092|28
TCTGGGCCGTGTCTCAGTCCCAGTGTGGCCGATCACCCTCTCAGGTCGCTATGTATCGTCGCCTTGGTGAGCCGTTACCCCACCAACTAGCTAATACAACGCAGGTCCATCTGGTAGTGGTGCAATTGCACCTTTTAAACAGTTGTCATGCAACAACTGCTATTATGCGGTATTAGCTATCGTTTCCAATAGTTATCCCCCGCTACCAGGCAGGTTACCTACGCGTTACTCACCCGTTCGCAACTCATCCAGAAGAGCAAGCTCCTCCTTCAGCGTTCTACTTGCATGTATTAGGCACGCCGCCAGCGTTCGT
>cons0093|27
TCTGGGCCGTGTCTCAGTCCCAGTGTGGCCGATCACCCTCTCAGGTCGGCTATGTATCGTTGCCTTGGTGAGCCGTTACCTCACCAACTAGCTAATACAACGCAGGTCCATCTCTTAGTGATGCATTTGCACCTTTCAAATCAATATCATGCGATATCGTCTTTTATGCGGTATTAGCTATCGTTTCCAATAGTTATCCCCCGCTAAGAGGCAGGTTACCTACGCGTTACTCACCCGTTCGCAACTCATCCGCTCGGTGCAAGCACCAAGCTTCAGCGTTCTACTTGCATGTATTAGGCACGCCGCCAGCGTTCAT
>cons0094|27
TCTGGGCCGTGTCTCAGTCCCAGTCTGGCTGATCATCCTCTCAGACCAGCTACGGATCGTCGGCTTGGTGAGCCATTACCTCACCAACTACCTAATCCGACGCGGGCCACTCCCAAAGCGGATAAATCCTTTAATCCGAAGATCATATGCGGTATTAGCTACCCTTTCGGGCAGTTATCCCTCACTTTGGGGTATGTTCCCACGCGTTACTCAGCCGTCCGCCGCTCGCCGCCAAGTAGTAAACTACTCGCGCTGCCGCTCGACTTGCATGTGTTAGGCACGCCGCCAGCGTTCAT
>cons0095|26
TCTGGGCCGTGTCTCAGTCCCAGTGTGGCCGATCACCCTCTCAGGTCGCTATGTATCGTCGCCTTGGTGAGCCGTTACCTCACCAACTAGCTAATACAACGCAGGTCCATCTGGTAGTGATGCAATTGCACCTTTTAAGCAAATGTCATGCAACATCTACTCTTATGCGGTATTAGCTATCGTTTCCAATAGTTATCCCCCGCTACCAGGCAGGTTACCTACGCGTTACTCACCCGTTCGCAACTCATCCAGAGAAGCAAGCTCCTCCTTCAGCGTTCTACTTGCATGTATTAGGCACGCCGCCAGCGTTCGT
>cons0096|26
TTTGGGCCGTGTCTCAGTCCCAATGTGGCCGATCACCCTCTCAGGTCGGCTATGCATCACGGCCTTGGTGAGCCGTTACCTCACCAACTAGCTAATGCACCGCGGGTCCATCCATCAGCAGAAGCTTGCGCCTCTTTTCCTCTTCAACCATGCGGTTCGAAGACCTATGCGGTTTTAGCATCCGTTTCCGAATGTTATCCCCCTCTGATGGGCAGGTTACCCACGTGTTACTCACCCGTTCGCCACTAGATTGACCAGTGCAAGCACCGGTCGCTCTCGTTCGACTTGCATGTATTAGGCACGCCGCCAGCGTTCGT
>cons0097|26
TCTGGGCCGTGTCTCAGTCCCAGTGTGGCGGATCATCCTCTCAGACCCGCTACTGATCGTCGCCTTGGTGGGCCTTTACCCCACCAACTAGCTAATCAGATATTGGCTGCTCAAATAGCGCAAGGTCCGAAGATCCCCTGCTTTCCCCCTCAGGACGTATGCGGTATTAGCCAATCTTTCGATTGGTTATCCCCCACTACTCGGTACATTCCAATATGTTACTCACCCGTTCGCCACTCGCCGGCAGGTGCAAGCACCTCCGCTGCCGTCCGACTTGCATGTGTAAAGCATGCCGCCAGCGTTCAAT
>cons0098|26
TCGGGCCCGTGTCTCAGTGCCCGTGTGGCTGATCATGCTCTCACATCAGCTACTGATCGCAGGCTTGGTGGGCCTCTACCCCGCCAACTACCTAATCAGACGCACACCCATCAATAAGCGGCCGAAGCCTTTGATAATAATCAGATGCCTGACCATTATAATATGGGGTATTAATCCAAATTTCTCTGGGCTATCCCCCTCTCACCGGAAGGTTGTGTACGTGTTCCGCACCCGTTTGCCGGTCGCCACCCATATATTGCTATATCGTGCTGCCCCTCGACTTGCATGTATTAAGCCTGCCGCTAGCGTTCAT
>cons0099|26
TCTGGGCCGTGTCTCAGTCCCAGTGTGGCCGATCACCCTCTCAGGTCGCTATGTATCGTCGCCTTGGTGAGCCGTTACCTCACCAACTAGCTAATACAACGCAGGTCCATCTCTTAGTGATGCAATTGCACCTTTCAAGTCAACATCATGCGATGTCGACTTTTATGCGGTATTAGCTATCGTTTCCAATAGTTATCCCCCGCTAAGAGGCAGGTTACCTACGCGTTACTCACCCTTCGCAACTCATCCGCTCGGTGCAAGCACCAAGCTTCAGCGTTCTACTTGCATGTATTAGGCACGCCGCCAGCGTTCAT
>cons0100|25
TCTGGGCCGTGTCTCAGTCCCAGTGTGGCCGATCACCCTCTCAGGTCGGCTATGTATCGTTGCCTTGGTGAGCCTGTTACCTCACCAACTAGCTAATACAACGCAGGTCCATCTGGTAGTGGTGCATTTGCACCTTTCAAGCAGCTATCATGCGATATCTACTGTTATGCGGTATTAGCTATCGTTTCCAATAGTTATCCCCCGCTACCAGGCAGGTTACCTACGCGTTACTCACCCGTTCGCAACTCATCCGGAAAGAGCAAGCTCCTTCCTTCAGCGTTCTACTTGCATGTATTAGGCACGCCGCCAGCGTTCGT
>cons0101|24
TCTGGACCGTGTCTCAGTTCCAGTGTGACTGATCATCCTCTCAGACCAGTTACGCGTCATAGCCTTGGTAAGCCGTTACCTTACCAACTAGCTGATACGATATAGCCCTATCCATTACCGAAAAACTTCCTTATCTACTTATATAGATACGGAGTATAAGGTATTAGCAGTCGTTTCCAACTGTTGTCCCTTAGTAATGGGCAAGTTAGCTATATATTACTCACCCGTGCGCCACTAAGATTAAATAGCAAGCTACTTAATCTCCGTTCGACTTGCATGTATTAGGCACGCCGCCAGCGTTCACT
>cons0102|24
TCTGGGCCGTGTCTCAGTCCCAGTGTGGCCGATCACCCTCTCAGGTCGCTATGTATCGTCGCCTTGGTGAGCCGTTACCCCACCAACTAGCTAATACAACGCAGGTCCATCTGGTAGTGATGCAATTGCACCTTTTAAGCAAATGTCATGCAACATCTACTGTTATGCGGTATTAGCTATCGTTTCCAATAGTTATCCCCCGCTACCAGGCAGGTTACCTACGCGTTACTCACCCGTTCGCAACTCATCCAGAGAAGCAAGNNCCTCCTTCAGCGTTCTACTTGCATGTATTAGGCACGCCGCCAGCGTTCGT
>cons0103|24
TCTGGGCCGTGTCTCAGTCCCAGTGTGGCCGATCACCCTCTCAGGTCGCTATGTATCGTCGCCTTGGTGAGCCGTTACCCCACCAACTAGCTAATACAACGCAGGTCCATCTGGTAGTGATGCATTTGCACCTTTTAAGCAAATGTCATGCAACATCTACTCTTATGCGGATATTAGCCTATCGTTTCCAATAGTTATCCCCCCGACCAGGCAGGTTACCTACGCGTTACTCACCCGTTCGCAACTCATCCGGAGAAGCAAGCTCCTCCTTCAGCGTTCTACTTGCATGTATTAGGCACGCCGCCAGCGTTCGT
>cons0104|24
TCTGGGCCGTGTCTCAGTCCCAGTGTGGCCGATCACCCTCTCAGGTCGCTATGTATCGTCGCCTTGGTGAGCCGTTACCCCACCAACTAGCTAATACAACGCAGGTCCATCTGGTAGTGATGCAATTGCACCTTTTAAGCAAATGTCATGCAACATCTACTGTTATGCGGTATTAGCTATCGTTTCCAATAGTTATCCCCCGCTACCAGGCAGGTTACCTACGCGTTACTCACCCGTTCGCAACTCATCCGAGAAGCAAGCTCCTCCTTCAGCGTTCTACTTGCATGTATTAGGCACGCCGCCAGCGTTCGT
>cons0105|23
TCTGGGCCGTGTCTCAGTCCCAGTGTGGCCGATCACCCTCTCAGGTCGGCTATGTATCGTTGCCTTGGTGAGCCGTTACCTCACCAACTAGCTAATACAACGCAGGTCCATCTGGTAGTGGTGCATTTGCACCTTTCAAGCAGCTATCATGCGATATCTACTGTTATGCGGTATTAGCTATCGTTTCCAATAGTTATCCCCCGCTACCAGGCAGGTTACCTACGCGTTACTCACCCTTCGCAACTCATCCGGAAAGAGCAAGCTCCTTCCTTCAGCGTTCTACTTGCATGTATTAGGCACGCCGCCAGCGTTCGT
>cons0106|22
TCTGGTCCGTATCTCAGTACCAGTGTGGGGGACATCCCTCTCAGAACCCCTATCTATCGTCGCCTTGGGGAGCCGTTACCTCTCCAACTAGCTAATAGAACGCATACTCATCTTTCACCACCGTAGCTTTAATATAAAAACGATGCCGCTCTTATATACCATTAGGTATTAATCCAAATTTCTTCGGGCTATCCCTATGTGAAAGGCAGATTGTATACGCGTTACGCACCGTGCGCCGGTTTCAGCCCGAAGGCTTCTCCCTCGACTTGCATGTGTTAGGCCTGCCGCTAGCGTTCAT
>cons0107|22
TCTGGGCCGTGTCTCAGTCCCAGTGTGGCCGATCACCCTCTCAGGTCGGCTATGCATCGTCGCCTTGGTAGGCCTTTACCCCACCAACTAGCTAATGCACCGCAAAGCCATCTCATAGTGTTAGCCGAAACCAACTTTTAAACATATATCATGCGATTTATGTTGTTATCCGGTATTAGCTATCGTTTCCAATAGTTGTCCCCGTCTATGAGGCAGGTTCTTTACGTGTTACTCACCCGTTCGCCGCTAAGTTTTTCTAGTGCAAGCACCAGAAAAACTTCGCTCGACTTGCATGTATTAGGCACGCCGCCAGCGTTGT
>cons0108|21
TCTGGGCCGTGTCTCAGTCCCAGTGTGGCCGATCACCCTCTCAGGTCGCTATGTATCGTCGCCTTGGTGAGCCGTTACCTCACCAACTAGCTAATACAACGCAGGTCCATCTGGTAGTGATGCAATTGCATCTTTTAAACAGCTGTCATGCAACAACTGTTGTTATGCGGTATTAGCTATCGTTTCCAATAGTTATCCCCCGCTACCAGGCAGGTTACCTACGCGTTACTCACCCGTTCGCAACTCATCCAAGAAGAGCAAGCTCCTCTCTTCAGCGTTCTACTTGCATGTATTAGGCACGCCGCCAGCGTTCGT
>cons0109|19
TCTGGGCCGTGTCTCAGTCCCAGTGTGGCCGATCACCCTCTCAGGTCGGCTATGCATCGTCGCCTTGGTAGGCCTTTACCCCACCAACTAGCTAATGCACCGCAAAGCCATCTCATAGTGTTAGCAAAACCAACTTTTAAACATCAACCATGCAGTTAATGCTGTTATCCGGTATTAGCTATCGTTTCCAATAGTTGTCCCAGTCTATGAGGCAGGTTCTTTACGTGTTACTCACCCGTTCGCCGCTAAGTTTTTCTAGTGCAAGCACCAGAAAAACTTCGCTCGACTTGCATGTATTAGGCACGCCGCCAGCGTTCGT
>cons0110|19
TTTGGGCCGTGTCTCAGTCCCAATGTGGCCGTTCATCCTCTCAGACCGGCTACTGATCATTGCCTTGGTGGGCCGTTACCCCTCCAACTAGCTAATCAGACGCAATCCCCTCCTTCAGCGATAGCTTATACATAGAGGCCACCTTTCATTCATAAACGATGCCGTTCATGAATCGTACGCGGTATTAGCAACGGTTTCCCGTTGTTATCCCCCTCTGAAGGGCAGGTTGATTACGCGTTACTCACCCGTTCGCCACTAACTTCAAGAGAGCAAGCTCTCTGTCTGTCCGTTCGACTTGCATGTGTTAAGCACGCCGCCAGCGTTCGT
>cons0111|19
TCTGGGCCGTGTCTCAGTCCCAGTGTGGCCGATCACCCTCTCAGGTCGCTATGTATCGTCGCCTTGGTGAGCCGTTACCTCACCAACTAGCTAATACAACGCAGGTCCATCTGGTAGTGATGCAATTGCACCTTTCAAGCAGATATCATGCAATATCTACTGTTATGCGGTATTAGCTATCGTTTCCAATAGTTATCCCCCGCTACCAGGCAGGTTACCTACGCGTTACTCACCCGTTCGCAACTCATCCGCTCGGTGCAAGCACCAAGCTTCAGCGTTCTACTTGCATGTATTAGGCACGCCGCCAGCGTTCAT
>cons0112|19
TCTGGGCCGTGTCTCAGTCCCAGTGTGGCCGATCACCCTCTCAGGTCGGCTATGCATCGTCGCCTTGGTAGGCCTTTACCCCACCAACTAGCTAATGCACCGCAAAGCCATCTCATAGTGTTAGCCGAAACCAACTTTTAAACATATATCATGCGATTTATGTGTTATCCGGTATTAGCTATCGTTTCCAATAGTTGTCCCCGTCTATGAGGCAGGTTCTTTACGTGTTACTCACCCGTTCGCCGCTAAGTTTTCTAGTGCAAGCACCAGAAAAACTTCGCTCGACTTGCATGTATTAGGCACGCCGCCAGCGTTCGT
>cons0113|19
TCTGGGCCGTGTCTCAGTCCCAGTGTGGCCGATCACCCTCAGGTCGGCTATGTATCGTTGCCTTGGTGAGCCGTTACCTCACCAACTAGCTAATACAACGCAGGTCCATCTGGTAGTGGTGCATTTGCACCTTTCAAGCAGCTATCATGCGATATCTACTGTTATGCGGTATTAGCTATCGTTTCCAATAGTTATCCCCCGCTACCAGGCAGGTTACCTACGCGTTACTCACCCGTTCGCAACTCATCCGGAAAGAGCAAGCTCCTTCCTTCAGCGTTCTACTTGCATGTATTAGGCACGCCGCCAGCGTTCGT
>cons0114|19
TTTGGGCCGTGTCTCAGTCCCAATGTGGCCGATCACCCTCTCAGGTCGGCTATGCATCACGGCCTTGGTGAGCCGTTACCTCACCAACTAGCTAATGCACCGCGGGTCCATCCATCAGCAGAAGCTTGCGCCTCTTTTCCTCTTCCAACCATGCGGTTCGGAAGACCCTATGCGGTTTTACGCATCCGTTTCCGAATGTTATCCCCCTCTGATGGGCAGGTTACCCACGTGTTACTCACCCGTTCGCCACTAGACTTGACCCAGTGCAAGCACCGGTCGCTCTCGTTCGACTTGCATGTATTAGGCACGCCGCCAGCGTTCGT
>cons0115|18
TCTGGACCGTGTCTCAGTTCCAGTGTGGCCGATCACCCTCTCAGGTCGGCTATGCATCGTTGCCTTGGTAAGCCGTTACCTTACCAACTAGCTAATGCAGCGCGGATCCATCTATAAGTGACAGCAAGACCGTCTTTCACTTTTGAACCATGCGGTTCAAAATATTATCCGGTATTAGCTCCGGTTTCCCGAAGTTATCCCAGTCTTACTAGGTAGGTTATCCACGTGTTACTCACCCGTCCGCCGCTAACATCAGAGAAGCAGCTTCTCATCCGTTCGCTCGACTTGCATGTATTAGGCACGCCGCCAGCGTTCAT
>cons0116|18
TCTGGACCGTGTCTCAGTTCCAGTGTGGCTGGTCATCCTCTCAGACCAGCTAGAGATCGCAGGCTTGGTAGGCATTTACCCCACCAACTACCTAATCCACTTCGGCTGCATCCTATCGGCATGCGGCTTTACAGTCCCGCACTTTCGTCTCTCGACACTACGCGGTATTAGCGACAGTTTCCCGTCGTTATCCCCCTCCATAAGCCAGATTCCCAAGCATTACTCACCCGTCCGCCACTCGTCAGCAAGAAAGCAAGCTTCCTCCTGCTACCGTTCGACTTGCATGTGTTAAGCCTGCCGCCAGCGTTCAAT
>cons0117|18
TCTGGACCGTGTCTCAGTTCCAGTGTGGCCGATCACCCTCTCAGGTCGGCTATGCATCGTTGCCTTGGTAAGCCGTTACCTTACCAACTAGTCTAATGCAGCGCGGATCCATCTATAAGTGACAGCAAGACCGTCTTTTACTTTTGAACCATGCGGTTCAAAATATTATCCGGTATTAGCTCCGGTTTCCCGAAGTTATCCCAGTCTTATAGGTAGGTTATCCACGTGTTACTCACCCGTCCGCCGCTAACATCAGAGAAGCAGCTTCTCGTCCGTTCGCTCGACTTGCATGTATTAGGCACGCCGCCAGCGTTCAT
>cons0118|17
TCTGGACCGTGTCTCAGTTCCAGTGTGGCCGATCACCCTCAGGTCGGCTATGCATCGTTGCCTTGGTAAGCCGTTACCTTACCAACTAGCTAATGCAGCGCGGATCCATCTATAAGTGACAGCAAGACCGTCTTTCACTTTTGAACCATGCGGTTCAAAATATTATCCGGTATTAGCTCCGGTTTCCCGAAGTTATCCCAGTCTTATAGGTAGGTTATCCACGTGTTACTCACCCGTCCGCCGCTAACATCAGAGAAGCAGCTTCTCGTCCGTTCGCTCGACTTGCATGTATTAGGCACGCCGCCAGCGTTCAT
>cons0119|17
TCTGGGCCGTGTCTCAGTCCCAGTGTGGCCGGTCACCCTCTCAGGCCGCTACCCGTCGTCGCCTTGGTAAGCCATTACCTCACCAACAAGCTGATAGGCCGTGAGCCCATCTAAAACCACTCCATAACGCTTTCCACCAACACCCCATGCGGAGATTGGTCGTATCCGGTATTAGACCCAGTTTCCCAGGCTTATCCCAGAGTCAAAGGTAGGTCACTCACGTATTACTCACCCGTTCGCCACTAATCCACCTAGCAAGCTAGGCTTCATCGTTCGACTTGCATGTGTTAAGCACGCCGCCAGCGTTCGT
>cons0120|17
TTTGGGCCGTGTCTCAGTCCCAATGTGGCCGTTCATCCTCTCAGACCGGCTACTGATCATTGCCTTGGTGGGCCGTTACCCCTCCAACTAGCTAATCAGACGCAATCCCCTCCTTCAGCGATAGCTTATACATAGAGGCCACCTTTCATTCACAAGCGATGCCGCTTATGAATCGTACGCGGTATTAGCAACGGTTTCCCGTTGTTATCCCCCTCTGAAGGGCAGGTTGATTACGCGTTACTCACCCGTTCGCCACTAACTTCAAGAGAGCAAGCTCTCTGTCTGTCCGTTCGACTTGCATGTGTTAAGCACGCCGCCAGCGTTCGT
>cons0121|16
TCTGGACCGTGTCTCAGTTCCAGTGTGGGGGACCTTCCTCTCAGAACCCCTACCGATCGAAGGCTAGGTGGGCCGTTACCCCGCCTACTACCTAATCGGACGCATCACCATCTCATACCGATAAATCTTTGGTTATATCACCATGCGGTAACATAACAACATCGGGTATTAATCTTACTTTCGCAAGGCTATCCCCGAGTATGAGGCAGGTTTGATACGCGTTACGCACCGTGCGCCGGTCGCCATCAGAAGAAGCAAGCTTCTTCCATGCTGCCCCTCGACTTGCATGTGTTAANGCCTGTAGCTAGCGTTCAT
>cons0122|16
TCTGGACCGTGTCTCAGTTCCAGTGTGGCCGATCACCCTCTCAGGTCGGCTATGCATCGTTGCCTTGGTAAGCCGTTACCTTACCAACTAGNCTAATGCAGCGCGGATCCATCTATAAGTGACAGCAAGACCGTCTTTTACTTTTGAACCATGCGGTTCAAAATATTATCCGGTATTAGCTCCGGTTTCCCGAAGTTATCCCAGTCTTATAGGTAGGTTATCCACGTGTTACTCACCCGTCCGCCGCTAACATCAGAGAAGCAGCTTCTCGTCCGTTCGCTCGACTTGCATGTATTAGGCACGCCGCCAGCGTTCAT
>cons0123|16
TCTGGGCCGTGTCTCAGTCCCAGTGTGGCCGATCACCCTCTCAGGTCGGCTATGCATCGTTGCCTTGGTAGGCCTTTACCCCACCAACTAGCTAATGCACCGCAAAGCCATCTCATAGTGTTAGCAAAACCAACTTTCAAACATCAACCATGCAGTTAATGCTGTTATCCGGTATTAGCTATCGTTTCCAATAGTTGTCCCAGTCTATAAGGCAGGTTCTTTACGTGTTACTCACCCGTTCGCCGCTAAGTTTTCTAGTGCAAGCACCAGAAAACTTCGCTCGACTTGCATGTATTAGGCACGCCGCCAGCGTTCGT
>cons0124|16
TCTGGGCCGTGTCTCAGTCCCAGTGTGGCCGATCACCCTCTCAGGTCGCTATGTATCGTCGCCTAGGTGAGCCGTTACCTCACCTACTAGCTAATACAACGCAGGTCCATCTGGTAGTGGTGCAATTGCACCTTTCAATTAATTATCATGCAATAATTAATATTATGCGGTATTAGCTATCGTTTCCAATAGTTATCCCCCGCTACCAGGCAGGTTACCTACGCGTTACTCACCCGTTCGCAACTCACAGTCTATGGTGTAGCAAGCTACGGTATAAACTGTGCGTTCTACTTGCATGTATTAGGCACGCCGCCAGCGTTCGT
>cons0125|16
TAAGGGCCGTGTCTCAGTCCCCTTGTGGCCGTTCACCCTCTCAGGCCGGCTACCCATCATCGCCTTGGTGAGCCGTTACCTCTCCAACTAGCTAATGGGACGCAAAGCTCTCTCACAGCGCATATAGCTTTCATAATTTTAGGATGCCCTAAAATCATAATATCAGGTATTAGCATTCGTTTCCAAATGTTGTCCCTAACTGTGAGGCAAGTTCTTTACGCGTTACTCACCCGTCCGCCACCCAAACCGAAGTTCAAGTAGACTTGCATGTGTTAAGCATTCTGTCAGCGTTCAT
>cons0126|16
TCGGGCCCGTGTCTCAGTGCCCGTGTGGCTGATCATGCTCTCACATCAGCTACTGATCGCAGGCTTGGTGGGCCATTACCCCGCCAACTACCTAATCAGCCGCACACCCATCAACAAGCGCCGTAGCTATAATATAAAAATGATGCCATCTTTATATGTTACGGGGTATTAATCCAAATTTCTCTGGGCTATTCCCCACTTGTAGGAAGGTTGTGTACGTGTTCCGCACCCGTTTGCCGGTCGCCGCCCATGTATTGCTACACTGCGCTGCCCCACGACTTGCATGTATTAAGCCTGCCGCTAGCGTTCAT
>cons0127|15
TCTGGGCCGTGTCTCAGTCCCAGTGTGGCCGATCACCCTCTCAGGTCGGCTATGCATCGTCGCCTTGGTAGGCCTTTACCCCACCAACTAGCTAATGCACCGCAAAGCCATCTCATAGTGTTAGCAAAACCAACTTTTAAACATCAACCATGCAGTTAATGCTGTTATCCGGTATTAGCTATCGTTTCCAATAGTTGTCCCAGTCTATGAGGCAGGTTCTTTACGTGTTACTCACCCGTTCGCCGCTAAGTTTTCCGGTGCAAGCACCAGAAAACTTACGTCTCGACTTGCATGTATTAGGCACGCCGCCAGCGTTCGT
>cons0128|15
TAAGGGCCGTATCTCAGTCCCCTTGTGGCCGTCCACCCTCTCAGGCCGGCTACCTATCTTCGCCTTGGTGGGCCGTTACCCCTCCAACTAGCTAATAGGACGCAAGGCTCTCCGCAGGCGCTCCTTTCATCACTAAGCTATGCAGCTTAATGACCTTATCCGGTATTATCAGCAGTTTCCTGCTGTTATCCCAGTCCCGCAGGCAAGTTCCTTACGCGTTACTCACCCGTCCGCCATGGTTACCATGTGCAAGCACCACTTCCCCATCGACTTGCATGTGTTAAGCATTCTGTCAGCGTTCAT
>cons0129|15
TCTGGACCGTGTCTCAGTTCCAGTGTGGCCGATCACCCTCTCAGGTCGGCTATGCATCGTTGCCTTGGTAAGCCGTTACCTTACCAACTAGCTAATGCAGCGCGGATCCATCTATAAGTGACAGCAAGACCGTCTTTCACTTTTGAACCATGCGGTTCAAAATATTATCCGGTATTAGCTCCGGTTTCCCGAAGTTATCCCAGTCTTATAGGTAGGTTATCCACGTGTTACTCACCCGTCCGCCGCCAACATCAGAGAAGCAGCTTCTCGTCCGTTCGCTCGACTTGCATGTATTAGGCACGCCGCCAGCGTTCAT
>cons0130|15
TCTGGACCGTGTCTCAGTTCCAGTGTGGCCGATCACCCTCCCAGGTCGGCTATGCATCGTTGCCTTGGTAAGCCGTTACCTTACCAACTAGCTAATGCAGCGCGGATCCATCTATAAGTGACAGCAAGACCGTCTTTTACTTTTGAACCATGCGGTTCAAAATATTATCCGGTATTAGCTCCGGTTTCCCGAAGTTATCCCAGTCTTATAGGTAGGTTATCCACGTGTTACTCACCCGTCCGCCGCTAACATCAGAGAAGCAAGCTTCTCGTCCGTTCGCTCGACTTGCATGTATTAGGCACGCCGCCAGCGTTCAT
>cons0131|15
TCTGGACCGTGTCTCAGTTCCAGTGTGGCCGATCACCCTCTCAGGTCGGCTATGCATCGTTGCCTTGGTAAGCCGTTACCTTACCAACTAGCTAATGCAGCGCGGATCCATCTATAAGTGACAGCAAGACCGTCTTTCGCTTTTGAACCATGCGGTTCAAAATATTATCCGGTATTAGCTCCGGTTTCCCGAAGTTATCCCAGTCTTATAGGTAGGTTATCCACGTGTTACTCACCCGTCCGCCGCTAACATCAGAGAAGCAGCTTCTCGTCCGTTCGCTCGACTTGCATGTATTAGGCACGCCGCCAGCGTTCAT
>cons0132|14
TCTGGGCCGTGTCTCAGTCCCAGTGTGGCCGATCACCCTCTCAGGTCGCTATGTATCGTCGCCTTGGTGAGCCGTTACCCCACCAACTAGCTAATACAACGCAGGTCCATCTGGTAGTGATGCAATTGCACCTCTAAGTAAATGTCATGCAACATCTACTCTTATGCGGTATTAGCTATCGTTTCCAATAGTTATCCCCCGCTACCAGGCAGGTTACCTACGCGTTACTCACCCGTTCGCAACTCATCCAGAGAGCAAGCTCCTCCTTCAGCGTTCTACTTGCATGTATTAGGCACGCCGCCAGCGTTCGT
>cons0133|14
TCTGGACCGTGTCTCAGTTCCAGTGTGGCCGATCACCCTCTCAGGTCGGCTATGCATCGTTGCCTTGGTAAGCCGTTACCTTACCAACTAGCTAATGCAGCGCGGACCCATCTATAAGTGACAGCAAGACCGTCTTTCACTTTTGAACCATGCGGTTCAAAATATTATCCGGTATTAGCTCCGGTTTCCCGAAGTTATCCCAGTCTTATAGGTAGGTTATCCACGTGTTACTCACCCGTCCGCCGCTAACATCAGAGAAGCAGCTTCTCGTCCGTTCGCTCGACTTGCATGTATTAGGCACGCCGCCAGCGTTCAT
>cons0134|14
TCTGGGCCTGTCTCAGTCCCAGTGTGGCCGATCACCCTCTCAGGTCGGCTATGTATCGTTGCCTTGGTGAGCCGTTACCTCACCAACTAGCTAATACAACGCAGGTCCATCTGGTAGTGGTGCATTTGCACCTTTCAAGCAGCTATCATGCGATATCTACTGTTATGCGGTATTAGCTATCGTTTCCAATAGTTATCCCCCGCTACCAGGCAGGTTACCTACGCGTTACTCACCCGTTCGCAACTCATCCGGAAAGAGCAAGCTCCTTCCTTCAGCGTTCTACTTGCATGTATTAGGCACGCCGCCAGCGTTCGT
>cons0135|14
TCTGGACCGTGTCTCAGTTCCAGTGTGGCTGGTCATCCTCTCAGACCAGCTAGAGATCGCAGGCTTGGTAGGCATTTACCCCACCAACTACCTAATCCCACTTGGGCTCATCCTATGGCATGCGGCTTTACAGTCCCGCACTTCGTCTCTCGACACTACGCGGTATTAGCGACAGTTTCCCGTCGTTATCCCCCTCCATAAGCCAGATTCCCAAGCATTACTCACCCGTCCGCCACTCGTCAGCAAGAAAGCAAGCTTCCTCCTGCTACCGTTCGACTTGCATGTGTTAAGCCTGCCGCCAGCGTTCAAT
>cons0136|14
TCTGGACCGTGTCTCAGTTCCAGTGTGGCCGATCACCCTCTCAGGTCGGCTATGCATCGTTGCCTTGGTAAGCCGTTACCTTACCAACTAGCTAATGCAGCGCGGATCCATCTATAAGTGACAGCAAGACCGTCTTTCACTTTTGAACCATGCGGTTCAAAATATTATCCGGTATTAGCTCCGGTTTCCCGAAGTTATCCCAGTCTTATAGGTAGGTTATCCACGTGTTACTCACCCGTCCGCCGCTAACATCAGAGAAGNCACTTCTCGTCCGTTCGCTCGACTTGCATGTATTAGGCACGCCGCCAGCGTTCAT
>cons0137|14
TCTGGTCCGTGTCTCAGTACCAGTGTGGGGGATCTCCCTCTCAGGACCCCTACCTATCGTAGCCTTGGTATGCCGTTACCATACCAACTAGCTAATAGGACGCATACTCATCTTATACCGCCTCAGCTTTAATTATTAATTGATGCCAATCAATAATACTATGAGGTATTAATCCAAATTTCTTCGGGCTATCCCTCTGTATAAGGTAGATTATATACGCGTTACGCACCCGTGCGCCGGTTTCTGTATCCGAAAATACTTCTCCCTCGACTTGCATGTGTTAGGCCTGCCGCTAGCGTTCAT
>cons0138|13
TCTGGACCGTGTCTCAGTTCCAGTGTGGCCGATCACCCTCTCAGGTCGGCTATGCATCGTTGCCTTGGTAAGCCGTTACCTTACCAACTAGCTAATGCAGCGCGGATCCATCTATAAGTGACAGCAAGACCGTCTTTCTTANAACCATGCGGTTCAAAATATTATCCGGTATTAGCTCCGGTTTCCCGAAGTTATCCCAGTCTTATAGGTAGGTTATCCACGTGTTACTCACCCGTCCGCCGCTAACATCAGAGAAGCAAGCTTCTCGTCCGTTCGCTCGACTTGCATGTATTAGGCACGCCGCCAGCGTTCAT
>cons0139|13
TCTGGGCCGTGTCTCAGTCCCAGTGTGGCCGATCACCCTCTCAGGTCGCTATGTATCGTCGCCTTGGTGAGCCGTTACCCCACCAACTAGCTAATACAACGCAGGTCCATCTGGTAGTGATGCAATTGTCACCTTTTAAGCAAATGTCATGCAACATCTACTGTTATGCGGTATTAGCTATCGTTTCCAATAGTTATCCCCCGCTACCAGGCAGGTTACCTACGCGTTACTCACCCGTTCGCAACTCATCCGGAGAAGCAAGCTCCTCCTTCAGCGTTCTACTTGCATGTATTAGGCACGCCGCCAGCGTTCGT
>cons0140|13
TCTGGGCCGTGTCTCAGTCCCAGTGTGGCCGATCACCCTCTCAGGTCGGCTATGTATCGTTGCCTTGGTGAGCCGTTACCTCACCAACTAGCTAATACAACGCAGGTCCATCTGGTAGTGGTGCATTTGCACCTTTCAAGCAGCTATCATGCGATATCTACTGTTATGCGGTATTAGCTATCGTTTCCAATAGTTATCCCCCGCTACCAGGCAGGTTACCTACGCGTTACTCACCCGTTCGCAACTCATCCGGAAAGAGCAAGCTACCTTCCTTCCAGCGTTCTACTTGCATGTATTAGGCACGCCGCCAGCGTTCGT
>cons0141|13
TTTGGGCCGTGTCTCAGTCCCAATGTGGCCGATCACCCTCTCAGGTCGGCTATGCATCACGGCCTTGGTGAGCCGTTACCTCACCAACTAGCTAATGCACCGCGGGTCCATCCATCAGCAGAAGCTTGCGCCTCTTTTCCTCTTCCAACCATGCGGTTCGGAAGACCCTATGCGGTTTTACGTCCACTCCGTTTCCGAAATGTTCATCCCCCCTATGATGGGCAGGTTACCCACGTGTTACTCACCCGTTCGCCACTAGATTGACCCAGTGCAAGCACCGGTCGCTCTCGTTCGACTTGCATGTATTAGGCACGCCGCCAGCGTTCGT
>cons0142|13
TCTGGACCGTGTCTCAGTTCCAGTGTGGCCGATCACCCTCTCAGGTCGGCTATGCATCGTTGCCTTGGTAAGCCGTTACCTTACCAACTAGCTAATACAACGCAGGTCCATCTGGTAGTGGTGCATTTGCACCTTTCAAGCAGCTATCATGCGATATCTACTGTTATGCGGTATTAGCTATCGTTTCCAATAGTTATCCCCCGCTACCAGGCAGGTTACCTACGCGTTACTCACCCGTTCGCAACTCATCCGGAAAGAGCAAGCTCCTTCCTTCAGCGTTCTACTTGCATGTATTAGGCACGCCGCCAGCGTTCGT
>cons0143|13
TTTGGGCCGTGTCTCAGTCCCAATGTGGCCGATCACCCTCTCAGGTCGGCTATGCATCACGGCCTTGGTGAGCCGTTACCTCACCAACTAGCTAATGCACCGCGGGTCCATCCATCAGCAGAAGCTTGCGCCTCTTTTCCTCTTCCAAACCATGCGGTTCGAAGACCCTATGCGGTTTTAGCATCCGTTTCCGAATGTTATCCCCCTCTGATGGGCAGGTTACCCACGTGTTACTCACCCGTTCGCCACTAGATTGACCAGTGCAAGCACCGGTCGCTCTCGTTCGACTTGCATGTATTAGGCACGCCGCCAGCGTTCGT
>cons0144|13
TCTGGGCCGTGTCTCAGTCCCAGTGTGGCCGATCACCCTCTCAGGTCGCTATGTATCGTCGCCTAGGTGAGCCGTTACCTCACCTACTAGCTAATACAACGCAGGTCCATCTGGTAGTGATGCAATAGCATCTTTCAATCAATTATCATGCAATAATCAATATTATGCGGTATTAGCTATCGTTTCCAATAGTTATCCCCCGCTACCAGGCAGGTTACCTACGCGTTACTCACCCGTTCGCAACTCACAGTCTATGGTGTAGCAAGCTACGGTATAAACTGTGCGTTCTACTTGCATGTATTAGGCACGCCGCCAGCGTTCGT
>cons0145|13
TCTGGACCGTGTCTCAGTTCCAGTGTGGCCGATCACCCTCTCAGGTCGGCTATGCATCGTTGCCTTGGTAAGCCGTTACCTTACCAACTAGCTAATGCAGCGCGGATCCATCTATAAGTGACAGCAAGACCGTCTTTCACTTTTGAACCATGCGGTTCAAAATATTATCCGGTATTAGCTCCGGTTTCCCGAAGTTATCCCAGTCTTATAGGTAGGTTATCCACGTGTTACTCACCCGTCCGCCGCTAACATCAGAGAAGCAAGCTTCTCATCCGTTCGCTCGACTTGCATGTATTAGGCACGCCGCCAGCGTTCAT
>cons0146|12
TCTGGGCCGTGTCTCAGTCCCAGTGTGGCCGATCACCCTCTCAGGTCGGCTATGTATCGTTGCCTTGGTGAGCCGTTACCTCACCAACTAGCTAATACAACGCAGGTCCATCTGGTAGTGGTGCATTTGCACCTTTCGAGCAGCTATCATGCGATATCTACTGTTATGCGGTATTAGCTATCGTTTCCAATAGTTATCCCCCGCTACCAGGCAGGTTACCTACGCGTTACTCACCCGTTCGCAACTCATCCGGAAAGAGCAAGCTCCTTCCTTCAGCGTTCTACTTGCATGTATTAGGCACGCCGCCAGCGTTCGT
>cons0147|12
TCTGGGCCGTGTCTCAGTCCCAGTGTGGCCGATCACCCTCTCAGGTCGCTATGTATCGTCGCCTTGGTGAGCCGTTACCCCACCAACTAGCTAATACAACGCAGGTCCATCTGGTAGTGATGCATTGCACCTTCTAAGCAAATGTCATGCAACATCTACTCTTATGCGGTATTAGCTATCGTTTCCAATAGTTATCCCCCGCTACCAGGCAGGTTACCTACGCGTTACTCACCCGTTCGCAACTCATCCGGAGAAGCAAGCTCCTCCTTCAGCGTTCTACTTGCATGTATTAGGCACGCCGCCAGCGTTCGT
>cons0148|12
TCTGGACCGTGTCTCAGTTCCAGTGTGGCCGATCACCCTCTCAGGTCGGCTATGCATCGTTGCCTTGGTAAGCCGTTACCTTACCAACTAGCTAATGCAGCGCGGATCCATCTATAAGTGACAGCAAGACCGCCTTTCACTTTTGAACCATGCGGTTCAAAATATTATCCGGTATTAGCTCCGGTTTCCCGAAGTTATCCCAGTCTTATAGGTAGGTTATCCACGTGTTACTCACCCGTCCGCCGCTAACATCAGAGAAGCAGCTTCTCGTCCGTTCGCTCGACTTGCATGTATTAGGCACGCCGCCAGCGTTCAT
>cons0149|12
TCTGGGCCGTGTCTCAGTCCCAGTGTGGCCGATCACCCTCTCAGGTCGGCTATGTATCGTTGCCTTGGTGAGCCGTTACCTCACCAACTAGCTAATACAACGCAGGTCCATCTGGTAGTGGTGCATTTGCACCTTTCAACGCAGCTATCATGCGATATCTACTGTTATGCGGTATTAGCTATCGTTTCCAATAGTTATCCCCCGCTACCAGGCAGGTTACCTACGCGTTACTCACCCGTTCGCAACTCATCCGGAAAGAGCAAGCTCCTTCCTTCAGCGTTCTACTTGCATGTATTAGGCACGCCGCCAGCGTTCGT
>cons0150|12
TCTGGACCGTGTCTCAGTTCCAGTGTGGCCGATCACCCTCTCAGGTCGGCTATGCATCGTTGCCTTGGTAAGCCGTTACCTTACCAACTAGTCTAATGCAGCAGCGGATCCATCTATAAGTGACAGCAAGACCGTCTTTTACTTTTGAACCATGCGGTTCAAAATATTATCCGGTATTAGCTCCGGTTTCCCGAAGTTATCCCAGTCTTATAGGTAGGTTATCCACGTGTTACTCACCCGTCCGCCGCTAACATCAGAGAAGCAGCTTCTCGTCCGTTCGCTCGACTTGCATGTATTAGGCACGCCGCCAGCGTTCAT
>cons0151|12
TCTGGGCCGTGTCTCAGTCCCAGTGTGGCCGATCACCCTCTCAGGTCGCTATGTATCGTCGCCTTGGTGAGCCCTTACCCCACCAACTAGCTAATACAACGCAGGTCCATCTGGTAGTGATGCAATTGCACCTTTTAAGCAAATGTCATGCAACATCTACTCTTATGCGGTATTAGCTATCGTTTCCAATAGTTATCCCCCGCTACCAGGCAGGTTACCTACGCGTTACTCACCCGTTCGCAACTCATCCAGAGAAGCAAGCTCCTCCTTCAGCGTTCTACTTGCATGTATTAGGCACGCCGCCAGCGTTCGT
>cons0152|12
TCTGGGCCGTGTCTCAGTCCCAGTGTGGCGGATCATCCTCTCAGACCCGCTACTGATCGTTGCCTTGGTAGGCCTTTACCCCACCAACTAGCTAATCAGATATCGGCCGCTCGAATAACGCAAGGCCCGAAGGTCCCCTGCTTTCCTCCTCAGAGAATATGCGGTATTAGCTAATCTTTCGATTAGTTATCCCCCATTACTCGGTACGTTCCGATATGTTACTCACCCGTTCGCCACTCGCCACCCAAGAAGCAAGCTTCTCTGTGCTGCCGTCCGACTTGCATGTGTAAAGCATGCCGCCAGCGTTCAAT
>cons0153|11
TCTGGGCCGTGTCTCAGTCCCAGTGTGGCCGATCACCCTCTCAGGTCGGCTATGTATCGTCGCCTCGGTGAGCCGTTACCCCACCAACTAGCTAATACAACGCAGGTCCATCTGGTAGTGATGCATTTGCACCTTTTAAGCAAATGTCATGCAACATCTACTCTTATGCGGTATTAGCTATCGTTTCCAATAGTTATCCCCCGCTACCAGGCAGGTTACCTACGCGTTACTCACCCGTTCGCAACTCATCCGGAGAAGCAAGCTCCTCCTTCAGCGCTCTACTTGCATGTATTAGGCACGCCGCCAGCGTTCGT
>cons0154|11
TTTGGGCCGTGTCTCAGTCCCAATGTGGCCGTCCGACCTCTCAGTCCGGCTACCGATCGTTGCTTTGGTAGGCTTTTACCCTGCCAACTGGCTAATCGGACGCGGGCCCATCCTATACCTGATTGCTCATTTCCCGACAAAACCATGCGGTCTCGCCGACTTATGCGGTCTTACCAGCCGTTTCCAGCTGCTATCCCCCTGTATAGGGCAGGTTGCCCACGCGTTACTCACCCGTCCGCCACTAAGAATTACAGCCTTCCATCCGAAAACTTCCGTCTGTAATCTCCGTTCGACTTGCATGTGTTAGGCACGCCGCCAGCGTTCAT
>cons0155|11
TCTGGACCGTGTCTCAGTTCCAGTGTGGCCGATCACCCTCTCAGGTCGGCTATGCATCGTTGCCTTGGTAAGCCGTTACCTTACCAACTAGCTAATGCAGCGCGGATCCATCTATAAGTGACAGCAAGACCGTCTTTCACTTTTGAACCATGCGGTTCAAAATATTATCCGGTATTAGCTCCGGTTTCCCGAAGTTATCCCAGTCTTACTAGGTAGGTTATCCACGTGTTACTCACCCGTCCGCCGCTAACATCAGAGAAGCAGCTTCTCGTCCGTTCGCTCGACTTGCATGTATTAGGCACGCCGCCAGCGTTCAT
>cons0156|11
TCTGGGCCGTGTCTCAGTCCCAGTGTGGCCGATCACCCTCTCAGGTCGCTATGTATCGTCGCCTTGGTGAGCCGTTACCTCACCAACTAGCTAATACAACGCAGGTCCATCTGGTAGTGGAGCAATTGCCCCTTTTAAACAGTTATCATGCAATAACTGTTGTCATGCGGTATTAGCTATCGTTTCCAATAGTTATCCCCCGCTACCAGGCAGGTTACCTACGCGTTACTCACCCGTTCGCAACTCATCCAGAAGAGCAAGCTCCTCCTTCAGCGTTCTACTTGCATGTATTAGGCACGCCGCCAGCGTTCAT
>cons0157|11
TCTGGGCCGTGTCTCAGTCCCAGTGTGGCCGATCACCCTCTCAGGTCGCTATGTATCGTCGCCTTGGTGAGCCGTTACCCCACCAACTAGCTAATACAACGCAGGTCCATCTGGTAGTGATGCAATTGCACCTTTTAAGCAAATGTCATGCAACATCTACTATTATGACGGTATTAGCTATCGTTTCCAATAGTTATCCCCCGCTACCAGGCAGGTTACCTACGCGTTACTCACCCGTTCGCAACTCATCCAGAAGAGCAAGCTCTCCCTTCAGCGTTCTACTTGCATGTATTAGGCACGCCGCCAGCGTTCGT
>cons0158|11
TCTGGACCGTGTCTCAGTTCCAGTGTGGGGGACCTTCCTCTCAGAACCCCTACCGATCGAAGGCTAGGTGGGCCGTTACCCCGCCTACTACCTAATCGGACGCATCACCATCTCATACCGATAAATCTTTGGTTACTCTCCCATGCGAGAAAGCAACAACATCGGGTATTAATCTTACTTTCGCAAGGCTATCCCCGAGTATGAGGCAGGTTTGATACGCGTTACGCACCCGTGCGCCGGTCGCCGGCATTGAAAGCAAGCTTTCAACCCGCTGCCCCTCGACTTGCATGTGTTAAGCCTGTAGCTAGCGTTCAT
>cons0159|11
TCTGGACCGTGTCTCAGTTCCAGTGTGGCCGATCACCCTCTCAGGTCGGCTATGCATCGTTGCCTTGGTAAGCCGTTACCTTACCAACTAGCTAATGCAGCGCGGATCCATCTATAAGTGACAGCAAGACCGTCTTTCACTTTTGAACCATGCGGTTCAAAATATTATCCGGTATTGGCTCCGGTTTCCCGAAGTTATCCCAGTCTTATAGGTAGGTTATCCACGTGTTACTCACCCGTCCGCCGCTAACATCAGAGAAGCAGCTTCTCGTCCGTTCGCTCGACTTGCATGTATTAGGCACGCCGCCAGCGTTCAT
>cons0160|11
TCTGGACCGTGTCTCAGTTCCAGTGTGGCCGATCACCCTCTCAGGTCGGCTATGCATCGTTGCCTTGGTAAGCCGTTACCTTACCAACTAGCTAATGCAGCGCGGATCCATCTATAAGTGACAGCAAGACCGTCTTTCACTTTTGAACCATGCGGTTCAAAATATTATCCGGTATTAGCTCCGGTTTCCCGAAGTTATCCCAGTCTTATAGGTAGGTTATCCACGTGTTACTCACCCGTCCGCCGCTAACATCAGAGAAGCACTTCTCATCCGTTCGCTCGACTTGCATGTATTAGGCACGCCGCCAGCGTTCAT
>cons0161|11
TCTGGGCCGTGTCTCAGTCCCAGTGTGGCTGGTCGTCCTCTCAGACCAGCTACAGATCGTCGCCTTGGTAGGCCTTTACCCCACCAACTAGCTAATCTGCCATCGGCCGCTCCAATAGCGCGAGGTCCGAAGATCCCCCGCTTTCACCCTCAGGTCGTATGCGGTATTAATCCGGCTTTCGCCGAGCTATCCCCCACTACTGGGCACGTTCCGATGTATTACTCACCCGTTCGCCACTCGCCGCCAGGCCGAAGCCCGCGCTGCCGTTCGACTTGCATGTGTAAAGCATGCCGCCAGCGTTCAAT
>cons0162|11
TTTGGGCCGTGTCTCAGTCCCAATGTGGCCGATCACCCTCTCAGGTCGGCTATGCATCACGGCCTTGGTGAGCCGTTACCTCACCAACTAGCTAATGCACCGCGGGTCCATCCATCAGCAGAAGCTTGCGCCTCTTTTCCTCTTCCAAACCATGCGGTTCGAAGACCTATGCGGTTTTAGTCATCCGTTTCCGAAATGTTATCCCCCCTCTGATGGGCAGGTTACCCACGTGTTACTCACCCGTTCGCCACTAGATTGACCAGTGCAAGCACCGGTCGCTCTCGTTCGACTTGCATGTATTAGGCACGCCGCCAGCGTTCGT
>cons0163|10
TCTGGACCGTGTCTCAGTTCCAGTGTGGCCGATCACCCTCTCAGGTCGGCTATGCATCGTTGCCTTGGTAAGCCGTTACCTTACCAACTAGCTAATGCAGCGCGGATCCATCTATAAGTGACAGCAAGACCGTCTTTCACTTTTGAACCATGCGGTTCAAAATATTATCCGGTATTAGCTCCGGTTTCCCGAAGTTATCCCAGTCTCATAGGTAGGTTATCCACGTGTTACTCACCCGTCCGCCGCTAACATCAGAGAAGCAGCTTCTCGTCCGTTCGCTCGACTTGCATGTATTAGGCACGCCGCCAGCGTTCAT
>cons0164|10
TCTGGACCGTGTCTCAGTTCCAGTGTGGCCGATCACCCTCTCAGGTCGGCTATGCATCGTTGCCTTGGTAAGCCGTTACCTTACCAACTAGCTAATGCAGCGCGGATCCATCTATAAGTGACAGCAAGACCGTCGTTCACTTTTGAACCATGCGGTTCAAAATATTATCCGGTATTAGCTCCGGTTTCCCGAAGTTATCCCAGTCTTATAGGTAGGTTATCCACGTGTTACTCACCCGTCCGCCGCTAACATCAGAGAAGCAGCTTCTCGTCCGTTCGCTCGACTTGCATGTATTAGGCACGCCGCCAGCGTTCAT
>cons0165|10
TCTGGGCCGTGTCTCAGTCCCAGTGTGGCCGATCACCCTCTCAGGTCGGCTATGTATCGTTGCCTTGGTGAGCCGTTACCTCACCAACTAGCTAATACAACGCAGGTCCATCTGGTAGTGGTGCATTTGCACCTTTCAAGCAGCTATCATGCGATATCTACTGTTATGCGGTATTACGCTATCGTTTCCAATAGTTATCCCCCGCTACCAGGCAGGTTACCTACGCGTTACTCACCCGTTCGCAACTCATCCGGAAAGAGCAAGCTCCTTCCTTCAGCGTTCTACTTGCATGTATTAGGCACGCCGCCAGCGTTCGT
>cons0166|10
TCTGGACCGTGTCTCAGTTCCAGTCTGGCTGATCATCCTCTCAGACCAGCTATGGATCGTCGGCTTGGTAGGCCATTACCCTACCAACAACCTAATCCAACGCAGGCTTCTCCCAAAGCGGATAAATCCTTTAATCCGAAGACCATATGCGGCATTAGCTACCCTTTCGGGCAGTTATTCCTCACTTTGGGGCAAATTCCTACGCGTTACTCAGCCGTTCGCCGCTCGCCGACAGGGTGCAAGCACCCCTCGCTGCCGCTCGACTTGCATGTGTTAGGCACGCCGCCAGCATTCAT
>cons0167|10
TCTGGGCCGTGTCTCAGTCCCAGTGTGGCCGATCACCCTCTCAGGTCGGCTATGTATCGTTGCCTTGGTGAGCCGTTACCTCACCAACTAGCTAATGCAGCGCGGATCCATCTATAAGTGACAGCAAGACCGTCTTTCACTTTTGAACCATGCGGTTCAAAATATTATCCGGTATTAGCTCCGGTTTCCCGAAGTTATCCCAGTCTTATAGGTAGGTTATCCACGTGTTACTCACCCGTCCGCCGCTAACATCAGAGAAGCAGCTTCTCGTCCGTTCGCTCGACTTGCATGTATTAGGCACGCCGCCAGCGTTCAT
>cons0168|10
TCTGGGCCGTGTCTCAGTCCCAGTGTGGCCGATCACCCTCTCAGGTCGCTATGTATCGTCGCCTTGGTGAGCCGTTACCCCACCAACTAGCTAATACAACGCAGGTCCATCTGGTAGTGATGCAATTGCACCTTTTAAGCAAATGTCATGCAACATCTACTGTTATGCGGTATTAGCTATCGTTTCCAATAGTTATCCCCCGCTACCAGGCAGGTTACCTACGCGTTACTCACCCTTCGCAACTCATCCAGAGAAGCAAGCTCCTCCTTCAGCGTTCTACTTGCATGTATTAGGCACGCCGCCAGCGTTCGT
>cons0169|10
TCTGGGCCGTGTCTCAGTCCAGTGTGGCCGATCACCCTCTCAGGTCGGCTATGCATCGTTGCCTTGGTAAGCCGTTACCTTACCAACTAGCTAATGCAGCGCGGATCCATCTATAAGTGACAGCAAGACCGTCTTTTACTTTTGAACCATGCGGTTCAAAATATTATCCGGTATTAGCTCCGGTTTCCCGAAGTTATCCCAGTCTTATAGGTAGGTTATCCACGTGTTACTCACCCGTCCGCCGCTAACATCAGAGAAGCAGCTTCTCGTCCGTTCGCTCGACTTGCATGTATTAGGCACGCCGCCAGCGTTCAT
>cons0170|10
TCCGGACCGTGTCTCAGTTCCAGTGTGGCCGATCACCCTCTCAGGTCGGCTATGCATCGTTGCCTTGGTAAGCCGTTACCTTACCAACTAGCTAATGCAGCGCGGATCCATCTATAAGTGACAGCAAGACCGTCTTTCACTTTTGAACCATGCGGTTCAAAATATTATCCGGTATTAGCTCCGGTTTCCCGAAGTTATCCCAGTCTTATAGGTAGGTTATCCACGTGTTACTCACCCGTCCGCCGCTAACATCAGAGAAGCAGCTTCTCGTCCGTTCGCTCGACTTGCATGTATTAGGCACGCCGCCAGCGTTCAT
>cons0171|10
TCTGGGCCGTGTCTCAGTCCCAGTGTGGCCGGTCACCCTCTCAGGCCGGCTACCCGTCGTCGCCTTGGTGAGCCGTTACCTCACCAACAAGCTGATAGGCCGTGAGCCCATCTATAACCACTACATAACGCTTTCCACCAACACCCCATGCGGAGATTGGTCGTATCCGGTATTAGACCCAGTTTCCCAGGCTTATCCCAGAGTTAAAGGTAGGTTACTCACGTATTACTCACCCGTTCGCCACTAATCCACCTAGCAAGCTAGGCTTCATCGATTCGACTTGCATGTGTTAAGCACGCCGCCAGCGTTCGT
>cons0172|10
TCTGGGCCGTGTCTCAGTCCCAGTGTGGCCGATCACCCTCTCAGGTCGCTATGTATCGTCGCCTTGGTGAGCCGTTACCCCACCAACTAGCTAATACAACGCAGGTCCATCTGGTAGTGGTGCAATTGCACCTTTTAAGCAAATGTCATGCAACATCTACTGTTATGCGGTATTAGCTATCGTTTCCAATAGTTATCCCCCGCTACCAGGCAGGTTACCTACGCGTTACTCACCCGTTCGCAACTCATCCAGAAGAGCAAGCTCCTCCTTCAGCGTTCTACTTGCATGTATTAGGCACGCCGCCAGCGTTCGT
>cons0173|10
TCTGGGCCGTGTCTCAGTCCCAGTGTGGCCGATCACCCTCTCAGGTCGCTATGTATCGTCGCCTAGGTGAGCCGTTACCTCACCTACTAGCTAATACAACGCAGGTCCATCTTGTAGTGGAGCAATTGCCCCTTTCAAATAAATGACATGTGTCATCCATTGTTATGCGGTATTAGCTATCGTTTCCAATAGTTATCCCCCGCTACAAGGCAGGTTACCTACGCGTTACTCACCCGTTCGCAACTCATCCAAGAAGAGCAAGCTCCTCTCTTCAGCGTTCTACTTGCATGTATTAGGCACGCCGCCACGTTCGT
>cons0174|10
TCTGGACCGTGTCTCAGTTCCAGTGTGGCCGATCACCCTCTCAGGTCGGCTATGCATCGTTGCCTTGGTAAGCCGTTACCTTACCAACTAGCTAATGCAGCGCGGATCCATCTATAAGTGACAGCAAGACCGTCTTTCACTTTTGAACCATGCGGTTCAAAATATTATCCGGTATTAGCTCCGGTTTCCCGAAGTTATCCCAGTCTTATAGGTAGGTTATCCACGTGTTACTCACCCGTCCGCCGCTAACATCAGCAGAAGCAGCTTCTCGTCCGTTCGCTCGACTTGCATGTATTAGGCACGCCGCCAGCGTTCAT
>cons0175|10
TCTGGGCCGTGTCTCAGTCCCAGTGTGGCCGATCACCCTCTCAGGTCGCTATGTATCGTCGCCTTGGTGAGCCGTTACCCCACCAACTAGCTAATACAACGCAGGTCCATCTGGTAGTGATGCAATTGCACCTTTTAAGCAAATGTCATGCAACATCTACTGTTATGCGGTATTAGCTATCGTTTCCAATAGTTATCCCCCGCTACCAGGCAGGTTACCTANGCGTTACTCACCCGTTCGCAACTCATCCGGAGAAGCAAGCTCCTCCTTCAGCGTTCTACTTGCATGTATTAGGCACGCCGCCAGCGTTCGT
>cons0176|10
TCTGGGCCGTGTCTCAGTCCCAGTGTGGCTGATCGTCCTCTCAGACCAGCTACTGATCGTCGCCTTGGTGGGCCTTTACCCCACCAACTAGCTAATCAGACATCGGCCGCTCCTGCTGCGTGAGGCCTTGCGGTCCCCCACTTTCACCCTCAGGTCGATGCGGTATTAGCTAATCTTTCGACTAGTTATCCCCCACAACAGGGTACGTTCCGATGTATTACTCACCCGTTCGCCACTCGCCGCCAGACCGAAGTCCGCGCTGCCGTTCGACTTGCATGTGTAAGGCATGCCGCCAGCGTTCAAT
>cons0177|10
TCTGGACCGTGTCTCAGTTCCAGTGTGGCCGATCACCCTCTCAGGTCGGCTATGCATCGTTGCCTTGGTAAGCCGTTACCTTACCAACTAGCTAATGCAGCGCGGATCCATCTATAAGTGACAGCAAGACCGTCTTTCACTTTTGAACCATGCGGTTCAAAATATTATCCGGTATTAGCTCCGGTTTCCCGAAGTTATCCCAGTCTTATAGGTAGGTTATCCACGTGTTACTCACCCGTCCGCCGCTAACATCAGAGAAGCAGCTTCTCGTCCGTTCGCTCGACTTGCATGTATTAGGCACGCCGCCACGTTCAT
>cons0178|10
TCTGGGCCGTGTCTCAGTCCCAATGTGGCCGTTCATCCTCTCAGACCGGCTACTGATCATCGCCTTGGTGGGCCGTTACCCCTCCAACTAGCTAATCAGACGCAATCCCCTCCTTCAGTGATAGCTTATAAATAGAGGCCACCTTTCATCTATCCTCGATGCCGAGGTCAGATCGTATGCGGTATTAGCAGTCGTTTCCAACTGTTGTCCCCCTCTGAAGGGCAGGTTGATTACGCGTTACTCACCCGTTCGCCACTAAGATTGATAGAAGCAAGCTTCCATCGCTCTTCGTTCGACTTGCATGTGTTAAGCACGCCGCCAGCGTTCGT
>cons0179|10
TCTGGGCCGTGTCTCAGTCCCAGTGTGGCCGGTCACCCTCTCAGGTCGCTACCCGTCGTCGCCTTGGTAGCCATTACCCCACCAACAAGCTGATAGGCCGCGGGCCCATCCTGCACCGATAAATCTTTCCACCACAACACATGCGCGCTGTGGTCATATCCGGTATTAGACCCAGTTTCCCAAGCTTATCCCAGAGTGCAGGGCAGATCACCCACGTGTTACTCACCCGTTCGCCGCTCGTGTACCCCGAAAGGCCTTACCGCTCGACTTGCATGTGTTAAGCACGCCGCCAGCGTTCGT
>cons0180|10
TCTGGACCGTGTCTCAGTTCCAGTGTGGCCGATCACCCTCTCAGGTCGGCTATGCATCGTTGCCTTGGTAAGCCGTTACCTTACCAACTAGCTAATGCAGCGCGGATCCATCTATAAGTGACAGCAAGACCGTCTTTTACTTTTGAACCATGCGGTTCAAAATATTATCCGGTATTAGCTCCGGTTTCCCGAAGTTATCCCAGTCTTATAGGTAGGTTATCCACGTGTTACTCACCCGTCCGCCGCTAACATCAGAGAAGCAAGCTTCTCGTCCGTTCGCTCGACTTGCATGTATTAGGCACGCCGCCACGTTCAT
>cons0181|10
TCTGGACCGTGTCTCAGTTCCAGTGTGGCCGATCACCCTCTCAGGTCGGCTATGCATCGTTGCCTTGGTAAGCCGTTACCTTACCAACTAGCTAATGCAGCGCGGATCCATCTATAAGTGACAGCAAGACCGTCTTTCACTTTTGAACCATGCGGTTCAAAATATTATCCGGTATTAGCTCCGGTTTCCCGAAGTTATCCCAGTCTTATAGGTAGGTTATCCACGTGTTACTCACCCGTCCGCCGTAACATCAGAGAAGCAGCTTCTCATCCGTTCGCTCGACTTGCATGTATTAGGCACGCCGCCAGCGTTCAT
>cons0182|10
TCTGGACCGTGTCTCAGTTCCAGTGTGGCCGATCACCCTCTCAGGTCGGCTATGCATCGTTGCCTTGGTAAGCCGTTACCTTACCAACTAGCTAATGCAGCGCGGATCCATCTATAAGTGACAGCAAGACCGTCTTTCACTTTTGAACCATGCGGTTCAAAATATTATCCGGTATTAGCTCCGGTTTCCCGAAGTTATCCCAGTCTTATAGGTAGGTTATCCACGTGTTACTCACCCGTCCGCCGCTAACATCAGAGAAGCAGCTCTCGTCCGTTCGCTCGTACTTGCATGTATTAGGCACGCCGCCAGCGTTCAT
>cons0183|10
TCTGGACCGTGTCTCAGTTCCAATGTGGCCGTTCATCCTCTCAGACCGGCTACTGATCGTCGCCTTGGTGGGCCGTTACCCCTCCAACTAGCTAATCAGACGCAAACCCCTCCTCCGGCGATAGCTTATAAATAGAGGCCATCCTTTCTTCCGATAGTCATGCGACTTTCGGAACGTATTCGGTATTAGCAGCCGTTTCCAGCTGTTGTCCCCATCCGTAGGGCAGGTTGTTTACGCGTTACTCACCCGTTTGCCACTAGATTGTAGAAAAAGCAAGCTTTCTCTACGCTCTCGTTCGACTTGCATGTGTTAAGCACGCCGCCAGCGTTCGT
>cons0184|10
TTTGGACCGTGTCTCAGTTCCAATGTGGGGGACCTTCCTCTCAGAACCCCTACTGATCGTCGCCTTGGTGGGCCGTTACCCCGCCAACAAGCTAATCAGACGCATCCCCATCACTGACCGATAAATCTTTCGTTTTCATTAGATGTCTGCAGAAAACCTCATAAGGTATTAGTCCGACTTTCGCCGGGTTATCCCTTAGTCAGAGGCAGGTTGGATACGCGTTACTCACCCGTGCGCCGGTCGACGCCCATCGAAGCAAGCTTCAATGTCGTTTCCCCTCGACTTGCATGTGTTAAGCCTGTAGCTAGCGTTCAT
>cons0185|10
TCTGGACCGTGTCTCAGTTCCAGTGTGGCCGATCACCCCCTCAGGTCGGCTATGCATCGTTGCCTTGGTAAGCCGTTACCTTACCAACTAGCTAATGCAGCGCGGATCCATCTATAAGTGACAGCAAGACCGTCTTTCACTTTTGAACCATGCGGTTCAAAATATTATCCGGTATTAGCTCCGGTTTCCCGAAGTTATCCCAGTCTTATAGGTAGGTTATCCACGTGTTACTCACCCGTCCGCCGCTAACATCAGAGAAGCAGCTTCTCGTCCGTTCGCTCGACTTGCATGTATTAGGCACGCCGCCAGCGTTCAT
>cons0186|10
TCTGGACCGTGTCTCAGTTCCAGTGTGGCCGATCGCCCTCTCAGGTCGGCTATGCATCGTTGCCTTGGTAAGCCGTTACCTTACCAACTAGCTAATGCAGCGCGGATCCATCTATAAGTGACAGCAAGACCGTCTTTCACTTTTGAACCATGCGGTTCAAAATATTATCCGGTATTAGCTCCGGTTTCCCGAAGTTATCCCAGTCTTATAGGTAGGTTATCCACGTGTTACTCACCCGTCCGCCGCTAACATCAGAGAAGCAGCTTCTCGTCCGTTCGCTCGACTTGCATGTATTAGGCACGCCGCCAGCGTTCAT
>cons0187|10
TCTAGACCGTGTCTCAGTTCCAGTGTGGCCGATCACCCTCTCAGGTCGGCTATGCATCGTTGCCTTGGTAAGCCGTTACCTTACCAACTAGCTAATGCAGCGCGGATCCATCTATAAGTGACAGCAAGACCGTCTTTTACTTTTGAACCATGCGGTTCAAAATATTATCCGGTATTAGCTCCGGTTTCCCGAAGTTATCCCAGTCTTATAGGTAGGTTATCCACGTGTTACTCACCCGTCCGCCGCTAACATCAGAGAAGCAGCTTCTCGTCCGTTCGCTCGACTTGCATGTATTAGGCACGCCGCCAGCGTTCAT
>cons0188|10
TCTGGACCGTGTCTCAGTTCCAGTGTGGCCGATCACCCTCTCAGGTCGGCTATGCATCGTTGCCTTGGTAAGCCGTTACCTTACCAACTAGCTAATGCAGCGCGGATCCATCTATAAGTGACAGCAAGACCGTCTTTCACTTTTGAACCATGCGGTTCAAAATATTATCCGGTATTAGCTCCGGTTTCCCGAAGTTATCCCAGTCTTATAGGTAGGTTATCCACGTGTTACTCACCCGTCCGCCGCTAACATCAGAGAAGCAGCTTCTCGTCCGTTGCTCGACTTGCATGTATTAGGCACGCCGCCAGCGTTCAT
>cons0189|10
TCTGGACCGTGTCTCAGTTCCAGTGTGGCCGATCACCCTCTCAGGTCGGCTATGCATCNTTGCCTTGGTAAGCCGTTACCTTACCAACTAGCTAATGCAGCGCGGATCCATCTATAAGTGACAGCAAGACCGTCTTTCACTTTTGAACCATGCGGTTCAAAATATTATCCGGTATTAGCTCCGGTTTCCCGAAGTTATCCCAGTCTTATAGGTAGGTTATCCACGTGTTACTCACCCGTCCGCCGCTAACATCAGAGAAGCAGCTTCTCGTCCGTTCGCTCGACTTGCATGTATTAGGCACGCCGCCAGCGTTCAT
