# Supplementary material for: Rapid 16S rRNA Next-Generation Sequencing of Polymicrobial Clinical Samples for Diagnosis of Complex Bacterial Infections
Source: PLoS One. 2013 May 29;8(5):e65226. doi: 10.1371/journal.pone.0065226 (PMC3666980; doi:10.1371/journal.pone.0065226)
Supplement: File S1 — De-noised sequences. (TGZ) [file pone.0065226.s002.gz › denoised/CF4_denoised.fasta]

>cons0001|5697
TCTGGGCCGTGTCTCAGTCCCAGTGTGGCCGATCACCCTCTCAGGTCGGCTATGTATCGTTGCCTTGGTGAGCCGTTACCTCACCAACTAGCTAATACAACGCAGATCCATCTGGTAGTGGTGCAATTGCACCTTTCAAGTAGTTATCATGCGATATCTACTGTTATGCGGTATTAGCTATCGTTTCCAATAGTTATCCCCCGCTACCAGGCAGGTTACCTACGCGTTACTCACCCGTTCGCAACTCATCCGGAAAGAGCAAGCTCCTTCCTTCAGCGTTCTACTTGCATGTATTAGGCACGCCGCCAGCGTTCGT
>cons0002|5385
TCTGGGCCGTGTCTCAGTCCCAGTGTGGCCGATCACCCTCTCAGGTCGCTATGTATCGTCGCCTTGGTGAGCCGTTACCCCACCAACTAGCTAATACAACGCAGGTCCATCTGGTAGTGATGCAATTGCACCTTTTAAGCAAATGTCATGCAACATCTACTATTATGCGGTATTAGCTATCGTTTCCAATAGTTATCCCCCGCTACCAGGCAGGTTACCTACGCGTTACTCACCCGTTCGCAACTCATCCAGAGAAGCAAGCTCCTCCTTCAGCGTTCTACTTGCATGTATTAGGCACGCCGCCAGCGTTCGT
>cons0003|4087
TCTGGGCCGTGTCTCAGTCCCAGTGTGGCCGATCACCCTCTCAGGTCGGCTATGTATCGTTGCCTTGGTGAGCCGTTACCTCACCAACTAGCTAATACAACGCAGGTCCATCTGGTAGTGGTGCAATTGCACCTTTCAAGCAGCTATCATGCGATATCTACTGTTATGCGGTATTAGCTATCGTTTCCAATAGTTATCCCCCACTACCAGGCAGGTTACCTACGCGTTACTCACCCGTTCGCAACTCATCCGGAAAGAGCAAGCTCCTCCTTCAGCGTTCTACTTGCATGTATTAGGCACGCCGCCAGCGTTCGT
>cons0004|2373
TCTGGGCCGTGTCTCAGTCCCAGTGTGGCCGATCACCCTCTCAGGTCGCTATGTATCGTCGCCTTGGTGAGCCGTTACCTCACCAACTAGCTAATACAACGCAGGTCCATCTGGTAGTGATGCAATTGCACCTTTTAAGCAGATATCATGCAATATCTACTGTTATGCGGTATTAGCTATCGTTTCCAATAGTTATCCCCCGCTACCAGGCAGGTTACCTACGCGTTACTCACCCGTTCGCAACTCATCCGGAGAAGCAAGCTCCTCCTTCAGCGTTCTACTTGCATGTATTAGGCACGCCGCCAGCGTTCGT
>cons0005|2242
TCTGGGCCGTGTCTCAGTCCCAGTGTGGCCGATCACCCTCTCAGGTCGGCTATGTATCGTCGCCTAGGTGAGCCGTTACCTCACCTACTAGCTAATACAACGCAGGTCCATCTTGTAGTGGAGCAATTGCCCCTTTCAAATAAATGACATGTGTCATCCATTGTTATGCGGTATTAGCTATCGTTTCCAATAGTTATCCCCCGCTACAAGGCAGGTTACCTACGCGTTACTCACCCGTTCGCAACTCATCCAAGAAGAGCAAGCTCCTCTCTTCAGCGTTCTACTTGCATGTATTAGGCACGCCGCCAGCGTTCGT
>cons0006|2079
TTTGGACCGTGTCTCAGTTCCAATGTGGGGGACCTTCCTCTCAGAACCCCTACTGATCGTTGCCTTGGTGGGCCGTTACCCCGCCAACTAACTAATCAGACGCATCCCCATCCATAACCGATAAATCTTTACTTCACATCTGATGCCGTCAGTGAAGACCATAAGGTATTAGTCTGCCTTTCGGCAGGTTATCCCTTAGTCATGGGAAGGTTGGATACGCGTTACTCACCCGTGCGCCGGTCGACGTCCAAAAAGTGCAAGCACTTAATGCCGTTTCCCCTCGACTTGCATGTGTTAAGCCTGTAGCTAGCGTTCAT
>cons0007|2001
TCTGGGCCGTGTCTCAGTCCCAGTGTGGCCGATCACCCTCTCAGGTCGCTATGTATCGTCGCCTTGGTGAGCCGTTACCTCACCAACTAGCTAATACAACGCAGGTCCATCTCTTAGTGATGCAGTTGCACCTTTCAAGTCAACATCATGCAATGTCGACTTTTATGCGGTATTAGCTATCGTTTCCAATAGTTATCCCCCGCTAAGAGGCAGGTTACCTACGCGTTACTCACCCGTTCGCAACTCATCCAGAAGAGCAAGCTCCTCCTTCAGCGTTCTACTTGCATGTATTAGGCACGCCGCCAGCGTTCAT
>cons0008|1600
TCTGGGCCGTGTCTCAGTCCCAGTGTGGCCGATCACCCTCTCAGGTCGGCTATGTATCGTTGCCTTGGTGAGCCGTTACCTCACCAACTAGCTAATACAACGCAGGTCCATCTGGTAGTGGTGCAATTGCACCTTTCAAGCAGCTATCATGCGATATCTACTGTTATGCGGTATTAGCTATCGTTTCCAATAGTTATCCCCCACTACCAGGCAGGTTACCTACGCGTTACTCACCCGTTCGCAACTCATCCGGAAAGAGCAAGCTCCTTCCTTCAGCGTTCTACTTGCATGTATTAGGCACGCCGCCAGCGTTCGT
>cons0009|1572
TCTGGGCCGTGTCTCAGTCCCAGTGTGGCCGATCACCCTCTCAGGTCGCTATGTATCGTCGCCTTGGTGAGCCGTTACCCCACCAACTAGCTAATACAACGCAGGTCCATCTGGTAGTGATGCAATTGCACCTTTTAAACAGTTGTCATGCAACAACTACTATTATGCGGTATTAGCTATCGTTTCCAATAGTTATCCCCCGCTACCAGGCAGGTTACCTACGCGTTACTCACCCGTTCGCAACTCATCCAGAAGAGCAAGCTCCTCCTTCAGCGTTCTACTTGCATGTATTAGGCACGCCGCCAGCGTTCGT
>cons0010|1555
TTTGGGCCGTGTCTCAGTCCCAATGTGGCCGATCACCCTCTCAGGTCGGCTATGCATCACGGCCTTGGTGAGCCGTTACCTCACCAACTAGCTAATGCACCGCGGGTCCATCCATCAGCAGAAGCTTGCGCCTCTTTTCCTCTTCAAACCATGCGGTTCGAAGACCTATGCGGTTTTAGCATCCGTTTCCGAATGTTATCCCCCTCTGATGGGCAGGTTACCCACGTGTTACTCACCCGTTCGCCACTAGATTGACCAGTGCAAGCACCGGTCGCTCTCGTTCGACTTGCATGTATTAGGCACGCCGCCAGCGTTCGT
>cons0011|1335
TCTGGGCCGTGTCTCAGTCCCAGTGTGGCCGATCACCCTCTCAGGTCGCTATGTATCGTCGCCTTGGTGAGCCGTTACCTCACCAACTAGCTAATACAACGCAGGTCCATCTGGTAGTGGTGCAATTGCACCTTTCAAGCAAATATCATGCGATATCTACTGTTATGCGGTATTAGCTATCGTTTCCAATAGTTATCCCCCGCTACCAGGCAGGTTACCTACGCGTTACTCACCCGTTCGCAACTCATCCGGAGAAGCAAGCTCCTCCTTCAGCGTTCTACTTGCATGTATTAGGCACGCCGCCAGCGTTCGT
>cons0012|1277
TCTGGGCCGTGTCTCAGTCCCAGTGTGGCCGGTCACCCTCTCAGGCCGGCTACCCGTCGTCGCCTTGGTGAGCCGTTACCTCACCAACAAGCTGATAGGCCGTGAGCCCATCTATAACCACTACATAACGCTTTCCACCAACACCCCATGCGGAGATTGGTCGTATCCGGTATTAGACCCAGTTTCCCGGGCTTATCCCAGAGTTAAAGGTAGGTTACTCACGTATTACTCACCCGTTCGCCACTAATCCACCTAGCAAGCTAGGCTTCATCGTTCGACTTGCATGTGTTAAGCACGCCGCCAGCGTTCGT
>cons0013|1168
TCTGGGCCGTGTCTCAGTCCCAATGTGGCCGTTCATCCTCTCAGACCGGCTACTGATCATCGCCTTGGTGGGCCGTTACCCCTCCAACTAGCTAATCAGACGCAATCCCCTCCTTCAGTGATAGCTTATAAATAGAGGCCACCTTTCATCTATCCTCGATGCCGAGGTCAGATCGTATGCGGTATTAGCAGTCGTTTCCAACTGTTGTCCCCCTCTGAAGGGCAGGTTGATTACGCGTTACTCACCCGTTCGCCACTAAGATTGATAGAAGCAAGCTTCCATCGCTCTTCGTTCGACTTGCATGTGTTAAGCACGCCGCCAGCGTTCGT
>cons0014|1107
TCTGGGCCGTGTCTCAGTCCCAATGTGGCCGTTCATCCTCTCAGACCGGCTACTGATCATCGCCTTGGTGGGCCGTTACCCCTCCAACTAGCTAATCAGACGCAATCCCCTCCTTCAGTGATAGCTTATAAATAGAGGCCACCTTTCATCCAGTCTCGATGCCGAGATTGGATCGTATGCGGTATTAGCAGTCGTTTCCAACTGTTGTCCCCCTCTGAAGGGCAGGTTGATTACGCGTTACTCACCCGTTCGCCACTAAGATTGATAGAAGCAAGCTTCCATCGCTCTTCGTTCGACTTGCATGTGTTAAGCACGCCGCCAGCGTTCGT
>cons0015|968
TCTGGGCCGTGTCTCAGTCCCAGTGTGGCCGATCACCCTCTCAGGTCGCTATGTATCGTCGCCTTGGTGAGCCGTTACCTCACCAACTAGCTAATACAACGCAGGTCCATCTCTTAGTGATGCAATTGCACCTTTCAAGTCAACATCATGCAATGTCGACTTTTATGCGGTATTAGCTATCGTTTCCAATAGTTATCCCCCGCTAAGAGGCAGGTTACCTACGCGTTACTCACCCGTTCGCAACTCTTCCGCTCGGTGCAAGCACCAAGCTTCAGCGTTCTACTTGCATGTATTAGGCACGCCGCCAGCGTTCAT
>cons0016|964
TTTGGACCGTGTCTCAGTTCCAATGTGGGGGACCTTCCTCTCAGAACCCCTACTGATCGTTGCCTTGGTGGGCCGTTACCCCGCCAACAAGCTAATCAGACGCATCCCCATCCCTGACCGATGAAATCTTTAATCGTCGTTGGATGCCCGCAGACGATGCCATGAGGTATTAGGCCGACTTTCGACGGGTTATCCCTCAGTCAGAGGCAGGTTGGATACGCGTTACTCACCCGTGCGCCGGTCGACGCCCGAGGAAGCAAGCTTCCCCGTCGTTTCCCCTCGACTTGCATGTGTTAAGCCTGTAGCCAGCGTTCAT
>cons0017|957
TCTGGGCCGTGTCTCAGTCCCAGTGTGGCCGATCACCCTCTCAGGTCGCTATGTATCGTCGCCTTGGTGAGCCGTTACCTCACCAACTAGCTAATACAACGCAGGTCCATCTGGTAGTGATGCAATTGCACCTTTCAAGCAGATATCATGCAATATCTGCTATTATGCGGTATTAGCTATCGTTTCCAATAGTTATCCCCCGCTACCAGGCAGGTTACCTACGCGTTACTCACCCGTTCGCAACTCATCCAGAGAAGCAAGCTCCTCCTTCAGCGTTCTACTTGCATGTATTAGGCACGCCGCCAGCGTTCGT
>cons0018|817
TCTGGGCCGTGTCTCAGTCCCAGTGTGGCCGATCACCCTCTCAGGTCGCTATGTATCGTCGCCTTGGTGAGCCGTTACCTCACCAACTAGCTAATACAACGCAGGTCCATCTCTTAGTGATGCAGTTGCACCTTTCAAGTCAACATCATGCAATGTCGACTTTTATGCGGTATTAGCTATCGTTTCCAATAGTTATCCCCCGCTAAGAGGCAGGTTACCTACGCGTTACTCACCCGTTCGCAACTCCTCCGCTCGGTGCAAGCACCAAGCTTCAGCGTTCTACTTGCATGTATTAGGCACGCCACCAGCGTTCAT
>cons0019|655
TTTGGACCGTGTCTCAGTTCCAATGTGGGGGACCTTCCTCTCAGAACCCCTACTGATCGTTGCCTTGGTGGGCCGTTACCCCGCCAACTAACTAATCAGACGCATCCCCATCCATAACCGATAAATCTTTACTTCACATCTGATGCCGTCAGTGAAGACCATAAGGTATTAGTCTGCCTTTCGGCAGGTTATCCCTTAGTCATGGGAAGGTTGGATACGCGTTACTCACCCGTGCGCCGGTCGACGTCCAAAGAGTGCAAGCACTCAATGCCGTTTCCCCTCGACTTGCATGTGTTAAGCCTGTAGCTAGCGTTCAT
>cons0020|536
TTTGGACCGTGTCTCAGTTCCAATGTGGGGGACCTTCCTCTCAGAACCCCTACTGATCGTAGCCTTGGTGGGCCGTTACCCCGCCAACAAGCTAATCAGACGCATCCCCATCTCTGACCGATGAAATCTTTAATCGTCGTTGGATGCCCGCAGACGATGCCATGAGGTATTAGGCCGACTTTCGACGGGTTATCCCTCAGTCAGAGGCAGGTTGGATACGCGTTACTCACCCGTGCGCCGGTCGACGCCCGGGGAAGCAAGCTTCCCCGTCGTTTCCCCTCGACTTGCATGTGTTAAGCCTGTAGCCAGCGTTCAT
>cons0021|341
TCTGGGCCGTGTCTCAGTCCCAATGTGGCCGTTCATCCTCTCAGACCGGCTACTGATCATCGCCTTGGTGGGCCATTACCCCTCCAACTAGCTAATCAGACGCAATCCCCTCCTTCAGTGATAGCTTACATGTAGAGGCCACCTTTCATCTATCCTCGATGCCGAGATTAGATCGTATGCGGTATTAGCAGTCGTTTCCAACTGTTGTCCCCCTCTGAAGGGCAGGTTGATTACGCGTTACTCACCCGTTCGCCACTAAGATTGATAGAAGCAAGCTTCCATCGCTCTTCGTTCGACTTGCATGTGTTAAGCACGCCGCCAGCGTTCGT
>cons0022|238
TTTGGGCCGTGTCTCAGTCCCAATGTGGCCGATCACCCTCTCAGGTCGGCTATGCATCACGGCCTTGGTGAGCCGTTACCTCACCAACTAGCTAATGCACCGCGGGTCCATCCATCAGCAGAAGCTTGCGCCTCTTTTCCTCCTTCAACCATGCGGTTAAAGGACCTATGCGGTTTTAGCATCCGTTTCCGAATGTTATCCCCCTCTGATGGGCAGGTTACCCACGTGTTACTCACCCGTTCGCCACTAGATTGACCAGTGCAAGCACCGGTCGCTCTCGTTCGACTTGCATGTATTAGGCACGCCGCCAGCGTTCGT
>cons0023|228
TCTGGGCCGTGTCTCAGTCCCAGTGTGGCCGATCACCCTCTCAGGTCGGCTATGTATCGTCGCCTTGGTGAGCCGTTACCTCACCAACTAGCTAATACAACGCAGGTCCATCTCTTAGTGATGCAATTGCACCTTTCAAATCAATATCATGCGATATCGACTTTTATGCGGTATTAGCTATCGTTTCCAATAGTTATCCCCCGCTAAGAGGCAGGTTACCTACGCGTTACTCACCCGTTCGCAACTCATCCGCTCGGTGCAAGCACCAAGCTTCAGCGTTCTACTTGCATGTATTAGGCACGCCGCCAGCGTTCAT
>cons0024|195
TTTGGGCCGTATCTCAGTCCCAATGTGTCCGTTCACCCTCTCAGGCCGGATACCCATCGTCGCCTTGGTGGGCCTTTACCTCACCAACTAGCTAATGGGACGCAAGCTCATCCTCAAGCGAAGCCGTAGCTTCCTTTCCTCAACATCTCTTGTGATATGCCGAGTGTATTCGGTATTACCTGCTATTTCTAGCAGCTATCCCCATCTTAAGGGTAGATTACCCACGTGTTCCTCACCAGTCCGCCACTCTAGGAGAGAAGCAAGCTCCTCTCTTGCCGTTCGACTTGCATGCTTAAGACGCGCCGCCAGCGTTCGTT
>cons0025|127
TTTGGACCGTGTCTCAGTTCCAATGTGGGGGACCTTCCTCTCAGAACCCCTACTGATCGTCGCCTCGGTGGGCCGTTACCCCGCCGACAAGCTAATCAGACGCATCCCCATCCATCACCGCAAATGCTTTATTCCGATTCAGAGGACTTCATCGGAATACATAGGCATTAGGCCGACTTTCGACGGGTTATTCCCTTGTGATGGGCAGGTTGGATACGCGTTACTCACCCGTGCGCCGGTCGCCGGCATATACTTGAAAACAAGCATACCCGCTGCCCCACGACTTGCATGTGTTAGGCCTGTAGCTAGCGTTCAT
>cons0026|119
TCTGGGCCGTGTCTCAGTCCCAGTGTGGGGGGCCTTCCTCTCAGAACCCCTAGACATCGTCGCCTCGGTGGGCCGTTGCCCCACCGACTAGCTAATGTCACGCGAACCTATCAGACACCGCATAATTGCTTTCAATCAACATGGATGCCCATGTCAATGTTATGGGATATTAGACGACGTTTCCGACGATTATCCCCCTGTGTCCGGCAAGTTGTTCACGCGTTACGCACCCGTTCGCCGGTCGCCGACAATGGTATTGCTACCATCTCGTTGCCCCTCGACTTGCATGTGTTAGGCCTGCCGCTAGCGTTCAT
>cons0027|106
TAAGGGCCGTGTCTCAGTCCCCTTGTGGCCGTTCACCCTCTCAGGCCGGCTACCCATCATCGCCTTGGTGAGCCGTTACCTCTCCAACTAGCTAATGGGACGCAAAGCTCTCTCACAGCGCGTATAGCTTTCATAATTCTAAGATGCCTTAAAATCATAATATCAGGTATTAGCATTCGTTTCCAAATGTTGTCCCTAGCTGTGAGGCAAGTTCTTTACGCGTTACTCACCCGTCCGCCACCCAAATCTAAGTTAAAAAACCCAAATTCAAGTAGACTTGCATGTGTTAAGCATTCTGTCAGCGTTCAT
>cons0028|101
TCTGGACCGTGTCTCAGTTCCAGTGTGACTGATCATCCTCTCAGACCAGTTATGCGTCATAGCCTTGGTGAGCCATTACCTCACCAACTAGCTGATACAATATAGCCTCATCCTACACCGAAAAACTTTCCCTATCTAACTTATGCTAGAGAGGAGTATAGAGTATTAGCAGTCGTTTCCAACTGTTGTCCTCTAGTGTAGGGCAGATTAGCTATACATTACTCACCCGTGCGCCACTAACTCATAAGAGCAAGCTCTTACTTGTCCGTTCGACTTGCATGTATTAGGCACGCCGCCAGCGTTCACT
>cons0029|100
TCTGGGCCGTGTCTCAGTCCCAGTGTGGCCGATCACCCTCTCAGGTCGGCTATGCATCGTCGCCTTGGTAGGCCTTTACCCCACCAACTAGCTAATGCACCGCAAAGCCATCTCATAGTGTTAGCCGAAACCAACTTTTAAACATATATCATGCGATTTATGCTGTTATCCGGTATTAGCTATCGTTTCCAATAGTTGTCCCCGTCTATGAGGCAGGTTCTTTACGTGTTACTCACCCGTTCGCCGCTAAGTTTTTCTAGTGCAAGCACCAGAAAAACTTCGCTCGACTTGCATGTATTAGGCACGCCGCCAGCGTTCGT
>cons0030|100
TTTGGGCCGTGTCTCAGTCCCAATGTGGCCGATCACCCTCTCAGGTCGGCTATGCATCACGGCCTTGGTGAGCCGTTACCTCACCAACTAGCTAATGCACCGCGGGTCCATCCATCAGCAGAAGCTTGCGCCTCTTTTCCTCTTCAACCATGCGGTTCGAAGACCTATGCGGTTTTAGCATCCGTTTCCGAATGTTATCCCCCTCTGATGGGCAGGTTACCCACGTGTTACTCACCCGTTCGCCACTAGATTGACCAGTGCAAGCACCGGTCGCTCTCGTTCGACTTGCATGTATTAGGCACGCCGCCAGCGTTCGT
>cons0031|100
TTTGGGCCGTGTCTCAGTCCCAATGTGGCCGATCACCCTCTCAGGTCGGCTATGCATCACGGCCTTGGTGAGCCGTTACCTCACCAACTAGCTAATGCACCGCGGGTCCATCCATCAGCAGAAGCTTGCGCCTCTTTTCCTCCTTCAAACCATGCGGTTCGAAGACCTATGCGGTTTTAGCATCCGTTTCCGAATGTTATCCCCCTCTGATGGGCAGGTTACCCACGTGTTACTCACCCGTTCGCCACTAGATTGACCAGTGCAAGCACCGGTCGCTCTCGTTCGACTTGCATGTATTAGGCACGCCGCCAGCGTTCGT
>cons0032|89
TATGGGCCGTGTCTCAGTCCCATTGTGGCCGATCAGTCTCTCAACTCGGCTATGCATCATCGCCTTGGTAGGCCATTACCCCACCAACAAGCTAATGCACCGCAGGTCCATCCAGAAGTGATAGCGAGAAGCCATCTTTTAAGCGTTGTTCATGCGAACAACGTTGTTATGCGGTATTAGCATCTGTTTCCAAATGTTGTCCCCCGCTTCTGGGCAGGTTACCTACGTGTTACTCACCCGTCCGCCACTCGTTGGCGACCAAAATCAATCAGGTGCAAGCACCATCAATCAATTGGGCCAACGCGTTCGACTTGCATGTATTAGGCACACCGCCGGCGTTCAT
>cons0033|82
TTTGGACCGTGTCTCAGTTCCAATGTGACTGATCATCCTCTCAGACCAGTTACGCGTCATAGCCTCGGTAGGCCGTTACCCCACCGACTAGCTGATACGATATAGTCTCATCCCTTGCCGAAATTCTTTCCCGATTTATCTTATGGTAAAAAGGAGTATGGAGTATTAGCAGTCATTTCTAACTGTTGTCCTCCAGCAAGGGGCAGATTAGCTATATATTACTCACCCGTGCGCCACTAAATTTAAAAGAGCAAGCCCTTTTAAATTCCGTTCGACTTGCATGTATTAGGCACGCCGCCAGCGTTCACT
>cons0034|80
TCTGGGCCGTGTCTCAGTCCCAGTGTGGCTGATCGTCCTCTCAGACCAGCTACTGATCGTCGCCTTGGTGGGCCTTTACCCCACCAACTAGCTAATCAGACATCGGCCGCTCCTGCTGCGTGAGGCCTTGCGGTCCCCCACTTTCACCCTCAGGTCGTATGCGGTATTAGCTAATCTTTCGACTAGTTATCCCCCACAACAGGGTACGTTCCGATGTATTACTCACCCGTTCGCCACTCGCCGCCAGACCGAAGTCCGCGCTGCCGTTCGACTTGCATGTGTAAGGCATGCCGCCAGCGTTCAAT
>cons0035|77
TCTGGGCCGTGTCTCAGTCCCAATGTGGCCGTTCATCCTCTCAGACCGGCTACTGATCATCGCCTTGGTGGGCCGTTACCCCTCCAACTAGCTAATCAGACGCAATCCCCTCCTTCAGTGATAGCTTATAAATAGAGGCCACCTTTCATCTTTCCTCGATGCCGAGATTAGATCGTATGCGGTATTAGCAGTCGTTTCCAACTGTTGTCCCCCTCTGAAGGGCAGGTTGATTACGCGTTACTCACCCGTTCGCCACTAAGATTGATAGAAGCAAGCTTCCATCGCTCTTCGTTCGACTTGCATGTGTTAAGCACGCCGCCAGCGTTCGT
>cons0036|71
TCTGGGCCGTGTCTCAGTCCCAGTGTGGCCGATCACCCTCTCAGGTCGCTATGTATCGTCGCCTTGGTGAGCCGTTACCCCACCAACTAGCTAATACAACGCAGGTCCATCTGGTAGTGATGCAATTGCACCTTTTAAGCAAATGTCATGCAACATCTACTATTATGCGGTATTAGCTATCGTTTCCAATAGTTATCCCCCGCTACCAGGCAGGTTACCTACGCGTTACTCACCCTTCGCAACTCATCCAGAGAAGCAAGCTCCTCCTTCAGCGTTCTACTTGCATGTATTAGGCACGCCGCCAGCGTTCGT
>cons0037|55
TCTGGGCCGTGTCTCAGTCCCAATGTGGCCGTTCATCCTCTCAGACCGGCTACTGATCATCGCCTTGGTGGGCCGTTACCCCTCCAACTAGCTAATCAGACGCAATCCCCTCCTTCAGTGATAGCTTATAAATAGAGGCCACCTTTCATCCATCCTCGATGCCGAGGTTAGATCGTATGCGGTATTAGCAGTCGTTTCCAACTGTTGTCCCCCTCTGAAGGGCAGGTTGATTACGCGTTACTCACCCGTTCGCCACTAAGATTGATAGAAGCAAGCTTCCATCGCTCTTCGTTCGACTTGCATGTGTTAAGCACGCCGCCAGCGTTCGT
>cons0038|44
TATGGGCCGTGTCTCAGTCCCATTGTGGCCGATCAGTCTCTCAACTCGGCTATGCATCATCGCCTTGGTAGGCCGTTACCCCACCAACAAGCTAATGCACCGCAGGTCCATCCAGAAGTGATAGCGAGAAGCCATCTTTAAGCGTTGTTCATGCGAACAACGCTGTTATGCGGTATTAGCATCTGTTTCCAAATGTTGTCCCCCGCTTCTGGGCAGGTTACCTACGTGTTACTCACCCGTCCGCCACTCGCTGGCAACCAAAATCAATCAGGTGCAAGCACCATCAATCAATTGGGCCAACGCGTTCGACTTGCATGTATTAGGCACACCGCCGGCGTTCAT
>cons0039|44
TCTGGGCCGTGTCTCAGTCCCAGTGTGGCCGATCACCCTCTCAGGTCGGCTATGTATCGTTGCCTTGGTGAGCCGTTACCTCACCAACTAGCTAATACAACGCAGGTCCATCTTGTAGTGGAGCAATTGCCCCTTTCAAATAAATGACATGTGTCATCCATTGTTATGCGGTATTAGCTATCGTTTCCAATAGTTATCCCCCGCTACAAGGCAGGTTACCTACGCGTTACTCACCCGTTCGCAACTCATCCAAGAAGAGCAAGCTCCTCTCTTCAGCGTTCTACTTGCATGTATTAGGCACGCCGCCAGCGTTCGT
>cons0040|43
TTTGGGCCGTGTCTCAGTCCCAATGTGGCCGATCAGTCTCTCAACTCGGCTACGCATCATTGCCTTGGTAGGCCTTTACCCCACCAACTAGCTAATGCGCCGCGGGCTCATCCTAAAGTGACAGCTTACGCCGCCTTTCAAACTTGAATCATGCGATTCATGTTGTTATCCGGTATTAGCACCTGTTTCCAAGTGGTATCCCAGTCTTTAGGGCAGATTGCCCACGTGTTACTCACCCATCCGCCGCTAGCGTCCAACAAATCACCCCGAAGGGATCTTTGAATTCAGCTCGCTCGACTTGCATGTATTAGGCACGCCGCCAGCGTTCGT
>cons0041|43
TTTGGACCGTGTCTCAGTTCCAATGTGGGGGACCTTCCTCTCAGAACCCCTACTGATCGTTGCCTTGGTGGGCCGTTACCCCGCCAACTAACTAATCAGACGCATCCCCATCCATAACCGATAAATCTTTACTTCACATCTGATGCCGTCAGTGAAGACCATAAGGTATTAGTCTGCCTTTCGGCAGGTTATCCCTTAGTCATGGGAAGGTTGGATACGCGTTACTCACCCGTGCGCCGGTCGACGTCCAAAAGTGCAAGCACTTAATGACCGTTTCCCTCGACTTCGCATGTGTTAAGCCTGTAGCTAGCGTTCAT
>cons0042|43
TTTGGACCGTGTCTCAGTTCCAATGTGGGGGACCTTCCTCTCAGAACCCCTACTGATCGATGCCCTGGTGGGCCGTTACCCCGCCAGCAAGCTAATCAGACGCATCCCCATCCATAACCGATAAATCTTTACTCTTATTCCCATGACAGGCATAAGAGACCATAAGGAATTAGGCCGCATTTCTACGGGGTATTCCTTAGTTATGGGAAGGTTGGATACGCGTTACTCACCCGTGCGCCGGTCGACGACAAAGAATAGCAAGCTATTCTCCCGTTTCCCCTCGACTTGCATGTGTTAAGCCTGTAGCTAGCGTTCAT
>cons0043|42
TCTGGGCCGTGTCTCAGTCCCAGTGTGGCCGATCACCCTCTCAGGTCGGCTATGTATCGTTGCCTTGGTGAGCCGTTACCTCACCAACTAGCTAATACAACGCAGGTCCATCTGGTAGTGATGCTTTTGCACCTTTTAAACATCTACCATGCAGTAAATGTTCTTATGCGGTATTAGCTATCGTTTCCAATAGTTATCCCCCGCTACCAGGCAGGTTACCTACGCGTTACTCACCCGTTCGCAACTCACAGAATACGGTGTAGTAAACTACGGTGCATCCTGTGCGTTCTACTTGCATGTATTAGGCACGCCGCCAGCGTTCGT
>cons0044|40
TTTGGGCCGTATCTCAGTCCCAATGTGGCCGTTCAGTCTCTCGACCCGGCTAAACATCATAGCCTTGGTGGGCCGTTACCTCACCAACTAGCTAATGTTCCGCACCCTCATCTCTTAGTGGAGCTTTAAAGGCCCCTTTCACAACGGAGTCATGCGACTCCATGCGTATCCGGCATTAACCAATGTTTCCATTAGGTATTCCAATCTAAGAGGTAGATTAAGCACGTGTTACTCACCCATTCGCCGCTAAAGTATTGCTACTTCCGCTCGACATGCATGTATTAGGCACACAGCCAGCGTTCAT
>cons0045|32
TCTGGGCCGTGTCTCAGTCCCAGTGTGGCCGATCACCCTCTCAGGTCGGCTATGTATCGTCGCCTTGGTGAGCCGTTACCTCACCAACTAGCTAATACAACGCAGGTCCATCTCTTAGTGATGCAGTTGCACCTTTCAAGTCAACATCATGCAATGTCGACTTTTATGCGGTATTAGCTATCGTTTCCAATAGTTATCCCCCGCTAAGAGGCAGGTTACCTACGCGTTACTCACCCGTTCGCAACTCATCCAGAAGAGCAAGCTCCTCCTTCAGCGTTCTACTTGCATGTATTAGGCACGCCGCCAGCGTTCAT
>cons0046|30
TTTGGGCCGTGTCTCAGTCCCAATGTGGCCGATCACCCTCTCAGGTCGGCTATGCATCACAGCCTTGGTGAGCCGTTACCTCACCAACTAGCTAATGCACCGCGGGTCCATCCATCAGCAGAAGCTTACGCCTCTTTTCCTCTTCAAACCATGCGGTTCGAAGACCTATGCGGTTTTAGCATCCGTTTCCGAATGTTATCCCCCTCTGATGGGCAGGTTACCCACGTGTTACTCACCCGTTCGCCACTAGATTGACCAGTGCAAGCACTGGTCGCTCTCGTTCGACTTGCATGTATTAGGCACGCCGCCAGCGTTCGT
>cons0047|28
TCTGGGCCGTATCTCAGTCCCAATGTGTCCGTCCGCCCTCTCAGGCCGGATACCCGTCCTCGCCACGGCGGGCCTTTACCCCGCCGTCCAGCTGATGGGCCGCAGACCGATCCCGGCGCGGAGCCGAAGCTCCTTTCCCGCTGTCTACCTTCCGTAAACAGTGATCTATCCGGTATTACCCTCTATTTCTACAGGCTGTCCCGGGCATCGGGGTTCGTTATCCACGTGTTACTCACCAGTCCGCCGCTCTCGGCATTGCTGCCTGCCGCTCGACTTGCATGGTTAAGACGCGCCGCCAGCGTTCGTT
>cons0048|27
TCTGGGCCGTGTCTCAGTCCCAATGTGGCCGTTCATCCTCTCAGACCGGCTACTGATCATCGCCTTGGTGGGCCGTTACCCCTCCAACTAGCTAATCAGACGCAATCCCCTCCTTCAGTGATAGCTTATAAATAGAGGCCACCTTTCATCCATCCTCGATGCCGAGGTCAGATCGTATGCGGTATTAGCAGTCGTTTCCAACTGTTGTCCCCCTCTGAAGGGCAGGTTGATTACGCGTTACTCACCCGTTCGCCACTAAGATTGATAGAAGCAAGCTTCCATCGCTCTTCGTTCGACTTGCATGTGTTAAGCACGCCGCCAGCGTTCGT
>cons0049|26
TCTGGGCCGTGTCTCAGTCCCAATGTGGCCGTTCATCCTCTCAGACCGGCTACTGATCATCGCCTTGGTGGGCCGTTACCCCTCCAACTAGCTAATCAGACGCAATCCCCTCCTTCAGTGATAGCTTATAAATAGAGGCCACCTTTCATCCAGTCTCGATGCCGAGATTGGATCGTATGCGGTATTAGCAGTCGTTTCCAACTGTTGTCCCCTCTGAAGGGCAGGTTGATTACGCGTTACTCACCCGTTCGCCACTAAGATTGATAGAAGCAAGCTTCCATCAATCTTCGTTCGACTTGCATGTGTTAAGCACGCCGCCAGCGTTCGT
>cons0050|24
TTTGGACCGTGTCTCAGTTCCAATGTGGGGGACCTTCCTCTCAGAACCCCTACTGATCGTTGCCTTGGTGGGCCGTTACCCCGCCAACAAGCTAATCAGACGCATCCCCATCCCTGACCGATGAAATCTTTAATCGTCGTTGGATGCCCGCAGACGATGCCATGAGGTATTAGGCCGACTTTCGACGGGTTATCCCTCAGTCAGAGGCAGGTTGGATACGCGTTACTCACCCGTGCGCCGGTCGACGCCCGAGGAAGCAAGCTTCCCCGTCGTTTCCCTCGACTTGCATGTCGTTAACCTGTAGCCAGCGTTCAT
>cons0051|23
TCTGGGCCGTGTCTCAGTCCCAGTGTGGCCGATCACCCTCTCAGGTCGGCTATGTATCGTTGCCTTGGTGAGCCGTTACCTCACCAACTAGCTAATACAACGCAGGTCCATCTGGTAGTGGTGCAATTGCACCTTTCAAGCAGCTATCATGCGATATCTACTGTTATGCGGTATTAGCTATCGTTTCCAATAGTTATCCCCCACTACCAGGCAGGTTACCTACGCGTTACTCACCCGTTCGCAACTCATCCGGAAAGAGCAAGCTCCTCCTTCACGCGTTCTACTTGCATGTATTAGGCACGCCGCCAGCGTTCGT
>cons0052|23
TCTGGGCCGTGTCTCAGTCCCAATGTGGCCGTTCATCCTCTCAGACCGGCTACTGATCATCGCCTTGGTGGGCCGTTACCCCTCCAACTAGCTAATCAGACGCAATCCCCTCCTTCAGTGATAGCTTATAAATAGAGGCCACCTTTCATCCAGTCTCGATGCCGAGATTGGATCGTATGCGGTATTAGCAGTCGTTTCCAACTGTTGTCCCCTCTGAAGGGCAGGTTGATTACGCGTTACTCACCCGTTCGCCACTAAGATTGATAGAAGCAAGCTTCCATCGCTCTTCGTTCGACTTGCATGTGTTAAGCACGCCGCCAGCGTTCGT
>cons0053|22
TTTGGGCCGTGTCTCAGTCCCAATGTGGCCGGTCGCCCTCTCAGGTCGGCTAATGATCGTCGCTTTGGTGGGCCTTTACCCCGCCAACTGGCTAATCATACGCGAGCCCATCCTATACCACCGGAGTTTTTCACACAACAAGATGTCTTATCGTGCGCTTATGCGGTATTAACAGTCGTTTCCAACTGGTATCCCCCGGTATAGGGCAGGTTGCTCACGCGTTACTCACCCGTCCGCCACTCGAAATAAAACCGTCACTCCGAAGAGATCGTAATATCATTTCTCGTTCGACTTGCATGTGTTAAGCACGCCGCCAGCGTTCAT
>cons0054|22
TTTGGACCGTGTCTCAGTTCCAATGTGGGGGACCTTCCTCTCAGAACCCCTACTGATCGTTGCCTTGGTGGGCCGTTACCCCGCCAACTAACTAATCAGACGCATCCCCATCCATAACCGATAAATCTTTACTTCACATCTGATGCCGTCAGTGAAGACCATAAGGTATTAGTCTGCCTTTCGGCAGGTTATCCCTTAGTCATGGGAAGGTTGGATACGCGTTACTCACCCGTGCGCCGGTCGACGCCAAAAAGTGCAAGCACTTAATGCCGTTTCCCCTCGACTTGCATGTGTTAAGCCTGTAGCTAGCGTTCAT
>cons0055|22
TCTGGGCCGTGTCTCAGTCCCAGTGTGGCCGATCACCCTCTCAGGTCGGCTATGTATCGTCGCCTAGGTGAGCCGTTACCTCACCTACTAGCTAATACAACGCAGGTCCATCTGGTAGTGGTGCAATTGCACCTTTCAAGTAGTTATCATGCGATATCTACTGTTATGCGGTATTAGCTATCGTTTCCAATAGTTATCCCCCGCTACCAGGCAGGTTACCTACGCGTTACTCACCCGTTCGCAACTCATCCGGAAAGAGCAAGCTCCTTCCTTCAGCGTTCTACTTGCATGTATTAGGCACGCCGCCAGCGTTCGT
>cons0056|21
TCTGGGCCGTGTCTCAGTCCCAGTGTGGCCGATCACCCTCTCAGGTCGGCTATGTATCGTTGCCTTGGTGAGCCGTTACCTCACCAACTAGCTAATACAACGCAGGTCCATCTGGTAGTGATGCAATTGCACCTTTTAAGCAAATGTCATGCAACATCTACTATTATGCGGTATTAGCTATCGTTTCCAATAGTTATCCCCCGCTACCAGGCAGGTTACCTACGCGTTACTCACCCGTTCGCAACTCATCCAGAGAAGCAAGCTCCTCCTTCAGCGTTCTACTTGCATGTATTAGGCACGCCGCCAGCGTTCGT
>cons0057|21
TTTGGACCGTGTCTCAGTTCCAATGTGGGGGACCTTCCTCTCAGAACCCCTACTGATCGTAGCCTTGGTGGGCCGTTACCCCGCCAACAAGCTAATCAGACGCATCCCCATCTCTGACCGATGAAATCTTTAATCGTCGTTGGATGCCCGCAGACGATGCCATGAGGTATTAGGCCGACTTTCGACGGGTTATCCCTCAGTCAGAGGCAGGTTGGATACGCGTTACTCACCCGTGCGCCGGTCGACGCCCGGGGAAGCAAGCTTCCCCGTCGTTTCCCCTCGACTTGCATGTGTTAAGTCCTGATAGCCAGCGTTCAT
>cons0058|21
TATGGACCGTGTCTCAGTTCCATTGTGGCCGATCAGTCTCTCAACTCGGCTATGCATCATTGCCTTGGTAAGCCGTTACCTTACCAACTAGCTAATGCACCGCGGGCCCATCCTGAAGTGATAGCCGAAACCATCTTTGAAACGAAAACCATGTGGTTTTCGTTGTTATGCGGTATTAGCACCTGTTTCCAGATGTTATCCCCCACTTCAGGGCAGGTTGCCCACGTGTTACTCACCCGTCCGCCGCTCACTGGTAATCCAACGTCAATTCAGTGCAAGCACGTCATATCAGTTGGGCCAGTGCGCTCGACTTGCATGTATTAGGCACACCGCCGGCGTCAT
>cons0059|19
TCTGGGCCGTGTCTCAGTCCCAATGTGGCCGTTCATCCTCTCAGACCGGCTACTGATCATCGCCTTGGTGGGCCGTTACCCCTCCAACTAGCTAATCAGACGCAATCCCCTCCTTCAGTGATAGCTTATAAATAGAGGCCACCTTTCATCCCAGTCTCGATGCCGAGATTGGATCGTATGCGGTATTAGCAGTCGTTTCCAACTGTTGTCCCCCTCTGAAGGGCAGGTTGATTACGCGTTACTCACCCGTTCGCCACTAAGATTGATAGAAGCAAGCTTCCATCGCTCTTCGTTCGACTTGCATGTGTTAAGCACGCCGCCAGCGTTCGT
>cons0060|19
TTTGGACCGTGTCTCAGTTCCAATGTGGGGGACCTTCCTCTCAGAACCCCTACTGATCGTTGCCTTGGTGGGCCGTTACCCCGCCAACTAACTAATCAGACGCATCCCCATCCATAACCGATAAATCTTTACTTCACATCTGATGCCGTCAGTGAAGACCATAAGGTATTAGTCTGCCTTCGGCAGGTTATCCCTTAGTCATGGGAAGGTTGGATACGCGTTACTCACCCGTGCGCCGGTCGACGTCCAAAAGTGCAAGACACTTAATGACCGTTTACCCCTCGACTTGCATGTGTTAAGCCTGTAGCTAGCGTTCAT
>cons0061|19
TCTGGGCCGTGTCTCAGTCCCAGTGTGGCCGATCACCCTCTCAGGTCGCTATGTATCGTCGCCTTGGTGAGCCGTTACCCCACCAACTAGCTAATACAACGCAGGTCCATCTGGTAGTGGTGCAATTGCACCTTTCAAGTAGTTATCATGCGATATCTACTGTTATGCGGTATTAGCTATCGTTTCCAATAGTTATCCCCCGCTACCAGGCAGGTTACCTACGCGTTACTCACCCGTTCGCAACTCATCCGGAAAGAGCAAGCTCCTTCCTTCAGCGTTCTACTTGCATGTATTAGGCACGCCGCCAGCGTTCGT
>cons0062|18
TATGGGCCGTGTCTCAGTCCCATTGTGGCCGTTCATCCTCTCAGACCGGCTACTGATCGTCGCTTTGGTGAGCCGTTACCTCACCAACTGGCTAATCAGACGCAGGCCCTTCCTTCGGCGATGGCTTGCACCATCTTTCCTCTTTCTTCCATGCGGAAGTTAGAGTGCATTCGGTATTAGCGGTCCTTTCGGGCCGTTGTCCCCATCCTAAGGGCAGGTTGCCTACGCGTTACTCACCCGTTTGCCACTAGATCCTTTACCGAAATAAAGTTTCCCGTTCGACTTGCATGTGTTAAGCACGCCGCCAGCGTTCGT
>cons0063|18
TCTGGGCCGTGTCTCAGTCCCAATGTGGCCGTTCATCCTCTCAGACCGGCTACTGATCATCGCCTTGGTGGGCCGTTACCCCTCCAACTAGCTAATCAGACGCAATCCCCTCCTTCAGTGATAGCTTATAAATAGAGGCCACCTTTCATCTATCCTCGATGCCGAGATTAGATCGTATGCGGTATTAGCAGTCGTTTCCAACTGTTGTCCCCCTCTGAAGGGCAGGTTGATTACGCGTTACTCACCCGTTCGCCACTAAGATTGATAGAAGCAAGCTTCCATCGCTCTTCGTTCGACTTGCATGTGTTAAGCACGCCGCCAGCGTTCGT
>cons0064|18
TTTGGGCCGTGTCTCAGTCCCAATGTGGCCGGTCATCCTCTCAGATCGGCTATCGATCGTCGCTTTGGTGGGCCGTTACCCCGCCAACTGGCTAATCGAACGCGGGTCCATCTCATACCACCGGAGTTTTTACCCCCGCACCATGCGGTGCTGTGGTCTTATGCGGTATTAACAGTCGTTTCCAACTGTTATCCCCCTGTATGAGGCAGGTTACCCACGCGTTACTCACCCGTCCGCCACTCGAAATAAAGTCTTCCGCCCGAAGGTTTCCGTCTTCACTTCTCGTTCGACTTGCATGTGTTAAGCACGCCGCCAGCGTTCAT
>cons0065|16
TTTGGGCCGTGTCTCAGTCCCAATGTGGCCGATCAGTCTCTCAACTCGGCTATGCATCATTGCCTTGGTAAGCCGTTACCTTACCAACTAGCTAATGCACCGCAGGTCCATCCAAGAGTGATAGCAGAACCATCTTTTAAACTCTAGACATGCGTCTAGTGTTGTTATCCGGTATTAGCATCTGTTTCCAGGTGTTATCCCAGTCTCTTGGGCAGGTTACCCACGTGTTACTCACCCGTCCGCCGTCGCTTGTATCTANTTTCATTTGGTGCAAGCACCAAATTCATCTAGGCAAGCTCGCTCGACTTGCATGTATTAGGCACGCCGCCAGCGTTCGT
>cons0066|16
TCTGGGCCGTGTCTCAGTCCCAGTGTGGCCGATCACCCTCTCAGGTCGCTATGTATCGTCGCCTTGGTGAGCCGTTACCCCACCAACTAGCTAATACAACGCAGGTCCATCTGGTAGTGATGCAATTGCACCTTTTAAGCAAATGTCATGCAACATCTACTATTATGCGGTATTAGCTATCGTTTCCAATAGTTATCCCCCGCTACCAGGCAGGTTACCTACGCGTTACTCACCCGTTCGCAACTCATCCAGAGAAGCAAGCTCCTCCTTCAGCGTTCTACTTGCATGTATTAGGCTACGCCGCCAGCGTTCGT
>cons0067|15
TCTGGGCCGTGTCTCAGTCCCAGTGTGGCCGATCACCCTCTCAGGTCGCTATGTATCGTCGCCTTGGTGAGCCGTTACCTCACCAACTAGCTAATACAACGCAGGTCCATCTGGTAGTGATGCAATTGCACCTTTCAAGCAGATATCATGCAATATCTGCTATTATGCGGTATTAGCTATCGTTTCCAATAGTTATCCCCCGCTACCAGGCAGGTTACCTACGCGTTACTCACCCGTTCGCAACTCATCCAGAGAAGCAAGCTCCTCCTTCACGCGTTCTACTTGCATGTATTAGGCACGCCGCCAGCGTTCGT
>cons0068|15
TCTGGGCCGTGTCTCAGTCCCAGTGTGGCCGATCACCCTCTCAGGTCGGCTATGTATCGTTGCCTTGGTGAGCCGTTACCTCACCAACTAGCTAATACAACGCAGATCCATCTGGTAGTGGTGCTAATTGCACCTTTCAAGTAGTTATCATGCGATATCTACTGTTATGCGGTATTAGCTATCGTTTCCAATAGTTATCCCCCGCTACCAGGCAGGTTACCTACGCGTTACTCACCCGTTCGCAACTCATCCGGAAAGAGCAAGCTCCTTCCTTCAGCGTTCTACTTGCATGTATTAGGCACGCCGCCAGCGTTCGT
>cons0069|14
TCTGGGCCGTGTCTCAGTCCCAGTGTGGCCGATCACCCTCTCAGGTCGGCTATGTATCGTTGCCTTGGTGAGCCGTTACCTCACCAACTAGCTAATACAACTGCAGATCCATCTGGTAGTGGTGCAATTGCACCTTTCAAGTAGTTATCATGCGATATCTACTGTTATGCGGTATTAGCTATCGTTTCCAATAGTTATCCCCCGCTACCAGGCAGGTTACCTACGCGTTACTCACCCGTTCGCAACTCATCCGGAAAGAGCAAGCTCCTTCCTTCAGCGTTCTACTTGCATGTATTAGGCACGCCGCCAGCGTTCGT
>cons0070|14
TTTGGGCCGTGTCTCAGTCCCAATGTGGCCGATCAACCTCTCAGTTCGGCTACGTATCATCGCCTTGGTGAGCCATTACCTCACCAACTAGCTAATACGCCGCGGGTCCATCCAAAAGCGATAGCTTACGCCATCTTTCAGCCAAGAACCATGCGGTTCTTGGATCTATGCGGTATTAGCATCTGTTTCCAAATGTTATCCCCCACTTAAGGGCAGGTTACCCACGTGTTACTCACCCGTCCGCCACTCGTTCCATGTTGAATCTCGGTGCAAGCACCGATCATCAACGAGAACTCGTTCGACTTGCATGTATTAGGCACGCCGCCAGCGTTCAT
>cons0071|14
TCTGGGCCGTGTCTCAGTCCCAGTGTGGCCGATCACCCTCTCAGGTCGCTATGTATCGTCGCCTTGGTGAGCCGTTACCTCACCAACTAGCTAATACAACGCAGGTCCATCTCTTAGTGATGCAGTTGCACCTTTCAAGTCAACATCATGCAATGTCGACTTTTATGCGGTATTAGCTATCGTTTCCAATAGTTATCCCCCACTACCAGGCAGGTTACCTACGCGTTACTCACCCGTTCGCAACTCATCCGGAAAGAGCAAGCTCCTCCTTCAGCGTTCTACTTGCATGTATTAGGCACGCCGCCAGCGTTCGT
>cons0072|14
TTTGGACCGTGTCTCAGTTCCAATGTGGGGGACCTTCCTCTCAGAACCCCTACTGATCGTCGCCTTGGTGGGCCGTTACCCCGCCAACTAACTAATCAGACGCATCCCCATCCCTGACCGATGAAATCTTTAATCGTCGTTGGATGCCCGCAGACGATGCCATGAGGTATTAGGCCGACTTTCGACGGGTTATCCCTCAGTCAGAGGCAGGTTGGATACGCGTTACTCACCCGTGCGCCGGTCGACGCCCAAGGAAGCAAGCTTCCCCGTCGTTTCCCCTCGACTTGCATGTGTTAAGCCTGTAGCCAGCGTTCAT
>cons0073|13
TCTGGGCCGTGTCTCAGTCCCAGTGTGGCCGATCACCCTCTCAGGTCGGCTATGTATCGTTGCCTTGGTGAGCCGTTACCTCACCAACTAGCTAATACAACGCAGGTCCATCTGGTAGTGGTGCAATTGCACCTTTCAAGCAGCTATCATGCGATATCTACTGTTATGCGGTATTAGCTATCGTTTCCAATAGTTATCCCCCACTACCAGGCAGGTTACCTACGCGTTACTCACCCGTTCGCAACTCATCCGGAAAGAGCAAGCTCCTTCCTTCACGCGTTCTACTTGCATGTATTAGGCACGCCGCCAGCGTTCGT
>cons0074|13
TTTGGACCGTGTCTCAGTTCCAATGTGGGGGACCTTCCTCTCAGAACCCCTACTGATCGTTGCCTTGGTGGGCCGTTACCCCGCCAACAAGCTAATCAGACGCATCCCCATCCCTGACCGATGAAATCTTTAATCGTCGTTGGATGCCCGCAGACGATGCCATGAGGTATTAGGCCGACTTTCGACGGGTTATCCCTCAGTCAGAGGCAGGTTGGATACGCGTTACTCACCCGTGCGCCGGTCGACGCCCGAGGAAGCAAGCTTCCCCGTCGTTTCCCCTCGACTTGCATGTGTTAACCTGTAGCCAGCGTTCAT
>cons0075|13
TCTGGGCCGTGTCTCAGTCCCAGTGTGGCCGATCACCCTCTCAGGTCGGCTATGTATCGTCGCCTAGGTGAGCCGTTACCTCACCTACTAGCTAATACAACGCAGGTCCATCTGGTAGTGGTGCAATTGCACCTTTCAAGCAGCTATCATGCGATATCTACTGTTATGCGGTATTAGCTATCGTTTCCAATAGTTATCCCCCACTACCAGGCAGGTTACCTACGCGTTACTCACCCGTTCGCAACTCATCCGGAAAGAGCAAGCTCCTCCTTCAGCGTTCTACTTGCATGTATTAGGCACGCCGCCAGCGTTCGT
>cons0076|13
TCTGGGCCGTGTCTCAGTCCCAGTGTGGCCGATCACCCTCTCAGGTCGCTATGTATCGTCGCCTTGGTGAGCCGTTACCTCACCAACTAGCTAATACAACGCAGGTCCATCTGGTAGTGATGCAATTGCACCTTTTAATGCAGATACTCATGCAATATCTACTGTTATGCGGTATTAGCTATCGTTTCCAATAGTTATCCCCCGCTACCAGGCAGGTTACCTACGCGTTACTCACCCGTTCGCAACTCATCCGGAGAAGCAAGCTCCTCCTTCAGCGTTCTACTTGCATGTATTAGGCACGCCGCCAGCGTTCGT
>cons0077|13
TCTGGGCCGTGTCTCAGTCCCAGTGTGGCCGATCACCCTCTCAGGTCGGCTATGTATCGTCGCCTAGGTGAGCCGTTACCTCACCTACTAGCTAATACAACGCAGGTCCATCTTGTAGTGGAGCAATTGCCCCTTTCAAATAAATGACATGTGTCATCCATTGTTATGCGGTATTAGCTATCGTTTCCAATAGTTATCCCCCGCTACAAGGCAGGTTACCTACGCGTTACTCACCCGTTCGCAACTCATCCAAGAAGAGCAAGCTCCTCTCTTCATGCGTTCTACTTGCATGTATTAGGCACGCCGCCAGCGTTCGT
>cons0078|12
TCTGGGCCGTGTCTCAGTCCCAGTGTGGCCGATCACCCTCTCAGGTCGGCTATGTATCGTCGCCTTGGTGAGCCGTTACCTCACCAACTAGCTAATACAACGCAGGTCCATCTCTTAGTGATGCAATTGCACCTTTCAAGTCAACATCATGCAATGTCGACTTTTATGCGGTATTAGCTATCGTTTCCAATAGTTATCCCCCGCTAAGAGGCAGGTTACCTACGCGTTACTCACCCGTTCGCAACTCTTCCGCTCGGTGCAAGCACCAAGCTTCAGCGTTCTACTTGCATGTATTAGGCACGCCGCCAGCGTTCAT
>cons0079|12
TCTGGGCCGTGTCTCAGTCCCAGTGTGGCCGATCACCCTCTCAGGTCGGCTATGTATCGTTGCCTTGGTGAGCCGTTACCTCACCAACTAGCTAATACAACGCAGATCCATCTGGTAGTGGTGCAATTGCACCTTTCAAGTAGTTATCATGCGATATCTACTGTTATGCGGTATTAGCTATCGTTTCCAATAGTTATCCCCCGCTACCAGGCAGGTTACCTACGCGTTACTCACCCGTTCGCAACTCATCCGGAAAGAGCAACTCCTTCCTTCAGCGTTCTCTTGCATGTATTAGGCACGCCGCCAGCGTTCGT
>cons0080|12
TCTGGGCCGTGTCTCAGTCCCAGTGTGGCCGATCACCCTCTCAGGTCGGCTATGTATCGTCGCCTAGGTGAGCCGTTACCTCACCTACTAGCTAATACAACGCAGGTCCATCTTGTAGTGGAGCAATTGCCCCTTTCAAATAAATGACATGTGTCATCCATTGTTATGCGGTATTAGCTATCGTTTCCAATAGTTATCCCCCGCTACAAGGCAGGTTACCTACGCGTTACTCACCCGTTCGCAACTCATCCAAGAAGACGCAAGCTCCTCTCTTCAGCGTTCTACTTGCATGTATTAGGCACGCCGCCAGCGTTCGT
>cons0081|12
TTTGGGCCGTGTCTCAGTCCCAATGTGGCCGATCAACCTCTCAGTTCGGCTACGTATCATTGCCTTGGTGAGCCGTTACCTCACCAACTAGCTAATACGCCGCGGGTCCATCCAAAAGCGATAGCTTNCGCCATCTTTCAGCCAAGAACCATGCGGTTCTTGGATTTATGCGGTATTAGCATCTGTTTCCAAATGTTATCCCCACTTAAGGGCAGGTTACCCACGTGTTACTCACCCGTCCGCCACTCGTTCAAAATTAAATCAAGATGCAAGCACCTTTCAATAATCAGAACTCGTTCGACTTGCATGTATTAGGCACGCCGCCAGCGTTCAT
>cons0082|12
TCTGGGCCGTGTCTCAGTCCCAGTGTGGCCGATCACCCTCTCAGGTCGGCTATGTATCGTTGCCTTGGTGAGCCGTTACCTCACCAACTAGCTAATACAACGCAGATCCATCTGGTAGTGGTGCAATTGCACCTTTCAAGTAGTTATCATGCGATATCTACTGTTATGCGGTATTAGCTATCGTTTCCAATAGTTATCCCCCGCTACCAGGCAGGTTACCTACGCGTTACTCACCCGTTCGCAACTCATCCGGAAAGAGCAAGTCCTTCCTTCAGCTGNTTCTACTTGCATGTATTAGGCACGCCGCCAGCGTTCGT
>cons0083|12
TCTGGGCCGTGTCTCAGTCCCAGTGTGGCCGATCACCCTCTCAGGTCGGCTATGTATCGTNGCCTTGGTGAGCCGTTACCCCACCAACTAGCTAATACAACGCAGGTCCATCTGGTAGTGNTGCAATTGCACCTTTCAAGCAGCTATCATGCGATATCTACTGTTATGCGGTATTAGCTATCGTTTCCAATAGTTATCCCCCACTACCAGGCAGGTTACCTACGCGTTACTCACCCGTTCGCAACTCATCCGGAAAGAGCAAGCTCCTTCCTTCAGCGTTCTACTTGCATGTATTAGGCACGCCGCCAGCGTTCGT
>cons0084|12
TCTGGGCCGTGTCTCAGTCCCAGTGTGGCCGATCACCCTCTCAGGTCGCTATGTATCGTCGCCTTGGTGAGCCGTTACCTCACCAACTAGCTAATACAACGCAGGTCCATCTGGTAGTGATGCAATTGCACCTTTCAAGCAGATATCATGCAATATCTGCTATTATGCGGTATTAGCTATCGTTTCCAATAGTTATCCCCCGCTACCAGGCAGGTTACCTACGCGTTACTCACCCGTTCGCAACTCATCCAGAGAAGCAAGCTCCTCCTTCAGCGTTCTACTTGCATGTATTAGGCACGCCGCCAGCTGTTCGT
>cons0085|12
TTTGGACCGTGTCTCAGTTCCAATGTGGGGGACCTTCCTCTCAGAACCCCTACTGATCGTTGCCTTGGTGGGCCGTTACCCCGCCAACTAACTAATCAGACGCATCCCCATCCATAACCGATAAATCTTTACTTCACATCTGATGCCGTCAGTGAAGACCATAAGGTATTAGTCTGCCTTTCGGCAGGTTATCCCTTAGTCATGGGAAGGTTGGATACGCGTTACTCACCCGTGCGCCGGTCGACGTCCAAAGAGTGCAAGCACTCAATGCCGTTTCCCTCGACTTGCATGTGTTAAGCCTGTAGCTAGCGTTCAT
>cons0086|12
TCTGGGCCGTGTCTCAGTCCCAGTGTGGCCGATCACCCTCTCAGGTCGGCTATGTATCGTTGCCTTGGTGAGCCGTTACCTCACCAACTAGCTAATACAACGCAGATCCATCTGGTAGTGGTGCAATTGCACCTTTCAAGTAGTTATCATGCGATATCTACTGTTATGCGGTATTAGCTATCGTTTCCAATAGTTATCCCCCGCTACCAGGCAGGTTACCTACGCGTTACTCACCCGTTCGCAACTCATCCGGAAAGAGCAAGCTACCTTCCTTCCTAGCGTTCTACTTGCTATGTATTAGGCACGCCGCCAGCGTTNGT
>cons0087|11
TCTGGGCCGTGTCTCAGTCCCAGTGTGGCCGATCACCCTCTCAGGTCGCTATGTATCGTCGCCTTGGTGAGCCGTTACCCCACCAACTAGCTAATACAACGCAGGTCCATCTGGTAGTGATGCAATTGTCACCTTTTAAGCAAATGTCATGCAACATCTACTATTATGCGGTATTAGCTATCGTTTCCAATAGTTATCCCCCGCTACCAGGCAGGTTACCTACGCGTTACTCACCCGTTCGCAACTCATCCAGAGAAGCAAGCTCCTCCTTCAGCGTTCTACTTGCATGTATTAGGCACGCCGCCAGCGTTCGT
>cons0088|11
TCTGGGCCGTGTCTCAGTCCCAGTGTGGCCGATCACCCTCTCAGGTCGGCTATGTATCGTCGCCTTGGTGAGCCGTTACCTCACCAACTAGCTAATACAACGCAGGTCCATCTCTTAGTGATGCAGTTGCACCTTTCAAGTCAACATCATGCAATGTCGACTTTTATGCGGTATTAGCTATCGTTTCCAATAGTTATCCCCCGCTAAGAGGCAGGTTACCTACGCGTTACTCACCCGTTCGCAACTCCTCCGCTCGGTGCAAGCACCAAGCTTCAGCGTTCTACTTGCATGTATTAGGCACGCCACCAGCGTTCAT
>cons0089|11
TAAGGGCCGTGTCTCAGTCCCCTTGTGGCCGTTCACCCTCTCAGGCCGGCTACCCATCATCGCCTTGGTGAGCCGTTACCTCTCCAACTAGCTAATGGGACGCAAAGCTCTCTCACAGTGCATATAGCTTTCATAATTCTAAGATGCCTTAAAATCATAATATCAGGTATTAGCATTCGTTTCCAAATGTTGTACCCTAGCTGTGAGGCAAGTTCTTTACGCGTTACTCACCCGTCCGCCACCCAAATCTAAGTTAAAAAACCCAAATTCAAGTTGACTTGCATGTGTTAAGCATTCTGTCAGCGTTCAT
>cons0090|11
TCTGGGCCGTGTCTCAGTCCCAGTGTGGCCGATCACCCTCTCAGGTCGGCTATGTATCGTTGCCTTGGTGAGCCGTTACCTCACCAACTAGCTAATACAACGCAGGTCCATCTGGTAGTGGTGCAATTGCACCTTTCAAGCAGCTATCATGCGATATCTACTGTTATGCGGTATTAGCTATCGTTTCCAATAGTTATCCCCCGCTAAGAGGCAGGTTACCTACGCGTTACTCACCCGTTCGCAACTCTTCCGCTCGGTGCAAGCACCAAGCTTCAGCGTTCTACTTGCATGTATTAGGCACGCCGCCAGCGTTCAT
>cons0091|11
TCTGGGCCGTGTCTCAGTCCCAGTGTGGCCGATCACCCTCTCAGGTCGCTATGTATCGTCGCCTTGGTGAGCCGTTACCTCACCAACTAGCTAATACAACGCAGGTCCATCTCTTAGTGATGCAGTTGCACCTTTCAAGTCAACATCATGCAATGTCGACTTTTATGCGGTATTAGCTATCGTTTCCAATAGTTATCCCCCGCTAAGAGGCAGGTTACCTACGCGTTACTCACCCTTCGCAACTCATCCAGAAGAGCAAGCTCCTCCTTCAGCGTTCTACTTGCATGTATTAGGCACGCCGCCAGCGTTCAT
>cons0092|11
TTTGGGCCGTGTCTCAGTCCCAATGTGGCCGATCACCCTCTCAGGTCGGCTATGCATCACGGCCTTGGTGAGCCGTTACCTCACCAACTAGCTAATGCACCGCGGGTCCATCCATCAGCAGAAGCTTGCGCCTCTTTTCCTCCTTCAACCATGCGGTTAAAGGACCTATGCGGTTTTAGCATCCGTTTCCGAATGTTATCCCCCTCTGATGGGCAGGTTACCCACGTGTTACTCACCCGTTCGCAACTCATCCGGAGAGCAAGCTCCTCCTTCAGCGTTCTACTTGCATGTATTAGGCACGCCGCCAGCGTTCGT
>cons0093|11
TTTGGACCGTGTCTCAGTTCCAATGTGGCCGTTCACCCTCTCAGGCCGGCTACTGATCGTCGCCTTGGTAGGCTCTTACCCCACCAACTAGCTAATCAGACGCAAGCTCGTCTGTGACCGCTTTCGCTTTGCTGTTTCCATTTCCCAATTTAAACAGTTCATCTCGTATTAGCTGACATTTCTATCAGTTATCCGTGTGTCACAGGTTGATTACTTACGCGTTACTCACCCGTCCGCCACTAAGTTATACATATTCCATCCGAAGACTTCCTATATACACTTCGTTCGACTTGCATGTGTTAGGCACGCCGCCAGCGTTCAT
>cons0094|11
TCTGGGCCGTGTCTCAGTCCCAGTGTGGCCGATCACCCTCTCAGGTCGCTATGTATCGTCGCCTAGGTGAGCCGTTACCTCACCTACTAGCTAATACAACGCAGGTCCATCTGGTAGTGATGCAATTGCACCTTTTAAGCAAATGTCATGCAACATCTACTATTATGCGGTATTAGCTATCGTTTCCAATAGTTATCCCCCGCTACCAGGCAGGTTACCTACGCGTTACTCACCCGTTCGCAACTCATCCAGAGAAGCAAGCTCCTCCTTCAGCGTTCTACTTGCATGTATTAGGCACGCCGCCAGCGTTCGT
>cons0095|10
TAAGGGCCGTGTCTCAGTCCCCTTGTGGCCGTTCACCCTCTCAGGCCGGCTACCCATCATCGCCTTGGTGAGCCGTTACCTCTCCAACTAGCTAATGGGACGCAAAGCTCTCTCACAGCGCGTATAGCTTTCATAATTCTAAGATGCCTTAAAATCATAATATCAGGTATTAGCATTCGTTTCCAAATGTTGTCCCTAGCTGTGAGGCAAGTTCTTTACGCGTTACTCACCCGTCCGCCACCCAAATCTAAGTTAAAAAACCCAAATTCAAGTTGACTTGCATGTGTTAAGCATTCTGTCAGCGTTCAT
>cons0096|10
TTTGGACCGTGTCTCAGTTCCAATGTGGGGGACCTTCCTCTCAGAACCCCTACTGATCGTAGCCTTGGTGGGCCGTTACCCCGCCAACAAGCTAATCAGACGCATCCCCATCTCTGACCGATGAAATCTTTAATCGTCGTTGGATGCCCGCAGACGATGCCATGAGGTATTAGGCCGACTTTCGACGGGTTATCCCTCAGTCAGAGGCAGGTTGGACTACGCGTTACTCACCCGTGCGCCGGTCGACGCCCGGGGAAGCAAGCTTCCCCGTCGTTTCCCCTCGACTTGCATGTGTTAAGCCTGTAGCCAGCGTTCAT
>cons0097|10
TCTGGGCCGTGTCTCAGTCCCAGTGTGGCCGATCACCCTCTCAGGTCGCTATGTATCGTCGCCTTGGTGAGCCGTTACCCCACCAACTAGCTAATACAACGCAGGTCCATCTGGTAGTGATGCAATTGCACCNTTTTAAGCAAATGTCATGCAACATCTACTATTATGCGGTATTAGCTATCGTTTCCAATAGTTATCCCCCGCTACCAGGCAGGTTACCTACGCGTTACTCACCCGTTCGCAACTCATCCAGAGAAGCAAGCTCCTCCTTCAGCGTTCTACTTGCATGTATTAGGCACGCCGCCAGCGTTCGT
>cons0098|10
TCTGGGCCGTGTCTCAGTCCCAGTGTGGCCGGTCACCCTCTCAGGCCGGCTACCCGTCGTCGCCTTGGTGAGCCGTTACCTCACCAACAAGCTGATAGGCCGTGAGCCCATCTATAACCACTACATAACGCTTTCCACCAACACTCCATGCGGAGATTGGTCGTATCCGGTATTAGACCCAGTTTCCCAGGCTTATCCCAGAGTTAAAGGTAGGTTACTCACGTATTACTCACCCGTTCGCCACTAATCCACCTAGCAAGCTAGGCTTCATCGTTCGACTTGCATGTGTTAAGCACGCCGCCAGCGTTCGT
>cons0099|10
TCTGGGCCGTGTCTCAGTCCCAGTGTGGCCGATCACCCTCTCAGGTCGCTATGTATCGTCGCCTTGGTGAGCCGTTACCCCACCAACTAGCTAATACAACGCAGGTCCATCTGGTAGTGATGCAATTGCACCTTTTAAGCAAATGTCATGCAACATCTACTATTATGACGGTATTAGCTATCGTTTCCAATAGTTATCCCCCGCTACCAGGCAGGTTACCTACGCGTTACTCACCCGTTCGCAACTCATCCAGAGAAGCAAGCTCCTCCTTCAGCGTTCTACTTGCATGTATTAGGCACGCCGCCAGCGTTCGT
>cons0100|10
TCTGGGCCGTGTCTCAGTCCCAGTGTGGCCGATCACCCTCTCAGGTCGCTATGTATCGTCGCCTTGGTGAGCCGTTACCCCACCAACTAGCTAATACAACGCAGGTCCATCTGGTAGTGATGCAATTGCACCTTTTAAGCAAATGTCATGCAACATCTACTATTATGCGGTATTAGCTATCGTTTCCAATAGTTATCCCCCGCTACCAGGCAGGTTACCTACGCGTTACTCACCCGTTCGCAACTCATCCAGAGAAGCAAGCTCCTCCTTCACGCGTTCTACTTGCATGTATTAGGCACGCCGCCAGCGTTCGT
>cons0101|10
TCTGGTCCGTATCTCAGTACCAGTGTGGGGGACATTCCTCTCAGAACCCCTATCCATCATCGGCTAGGTGGCCTGTTAAACCGCCTACTACCTAATGGAACGCATCCCCATCCTCTACCGAAACGATGTCCTTTTATCATTCTAACAGGAGAGAGAATGACGATATCAAGGATTAATCTCCCTTTCGGAAGCCTATACTTGAGTGGAGGGTAGGTTGGATACGCGTTACTCACCCGTGCGCCGGTCGCCATCAATGTATTACTACATCATGATGCCCCACGACTTGCATGTGTTAAGCCTGTAGCTAGCGTTCAT
>cons0102|10
TATGGGCCGTGTCTCAGTCCCATTGTGGCCGATCAGTCTCTCAACTCGGCTATGCATCATCGCCTTGGTAGGCCGTTACCCCACCAACAAGCTAATGCACCGCAGGTCCATCCAGAAGTGATAGCGAGAAGCCATCTTTAAGCGTTGTTCATGCGAACAACGCTGTTATGCGGTATTAGCATCTGTTTCCAAATGTTGTCCCCCGCTTCTGGGCAGGTTACCTACGTGTTACTCACCCGTCCGCCACTCGTTGGCGACCAAAATCAATCAGGTGCAAGCACCATCAATCAATTGGGCCAACGCGTTCGACTTGCATGTATTAGGCACACCGCCGGCGTTCAT
>cons0103|10
TTTGGACCGTTTCTCAGTTCCAATGTGGCCGTTCACCCTCTCAGGCCGGCTACCCATCGTTGCCTTGGTGGGCCGTTACCTTCACCAACTAGCTAATGGGACGCGAGTCCATCTTTTACCACCGGAGTTTTAACTTTCTTAATCATGTGATTTGATAGTTTCATCAGGTTTTAATCCCGGTTTCCCGAGGCTATCCCTGTGTAAAAGGCAGGTTACTCACGTGTTACTCACCCGTCCGCCGCTAATCCATCTTATCTTCGCCCCGAAGGTTCTGTTAAGATTTCATCGCTCGACTTGCATGTGTTAAGCGCGCCGCCAGCGTTCGT
>cons0104|10
TTTGGACCGTGTCTCAGTTCCAATGTGGGGGACCTTCCTCTCAGAACCCCTACTGATCGTTGCCTTGGTGGGCCGTTACCCCGCCAACAAGCTAATCAGACGCATCCCCATCCCTGACCGATGAAATCTTTAATCGTCGTTGGATGCCCGCAGACGATGCCATGAGGTATTAGGCCGACTTTCGACGGGTTATCCCTCAGTCAGAGGCAGGTTCGGATACGCGTTACTCACCCGTGCGCCGGTCGACGCCCGAGGAAGCAAGCTTCCCCGTCGTTTCCCCTCGACTTGCATGTGTTAAGCCTGTAGCCAGCGTTCAT
>cons0105|10
TCTGGGCCGTGTCTCAGTCCCAGTGTGGCCGATCACCCTCTCAGGTCGCTATGTATCGTCGCCTTGGTGAGCCGTTACCCCACCAACTAGCTAATACAACGCAGGTCCATCTGGTAGTGATGCAATTGCACCTTTTAAGCAAATGTCATGCAACATCTACTATTATGCGGTATTACGCTATCGTTTCCAATAGTTATCCCCCGCTACCAGGCAGGTTACCTACGCGTTACTCACCCGTTCGCAACTCATCCAGAGAAGCAAGCTCCTCCTTCAGCGTTCTACTTGCATGTATTAGGCACGCCGCCAGCGTTCGT
>cons0106|10
TCTGGGCCGTGTCTCAGTCCCAGTGTGGCCGATCACCCTCTCAGGTCGCTATGTATCGTCGCCTTGGTGAGCCGTTACCTCACCAACTAGCTAATACAACGCAGGTCCATCTCTTAGTGATGCAGTTGCACCTTTCAAGTCAACATCATGCAATGTCGACTTTTATGCGGTATTAGCTATCGTTTCCAATAGTTATCCCCCGCTAAGAGGCAGGTTACCTACGCGTTACTCACCCGTTCGCAACTCCTCCGCTCGGTGCAAGCACCAAGCTTCAGCGTTCTACTTGCATGTATTAGGCACGCCACCAGCGNTTCAT
>cons0107|10
TCTGGGCCGTGTCTCAGTCCCAGTGTGGCCGATCACCCTCTCAGGTCGCTATGTATCGTCGCCTTGGTGAGCCGTTACCTCACCAACTAGCTAATACAACGCAGGTCCATCTCTTAGTGATGCAATTGCACCTTTCAAATCAATATCATGCGATATCGACTTTTATGCGGTATTAGCTATCGTTTCCAATAGTTATCCCCCGCTAAGAGGCAGGTTACCTACGCGTTACTCACCCGTTCGCAACTCATCCGCTCGGTGCAAGCACCAAGCTTCAGCGTTCTACTTGCATGTATTAGGCACGCCGCCAGCGTTCAT
>cons0108|10
TCTGGGCCGTGTCTCAGTCCCAGTGTGGCCGATCACCCTCTCAGGTCGCTATGTATCGTCGCCTTGGTGAGCCGTTACCTCACCAACTAGCTAATACAACGCAGGTCCATCTCTTAGTGATGCAATTGCATCTTTCAAATCAACATCATGCGATATCGACTTTTATGCGGTATTAGCTATCGTTTCCAATAGTTATCCCCCGCTAAGAGGCAGGTTACCTACGCGTTACTCACCCGTTCGCAACTCATCCGCTCGGTGCAAGCACCAAGCTTCAGCGTTCTACTTGCATGTATTAGGCACGCCGCCAGCGTTCAT
>cons0109|10
TCTGGGCCGTGTCTCAGTCCCAGTGTGGCCGATCACCCTCTCAGGTCGGCTATGTATCGTTGCCTTGGTGAGCCGTTACCTCACCAACTAGCTAATACAACGCAGATCCATCTGGTAGTGGTGCAATTGACCTTTCAAGATAGTTTATCATGCGATATCTACTGTTATGCGGTATTAGCTATCGTTTCCAATAGTTATCCCCCGCTACCAGGCAGGTTACCTACGCGTTACTCACCCGTTCGCAACTCATCCGGAAAGAGCAAGCTCCTTCCTTCAGCGTTCTACTTGCATGTATTAGGCACGCCGCCAGCGTTCGT
>cons0110|10
TCTGGGCCGTGTCTCAGTCCCAGTGTGGCCGGTCACCCTCTCAGGCCGGCTACCCGTCGTCGCCTTGGTGAGCCGTTACCTCACCAACAAGCTGATAGGCCGTGAGCCCATCTATAACCACTACATAACGCTTTCCACCAACACCCCATGCGGAGATTGGTCGTATCCGGTATTAGACCCAGTTTCCCGGGCTTATCCCAGAGTTAAAGGTAGGTTACTCACGTATTACTCACCCGTTCGCCACTAATCCACCTAGCAAGCTAGGCTTCATCGTTCGACTTGCATGTGTTAAGCACGCCGTCCAGCGTTCGT
>cons0111|10
TCTGGGCCGTGTCTCAGTCCCAGTGTGGCCGATCACCCTCTCAGGTCGGCTATGTATCGTCGCCTAGGTGAGCCGTTACCTCACCTACTAGCTAATACAACGCAGGTCCATCTTGTAGTGGAGCAATTGCCCCTTTCAAATAAATGACATGTGTCATCCATTGTTATGCGGTATTAGCTATCGTTTCCAATAGTTATCCCCCACTACCAGGCAGGTTACCTACGCGTTACTCACCCGTTCGCAACTCATCCGGAAAGAGCAAGCTCCTTCCTTCAGCGTTCTACTTGCATGTATTAGGCACGCCGCCAGCGTTCGT
>cons0112|10
TTTGGGCCGTGTCTCAGTCCCAATGTGGCCGATCACCCTCTCAGGTCGGCTATGCATCACGGCCTTGGTGAGCCGTTACCTCACCAACTAGCTAATGCACCGCGGGTCCATCCATCAGCAGAAGCTTGCGCCTCTTTTCCTCTTCCAAACCATGCGGTTCGAAGACCTATGCGGTTTTAGCATCCGTTTCCGAATGTTATCCCCCTCTGATGGGCAGGTTACCCACGTGTTACTCACCCGTTCGCCACTAGATTGACCAGTGCAAGCACCGGTCGCTCTCGTTCGACTTGCATGTATTAGGCACGCCGCCAGCGTTCGT
>cons0113|10
TTTGGGCCGTGTCTCAGTCCCAATGTGGCCGATCACCCTCTCAGGTCGGCTATGCATCACAGCCTTGGTGAGCCGTTACCTCACCAACTAGCTAATGCACCGCGGGTCCATCCATCAGCAGAAGCTTGCGCCTCTTTTCCTCCTTCAACCATGCGGTTAAAGGACCTATGCGGTTTTAGCATCCGTTTCCGAATGTTATCCCCCTCTGATGGGCAGGTTACCCACGTGTTACTCACCCGTTCGCCACTAGATTGACCAGTGCAAGCACCGGTCGCTCTCGTTCGACTTGCATGTATTAGGCACGCCGCCAGCGTTCGT
>cons0114|10
TCTGGGCCGTGTCTCAGTCCCAATGTGGCCGTTCATCCTCTCAGACCGGCTACTGATCATCGCCTTGGTGGGCCGTTACCCCTCCAACTAGCTAATCAGACGCAATCCCCTCCTTCAGTGATAGCTTACATGTAGAGGCCACCTTTCATCTATCCTCGATGCCGAGATTAGATCGTATGCGGTATTAGCAGTCGTTTCCAACTGTTGTCCCCTCTGAAGGGCAGGTTGATTACGCGTTACTCACCCGTTCGCCACTAAGATTGATAGAAGCAAGCTTCCATCGCTCTTCGTTCGACTTGCATGTGTTAAGCACGCCGCCAGCGTTCGT
