# Supplementary material for: Rapid 16S rRNA Next-Generation Sequencing of Polymicrobial Clinical Samples for Diagnosis of Complex Bacterial Infections
Source: PLoS One. 2013 May 29;8(5):e65226. doi: 10.1371/journal.pone.0065226 (PMC3666980; doi:10.1371/journal.pone.0065226)
Supplement: File S1 — De-noised sequences. (TGZ) [file pone.0065226.s002.gz › denoised/CF54_denoised.fasta]

>cons0001|8111
TCTGGGCCGTGTCTCAGTCCCAGTGTGGCCGATCACCCTCTCAGGTCGCTATGTATCGTCGCCTTGGTGAGCCGTTACCCCACCAACTAGCTAATACAACGCAGGTCCATCTGGTAGTGATGCAATTGCACCTTTTAAGCAAATGTCATGCAACATCTACTCTTATGCGGTATTAGCTATCGTTTCCAATAGTTATCCCCCGCTACCAGGCAGGTTACCTACGCGTTACTCACCCGTTCGCAACTCATCCAGAGAAGCAAGCTCCTCCTTCAGCGTTCTACTTGCATGTATTAGGCACGCCGCCAGCGTTCGT
>cons0002|6054
TCTGGGCCGTGTCTCAGTCCCAGTGTGGCCGATCACCCTCTCAGGTCGCTATGTATCGTCGCCTAGGTGAGCCGTTACCTCACCTACTAGCTAATACAACGCAGGTCCATCTTGTAGTGGAGCAATTGCCCCTTTCAAATAAATGACATGTGTCATCCATTGTTATGCGGTATTAGCTATCGTTTCCAATAGTTATCCCCCGCTACAAGGCAGGTTACCTACGCGTTACTCACCCGTTCGCAACTCATCCAAGAAGAGCAAGCTCCTCTCTTCAGCGTCCTACTTGCATGTATTAGGCACGCCGCCAGCGTTCGT
>cons0003|5921
TCTGGACCGTGTCTCAGTTCCAGTGTGGCTGATCATCCTCTCAGACCAGCTACGGATCGTCGCCTTGGTGGGCCTTTACCCCGCCAACTAGCTAATCCGACATCGGCTCATTCAATCGCGCAAGGTCCGAAGATCCCCTGCTTTCACCCGTAGGTCGTATGCGGTATTAGCGTAAGTTTCCCTACGTTATCCCCCACGAAAAGTAGATTCCGATGTATTCCTCACCCGTCCGCCACTCGCCACCCAGAGAGCAAGCTCTCCTGTGCTGCCGTTCGACTTGCATGTGTTAGGCCTACCGCCAGCGTTCACT
>cons0004|3739
TCTGGACCGTGTCTCAGTTCCAGTGTGGCTGATCATCCTCTCAGACCAGCTACGGATCGTCGCCTTTGGTGGGCCTTTACCCCGCCAACTAGCTAATCCGACATCGGCTCATTCAATCGCGCAAGGTCCGAAGATCCCCTGCTTTCACCCGTAGGTCGTATGCGGTATTAGCGTAAGTTTCCCTACGTTATCCCCCACGAAAAGTAGATTCCGATGTATTCCTCACCCGTCCGCCACTCGCCACCCAGAGAGCAAGCTCTCCTGTGCTGCCGTTCGACTTGCATGTGTTAGGCCTACCGCCAGCGTTCACT
>cons0005|2781
TCTGGGCCGTGTCTCAGTCCCAGTGTGGCCGATCACCCTCTCAGGTCGCTATGTATCGTCGCCTTGGTGAGCCGTTACCTCACCAACTAGCTAATACAACGCAGGTCCATCTCTTAGTGATGCAGTTGCACCTTTCAAGTCAACATCATGCAATGTCGACTTTTATGCGGTATTAGCTATCGTTTCCAATAGTTATCCCCCGCTAAGAGGCAGGTTACCTACGCGTTACTCACCCGTTCGCAACTCTTCCGCTCGGTGCAAGCACCAAGCTTCAGCGTTCTACTTGCATGTATTAGGCACGCCGCCAGCGTTCAT
>cons0006|2676
TTTGGACCGTGTCTCAGTTCCAATGTGGGGGACCTTCCTCTCAGAACCCCTACTGATCGTTGCCTTGGTGGGCCGTTACCCCGCCAACAAGCTAATCAGACGCATCCCCATCCATAACCGATAAATCTTTACTTCACATCTGATGCCGTCAGTGAAGACCATAAGGTATTAGTCTGCCTTTCGGCAGGTTATCCCTTAGTCATGGGAAGGTTGGATACGCGTTACTCACCCGTGCGCCGGTCGACGTCCAAAAAGTGCAAGCACTTAATGCCGTTTCCCCTCGACTTGCATGTGTTAAGCCTGTAGCTAGCGTTCAT
>cons0007|2287
TCTGGACCGTGTCTCAGTTCCAGTGTGGCCGATCACCCTCTCAGGTCGGCTATGCATCGTTGCCTTGGTAAGCCGTTACCTTACCAACTAGCTAATGCAGCGCGGATCCATCTATAAGTGACAGCAAGACCGTCTTTCACTTTTGAACCATGCGGTTCAAAATATTATCCGGTATTAGCTCCGGTTTCCCGAAGTTATCCCAGTCTTATAGGTAGGTTATCCACGTGTTACTCACCCGTCCGCCGCTAACATCAGAGAAGCAGCTTCTCGTCCGTTCGCTCGACTTGCATGTATTAGGCACGCCGCCAGCGTTCAT
>cons0008|1990
TCTGGGCCGTGTCTCAGTCCCAGTGTGGCCGATCACCCTCTCAGGTCGGCTATGTATCGTTGCCTTGGTGAGCCGTTACCTCACCAACTAGCTAATACAACGCAGGTCCATCTGGTAGTGGTGCAATTGCACCTTTCAAGCAAATATCATGCGATATCTACTGTTATGCGGTATTAGCTATCGTTTCCAATAGTTATCCCCCGCTACCAGGCAGGTTACCTACGCGTTACTCACCCGTTCGCAACTCATCCGGAGAAGCAAGCTCCTCCTTCAGCGTTCTACTTGCATGTATTAGGCACGCCGCCAGCGTTCGT
>cons0009|1200
TTTGGGCCGTGTCTCAGTCCCAATGTGGCCGATCACCCTCTCAGGTCGGCTATGCATCACGGCCTTGGTGAGCCGTTACCTCACCAACTAGCTAATGCACCGCGGGTCCATCCATCAGCAGAAGCTTGCGCCTCTTTTCCTCTTCAACCATGCGGTTCGAAGACCTATGCGGTTTTAGCATCCGTTTCCGAATGTTATCCCCCTCTGATGGGCAGGTTACCCACGTGTTACTCACCCGTTCGCCACTAGATTGACCAGTGCAAGCACCGGTCGCTCTCGTTCGACTTGCATGTATTAGGCACGCCGCCAGCGTTCGT
>cons0010|1100
TCTGGGCCGTGTCTCAGTCCCAGTGTGGCCGATCACCCTCTCAGGTCGGCTATGTATCGTCGCCTAGGTGAGCCGTTACCTCACCTACTAGCTAATACAACGCAGGTCCATCTTGTAGTGGAGCAATTGCCCCTTTCAAATAAATGACATGTGTCATCCATTGTTATGCGGTATTAGCTATCGTTTCCAATAGTTATCCCCCGCTACAAGGCAGGTTACCTACGCGTTACTCACCCGTTCGCAACTCATCCAAGAAGAGCAAGCTCCTCTCTTCAGCGTCCTACTTGCATGTATTAGGCACGCCGCCAGCGTTCGT
>cons0011|1100
TCTGGGCCGTGTCTCAGTCCCAGTGTGGCCGATCACCCTCTCAGGTCGCTATGTATCGTCGCCTTGGTGAGCCGTTACCCCACCAACTAGCTAATACAACGCAGGTCCATCTGGTAGCGGTGCAATTGCACCTTTCAAACAGTTATCATGCAACAACTGCTATTATGCGGTATTAGCTATCGTTTCCAATAGTTATCCCCCACTACCAGGCAGGTTACCTACGCGTTACTCACCCGTTCGCAACTCATCCAGAGAAGCAAGCTCCTCCTTCAGCGTTCTACTTGCATGTATTAGGCACGCCGCCAGCGTTCGT
>cons0012|923
TCTGGGCCGTGTCTCAGTCCCAGTGTGGCCGATCACCCTCTCAGGTCGCTATGTATCGTCGCCTTGGTGAGCCGTTACCTCACCAACTAGCTAATACAACGCAGGTCCATCTCTTAGTGATGCAATTGCACCTTTCAAATCAATATCATGCGATATCGACTTTTATGCGGTATTAGCTATCGTTTCCAATAGTTATCCCCCGCTAAGAGGCAGGTTACCTACGCGTTACTCACCCGTTCGCAACTCATCCGCTCGGTGCAAGCACCAAGCTTCAGCGTTCTACTTGCATGTATTAGGCACGCCGCCAGCGTTCAT
>cons0013|820
TCTGGGCCGTGTCTCAGTCCCAGTGTGGCCGATCACCCTCTCAGGTCGCTATGTATCGTCGCCTAGGTGAGCCGTTACCTCACCTACTAGCTAATACAACGCAGGTCCATCTGGTAGTGGTGCAATTGCACCTTTCAATCAATTATCATGCAATAATTAATATTATGCGGTATTAGCTATCGTTTCCAATAGTTATCCCCCGCTACCAGGCAGGTTACCTACGCGTTACTCACCCGTTCGCAACTCACAGTCTATGGTGTAGCAAGCTACGGTATAAACTGTGCGTTCTACTTGCATGTATTAGGCACGCCGCCAGCGTTCGT
>cons0014|743
TCTGGGCCGTGTCTCAGTCCCAATGTGGCCGTTCATCCTCTCAGACCGGCTACTGATCATCGCCTTGGTGGGCCGTTACCCCTCCAACTAGCTAATCAGACGCAATCCCCTCCTTCAGTGATAGCTTATAAATAGAGGCCACCTTTCATCCATCCTCGATGCCGAGATTGGATCGTATGCGGTATTAGCAGTCGTTTCCAACTGTTGTCCCCCTCTGAAGGGCAGGTTGATTACGCGTTACTCACCCGTTCGCCACTAAGATTGATAGAAGCAAGCTTCCATCGCTCTTCGTTCGACTTGCATGTGTTAAGCACGCCGCCAGCGTTCGT
>cons0015|718
TCTGGGCCGTGTCTCAGTCCCAGTGTGGCTGATCGTCCTCTCAGACCAGCTACTGATCGTCGCCTTGGTGGGCCTTTACCCCACCAACTAGCTAATCAGACATCGGCCGCTCCTGCTGCGTGAGGCCTTGCGGTCCCCCACTTTCACCCTCAGGTCGTATGCGGTATTAGCTAATCTTTCGACTAGTTATCCCCCACAACAGGGTACGTTCCGATGTATTACTCACCCGTTCGCCACTCGCCGCCAGACCGAAGTCCGCGCTGCCGTTCGACTTGCATGTGTAAGGCATGCCGCCAGCGTTCAAT
>cons0016|688
TCTGGGCCGTGTCTCAGTCCCAGTGTGGCCGGTCACCCTCTCAGGCCGGCTACCCGTCGTCGCCTTGGTGAGCCGTTACCTCACCAACAAGCTGATAGGCCGTGAGCCCATCTATAACCACTACATAACGCTTTCCACCAACACCCCATGCGGAGATTGGTCGTATCCGGTATTAGACCCAGTTTCCCAGGCTTATCCCAGAGTTAAAGGTAGGTTACTCACGTATTACTCACCCGTTCGCCACTAATCCACCTAGCAAGCTAGGCTTCATCGTTCGACTTGCATGTGTTAAGCACGCCGCCAGCGTTCGT
>cons0017|632
TTTGGACCGTGTCTCAGTTCCAATGTGGGGGACCTTCCTCTCAGAACCCCTACTGATCGTCGCCTTGGTGAGCCTTTACCTCACCAACAAGCTAATCAGACGCATCCCCATCCTTTACCGATAAATCTTTTATTCATATCTGATGCCATCAATGAATTACATCGGGTATTAGGCCGTCTTTCAACGGGGTATCCCCAAGTAAAGGGCAGGTTGGATACGCGATACTCACCCGTGCGCCGGTCGACGTCCAAAATGTGCAAGCACATAATGCCGTTTCCCCTCGACTTGCATGTGTTAAGCCTATAGCTAGCGTTCAT
>cons0018|592
TTTGGACCGTGTCTCAGTTCCAATGTGGGGGACCTTCCTCTCAGAACCCCTACTGATCGTCGCCTTGGTGGGCCGTCGCCCCGCCAACTAGCTAATCAGACGCATCCCCCTCCGTTACCGACGGATCTTTGCTTCGAATCTGATGCCGTCATCGAAGAACATGCGGTATTAGTCTGCCTTTCGGCAGGTTATCCCGCAGTAACGGGAAGGTTGGATACGCGTTACTCACCCGTGCGCCGGTCGACGTCCATTCAGTGCAAGCACTCAATGCCGTTTCCCCTCGACTTGCATGTGTTAAGCCTGTAGCCAGCGTTCAT
>cons0019|583
TCTGGGCCGTGTCTCAGTCCCAGTGTGGCCGATCACCCTCTCAGGTCGCTATGTATCGTCGCCTTGGTGAGCCGTTACCTCACCAACTAGCTAATACAACGCAGGTCCATCTCTTAGTGATGCATTTGCACCTTTCAAATCAATATCATGCGATATCGACTTTTATGCGGTATTAGCTATCGTTTCCAATAGTTATCCCCCGCTAAGAGGCAGGTTACCTACGCGTTACTCACCCGTTCGCAACTCTTCCGCTCGGTGCAAGCACCAAGCTTCAGCGTTCTACTTGCATGTATTAGGCACGCCGCCAGCGTTCAT
>cons0020|582
TAAGGGCCGTGTCTCAGTCCCCTTGTGGCCGTTCACCCTCTCAGGCCGGCTACCCATCATCGCCTTGGTGAGCTGTTACCTCTCCAACTAGCTAATGGGACGCAAAGCTCTCTCACAGTGCTTATAGCTTTCATAATTCTAAGATGCCTTAAAATCATAATATCAGGTATTAGCATTCATTTCTAAATGTTGTCCCTAGCTGTGAGGCAAGTTCTTTACGCGTTACTCACCCGTCCGCCACCCAAATCTAAGTTAAAAACCCAAATTCAAGTTGACTTGCATGTGTTAAGCATTCTGTCAGCGTTCAT
>cons0021|579
TCTGGGCCGTGTCTCAGTCCCAGTGTGGCCGATCACCCTCTCAGGTCGCTATGTATCGTCGCCTTGGTGAGCCGTTACCTCACCAACTAGCTAATACAACGCAGGTCCATCTCTTAGTGATGCAATTGCACCTTTCAAATCAACATCATGCGATATCGACTTTTATGCGGTATTAGCTATCGTTTCCAATAGTTATCCCCCGCTAAGAGGCAGGTTACCTACGCGTTACTCACCCGTTCGCAACTCATCCGCTCGGTGCAAGCACCAAGCTTCAGCGTTCTACTTGCATGTATTAGGCACGCCGCCAGCGTTCAT
>cons0022|544
TCTGGGCCGTGTCTCAGTCCCAGTGTGGCCGATCACCCTCTCAGGTCGGCTATGCATCGTCGCCTTGGTAGGCCTTTACCCCACCAACTAGCTAATGCACCGCAAAGCCATCTCATAGTGTTAGCCGAAACCAACTTTTAAACATATATCATGCGATTTATGCTGTTATCCGGTATTAGCTATCGTTTCCAATAGTTGTCCCCGTCTATGAGGCAGGTTCTTTACGTGTTACTCACCCGTTCGCCGCTAAGTTTCTAGTGCAAGCACCAGAAAAACTTCGCTCGACTTGCATGTATTAGGCACGCCGCCAGCGTTCGT
>cons0023|525
TCTGGGCCGTGTCTCAGTCCCAATGTGGCCGTTCATCCTCTCAGACCGGCTACTGATCATCGCCTTGGTGGGCCGTTACCCCTCCAACTAGCTAATCAGACGCAATCCCCTCCTTCAGTGATAGCTTATAAATAGAGGCCACCTTTCATCCATCCTCGATGCCGAGGTTAGATCGTATGCGGTATTAGCAGTCGTTTCCAACTGTTGTCCCCCTCTGAAGGGCAGGTTGATTACGCGTTACTCACCCGTTCGCCACTAAGATTGATAGAAGCAAGCTTCCATCGCTCTTCGTTCGACTTGCATGTGTTAAGCACGCCGCCAGCGTTCGT
>cons0024|500
TCTGGGCCGTGTCTCAGTCCCAATGTGGCCGTTCATCCTCTCAGACCGGCTACTGATCATCGCCTTGGTGGGCCGTTACCCCTCCAACTAGCTAATCAGACGCAATCCCCTCCTTCAGTGATAGCTTATAAATAGAGGCCACCTTTCATCCATCCTCGATGCCGAGATTGATCGTATGCGGTATTAGCAGTCGTTTCCAACTGTTGTCCCCCTCTGAAGGGCAGGTTGATTACGCGTTACTCACCCGTTCGCCACTAAGATTGATAGAAGCAAGCTTCCATCGCTCTTCGTTCGACTTGCATGTGTTAAGCACGCCGCCAGCGTTCGT
>cons0025|490
TTTGGACCGTGTCTCAGTTCCAATGTGGGGGACCTTCCTCTCAGAACCCCTACTGATCGTAGCCTTGGTGGGCCGTTACCCCGCCAACAAGCTAATCAGACGCATCCCCATCCCTGACCGATGAAATCTTTAATCGTCGTTGGATGCCCGCAGACGATGCCATGAGGTATTAGGCCGACTTTCGACGGGTTATCCCTCAGTCAGAGGCAGGTTGGATACGCGTTACTCACCCGTGCGCCGGTCGACGCCCGGGGAAGCAAGCTTCCCCGTCGTTTCCCCTCGACTTGCATGTGTTAAGCCTGTAGCCAGCGTTCAT
>cons0026|421
TCTGGGCCGTGTCTCAGTCCCAGTGTGGCCGATCACCCTCTCAGGTCGGCTATGTATCGTTGCCTAGGTAGGCCTTTACCCTACCTACTAGCTAATACAACGCAGGTCCATCTACTAGCGATGCAATTGCATCTTTCAAGCATCTAACATGTGTTACATACTGTTATGCGGTATTAGCTATCGTTTCCAATAGTTATCCCCCTCTAATAGGCAGGTTACCTACGCGTTACTCACCCGTTCGCAACTCACAGTCTATGGTGTAGCAAGCTACGGTATAAACTGTGCGTCCTACTTGCATGTATTAGGCACGCCGCCAGCGTTCGT
>cons0027|387
TTTGGGCCGTGTCTCAGTCCCAATGTGGCCGATCACCCTCTCAGGTCGGCTATGCATCACGGCCTTGGTGAGCCGTTACCTCACCAACTAGCTAATGCACCGCGGGTCCATCCATCAGCAGAAGCTTGCGCCTCTTTTCCTCCTTCAACCATGCGGTTAAAGGACCTATGCGGTTTTAGCATCCGTTTCCGAATGTTATCCCCCTCTGATGGGCAGGTTACCCACGTGTTACTCACCCGTTCGCCACTAGATTGACCAGTGCAAGCACCGGTCGCTCTCGTTCGACTTGCATGTATTAGGCACGCCGCCAGCGTTCGT
>cons0028|366
TCTGGGCCGTGTCTCAGTCCCAATGTGGCCGTTCATCCTCTCAGACCGGCTACTGATCATCGCCTTGGTGGGCCGTTACCCCTCCAACTAGCTAATCAGACGCAATCCCCTCCTTCAGTGATAGCTTACATGTAGAGGCCACCTTTCATCTATCCTCGATGCCGAGATTAGATCGTATGCGGTATTAGCAGTCGTTTCCAACTGTTGTCCCCCTCTGAAGGGCAGGTTGATTACGCGTTACTCACCCGTTCGCCACTAAGATTGATAGAAGCAAGCTTCCATCGCTCTTCGTTCGACTTGCATGTGTTAAGCACGCCGCCAGCGTTCGT
>cons0029|342
TCTGGGCCGTGTCTCAGTCCCAATGTGGCCGTTCATCCTCTCAGACCGGCTACTGATCATCGCCTTGGTGGGCCGTTACCCCTCCAACTAGCTAATCAGACGCAATCCCCTCCTTCAGTGATAGCTTATAAATAGAGGCCACCTTTCATCCAGTCTCGATGCCGAGATTGGATCGTATGCGGTATTAGCAGTCGTTTCCAACTGTTGTCCCCCTCTGAAGGGCAGGTTGATTACGCGTTACTCACCCGTTCGCCACTAAGATTGATAGAAGCAAGCTTCCATCGCTCTTCGTTCGACTTGCATGTGTTAAGCACGCCGCCAGCGTTCGT
>cons0030|341
TCTGGACCGTGTCTCAGTTCCAGTGTGGGGGACCTTCCTCTCAGAACCCCTACCGATCGAAGGCTAGGTGGGCCGTTACCCCGCCTACTACCTAATCGGACGCATCACCATCTCATACCGATAAATCTTTGGTTACCCTCCCATGCGAGAAAGCAACAACATCGGGTATTAATCTTACTTTCGCAAGGCTATCCCCGAGTATGAGGCAGGTTTGATACGCGTTACGCACCGTGCGCCGGTCGCCGGCATTGAAAGCAAGCTTTCAACCCGCTGCCCCTCGACTTGCATGTGTTAAGCCTGTAGCTAGCGTTCAT
>cons0031|325
TCTGGGCCGTGTCTCAGTCCCAGTGTGGCCGATCACCCTCTCAGGTCGGCTATGTATCGTTGCCTTGGTGAGCCGTTACCTCACCAACTAGCTAATACAACGCAGGTCCATCTGGTAGTGATGCAATTGCACCTTTTAAGCAAATGTCATGCAACATCTACTATTATGCGGTATTAGCTATCGTTTCCAATAGTTATCCCCCGCTACCAGGCAGGTTACCTACGCGTTACTCACCCGTTCGCAACTCATCCAGAGAAGCAAGCTCCTCCTTCAGCGTTCTACTTGCATGTATTAGGCACGCCGCCAGCGTTCGT
>cons0032|325
TTTGGGCCGTGTCTCAGTCCCAATGTGGCCGGTCATCCTCTCAGATCGGCTACTGATCGTTGCTTTGGTAGGCTTTTACCCTGCCAACTGGCTAATCAGACGCGGGTCCATCTTATGGCGATAAATCTTTTCACCCTGTACCATGCGGTACTGTGTGCTTATGCGGTATTAGCAGTGATTTCTCTCTGTTATCCCCCTCCATAAGGCAGGTTACCCACGTGTTACTCACCCGTCCGCCACTAGATAACTTATCTTCCGGCCGAAGCTTTCCGACAAGCATCTCGTTCGACTTGCATGTGTTAGGCACGCCGCCAGCGTTCAT
>cons0033|310
TTTGGACCGTGTCTCAGTTCCAATGTGGGGGACCTTCCTCTCAGAACCCCTACTGATCGTCGCCTTTGGTGGGCCGTTACCCCGCCAACAAGCTAATCAGACGCATCCCCATCACTGACCGATAAATCTTTCGTTTTCGTTAGATGTCTGCAGAAAACCTCATAAGGTATTAGTCCGACTTTCGCCGGGTTATCCCTTAGTCAGAGGCAGGTTGGATACGCGTTACTCACCCGTGCGCCGGTCGACGCCCATCGAAGCAAGCTTCAATGTCGTTTCCCCTCGACTTGCATGTGTTAAGCCTGTAGCTAGCGTTCAT
>cons0034|300
TCTGGGCCGTGTCTCAGTCCCAGTGTGGCCGGTCACCCTCTCAGGCCGCTACCCGTCGTCGCCTTGGTGAGCCGTTACCTCACCAACAAGCTGATAGGCCGTGAGCCCATCTATAACCACTACATAACGCTTTCCACCAACACCCCATGCGGAGATTGGTCGTATCCGGTATTAGACCCAGTTTCCCAGGCTTATCCCAGAGTTAAAGGTAGGTTACTCACGTATTACTCACCCGTTCGCCACTAATCCACCTAGCAAGCTAGGCTTCATCGTTCGACTTGCATGTGTTAAGCACGCCGCCAGCGTTCGT
>cons0035|298
TCTGGGCCGTGTCTCAGTCCCAGTGTGGCCGATCACCCTCTCAGGTCGCTATGTATCGTCGCCTTGGTGAGCCGTTACCCCACCAACTAGCTAATACAACGCAGGTCCATCTGGTAGTGGTGCAATTGCACCTTTTAAACAGTTGTCATGCAACAACTGCTATTATGCGGTATTAGCTATCGTTTCCAATAGTTATCCCCCGCTACCAGGCAGGTTACCTACGCGTTACTCACCCGTTCGCAACTCATCCAGAAGAGCAAGCTCCTCCTTCAGCGTTCTACTTGCATGTATTAGGCACGCCGCCAGCGTTCGT
>cons0036|290
TCTGGGCCGTGTCTCAGTCCCAGTGTGGCCGATCACCCTCTCAGGTCGGCTATGTATCGTTGCCTTGGTGAGCCGTTACCTCACCAACTAGCTAATACAACGCAGGTCCATCTGGTAGTGGTGCATTTGCACCTTTTAAGCAACTATCATGCGATATCTACTGTTATGCGGTATTAGCTATCGTTTCCAATAGTTATCCCCCGCTACCAGGCAGGTTACCTACGCGTTACTCACCCGTTCGCAACTCATCCAGAGAAGCAAGCTCCTCCTTCAGCGTTCTACTTGCATGTATTAGGCACGCCGCCAGCGTTCGT
>cons0037|287
TCTGGACCGTGTCTCAGTTCCAGTGTGGGGGACCTTCCTCTCAGAACCCCTACCGATCGAAGGCTAGGTGGGCCGTTACCCCGCCTACTACCTAATCGGACGCATCACCATCTCATACCGATAAATCTTTGGTTACATCACCATGCGGTAACATAACAACATCGGGTATTAATCTTACTTTCGCAAGGCTATCCCCGAGTATGAGGCAGGTTTGATACGCGTTACGCACCGTGCGCCGGTCGCCATCAGAAGAAGCAAGCTTCTTCCATGCTGCCCCTCGACTTGCATGTGTTAAGCCTGTAGCTAGCGTTCAT
>cons0038|280
TTTGGGCCGTGTCTCAGTCCCAATGTGGCCGATCACCCTCTCAGGTCGGCTATGCATCACGGCCTTGGTGAGCCGTTACCTCACCAACTAGCTAATGCACCGCGGGTCCATCCATCAGCAGAAGCTTGCGCCTCTTTTCCTCTTCAAACCATGCGGTTCGAAGACCTATGCGGTTTTAGCATCCGTTTCCGAATGTTATCCCCCTCTGATGGGCAGGTTACCCACGTGTTACTCACCCGTTCGCCACTAGATTGACCAGTGCAAGCACCGGTCGCTCTCGTTCGACTTGCATGTATTAGGCACGCCGCCAGCGTTCGT
>cons0039|274
TCTGGGCCGTGTCTCAGTCCCAGTGTGGCGGATCATCCTCTCAGACCCGCTACTGATCGTCGCCTTGGTAGGCCTTTACCCCACCAACTAGCTAATCAGATATCGGCCGCTCGAATAACGCAAGGCCCGAAGGTCCCCTGCTTTCCTCCTCAGAGAATATGCGGTATTAGCTAATCTTTCGATTAGTTATCCCCCATTACTCGGTACGTTCCGATATATTACTCACCCGTTCGCCACTCGCCACCCAAGAAGCAAGCTTCTCTGTGCTGCCGTCCGACTTGCATGTGTAAAGCATGCCGCCAGCGTTCAAT
>cons0040|271
TCTGGGCCGTGTCTCAGTCCCAGTGTGGCCGATCACCCTCTCAGGTCGCTATGTATCGTCGCCTTGGTGAGCCGTTACCCCACCAACTAGCTAATACAACGCAGGTCCATCTGGTAGTGATGCAATTGCACCTTTTAAGCAAATGTCATGCAACATCTACTCTTATGCGGTATTAGCTATCGTTTCCAATAGTTATCCCCCGCTACCAGGCAGGTTACCTACGCGTTACTCACCCGTTCGCAACTCATCCGGAGAAGCAAGCTCCTCCTTCAGCGTTCTACTTGCATGTATTAGGCACGCCGCCAGCGTTCGT
>cons0041|241
TTTGGACCGTGTCTCAGTTCCAATGTGGGGGACCTTCCTCTCAGAACCCCTACTGATCGTTGCCTTGGTGGGCCGTTACCCCGCCAACAAGCTAATCAGACGCATCCCCATCCATTACCGATAAATCTTTAATCCTCATTAGATGTCTGCTGAGAATACCATGGGGCATTAGTCTTACTTTCGCAAGGTTATTCCCCTGTAATGGGCAGGTTGGATACGCGTTACTCACCCGTGCGCCGGTCGACGCCTAAGAGAGCAAGCTCTCTCATCGTTTCCCCTCGACTTGCATGTGTTAAGCCTGTAGCTAGCGTTCAT
>cons0042|222
TCTGGGCCGTGTCTCAGTCCCAGTGTGGCCGATCACCCTCTCAGGTCGCTATGTATCGTCGCCTTGGTGAGCCGTTACCTCACCAACTAGCTAATACAACGCAGGTCCATCTGGTAGTGGTGCAATTGCACCTTTCAAGCAGATATCATGCAATATCTACTGTTATGCGGTATTAGCTATCGTTTCCAATAGTTATCCCCCGCTACCAGGCAGGTTACCTACGCGTTACTCACCCGTTCGCAACTCATCCGGAAAGAGCAAGCTCCTTCCTTCAGCGTTCTACTTGCATGTATTAGGCACGCCGCCAGCGTTCAT
>cons0043|216
TCTGGGCCGTGTCTCAGTCCCAGTGTGGCCGATCACCCTCTCAGGTCGCTATGTATCGTCGCCTTGGTGAGCCGTTACCTCACCAACTAGCTAATACAACGCAGGTCCATCTCTTAGTGATGCAGTTGCACCTTTCAAGTCAACATCATGCAATGCCGACTTTTATGCGGTATTAGCTATCGTTTCCAATAGTTATCCCCCGCTAAGAGGCAGGTTACCTACGCGTTACTCACCCGTTCGCAACTCTTCCGCTCGGTGCAAGCACCAAGCTTCAGCGTTCTACTTGCATGTATTAGGCACGCCGCCAGCGTTCAT
>cons0044|207
TCTGGACCGTGTCTCAGTTCCAATGTGGCCGTTCATCCTCTCAGACCGGCTACTGATCGTCGCCTTGGTGGGCCGTTACCCCTCCAACTAGCTAATCAGACGCAAACCCCTCCTCCGGCGATAGCTTATAAATAGAGGCCATCCTTTCTTCCGATAGTCATGCGACTTTCGGAACGTATTCGGTATTAGCAGCCGTTTCCAGCTGTTGTCCCCATCCGTAGGGCAGGTTGTTTACGCGTTACTCACCCGTTTGCCACTAGATTGTAGAAAAAGCAAGCTTTCTCTACGCTCTCGTTCGACTTGCATGTGTTAAGCACGCCGCCAGCGTTCGT
>cons0045|200
TTTGGGCCGTGTCTCAGTCCCAATGTGGCCGGTCATCCTCTCAGATCGGCTACTGATCGTTGCTTTGGTAGGCTTTTACCCTGCCAACTGGCTAATCAGACGCGGGTCCATCTTATGGCGATAAATCTTTTCACCCTGTACCATGCGGTACTGTGTGCTTATGCGGTATTAGCAGTGATTTCTCTCTGTTATCCCCCTCCATAAGGCAGGTTACCCACGTGTTACTCACCCGTCCGCCACTAGATAACTTATCTTCCGGCCGAAGCTTTCCGATAAGCATCTCGTTCGACTTGCATGTGTTAGGCACGCCGCCAGCGTTCAT
>cons0046|200
TCTGGGCCGTGTCTCAGTCCCAGTGTGGCCGATCACCCTCTCAGGTCGCTATGTATCGTCGCCTTGGTGAGCCGTTACCTCACCAACTAGCTAATACAACGCAGGTCCATCTCTTAGTGATGCATTTGCACCTTTCAAATCAATATCATGCGATATCGACTTTTATGCGGTATTAGCTATCGTTTCCAATAGTTATCCCCCGCTAAGAGGCAGGTTACCTACGCGTTACTCACCCGTTCGCAACTCTCCGCTCGGTGCAAGCACCAAGCTTCAGCGTTCTACTTGCATGTATTAGGCACGCCGCCAGCGTTCAT
>cons0047|200
TCTGGGCCGTGTCTCAGTCCCAGTGTGGCCGATCACCCTCTCAGGTCGCTATGTATCGTCGCCTTGGTGAGCCGTTACCTCACCAACTAGCTAATACAACGCAGGTCCATCTCTTAGTGATGCATTTGCACCTTTCAAATCAATATCATGCGATATCGACTTTTATGCGGTATTAGCTATCGTTTCCAATAGTTATCCCCCGCTAAGAGGCAGGTTACCTACGCGTTACTCACCCGTTCGCAACTCNTCCGCTCGGTGCAAGCACCAAGCTTCAGCGTTCTACTTGCATGTATTAGGCACGCCGCCAGCGTTCAT
>cons0048|179
TCTGGTCCGTATCTCAGTACCAGTGTGGGGGACATCCCTCTCAGAACCCCTATCTATCATCGCCTTGGGGAGCCGTTACCTCTCCAACTAGCTAATAGAACGCATACTCATCTTTCACCACCTAAGCTTTAATAGTCGTGTGATGCCACACTACTATACTATGGGGTATTAATCCAAATTTCTTCGGGCTATCCCCCAGTGAAAGGCAGATTGTATACGCGTTACGCACCCGTACGCCGGTCTCAGTTACCCGAAAGTAACTTCCCCCTCGACTTGCATGTGTTAGGCCTGCCGCTAGCGTTCAT
>cons0049|170
TTTGGACCGTGTCTCAGTTCCAATGTGACTGATCATCCTCTCAGACCAGTTACGCGTCATAGCCTCGGTAGGCCGTTACCCCACCGACTAGCTGATACGATATAGTCTCATCCCTTGCCGAAATTCTTTCCCGATTTATCTTATGGTAAAAAGGAGTATGGAGTATTAGCAGTCATTTCTAACTGTTGTCCTCCAGCAAGGGGCAGATTAGCTATATATTACTCACCCGTGCGCCACTAAATTTAAAAGAGCAAGCTCTCTTAAATTCCGTTCGACTTGCATGTATTAGGCACGCCGCCAGCGTTCACT
>cons0050|166
TCTGGGCCGTGTCTCAGTCCCAGTGTGGCCGATCACCCTCTCAGGTCGGCTATGCATCGTCGCCTTGGTAGGCCTTTACCCCACCAACTAGCTAATGCACCGCAAAGCCATCTCATAGTGTTAGCAAAACCAACTTTTAAACATCAACCATGCAGTTAATGCTGTTATCCGGTATTAGCTATCGTTTCCAATAGTTGTCCCAGTCTATGAGGCAGGTTCTTTACGTGTTACTCACCCGTTCGCCGCTAAGTTTTCCGGTGCAAGCACCAGAAAACTTCGCTCGACTTGCATGTATTAGGCACGCCGCCAGCGTTCGT
>cons0051|157
TAAGGGCCGTATCTCAGTCCCCTTGTGGCCGTTCACCCTCTCAGGCCGGCTACCTATCATCGCCTTGGTGGGCCGTTACCCCACCAACTAGCTAATAGGACGCAAGGCTCTCCTGCAGCGTCTCCTTTCATCAGGCCGCATGCGCCAGCCTGACAATACCAGGTGTTATCAGTCGTTTCCGTCTGTTATCCCTGTCTGCAGGGCAAGTTCCTTACGCGTTACTCACCCGTCCGCCTTGCTAGACTGCGCAAGCGCAGCTTCGCCAATGACTTGCATGTGTTAAGCATTCTGTCAGCGTTCAT
>cons0052|151
TAAGGGCCGTATCTCAGTCCCCTTGTGGCCGTCCACCCTCTCAGGCCGGCTACCTATCTTCGCCTTGGTGAGCCATTACCTCACCAACTAGCTAATAGGACGCAAGGCTCTCCGCAGGCGTCTCCTTTCATCATAAAGCCATGCAGCTCCATGACATTATCCGGTCTTGTCAGGAGTTTCCCCCTGTTATCCCAGTCCTGCAGGTAAGTCCCTTACGCGTTACTCACCCGTCCGCCATGGTTGCCATGTGCAAGCACCACTTCCCCATCGACTTGCATGTGTTAAGCATTCTGTCAGCGTTCAT
>cons0053|147
TTTGGACCGTGTCTCAGTTCCAATGTGGGGGACCTTCCTCTCAGAACCCCTACTGATCGTCGCCTTGGTGGGCCGTTACCCCGCCAACAAGCTAATCAGACGCATCCCCATCCATAACCGATAAATCTTTACTTCACATCTGATGCCGTCAGTGAAGACCATAAGGTATTAGTCTGCCTTTCGGCAGGTTATCCCTTAGTCATGGGAAGGTTGGATACGCGTTACTCACCCGTGCGCCGGTCGACGTCCAAAAAGTGCAAGCACTTAATGCCGTTTCCCCTCGACTTGCATGTGTTAAGCCTGTAGCTAGCGTTCAT
>cons0054|146
TTTGGACCGTGTCTCAGTTCCAATGTGGGGGACCTTCCTCTCAGAACCCCTACTGATCGTCGCCTTGGTGGGCCGTTGCCCCGCCAACCAGCTAATCAGACGCATCCCCCTCCGTTACCGACGAGTCTTTGCTTCGAATCTGATGCCGTCATCGAAGAACATGCGGTATTAGTCTCCTTTCGGCAGGTTATCCCGCAGTAACGGGAAGGTTGGATACGCGTTACTCACCCGTGCGCCGGTCGACGTCCATTCAGTGCAAGCACTCAATGCCGTTTCCCCTCGACTTGCATGTGTTAAGCCTGTAGCCAGCGTTCAT
>cons0055|141
TCTGGACCGTGTCTCAGTTCCAGTGTGGGGGACCTTCCTCTCAGAACCCCTACCGATCGAAGGCTAGGTGGGCCGTTACCCCGCCTACTACCTAATCGGACGCATCACCATCTCATACCGATAAATCTTTGGTTACCCTCCATGCGAGAAAGCAACAACATCGGGTATTAATCTTACTTTCGCAAGGCTATCCCCGAGTATGAGGCAGGTTTGATACGCGTTACGCACCGTGCGCCGGTCGCCGGCATTGAAAGCAAGCTTTCAACCCGCTGCCCCTCGACTTGCATGTGTTAAGCCTGTAGCTAGCGTTCAT
>cons0056|140
TCTGGACCGTGTCTCAGTTCCAGTGTGGCTGATCATCCTCTCAGACCAGCTACGGATCGTCGCCTTTGGTGGGCCTTTACCCCGCCAACTAGCTAATCCGACATCGGCTCATTCAATCGCGCAAGGTCCGAAGATCCCCTGCTTTCACCCGTAGGTCGTATGCGGTATTAGCGTAAGTTTCCCTACGTTATCCCCCACGAAAAGTAGATTCCGATGTATTCCTCACCCGTCCGCCACTCGCCACCCAGAGAGCAAGCTCTCCTGTGCTGCCGTTCGTACTCGCATGTGTTAGGCCTACCGCCAGCGTTCACT
>cons0057|133
TCTGGACCGTGTCTCAGTTCCAGTGTGGGGGACCTTCCTCTCAGAACCCCTACCGATCGAAGGCTAGGTGGGCCGTTACCCCGCCTACTACCTAATCGGACGCATCACCATCTCATACCGATAAATCTTTGGTTACTCTCTCATGCGAGAAAGCAACAACATCGGGTATTAATCTTACTTTCGCAAGGCTATCCCCGAGTATGAGGCAGGTTTGATACGCGTTACGCACCGTGCGCCGGTCGCCGGCATCGAAAGCAAGCTTTCAACCCGCTGCCCCTCGACTTGCATGTGTTAAGCCTGTAGCTAGCGTTCAT
>cons0058|130
TCTGGGCCGTGTCTCAGTCCCAGTGTGGCCGATCACCCTCTCAGGTCGCTATGTATCGTCGCCTTGGTGAGCCGTTACCCCACCAACTAGCTAATACAACGCAGGTCCATCTGGTAGTGATGCAATTGCACCTTTTAAGCAAATGTCATGCAACATCTACTATTATGCGGTATTAGCTATCGTTTCCAATAGTTATCCCCCGCTACCAGGCAGGTTACCTACGCGTTACTCACCCGTTCGCAACTCATCCAGAGAAGCAAGCTCCTCCTTCAGCGTTCTACTTGCATGTATTAGGCACGCCCGCCAGCGTTGT
>cons0059|123
TCTGGGCCGTGTCTCAGTCCCAATGTGGCCGTTCACCCTCTCAGGCCGGCTACGCATCATCGTCTTGGTGGGCCGTTACCTCACCAACTAACTAATGCGCCATAAGCCCATCCACCAGTGTTTTTAACCTTTAATAACCAGAAGATGCCTTCCGATTACCTATCCGGTATTAGTCCCCGTTTCCAGAGATTATCCCAGTCTTCGTGGGTAGGTTGCTTATGTATTACTCACCCGTTCGCCACTCCTTCGATCTAGCAAGCTAGATCTCCAGCGTTCGACTTGCATGTATTAGGCACGCCGCCAGCGTTCAT
>cons0060|117
TTTGGGCCGTGTCTCAGTCCCAATGTGGCCGATCACCCTCTCAGGTCGGCTATGCATCACGGCCTTGGTGAGCCGTTACCTCACCAACTAGCTAATGCACCGCGGGTCCATCCATCAGCAGAAGCTTGCGCCTCTTTTCCTCTTCCAAACCATGCGGTTCGAAGACCCTATGCGGTTTTACGCATCCCGTTTCCGAATGTTATCCCCCTCTGATGGGCAGGTTACCCACGTGTTACTCACCCGTTCGCCACTAGATTGACCAGTGCAAGCACCGGTCGCTCTCGTTCGACTTGCATGTATTAGGCACGCCGCCAGCGTTCGT
>cons0061|115
TCTGGACCGTGTCTCAGTTCCAGTGTGGGGGACCTTCCTCTCAGAACCCCTACCGATCGAAGGCTAGGTGGGCCGTTACCCCGCCTACTACCTAATCGGACGCATCACCATCTCATACCGATAAATCTTTGGTTACTCTCCCATGCGAGAAAGCAACAACATCGGGTATTAATCTTACTTTCGCAAGGCTATCCCCGAGTATGAGGCAGGTTTGATACGCGTTACGCACCGTGCGCCGGTCGCCGGCATTGAAAGCAAGCTTTCAACCCGCTGCCCCTCGACTTGCATGTGTTAAGCCTGTAGCTAGCGTTCAT
>cons0062|112
TCTGGGCCGTGTCTCAGTCCCAGTGTGGCTGGTCATCCTCTCAGACCAGCTAGAGATCGTCGGCTTGGTGAGCCTTTACCTCACCAACTACCTAATCCCACTTGGGCTCATCCTATGGCATGTGGCCCGAAGGTCCCACACTTTAATCTTTCGATATTACGCGGTATTAGCTACAGTTTCCCGTAGTTATCCCCCTCCATAAACTAGATTCCCAAGCATTACTCACCCGTCCGCCACTCGTCATCAAAGAAGCAAGCTTCTTTATGTTACCGTTCGACTTGCATGTGTTAAGCCTGCCGCCAGCGTTCAAT
>cons0063|110
TCTGGGCCGTGTCTCAGTCCCAATGTGGCCGTTCATCCTCTCAGACCGGCTACTGATCATCGCCTTGGTGGGCCGTTACCCCTCCAACTAGCTAATCAGACGCAATCCCCTCCTTCAGTGATAGCTTATAAATAGAGGCCACCTTTCATCCATCCTCGATGCCGAGGTTAGATCGTATGCGGTATTAGCAGTCGTTTCCAACTGTTGTCCCCCTCTGAAGGGCAGATTGATTACGCGTTACTCACCCGTTCGCCACTAAGATTGATAGAAGCAAGCTTCCATCGCTCTTCGTTCGACTTGCATGTGTTAAGCACGCCGCCAGCGTTCGT
>cons0064|110
TTTGGACCGTGTCTCAGTTCCAATGTGGGGGACCTTCCTCTCAGAACCCCTACTGATCGTCGCCTTTGGTGGGCCGTTACCCCGCCAACAAGCTAATCAGACGCATCCCCATCACTGACCGATAATCTTTCGTTTTCGTTAGATGTCTGCAGAAAACCTCATAAGGTATTAGTCCGACTTTCGCCGGGTTATCCCTTAGTCAGAGGCAGGTTGGATACGCGTTACTCACCCGTGCGCCGGTCGACGCCCATCGAAGCAAGCTTCAATGTCGTTTCCCCTCGACTTGCATGTGTTAAGCCTGTAGCTAGCGTTCAT
>cons0065|102
TCTGGTCCGTATCTCAGTACCAGTGTGGGGGACATCCCTCTCAGAACCCCTATCTATCATCGCCTTGGGGAGCCGTTACCTCTCCAACTAGCTAATAGAACGCATACTCATCTTTCACCACCTAAGCTTTAATATAAAAACGATGCCGTCCCTATATACTATGGGGTATTAATCCAAATTTCTTCGGGCTATCCCCCAGTGAAAGGCAGATTGTATACGCGTTACGCACCCGTACGCCGGTCTCAGTTACCCGAAAGTAACCTCCCCCTCGACTTGCATGTGTTAGGCCTGCCGCTAGCGTTCAT
>cons0066|101
TCTGGACCGTGTCTCAGTTCCAGTGTGGGGGACCTTCCTCTCAGAACCCCTACCGATCGAAGGCTAGGTGGGCCGTTACCCCGCCTACTACCTAATCGGACGCATCACCATCTCATACCGATAAATCTTTGGTTACTCTCCCATGCGAGAAAGCAACAACATCGGGTATTAATCTTACTTTCGCAAGGCTATCCCCGAGTATGAGGCAGGTTTGATACGCGTTACGCACCGTGCGCCGGTCGCCGGCATTGAAAGCCAAGCTTTCAACCCGCTGACCCCTCGACTTGCATGTGTTAAGCCTGTAGCTAGCGTTCAT
>cons0067|100
TTTGGGCCGTGTCTCAGTCCCAATGTGGCCGGTCATCCTCTCAGATCGGCTACTGATCGTTGCTTTGGTAGGCTTTTACCCTGCCAACTGGCTAATCAGACGCGGGTCCATCTTATGGCGATAAATCTTTTCACCCTGTACCATGCGGTACTGTGTGCTTATGCGGTATTAGCAGTGATTTCTCTCTGTTATCCCCCTCCATAAGGCAGGTTACCCACGTGTTACTCACCCGTCCGCCACTAGATAACTTATCTTCCGGCCGAAGCTTTCCGANAAGCATCTCGTTCGACTTGCATGTGTTAGGCACGCCGCCAGCGTTCAT
>cons0068|100
TCTGGGCCGTGTCTCAGTCCCAATGTGGCCGTTCATCCTCTCAGACCGGCTACTGATCATCGCCTTGGTGGGCCGTTACCCCTCCAACTAGCTAATCAGACGCAATCCCCTCCTTCAGTGATAGCTTATAAATAGAGGCCACCTTTCATCCATCCTCGATGCCGAGGTAGATCGTATGCGGTATTAGCAGTCGTTTCCAACTGTTGTCCCCCTCTGAAGGGCAGGTTGATTACGCGTTACTCACCCGTTCGCCACTAAGATTGATAGAAGCAAGCTTCCATCGCTCTTCGTTCGACTTGCATGTGTTAAGCACGCCGCCAGCGTTCGT
>cons0069|100
TCTGGGCCGTGTCTCAGTCCCAGTGTGGCCGATCACCCTCTCAGGTCGCTATGTATCGTCGCCTTGGTGAGCCGTTACCTCACCAACTAGCTAATACAACGCAGGTCCATCTCTTAGTGATGCATTTGCACCTTTCAAATCAATATCATGCGATATCGACTTTTATGCGGTATTAGCTATCGTTTCCAATAGTTATCCCCCGCTAAGAGGCAGGTTACCTACGCGTTACTCACCCGTTCGCAACTCATCCGCTCGGTGCAAGCACCAAGCTTCAGCGTTCTACTTGCATGTATTAGGCACGCCGCCAGCGTTCAT
>cons0070|100
TTTGGGCCGTGTCTCAGTCCCAATGTGGCCGATCACCCTCTCAGGTCGGCTATGCATCACGGCCTTGGTGAGCCGTTACCTCACCAACTAGCTAATGCACCGCGGGTCCATCCATCAGCAGAAGCTTGCGCCTCTTTTCCTCTTCCAAACCATGCGGTTCGAAGACCCTATGCGGTTTTACGCATCCGTTTCCGAATGTTATCCCCCTCTGATGGGCAGGTTACCCACGTGTTACTCACCCGTTCGCCACTAGATTGACCAGTGCAAGCACCGGTCGCTCTCGTTCGACTTGCATGTATTAGGCACGCCGCCAGCGTTCGT
>cons0071|100
TTTGGGCCGTGTCTCAGTCCCAATGTGGCCGATCACCCTCTCAGGTCGGCTATGCATCACGGCCTTGGTGAGCCGTTACCTCACCAACTAGCTAATGCACCGCGGGTCCATCCATCAGCAGAAGCTTGCGCCTCTTTTCCTCCTTCAACCATGCGGTTGAAAGGACCTATGCGGTTTTAGCATCCGTTTCCGAATGTTATCCCCCTCTGATGGGCAGGTTACCCACGTGTTACTCACCCGTTCGCCACTAGATTGACCAGTGCAAGCACCGGTCGCTCTCGTTCGACTTGCATGTATTAGGCACGCCGCCAGCGTTCGT
>cons0072|100
TCTGGGCCGTGTCTCAGTCCCAATGTGGCCGTTCATCCTCTCAGACCGGCTACTGATCATCGCCTTGGTGGGCCGTTACCCCTCCAACTAGCTAATCAGACGCAATCCCCTCCTTCAGTGATAGCTTATAAATAGAGGCCACCTTTCATCCATCTCGATGCCGAGATTGGATCGTATGCGGTATTAGCAGTCGTTTCCAACTGTTGTCCCCCTCTGAAGGGCAGGTTGATTACGCGTTACTCACCCGTTCGCCACTAAGATTGATAGAAGCAAGCTTCCATCGCTCTTCGTTCGACTTGCATGTGTTAAGCACGCCGCCAGCGTTCGT
>cons0073|100
TTTGGGCCGTGTCTCAGTCCCAATGTGGCCGATCACCCTCTCAGGTCGGCTATGCATCACGGCCTTGGTGAGCCGTTACCTCACCAACTAGCTAATGCACCGCGGGTCCATCCATCAGCAGAAGCTTGCGCCTCTTTTCCTCTTCAACCATGCGGTTCGGAAGACCTATGCGGTTTTAGCATCCGTTTCCGAATGTTATCCCCCTCTGATGGGCAGGTTACCCACGTGTTACTCACCCGTTCGCCACTAGATTGACCAGTGCAAGCACCGGTCGCTCTCGTTCGACTTGCATGTATTAGGCACGCCGCCAGCGTTCGT
>cons0074|100
TCTGGGCCGTGTCTCAGTCCCAATGTGGCCGTTCATCCTCTCAGACCGGCTACTGATCATCGCCTTGGTGGGCCGTTACCCCTCCAACTAGCTAATCAGACGCAATCCCCTCCTTCAGTGATAGCTTATAAATAGAGGCCACCTTTCATCCATCCTCGATGCCGAGGTTAGATCGTATGCGGTATTAGCAGTCGTTTCCAACTGTTGTCCCCCTCTGAAGGGCAGNTTGATTACGCGTTACTCACCCGTTCGCCACTAAGATTGATAGAAGCAAGCTTCCATCGCTCTTCGTTCGACTTGCATGTGTTAAGCACGCCGCCAGCGTTCGT
>cons0075|100
TCTGGGCCGTGTCTCAGTCCCAATGTGGCCGTTCATCCTCTCAGACCGGCTACTGATCATCGCCTTGGTGGGCCGTTACCCCTCCAACTAGCTAATCAGACGCAATCCCCTCCTTCAGTGATAGCTTATAAATAGAGGCCACCTTTCATCCANTCTCGATGCCGAGATTGATCGTATGCGGTATTAGCAGTCGTTTCCAACTGTTGTCCCCCTCTGAAGGGCAGGTTGATTACGCGTTACTCACCCGTTCGCCACTAAGATTGATAGAAGCAAGCTTCCATCGCTCTTCGTTCGACTTGCATGTGTTAAGCACGCCGCCAGCGTTCGT
>cons0076|100
TCTGGGCCGTGTCTCAGTCCCAATGTGGCCGTTCATCCTCTCAGACCGGCTACTGATCATCGCCTTGGTGGGCCGTTACCCCTCCAACTAGCTAATCAGACGCAATCCCCTCCTTCAGTGATAGCTTATAAATAGAGGCCACCTTTCATCCATCCTCGATGCCGAGGTNAGATCGTATGCGGTATTAGCAGTCGTTTCCAACTGTTGTCCCCCTCTGAAGGGCAGGTTGATTACGCGTTACTCACCCGTTCGCCACTAAGATTGATAGAAGCAAGCTTCCATCGCTCTTCGTTCGACTTGCATGTGTTAAGCACGCCGCCAGCGTTCGT
>cons0077|100
TTTGGACCGTGTCTCAGTTCCAATGTGGGGGACCTTCCTCTCAGAACCCCTACTGATCGTTGCCTTTGGTGGGCCGTTACCCCGCCAACAAGCTAATCAGACGCATCCCCATCGCTGACCGATAATCTTTCGTTTTCATTAGATGTCTGCTGAAAACCTCATAAGGTATTAGTCCGACTTTCGCCGGGTTATCCCTTAGTCAGAGGCAGGTTGGATACGCGTTACTCACCCGTGCGCCGGTCGACGCCCATCGAAGCAAGCTTCAATGTCGTTTCCCCTCGACTTGCATGTGTTAAGCCTGTAGCTAGCGTTCAT
>cons0078|100
TCTGGACCGTGTCTCAGTTCCAGTGTGGCTGATCATCCTCTCAGACCAGCTACGGATCGTCGCCTTTGGTGGGCCTTTACCCCGCCAACTAGCTAATCCGACATCGGCTCATTCAATCGCGCAAGGTCCGAAGATCCCCTGCTTTCACCCGTAGGTCGTATGCGGTATTAGCGTAAGTTTCCCTACGTTATCCCCCACGAAAAAGTAGATTCCGATGTATTCCTCACCCGTCCGCCACTCGCCACCCAGAGAGCAAGCTCTCCTGTGCTGCCGTTCGACTTGCATGTGTTAGGCCTACCGCCAGCGTTCACT
>cons0079|100
TCTGGGCCGTGTCTCAGTCCCAGTGTGGCCGATCACCCTCTCAGGTCGCTATGTATCGTCGCCTTGGTGAGCCGTTACCTCACCAACTAGCTAATACAACGCAGGTCCATCTCTTAGTGATGCAATTTGCACCTTTCAAATCAATATCATGCGATATCGACTTTTATGCGGTATTAGCTATCGTTTCCAATAGTTATCCCCCGCTAAGAGGCAGGTTACCTACGCGTTACTCACCCGTTCGCAACTCNTCCGCTCGGTGCAAGCACCAAGCTTCAGCGTTCTACTTGCATGTATTAGGCACGCCGCCAGCGTTCAT
>cons0080|100
TCTGGGCCGTGTCTCAGTCCCAGTGTGGCCGATCACCCTCTCAGGTCGGCTATGTATCGTTGCCTTGGTGAGCCGTTACCTCACCAACTAGCTAATACAACGCAGGTCCATCTGGTAGTGATGCAATTGCACCTTTTAAGCAAATGTCATGCAACATCTACTATTATGCGGTATTAGCTATCGTTTCCAATAGTTATCCCCCGCTACCAGGCAGGTTACCTACGCGTTACTCACCCGTTCGCAACTCATCCAGAAGAGCAAGCTCCTCCTTCAGCGTTCTACTTGCATGTATTAGGCACGCCGCCAGCGTTCGT
>cons0081|100
TTTGGACCGTGTCTCAGTTCCAATGTGGGGGACCTTCCTCTCAGAACCCCTACTGATCGTTGCCTTTGGTGGGCCGTTACCCCGCCAACAAGCTAATCAGACGCATCCCCATCGCTGACCGATAAATCTTTCGTTTTCATTAGATGTCTGCTGAAAACCTCATAAGGTATTAGTCCGACTTTCGCCGGGTTATCCCTTAGTCAGAGGCAGGTTGGATACGCGTTACTCACCCGTGCGCCGGTCGACGCCCATCGAAGCAAGCTTCAATGTCGTTTCCCCTCGACTTGCATGTGTTAAGCCTGTAGCTAGCGTTCAT
>cons0082|100
TTTGGGCCGTGTCTCAGTCCCAATGTGGCCGATCACCCTCTCAGGTCGGCTATGCATCACGGCCTTGGTGAGCCGTTACCTCACCAACTAGCTAATGCACCGCGGGTCCATCCATCAGCAGAAGCTTGCGCCTCTTTTCCTCCTTCAACCATGCGGTTAAAGACCTATGCGGTTTTAGCATCCGTTTCCGAATGTTATCCCCCTCTGATGGGCAGGTTACCCACGTGTTACTCACCCGTTCGCCACTAGATTGACCAGTGCAAGCACCGGTCGCTCTCGTTCGACTTGCATGTATTAGGCACGCCGCCAGCGTTCGT
>cons0083|100
TCTGGGCCGTGTCTCAGTCCCAGTGTGGCCGATCACCCTCTCAGGTCGCTATGTATCGTCGCCTTGGTGAGCCGTTACCTCACCAACTAGCTAATACAACGCAGGTCCATCTCTTAGTGATGCAATTTGCACCTTTCAAATCAATATCATGCGATATCGACTTTTATGCGGTATTAGCTATCGTTTCCAATAGTTATCCCCCGCTAAGAGGCAGGTTACCTACGCGTTACTCACCCGTTCGCAACTCATCCGCTCGGTGCAAGCACCAAGCTTCAGCGTTCTACTTGCATGTATTAGGCACGCCGCCAGCGTTCAT
>cons0084|100
TCTGGTCCGTATCTCAGTACCAGTGTGGGGGACATCCCTCTCAGAACCCCTATCTATCATCGCCTTGGGGAGCCGTTACCTCTCCAACTAGCTAATAGAACGCATACTCATCTTTCACCACCTAAGCTTTAATATAAAAACGATGCCGTCCCTATATACTATGGGGTATTAATCCAAATTTCTTCGGGCTATCCCCAGTGAAAGGCAGATTGTATACGCGTTACGCACCCGTACGCCGGTCTCAGTTACCCGAAAGTAACCTCCCCCTCGACTTGCATGTGTTAGGCCTGCCGCTAGCGTTCAT
>cons0085|100
TCTGGGCCGTGTCTCAGTCCCAGTGTGGCTGGTCATCCTCTCAGACCAGCTAGAGATCGTCGGCTTGGTGAGCCTTTACCTCACCAACTACCTAATCCCACTTGGGCTCATCCTATGGCATGTGGCCCGAAGGTCCCACACTTTCATCTCGATTCTACGCGGTATTAGCTACAGTTTCCCGTAGTTATCCCCCTCCATAAGCTAGATTCCCAAGCATTACTCACCCGTCCGCCACTCGTCATCAAAGAAGCAAGCTTCTTTATGTTACCGTTCGACTTGCATGTGTTAAGCCTGCCGCCAGCGTTCAAT
>cons0086|100
TTTGGGCCGTGTCTCAGTCCCAATGTGGCCGATCACCCTCTCAGGTCGGCTATGCATCACGGCCTTGGTGAGCCGTTACCTCACCAACTAGCTAATGCACCGCGGGTCCATCCATCAGCAGAAGCTTGCGCCTCTTTTCCTCCTTCAACCATGCGGTTNAAAGGACCTATGCGGTTTTAGCATCCGTTTCCGAATGTTATCCCCCTCTGATGGGCAGGTTACCCACGTGTTACTCACCCGTTCGCCACTAGATTGACCAGTGCAAGCACCGGTCGCTCTCGTTCGACTTGCATGTATTAGGCACGCCGCCAGCGTTCGT
>cons0087|97
TAAGGGCCGTGTCTCAGTCCCCTTGTGGCCGTTCACCCTCTCAGGCCGGCTACCCATCATCGCCTTGGTGAGCTGTTACCTCTCCAACTAGCTAATGGGACGCAAAGCTCTCTCACAGTGCATATAGCTTTCATAATTATAGGATCGCCCTATAACCATAATATCAGGTATTAGCATTCATTTCTAAATGTTGTCCCTAGCTGTGAGGCAAGTTCTTTACGCGTTACTCACCCGTCCGCCACCCAAATCTAAGTTAAAAACCCAAATTCAAGTTGACTTGCATGTGTTAAGCATTCTGTCAGCGTTCAT
>cons0088|96
TCTGGGCCGTGTCTCAGTCCCAGTCTGGCTGATCATCCTCTCAGACCAGCTACGGATCGTCGGCTTGGTGAGCCATTACCTCACCAACTACCTAATCCGACGCGGGCCACTCCCAAAGCGGATAAATCCTTTAATCCGAAGATCATATGCGGTATTAGCTACCCTTTCGGGCAGTTATCCCTCACTTTGGGGTATGTTCCCACGCGTTACTCAGCCGTCCGCCGCTCGCCGCCAAGTAGTAAACTACTCGCGCTGCCGCTCGACTTGCATGTGTTAGGCACGCCGCCAGCGTTCAT
>cons0089|95
TTTGGGCCGTGTCTCAGTCCCAATGTGGCCGATCACCCTCTCAGGTCGGCTATGCATCATCGCCTTGGTAGGCCGTTACCCTACCAACTAGCTAATGCACCGCGGGTCCATCTCTTAGCGATAGCTTGCGCCACCTTTCCTCACAGAATCATGTGATCCCATGTCCTATGCGGTATTAGCAGTCGTTTCCGACTGTTATCCCCCACTATGAGGTAGGTTACCCACGTGTTACTCACCCGTTCGCCACTCACCTTGACCAAGTGCAAGCACTCGGTCGCGGTTCGTTCGACTTGCATGTATTAGGCACGCCGCCAGCGTTCGT
>cons0090|93
TCTGGGCCGTGTCTCAGTCCCAGTGTGGCCGATCACCCTCTCAGGTCGCTATGTATCGTCGCCTTGGTGAGCCGTTACCTCACCAACTAGCTAATACAACGCAGGTCCATCTGGTAGTGGAGCAATTGCCCCTTTCAAGCAGATATCATGCAATATCTACTGTTATGCGGTATTAGCTATCGTTTCCAATAGTTATCCCCCGCTACCAGGCAGGTTACCTACGCGTTACTCACCCGTTCGCAACTCATCCGCTCGGTGCAAGCACCAAGCTTCAGCGTTCTACTTGCATGTATTAGGCACGCCGCCAGCGTTCAT
>cons0091|84
TCTGGGCCGTGTCTCAGTCCCAATGTGGCCGTTCATCCTCTCAGACCGGCTACTGATCATCGCCTTGGTGGGCCGTTACCCCTCCAACTAGCTAATCAGACGCAATCCCCTCCTTCAGTGATAGCTTATACATAGAGGCCACCTTTCATCTTTCCTCGATGCCGAGGTTAGATCGTATGCGGTATTAGCAGTCGTTTCCAACTGTTGTCCCCCTCTGAAGGGCAGGTTGATTACGCGTTACTCACCCGTTCGCCACTAAAATTGATAGAAGCAAGCTTCCATCGCTCTTCGTTCGACTTGCATGTGTTAAGCACGCCGCCAGCGTTCGT
>cons0092|83
TTTGGACCGTGTCTCAGTTCCAATGTGGGGGACCTTCCTCTCAGAACCCCTACTGATCGATGCCCTGGTGGGCCGTTACCCCGCCAGCAAGCTAATCAGACGCATCCCCATCCATAACCGATAAATCTTTACTCTTATTCCGATGTCAGGCATAAGAGACCATAAGGGATTAGGCCGCATTTCTACGGGGTATTCCTTAGTTATGGGAAGGTTGGATACGCGTTACTCACCCGTGCGCCGGTCGACGACAAAGAATAGCAAGCTATTCTCCCGTTTCCCCTCGACTTGCATGTGTTAAGCCTGTAGCTAGCGTTCAT
>cons0093|83
TCTGGGCCGTGTCTCAGTCCCAGTGTGGCCGATCACCCTCTCAGGTCGCTATGTATCGTCGCCTTGGTGAGCCGTTACCCCACCAACTAGCTAATACAACGCAGGTCCATCTGGTAGTGATGCATTTGCACCTTTCAATGAATTATCATGCGATAATCCATTTCATGCGGTATTAGCTATCGTTTCCAATAGTTATCCCCCGCTACCAGGCAGGTTACCTACGCGTTACTCACCCGTTCGCAACTCATCCAAGAAGAGCAAGCTCCTCTCTTCAGCGTTCTACTTGCATGTATTAGGCACGCCGCCAGCGTTCGT
>cons0094|82
TCTGGGCCGTGTCTCAGTCCCAGTGTGGCCGATCACCCTCTCAGGTCGCTATGTATCGTCGCCTTGGTGAGCCGTTACCCCACCAACTAGCTAATACAACGCAGGTCCATCTGGTAGTGATGCAATTGCACCTTTTAAGCAAATGTCATGCAACATCTACTATTATGCGGTATTAGCTATCGTTTCCAATAGTTATCCCCCGCTACCAGGCAGGTTACCTACGCGTTACTCACCCGTTCGCAACTCATCCAGAGAAGCAAGCTCCTCCTTCAGCGTTCTACTTGCATGTATTAGGCACGCCGCCAGCGTTCGT
>cons0095|82
TCTGGGCCGTGTCTCAGTCCCAGTGTGGCCGATCACCCTCTCAGGTCGCTATGTATCGTCGCCTAGGTGAGCCGTTACCTCACCTACTAGCTAATACAACGCAGGTCCATCTGGTAGTGGTGCAATTGCACCTTTCAATCAATTATCATGCAATAATTAATATTATGCGGTATTAGCTATCGTTTCCAATAGTTATCCCCGCTACCAGGCAGGTTACCTACGCGTTACTCACCCGTTCGCAACTCACAGTCTATGGTGTAGCAAGCTACGGTATAAACTGTGCGTTCTACTTGCATGTATTAGGCACGCCGCCAGCGTTCGT
>cons0096|82
TTTGGACCGTGTCTCAGTTCCAATGTGGGGGACCTTCCTCTCAGAACCCCTACTGATCGAAGTCTTGGTGAGCCGTTACCTCACCAACAAACTAATCAGACGCATCCCCATCCAATACCGAAATTCTTTAATGTATAATTCATGAGAAAAATACATACCATCAGGAATTAGTCCGTCTTTCAACGGGTTATGCCTGAGTATTGGGTAGGTTGGATACGCGTTACTCACCCGTGCGCCGGTCGCCATCATTGGTTGCAAGCAACCAACATGCTGCCCCTCGACTTGCATGTGTTAAGCCTGTAGCTAGCGTTCAT
>cons0097|79
TCTGGGCCGTGTCTCAGTCCCAATGTGGCCGTTCATCCTCTCAGACCGGCTACTGATCATCGCCTTGGTGGGCCGTTACCCCTCCAACTAGCTAATCAGACGCAATCCCCTCCTTCAGTGATAGCTTATAAATAGAGGCCACCTTTCATCTATCCTCGATGCCGAGGTCAGATCGTATGCGGTATTAGCAGTCGTTTCCAACTGTTGTCCCCCTCTGAAGGGCAGGTTGATTACGCGTTACTCACCCGTTCGCCACTAAGATTGATAGAAGCAAGCTTCCATCGCTCTTCGTTCGACTTGCATGTGTTAAGCACGCCGCCAGCGTTCGT
>cons0098|78
TCTGGACCGTGTCTCAGTTCCAGTGTGGCTGATCATCCTCTCAGACCAGCTACGGATCGTCGCCTTGGTGGGCCTTTACCCCGCCAACTAGCTAATCCGACATCGGCTCATTCAATCGCGCAAGGTCCGAAGATCCCCTGCTTTCACCCGTAGGTCGTATGCGGTATTAGCGTAAGTTTCCCTACGTTATCCCCCACGAAAAGTAGATTCCGATGTATTCCTCACCCGTCCGCCACTCGCCACCCAGAGAGCAAGCTCTCCTGTGCTGCCGATTCGTACCTGCATGTGTTAGGCCTACCGCCAGCGTTCACT
>cons0099|77
TTTGGACCGTGTCTCAGTTCCAATGTGGGGGACCTTCCTCTCAGAACCCCTACTGATCGTCGCCTTGGTGGGCCGTTACCCCGCCAACAAGCTAATCAGACGCATCCCCATCCATTACCGATAAATCTTTACTTCAAATCTGATGCCGTCATCGAAGACTATGCGGTATTAGTCTGCCTTTCGGCAGGTTATCCCACAGTAATGGGAAGGTTGGATACGCGTTACTCACCCGTGCGCCGGTCGACGTCCAAAGAGTGCAAGCACTTCAATGCCGTTTCCCCTCGACTTGCATGTGTTAAGCCTGTAGCTAGCGTTCAT
>cons0100|74
TCTGGACCGTGTCTCAGTTCCAGTGTGGCTGATCATCCTCTCAGACCAGCTACGGATCGTCGCCTTGGTGGGCCTTTACCCGCCAACTAGCTAATCCGACATCGGCTCATTCAATCGCGCAAGGTCCGAAGCATCCCCTGCTTTCACCCGTAGGTCGTATCGGTATTAGCGTAAGTTTCCCTACGTTATCCCCCACGAAAAGTACGATTCCGATGTATTCCTCACCCGTCCGCCACTCGCCACCCAGACGAGCAAGCTCTCCTGTGCTGCCGTTCGACTTGCATGTGTTAGGCCTACCGCCAGCGTTCACT
>cons0101|72
TTTGGGCCGTGTCTCAGTCCCAATGTGGCCGGTCGCCCTCTCAGGTCGGCTAATGATCGTCGCTTTGGTGGGCCTTTACCCCGCCAACTGGCTAATCATACGCGAGCCCATCCTATACCACCGGAGTTTTTCACACAACAAGATGTCTTATCGTGCGCTTATGCGGTATTAACAGTCGTTTCCAACTGGTATCCCCCGGTATAGGGCAGGTTGCTCACGCGTTACTCACCCGTCCGCCACTCGAAATAAAACCGTCACTCCGAAGAGATCGTAATATCATTTCTCGTTCGACTTGCATGTGTTAAGCACGCCGCCAGCGTTCAT
>cons0102|72
TCTGGACCGTGTCTCAGTTCCAGTGTGGCCGTTCATCCTCTCAGACCGGCTACTGATCGTCGCCTTGGTGGGCCGTTACCCCTCCAACCAGCTAATCAGACGCAAACCCCTCTTCAGGCGATAGCTTACAGGTAGAGGCCACCTTTTCTTCCATGGGCCATGCGGCTCTTGGAACTTATTCGGTATTAGCAGTCGTTTCCGTCTGTTGTCCCCATCCTGAAGGCAGGTTGTTTACGTGTTACTCACCCGTTTGCCACTCAATTCTGAAAAGAGCAAGCTCTTTCCGTCTTTTCGTTCGACTTGCATGTGTTAAGCACGCCGCCAGCGTTCGT
>cons0103|67
TTTGGACCGTGTCTCAGTTCCAATGTGGGGGACCTTCCTCTCAGAACCCCTACTGATCGTTGCCTTGGTGGGCCGTTACCCCGCCAACAAGCTAATCAGACGCATCCCCATCGCTGACCGATAAATCTTTCGTTTTCATTAGATGTCTGCTGAAAACCTCATAAGGTATTAGTCCGACTTTCGCCGGGTTATCCCTTAGTCAGAGGCAGGTTGGATACGCGTTACTCACCCGTGCGCCGGTCGACGCCCATCGAAGCAAGCTTCAATGTCGTTTCCCCTCGACTTGCATGTGTTAAGCCTGTAGCTAGCGTTCAT
>cons0104|67
TTTGGACCGTGTCTCAGTTCCAATGTGGGGGACCTTCCTCTCAGAACCCCTACTGATCGTCGCCTTTGGTGGGCCGTTACCCCGCCAACAAGCTAATCAGACGCATCCCCATCCATAACCGATAAATCTTTACTTCACATCTGATGCCGTCAGTGAAGACCATAAGGTATTAGTCTGCCTTTCGGCAGGTTATCCCTTAGTCATGGGAAGGTTGGATACGCGTTACTCACCCGTGCGCCGGTCGACGTCCAAAAAGTGCAAGCACTTAATGCCGTTTCCCCTCGACTTGCATGTGTTAAGCCTGTAGCTAGCGTTCAT
>cons0105|67
TCTGGTCCGTGTCTCAGTACCAGTGTGGGGGTTCAACCTCTCAGTTCCCCTACCATCGTTGCCTTGGTGAGCCGTTACCTCACCAACTAGCTAATGGGACGCATGCCTATCTCACAGCGAAATTCATTTCCTTGGGATAGGATGCCCTATTCCAAGTGTACGCGGTATTAGTCCGTCTTTCGACGGGTTATCCCCCTCTGTGAGGCAAGTTGCATACGCGTTACGCACCCGTGCGCCGGTCGCCATCAGTCTTAGCAAGCTAAGACCATGCTGCCCCTCGACTTGCATGTGTTAAGCCTATCGCTAGCGTTCAT
>cons0106|64
TTTGGGCCGTGTCTCAGTCCCAATGTGGCCGTTCATCCTCTCAGACCGGCTACTGATCATTGCCTTGGTGGGCCGTTACCCCTCCAACTAGCTAATCAGACGCAATCCCCTCCTTCAGCGATAGCTTATACATAGAGGCCACCTTTCATTCACAAGCGATGCCGCCTATGAATCGTACGCGGTATTAGCAACGGTTTCCCGTTGTTATCCCCCTCTGAAGGGCAGGTTGATTACGCGTTACTCACCCGTTCGCCACTAACTTCAAGAGAGCAAGCTCTCTGTCTGTCCGTTCGACTTGCATGTGTTAAGCACGCCGCCAGCGTTCGT
>cons0107|63
TCTGGACCGTGTCTCAGTTCCAGTGTGGCCGATCACCCTCTCAGGTCGGCTATGCATCGTTGCCTTGGTAAGCCGTTACCTTACCAACTAGCTAATGCAGCGCGGATCCATCTATAAGTGACAGCAAGACCGTCTTTCACTTTTGAACCATGCGGTTCAAAATATCATCCGGTATTAGCTCCGGTTTCCCGAAGTTATCCCAGTCTTATAGGTAGGTTATCCACGTGTTACTCACCCGTCCGCCGCTAACATCAGAGAAGCAGCTTCTCGTCCGTTCGCTCGACTTGCATGTATTAGGCACGCCGCCAGCGTTCAT
>cons0108|62
TTTGGGCCGTGTCTCAGTCCCAATGTGGCCGGTCATCCTCTCAGATCGGCTACTGATCGTTGCTTTGGTAGGCTTTTACCCTGCCAACTGGCTAATCAGACGCGGGTCCATCTTATGGCGATAAATCTTTTCACACTCTACCATGCGGTACTGTGTGCTTATGCGGTATTAGCAGTGATTTCTCTCTGTTATCCCCCTCCATAAGGCAGGTTACCCACGTGTTACTCACCCGTCCGCCACTAGATAACGCATCTTCCGGCCGAAGCTTTCCAATACGCATCTCGTTCGACTTGCATGTGTTAGGCACGCCGCCAGCGTTCAT
>cons0109|61
TCTGGGCCGTGTCTCAGTCCCAGTGTGGCTGGTCATCCTCTCAGACCAGCTAGAGATCGTCGGCTTGGTGAGCCTTTACCTCACCAACTACCTAATCCCACTTGGGCTCATCCTATGGCATGTGGCCCGAAGGTCCCACACTTTCATCTCCCGATTCTACGCGGTATTAGCTACAGTTTCCCGTAGTTATCCCCCTCCATAAGCCAGATTCCCAAGCATTACTCACCCGTCCGCCACTCGTCATCAAAGAAGCAAGCTTCTTTATGTTACCGTTCGACTTGCATGTGTTAAGCCTGCCGCCAGCGTTCAAT
>cons0110|57
TCTGGACCGTGTCTCAGTTCCAGTGTGGCTGATCATCCTCTCAGACCAGCTACGGATCGTCGCCTTGGTGGGCCTTTACCCCGCCAACTAGCTAATCCGACATCGGCTCATTCAATCGCGCAAGGTCCGAAGATCCCCTGCTTTCACCCGTAGGTCGTATGCGGTATTAGCGTAAGTTTCCCTACGTTATCCCCCACGAAAAGTAGATTCCGATGTATTCCTCACCCGTCCGCCACTCGCCACCCAGAGAGCAAGCTCTCCTGTGCTGCCTTCGACTTGCATGTGTTAGGCCTACCGCCAGCGTTCACT
>cons0111|51
TCTGGACCGTGTCTCAGTTCCAGTGTGGCTGATCATCCTCTCAGACCAGCTACGGATCGTCGCCTTGGTGGGCCTTTACCCCGCCAACTAGCTAATCCGACATCGGCTCATTCAATCGCGCAAGGTCCGAAGATCCCCTGCTTTCACCCGTAGGTCGTATGCGGTATTAGCGTAAGTTTCCCTACGTTATCCCCCACGAAAAGTAGATTCCGATGTATTCCTCACCCGTCCGCCACTCGCCACCCAGACGAGCAAGCTCTCCTGTGCTGCCGTTCGTACTTCGACTGTGTTAGGCCTACCGCCAGCGTTCACT
>cons0112|51
TCTGGGCCGTATCTCAGTCCCAGTGTGGCCGATCACCCTCTCAGGTCGGCTATGTATCGTTGCCTTGGTGAGCCGTTACCTCACCAACTAGCTAATACAACGCAGGTCCATCTGGTAGTGGTGCAATTGCACCTTTCAAGCAAATATCATGCGATATCTACTGTTATGCGGTATTAGCTATCGTTTCCAATAGTTATCCCCCGCTACCAGGCAGGTTACCTACGCGTTACTCACCCGTTCGCAACTCATCCGGAGAAGCAAGCTCCTCCTTCAGCGTTCTACTTGCATGTATTAGGCACGCCGCCAGCGTTCGT
>cons0113|48
TCTGGACCGTGTCTCAGTTCCAGTGTGGCCGTTCATCCTCTCAGACCGGCTACTGATCGTCGCCTTGGTGGGCCGTTACCCCTCCAACCAGCTAATCAGACGCAAACCCCTCTTCAGGCGATAGCTTACAGGTAGAGGCCACCTTTTCTTCCATGGGCCATGCGGCCCTTGGAACTTATTCGGTATTAGCAGTCGTTTCCGTCTGTTGTCCCCATCCTGAAGGCAGGTTGTTTACGTGTTACTCACCCGTTTGCCACTCAATTCCGGAAAGAGCAAGCTCTTTCCCTCTTTTCGTTCGACTTGCATGTGTTAAGCACGCCGCCAGCGTTCGT
>cons0114|47
TCTGGGCCGTGTCTCAGTCCCAGTGTGGCTGGTCGTCCTCTCAGACCAGCTACAGATCGTCGCCTTGGTAGGCCTTTACCCCACCAACTAGCTAATCTGCCATCGGCCGCCCCTGTAGCGGGAGGTCCTAAGATCCCCCCCTTTCCTCCGTAGAGCGTATGCGGTATTAATCCGGCTTTCGCCGGGCTATCCCCCACTACAGGACACGTTCCGATGTATTACTCACCCGTTCGCCACTCGCCACCAGGGTTGCCCCGTGCTGCCGTTCGACTTGCATGTGTAAGGCATGCCGCCAGCGTTCAAT
>cons0115|45
TTTGGACCGTGTCTCAGTTCCAATGTGGGGGACCTTCCTCTCAGAACCCCTACTGATCGTTGCCTTGGTGGGCCGTTACCCCGCCAACAAGCTAATCAGACGCATCCCCATCCATTACCGATAAATCTTTACTTCAAATCTGATGCCGTCATCGAAGACCATGCGGTATTAGTCTGCCTTTCGGCAGGTTATCCCACAGTAATGGGTAGGTTGGATACGCGTTACTCACCCGTGCGCCGGTCGACGTCCATTCGGTGCAAGCACTAAATGCCGTTTCCCCTCGACTTGCATGTGTTAAGCCTGTAGCTAGCGTTCAT
>cons0116|44
TCTGGTCCGTGTCTCAGTACCAGTGTGGGGGTTCAACCTCTCAGTTCCCCTACCATCGTCGCCTTGGTGAGCCGTTACCTCACCAACTAGCTAATGGGACGCATGCCTATCTCACAGCGAATTTCNTTTCCTCTACATTGGATGCCCAACATAGAGTGTACGCGGTATTAGTCCGTCTTTCGACGGGTTATCCCCCTCTGTGAGGCAAGTTGCATACGCGTTACGCACCCGTGCGCCGGTCGCCATCAGTCTTAGCAAGCTAAGACCATGCTGCCCCTCGACTTGCATGTGTTAAGCCTATCGCTAGCGTTCAT
>cons0117|44
TCTGGACCGTGTCTCAGTTCCAGTGTGGCTGGTCATCCTCTCAGACCAGCTAGAGATCGCAGGCTTGGTAGGCCTTTACCCCACCAACTACCTAATCCCACTTGGGCTCATCTTATGGCATGCGGCCTTACGGTCCCGCACTTTCGTCTCTCGACACTACGCGGTATTAGCTACAGTTTCCCGTAGTTATCCCCCTCCATAAGCCAGATTCCCAAGCATTACTCACCCGTCCGCCACTCGTCAGCAAGAAAGCAAGCTTTCTCCTGCTACCGTTCGACTTGCATGTGTTAAGCCTGCCGCCAGCGTTCAAT
>cons0118|43
TCTGGGCCGTGTCTCAGTCCCAGTGTGGCCGATCACCCTCTCAGGTCGCTATGTATCGTCGCCTAGGTGAGCCGTTACCTCACCTACTAGCTAATACAACGCAGGTCCATCTGGTAGTGATGCAATTGCACCTTTTAAGCAAATGTCATGCAACATCTACTCTTATGCGGTATTAGCTATCGTTTCCAATAGTTATCCCCCGCTACCAGGCAGGTTACCTACGCGTTACTCACCCGTTCGCAACTCATCCAGAGAAGCAAGCTCCTCCTTCAGCGTTCTACTTGCATGTATTAGGCACGCCGCCAGCGTTCGT
>cons0119|42
TTTGGGCCGTGTCTCAGTCCCAATGTGGCCGGTCATCCTCTCAGATCGGCTACTGATCGTTGCTTTGGTAGGCTTTTACCCTGCCAACTGGCTAATCAGACGCGGGTCCATCTTATGGCGATAAATCTTTTCACACTCTGCCATGCGGCAATGTGTGCTTATGCGGTATTAGCAGTGATTTCTCTCTGTTATCCCCCTCCATAAGGCAGGTTACCCACGTGTTACTCACCCGTCCGCCACTAGATAACGTATCTTCCGGCCGAAGCTTTCCAATACGCATCTCGTTCGACTTGCATGTGTTAGGCACGCCGCCAGCGTTCAT
>cons0120|41
TCTGGGCCGTGTCTCAGTCCCAGTGTGGCCGATCACCCTCTCAGGTCGGCTATGCATCGTTGCCTTGGTAGGCCTTTACCCCACCAACTAGCTAATGCACCGCAAAGCCATCTCATAGTGTTAGCAAAACCAACTTTCAAACATCAACCATGCAGTTAATGCTGTTATCCGGTATTAGCTATCGTTTCCAATAGTTGTCCCAGTCTATAAGGCAGGTTCTTTACGTGTTACTCACCCGTTCGCCGCTAAGTTTTCTAGTGCAAGCACCAGAAAACTTCGCTCGACTTGCATGTATTAGGCACGCCGCCAGCGTTCGT
>cons0121|40
TCTGGACCGTGTCTCAGTTCCAGTGTGGCTGATCATCCTCTCAGACCAGCTACGGATCGTCGCCTTTGGTGGGCCTTTACCCCGCCAACTAGCTAATCCGACATCGGCTCATTCAATCGCGCAAGGTCCGAAGATCCCCTGCTTTCACCCGTAGGTCGTATGCGGTATTAGCGTAAGTTTCCCTACGTTATCCCCCACGAAAAGTAGATTCCGATGTATTCCTCACCCGTCCGCCACTCGCCACCCAGAGAGCAAGCTCTCCTGTGCTGCCGTTCGACTTGCATGTCGTTAGGCCTACCGCCAGCGTTCACT
>cons0122|39
TCTGGACCGTGTCTCAGTTCCAGTGTGGCTGATCATCCTCTCAGACCAGCTACGGATCGTCGCCTTGGTGGGCCTTTACCCCGCCAACTAGCTAATCCGACATCGGCTCATTCAATCGCGCAAGGTCCGAAGATCCCCTGCTTTCACCCGTAGGTCGTATGCGGTATTACGCGTAAGTTTCCCTACGTTATCCCCCACGAAAAGTAGATTCCGATGTATTCCTCACCCGTCCGCCACTCGCCACCCAGAGAGCAAGCTCTCCTGTGCTGCCGTTCGACTTGCATGTGTTAGGCCTACCGCCAGCGTTCACT
>cons0123|37
TCTGGGCCGTGTCTCAGTCCCAGTGTGGCCGATCACCCTCTCAGGTCGCTATGTATCGTCGCCTTGGTGAGCCGTTACCCCACCAACTAGCTAATACAACGCAGGTCCATCTGGTAGTGATGCAATTGCACCTTTTAAGCAAATGTCATGCAACATCTACTATTATGCGGTATTAGCTATCGTTTCCAATAGTTATCCCCCGCTACCAGGCAGGTTACCTACGCGTTACTCACCCGTTCGCAACTCATCCGAGAAGCAAGCTCCTCCTTCAGCGTTCTACTTGCATGTATTAGGCACGCCGCCAGCGTTCGT
>cons0124|36
TCTGGGCCGTGTCTCAGTCCCAGTGTGGCCGATCACCCTCTCAGGTCGCTATGTATCGTCGCCTTGGTGAGCCGTTACCTCACCAACTAGCTAATACAACGCAGGTCCATCTCTTAGTGATGCAGTTGCACCTTTCAAGTCAACATCATGCAATGTCGACTTTTATGCGGTATTAGCTATCGTTTCCAATAGTTATCCCCCGCTACCAGGCAGGTTACCTACGCGTTACTCACCCGTTCGCAACTCATCCAGAGAAGCAAGCTCCTCCTTCAGCGTTCTACTTGCATGTATTAGGCACGCCGCCAGCGTTCGT
>cons0125|36
TCTGGACCGTGTCTCAGTTCCAGTGTGGCTGATCATCCTCTCAGACCAGCTACGGATCGTCGCCTTGGTGGGCCTTTACCCCGCCAACTAGCTAATCCGACATCGGCTCATTCAATCGCGCAAGGTCCGAAGATCCCCTGCTTTCACCCGTAGGTCGTATGCGGTATTAGCGTAAGTTTCCCTACGTTATCCCCCACGAAAAGTAGATTCCGATGTATTCCTCACCCGTCCGCCACTCGCCACCCAGACGAGCAAGCTCTCCTGTGCTGCCGTTCGACTTGCATGTGTTAGGCCTACCGCCAGCGTTCACT
>cons0126|36
TCTGGTCCGTGTCTCAGTACCAGTGTGGGGGTTCAACCTCTCAGTTCCCCTACCATCGTTGCCTTGGTGAGCCGTTACCTCACCAACTAGCTAATGGGACGCATGCCTATCTCACAGCAAATTTCATTTCCTCTACATTGGATGCCCAATATAGAGTGTACGCGGTATTAGTCCGTCTTTCGACGGGTTATCCCCCTCTGTGAGGCAAGTTGCATACGCGTTACGCACCCGTGCGCCGGTCGCCATCAGTCTTAGCAAGCTAAGACCATGCTGCCCCTCGACTTGCATGTGTTAAGCCTATCGCTAGCGTTCAT
>cons0127|35
TCTGGGCCGTGTCTCAGTCCCAGTGTGGCCGATCACCCTCTCAGGTCGCTATGTATCGTCGCCTTGGTGAGCCGTTACCTCACCAACTAGCTAATACAACGCAGGTCCATCTCTTAGTGATGCAATTGCACCTTTCAAATCAATATCATGCGATATCGACTTTTATGCGGTATTAGCTATCGTTTCCAATAGTTATCCCCCGCTACAGGCAGGTTACCTACGCGTTACTCACCCGTTCGCAACTCATCCAGAGAAGCAAGCTCCTCCTTCAGCGTTCTACTTGCATGTATTAGGCACGCCGCCAGCGTTCGT
>cons0128|35
TCTGGGCCGTGTCTCAGTCCCAGTGTGGCCGATCACCCTCTCAGGTCGCTATGTATCGTCGCCTTGGTGAGCCGTTACCCCACCAACTAGCTAATACAACGCAGGTCCATCTGGTAGTGATGCAATTGCACCTTTTAAGCAAATGTCATGCAACATCTACTCTTATGCGGTATTAGCTATCGTTTCCAATAGTTATCCCCCGCTACCAGGCAGGTTACCTACGCGTTACTCACCCGTTCGCAACTCATCCGCTCGGTGCAAGCACCAAGCTTCAGCGTTCTACTTGCATGTATTAGGCACGCCGCCAGCGTTCAT
>cons0129|34
TCTGGGCCGTGTCTCAGTCCCAGTGTGGCTGGTCATCCTCTCAGACCAGCTAGAGATCGTCGGCTTGGTGAGCCTTTACCTCACCAACTACCTAATCCCACTTGGGCTCATCCTATGGCATGTGGCCCGAAGGTCCCACACTTTCATCTCTCGATACTACGCGGTATTAGCTACAGTTTCCCGTAGTTATCCCCCTCCATAAGCTAGATTCCCAAGCATTACTCACCCGTCCGCCACTCGTCATCAAAGAAGCAAGCTTCTTTATGTTACCGTTCGACTTGCATGTGTTAAGCCTGCCGCCAGCGTTCAAT
>cons0130|34
TCTGGACCGTGTCTCAGTTCCAGTGTGGCTGATCATCCTCTCAGACCAGCTACGGATCGTCGCCTTTGGTGGGCCTTTACCCCGCCAACTAGCTAATCCGACATCGGCTCATTCAATCGCGCAAGGTCCGAAGATCCCCTGCTTTCACCCGTAGGTCGTATGCGGTATTACGCGTTAAGTTTCCCTACGTTATCCCCCACGAAAAGTAGATTCCGATGTATTCCTCACCCGTCCGCCACTCGCCACCCAGAGAGCAAGCTCTCCTGTGCTGCCGTTCGACTTGCATGTGTTAGGCCTACCGCCAGCGTTCACT
>cons0131|33
TTTGGGCCGTGTCTCAGTCCCAATGTGGCCGTTCACCCTCTCAGGCCGGCTACCGATCGTCGCCTTGGTGGGCCTTTACCTCACCAACTAGCTAATCGGACGCGGATCCATCTTATACCTATAAATATTTTACCCCTGCACCATGCGGTGCTGTGGTCTTATGCGGTCTTAGCGGAAATTTCTCTCCGTTATCCCCCTGTATAAGGCAGGTTATCCACGCGTTACTCACCCGTCCGCCACTAAGTCTACCTAAATTTCATCCGAAGACTTCCTTTAGCAGCTTCGTTCGACTTGCATGTGTTAAGCACGCCGCCAGCGTTCAT
>cons0132|33
TCTGGGCCGTGTCTCAGTCCCAGTGTGGCCGATCACCCTCTCAGGTCGCTATGTATCGTCGCCTTGGTGAGCCGTTACCCCACCAACTAGCTAATACAACGCAGGTCCATCTTGTAGTGGAGCAATTGCCCCTTTCAAATAAATGACATGTGTCATCCATTGTTATGCGGTATTAGCTATCGTTTCCAATAGTTATCCCCCGCTACAAGGCAGGTTACCTACGCGTTACTCACCCGTTCGCAACTCATCCAAGAAGAGCAAGCTCCTCTCTTCAGCGTCCTACTTGCATGTATTAGGCACGCCGCCAGCGTTCGT
>cons0133|32
TAAGGGCCGTGTCTCAGTCCCCTTGTGGCCGTTCACCCTCTCAGGCCGGCTACCCATCATCGCCTTGGTGAGCTGTTACCTCTCCAACTAGCTAATGGGACGCAAAGCTCTCTCACAGTGCTTATAGCTTTCATAATTCTAAGATGCCTTAAAATCATAATATCAGGTATTAGCATTCATTTCTAAATGTTGTCCCTAGCTGTGAGGCAAGTTCTTTACGCGTTACTCACCCGTCCGCCACCCAAATCTAAGTTAAAAACCCAAATTCAAGTAGACTTGCATGTGTTAAGCATTCTGTCAGCGTTCAT
>cons0134|30
TTTGGGCCGTGTCTCAGTCCCAATGTGGCCGGTCATCCTCTCAGATCGGCTACTGATCGTTGCTTTGGTAGGCTTTTACCCTGCCAACTGGCTAATCAGACGCGGGTCCATCTTATGGCGATAAATCTTTTCACCCTGTACCATGCGGTACTGTGTGCTTATGCGGTATTAGCAGTGATTTCTCTCTGTTATCCCCCTCCATAAGGCAGGTTACCCACGTGTTACTCACCCGTCCGCCACTAGATAACTTATCTTCCGGCCGAAGCTTTCCAATAAGCATCTCGTTCGACTTGCATGTGTTAGGCACGCCGCCAGCGTTCAT
>cons0135|29
TCTGGACCGTGTCTCAGTTCCAGTGTGGCCGATCACCCTCTCAGGTCGGCTATGCATCGTTGCCTTGGTAAGCCGTTACCTTACCAACTAGCTAATGCAGCGCGGATCCATCTATAAGTGACAGCAAGACCGTCTTTCACTTTTGAACCATGCGGTTCAAAATATTATCCGGTATTAGCTCCGGTTTCCCGAAGTTATCCCAGTCTTATAGGTAGGTTATCCACGTGTTACTCACCCGTCCGCCGCTAACATCAGCAGAAGCAGCTTCTCGTCCGTTCGCTCGACTTGCATGTATTAGGCACGCCGCCAGCGTTCAT
>cons0136|29
TTTGGACCGTGTCTCAGTTCCAATGTGGGGGACCTTCCTCTCAGAACCCCTACTGATCGTTGCCTTTGGTGGGCCGTTACCCCGCCAACAAGCTAATCAGACGCATCCCCATCGCTGACCGATAAATCTTTCGTTTTCATTAGATGTCTGCAGAAAACCTCATAAGGTATTAGTCCGACTTTCGCCGGGTTATCCCTTAGTCAGAGGTAGGTTGGATACGCGTTACTCACCCGTGCGCCGGTCGACGCCCATCGAAGCAAGCTTCAATGTCGTTTCCCCTCGACTTGCATGTGTTAAGCCTGTAGCTAGCGTTCAT
>cons0137|29
TCTGGGCCGTGTCTCAGTCCCAGTGTGGCCGATCACCCTCTCAGGTCGCTATGTATCGTCGCCTTGGTGAGCCGTTACCTCACCAACTAGCTAATACAACGCAGGTCCATCTCTTAGTGATGCAGTTGCACCTTTCAAGTCAACATCATGCAATGTCGACTTTTATGCGGTATTAGCTATCGTTTCCAATAGTTATCCCCCGCTAAGAGGCAGGTTACCTACGCGTTACTCACCCGTTCGCAACTCATCCAAGAAGAGCAAGCTCCTCTCTTCAGCGTCCTACTTGCATGTATTAGGCACGCCGCCAGCGTTCGT
>cons0138|28
TCTGGGCCGTGTCTCAGTCCCAGTGTGGCCGATCACCCTCTCAGGTCGGCTATGCATCGTCGCCTTGGTAGGCCTTTACCCCACCAACTAGCTAATGCACCGCAAAGCCATCTCATAGTGTTAGCAAAACCAACTTTTAAACATCAACCATGCAGTTAATGCTGTTATCCGGTATTAGCTATCGTTTCCAATAGTTGTCCCAGTCTATGAGGCAGGTTCTTTACGTGTTACTCACCCGTTCGCCGCTAAGTTTTTCTAGTGCAAGCACCAGAAAACTTCGCTCGACTTGCATGTATTAGGCACGCCGCCAGCGTTCGT
>cons0139|27
TCTGGGCCGTATCTCAGTCCCAATGTGGCCGGTCGCCCTCTTAGGCCGGCTACCCGTCGACGCCTTGGTAGGCCATCACCCCACCAACAAGCTGATAGGACGCGACCCCATCATATGGCACAACAGCTTTCCCAACCAGACATGCATCCAGCTGGAGCATTGGGTATTACCACCGTTTCCAGGAGCTATCCCAACCCATACGGCAGGTTAGTCACGCATTACTCACCCGTTCGCCACTCTCACCACCAAACAAAGCCCAGTGGATCCCGTTCGACTTGCATGTGTTAAGCACGCCGCCAGCGTTCGT
>cons0140|27
TTTGGGCCGTGTCTCAGTCCCAATGTGGCCGATCACCCTCTCAGGTCGGCTATGCATCACGGCCTTGGTGAGCCGTTACCTCACCAACTAGCTAATGCACCGCGGGTCCATCCATCAGCAGAAGCTTGCGCCTCTTTTCCTCTTCCAAACCATGCGGTTCGAAGACCTATGCGGTTTTAGCATCCGTTTCCGAATGTTATCCCCCTCTGATGGGCAGGTTACCCACGTGTTACTCACCCGTTCGCCACTAGACTTGACCAGTGCAAGCACCGGTCGCTCTCGTTCGACTTGCATGTATTAGGCACGCCGCCAGCGTTCGT
>cons0141|27
TTTGGACCGTGTCTCAGTTCCAATGTGGGGGACCTTCCTCTCAGAACCCCTACTGATCGTTGCCTTGGTGGGCCGTTACCCCGCCAACAAGCTAATCAGACGCATCCCCATCCATAACCGATAAATCTTTACTTCACATCTGATGCCGTCAGTGAAGACCATAAGGTATTAGTCTGCCTTTCGGCAGGTTATCCCTTAGTCATGGGAAGGTTGGATACGCGTTACTCACCCGTGCGCCGGTCGACGTCCAAAAAGTGCAAGCACTTAATCGCCGTTTCCCCTGACTTGCATGTGTTAAGCCTGTAGCTAGCGTTCAT
>cons0142|26
TCTGGGCCGTGTCTCAGTCCCAGTGTGGCCGATCACCCTCTCAGGTCGCTATGTATCGTCGCCTTGGTGAGCCGTTACCCCACCAACTAGCTAATACAACGCAGGTCCATCTGGTAGTGATGCAATTGCACCTTTAAGCAAATGTCATGCAACATCTACTCTTATGCGGATATTAGCCTATCGTTTCCAATAGTTATCCCCCGACCAGGCAGGTTACCTACGCGTTACTCACCCGTTCGCAACTCATCCGGAGAAGCAAGCTCCTCCTTCAGCGTTCTACTTGCATGTATTAGGCACGCCGCCAGCGTTCGT
>cons0143|26
TCTGGGCCGTGTCTCAGTCCCAGTGTGGCCGATCACCCTCTCAGGTCGCTATGTATCGTCGCCTAGGTGAGCCGTTACCTCACCTACTAGCTAATACAACGCAGGTCCATCTGGTAGTGGTGCAATTGCACCTTTCAATCAATTATCATACAATAATTAATATTATGCGGTATTAGCTATCGTTTCCAATAGTTATCCCCGCTACCAGGCAGGTTACCTACGCGTTACTCACCCGTTCGCAACTCACAGTCTATGGTGTAGCAAGCTACGGTATAAACTGTGCGTTCTACTTGCATGTATTAGGCACGCCGCCAGCGTTCGT
>cons0144|26
TCTGGGCCGTGTCTCAGTCCCAGTGTGGCCGATCACCCTCTCAGGTCGCTATGTATCGTCGCCTTGGTGAGCCGTTACCCCACCAACTAGCTAATACAACGCAGGTCCATCTGGTAGTGGTGCAATTGCACCTTTTAAGCAAATGTCATGCAACATCTACTCTTATGCGGTATTAGCTATCGTTTCCAATAGTTATCCCCCGCTACCAGGCAGGTTACCTACGCGTTACTCACCCGTTCGCAACTCATCCAGAGAAGCAAGCTCCTCCTTCAGCGTTCTACTTGCATGTATTAGGCACGCCGCCAGCGTTCGT
>cons0145|26
TCTGGACCGTGTCTCAGTTCCAGTGTGGCCGATCACCCTCTCAGGTCGGCTATGCATCGTTGCCTTGGTAAGCCGTTACCTTACCAACTAGCTAATGCAGCGCGGATCCATCTATAAGTGACAGCAAGACCTCTTTCACTTTTGAACCATGCGGTTCAAAATATTATCCGGTATTAGCTCCGGTTTCCCGAAGTTATCCCAGTCTTATAGGTAGGTTATCCACGTGTTACTCACCCGTCCGCCGCTAACATCAGAGAAGCAGCTTCTCGTCCGTTCGCTCGACTTGCATGTATTAGGCACGCCGCCAGCGTTCAT
>cons0146|24
TCTGGACCGTGTCTCAGTTCCAGTGTGGCTGATCATCCTCTCAGACCAGCTACGGATCGTCGCCTTGGTGGGCCTTTACCCGCCAACTAGCTAATCCGACATCGGCTCATTCAATCGCGCAAGGTCCGAAGATCCCCTGCTTTCACCCGTAGGTCGTATGCGGTATTAGCGTAAGTTTCCCTACGTTATCCCCCACGAAAGTAGATTCCGATGTATTCCTCACCCGTCCGCCACTCGCCACCCAGAGAGCAAGCTCTCCTGTGCTGCCGATTCGTCCTCATGTGTTAGGCCTACCGCCAGCGTTCACT
>cons0147|24
TCTGGGCCGTGTCTCAGTCCCAATGTGGCCGTTCATCCTCTCAGACCGGCTACTGATCATCGCCTTGGTGGGCCGTTACCCCTCCAACTAGCTAATCAGACGCAATCCCCTCCTTCAGTGATAGCTTATAAATAGAGGCCACCTTTCATCCAGTCTCGATGCCGAGATTGGATCGTATGCGGTATTAGCAGTCGTTTCCAACTGTTGTCCCCCTCTGAAGGGCAGGTTGATTACGCGTTACTCACCCGTTCGCCACTAAGATTGATAGAAGCAACTTCCATCGCTCTTCGTTCGACTTGCATGTGTTAAGCACGCCGCCAGCGTTCGT
>cons0148|23
TCTGGGCCGTGTCTCAGTCCCAGTGTGGCCGATCACCCTCTCAGGTCGCTATGTATCGTCGCCTTGGTGAGCCGTTACCTCACCAACTAGCTAATACAACGCAGGTCCATCTCTTAGTGATGCAATTGCACCTTTCAAATCAATATCATGCGATATCGACTTTTATGCGGTATTAGCTATCGTTTCCAATAGTTATCCCCCGCTAAGAGGCAGGTTACCTACGCGTTACTCACCCGTTCGCAACTCATCCGCTCGGTGCAAGCACCAAGCTTCAGCGTTCTACTTGCATGTATTAGGCACGCCGCCAGCGATTCAT
>cons0149|23
TTTGGACCGTGTCTCAGTTCCAATGTGGGGGACCTTCCTCTCAGAACCCCTACTGATCGTTGCCTTTGGTGGGCCGTTACCCCGCCAACAAGCTAATCAGACGCATCCCCATCACTGACCGATAATCTTTCGTTTTCATTAGATGTCTGCTGAAAACCTCATAAGGTATTAGTCCGACTTTCGCCGGGTTATCCCTTAGTCAGAGGCAGGTTGGATACGCGTTACTCACCCGTGCGCCGGTCGACGCCCATCGAAGCAAGCTTCAATGTCGTTTCCCCTCGACTTGCATGTGTTAAGCCTGTAGCTAGCGTTCAT
>cons0150|23
TCTGGGCCGTGTCTCAGTCCCAGTGTGGCTGATCGTCCTCTCAGACCAGCTACTGATCGTCGCCTTGGTGGGCCTTTACCCCACCAACTAGCTAATCAGACATCGGCCGCTCCTATAGCATGAGGCCTTGCGGTCCCCCACTTTCACCCTCAGGTCGTATGCGGTATTAGCTAATCTTTCGACTAGTTATCCCCCACTACAGGGCACGTTCCGATGTATTACTCACCCGTTCGCCACTCGCCATCAATCTAGCAAGCTAGATCATGCTGCCGTTCGACTTGCATGTGTAAGGCATGCCGCCAGCGTTCAAT
>cons0151|22
TCTGGACCGTGTCTCAGTTCCAGTGTGGCTGGTCGTCCTCTCAGACCAGCTACTGATCGATGCCTTGGTAGGCTTTTACCCCACCAACTAGCTAATCAGATATCGGCCGCTCCATGAGCATGAGTCTTGCGATCCCCCACTTTCATCCGTAGATCGTATGCGGTATTAGCGCAACTTTCGCTGCGTTATCCCCCACTCTAGGGTACGTTCCGATATATTACTCACCCGTTCGCCACTCGCCACCAGGAGCAAGCTCCCGTGCTGCCGTTCGACTTGCATGTGTAAGGCATGCCGCCAGCGTTCAAT
>cons0152|22
TCTGGGCCGTGTCTCAGTCCCAGTGTGGCCGATCACCCTCTCAGGTCGGCTATGTATCGTTGCCTTGGTGAGCCGTTACCTCACCAACTAGCTAATACAACGCAGGTCCATCTGGTAGTGGTGCAATTGCACCTTTCAAGCAAATATCATGCGATATCTACTGTTATGCGGTATTACGCTATCGTTTCCAATAGTTATCCCCCGCTACCAGGCAGGTTACCTACGCGTTACTCACCCGTTCGCAACTCATCCGGAGAAGCAAGCTCCTCCTTCAGCGTTCTACTTGCATGTATTAGGCACGCCGCCAGCGTTCGT
>cons0153|22
TCTGGGCCGTGTCTCAGTCCCAGTGTGGCTGGTCGTCCTCTCAGACCAGCTACAGATCGTCGGCTTGGTAAGCTTTTATCCCACCAACTACCTAATCTGCCATCGGCCGCTCCAATCGCGCGAGGCCCGAAGGTCCCCCGCTTTCATCCTCAGATCGTATGCGGTATTAGCTACTCTTTCGAGTAGTTATCCCCCACGACTGGGCACGTTCCGATGTATTACTCACCCGTTCGCCACTCGTCAGCGTCCGAAGACCTGTTACCGTTCGACTTGCATGTGTAAGGCATGCCGCCAGCGTTCAAT
>cons0154|22
TCTGGACCGTGTCTCAGTTCCAGTGTGGCCGATCACCCTCTCAGGTCGGCTATGCATCGTTGCCTTGGTAAGCCGTTACCTTACCAACTAGCTAATGCAGCGCGGATCCATCTATAAGTGACAGCAAGACCGTCTTTCACTTTTGAACCATGCGGTTCAAAATATTATCCGGTATTAGCTCCGGTTTCCCGAAGTTATCCCAGTCTTATAGGTAGGTTATCCACGTGTTACTCACCCGTCCGCCGCTAACATCAGAGAAGCAGCTTCTCGTCCGTTCGCTCGNACTTCGCATGTATTAGGCACGCCGCCAGCGTTCAT
>cons0155|21
TTTGGACCGTGTCTCAGTTCCAATGTGGGGGACCTTCCTCTCAGAACCCCTACTGATCGTCGCCTTGGTGGGCCGTCGCCCCGCCAACTAGCTAATCAGACGCATCCCCCTCCGTTACCGACGGATCTTTGCTTCGAATCTGATGCCGTCATCGAAGAACATGCGGTATTAGTCTGCCTTTCGGCAGGTTATCCCGCAGTAACGGGAAGGTTGGATACGCGTTACTCACCCGTGCGCCGGTCGACGTCCATTCAGTGCAAGCACTCAATGCCGTTTCCCCTCGTACTTGCATGTGTTAAGCCTGTAGCCAGCGTTCAT
>cons0156|21
TCTGGACCGTGTCTCAGTTCCAGTGTGGCTGATCATCCTCTCAGACCAGCTACGGATCGTCGCCTTTGGTGGGCCTTTACCCCGCCAACTAGCTAATCCGACATCGGCTCATTCAATCGCGCAAGGTCCGAAGATCCCCTGCTTTCACCCGTAGGTCGTATGCGGTATTACGCGTAAGTTTCCCTACGTTATCCCCCACGAAAAGTAGATTCCGATGTATTCCTCACCCGTCCGCCACTCGCCACCCAGAGAGCAAGCTCTCCTGTGCTGCCGTTCGACTTGCATGTGTTAGGCCTACCGCCAGCGTTCACT
>cons0157|21
TTTGGGCCGTGTCTCAGTCCCAATGTGGCCGATCACCCTCTCAGGTCGGCTATGCATCACGGCCTTGGTGAGCCGTTACCTCACCAACTAGCTAATGCACCGCGGGTCCATCCATCAGCAGAAGCTTGCGCCTCTTTTCCTCTTCCAACCATGCGGTTCGAAGACCTATGCGGTTTTACGCATCCGTTTCCGAATGTTATCCCCCTCTGATGGGCAGGTTACCCACGTGTTACTCACCCGTTCGCCACTAGATTGACCAGTGCAAGCACCGGTCGCTCTCGTTCGACTTGCATGTATTAGGCACGCCGCCAGCGTTCGT
>cons0158|21
TCTGGACCGTGTCTCAGTTCCAGTGTGGCTGATCATCCTCTCAGACCAGCTACGGATCGTCGCCTTGGTGGGCCTTTACCCGCCAACTAGCTAATCCGACATCGGCTCATTCAATCGCGCAAGGTCCGAAGATCCCCTGCTTTCACCCGTAGGTCGTATGCGGTATTAGCGTAAGTTTCCCTACGTTATCCCCCACGAAAAGTAGATTCCGATGTATTCCTCACCCGTCCGCCACTCGTCCACCCAGACGAGCAAGCTCTCCTGTGCTGCCGTTCGACTTGCATGTGTTAGGCCTACCGCCAGCGTTCACT
>cons0159|21
TTTGGGCCGTGTCTCAGTCCCAATGTGGCCGATCACCCTCTCAGGTCGGCTATGCATCACGGCCTTGGTGAGCCGTTACCTCACCAACTAGCTAATGCACCGCGGGTCCATCCATCAGCAGAAGCCGAAGCCTCTTTTCCTTCTTCAGTCATGCGACTCAAGAACCTATGCGGTTTAGCATCCGTTTCCGAATGTTATCCCCCTCTGATGGGCAGGTTACCCACGTGTTACTCACCCGTTCGCCACTAGATTGACCAGTGCAAGCACCGGTCGCTCTCGTTCGACTTGCATGTATTAGGCACGCCGCCAGCGTTCGT
>cons0160|20
TCTGGGCCGTGTCTCAGTCCCAGTGTGGCCGATCACCCTCTCAGGTCGCTATGTATCGTCGCCTTGGTGAGCCGTTACCCCACCAACTAGCTAATACAACGCAGGTCCATCTGGTAGTGATGCAATTGCACCTTTTAAGCNATGTCATGCAACATCTACTCTTATGCGGTATTAGCTATCGTTTCCAATAGTTATCCCCCGCTACCAGGCAGGTTACCTACGCGTTACTCACCCGTTCGCAACTCATCCGGAGAAGCAAGCTCCTCCTTCAGCGTTCTACTTGCATGTATTAGGCACGCCGCCAGCGTTCGT
>cons0161|20
TCTGGGCCGTGTCTCAGTCCCAGTGTGGCCGATCACCCTCTCAGGTCGCTATGTATCGTCGCCTAGGTGAGCCGTTACCTCACCTACTAGCTAATACAACGCAGGTCCATCTTGTAGTGGAGCAATTGCCCCTTTCAAATAAATGACATGTGTCATCCATTGTTATGCGGTATTAGCTATCGTTTCCAATAGTTATCCCCCGCTACAAGGCAGGTTACCTACGCGTTACTCACCCGTTCGCAACTCTTCCGCTCGGTGCAAGCACCAAGCTTCAGCGTTCTACTTGCATGTATTAGGCACGCCGCCAGCGTTCAT
>cons0162|19
TCTGGGCCGTGTCTCAGTTCCAGTGTGGCTGATCATCCTCTCAGACCAGCTACGGATCGTCGCCTTGGTGGGCCTTTACCCCGCCAACTAGCTAATCCGACATCGGCTCATTCAATCGCGCAAGGTCCGAAGATCCCCTGCTTTCACCCGTAGGTCGTATGCGGTATTAGCGTAAGTTTCCCTACGTTATCCCCCACGAAAAGTAGATTCCGATGTATTCCTCACCCGTCCGCCACTCGCCACCCAGAGAGCAAGCTCTCCTGTGCTGCCGTTCGACTTGCATGTGTTAGGCCTACCGCCAGCGTTCACT
>cons0163|19
TCTGGGCCGTGTCTCAGTCCCAATGTGGCCGTTCATCCTCTCAGACCGGCTACTGATCGTCGCCTAGGTAAGCCGTTACCTTACCTACTAGCTAATCAGACGCAGACCCATCGATAGGTGATAGCATATTCAGAGGCCATCTTTCATGTAGGGGAGATGCCTCCCCTACACGCCATTCGGTATTAGCATCCTTCGGAATGTTGTCCCCATCCTATCGGCAGGTTGTCTACGTGTTACTCACCCGTTTGCCACTAAGCTCATAAAGCAAGCTTTCATTCGCTCCGTTCGACTTGCATGTGTTAAGCACGCCGCCAGCGTTCGT
>cons0164|19
TCTGGGCCGTGTCTCAGTCCCAGTGTGGCCGATCACCCTCTCAGGTCGCTATGTATCGTCGCCTTGGTGAGCCGTTACCCCACCAACTAGCTAATACAACGCAGGTCCATCTGGTAGTGATGCAATTGCACCATTTTAAGCAAATGTCATGCAACATCTACTCTTATGCGGTATTAGCTATCGTTTCCAATAGTTATCCCCCGCTACCAGGCAGGTTACCTACGCGTTACTCACCCGTTCGCAACTCATCCAGAGAAGCAAGCTCCTCCTTCAGCGTTCTACTTGCATGTATTAGGCACGCCGCCAGCGTTCGT
>cons0165|19
TTTGGGCCGTGTCTCAGTCCCAATGTGGCCGTCCGACCTCTCAGTCCGGCTACCGATCGTTGCTTTGGTAGGCTTTTACCCTGCCAACTGGCTAATCGGACGCGGGCCCATCCTATACCTGATTGCTCATTTCCCGACAAAACCATGCGGTCTCGCCGACTTATGCGGTCTTACCAGCCGTTTCCAGCTGCTATCCCCCTGTATAGGGCAGGTTGCCCACGCGTTACTCACCCGTCCGCCACTAAGAATTACAAACTTCCATCCGAAACTTCCGTTTATAATCTCCGTTCGACTTGCATGTGTTAGGCACGCCGCCAGCGTTCAT
>cons0166|19
TTTGGGCCGTGTCTCAGTCCCAATGTGGCCGATCACCCTCTCAGGTCGGCTATGCATCACGGCCTTGGTGAGCCGTTACCTCACCAACTAGCTAATGCACCGCGGGTCCATCCATCAGCAGAAGCTTGCGCCTCTTTTCCTCTTCCAAACCATGCGGTTCGGAAGACCCTATGCGGTTTTACGTCACTCCGTTTCCGAAATGTTCATCCCCCCTCTGATGGGCAGGTTACCCACGTGTTACTCACCCGTTCGCCACTAGATTGACCAGTGCAAGCACCGGTCGCTCTCGTTCGACTTGCATGTATTAGGCACGCCGCCAGCGTTCGT
>cons0167|18
TCCGGACCGTGTCTCAGTTCCAGTGTGGCTGATCATCCTCTCAGACCAGCTACGGATCGTCGCCTTTGGTGGGCCTTTACCCCGCCAACTAGCTAATCCGACATCGGCTCATTCAATCGCGCAAGGTCCGAAGATCCCCTGCTTTCACCCGTAGGTCGTATGCGGTATTACGCGTAAGTTTCCCTACGTTATCCCCCACGAAAAGTAGATTCCGATGTATTCCTCACCCGTCCGCCACTCGCCACCCAGAGAGCAAGCTCTCCTGTGCTGCCGTTCGACTTGCATGTGTTAGGCCTACCGCCAGCGTTCACT
>cons0168|18
TTTGGACCGTGTCTCAGTTCCAATGTGGGGGACCTTCCTCTCAGAACCCCTACTGATCGTCGCCTTGGTGGGCCGTTGCCCCGCCAACTAGCTAATCAGACGCATCCCCATCCCTTACCGGAAAACCTTTGTTTCATATCGGATGCCGTCAATGAAACACATCGGGTATTAGGCCGTCTTTCAACGGGGTATCCCCAAGTAAGGGGCAGGTTGGATACGCGATACTCACCCGTGCGCCGGTCGACGTCCAGAATGTGCAAGCACATAATGCCGTTTCCCCACGACTTGCATGTGTTAAGCCTGTAGCCAGCGTTCAT
>cons0169|18
TCTGGACCGTGTCTCAGTTCCAGTGTGGCTGATCATCCTCTCAGACCAGCTACGGATCGTCGCCTTGGTGGGCCTTTACCCCGCCAACTAGCTAATACAACGCAGGTCCATCTGGTAGTGATGCAATTGCACCTTTTAAGCAAATGTCATGCAACATCTACTCTTATGCGGTATTAGCTATCGTTTCCAATAGTTATCCCCCGCTACCAGGCAGGTTACCTACGCGTTACTCACCCGTTCGCAACTCATCCAGAGAAGCAAGCTCCTCCTTCAGCGTTCTACTTGCATGTATTAGGCACGCCGCCAGCGTTCGT
>cons0170|18
TCTGGACCGTGTCTCAGTTCCAGTGTGGCTGATCATCCTCTCAGACCAGCTACGGATCGTCGCCTTGGTGGGCCTTTACCCCGCCAACTAGCTAATCCGACATCGGCTCATTCAATCGCGCAAGGTCCGAAGATCCCCTGCTTTCACCCGTAGGTCGTATGCGGTATTACGCGTAAGTTTCCCTACGTTATCCCCCACGAAAAGTCAGATTCCGATGTATTCCTCACCCGTCCGCCACTCGCCACCCAGAGAGCAAGCTCTCCTGTGCTGCCGTTCGACTTGCATGTGTTAGGCCTACCGCCAGCGTTCACT
>cons0171|18
TCTGGGCCGTGTCTCAGTCCCAGTGTGGCCGATCACCCTCTCAGGTCGCTATGTATCGTCGCCTAGGTGAGCCGTTACCTCACCTACTAGCTAATACAACGCAGGTCCATCTGGTAGTGGTGCAATTGCACCTTTCAATCAATTATCATGCAATAATTAATATTATGCGGTATTAGCTATCGTTTCCAATAGTTATCCCCGCTACCAGGCAGGTTACCTACGCGTTACTCACCCGTTCGCAACTCACAGTCTATGGTGTAGCAGCTACGGTATAAACTGTGCGTTCTACTTCGCATGTATTAGGCACGCCGCCAGCGTTCGT
>cons0172|18
TCTGGACCGTGTCTCAGTTCCAGTGTGGGGGACCTTCCTCTCAGAACCCCTACCGATCGAAGGCTAGGTGGGCCGTTACCCCGCCTACTACCTAATCGGACGCATCACCATCTCATACCGATGAATCTTTGGTTACTCTCCCATGCGAGAAAGCAACAACATCGGGTATTAATCTTACTTTCGCAAGGCTATCCCCGAGTATGAGGCAGGTTTGATACGCGTTACGCACCGTGCGCCGGTCGCCGGCATTGAAAGCAAGCTTTCAACCCGCTGCCCCTCGACTTGCATGTGTTAAGCCTGTAGCTAGCGTTCAT
>cons0173|18
TTTGGACCGTGTCTCAGTTCCAATGTGGGGGACCTTCCTCTCAGAACCCCTACTGATCGTCGCCTTGGTGAGCCTTTACCTCACCAACAAGCTAATCAGACGCATCCCCATCCTTTACCGATAAATCTTTTATTCATATCTGATGCCATCAATGAATTACATCGGGTATTAGGCCGTCTTTCAACGGGGTAGTCCCCAAGTAAAGGGCAGGTTGGATACGCGATACTCACCCGTGCGCCGGTCGACGTCCAAAATGTGCAAGCACATAATGCCGTTTCCCCTCGACTTGCATGTGTTAAGCCTATAGCTAGCGTTCAT
>cons0174|18
TCTGGGCCNTGTCTCAGTCCCAGTGTGGCCGATCACCCTCTCAGGTCGCTATGTATCGTCGCCTTGGTGAGCCGTTACCCCACCAACTAGCTAATACAACGCAGGTCCATCTGGTAGTGATGCAATTGCACCTTTTAAGCAAATGTCATGCAACATCTACTATTATGCGGTATTAGCTATCGTTTCCAATAGTTATCCCCCGCTACCAGGCAGGTTACCTACGCGTTACTCACCCGTTCGCAACTCATCCAGAGAAGCAAGCTCCTCCTTCAGCGTTCTACTTGCATGTATTAGGCACGCCGCCAGCGTTCGT
>cons0175|17
TCTGGGCCGTGTCTCAGTCCCAGTCTGGATGATCATCCTCTCAAACCATCTAACGATCGTCGACTTGGTGAGCCTTTACCTCACCAACTATCTAATCGTACGCAAGCCATTCCCAAAGCGCATAAATGCTTTAATCCAAAGATCACATGCGGTATTAGCTAATCTTTCGACTAGTTATCCCTCACTTTGGGGTATGTTCTCACGCGTTACTCAGCCGTCCGCCGCTCGTCATCAGCTTCACAGTTCCCTCGAATCTTACCACTCGCATAAAGCCAAGTGTGTCAAGAGAACGGTGAAGCCATGCTACCGCTCGACTTGCATGTATTAGGCATGCCGCCAGCATTCAT
>cons0176|17
TAAGGGCCGTATCTCAGTCCCCTTGTGGCCGTTCACCCTCTCAGGCCGGCTACCTATCATCGCCTTGGTGGGCCGTTACCCCACCAACTAGCTAATAGGACGCAAGGCTCTCCTGCAGCGTCTCCTTTCATCAGGCCGCATGCGCCAGCCTGACAATACCAGGTGTTATCAGTCGTTTTCCGTCTGTTATCCCTGTCTGCAGGGCAAGTTCCTTACGCGTTACTCACCCGTCCGCCTTGCTAGACTGCGCAAGCGCAGCTTCGCCAATGACTTGCATGTGTTAAGCATTCTGTCAGCGTTCAT
>cons0177|17
TCTGGGCCGTGTCTCAGTCCCAGTGTGGCCGATCACCCTCTCAGGTCGCTATGTATCGTCGCCTAGGTGAGCCGTTACCTCACCTACTAGCTAATACAACGCAGGTCCATCTTGTAGTGGAGCAATTGCCCCTTTCAAATAAATGACATGTGTCATCCATTGTTATGCGGTATTAGCTATCGTTTCCAATAGTTATCCCCCGCTACAAGGCAGGTTACCTACGCGTTACTCACCCGTTCGCAACTCATCCAAGAAGAGCAAGCTCCTCTCTTCAGCGTCCTACTTGACATGTATTAGGCACGCCGCCAGCGTTCGT
>cons0178|17
TCTGGGCCGTGTCTCAGTCCCAGTGTGGCCGATCACCCTCTCAGGTCGCTATGTATCGTCGCCTTGGTGAGCCGTTACCCCACCAACTAGCTAATACAACGCAGGTCCATCTGGTAGTGATGCAATTGCACCTTTTAAGCAAATGTCATGCAACATCTACTCTTATGCGGTATTAGCTATCGTTTCCAATAGTTATCCCCCGCTACCAGGCAGGTTACCTACGCGTTACTCACCCTTCGCAACTCATCCGAGAAGCAAGCTCCTCCTTCAGCGTTCTACTTGCATGTATTAGGCACGCCGCCAGCGTTCGT
>cons0179|17
TCTGGACCGTGTCTCAGTTCCAGTGTGGCTGATCATCCTCTCAGACCAGCTACGGATCGTCGCCTTGGTGGGCCTTTACCCCGCCAACTAGCTAATCCGACATCGGCTCATTCAATCGCGCAAGGTCCGAAGATCCCCTGCTTTCACCCGTAGGTCGTATGCGGTATTACGCGTTAAGTTTCCCTACGTTATCCCCCACGAAAAGTAGATTCCGATGTTACTTCCTCACCCGTCCGTCCCACTCGCCCACCCAGAGAGCAGCTCTCTGTGCCTCCGTTCGACTTGCATGTGTTAGGCCTACCGCCAGCGTTCACT
>cons0180|16
NNTGGGCCGTGTCTCAGTTCCAATGTGGGGGACCTTCCTCTCAGAACCCCTACTGATCGTTGCCTTTGGTGGGCCGTTACCCCGCCAACAAGCTAATCAGACGCATCCCCATCCATAACCGATAAATCTTTACTTCACATCTGATGCCGTCAGTGAAGACCATAAGGTATTAGTCTGCCTTTCGGCAGGTTATCCCTTAGTCATGGGAAGGTTGGATACGCGTTACTCACCCGTGCGCCGGTCGACGTCCAAAAAGTGCAAGCACTTAATGCCGTTTCCCCTCGACTTGCATGTGTTAAGCCTGTAGCTAGCGTTCAT
>cons0181|16
TCTGGGCCGTGTCTCAGTCCCAGTGTGGCCGATCACCCTCTCAGGTCGGCTATGTATCGTTGCCTAGGTAGGCCTTTACCCTACCTACTAGCTAATACAACGCAGGTCCATCTACTAGCGATGCAATTGCATCTTTCAAGCATCTAACATCGTGTTACATACTGTTATGCGGTATTAGCTATCGTTTCCAATAGTTATCCCCTCTAATAGGCAGGTTACCTACGCGTTACTCACCCGTTCGCAACTCACAGTCTATGGTGTAGCAAGCTACGGTATAAACTGTGCGTCCTACTTGCATGTATTAGGCACGCCGCCAGCGTTCGT
>cons0182|16
TCTGGGCCGTGTCTCAGTCCCAGTGTGGCCGATCACCCTCTCAGGTCGCTATGTATCGTCGCCTTGGTGAGCCGTTACCCCACCAACTAGCTAATACAACGCAGGTCCATCTGGTAGTGATGCAATTGCACCTTTTAAGCAAATGTCATGCAACATCTACTCTTATGCGGTATTAGCTATCGTTTCCAATAGTTATCCCCCGCTACCAGGCAGGTTACCTACGCGTTACTCACCCTTCGCAACTCATCCAGAGAAGCAAGCTCCTCCTTCAGCGTTCTACTTGCATGTATTAGGCACGCCGCCAGCGTTCGT
>cons0183|16
TCTGGGCCGTGTCTCAGTCCCAATGTGGCCGTTCATCCTCTCAGACCGGCTACTGATCATCGCCTTGGTGGGCCGTTACCCCTCCAACTAGCTAATCAGACGCAATCCCCTCCTTCAGTGATAGCTTACATGTAGAGGCCACCTTTCATCTATCCTCGATGCCGAGTTTAGATCGTATGCGGTATTAGCAGTCGTTTCCAACTGTTGTCCCCCTCTGAAGGGCAGGTTGATTACGCGTTACTCACCCGTTCGCCACTAAGATTGATAGAAGCAAGCTTCCATCGCTCTTCGTTCGACTTGCATGTGTTAAGCACGCCGCCAGCGTTCGT
>cons0184|15
TTTGGACCGTGTCTCAGTTCCAATGTGGGGGACCTTCCTCTCAGAACCCCTACTGATCGTCGCCTTGGTGGGCCGTTGCCCCGCCAACCAGCTAATCAGACGCATCCCCCTCCGTTACCGACGAGTCTTTGCTTCGAATCTGATGCCGTCATCGAAGAACATGCGGTATTAGTCTCCTTTCGGCAGGTTATCCCGCTAGTAAGGGAAGGTTGGATACGCGTTACTCACCCGTGCGCCGGTCGACGTCCATTCAGTGCAAGCACTCAATGCCGTTTCCCCTCGACTTGCATGTGTTAAGCCTGTAGCCAGCGTTCAT
>cons0185|15
TCTGGGCCGTGTCTCAGTCCCAGTGTGGCCGATCACCCTCAGGTCGCTATGTATCGTCGCCTTGGTGAGCCGTTACCCCACCAACTAGCTAATACAACGCAGGTCCATCTGGTAGTGATGCAATTGCACCTTTTAAGCAAATGTCATGCAACATCTACTCTTATGCGGTATTAGCTATCGTTTCCAATAGTTATCCCCCGCTACCAGGCAGGTTACCTACGCGTTACTCACCCGTTCGCAACTCATCCAGAGAAGCAAGCTCCTCCTTCAGCGTTCTACTTGCATGTATTAGGCACGCCGCCAGCGTTCGT
>cons0186|15
TCTGGACCGTGTCTCAGTTCCAGTGTGGCTGGTCATCCTCTCAGACCAGCTAGAGATCGTCGGCTTGGTCAGCCTTTACCTAACCAACTACCTATCCCACTTGGGCTCATCTCATGGCATGCGGCCTTGCGGTCCCGCACTTTCGTCTCTCGACACTACGCGGTATTAGCTACAGTTTCCCGTAGTTATCCCCCTCCATAAGCCAGATTCCCAAGCATTACTCACCCGTCCGCCACTCGTCAGCAAGAAAGCAAGCTTTCTCCTGCTACCGTTCGACTTGCATGTGTTAAGCCTGCCGCCAGCGTTCAAT
>cons0187|15
TAAGGGCCGTGTCTCAGTCCCCTTGTGGCCGATCACCCTCTCAGGCCGGCTACCCATCATCGCCTTGGTGAGCCGTTACCTCTCCAACTAGCTAATGGGACGCAAAGCTCTCTCACAGCGCATATAGCTTTCATAATTCTAGGATGCCCTAAAATCATAATATCAGGTATTAGCATTCGTTTCCAAATGTTGTCCCTATCTGTGAGGCAAGTTCTTTACGCGTTACTCACCCGTCCGCCACCCAAACCGAAGTTCAAGTTGACTTGCATGTGTTAAGCATTCTGTCAGCGTTCAT
>cons0188|15
TCTGGACCGTGTCTCAGTTCCAGTGTGGCCGATCACCCTCTCAGGTCGCTATGTATCGTCGCCTTGGTGAGCCGTTACCCCACCAACTAGCTAATACAACGCAGGTCCATCTGGTAGTGATGCAATTGCACCTTTTAAGCAAATGTCATGCAACATCTACTCTTATGCGGTATTAGCTATCGTTTCCAATAGTTATCCCCCGCTACCAGGCAGGTTACCTACGCGTTACTCACCCGTTCGCAACTCATCCAGAGAAGCAAGCTCCTCCTTCAGCGTTCTACTTGCATGTATTAGGCACGCCGCCAGCGTTCGT
>cons0189|15
TCTGGACCGTGTCTCAGTTCCAGTGTGGCTGATCATCCTCTCAGACCAGCTACGGATCGTCGCCTTGGTGGGCCTTTACCCCGCCACTAGCTAATCCGACATCGGCTCATTCAATCGCGCCAAGGTCCGAAGCATCCCCTGCTTTCACCCGTAGGTCGTATGCGGTATTAGCGTAAGTTTCCCTACGTTATCCCCCACGAAAGTAGATTCCGATGTATTCCTCACCCGTCCGCCACTCGCCACCCAGAGAGCAAGCTCTCCTGTGCTGCCGTTCGACTTGCATGTGTTAGGCCTACCGCCAGCGTTCACT
>cons0190|14
TCGGGCCCGTGTCTCAGTGCCCGTGTGGCTGATCATGCTCTCACATCAGCTACTGATCGTAGGCTTGGTGGGCCTCTACCCCGCCAACTACCTAATCAGACGCACACCCATCAATAAGCGGCCGAAGCCTTTGATAATAACCAGATGCCTGATCATTATAGTATGGGGTATTAATCCAAATTTCTCTGGGCTATCCCCCGCTCACCGGAAGGTTGTGTACGTGTTCCGCACCCGTTTGCCGGTCGCCACCCATATATTGCTATACCGTGCTGCCCCTCGACTTGCATGTATTAAGCCTGCCGCTAGCGTTCAT
>cons0191|14
TCTGGACCGTGTCTCAGTTCCAGTGTGGCTGATCATCCTCTCAGACCAGCTACGGATCGTCGCCTTGGTGGGCCTTTACCCCGCCAACTAGCTAATCCGACATCGGCTCATTCAATCGCGCAAGGTCCGAAGATCCCCTGCTTTCACCCGTAGGTCGTATCGGTATTAGCGTAAGTTTCCCTACGTTATCCCCCACGAAAAGTAGATTCCGATGTATTCCTCACCCGTCCGCCACTCGCCACCCAGAGAGCAAGCTCTCCTGTGCTGCCGTTCGACTTGCATGTGTTAGGCCTACCGCCAGCGTTCACT
>cons0192|14
TTTGGGCCGTGTCTCAGTCCCAATGTGGCCGATCACCCTCTCAGGTCGGCTATGCATCACGGCCTTGGTGAGCCGTTACCTCACCAACTAGCTAATGCACCGCGGGTCCATCCATCAGCAGAAGCTTGCGCCTCTTTTCCTCTTCCAAACCATGCGGTTCGGAAGACCCTATGCGGATTTTACGCATCCGTTTCCGAATTGTTATCCCCCTCTGATGGGCAGGTTACCCACGTGTTACTCACCCGTTCGCCACTAGATTGACCAGTGCAAGCACCGGTCGCTCTCGTTCGACTTGCATGTATTAGGCACGCCGCCAGCGTTCGT
>cons0193|14
TCTGGGCCGTGTCTCAGTCCCAGTGTGGCCGATCACCCTCTCAGGTCGCTATGTATCGTCGCCTTGGTGAGCCGTTACCTCACCAACTAGCTAATACAACGCAGGTCCATCTCTTAGTGATGCATTGCACCTTTCAAATCAATATCATGCGATATCGACTTTTATGCGGTATTAGCTATCGTTTCCAATAGTTATCCCCCGCTAAGAGGCAGGTTACCTACGCGTTACTCACCCGTTCGCAACTCATCCGCTCGGTGCAAGCACCAAGCTTCAGCGTTCTACTTGCATGTATTAGGCACGCCGCCAGCGTTCAT
>cons0194|14
TCTGGACCGTGTCTCAGTTCCAATGTGGCCGTTCATCCTCTCAGACCGGCTACTGATCGTCGCCTTGGTCGGGCCTGTTACCCCTCCAACTAGCTAATCAGACGCAAACCCCTCCTCCGGCGATAGCTTATAAATAGAGGCCATCCTTTCTTCCGATAGTCATGCGACTTTCGGAACGTATTCGGTATTAGCAGCCGTTTCCAGCTGTTGTCCCCATCCGTAGGGCAGGTTGTTTACGCGTTACTCACCCGTTTGCCACTAGATTGTAGAAAAAGCAAGCTTTCTCTACGCTCTCGTTCGACTTGCATGTGTTAAGCACGCCGCCAGCGTTCGT
>cons0195|14
TCTGGACCGTGTCTCAGTTCCAGTGTGGCTGATCATCCTCTCAGACCAGCTACGGATCGTCGCCTTGGTGGGCCTTTACCCCGCCAACTAGCTAATCCGACACCGGCTCATTCAATCGCGCAAGGTCCGAAGATCCCCTGCTTTCACCCGTAGGTCGTATGCGGTATTAGCGTAAGTTTCCCTACGTTATCCCCCACGAAAAGTAGATTCCGATGTATTCCTCACCCGTCCGCCACTCGCCACCCAGAGAGCAAGCTCTCCTGTGCTGCCGTTCGACTTGCATGTGTTAGGCCTACCGCCAGCGTTCACT
>cons0196|13
TCTGGACCGTGTCTCAGTTCCAGTGTGGCTGATCATCCTCTCAGACCAGCTACGGATCGTCGCCTTGGTGGGCCTTTACCCCGCCAACTAGCTAATCCGACATCGGCTCATTCAATCGCGCAAGGTCCAAGATCCCCTGCTTTCACCCGTCAGGTCGTATGCGGTATTAGCGTAAGTTTCCCTACGTTATCCCCCACGAAAAGTAGATTCCGATGTATTCCTCACCCGTCCGCCACTCGCCACCCAGAGAGCAAGCTCTCCTGTGCTGCCGTTCGACTTGCATGTGTTAGGCCTACCGCCAGCGTTCACT
>cons0197|13
TCTGGGCCGTGTCTCAGTCCCAGTGTGGCCGGTCACCCTCTCAGGCCGCTACCCGTCTCGCCTTGGTGAGCCGTTACCTCACCAACAAGCTGATAGGCCGTGAGCCCATCTATAACCACTACATAACGCTTTCCACCAACACCCCATGCGGAGATTGGTCGTATCCGGTATTAGACCCAGTTTCCCAGGCTTATCCCAGAGTTAAAGGTAGGTTACTCACGTATTACTCACCCGTTCGCCACTAATCCACCTAGCAAGCTAGGCTTCATCGTTCGACTTGCATGTGTTAAGCACGCCGCCAGCGTTCGT
>cons0198|13
TCTGGGCCGTGTCTCAGTCCCAGTGTGGCCGATCACCCTCTCAGGTCGGCTATGTATCGTCGCCTTGGTGAGCCGTTACCTCACCTACTAGCTAATACAACGCAGGTCCATCTTGTAGTGGAGCAATTGCCCCTTTCAAATAAATGACATGTGTCATCCATTGTTATGCGGTATTAGCTATCGTTTCCAATAGTTATCCCCCGCTACAAGGCAGGTTACCTACGCGTTACTCACCCGTTCGCAACTCATCCAAGAAGAGCAAGCTCCTCTCTTCAGCGTCCTACTTGCATGTATTAGGCACGCCGCCAGCGTTCGT
>cons0199|13
TAAGGGCCGTGTCTCAGTCCCCTTGTGGCCGTTCACCCTCTCAGGCCGGCTACCCATCATCGCCTTGGTGAGCTGTTACCTCTCCAACTAGCTAATGGGACGCAAAGCTCTCTCACAGTGCATATAGCTTTCATAATTATAGGATGCCCTATAACCATAATATCAGGTATTAGCATTCATTTCTAAATGTTGTCCCTAGCTGTGAGGCAAGTTCTTTACGCGTTACTCACCCGTCCGCCACCCAAATCTAAGTTAAAAACCCAAATTCAAGTTGACTTGCATGTGTTAAGCATTCTGTCAGCGTTCAT
>cons0200|13
TCTGGGCCGTGTCTCAGTCCCAGTGTGGCCGATCACCCTCTCAGGTCGCTATGTATCGTCGCCTTGGTGAGCCGTTACCCCACCAACTAGCTAATACAACGCAGGTCCATCTGGTAGTGATGCAATTGCACCTTTTAAGCAAATGTCATGCAACATCTACTCTTATGCGGTATTAGCTATCGTTTCCAATAGTTATCCCCCGCTACCAGGCAGGTTACCTACGCGTTACTCACCCGTTCGCAACTCATCCAGAGAAGCAAGCTCCTCCTTCAGCGTTCTACTTGCATGTATTAGGCTACGCCGCCAGCGTTCGT
>cons0201|13
TTTGGACCGTGTCTCAGTTCCAATGTGGGGGACCTTCCTCTCAGAACCCCTACTGATCGTTGCCTTGGTGGGCCGTTACCCCGCCAACAAGCTAATCAGACGCATCCCCATCGCTGACCGATAATCTTTCGTTTTCATTAGATGTCTGCTGAAAACCTCATAAGGTATTAGTCCGACTTTCGCCGGGTTATCCCTTAGTCAGAGGCAGGTTGGATACGCGTTACTCACCCGTGCGCCGGTCGACGCCCATCGAAGCAAGCTTCAATGTCGTTTCCCCTCGACTTGCATGTGTTAAGCCTGTAGCTAGCGTTCAT
>cons0202|13
TTTGGGCCGTGTCTCAGTCCCAATGTGGCCGATCACCCTCTCAGGTCGGCTATGCATCATCGCCTTGGTAGGCCGTTACCCTACCAACTAGCTAATGCACCGCGGGTCCATCTCTTAGCGATAGCTTGCGCCACCTTTCCTCACAGAATCATGTCGATCCCATGTCCTACTGCGGTATTACGCAGTCGTTTCCGACTGTTATCCCCACTATGAGGTAGGTTACCCACGTGTTACTCACCCGTTCGCCACTCACCTTGACCAAGTCGCAAGCACTCGGTCGCGGTTCGTTCGACTTGCATGTATTAGGCACGCCGCCAGCGTTCGT
>cons0203|13
TCTGGACCGTGTCTCAGTTCCAGTGTGGGGGACCTTCCTCTCAGAACCCCTACCGATCGAAGGCTAGGTGGGCCGTCACCCCGCCTACTACCTAATCGGACGCATCACCATCTCATACCGATAAATCTTTGGTTATATCACCATGCGGCAACATAACAACATCGGGTATTAATCTTACTTTCGCAAGGCTATCCCCGAGTATGAGGCAGGTTTGATACGCGTTACGCACCGTGCGCCGGTCGCCATCAGAAGAAGCAAGCTTCTTCCATGCTGCCCCTCGACTTGCATGTGTTAAGCCTGTAGCTAGCGTTCAT
>cons0204|13
TCTGGGCCGTGTCTCAGTCCCAGTGTGGCCGATCACCCTCTCAGGTCGCTATGTATCGTCGCCTTGGTGAGCCGTTACCCCACCAACTAGCTAATACAACGCAGGTCCATCTGGTAGTGATGCAATTGCACCTTTTAAGCAAATGTCATGCAACATCTACTCTTATGCGGTATTAGCTATCGTTTCCAATAGTTATCCCCCGCTACCAGGCAGGTTACCTACGCGTTACTCACCCGTTCGCAACTCATCCAGAGAAGCAAGCTCCTCCTTCAGCGTTCTACTTGCATGTATTAGGCACGCCCGCCAGCGTTGT
>cons0205|13
TTTGGGCCGTGTCTCAGTCCCAATGTGGCCGATCACCCTCTCAGGTCGGCTATGCATCACGGCCTTGGTGAGCCGTTACCTCACCAACTAGCTAATGCACCGCGGGTCCATCCATCAGCAGAAGCTTGCGCCTCTTTTCCTCCTTCCAACCATGCGGTTAAAGGACCTATGCGGTTTTACGCCATCCCGTTTCCGAATGTTATCCCCCTCTGATGGGCAGGTTACCCACGTGTTACTCACCCGTTCGCCACTAGATTGACCAGTGCAAGCACCGGTCGCTCTCGTTCGACTTGCATGTATTAGGCACGCCGCCAGCGTTCGT
>cons0206|13
TCTGGACCGTGTCTCAGTTCCAGTGTGGCTGATCATCCTCTCAGACCAGCTACGGATCGTCGCCTTTGGTGGGCCTTTACCCCGCCAACTAGCTAATCCGACATCGGCTCATTCAATCGCGCAAGGTCCGAAGATCCCCTGCTTTCACCCGTAGGTCGTATGCGGTATTAGCGTAAGTTTCCCTACGTTATCCCCCACGAAAAGTCAGATTCCGATGTAATTCCTCACCCGTCCGCCACTCGCCACCCAGAGAGCCAAGCTCTCCTGTGCTGCCGTTCGACTTGCATGTGTTAGGCCTACCGCCACGTTCACT
>cons0207|12
TCTGGGCCGTGTCTCAGTCCCAGTGTGGCCGATCACCCTCTCAGGTCGCTATGTATCGTCGCCTTGGTGAGCCGTTACCCCACCAACTAGCTAATACAACGCAGGTCCATCTGGTAGTGATGCAATTGNCACCTTTTAAGCCAAATGTCATGCAACATCTACTCTTCATGCGGTATTAGCTATCGTTTCCAATAGTTATCCCCCGCTACCAGGCAGGTTACCTACGCGTTACTCACCCGTTCGCAACTCATCCAGAGAAGCAAGCTCCTCCTTCAGCGTTCTACTTGCATGTATTAGGCACGCCCGCCAGCGTTGT
>cons0208|12
TCTGGGCCGTGTCTCAGTCCCAATGTGGCCGTTCATCCTCTCAGACCGGCTACTGATCATCGCCTTGGTGGGCCGTTACCCCTCCAACTAGCTAATCAGACGCAATCCCCTCCTTCAGTGATAGCTTATAAATAGAGGCCACCTTTCATCCATCCTCGATGCCGAGGTTAGATCGTATGCGGTATTAGCAGTCGTTTCCAACTGTTGTCCCCTCTGAAGGGCAGATTGATTACGCGTTACTCACCCGTTCGCCACTAAGATTGATAGAAGCAAGCTTCCATCGCTCTTCGTTCGACTTGCATGTGTTAAGCACGCCGCCAGCGTTCGT
>cons0209|12
TCTGGGCCGTGTCTCAGTCCCAGTGTGGCCGATCACCCTCTCAGGTCGCTATGTATCGTCGCCTTGGTGAGCCGTTACCCCACCAACTAGCTAATACAACGCAGGTCCATCTGGTAGTGGTGCAATTGCACCTTTAAGCAAATGTCATGCAACATCTACTCTTATGCGGTATTAGCTATCGTTTCCAATAGTTATCCCCCGCTACCAGGCAGGTTACCTACGCGTTACTCACCCGTTCGCAACTCATCCAGAGAAGCAAGCTCCTCCTTCAGCGTTCTACTTGCATGTATTAGGCACGCCGCCAGCGTTCGT
>cons0210|12
TCTGGACCGTGTCTCAGTTCCAGTGTGGCTGATCATCCTCTCAGACCAGCTACGGATCGTCGCCTTGGTGGGCCTTTACCCCGCCAACTAGCTAATCCGACATCGGCTCATTCAATCGCGCAAGGTCCGAAGATCCCCTGCTTTCACCCGTAGGTCGTATGCGGTATTANGCGTAAGTTTCCCTACGTTATCCCCCACGAAAAGTAGATTCCGATGTATTCCTCACCCGTCCGCCACTCGCCACCCAGACGAGCAAGCTCTCCTGTGCTGCCGTTCGACTTGCATGTGTTAGGCCTACCGCCAGCGTTCACT
>cons0211|12
TCTGGGCCGTGTCTCAGTCCCAGTGTGGCCGATCACCCTCTCAGGTCGGCTATGTATCGTCGCCTAGGTGAGCCGTTACCTCACCTACTAGCTAATACAACACAGGTCCATCTTGTAGTGGAGCAATTGCCCCTTTCAAATAAATGACATGTGTCATCCATTGTTATGCGGTATTAGCTATCGTTTCCAATAGTTATCCCCCGCTACAAGGCAGGTTACCTACGCGTTACTCACCCGTTCGCAACTCATCCAAGAAGAGCAAGCTCCTCTCTTCAGCGTCCTACTTGCATGTATTAGGCACGCCGCCAGCGTTCGT
>cons0212|12
TCTGGGCCGTGTCTCAGTCCCAGTGTGGCCGATCACCCTCTCAGGTCGCTATGTATCGTCGCCTTGGTGAGCCGTTACCTCACCTACTAGCTAATACAACGCAGGTCCATCTTGTAGTGGAGCAATTGCCCCTTTCAAATAAATGACATGTGTCATCCATTGTTATGCGGTATTAGCTATCGTTTCCAATAGTTATCCCCCGCTACAAGGCAGGTTACCTACGCGTTACTCACCCGTTCGCAACTCATCCAAGAAGAGCAAGCTCCTCTCTTCAGCGTCCTACTTGCATGTATTAGGCACGCCGCCAGCGTTCGT
>cons0213|12
TCTGGGCCGTGTCTCAGTCCCAATGTGGCCGTTCATCCTCTCAGACCGGCTACTGATCATCGCCTTGGTGGGCCGTTACCCCTCCAACTAGCTAATCAGACGCAATCCCCTCCTTCAGTGATAGCTTACATGTAGAGGCCACCTTTCATCTATCCTCGATGCCGAGATTAGATCGTATGCGGTATTAGCAGTCGTTTCCAACTGTTATCCCCCTCTGAAGGGCAGGTTGATTACGCGTTACTCACCCGTTCGCCACTAAGATTGATAGAAGCAAGCTTCCATCGCTCTTCGTTCGACTTGCATGTGTTAAGCACGCCGCCAGCGTTCGT
>cons0214|12
TCTGGACCGTGTCTCAGTTCCAGTGTGGCTGATCATCCTCTCAGACCAGCTACGGATCGTCGCCTTTGGTGGGCCTTTACCCCGCCAACTAGCTAATCCGACATCGGCTCATTCAATCGCGCAAGGTCCGAAGATCCCCTGCTTTCACCCGTAGGTCGTATGCGGTATTANGCGTAAGTTTCCCTACGTTATCCCCCACGAAAAGTAGATTCCGATGTATTCCTCACCCGTCCGCCACTCGCCACCCAGAGAGCAAGCTCTCCTGTGCTGCCGTTCGACTTGCATGTGTTAGGCCTACCGCCAGCGTTCACT
>cons0215|12
TTTGGACCGTGTCTCAGTTCCAATGTGGGGGACCTTCCTCTCAGAACCCCTACTGATCGTCGCCTTGGTGGGCCGTTACCCCGCCAACAAGCTAATCAGACGCATCCCCATCCATTACCGATAAATCTTTACTTCAAATCTGATGCCGTCATCGAAGACCATGCGGTATTAGTCTCCTTTCGGCAGGTTATCCCACATAATGGGTAGGTTGGATACGCGTTACTCACCCGTGCGCCGGTCGACGTCCATTCGGTGCAAGCACTAAATGCCGTTTCCCCTCGACTTGCATGTGTTAAGCCTGTAGCTAGCGTTCAT
>cons0216|12
TTTGGGCCGTGTCTCAGTCCCAATGTGGCCGATCACCCTCTCAGGTCGGCTATGCATCACGGCCTTGGTGAGCCGTTACCTCACCAACTAGCTAATGCACCGCGGGTCCATCCATCAGCAGAAGCTTGCGCCTCTTTTCCTCCTTCAACCATGCGGTTAAAGGACCTATGCGGTTTTATGCATCCGTTTCCGAATGTTATCCCCCTCTGATGGGCAGGTTACCCACGTGTTACTCACCCGTTCGCCACTAGATTGACCAGTGCAAGCACCGGTCGCTCTCGTTCGACTTGCATGTATTAGGCACGCCGCCAGCGTTCGT
>cons0217|12
TCTGGACCGTGTCTCAGTTCCAGTGTGGCTGATCATCCTCTCAGACCAGCTACGGATCGTCGCCTTGGTGGGCCTTTACCCGCCAACTAGCTAATCCGACATCGGCTCATTCAATCGCGCAAGGTCCGAAGCATCCCCTGCTTTCACCCGTCAGGTCGTATGCGGTATTAGCGTAAGTTTCCCTACGTTATCCCCCACGAAAAGTAGATTCCGATGTATTCCTCACCCGTCCGCCACTCGCCACCCAGAGAGCAAGCTCTCCTGTGCTGCCGTTCGACTTGCATGTGTTAGGCCTACCGCCAGCGTTCACT
>cons0218|12
TTTGGGCCGTGTCTCAGTCCCAATGTGGCCGTTCATCCTCTCAGACCGGCTACTGATCATCGCCTTGGTGGGCCGTTACCCCTCCAACTAGCTAATCAGACGCAATCCCCTCCTTCAGCGATAGCTTATATATAGAGGCCACCTTTCATTCACAAGCGATGTCGCCTGTGAATCGTACGCGGTATTAGCAACGGTTTCCCGTTGTTATCCCCCTCTGAAGGGCAGGTTGATTACGCGTTACTCACCCGTTCGCCACTAACTTCAAGAGAGCAAGCTCTCTGTCTGTCCGTTCGACTTGCATGTGTTAAGCACGCCGCCAGCGTTCGT
>cons0219|11
TCTGGACCGTGTCTCAGTTCCAGTGTGGGGGACCTTCCTCTCAGAACCCCTACCGATCGAAGGCTAGGTGGGCCGTTACCCCGCCTACTACCTAATCGGACGCATCACCATCTCATACCGATAAATCTTTGGTTACATCACCATGCGGCAACATAACAACATCGGGTATTAATCTTACTTTCGCAAGGCTATCCCCGAGTATGAGGCAGGTTTGATACGCGTTACGCACCGTGCGCCGGTCGCCATCAGAAGAAGCAAGCTTCTTCCATGCTGCCCCTCGACTTGCATGTGTTAAGCCTGTAGCTAGCGTTCAT
>cons0220|11
TCTGGACCGTGTCTCAGTTCCAGTGTGGCTGATCATCCTCTCAGACCAGCTACGGATCGTCGCCTTGGTGGGCCTTTACCCCGCCAACTAGCTAATCCGACATCGGCTCATTCAATCGCGCAAGGTCCGAAGATCCCCTGCTTTCACCCGTAGGTCGTATGCGGTATTAGCGTAAGTTTCCCTACGTTATCCCCCACGAAAAGTAGATTCCGATGTATTCCTCACCCGTCCGCCACTCGTCCACCCAGAGAGCAAGCTCTCCTGTGCTGCCGTTCGACTTGCATGTGTTAGGCCTACCGCCAGCGTTCACT
>cons0221|11
TCTGGGCCGTGTCTCAGTCCCAATGTGGCCGTTCATCCTCTCAGGTCGCTATGTATCGTCGCCTTGGTGAGCCGTTACCCCACCAACTAGCTAATACAACGCAGGTCCATCTGGTAGTGATGCAATTGCACCTTTTAAGCAAATGTCATGCAACATCTACTCTTATGCGGTATTAGCTATCGTTTCCAATAGTTATCCCCCGCTACCAGGCAGGTTACCTACGCGTTACTCACCCGTTCGCAACTCATCCAGAGAAGCAAGCTCCTCCTTCAGCGTTCTACTTGCATGTATTAGGCACGCCGCCAGCGTTCGT
>cons0222|11
TCTGGTCCGTGTCTCAGTACCAGTGTGGGGGTTCAACCTCTCAGTTCCCCTACCATCGTCGCCTTGGTGAGCCGTTACCTCACCAACAAGCTAATGGGACGCATGCCTATCTCACAGCGAATCTCATTTCCTCCTCCTTGGATGCCCAAGGTGGAGTGTACGCGGTATTAGTCCGTCTTTCGACGGGTTATCCCCCTCTGTGAGGCAAGTTGCATACGCGTTACGCACCCGTGCGCCGGTCGCCATCAGTCTTAGCAAGCTAAGACCATGCTGCCCCTCGACTTGCATGTGTTAAGCCTATCGCTAGCGTTCAT
>cons0223|11
TTTGGGCCGTGTCTCAGTCCCAATGTGGCCGTCCGACCTCTCAGTCCGGCTACCGATCGTTGCTTTGGTAGGCTTTTACCCTGCCAACTGGCTAATCGGACGCGGGCCCATCCTATACCTGATTGCTCATTTCCCGATCAAATCATGCGATTTAACCGACTTATGCGGTCTTACCAGCCGTTTCCAGCTGCTATCCCCCTGTATAGGGCAGGTTGCCCACGCGTTACTCACCCGTCCGCCACTAAGAATTACAGTCTTCCATCCGAAACTTCTGTCCGTAATCTCCGTTCGACTTGCATGTGTTAGGCACGCCGCCAGCGTTCAT
>cons0224|11
TCTGGACCGTGTCTCAGTTCCAGTGTGGCTGATCATCCTCTCAGACCAGCTACGGATCGTCGCCTTTGGTGGGCCTTTACCCCGCCAACTAGCTAATCCGACATCGGCTCATTCAATCGCGCAAGGTCCGAAGATCCCCTGCTTTCACCCGTAGGTCGTATGCGGTATTAGCGTAAGTTTCCCTACGTTATCCCCCACGAAAAGTCAGATTCCGATGTATTCCTCACCCGTCCGCCACTCGCCACCCAGAGAGCCAAGCTCTCCTGTGCTGCCGTTCGACTTGCATGTGTTAGGCCTACCGCCAGCGTTCACT
>cons0225|11
TTTGGGCCGTGTCTCAGTCCCAATGTGGCCGATCACCCTCTCAGGTCGGCTATGCATCACGGCCTTGGTGAGCCGTTACCTCACCAACTAGCTAATGCACCGCGGGTCCATCCATCAGCAGAAGCTTGCGCCTCTTTTCCTCTTCCAAACCATGCGGTTCGAAGACCTATGCGGTTTTACGCATCCGTTTCCGAATGTTATCCCCCTCTGATGGGCAGGTTACCCACGTGTTACTCACCCGTTCGCCACTAGATTGACCAGTGCAAGCACCGGTCGCTCTCGTTCGACTTGCATGTATTAGGCACGCCGCCAGCGTTCGT
>cons0226|11
TTTGGACCGTGTCTCAGTTCCAATGTGGGGGACCTTCCTCTCAGAACCCCTACTGATCGTTGCCTTGGTGAGCCTTTACCTCACCAACAAGCTAATCAGACGCATCCCCATCCTTTACCGATAAATCTTTTATTCATATCTGATGCCATCAATGAATTACATCGGGTATTAGGCCGTCTTTCAACGGGGTATCCCCAAGTAAAGGGCAGGTTGGATACGCGATACTCACCCGTGCGCCGGTCGACGTCCAAAATGTGCAAGCACATAATGCCGTTTCCCCTCGACTTGCATGTGTTAAGCCTATAGCTAGCGTTCAT
>cons0227|11
TTTGGGCCGTGTCTCAGTCCCAATGTGGCCGATCACCCTCTCAGGTCGGCTATGCATCATCGCCTTGGTAGGCCGTTACCCTACCAACTAGCTAATGCACCGCGGGTCCATCTCTTAGCGATAGCTTGCGCCACCTTTCCTCACAGAATCATGTGATCCCATGTCCTATGCGGTATTAGCAGTCGTTTCCGACTGTTATCCCCCACTATGAGGTAGGTTACCCACGTGTTACTCACCCGTTCGCCACTCACCTTGACCAAGTGCAAGCACCTAGTCGCGGTTCGTTCGACTTGCATGTATTAGGCACGCCGCCAGCGTTCGT
>cons0228|11
TCTGGGCCGTGTCTCAGTCCCAGTGTGGCCGATCACCCTCTCAGGTCGCTATGTATCGTCGCCTTGGTGAGCCGTTACCCCACCAACTAGCTAATACAACGCGGGTCCATCTGGTAGTGATGCAATTGCACCTTTTAAGCAAATGTCATGCAACATCTACTCTTATGCGGTATTAGCTATCGTTTCCAATAGTTATCCCCCGCTACCAGGCAGGTTACCTACGCGTTACTCACCCGTTCGCAACTCATCCGAGAAGCAAGCTCCTCCTTCAGCGTTCTACTTGCATGTATTAGGCACGCCGCCAGCGTTCGT
>cons0229|11
TCTGGGCCGTGTCTCAGTCCCAGTGTGGCCGATCACCCTCTCAGGTCGCTATGTATCGTCGCCTTGGTGAGCCGTTACCCCACCAACTAGCTAATACAACGCAGGCCCATCTGGTAGTGATGCAATTGCACCTTTTAAGCAAATGTCATGCAACATCTACTCTTATGCGGTATTAGCTATCGTTTCCAATAGTTATCCCCCGCTACCAGGCAGGTTACCTACGCGTTACTCACCCGTTCGCAACTCATCCGGAGAAGCAAGCTCCTCCTTCAGCGTTCTACTTGCATGTATTAGGCACGCCGCCAGCGTTCGT
>cons0230|10
TCTGGGCCGTGTCTCAGTCCCAGTGTGGCCGATCACCCTCTCAGGTCGGCTATGCATCGTCGCCTTGGTAGGCCTTTACCCCACCAACTAGCTAATGCACCGCAAAGCCATCTCATAGTGTTAGCAAAACCAACTTTTAAACATCAACCATGCAGTTAATGCTGTTATCCGGTATTAGCTATCGTTTCCAATAGTTGTCCCAGTCTATGAGGCAGGTTCTTTACGTGTTACTCACCCGTTCGCCGCTAAGTTTTTCTAGTGCAAGCACCAGAAAAACTTCGCTCGACTTGCATGTATTAGGCACGCCGCCAGCGTTCGT
>cons0231|10
TCTGGGCCGTGTCTCAGTCCCAGTGTGGCCGATCACCCTCTCAGGTCGCTATGTATCGTCGCCTTGGTGAGCCGTTGCCTCACCAACTAGCTAATACAACGCAGGTCCATCTCTTAGTGATGCAATTGCACCTTTCAAATCAACATCATGCGATATCGACTTTTATGCGGTATTAGCTATCGTTTCCAATAGTTATCCCCCGCTAAGAGGCAGGTTACCTACGCGTTACTCACCCGTTCGCAACTCATCCGCTCGGTGCAAGCACCAAGCTTCAGCGTTCTACTTGCATGTATTAGGCACGCCGCCAGCGTTCAT
>cons0232|10
TTTGGGCCGTGTCTCAGTCCCAATGTGGCCGTTCACCCTCTCAGGCCGGCTACCGATCGTCGCCTTGGTGAGCCTCTACCTCACCAACAAGCTAATCGGACGCGGATCCATCTTATACCTATAAATATTTTACCCCTGCACCATGCGGTGCTGTGGTCTTATGCGGTCTTAGCGGAAATTTCTCTCCGTTATCCCCCTGTATAAGGCAGGTTATCCACGCGTTACTCACCCGTCCGCCACTAAGTCTACCAAATTCCATCCGAAGACTTCCTTTTAGCAGCTTCGTTCGACTTGCATGTGTTAAGCACGCCGCCAGCGTTCAT
>cons0233|10
TCTGGACCGTGTCTCAGTTCCAGTGTGGGGGACCTTCCTCTCAGAACCCCTACCGATCGAAGGCTAGGTGGGCCGTTACCCCGCCTACTACCTAATCGGACGCATCACCATCTCATACCGATAAATCTTTGGTTACCCTCCATGCGAGAAAGCAACAACATCGGGTATTAATCTTACTTTCGCAAGGCTATCCCCGAGTATGAGGCAGGTTTGATACGCGTTACGCACCGTGCGCCGGTCGCCGGCATTGAAAGCCAAGCTTTCAACCCGCTGACCCCTCGACTTGCATGTGTTAAGCCTGTAGCTAGCGTTCAT
>cons0234|10
TCTGGGCCGTGTCTCAGTCCCAGTGTGGCCGATCACCCTCTCAGGTCGCTATGTATCGTCGCCTTGGTGAGCCGTTACCCCACCAACTAGCTAATACAACGCAGGTCCATCTGGTAGTGATGCAATTGCACCTTTTAAGCAAATGTCATGCAACATCTACTCTTATGCGGTATTAGCTATCGTTTCCAATAGTTATCCCCCGCTACCAGGCAGGTTACCTACGCGTTACTCACCCGTTCGCAACTCATCCAGAGAAGCAAGCTCCTCCTTCAGCGTTCTACTTGCATGTATTAGGCACGCCGCCAGCTGTCGT
>cons0235|10
TTTGGGCCGTGTCTCAGTCCCAATGTGGCTGATCATCCTCTCAGACCAGCTACGGATCGTCGCCTTGGTGGGCCTTTACCCCGCCAACTAGCTAATCCGACATCGGCTCATTCAATCGCGCAAGGTCCGAAGATCCCCTGCTTTCACCCGTAGGTCGTATGCGGTATTAGCGTAAGTTTCCCTACGTTATCCCCCACGAAAAAGTAGATTCCGATGTATTCCTCACCCGTCCGCCACTCGCCACCCAGAGAGCAAGCTCTCCTGTGCTGCCGTTCGACTTGCATGTGTTAGGCCTACCGCCAGCGTTCACT
>cons0236|10
TCTGGGCCGTGTCTCAGTCCCAGTGTGGCCGATCACCCTCTCAGGTCGGCTATGCATCGTCGCCTTGGTAGGCCTTTACCCCACCAACTAGCTAATGCACCGCAAAGCCATCTCATAGTGTTAGCAAAACCAACTTTTAAACATCAACCATGCAGTTAATGCTGTTATCCGGTATTAGCTATCGTTTCCAATAGTTGTCCCAGTCTATAAGGCAGGTTCTTTACGTGTTACTCACCCGTTCGCCGCTAAGTTTTCTAGTGCAAGCACCAGAAAACTTCGCTCGACTTGCATGTATTAGGCACGCCGCCAGCGTTCGT
>cons0237|10
TCTGGACCGTGTCTCAGTTCCAGTGTGGCTGATCATCCTCTCAGACCAGCTACGGATCGTCGCCTTTGGTGGGCCTTTACCCCGCCAACTAGCTAATCCGACATCGGCTCATTCAATCGCGCAAGGTCCGAAGATCCCCTGCTTTCACCCGTAGGTCGTATGCGGTATTACGCGTAAGTTTCCCTACGTTATCCCCCACGAAAAGTAGATTCCGATGTATTCCTCACCCGTCCGCCACTCGCCACCCAGACGAGCAAGCTCTCCTGTGCTGCCGTTCGACTTGCATGTGTTAGGCCTACCGCCAGCGTTCACT
>cons0238|10
TTTGGGCCGTGTCTCAGTCCCAATGTGGCCGATCACCCTCTCAGGTCGGCTATGCATCATTGCCTTGGTAGGCCGTTACCCTACCAACTAGCTAATGCACCGCGGGTCCATCTCTTAGCGATAGCTTGCGCCACCTTCCTCACGGAATCATGTGATCCCATGTCCTATGCGGTATTAGCAGTCGTTTCCGACTGTTATCCCCCACTATGAGGTAGGTTACCCACGTGTTACTCACCCGTTCGCCACTCACCTTGACCAAGTGCAAGCACCTANNTCGCGGTTCGTTCGACTTGCATGTATTAGGCCACGCCGCCAGCGTTCGT
>cons0239|10
TCTGGACCGTGTCTCAGTTCCAGTGTGGCTGATCATCCTCTCAGACCAGCTACGGATCGTCGCCTTGGTGGGCCTTTACCCCGCCAACTAGCTAATCCGACATCGGCTCATTCAATCGCGCAAGGTCCGAAGATCCCCTGCTTTCACCCGTAGGTCGTATGCGGTATTAGCGTAAGTTTCCCTACGTTATCCCCCACGAAAGTAGATTCCGATGTATTCCTCACCCGTCCGCCACTCGCCACCCGAGAGCAAGCTCTCCTGTGCTGCCGTTCGTACTTGCATGTGTTAGGCCTACCGCCAGCGTTCACT
>cons0240|10
TCTGGGCCGTGTCTCAGTCCCAGTGTGGCCGATCACCCTCTCAGGTCGCTATGTATCGTCGCCTAGGTGAGCCGTTACCTCACCTACTAGCTAATACAACGCAGGTCCATCTTGTAGTGGAGCAATTGCCCCTTTCAAATAAATGACATGTGTCATCCATTGTTATGCGGTATTAGCTATCGTTTCCAATAGTTATCCCCCGCTACAAGGCAGGTTACCTACGCGTTACTCACCCGTTCGCAACTCATCCAAGAAGAGCAAGCTCCTCTCTTCATGCGTCCTACTTGCATGTATTAGGCACGCCGCCAGCGTTCGT
>cons0241|10
TCTGGGCCGTGTCTCAGTCCCAGTGTGGCCGATCACCCTCTCAGGTCGCTATGTATCGTCGCCTAGGTGAGCCGTTACCTCACCTACTAGCTAATACAACGCAGGTCCATCTTGTAGTGGAGCAATTGCCCCTTTCAAATAAATGACATGTGTCATCCATTGTTATGCGGTATTAGCTATCGTTTCCAATAGTTATCCCCCGCTACAAGGCAGGTTACCTACGCGTTACTCACCCGTTCGCAACTCATCCAAGAAGACGCAAGCTCCTCTCTTCAGCGTCCTACTTGCATGTATTAGGCACGCCGCCAGCGTTCGT
>cons0242|10
TCTGGACCGTGTCTCAGTTCCAGTGTGGCTGATCATCCTCTCAGACCAGCTACGGATCGTCGCCTTGGTGGGCCTTTACCCCGCCAACTAGCTAATCCGACATCGGCTCATTCAATCGCGCAAGGTCCGAAGATCCCCTGCTTTCACCCGTAGGTCGTATGCGGTATTAGCGTAAGTTTCCCTACGTTATCCCCCACGAAAAGTAGATTCCGATGTATTCCTCACCCGTCCGCCACCCGCCACCCAGAGAGCAAGCTCTCCTGTGCTGCCGTTCGACTTGCATGTGTTAGGCCTACCGCCAGCGTTCACT
>cons0243|10
TCTGGACCGTGTCTCAGTTCCAGTGTGGCTGATCATCCTCTCAGACCAGCTACGGATCGTCGCCTTGGTGGGCCTTTACCCCGCCAACTAGCTAATCCGACATCGGCTCATTCAATCGCGCAAGGTCCGAAGATCCCCTGCTTTCACCCGTAGGTCGTATGCGGTATTACGCGTAAGTTTCCCTACGTTATCCCCCACGAAAAGTAGATTCCGATGTACTTCCTCACCCGTCCGTCCCACTCGCCCGCACCCAGAGAGCAGCTCTCTGTGCCTCCGTTCGACTTGCATGTGTTAGGCCTACCGCCAGCGTTCACT
>cons0244|10
TCTGGACCGTGTCTCAGTTCCAGTGTGGCTGATCATCCTCTCAGACCAGCTACGGATCGTCGCCTTGGTGGGCCTTTACCCCGCCACTAGCTAATCCGACATCGGCTCATTCAATCGCGCAAGGTCCGAAGATCCCCTGCTTTCACCCGTAGGTCGTATGCGGTATTAGCGTAAGTTTCCCTACGTTATCCCCCACGAAAAGTACGATTCCGATGTATTCCTCACCCGTCCGCCACTCGCCACCCAGAGAGCAAGCTCTCCTGTGCTGCCGTTCGACTTGCATGTGTTAGGCCTACCGCCAGCGTTCACT
>cons0245|10
TCTGGGCCGTGTCTCAGTCCCAGTGTGGCCGATCACCCTCTCAGGTCGCTATGTATCGTCGCCTTGGTGAGCCGTTACCTCACCAACTAGCTAATACAACGCAGGTCCATCTCTTAGTGATGCAATTGCACCTTTCAAATCAANATCATGCGATATCGACTTTTATGCGGTATTAGCTATCGTTTCCAATAGTTATCCCCCGCTAAGAGGCAGGTTACCTACGCGTTACTCACCCGTTCGCAACTCATCCGCTCGGTGCAAGCACCAAGCTTCAGCGTTCTACTTGCATGTATTAGGCACGCCGCCAGCGTTCAT
>cons0246|10
TTTGGACCGTGTCTCAGTTCCAATGTGGGGGACCTTCCTCTCAGAACCCCTACTGATCGTCGCCTTGGTGGGCCGTTACCCCGCCAACAAGCTAATCAGACGCATCCCCATCCATTACCGATAAATCTTTACTTCAAATCTGATGCCGTCATCGAAGACTATGCGGTATTAGTCTGCCTTTCGGCAGGTTATCCCACAGTAATGGGTAGGTTGGATACGCGTTACTCACCCGTGCGCCGGTCGACGTCCATTCAGTGCAAGCACTAAATGCCGTTTCCCCTCGACTTGCATGTGTTAAGCCTGTAGCTAGCGTTCAT
>cons0247|10
TCTGGGCCGTGTCTCAGTCCCAGTGTGGCCGATCACCCTCTCAGGTCGCTATGTATCGTCGCCTTGGTGAGCCGTTACCCCACCAACTAGCTAATACAACGCAGGTCCATCTGGTAGTGATGCAATTGCACCTTTTAAGCAAATGTCATGCAACATCTACTCTTATGCGGTATTAGCTATCGTTTCCAATAGTTATCCCCCGCTACCAGGCAGGTTACCTACGCGTTACTCACCCGTTCGCAACTCATCCAGAGAAGCAAGCTCCTTCAGCGTTCTACTTGCATGTATTAGGCACGCCGCCAGCGTTCGT
>cons0248|10
TCTGGACCGTGTCTCAGTTCCAGTGTGGCCGATCACCCTCTCAGGTCGCTATGTATCGTCGCCTTGGTGAGCCGTTACCCCACCAACTAGCTAATACAACGCAGGTCCATCTGGTAGTGATGCAATTGCACCTTTTAAGCAAATGTCATGCAACATCTACTNTTATGCGGTATTAGCTATCGTTTCCAATAGTTATCCCCCGCTACCAGGCAGGTTACCTACGCGTTACTCACCCGTTCGCAACTCATCCNGAGAAGCAAGCTCCTCCTTCAGCGTTCTACTTGCATGTATTAGGCACGCCGCCAGCGTTCGT
>cons0249|10
TCTGGACCGTGTCTCAGTTCCAGTGTGGCTGATCATCCTCTCAGACCAGCTACGGATCGTCGCCTTGGTGGGCCTTTACCCGCCAACTAGCTAATCCGACATCGGCTCATTCAATCGCGCAAGGTCCGAAGCATCCCCTGCTTTCACCCGTAGGTCGTATGCGGTATTAGCGTAAGTTTCCCTACGTTATCCCCCACGAAAAGTAGATTCCGATGTATTCCTCACCCGTCCGCCACTCGCCACCCAGAGAGCAAGCTCTCCTGTGCTGCCGTTCGACTTGCATGTGTTAGGCCTACCGCCAGCGTTCACT
>cons0250|10
TCTGGACCGTGTCTCAGTTCCAGTGTGGCTGATCATCCTCTCAGACCAGCTACGGATCGTCGCCTTTGGTGGGCCTTTACCCCGCCAACTAGCTAATCCGACATCGGCTCATTCAATCGCGCAAGGTCCGAAGATCCCCTGCTTTCACCCGTAGGTCGTATGCGGTATTACGCGTAAGTTTCCCTACGTTATCCCCCACGAAAAGTAGATTCCGATGTACTTCCTCACCCGTCCGTCCCACTCGCCCACCCAGAGAGCAAGCTCTCTGTGCCTCCGTTCGACTTGCATGTGTTAGGCCTACCGCCAGCGTTCACT
>cons0251|10
TCTGGACCGTGTCTCAGTTCCAGTGTGGCTGATCATCCTCTCAGACCAGCTACGGATCGTCGCCTTTGGTGGGCCTTTACCCCGCCAACTAGCTAATCCGACATCGGCTCATTCAATCGCGCAAGGTCCGAAGATCCCCTGCTTTCACCCGTAGGTCGTATGCGGTATTAGCGTAAGTTTCCCTACGTTATCCCCCACGAAAAGTAGATTCCGATGTATTCCTCACCCGTCCGCCACTCGCCACCCAGAGAGCAAGCTCTCCTGTGCTGCCGTTCGTACTCGACTGTCGTTAGGCCTACCGCCAGCGTTCACT
>cons0252|10
TCTGGGCCGTGTCTCAGTCCCAGTGTGGCCGATCACCCTCTCAGGTCGCTATGTATCGTCGCCTTGGTGAGCCGTTACCTCACCAACTAGCTAATACAACGCAGGTCCATCTCTTAGTGATGCAATTGCACCTTTCAAATCAATATCATGCGATATCGACTTTTATGCGGTATTAGCTATCGTTTCCAATAGTTATCCCCCGCTAAGAGGCAGGTTACCTACGCGTTACTCACCCTTCGCAACTCATCCGCTCGGTGCAAGCACCAAGCTTCAGCGTTCTACTTGCATGTATTAGGCACGCCGCCAGCGTTCAT
>cons0253|10
TTTGGGCCGTGTCTCAGTCCCAATGTGGCCGATCACCCTCTCAGGTCGGCTATGCATCACGGCCTTGGTGAGCCGTTACCTCACCAACTAGCTAATGCACCGCGGGTCCATCCATCAGCAGAAGCTTGCGCCTCTTTTCCTCTTCCAACCATGCGGTTCGGAAGACCCTATGCGGTTTTACGTCATCCGTTTTCCGAAATGTTATCCCCCCTATGATGGGCAGGTTACCCACGTGTTACTCACCCGTTCGCCACTAGATTGACCAGTGCAAGCACCGGTCGCTCTCGTTCGACTTGCATGTATTAGGCACGCCGCCAGCGTTCGT
>cons0254|10
TTTGGGCCGTATCTCAGTCCCAATGTGGCCGGTCGCCTCTCAGCCGGCTACCCGTCGAAGCCTTGGTGAGCCACTACCTCACCAACAAGCTGATAGGCCGCGAGTCCATCCCCAACCAAAAATATCTTTCCAACCCACAAGATGCCTTGCAAGCTCATATCCAGTATTAGCAACCGTTTCCGACTGTTATCCCAGAGATGAGGGCAGGTTACTCACGTGTTACTCACCCGTTCGCCACTCGTGTACCCCCGAAAGGGCCTTACCGTTCGACTTGCATGTGTTAAGCACACCGCCAGCGTTCGT
>cons0255|10
TTTGGACCGTGTCTCAGTTCCAATGTGGGGGACCTTCCTCTCAGAACCCCTACTGATCGTTGCCTTTGGTGGGCCGTTACCCCGCCAACAAGCTAATCAGACGCATCCCCATCCATTACCGATAAATCTTTACTTCAAATCTGATGCCGTCATCGAAGACCATGCGGTATTAGTCTCCTTTCGGCAGGTTATCCCACAGTAATGGGTAGGTTGGATACGCGTTACTCACCCGTGCGCCGGTCGACGTCCATTCGGTGCAAGCACTAAATGCCTCGTTTCCCCTCGTACTGCATGTGTTAAGCCTGTAGCTAGCGTTCAT
