# Supplementary material for: Rapid 16S rRNA Next-Generation Sequencing of Polymicrobial Clinical Samples for Diagnosis of Complex Bacterial Infections
Source: PLoS One. 2013 May 29;8(5):e65226. doi: 10.1371/journal.pone.0065226 (PMC3666980; doi:10.1371/journal.pone.0065226)
Supplement: File S1 — De-noised sequences. (TGZ) [file pone.0065226.s002.gz › denoised/CF5_denoised.fasta]

>cons0001|43895
TCTGGGCCGTGTCTCAGTCCCAGTGTGGCTGGTCGTCCTCTCAAACCAGCTACGGATCGTCGCCTTGGTGAGCCGTTACCCCACCAACTAGCTAATCCGATATCGGCCGCTCCAATAGTGCAAGGTCTTGCGATCCCCTGCTTTCCCCCGTAGGGCGTATGCGGTATTAGCTACGCTTTCGCGTAGTTATCCCCCGCTACTGGGCACGTTCCGATACATTACTCACCCGTTCGCCACTCGCCACCAGACCGAAGTCCGTGCTGCCGTTCGACTTGCATGTGTAAGGCATCCCGCTAGCGTTCAAT
>cons0002|2869
TCTGGGCCGTGTCTCAGTCCCAGTGTGGCTGGTCGTCCTCTCAAACCAGCTACGGATCGTCGCCTTGGTGAGCCGTTACCCCACCAACTAGCTAATCCGATATCGGCCGCTCCAATAGTGCAAGGTCTTGCGATCCCCTGCTTTCCCCCGTAGGGCGTATGCGGTATTAGCTACGCTTTCGCGTAGTTATCCCCGCTACTGGGCACGTTCCGATACATTACTCACCCGTTCGCCACTCGCCACCAGACCGAAGTCCGTGCTGCCGTTCGACTTGCATGTGTAAGGCATCCCGCTAGCGTTCAAT
>cons0003|1345
TCTGGGCCGTGTCTCAGTCCCAGTGTGGCTGGTCGTCCTCTCAAACCAGCTACGGATCGTCGCCTTGGTGAGCCGTTACCCCACCAACTAGCTAACTCCGATATCGGCCGCTCCAATAGTGCAAGGTCTTGCGATCCCCTGCTTTCCCCCGTAGGGCGTATGCGGTATTAGCTACGCTTTCGCGTAGTTATCCCCGCTACTGGGCACGTTCCGATACATTACTCACCCGTTCGCCACTCGCCACCAGACCGAAGTCCGTGCTGCCGTTCGACTTGCATGTGTAAGGCATCCCGCTAGCGTTCAAT
>cons0004|583
TCTGGGCCGTGTCTCAGTCCCAGTGTGGCTGGTCGTCCTCTCAAACCAGCTACGGATCGTCGCCTTGGTCGAGCCGTTACCCCACCAACTAGCTAATCCGATATCGGCCGCTCCAATAGTCGCAAGGTCTTGCGATCCCCTGCTTTCCCCCGTAGGGCGTATGCGGTATTAGCTACGCTTTCGCGTAGTTATCCCCGCTACTGGGCACGTTCCGATACATTACTCACCCGTTCGCCACTCGCCACCAGACCGAAGTCCGTGCTGCCGTTCGACTTGCATGTGTAAGGCATCCCGCTAGCGTTCAAT
>cons0005|557
TTTGGACCGTGTCTCAGTTCCAATGTGGGGGACCTTCCTCTCAGAACCCCTACTGATCGTTGCCTTGGTGGGCCGTTACCCCGCCAACAAGCTAATCAGACGCATCCCCATCCATAACCGATAAATCTTTATTCGTAATCTCATGAGATCAAACGAATACATAAGGTATTAGTCCAACTTTCGCTGGGTTATCCCTTAGTTATGGGCAGGTTGGATACGCGTTACTCACCCGTGCGCCGGTCGCCGACATAAATAGCAAGCTATCTATTCGCTGCCCCTCGACTTGCATGTGTTAAGCCTATAGCTAGCGTTCAT
>cons0006|357
TCTGGGCCGTGTCTCAGTCCCAGTGTGGCTGGTCGTCCTCTCAAACCAGCTACGGATCGTCGCCTTGGTGAGCCGTTACCCCACCAACTAGCTAACTCCGATATCGGCCGCTCCAATAGTGCAAGGTCTTGCGATCCCCTGCTTTCCCCCGTAGGGCGTATGCGGTATTAGCTACGCTTTCGCGTAGTTATCCCCCGCTACTGGGCACGTTCCGATACATTACTCACCCGTTCGCCACTCGCCACCAGACCGAAGTCCGTGCTGCCGTTCGACTTGCATGTGTAAGGCATCCCGCTAGCGTTCAAT
>cons0007|300
TCTGGGCCGTGTCTCAGTCCCAGTGTGGCTGGTCGTCCTCTCAAACCAGCTACGGATCGTCGCCTTGGTGAGCCGTTACCCCACCAACTAGCTAATCCGATATCGGCCGCTCCAATAGTGCAAGGTCTTNGCGATCCCCTGCTTTCCCCCGTAGGGCGTATGCGGTATTAGCTACGCTTTCGCGTAGTTATCCCCGCTACTGGGCACGTTCCGATACATTACTCACCCGTTCGCCACTCGCCACCAGACCGAAGTCCGTGCTGCCGTTCGACTTGCATGTGTAAGGCATCCCGCTAGCGTTCAAT
>cons0008|279
TCTGGGCCGTGTCTCAGTCCCAGTGTGGCTGGTCGTCCTCTCAAACCAGCTACGGATCGTCGCCTTGGTGAGCCGTTACCCCACCAACTAGCTAATCCGATCATCGGCCGCTCCAATAGTGCAAGGTCTTGCGATCCCCTGCTTTCCCCCGTAGGGCGTATGCGGTATTAGCTACGCTTTCGCGTAGTTATCCCCGCTACTGGGCACGTTCCGATACATTACTCACCCGTTCGCCACTCGCCACCAGACCGAAGTCCGTGCTGCCGTTCGACTTGCATGTGTAAGGCATCCCGCTAGCGTTCAAT
>cons0009|230
TCTGGGCCGTGTCTCAGTCCCAGTGTGGCCGATCACCCTCTCAGGTCGCTATGTATCGTCGCCTAGGTGAGCCGTTACCTCACCTACTAGCTAATACAACGCAGGTCCATCTGGTAGTGATGCATTTGCACCTTTTAAACATCTACCATGCAGTAAATGTTCTTATGCGGTATTAGCTATCGTTTCCAATAGTTATCCCCCGCTACCAGGCAGGTTACCTACGCGTTACTCACCCGTTCGCAACTCACAGAATACGGTGTAGTAAACTACGGTGCATCCTGTGCGTTCTACTTGCATGTATTAGGCACGCCGCCAGCGTTCGT
>cons0010|206
TCTGGGCCGTGTCTCAGTCCCAGTGTGGCCGATCACCCTCTCAGGTCGGCTATGTATCGTCGCCTAGGTGAGCCGTTACCTCACCTACTAGCTAATACAACGCAGGTCCATCTTGTAGTGGAGCAATTGCCCCTTTCAAATAAATGACATGTGTCATCCATTGTTATGCGGTATTAGCTATCGTTTCCAATAGTTATCCCCCGCTACAAGGCAGGTTACCTACGCGTTACTCACCCGTTCGCAACTCATCCAAGAAGAGCAAGCTCCTCTCTTCAGCGTTCTACTTGCATGTATTAGGCACGCCGCCAGCGTTCGT
>cons0011|200
TCTGGGCCGTGTCTCAGTCCCAGTGTGGCTGGTCGTCCTCTCAAACCAGCTACGGATCGTCGCCTTGGTCGAGCCGTTACCCCACCGAACTAGCTAATCCGATATCGGCCGCTCCAATAGTCGCAAGGTCTTGCGATCCCCTGCTTTCCCCCGTAGGGCGTATGCGGTATTAGCTACGCTTTCGCGTAGTTATCCCCGCTACTGGGCACGTTCCGATACATTACTCACCCGTTCGCCACTCGCCACCAGACCGAAGTCCGTGCTGCCGTTCGACTTGCATGTGTAAGGCATCCCGCTAGCGTTCAAT
>cons0012|200
TCTGGGCCGTGTCTCAGTCCCAGTGTGGCCGATCACCCTCTCAGGTCGCTATGTATCGTCGCCTTGGTGAGCCGTTACCTCACCAACTAGCTAATACAACGCAGGTCCATCTCTTAGTGATGCAATTGCACCTTTCAAATCAATATCATGCGATATCGACTTTTATGCGGTATTAGCTATCGTTTCCAATAGTTATCCCCCGCTAAGAGGCAGGTTACCTACGCGTTACTCACCCGTTCGCAACTCATCCGCTCGGTGCAAGCACCAAGCTTCAGCGTTCTACTTGCATGTATTAGGCACGCCGCCAGCGTTCAT
>cons0013|192
TCTGGGCCGTGTCTCAGTCCCAGTGTGGCTGGTCGTCCTCTCAAACCAGCTACGGATCGTCGCCTTGGTGTACGCCGTTACCCCACCAACTAGCTAATCCGATATCGGCCGCTCCAATAGTGCAAGGTCTTGCGATCCCCTGCTTTCCCCCGTAGGGCGTATGCGGTATTAGCTACGCTTTCGCGTAGTTATCCCCGCTACTGGGCACGTTCCGATACATTACTCACCCGTTCGCCACTCGCCACCAGACCGAAGTCCGTGCTGCCGTTCGACTTGCATGTGTAAGGCATCCCGCTAGCGTTCAAT
>cons0014|133
TCTGGGCCGTGTCTCAGTCCCAGTGTGGCTGGTCGTCCTCTCAAACCAGCTACGGATCGTCGCCTTGGTCGAGCCGTTACCCCACCGAACTAGCTAATCCGATATCGGCCGCTCCAATAGTCGCAAGGTCTTGCGATCCCCTGCTTTCCCCCGTAGGGCGTATGCGGTATTAGCTACGCTTTCGCGTAGTTACTCCCCGTCCTACTGGGCACGTTCCGATACATTACTCACCCGTTCGCCACTCGCCACCAGACCGAAGTCCGTGCTGCCGTTCGACTTGCATGTGTAAGGCATCCCGCTAGCGTTCAAT
>cons0015|129
TCTGGGCCGTGTCTCAGTCCCAGTGTGGCCGATCACCCTCTCAGGTCGGCTATGTATCGTCGCCTTGGTGAGCCGTTACCTCACCAACTAGCTAATACAACGCAGGTCCATCTCTTAGTGATGCAATTGCACCTTTCAAATCAATATCATGCGATATCGACTTTTATGCGGTATTAGCTATCGTTTCCAATAGTTATCCCCCGCTAAGAGGCAGGTTACCTACGCGTTACTCACCCGTTCGCAACTCATCCGCTCGGTGCAAGCACCAAGCTTCAGCGTTCTACTTGCATGTATTAGGCACGCCGCCAGCGTTCAT
>cons0016|115
TCTGGGCCGTGTCTCAGTCCCAGTGTGGCTGGTCGTCCTCTCAAACCAGCTACGGATCGTCGCCTTGGTGAGCCGTTACCCCACCAACTAGCTAATCCGATATCGGCCGCTCCAATAGTCGCAAGGTCTTGCGATCCCCTGCTTTCCCCCGTAGGGCGTATGCGGTATTAGCTACGCTTTCGCGTAGTTATCCCCGCTACTGGGCACGTTCCGATACATTACTCACCCGTTCGCCACTCGCCACCAGACCGAAGTCCGTGCTGCCGTTCGACTTGCATGTGTAAGGCATCCCGCTAGCGTTCAAT
>cons0017|111
TTTGGACCGTGTCTCAGTTCCAATGTGGGGGACCTTCCTCTCAGAACCCCTACTGATCGTTGCCTTGGTGGGCCGTTACCCCGCCAACAAGCTAATCAGACGCATCCCCATCCATAACCGATAAATCTTTATTCGTAATCTCATGAGATCAAACGAATACATAAGGTATTAGTCCAACTTTCGCTGGGTTATCCCTTAGTTATGGGTAGGTTGGATACGCGTTACTCACCCGTGCGCCGGTCGCCGACATAAATAGCAAGCTATCTATTCGCTGCCCCTCGACTTGCATGTGTTAAGCCTATAGCTAGCGTTCAT
>cons0018|108
TCTGGGCCGTGTCTCAGTCCCAGTGTGGCTGGTCGTCCTCTCAAACCAGCTACGGATCGTCGCCTTGGTGAGCCGTTACCCCACCAACTAGCTAATCCGATATCGGCCGCTCCAATAGTGCAAGGTCTTGCGATCCCCTGCTTTCCCCCGTAGGGCGTCATGCGGTATTAGCTACGCTTTCGCGTAGTTATCCCCGCTACTGGGCACGTTCCGATACATTACTCACCCGTTCGCCACTCGCCACCAGACCGAAGTCCGTGCTGCCGTTCGACTTGCATGTGTAAGGCATCCCGCTAGCGTTCAAT
>cons0019|104
TCTGGGCCGTGTCTCAGTCCCAGTGTGGCCGATCACCCTCTCAGGTCGCTATGTATCGTCGCCTTGGTGAGCCGTTACCTCACCAACTAGCTAATACAACGCAGGTCCATCTGGTAGTGATGCAATTGCATCTTTCAATTAATTATCATGCGACAATTAATATCATGCGGTATTAGCTATCGTTTCCAATAGTTATCCCCCGCTACCAGGCAGGTTACCTACGCGTTACTCACCCGTTCGCAACTCATCCAAGAAGAGCAAGCTCCTCTCTTCAGCGTTCTACTTGCATGTATTAGGCACGCCGCCAGCGTTCGT
>cons0020|103
TTTGGACCGTGTCTCAGTTCCAATGTGGGGGACCTTCCTCTCAGAACCCCTACTGATCGTTGCCTTGGTGGGCCGTTACCCCGCCAACAAGCTAATCAGACGCATCCCCATCCATAACCGATAAATCTTTACTTCACATCTGATGCCGTCAGTGAAGACCATAAGGTATTAGTCTGCCTTTCGGCAGGTTATCCCTTAGTCATGGGAAGGTTGGATACGCGTTACTCACCCGTGCGCCGGTCGACGTCCAAAAAGTGCAAGCACTTAATGCCGTTTCCCCTCGACTTGCATGTGTTAAGCCTGTAGCTAGCGTTCAT
>cons0021|102
TCTGGGCCGTGTCTCAGTCCCAGTGTGGCCGGTCACCCTCTCAGGCCGGCTACCCGTCGTCGCCTTGGTGAGCCGTTACCTCACCAACAAGCTGATAGGCCGTGAGCCCATCTATAACCACTACATAACGCTTTCCACCAACACCCCATGCGGAGATTGGTCGTATCCGGTATTAGACCCAGTTTCCCAGGCTTATCCCAGAGTTAAAGGTAGGTTACTCACGTATTACTCACCCGTTCGCCACTAATCCACCTAGCAAGCTAGGCTTCATCGTTCGACTTGCATGTGTTAAGCACGCCGCCAGCGTTCGT
>cons0022|100
TCTGGGCCGTGTCTCAGTCCCAGTGTGGCCGATCACCCTCTCAGGTCGGCTATGTATCGTCGCCTAGGTGAGCCGTTACCTCACCTACTAGCTAATACAACGCAGGTCCATCTGGTAGTGATGCATTTGCACCTTTTAAACATCTACCATGCAGTAAATGTTCTTATGCGGTATTAGCTATCGTTTCCAATAGTTATCCCCCGCTACCAGGCAGGTTACCTACGCGTTACTCACCCGTTCGCAACTCACAGAATACGGTGTAGTAAACTACGGTGCATCCTGTGCGTTCTACTTGCATGTATTAGGCACGCCGCCAGCGTTCGT
>cons0023|100
TCTGGGCCGTGTCTCAGTCCCAGTGTGGCTGGTCGTCCTCTCAAACCAGCTACGGATCGTCGCCTTGGTCGAGCCGTTACCCCACCNAACTAGCTAATCCGATATCGGCCGCTCCAATAGTCGCAAGGTCTTGCGATCCCCTGCTTTCCCCCGTAGGGCGTATGCGGTATTAGCTACGCTTTCGCGTAGTTATCCCCGCTACTGGGCACGTTCCGATACATTACTCACCCGTTCGCCACTCGCCACCAGACCGAAGTCCGTGCTGCCGTTCGACTTGCATGTGTAAGGCATCCCGCTAGCGTTCAAT
>cons0024|100
TCTGGGCCGTGTCTCAGTCCCAGTGTGGCTGGTCGTCCTCTCAAACCAGCTACGGATCGTCGCCTTGGTGAGCCGTTACCCCACCAACTAGCTAATCCGATATCGGCCGCTCCAATAGTGCAAGGTCTTCGCGATCCCCTGCTTTCCCCCGTAGGGCGTATGCGGTATTAGCTACGCTTTCGCGTAGTTATCCCCGCTACTGGGCACGTTCCGATACATTACTCACCCGTTCGCCACTCGCCACCAGACCGAAGTCCGTGCTGCCGTTCGACTTGCATGTGTAAGGCATCCCGCTAGCGTTCAAT
>cons0025|97
TCTGGGCCGTGTCTCAGTCCCAGTGTGGCTGGTCGTCCTCTCAAACCAGCTACGGATCGTCGCCTTGGTGAGCCGTTACCCCACCAACTAGCTAATCCGATATCGGCCGCTCCAATAGTGCAAGGTCTTGCGATCCCCTGCTTTCCCCCGTAGGGCGTATGCGGTATTAGCTACGCTTTCGCGTAGTTATCCCCGCTACTGGGCACGTTCCGATACATTACTCACCCGTTCGCCACTCGCCACCAGACCGAAGTCCGTGCTGCCGTTCGACTTGCATGTGTAAGGCATCCCGCAGCGTTCAAT
>cons0026|93
TCTGGGCCGTGTCTCAGTCCCAGTGTGGCCGGTCACCCTCTCAGGCCGCTACCCGTCGTCGCCTTGGTAAGCCATTACCTCACCAACAAGCTGATAGGCCGTGAGCCCATCTAAAACCACTCCATAACGCTTTCCACCAACACCCCATGCAGAGATTGGTCGTATCCGGTATTAGACCCAGTTTCCCAGGCTTATCCCAGAGTCAAAGGTAGGTCACTCACGTATTACTCACCCGTTCGCCACTAATCCACGGTGCAAGCACCGCTTCATCGTTCGACTTGCATGTGTTAAGCACGCCGCCAGCGTTCGT
>cons0027|84
TCTGGGCCGTGTCTCAGTCCCAGTGTGGCTGGTCGTCCTCTCAAACCAGCTACGGATCGTCGCCTTGGTGAGCCGTTACCCCACCAACTAGCTAACTCCGATATCGGCCGCTCCAATAGTGCAAGGTCTTGCGATCCCCTGCTTTCCCCCGTAGGGCGTCATGCGGTATTAGCTACGCTTTCGCGTAGTTATCCCCGCTACTGGGCACGTTCCGATACATTACTCACCCGTTCGCCACTCGCCACCAGACCGAAGTCCGTGCTGCCGTTCGACTTGCATGTGTAAGGCATCCCGCTAGCGTTCAAT
>cons0028|83
TTTGGGCCGTGTCTCAGTCCCAATGTGGCCGGTCATCCTCTCAGATCGGCTACTGATCGTTGCTTTGGTAGGCTTTTACCCTGCCAACTGGCTAATCAGACGCGGGTCCATCTTATGGCGATAAATCTTTTCACCCTGTACCATGCGGTACTGTGTGCTTATGCGGTATTAGCAGTGATTTCTCTCTGTTATCCCCCTCCATAAGGCAGGTTACCCACGTGTTACTCACCCGTCCGCCACTAGATAACTTATCTTCCGGCCGAAGCTTTCCGATACGCATCTCGTTCGACTTGCATGTGTTAGGCACGCCGCCAGCGTTCAT
>cons0029|82
TCTGGGCCGTGTCTCAGTCCCAATGTGGCCGTTCATCCTCTCAGACCGGCTACTGATCATCGCCTTGGTGGGCCGTTACCCCTCCAACTAGCTAATCAGACGCAATCCCCTCCTTCAGTGATAGCTTACATGTAGAGGCCACCTTTCATCTATCCTCGATGCCGAGATTAGATCGTATGCGGTATTAGCAGTCGTTTCCAACTGTTGTCCCCCTCTGAAGGGCAGGTTGATTACGCGTTACTCACCCGTTCGCCACTAAGATTGATAGAAGCAAGCTTCCATCGCTCTTCGTTCGACTTGCATGTGTTAAGCACGCCGCCAGCGTTCGT
>cons0030|72
TCTGGGCCGTGTCTCAGTCCCAGTGTGGCTGGTCGTCCTCTCAAACCAGCTACGGATCGTCGCCTTGGTGAGCCGTTACCCCACCAACTAGCTAACTCCGATATCGGCCGCTCCAATAGTGCAAGGTCTTGCGATCCCCTGCTTTCCCCGTAGGGCGTCATGCGGTACTTAGCTACGCTTCGCGTAGTTATCCCCGCTACTGGGCACGTTCCGATACATTACTCACCCGTTCGCCACTCGCCACCAGACCGAAGTCCGTGCTGCCGTTCGACTTGCATGTGTAAGGCATCCCGCTAGCGTTCAAT
>cons0031|68
TTTGGGCCGTGTCTCAGTCCCAATGTGGCCGATCACCCTCTCAGGTCGGCTATGCATCACGGCCTTGGTGAGCCGTTACCTCACCAACTAGCTAATGCACCGCGGGTCCATCCATCAGCAGAAGCTTGCGCCTCTTTTCCTCTTCAAACCATGCGGTTCGAAGACCTATGCGGTTTTAGCATCCGTTTCCGAATGTTATCCCCCTCTGATGGGCAGGTTACCCACGTGTTACTCACCCGTTCGCCACTAGATTGACCAGTGCAAGCACCGGTCGCTCTCGTTCGACTTGCATGTATTAGGCACGCCGCCAGCGTTCGT
>cons0032|63
TCTGGGCCGTGTCTCAGTCCCAGTGTGGCTGGTCGTCCTCTCAAACCAGCTACGGATCGTCGCCTTGGTGAGCCGTTACCCCACCAACTAGCTAACTCCGATATCGGCCGCTCCAATAGTGCAAGGTCGTTGCGATCCCCTGCTTTCCCCGTAGGGCGTATGCGGTATTAGCTACGCTTCGCGTAGTTATCCCCGCTACTGGGCACGTTCCGATACATTACTCACCCGTTCGCCACTCGCCACCAGACCGAAGTCCGTGCTGCCGTTCGACTTGCATGTGTAAGGCATCCCGCTAGCGTTCAAT
>cons0033|63
TCTGGGCCGTGTCTCAGTCCCAGTGTGGCTGGTCGTCCTCTCAAACCAGCTACGGATCGTCGCCTTGGTGAGCCGTTACCCCACCAACTAGCTAATCCGATATCGGCCGCTCCAATAGTCGCAAGGTCTTGCGATCCCCTGCTTTCCCCCGTAGGGCGTATGCGGTATTAGCTACGCTTTCGCGTAGTTATCCCCCGCTACTGGGCACGTTCCGATACATTACTCACCCGTTCGCCACTCGCCACCAGACCGAAGTCCGTGCTGCCGTTCGACTTGCATGTGTAAGGCATCCCGCTAGCGTTCAAT
>cons0034|62
TCTGGGCCGTGTCTCAGTCCCAGTGTGGCTGGTCGTCCTCTCAAACCAGCTACGGATCGTCGCCTTGGTGAGCCGTTACCCCACCAACTAGCTAATCCGATATCGGCCGCTCCAATAGTGCAAGGTCTTCGCGATCCCCTGCTTTCCCCCGTAGGGCGTATGCGGTATTAGCTACGCTTTCGCGTAGTTATCCCCCGCTACTGGGCACGTTCCGATACATTACTCACCCGTTCGCCACTCGCCACCAGACCGAAGTCCGTGCTGCCGTTCGACTTGCATGTGTAAGGCATCCCGCTAGCGTTCAAT
>cons0035|57
TCTGGGCCGTGTCTCAGTCCCAGTGTGGCTGGTCGTCCTCTCAAACCAGCTACGGATCGTCGCCTTGGTGAGCCGTTACCCCACCAACTAGCTAACTCCGATATCGGCCGCTCCAATAGTGCAAGGTCTTGCGATCCCCTGCTTTCCCCGTAGGGCGTATGCGGTACTTAGCTACGCTTTCGCGTAGTTATCCCCGCTACTGGGCACGTTCCGATACATTACTCACCCGTTCGCCACTCGCCACCAGACCGAAGTCCGTGCTGCCGTTCGACTTGCATGTGTAAGGCATCCCGCTAGCGTTCAAT
>cons0036|52
TCTGGGCCGTGTCTCAGTCCCAGTGTGGCTGGTCGTCCTCTCAAACCAGCTACGGATCGTCGCCTTGGTGAGCCGTTACCCCACCAACTAGCTAACTCCGATATCGGCCGCTCCAATATGCAAGGTCTTGCGATCCCCTGCTTTCCCCCGTAGGGCGTATGCGGTATTAGCTACGCTTTCGCGTAGTTATCCCCGCTACTGGGCACGTTCCGATACATTACTCACCCGTTCGCCACTCGCCACCAGACCGAAGTCCGTGCTGCCGTTCGACTTGCATGTGTAAGGCATCCCGCTAGCGTTCAAT
>cons0037|44
TCTGGGCCGTGTCTCAGTCCCAGTGTGGCTGGTCGTCCTCTCAAACCAGCTACGGATCGTCGCCTTGGTGAGCCGTTACCCCACCAACTACGCTAATCCGATATCGGCCGCTCCAATAGTGCAAGGTCTTGCGATCCCCTGCTTTCCCCGTAGGGCGTATGCGGTATTAGCTACGCTTTCGCGTAGTTATCCCCGCTACTGGCACGTTCCGATACATTACTCACCCGTTCGCCACTCGCCACCAGACCGAAGTCCGTGCTGCCGTTCGACTTGCATGTGTAAGGCATCCCGCTAGCGTTCAAT
>cons0038|43
TCTGGGCCGTGTCTCAGTCCCAGTGTGGCTGGTCGTCCTCTCAAACCAGCTACGGATCGTCGCCTTGGTGAGCCGTTACCCCACCAACTAGCTAACTCCGATATCGGCCGCTCCAATAGTGCAAGGTCTTGCGATCCCCTGCTTTCCCCCGTAGGGCGTATGCGGTATTAGCTACGCTTTCGCGTAGTTATCCCCGCTACTGGGCACGTTCCGATACATTACTCACCCGTTCGCCACTCGCCACCAGACCGAAGTCCGTGCTGCCGTTCGACTTGCATGTGTAAGGCATCCCGCTAGCGTTAAT
>cons0039|42
TCTGGGCCGTGTCTCAGTCCCAGTGTGGCTGGTCGTCCTCTCAAACCAGCTACGGATCGTCGCCTTGGTGAGCCGTTACCCCACCAACTAGCTAACTCCGATATCGGCCGCTCCAATAGTNGCAAGGTCTTGCGATCCCCTGCTTTCCCCCGTAGGGCGTATGCGGTATTAGCTACGCTTTCGCGTAGTTATCCCCGCTACTGGGCACGTTCCGATACATTACTCACCCGTTCGCCACTCGCCACCAGACCGAAGTCCGTGCTGCCGTTCGACTTGCATGTGTAAGGCATCCCGCTAGCGTTCAAT
>cons0040|42
TCTGGGCCGTGTCTCAGTCCCAGTGTGGCTGGTCGTCCTCTCAAACCAGCTACGGATCGTCGCCTTGGTGACGCCGTTACCCCACCAACTAGCTAATCCGATATCGGCCGCTCCAATAGTGCAAGGTCTTGCGATCCCCTGCTTTCCCCCGTAGGGCGTATGCGGTATTAGCTACGCTTTCGCGTAGTTATCCCCCGCTACTGGGCACGTTCCGATACATTACTCACCCGTTCGCCACTCGCCACCAGACCGAAGTCCGTGCTGCCGTTCGACTTGCATGTGTAAGGCATCCCGCTAGCGTTCAAT
>cons0041|39
TCTGGGCCGTGTCTCAGTCCCAGTGTGGCTGGTCGTCCTCTCAAACCAGCTACGGATCGTCGCCTTGGTGAGCCGTTACCCCACCAACTAGCTAACTCCGATCATCGGCCGCTCCAATAGTGCAAGGTCTTGCGATCCCCTGCTTTCCCCGTAGGGCGTATGCGGTATTAGCTACGCTTTCGCGTAGTTATCCCCGCTACTGGGCACGTTCCGATACATTACTCACCCGTTCGCCACTCGCCACCAGACCGAAGTCCGTGCTGCCGTTCGACTTGCATGTGTAAGGCATCCCGCTAGCGTTCAAT
>cons0042|38
TCTGGGCCGTGTCTCAGTCCCAGTGTGGCTGGTCGTCCTCTCAAACCAGCTACGGATCGTCGCCTTGGTGAGCCGTTACCCCACCAACTAGCTAACTCCGATATCGGCCGCTCCAATAGTGCAAGGTCTTGCGATCCCCTGCTTTCCCCCGTAGGGCGTATGCGGTATTAGCTACGCTTTCGCGTAGTTATCCCCGCTACTGGGCACGTTCCGATACATTACTCACCCGTTCGCCACTCGCCACCAGACCGAAGTCCGTGCTGCCGTTCGACTTGCATGTGTAAGGCATCCCAGCGTTCAAT
>cons0043|38
TCTGGGCCGTGTCTCAGTCCCAGTGTGGCTGATCGTCCTCTCAGACCAGCTACTGATCGTCGCCTTGGTGGGCCTTTACCCCACCAACTAGCTAATCAGACATCGGCCGCTCCTGCTGCGTGAGGCCTTGCGGTCCCCCACTTTCACCCTCAGGTCGTATGCGGTATTAGCTAATCTTTCGACTAGTTATCCCCCACAACAGGGTACGTTCCGATGTATTACTCACCCGTTCGCCACTCGCCGCCAGACCGAAGTCCGCGCTGCCGTTCGACTTGCATGTGTAAGGCATGCCGCCAGCGTTCAAT
>cons0044|34
TTTGGACCGTGTCTCAGTTCCAATGTGGGGGACCTTCCTCTCAGAACCCCTACTGATCGTAGCCTTGGTGGGCCGTTACCCCGCCAACAAGCTAATCAGACGCATCCCCATCCATTACCGATAAATCTTTACTTCAAATCTGATGCCGTCATCGAAGACTATGCGGTATTAGTCTGCCTTTCGGCAGGTTATCCCACAGTAATGGGAAGGTTGGATACGCGTTACTCACCCGTGCGCCGGTCGACGTCCAAAGAGTGCAAGCACTCAATGCCGTTTCCCCTCGACTTGCATGTGTTAAGCCTGTAGCTAGCGTTCAT
>cons0045|31
TCTGGGCCGTGTCTCAGTCCCAGTGTGGCTGGTCGTCCTCTCAAACCAGCTACGGATCGTCGCCTTGGTGAGCCGTTACCCCACCAACTACGCTAACTCCGATATCGGCCGCTCCAATAGTGCAAGGTCTTGCGATCCCCTGCTTTCCCCCGTAGGGCGTATGCGGTATTAGCTACGCTTTCGCGTAGTTATCCCCGCTACTGGGCACGTTCCGATACATTACTCACCCGTTCGCCACTCGCCACCAGACCGAAGTCCGTGCTGCCGTTCGACTTGCATGTGTAAGGCATCCCGCTAGCGTTCAAT
>cons0046|28
TAAGGGCCGTGTCTCAGTCCCCTTGTGGCCGATCACCCTCTCAGGCCGGCTACCCATCATCGCCTTGGTGAGCCGTTACCTCTCCAACTAGCTAATGGGACGCAAAGCTCTCTCACAGCGCATATAGCTTTCATAATCCTAGGATGCCCTAAAATCATAATATCAGGTATTAGCATTCGTTTCCAAATGTTGTCCCTATCTGTGAGGCAAGTTCTTTACGCGTTACTCACCCGTCCGCCACCCAAACCGAAGTTCAAGTTGACTTGCATGTGTTAAGCATTCTGTCAGCGTTCAT
>cons0047|28
TCTGGGCCGTGTCTCAGTCCCAGTGTGGCTGGTCGTCCTCTCAAACCAGCTACGGATCGTCGCCTTGGTCGAGCCGTTACCCCACCAACTAGCTAATCCGATATCGGCCGCTCCAATAGTGCAAGGTCTTGCGATCCCCTGCTTTCCCCCGTAGGGCGTATGCGGTATTAGCTACGCTTTCGCGTAGTTATCCCCGCTACTGGGCACGTTCCGATACATTACTCACCCGTTCGCCACTCGCCACCAGACCGAAGTCCGTGCTGCCGTTCGACTTGCATGTGTAAGGCATCCCGCTAGCGTTCAAT
>cons0048|28
TCTGGGCCGTGTCTCAGTCCCAGTGTGGCTGGTCGTCCTCTCAAACCAGCTACGGATCGTCGCCTTGGTGAGCCGTTACCCCACCAACTAGCTAACTCCGATATCGGCCGCTCCAATAGTGCAAGGTCTTGCGATCCCCTGCTTTCCCCCGTAGGGCGTATGCGGTATTAGCTACGCTTTCGCGTAGTTATCCCCGCTCTGGGCACGTTCCGATACATTACTCACCCGTTCGCCACTCGCCACCAGACCGAAGTCCGTGCTGCCGTTCGACTTGCATGTGTAAGGCATCCCGCTAGCGTTCAAT
>cons0049|27
TCTGGGCCGTGTCTCAGTCCCAGTGTGGCTGGTCGTCCTCTCAAACCAGCTACGGATCGTCGCCTTGGTGAGCCGTTACCCCACCAACTAGCTAATCCGATATCGGCCGCTCCAATAGTGCAAGGTCTTGCGATCCCCTGCTTTCCCCCGTAGGGCGTATGCGGTATTAGCTACGCTTTCGCGTAGTTATCCCCCGCTACTGGGCACGTTCCGATACATTACTCACCCGTTGCCACTCGCCACCAGACCGAAGTCCGTGCTGCCGTTCGACTTGCATGTGTAAGGCATCCCGCTAGCGTTCAAT
>cons0050|25
TCTGGGCCGTGTCTCAGTCCCAATGTGGCCGTTCATCCTCTCAGACCGGCTACTGATCATCGCCTTGGTGGGCCGTTACCCCTCCAACTAGCTAATCAGACGCAATCCCCTCCTTCAGTGATAGCTTATACATAGAGGCCACCTTTCATCCATCCTCGATGCCGAGGTTAGATCGTATGCGGTATTAGCAGTCGTTTCCAACTGTTGTCCCCCTCTGAAGGGCAGGTTGATTACGCGTTACTCACCCGTTCGCCACTAAGATTGATAGAAGCAAGCTTCCATCAATCTTCGTTCGACTTGCATGTGTTAAGCACGCCGCCAGCGTTCGT
>cons0051|23
TTTGGGCCGTGTCTCAGTCCCAATGTGGCCGATCACCCTCTCAGGTCGGCTATGCATCACGGCCTTGGTGAGCCGTTACCTCACCAACTAGCTAATGCACCGCGGGTCCATCCATCAGCAGAAGCTTGCGCCTCTTTTCCTCTTCAAGCCATGCAGCTCGAAGACCTATGCGGTTTTAGCATCCGTTTCCGGATGTTATCCCCCTCTGATAGGCAGGTTACCCACGTGTTACTCACCCGTTCGCCACTAGATTAACCAGTGCAAGCACCGGTCGCTCTCGTTCGACTTGCATGTATTAGGCACGCCGCCAGCGTTCGT
>cons0052|23
TCTGGGCCGTGTCTCAGTCCCAGTGTGGCTGGTCGTCCTCTCAAACCAGCTACGGATCGTCGCCTTGGTCGAGCCGTTACCCCACCAACTAGCTAATCCGATATCGGCCGCTCCAATAGTCGCAAGGTCTTGCGATCCCCTGCTTTCCCCGTAGGGCGTATGCGGTATTAGCTACGCTTTCGCGTAGTTATCCCCGCTACTGGGCACGTTCCGATACATTACTCACCCGTTCGCCACTCGCCACCAGACCGAAGTCCGTGCTGCCGTTCGACTTGCATGTGTAAGGCATCCCGCTAGCGTTCAAT
>cons0053|23
TCTGGGCCGTGTCTCAGTCCCAGTGTGGCTGGTCGTCCTCTCAAACCAGCTACGGATCGTCGCCTTGGTGAGCCGTTACCCCACCAACTAGCTAATCCGATATCGGCCGCTCCAATAGTGCAAGGTCTTGCGATCCCCTGCTTTCCCCCGTAGGGCGTATGCGGTATTAGCTACGCTTTCGCGTAGTTATCCCCCGCTATGGGCACGTTCCGATACATTACTCACCCGTTCGCCACTCGCCACCAGACCGAAGTCCGTGCTGCCGTTCGACTTGCATGTGTAAGGCATCCCGCTAGCGTTCAAT
>cons0054|23
TCTGGGCCGTGTCTCAGTCCCAGTGTGGCCGATCACCCTCTCAGGTCGCTATGTATCGTCGCCTTGGTGAGCCGTTACCCCACCAACTAGCTAATACAACGCAGGTCCATCTGGTAGTGATGCAATTGCACCTTTTAAGCAAATGTCATGCAACATCTACTCTTATGCGGTATTAGCTATCGTTTCCAATAGTTATCCCCCGCTACCAGGCAGGTTACCTACGCGTTACTCACCCGTTCGCAACTCATCCGGAGAAGCAAGCTCCTCCTTCAGCGTTCTACTTGCATGTATTAGGCACGCCGCCAGCGTTCGT
>cons0055|21
TCTGGGCCGTGTCTCAGTCCCAGTGTGGCTGGTCGTCCTCTCAAACCAGCTACGGATCGTCGCCTTGGTGAGCCGTTACCCCACCAACTAGCTAATCCGATATCGGCCGCTCCAATAGTGCAAGGTCTTGCGATCCCCTGCTTTCCCCCGTAGGGCGTATGCGGTATTAGCTACGCTTTCGCGTAGTTATCCCCGCTACTGGGCACGTTCCGATACATTACTCACCCGTTCGCCACTCGCCACCAGACCGAAGTCCGTGCTACCGTTCGACTTGCATGTGTAAGGCATCCCGCTAGCGTTCAAT
>cons0056|21
TCTGGGCCGTGTCTCAGTCCCAATGTGGCCGTTCATCCTCTCAGACCGGCTACTGATCATCGCCTTGGTGGGCCGTTACCCCTCCAACTAGCTAATCAGACGCAATCCCCTCCTTCAGTGATAGCTTATAAATAGAGGCCACCTTTCATCCATCCTCGATGCCGAGATTGGATCGTATGCGGTATTAGCAGTCGTTTCCAACTGTTGTCCCCCTCTGAAGGGCAGGTTGATTACGCGTTACTCACCCGTTCGCCACTAAGATTGATAGAAGCAAGCTTCCATCGCTCTTCGTTCGACTTGCATGTGTTAAGCACGCCGCCAGCGTTCGT
>cons0057|20
TCTGGGCCGTGTCTCAGTCCCAGTGTGGCTGGTCGTCCTCTCAAACCAGCTACGGATCGTCGCCTTGGTGAGCCGTTACCCCACCAACTAGCTAATCCGATATCGGCCGCTCCAATAGTNGCAAGGTCTTGCGATCCCCTGCTTTCCCCCGTAGGGCGTATGCGGTATTAGCTACGCTTTCGCGTAGTTATCCCCGCTACTGGGCACGTTCCGATACATTACTCACCCGTTCGCCACTCGCCACCAGACCGAAGTCCGTGCTGCCGTTCGACTTGCATGTGTAAGGCATCCCGCTAGCGTTCAAT
>cons0058|20
TCTGGGCCGTGTCTCAGTCCCAGTGTGGCCGATCACCCTCTCAGGTCGCTATGTATCGTCGCCTTGGTGAGCCGTTACCTCACCAACTAGCTAATACAACGCAGGTCCATCTGGTAGTGATGCAATTGCACCTTTCAAGCAGATATCATGCAATATCTACTGTTATGCGGTATTAGCTATCGTTTCCAATAGTTATCCCCCGCTACCAGGCAGGTTACCTACGCGTTACTCACCCGTTCGCAACTCATCCGGAGAAGCAAGCTCCTCCTTCAGCGTTCTACTTGCATGTATTAGGCACGCCGCCAGCGTTCGT
>cons0059|19
TCTGGGCCGTGTCTCAGTCCCAGTGTGGCTGGTCGTCCTCTCAAACCAGCTACGGATCGTCGCCTTGGTGAGCCGTTACCCCACCAACTAGCTAACTCCGATATCGGCCGCTCCAATAGTGCAAGGTCTTCGCGATCCCCTGCTTTCCCCGTAGGGCGTCATGCGGTATTAGCTACGCTTTCGCGTAGTTATCCCCGCTACTGGGCACGTTCCGATACATTACTCACCCGTTCGCCACTCGCCACCAGACCGAAGTCCGTGCTGCCGTTCGACTTGCATGTGTAAGGCATCCCGCTAGCGTTCAAT
>cons0060|19
TCTGGGCCGTGTCTCAGTCCCAGTGTGGCTGGTCGTCCTCTCAAACCAGCTACGGATCGTCGCCTTGGTCGAGCCGTTACCCCACCAACTAGCTAATCCGATATCGGCCGCTCCAATAGTCGCAAGGTCTTCGCGATCCCCTGCTTTCCCCGTAGGGCGTATGCGGTATTAGCTACGCTTCGCGTAGTTATCCCCGCTACTGGGCACGTTCCGATACATTACTCACCCGTTCGCCACTCGCCACCAGACCGAAGTCCGTGCTGCCGTTCGACTTGCATGTGTAAGGCATCCCGCTAGCGTTCAAT
>cons0061|19
TCTGGGCCGTGTCTCAGTCCCAGTGTGGCTGGTCGCCCTCTCAAACCAGCTACGGATCGTCGCCTTGGTGAGCCGTTACCCCACCAACTAGCTAATCCGATATCGGCCGCTCCAATAGTGCAAGGTCTTGCGATCCCCTGCTTTCCCCCGTAGGGCGTATGCGGTATTAGCTACGCTTTCGCGTAGTTATCCCCGCTACTGGGCACGTTCCGATACATTACTCACCCGTTCGCCACTCGCCACCAGACCGAAGTCCGTGCTGCCGTTCGACTTGCATGTGTAAGGCATCCCGCTAGCGTTCAAT
>cons0062|19
TTTGGACCGTGTCTCAGTTCCAATGTGGGGGACCTTCCTCTCAGAACCCCTACTGATCGAAGTCTTGGTGAGCCGTTACCTCACCAACAAACTAATCAGACGCATCCCCATCCAATACCGAAATTCTTTAATGTATAAATCATGAGAAAAATACATACCATCAGGAATTAGTCCGTCTTTCAACGGGTTATGCCTGAGTATTGGGTAGGTTGGATACGCGTTACTCACCCGTGCGCCGGTCGCCATCATTGGTTGCAAGCAACCAATATGCTGCCCCTCGACTTGCATGTGTTAAGCCTGTAGCTAGCGTTCAT
>cons0063|18
TCTGGGCCGTGTCTCAGTCCCAGTGTGGCCGATCACCCTCTCAGGTCGCTATGTATCGTCGCCTTGGTGAGCCGTTACCTCACCAACTAGCTAATACAACGCAGGTCCATCTGGTAGTGGAGCAATTGCCCCTTTTAAACAGTTATCATGCAATAACTGTTGTCATGCGGTATTAGCTATCGTTTCCAATAGTTATCCCCCGCTACCAGGCAGGTTACCTACGCGTTACTCACCCGTTCGCAACTCATCCAGAAGAGCAAGCTCCTCCTTCAGCGTTCTACTTGCATGTATTAGGCACGCCGCCAGCGTTCAT
>cons0064|18
TCTGGGCCGTGTCTCAGTCCCAGTGTGGCTGGTCGTCCTCTCAAACCAGCTACGGATCGTCGCCTTGGTGAGCCGTTACCCCACCAACTAGCTAACTCCGATATCGGCCGCTCCAATAGTGCAAGGTCTTGCGATCCCCTGCTTTCCCCCGTAGGGCGTATGCGGTATTAGCTACGCTTTCGCGTAGTTATCCCCCGCTACTGGGCACGTTCCGATACATTACTCACCCGTTCGCCACTCGCCACCAGACCGAAGTCCGTGCTGCCGTTCGACTTGCATGTGTAAGGCATCCTGCTAGCGTTCAAT
>cons0065|18
TCTGGGCCGTGTCTCAGTCCCAGTGTGGCTGGTCGTCCTCTCAAACCAGCTACGGATCGTCGCCTTGGTGAGCCGTTACCCCACCAACTAGCTAATCCGATATCGGCCGCTCCAATAGTGCAAGGTCTTGCGATCCCCTGCTTTCCCCCGTAGGGCGTCATGCGGTATTAGCTACGCTTTCGCGTAGTTATCCCCCGCTACTGGGCACGTTCCGATACATTACTCACCCGTTCGCCACTCGCCACCAGACCGAAGTCCGTGCTGCCGTTCGACTTGCATGTGTAAGGCATCCCGCTAGCGTTCAAT
>cons0066|18
TCTGGGCCGTGTCTCAGTCCCAGTGTGGCTGGTCGTCCTCTCAAACCAGCTACGGATCGTCGCCTTGGTGAGCCGTTACCCCACCAACTAGCTAACTCCGATATCGGCCGCTCCAATAGTCGCAAGGTCTTGCGATCCCCTGCTTTCCCCCGTAGGGCGTATGCGGTATTAGCTACGCTTTCGCGTAGTTACTCCCCGCCTACTGGGCACGTTCCGATACATTACTCACCCGTTCGCCACTCGCCACCAGACCGAAGTCCGTGCTGCCGTTCGACTTGCATGTGTAAGGCATCCCGCTAGCGTTCAAT
>cons0067|18
TCTGGGCCGTGTCTCAGTCCCAGTGTGGCTGGTTGTCCTCTCAAACCAGCTACGGATCGTCGCCTTGGTGAGCCGTTACCCCACCAACTAGCTAATCCGATATCGGCCGCTCCAATAGTGCAAGGTCTTGCGATCCCCTGCTTTCCCCCGTAGGGCGTATGCGGTATTAGCTACGCTTTCGCGTAGTTATCCCCCGCTACTGGGCACGTTCCGATACATTACTCACCCGTTCGCCACTCGCCACCAGACCGAAGTCCGTGCTGCCGTTCGACTTGCATGTGTAAGGCATCCCGCTAGCGTTCAAT
>cons0068|17
TCTGGGCCGTGTCTCAGTCCCAGTGTGGCTGGTCGTCCTCTCAAACCAGCTACGGATCGTCGCCTTGGTGAGCCGTTACCCCACCAACTAGCTAATCCGATATCGGCCGCTCCAATAGTGCAAGGTCTTGCGATCCCCTGCTTTCCCCGTAGGGCGTATGCGGTACTTAGCTACGCTTTCGCGTAGTTATCCCCGCTACTGGGCACGTTCCGATACATTACTCACCCGTTCGCCACTCGCCACCAGACCGAAGTCCGTGCTGCCGTTCGACTTGCATGTGTAAGGCATCCCGCTAGCGTTCAAT
>cons0069|17
TCTGGGCCGTGTCTCAGTCCCAGTGTGGCTGGTCGTCCTCTCAAACCAGCTACGGATCGTCGCCTTGGTGAGCCGTTACCCCACCAACTAGCTAATCCGATATCGGCCGCTCCAATAGTGCAAGGTCTTGCGATCCCCTGCTTTCCCCCGTAGGGCGTATGCGGTATTAGCTACGCTTTCGCGTAGTTACTCCCCGCCGTACTGGGCACGTTCCGATACATTACTCACCCGTTCGCCACTCGCCACCAGACCGAAGTCCGTGCTGCCGTTCGACTTGCATGTGTAAGGCATCCCGCTAGCGTTCAAT
>cons0070|15
TCTGGGCCGTGTCTCAGTCCCAGTGTGGCTGGTCGTCCTCTCAAACCAGCTACGGATCGTCGCCTTGGTCGAGCCGTTACCCCACCAACTAGCTAATCCGATATCGGCCGCTCCAATAGTCGCAAGGTCTTCGCGATCCCCTGCTTTCCCCGTAGGGCGTATGCGGTATTAGCTACGCTTTCGCGTAGTTATCCCCGCTACTGGGCACGTTCCGATACATTACTCCACCCGTTCGCCACTCGCCACCAGACCGAAGTCCGTGCTGCCGTTCGACTTGCATGTGTAAGGCATCCCGCTAGCGTTCAAT
>cons0071|15
TCTGGGCCGTGTCTCAGTCCCAGTGTGGCTGGTCGTCCTCTCAAACCAGCTACGGATCGTCGCCTTGGTGAGCCGTTACCCCACCAACTAGCTAACTCCGATATCGGCCGCTCCAATAGTGCAAGGTCTTGCATCCCCTGCTTTCCCCCGTAGGGCGTATGCGGTATTAGCTACGCTTTCGCGTAGTTATCCCCCGCTACTGGGCACGTTCCGATACATTACTCACCCGTTCGCCACTCGCCACCAGACCGAAGTCCGTGCTGCCGTTCGACTTGCATGTGTAAGGCATCCCGCTAGCGTTCAAT
>cons0072|15
TCTGGGCCGTGTCTCAGTCCCAGTGTGGCTGGTCGTCCTCTCAAACCAGCTACGGATCGTCGCCTTGGTGAGCCGTTACCCCACCAACTAGCTAATCCGATATCGGCCGCTCCAATAGTGCAAGGTCTTGCGATCCCCACTGCTTTCCCCCGTAGGGCGTATGCGGTATTAGCTACGCTTTCGCGTAGTTATCCCCGCTACTGGGCACGTTCCGATACATTACTCACCCGTTCGCCACTCGCCACCAGACCGAAGTCCGTGCTGCCGTTCGACTTGCATGTGTAAGGCATCCCGCTAGCGTTCAAT
>cons0073|15
TCTGGGCCGTGTCTCAGTCCCAGTGTGGCTGGTCGTCCTCTCAAACCAGCTACGGATCGTCGCCTTGGTGAGCCGTTACCCCACCAACTAGCTAATCCGATATCGGCCGCTCCAATAGTGCAAGGTCTTGCGATCCCCTGCTTTCCCCGTAGGGCGTCATGCGGTACTTAGCTACGCTTCGCGTAGTTATCCCCGCTACTGGGCACGTTCCGATACATTACTCACCCGTTCGCCACTCGCCACCAGACCGAAGTCCGTGCTGCCGTTCGACTTGCATGTGTAAGGCATCCCGCTAGCGTTCAAT
>cons0074|15
TCTGGACCGTGTCTCAGTCCCAGTGTGGCTGGTCGTCCTCTCAAACCAGCTACGGATCGTCGCCTTGGTGAGCCGTTACCCCACCAACTAGCTAATCCGATATCGGCCGCTCCAATAGTGCAAGGTCTTGCGATCCCCTGCTTTCCCCGTAGGGCGTATGCGGTATTAGCTACGCTTTCGCGTAGTTATCCCCGCTACTGGGCACGTTCCGATACATTACTCACCCGTTCGCCACTCGCCACCAGACCGAAGTCCGTGCTGCCGTTCGACTTGCATGTGTAAGGCATCCCGCTAGCGTTCAAT
>cons0075|15
TCTGGGCCGTGTCTCAGTCCCAGTGTGGCTGGTCGTCCTCTCAAACCAGCTACGGATCGTCGCCTTGGTGAGCCGTTACCCCACCAACTAGCTAATCCGATATCGGCCGCTCCAATAGTGCAAGGTCTTGCGGTCCCCTGCTTTCCCCCGTAGGGCGTATGCGGTATTAGCTACGCTTTCGCGTAGTTATCCCCCGCTACTGGGCACGTTCCGATACATTACTCACCCGTTCGCCACTCGCCACCAGACCGAAGTCCGTGCTGCCGTTCGACTTGCATGTGTAAGGCATCCCGCTAGCGTTCAAT
>cons0076|15
TTTGGGCCGTGTCTCAGTCCCAATGTGGCCGGTCATCCTCTCAGATCGGCTATCGATCGTCGCTTTGGTGGGCCGTTACCCCGCCAACTGGCTAATCGAACGCGGGTCCATCTCATACCACCGGAGTTTTTACCCCCGCACCATGCGGTGCTGTGGTCTTATGCGGTATTAACAGTCGTTTCCAACTGTTATCCCCCTGTATGAGGCAGGTTACCCACGCGTTACTCACCCGTCCGCCACTCGAAATGAAGCTTCCGCCCGAAGGTTTCCATCTTCATTTCTCGTTCGACTTGCATGTGTTAAGCACGCCGCCAGCGTTCAT
>cons0077|14
TCTGGGCCGTGTCTCAGTCCCAGTGTGGCTGGTCGTCCTCTCAAACCAGCTACGGATCGTCGCCTTGGTCGAGCCGTTACCCCACCAACTAGCTAATCCGATATCGGCCGCTCCAATAGTCGCAAGGTCTTGCGATCCCCTGCTTTCCCCGTAGGGCGTATGCGGTATTAGCTACGCTTCGCGTAGTTATCCCCGCTACTGGGCACGTTCCGATACATTACTCACCCGTTCGCCACTCGCCACCAGACCGAAGTCCGTGCTGCCGTTCGACTTGCATGTGTAAGGCATCCCGCTAGCGTTCAAT
>cons0078|14
TCTGGGCCGTGTCTCAGTCCCAGTGTGGCTGGTCGTCCTCTCAAACCAGCTACGGATCGTCGCCTTGGTGAGCCGTTACCCTACCAACTACGCTAATCCGATATCGGCCGCTCCAATAGTGCAAGGTCTTGCGATCCCCTGCTTTCCCCGTAGGGCGTATGCGGTATTAGCTACGCTTTCGCGTAGTTATCCCCGCTACTGGGCACGTTCCGATACATTACTCACCCGTTCGCCACTCGCCACCAGACCGAAGTCCGTGCTGCCGTTCGACTTGCATGTGTAAGGCATCCCGCTAGCGTTCAAT
>cons0079|14
TCTGGGCCGTGTCTCAGTCCCAGTGTGGCTGGTCGTCCTCTCAAACCAGCTACGGATCGTCGCCTTGGTGAGCCGTTACCCCACCAACTAGCTAACTCCGATATCGGCCGCTCCAATAGTGCAAGGTCTTGCGATCCCCTGCTTTCCCCCGTAGGGCGTATGCGGTATTAGCTACGCTTTCGCGTAGTTATCCCCCGCTACTGGGCACGTTCCGATACATTACTCACCCGTTCGCCACTCGCCACCAGACCGAAGTCCGTGCTGCCGTTCGACTTGCATGTGTAAGGCATCCCGCAGCGTTCAAT
>cons0080|13
TCTGGGCCGTGTCTCAGTCCCAGTGTGGCTGGTCGTCCTCTCAAACCAGCTACGGATCGTCGCCTTGGTGAGCCGTTACCCCACCAACTAGCTAACTCCGATCATCGGCCGCTCCCAATAGTGCAAGGTCTTGCGATCCCCTGCTTTCCCCCGTAGGGCGTCATGCGGTATTAGCTACGCTTTCGCGTAGTTACTCCCCGCCTACTGGGCACGTTCCGATACATTACTCACCCGTTCGCCACTCGCCACCAGACCGAAGTCCGTGCTGCCGTTCGACTTGCATGTGTAAGGCATCCCGCTAGCGTTCAAT
>cons0081|13
TCTGGGCCGTGTCTCAGTCCCAGTGTGGCTGGTCGTCCTCTCAAACCAGCTACGGATCGTCGCCTTGGTGAGCCGTTACCCCACCAACTAGCTAATCCGATATCGGCCGCTCCAATAGTGCAAGGTCTTGCGATCCCCTGCTTTCCCCCGTAGGGCGTATGCGGTATTAGCTACGCTTTCGCGTAGTTATCCCCCGCTACTGGGCACGTTCCGATACATTACTCACCCGTTCGCCACTCGCCACCAGACCGAAGTCCGCGCTGCCGTTCGACTTGCATGTGTAAGGCATCCCGCTAGCGTTCAAT
>cons0082|13
TCTGGGCCGTGTCTCAGTCCCAGTGTGGCTGGTCGTCCTCTCAAACCAGCTACGGATCGTCGCCTTGGTGAGCCGTTACCCCACCAACTAGCTAACTCCGATCATCGGCCGCTCCAATAGTGCAAGGTCTTGCGATCCCCTGCTTTCCCCCGTAGGGCGTATGCGGTATTAGCTACGCTTTCGCGTAGTTATCCCCGCTACTGGGCACGTTCCGATACATTACTCACCCGTTCGCCACTCGCCACCAGACCGAAGTCCGTGCTGCCGTTCGACTTGCATGTGTAAGGCATCCCGCTAGCGTTCAAT
>cons0083|13
TCTGGGCCGTGTCTCAGTCCCAGTGTGGCTGGTCGTCCTCTCAAACCAGCTACGGATCGTCGCCTTGGTCGAGCCGTTTACCCCCACCGAACTAGCTAATCCGATATCGGCCGCTCCAATAGTCGCAAGGTCTTGCGATCCCCTGCTTTCCCCGTAGGGCGTATGCGGTATTAGCTACGCTTCCGCGTAGTTACTCCCCGCTACTGGGCACGTTCCGATACATTACTCCACCCGTTCGCCACTCGCCACCAGACCGAAGTCCGTGCTGCCGTTCGACTTGCCATGTGTAAGGCATCCCGCTAGCGTTCAAT
>cons0084|13
TCTAGGCCGTGTCTCAGTCCCAGTGTGGCTGGTCGTCCTCTCAAACCAGCTACGGATCGTCGCCTTGGTGAGCCGTTACCCCACCAACTAGCTAATCCGATATCGGCCGCTCCAATAGTGCAAGGTCTTGCGATCCCCTGCTTTCCCCCGTAGGGCGTATGCGGTATTAGCTACGCTTTCGCGTAGTTATCCCCCGCTACTGGGCACGTTCCGATACATTACTCACCCGTTCGCCACTCGCCACCAGACCGAAGTCCGTGCTGCCGTTCGACTTGCATGTGTAAGGCATCCCGCTAGCGTTCAAT
>cons0085|13
TCTGGGCCGTGTCTCAGTCCCAGTGTGGCTGGTCGTCCTCTCAAACCAGCTACGGATCGTCGCCTTGGTGAGCCGTTACCCCACCAACTAGCTAATCCGATATCGGCCGCTCCAATAGTGCAAGGTCTTGCGATCCCCTGCTTTCCCCCGTAGGGCGTATGCGGTATTAGCTACGCTTTCGCGTAGTTATCCCCCGCTACTGGGCACGTTCCGATACATTACTCACCCGTTCGCCACTCGCCACCAGACCGAAGTCCGTGCTGCCGTTCGACTTGCATGTGTAAGGCATCCCACTAGCGTTCAAT
>cons0086|13
TCTGGGCCGTGTCTCAGTCCCAGTGTGGCTGGTCGTCCTCTCAAACCAGCTACGGATCGTCGCCTTGGTGAGCCGTTACCCCACCAACTAGCTAATCCGATATCGGCCGCTCCAATAGTGCAAGGTCTTGCGATCCCCTGCTTTCCCCGTAGGGCGTCATGCGGTACTTAGCTACGCTTTCGCGTAGTTATCCCCGCTACTGGGCACGTTCCGATACATTACTCACCCGTTCGCCACTCGCCACCAGACCGAAGTCCGTGCTGCCGTTCGACTTGCATGTGTAAGGCATCCCGCTAGCGTTCAAT
>cons0087|13
TCTGGGCCGTGTCTCAGTCCCAGTGTGGCTGGTCGTCCTCTCAAACCAGCTACGGATCGTCGCCTTGGTGAGCCGTTACCCCACCAACTAGCTAATCCGATATCGGCCGCTCCAATAGTGCAAGGTCTTGCGATCCCCTGCTTTCCCCCGTAGGGCGTATGCGGTATTAGCTACGCTTTCGCGTAGTTATCCCCCGCTACTGGGCACGTTCCGATACATTACTCACCCGTTCACCACTCGCCACCAGACCGAAGTCCGTGCTGCCGTTCGACTTGCATGTGTAAGGCATCCCGCTAGCGTTCAAT
>cons0088|13
TCTGGGCCGTGTCTCAGTCCCAGTGTGGCTGGTCGTCCTCTCAAACCAGCTACGGATCGTCGCCTTGGTGAGCCGTTACCCCACCAACTAGCTAATCCGATATCGGCCGCTCCAATAGTGCAAGGTCTTGCGATCCCCTGCTTTCCCCCGTAGGGCGTATGCGGTATCAGCTACGCTTTCGCGTAGTTATCCCCCGCTACTGGGCACGTTCCGATACATTACTCACCCGTTCGCCACTCGCCACCAGACCGAAGTCCGTGCTGCCGTTCGACTTGCATGTGTAAGGCATCCCGCTAGCGTTCAAT
>cons0089|12
TCTGGGCCGTGTCTCAGTCCCAGTGTGGCTGGTCGTCCTCTCAAACCAGCTACGGATCGTCGCCTTGGTGAGCCGTTACCCCACCAACTAGCTAATCCGATATCGGCCGCTCCAATAGTGCAAGGTCTTGCGATCCCCTGCTTTCCCCCGTAGGGCGTATGCGGTATTAGCTACGCTTTCGCGTAGTTANTCCCCGCTACTGGGCACGTTCCGATACATTACTCACCCGTTCGCCACTCGCCACCAGACCGAAGCCGTGCTGCCGTTCGACTTGCATGTGTAAGGCATCCCGCTAGCGTTCAAT
>cons0090|12
TCTGGGCCGTGTCTCAGTCCCAGTGTGGCTGGTCGTCCTCTCAAACCAGCTACGGATCGTCGCCTTGGTCGAGCCGTTACCCCACCNAACTAGCTAATCCGATATCGGCCGCTCCAATAGTCGCAAGGTCTTGCGATCCCCTGCTTTCCCCCGTAGGGCGTATGCGGTATTAGCTACGCTTCGCGTAGTTACTCCCCGCCTACTGGGCACGTTCCGATACATTACTCCACCCGTTCGCCACTCGCCACCAGACCGAAGTCCGTGCTGCCGTTCGACTTGCATGTGTAAGGCATCCCGCTAGCGTTCAAT
>cons0091|12
TCTGGGCCGTGTCTCAGTCCCAGTGTGGCTGGTCGTCCTCTCAAACCAGCTACGGATCGTCGCCTTGGTGAGCCGTTACCCCACCAACTAGCTAATCCGATATCGGCCGCTCCAATAGTCGCAAGGTCTTGCGATCCCCTGCTTTCCCCCGTAGGGCGTATGCGGTATTAGCTACGCTTCGCGTAGTTATCCCCCGCTACTGGGCACGTTCCGATACATTACTCACCCGTTCGCCACTCGCCACCAGACCGAAGTCCGTGCTGCCGTTCGACTTGCATGTGTAAGGCATCCCGCTAGCGTTCAAT
>cons0092|12
TCTGGGCCGTGTCTCAGTCCCAGTGTGGCTGGTCGTCCTCTCAAACCAGCTACGGATCGTCGCCTTGGTGAGCCGTTACCCCACCAACTAGCTAATCCGATATCGGCCGCTCCAATAGTGCAAGGTCTTGCGATCCCCTGCTTTCCCCGTAGGGCGTATGCGGTATTAGCTACGCTTTCGCGTAGTTATCCCCCGCTACTGGGCACGTTCCGATACATTACTCACCCGTTCGCCACTCGCCACCAGACCGAAGTCCGTGCTGCCGTTCGACTTGCATGTGTAAGGCATCCCAGCGTTCAAT
>cons0093|12
TCTGGGCCGTGTCTCAGTCCCAGTGTGGCTGGTCGTCCTCTCAAACCAGCTACGGATCGTCGCCTTGGTCGAGCCGTTACCCCACCAACTAGCTAATCCGATATCGGCCGCTCCAATAGTCGCAAGGTCTTGCGATCCCCTGCTTTCCCCGTAGGGCGTATGCGGTATTAGCTACGCTTTCGCGTAGTTACTCCCCGCTACTGGGCACGTTCCGATACATTACTCACCCGTTCGCCACTCGCCACCAGACCGAAGTCCGTGCTGCCGTTCGACTTGCATGTGTAAGGCATCCCGCTAGCGTTCAAT
>cons0094|12
TCTGGGCCGTGTCTCAGTCCCAGTGTGGCTGGTCGTCCTCTCAAACCAGCTACGGATCGTCGCCTTGGTGAGCCGTTACCCCACCAACTAGCTAATCCGATATCGGCCGCTCCAATAGTGCAAGGTCTTGCGATCCCCTGCTTTCCCCCGTAGGGCGTATGCGGTATTAGCTACGCTTTCGCGTAGTTATCCCCCGCTACTGGGCACGTTCCGATACATTACTCACCCGTTCGCCACTCGCCACCAGACCGAAGTCCGTGCTGCCGTTCNACTTGCATGTGTAAGGCATCCCGCTAGCGTTCAAT
>cons0095|12
TCTGGGCCGTGTCTCAGTCCCAGTGTGGCTGGTCGTCCTCTCAAACCAGCTACGGATCGTCGCCTTGGTCGAGCCGTTACCCCACCAACTAGCTAATCCGATATCGGCCGCTCCAATAGTCGCAAGGTCTTGCGATCCCCTGCTTTCCCCCGTAGGGCGTATGCGGTATTAGCTACGCTTCGCGTAGTTATCCCCGCTACTGGGCACGTTCCGATACATTACTCACCCGTTCGCCACTCGCCACCAGACCGAAGTCCGTGCTGCCGTTCGACTTGCATGTGTAAGGCATCCCGCTAGCGTTCAAT
>cons0096|12
TCTGGGCCGTGTCTCAGTCCCAGTGTGGCTGGTCGTCCTCTCAAACCAGCTACGGATCGTCGCCTTGGTGAGCCGTTACCCCACCAACTAGCTAATCCGATATCGGCCGCTCCAATAGTGCAAGGTCTTGCGATCCCCTGCTTTCCCCCGTAGGGCGTATGCGGTATTAGCTACGCTTTCGCGTAGTTATCCCCCGCTACTGGGCACGTTCCGATACATTACTCACCCGTTCGCCACTCGCCACCAGACCGAAGTCCGTGCTGCCGTTCGACTTGCATGTGTAAGGCACTCCCGCTAGCGTTCAAT
>cons0097|12
TCTGGGCTGTGTCTCAGTCCCAGTGTGGCTGGTCGTCCTCTCAAACCAGCTACGGATCGTCGCCTTGGTGAGCCGTTACCCCACCAACTAGCTAATCCGATATCGGCCGCTCCAATAGTGCAAGGTCTTGCGATCCCCTGCTTTCCCCCGTAGGGCGTATGCGGTATTAGCTACGCTTTCGCGTAGTTATCCCCCGCTACTGGGCACGTTCCGATACATTACTCACCCGTTCGCCACTCGCCACCAGACCGAAGTCCGTGCTGCCGTTCGACTTGCATGTGTAAGGCATCCCGCTAGCGTTCAAT
>cons0098|12
TCTGGGCCGTGTCTCAGTCCCAGTGTGGCTGGTCGTCCTCTCAAACCAGCTACGGATCGTCGCCTTGGTGAGCCGTTACCCCACCAACTAGCTAATCCGATATCGGCCGCTCCAATAGTGCAAGGTCTTGCATCCCCTGCTTTCCCCCGTAGGGCGTATGCGGTATTAGCTACGCTTTCGCGTAGTTATCCCCGCTACTGGGCACGTTCCGATACATTACTCACCCGTTCGCCACTCGCCACCAGACCGAAGTCCGTGCTGCCGTTCGACTTGCATGTGTAAGGCATCCCGCTAGCGTTCAAT
>cons0099|12
TCTGGGCCGTGTCTCAGTCCCAGTGTGGCCGATCACCCTCTCAGGTCGCTATGTATCGTCGCCTTGGTGAGCCGTTACCTCACCAACTAGCTAATACAACGCAGGTCCATCTCTTAGTGATGCAATTGCACCTTTCAAATCAATATCATGCGATATCGACTTTTATGCGGTATTAGCTATCGTTTCCAATAGTTATCCCCGCTAAGAGGCAGGTTACCTACGCGTTACTCACCCGTTCGCAACTCATCCGCTCGGTGCAAGCACCAAGCTTCAGCGTTCTACTTGCATGTATTAGGCACGCCGCCAGCGTTCAT
>cons0100|12
TCTGGGCCGTGTCTCAGTCCCAGTGTGGCTGGTCGTCCTCTCAAACCAGCTACGGATCGTCGCCTTGGTGAGCCGTTACCCCACCAACTAGCTAATCCGATATCGGCCGCTCCAATAGTGCAAGGTCTTGCGATCCCCTGCTTTCCCCCGTAGGGCGTCATGCGGTATTAGCTACGCTTCGCGTAGTTATCCCCGCTACTGGGCACGTTCCGATACATTACTCACCCGTTCGCCACTCGCCACCAGACCGAAGTCCGTGCTGCCGTTCGACTTGCATGTGTAAGGCATCCCGCTAGCGTTCAAT
>cons0101|12
TCTGGGCCGTGTCTCAGTCCCAGTGTGGCTGGTCGTCCTCTCAAACCAGCTACGGATCGTCGCCTTGGTGAGCCGTTACCCCACCAACTACGCTAATCCGATATCGGCCGCTCCAATAGTGCAAGGTCATTGTCGAATCCCCTGCTTTCCCCGTAGGGCGTATGCGGTATTAGCTACGCTTCGCGTAGTTATCCCGCTACTGGCACGTTCCGATACATTACTCACCCGTTCGCCACTCGCCACCAGACCGAAGTCCGTGCTGCCGTTCGACTTGCATGTGTAAGGCATCCCGCTAGCGTTCAAT
>cons0102|12
TCTGGGCCGTGTCTCAGTCCCAGTGTGGCTGGTCTCCTCTCAAACCAGCTACGGATCGTCGCCTTGGTGAGCCGTTACCCCACCAACTAGCTAATCCGATATCGGCCGCTCCAATAGTGCAAGGTCTTGCGATCCCCTGCTTTCCCCCGTAGGGCGTATGCGGTATTAGCTACGCTTTCGCGTAGTTATCCCCCGCTACTGGGCACGTTCCGATACATTACTCACCCGTTCGCCACTCGCCACCAGACCGAAGTCCGTGCTGCCGTTCGACTTGCATGTGTAAGGCATCCCGCTAGCGTTCAAT
>cons0103|12
TCTGGGCCGTGTCTCAGTCCCAGTGTGGCTGGTCGTCCTCTCAAACCAGCTACGGATCGTCGCCTTGGTGGGCCGTTACCCCACCAACTAGCTAATCCGATATCGGCCGCTCCAATAGTGCAAGGTCTTGCGATCCCCTGCTTTCCCCCGTAGGGCGTATGCGGTATTAGCTACGCTTTCGCGTAGTTATCCCCCGCTACTGGGCACGTTCCGATACATTACTCACCCGTTCGCCACTCGCCACCAGACCGAAGTCCGTGCTGCCGTTCGACTTGCATGTGTAAGGCATCCCGCTAGCGTTCAAT
>cons0104|12
TCTGGGCCGTGTCTCAGTCCCAGTGTGGCTGGTCGTCCTCTCAAACCAGCTACGGATCGTCGCCTTGGTGAGCCGTTACCCCACCAACTAGCTAATCCGATATCGGCCGCTCCAATAGTGCAAGGTCTTGCGATCCCCTGCTTTCCCCCGTAGGGCGTATGCGGTATTAGTTACGCTTTCGCGTAGTTATCCCCGCTACTGGGCACGTTCCGATACATTACTCACCCGTTCGCCACTCGCCACCAGACCGAAGTCCGTGCTGCCGTTCGACTTGCATGTGTAAGGCATCCCGCTAGCGTTCAAT
>cons0105|12
TCTGGGCCGTGTCTCAGTCCCAGTGTGGCTGGTCGTCCTCTCAAACCAGCTACGGATCGTCGCCTTGGTGAGCCGTTACCCCACCAACTAGCTAATCCGATATCGGCCGCTCCAATAGTCGCAAGGTCTTGCGATCCCCTGCTTTCCCCCGTAGGGCGTATGCGGTATTAGCTACGCTTCGCGTAGTTATCCCCGCTACTGGGCACGTTCCGATACATTACTCACCCGTTCGCCACTCGCCACCAGACCGAAGTCCGTGCTGCCGTTCGACTTGCATGTGTAAGGCATCCCGCTAGCGTTCAAT
>cons0106|12
TCTGGGCCGTGTCTCAGTCCCAGTGTGGCTGGTCGTCCTCTCAAACCAGCTACGGATCGTCGCCTTGGTGTACGCCGTTACCCCACCAACTACGCTAACTCCGATATCGGCCGCTCCAATAGTGCAAGGTCTTGCGATCCCCTGCTTTCCCCGTAGGGCGTATGCGGTATTAGCTACGCTTCGCGTAGTTATCCCCGCTACTGGCACGTTCCGATACATTACTCACCCGTTCGCCACTCGCCACCAGACCGAAGTCCGTGCTGCCGTTCGACTTGCATGTGTAAGGCATCCCGCTAGCGTTCAAT
>cons0107|12
TCTGGGCCGTGTCTCAGTCCCAGTGTGGCTGGTCGTCCTCTCAAACCAGCTACGGATCGTCGCCTTGGTGACGCCGTTACCCCACCAACTAGCTAATCCGATATCGGCCGCTCCAATAGTGCAAGGTCTTGCGATCCCCTGCTTTCCCCCGTAGGGCGTATGCGGTATTAGCTACGCTTCGCGTAGTTATCCCCGCTACTGGGCACGTTCCGATACATTACTCACCCGTTCGCCACTCGCCACCAGACCGAAGTCCGTGCTGCCGTTCGACTTGCATGTGTAAGGCATCCCGCTAGCGTTCAAT
>cons0108|11
TCTGGGCCGTGTCTCAGTCCCAGTGTGGCTGGTCGTCCTCTCAAACCAGCTACGGATCGTCGCCTTGGTGAGCCGTTACCCCACCAACTAGCTAACTCCGATCATCGGCCGCTCCAAGTATGCAAGGTCTTGCGATCCCCTGCTTTCCCCCGTAGGGCGTCATGCGGTATTAGCTACGCTTTCGCGTAGTTATCCCCGCTACTGGGCACGTTCCGATACATTACTCACCCGTTCGCCACTCGCCACCAGACCGAAGTCCGTGCTGCCGTTCGACTTGCATGTGTAAGGCATCCCGCTAGCGTTCAAT
>cons0109|11
TCTGGGCCTGTCTCAGTCCCAGTGTGGCTGGTCGTCCTCTCAAACCAGCTACGGATCGTCGCCTTGGTGAGCCGTTACCCCACCAACTAGCTAATCCGATATCGGCCGCTCCAATAGTGCAAGGTCTTGCGATCCCCTGCTTTCCCCCGTAGGGCGTATGCGGTATTAGCTACGCTTTCGCGTAGTTATCCCCCGCTACTGGGCACGTTCCGATACATTACTCACCCGTTCGCCACTCGCCACCAGACCGAAGTCCGTGCTGCCGTTCGACTTGCATGTGTAAGGCATCCCGCTAGCGTTCAAT
>cons0110|11
TCTGGGCCGTGTCTCAGTCCCAGTGTGGCTGGTCGTCCTCTCAAACCAGCTACGGATCGTCGCCTTGGTGAGCCGTTACCCCACCAACTAGCTAATCCGATATCGGCCGCTCCAATAGTGCAAGGTCTTGCGATCCCCTGCTTTCCCCCGTAGGGCGTATGCGGTATTAGCTACGCTTTCGCGTAGTTATCCCCCGCCACTGGGCACGTTCCGATACATTACTCACCCGTTCGCCACTCGCCACCAGACCGAAGTCCGTGCTGCCGTTCGACTTGCATGTGTAAGGCATCCCGCTAGCGTTCAAT
>cons0111|11
TCTGGGCCGTGTCTCAGTCCCAGTGTGGCTGGTCGTCCTCTCAAACCAGCTACGGATCGTCGCCTTGGTGAGCCGTTACCCCACCAACTAGCTAATCCGATATCGGCCGCTCCAATAGTGCAAGGTCTTGCGATCCCCTGCTTTCCCCCGTAGGGCGTATGCGGTATTAGCTACGCTTTCGCGTAGTTATCCCCCGCTACTGGGCACGTTCCGATACATTACTCACCCGTTCGCCACTCGCCACCGACCGAAGTCCTGCTGCCGTTCGACTTGCATGTGTAAGGCATCCCGCTAGCGTTCAAT
>cons0112|11
TCTGGGCCGTGTCTCAGTCCCAGTGTGGCTGGTCGTCCTCTCAAACCAGCTACGGATCGTCGCCTTGATGAGCCGTTACCCCACCAACTAGCTAATCCGATATCGGCCGCTCCAATAGTGCAAGGTCTTGCGATCCCCTGCTTTCCCCGTAGGGCGTATGCGGTATTAGCTACGCTTTCGCGTAGTTATCCCCGCTACTGGGCACGTTCCGATACATTACTCACCCGTTCGCCACTCGCCACCAGACCGAAGTCCGTGCTGCCGTTCGACTTGCATGTGTAAGGCATCCCGCTAGCGTTCAAT
>cons0113|10
TCTGGGCCGTGTCTCAGTCCCAGTGTGGCTGGTCGTCCTCTCAAACCAGCTACGGATCGTCGCCTTGGTGAGCCGTTACCCCACCAACTAGCTAACTCCGATATCGGCCGCTCCAATAGTGCAAGGTCTTGCGATCCCCTGCTTTCCCCGTAGGGCGTATGCGGTATTAGCTACGCTTTCGCGAGTTATCCCCGCTACTGGGCACGTTCCGATACATTCTCACCCGTTCGCCACTCGCCACCAGACCGAAGTCCGTGCTGCCGTTCGACTTGCATGTGTAAGGCATCCCGCTAGCGTTCAAT
>cons0114|10
TCTGGGCCGTGTCTCAGTCCCAGTGTGGCTGGTCGTCCTCTCAAACCAGCTACGGATCGTCGCCTTGGTGAGCCGTTACCCCACCAACTAGCTAATCCGGTATCGGCCGCTCCAATAGTGCAAGGTCTTGCGATCCCCTGCTTTCCCCCGTAGGGCGTATGCGGTATTAGCTACGCTTTCGCGTAGTTATCCCCCGCTACTGGGCACGTTCCGATACATTACTCACCCGTTCGCCACTCGCCACCAGACCGAAGTCCGTGCTGCCGTTCGACTTGCATGTGTAAGGCATCCCGCTAGCGTTCAAT
>cons0115|10
TCTGGGCCGTGTCTCAGTCCCAGTGTGGCTGGTCGTCCTCTCAAACCAGCTACGGATCGTCGCCTTGGTGAGCCGTTACCCCACCAACTAGCTAATCCGATATCGGCCGCTCCAATAGTGCAAGGTCTTCGCGATCCCCTGCTTTCCCCGTAGGGCGTATGCGGTATTAGCTACGCTTTCGCGTAGTTATCCCCGCTACTGGGCACGTTCCGATACATTACTCACCCGTTCGCCACTCGCCACCAGACCGAAGTCCGTGCTGCCGTTCGACTTGCATGTGTAAGGCATCCCGCTAGCGTTCAAT
>cons0116|10
TCTGGGCCGTGTCTCAGTCCCAGTGTGGCTGGTCGTCCTCTCAAACCAGCTACGGATCGTCGCCTTGGTGAGCCGTTACCCCACCAACTAGCTAATCCGACATCGGCCGCTCCAATAGTGCAAGGTCTTGCGATCCCCTGCTTTCCCCCGTAGGGCGTATGCGGTATTAGCTACGCTTTCGCGTAGTTATCCCCCGCTACTGGGCACGTTCCGATACATTACTCACCCGTTCGCCACTCGCCACCAGACCGAAGTCCGTGCTGCCGTTCGACTTGCATGTGTAAGGCATCCCGCTAGCGTTCAAT
>cons0117|10
TCTGGGCCGTGTCTCAGTCCCAGTGTGGCTGGTCGTCCTCTCAAACCAGCTACGGATCGTCGCCTTGGTGAGCCGTTACCCCACCAACTAGCTAATCCGATATCGGCCGCTCCAATAGTGCAAGGTCTTGCGATCCCCTGCTTTCCCCGTAGGGCGTATGCGGTATTAGCTACGCTTCGCNGTAGTTATCCCCGTCTACTGGGCACGTTCCGATACATTACTCACCCGTTCGCCACTCGCCACCAGACCGAAGTCCGTGCTGCCGTTCGACTTGCATGTGTAAGGCATCCCGCTAGCGTTCAAT
>cons0118|10
TCTGGGCCGTGTCTCAGTCCCAGTGTGGCTGGTCGTCCTCTCAAACCAGCTACGGATCGTCGCCTTGGTGAGCCGTTACCCCACCAACTAGCTAATCCGATATCGGCCGCTCCAATAGTGCAAGGTCTTNGCGATCCCCTGCTTTCCCCCGTAGGGCGTATGCGGTATTAGCTACGCTTTCGCGTAGTTATCCCCCGCTACTGGGCACGTTCCGATACATTACTCACCCGTTCGCCACTCGCCACCAGACCGAAGTCCGTGCTGCCGTTCGACTTGCATGTGTAAGGCATCCCGCANCGTTCAAT
>cons0119|10
TCTGGGCCGTGTCTCAGTCCCAGTGTGGCTGGTCGTCCTCTCAAACCAGCTACGGATCGTCGCCTTGGTGTAGCCGTTACCCCACCAACTACGCTAACTCCGATATCGGCCGCTCCAATAGTGCAAGGTCTTGCGATCCCCTGCTTTCCCCCGTAGGGCGTATGCGGTATTAGCTACGCTTTCGCGTAGTTATCCCCGCTACTGGGCACGTTCCGATACATTACTCACCCGTTCGCCACTCGCCACCAGACCGAAGTCCGTGCTGCCGTTCGACTTGCATGTGTAAGGCATCCCGCTAGCGTTCAAT
>cons0120|10
TCTGGGCCGTGTCTCAGTCCCAGTGTGGCTGGTCGTCCTCTCAAACCAGCTACGGATCGTCGCCTTGGTGAGCCGTTACCCCACCAACTAGCTAATCCGATATCGGCCGCTCCAATAGTGCAAGGTCTTGCGATCCCCTGCTTTCCCCCGTAGGGCGTATGCGGTATTAGCTACGCTTCGCGTAGTTATCCCCGCCTACTCGGCGACGTTCCGATACATTACTCACCCGTTCGCCACTCGCCACCAGACCGAAGTCCGTGCTGCCGTTCGACTTGCATGTGTAAGGCATCCCGCTAGCGTTCAAT
>cons0121|10
TCTGGGCCGTGTCTCAGTCCCAGTGTGGCTGGTCGTCCTCTCAAACCAGCTACGGATCGTCGCCTTGGTGAGCCGTTACCCCACCAACTAGCTAATCCGATATCGGCCGCTCCAATAGTGCAAGGTCTTGCGACTCCCCTGTCCTTTCCCCGGTAGGGCGTATGCGGTATTAGCTACGCTTTCGCGTAGTTATCCCCCGCTACTGGGCACGTTCCGATACATTACTCACCCGTTCGCCACTCGCCACCAGACCGAAGTCCGTGCTGCCGTTCGACTTGCATGTGTAAGGCATCCCGCTAGCGTTCAAT
>cons0122|10
TCTGGGCCGTGTCTCAGTCCCAGTGTGGCTGGTCGTCCTCTCAAACCAGCTACGGATCGTCGCCTTGGTGAGCCGTTACCCCACCAACTAGCTAATCCGATATCGGCCGCTCCAATAGTCGCAAGGTCTTCGCGATCCCCTGCTTTCCCCGTAGGGCGTATGCGGTATTAGCTACGCTTCGCGTAGTTATCCCCGCTACTGGGCACGTTCCGATACATTACTCACCCGTTCGCCACTCGCCACCAGACCGAAGTCCGTGCTGCCGTTCGACTTGCATGTGTAAGGCATCCCGCTAGCGTTCAAT
>cons0123|10
TCTGGGCCGTGTCTCAGTCCCAGTGTGGCTGGTCGTCCTCTCAAACCAGCTACGGATCGTCGCCTTGGTGAGCCGTTACCCCACCAACTAGCTAATCCGATATCGGCCGCTCCAATAGTGCAAGGTCTTGCGATCCCCTGCTTTCCCCCGTAGGGCGTATGCGGTATTAGCTACGCTTTCGCGTAGTTATCCCCCGCATACTGGGCACGTTCCGATACATTACTCACCCGTTCGCCACTCGCCACCAGACCGAAGTCCGTGCTGCCGTTCGACTTGCATGTGTAAGGCATCCCGCTAGCGTTCAAT
>cons0124|10
TCTGGGCCGTGTCTCAGTCCCAGTGTGGCTGGTCGTCCTCTCAAACCAGCTACGGATCGTCGCCTTGGTGAGCCGTTACCCCACCAACTAGCTAATCCGATATCGGCCGCTCCAATAGTGCAAGGTCTTGCGATCCCCTGCTTTCCCCCGTAGGGCGTATGCGGTATTAGCTACGCTTTCGCGTAGTTATCCCCGCTACTAGGCACGTTCCGATACATTACTCACCCGTTCGCCACTCGCCACCAGACCGAAGTCCGTGCTGCCGTTCGACTTGCATGTGTAAGGCATCCCGCTAGCGTTCAAT
>cons0125|10
TCTGGGCCGTGTCTCAGTCCCAGTGTGGCTGGTCGTCCTCTCAAACCAGCTACGGATCGTCGCCTTGGTGAGCCGTTACCCCACCAACTAGCTAATCCGATATCGGCCGCTCCAATAGTCGCAAGGTCTTCGCGATCCCCTGCTTTCCCCCGTAGGGCGTATGCGGTATTAGCTACGCTTTCGCGTAGTTATCCCCCGCTACTGGGCACGTTCCGATACATTACTCACCCGTTCGCCACTCGCCACCAGACCGAAGTCCGTGCTGCCGTTCGACTTGCATGTGTAAGGCATCCCGCTAGCGTTCAAT
>cons0126|10
TCTGGGCCGTGTCTCAGTCCCAGTGTGGCTGGTCGTCCTCTCAAACCAGCTACGGATCGTCGCCTTGGTGAGCCGTTACCCCACCAACTAGCTAATCCGATATCGGCCGCTCCAATAGTGCAAGGTCTTGCGATCCCCTGCTTTCCCCCGTAGGGCGTATGCGGTATTAGCACGCTTTCGCGTAGTTATCCCCCGCTACTGGGCACGTTCCGATACATTACTCACCCGTTCGCCACTCGCCACCAGACCGAAGTCCGTGCTGCCGTTCGACTTGCATGTGTAAGGCATCCCGCTAGCGTTCAAT
>cons0127|10
TAAGGGCCGTATCTCAGTCCCCTTGTGGCCGTCCACCCTCTCAGGCCGGCTACCTATCTTCGCCTTGGTGGGCCGTTACCCCTCCAACTAGCTAATAGGACGCAAGGCTCTCCGCAGGCGTCTCCTTTCATCACTAAGCTATGCAGCTTAATGACCTTATCCGGTATTATCAGCAGTTTCCTGCTGTTATCCCAGTCCCGCAGGCAAGTTCCTTACGCGTTACTCACCCGTCCGCCATGGTTACCATGTGCAAGCACCACTTCCCCATCGACTTGCATGTGTTAAGCATTCTGTCAGCGTTCAT
>cons0128|10
TCTGGGCCGTGTCTCAGTCCCAGTGTGGCTGGTCGTCCTCTCAAACCAGCTACGGATCGTCGCCTTGGTGAGCCGTTACCCCACCAACTAGCTAATCCATATCGGCCGCTCCAATAGTGCAAGGTCTTGCGATCCCCTGCTTTCCCCCGTAGGGCGTATGCGGTATTAGCTACGCTTTCGCGTAGTTATCCCCCGCTACTGGGCACGTTCCGATACATTACTCACCCGTTCGCCACTCGCCACCAGACCGAAGTCCGTGCTGCCGTTCGACTTGCATGTGTAAGGCATCCCGCTAGCGTTCAAT
>cons0129|10
TCTGGGCCGTGTCTCAGTCCCAGTGTGGCTGGTCGTCCTCTCAAACCAGCTACGGATCGTCGCCTTGGTGAGCCGTTACCCCACCAACTAGCTAACTCCGATATCGGCCGCTCCAATAGTGCAAGGTCTTGCGATCCCCTGCTTTCCCCCGTAGGGCGTATGCGGTATTAGCTACGCTTTCGCGTAGTTACTCCCCGCTACTGGGCACGTTCCGATACATTACTCACCCGTTCGCCACTCGCCACCAGACCGAAGTCCGTGCTGCCGTTCGACTTGCATGTGTAAGGCATCCCGCTAGCGTTCAAT
>cons0130|10
TCTGGGCCGTGTCTCAGTCCCAGTGTGGCTGGTCGTCCTCTCAAACCAGCTACGGATCGTCGCCTTGGTGAGCCGTTACCCCACCAACTAGCTAATCCGATATCGGCCGCTCCAATAGTCGCAAGGTCTTGCGATCCCCTGCTTTCCCCCGTAGGGCGTATGCGGTATTAGCTACGCTTTCGCGTAGTTACTCCCCGTCCTACTGGGCACGTTCCGATACATTACTCACCCGTTCGCCACTCGCCACCAGACCGAAGTCCGTGCTGCCGTTCGACTTGCATGTGTAAGGCATCCCGCTAGCGTTCAAT
>cons0131|10
TCTGGGCCGTGTCTCAGTCCCAGTGTGGCTGGTCGTCCTCTCAAACCAGCTACGGATCGTCGCCTTGGTGAGCCGTTACCCCACCCAACTAGCTAACTCCGATATCGGCCGCTCCAATAGTGCAAGGTCTTGCGATCCCCTGCTTTCCCCCGTAGGGCGTATGCGGTATTAGCTACGCTTTCGCGTAGTTATCCCCGCTACTGGGCACGTTCCGATACATTACTCACCCGTTGCCACTCGCCACCAGACCGAAGTCCGTGCTGCCGTTCGACTTGCATGTGTAAGGCATCCCGCTAGCGTTCAAT
>cons0132|10
TCTGGGCCGTGTCTCAGTCCCAGTGTGGCTGGTCGTCCTCTCAAACCAGCTACGGATCGTCGCCTTGGTGAGCCGTTACCCCACCCAACTAGCTAACTCCGGATATCGGCCGCTCCAATAGTGCAAGGTCTTGCGATCCCCTGCTTTCCCCCGTAGGGCGTATGCGGTATTAGCTACGTCTTCGCGTAGTTATCCCCGCTACTGGGCACGTTCCGATACATTACTCACCCGTTCGCCACTCGCCACCAGACCGAAGTCCGTGCTGCCGTTCGACTTGCATGTGTAAGGCATCCCGCTAGCGTTCAAT
>cons0133|10
TCTGGGCCGTGTCTCAGTCCCAGTGTGGCTGGTCGTCCTCTCAAACCAGCTACGGATCGTCGCCTTGGGGAGCCGTTACCCCACCAACTAGCTAATCCGATATCGGCCGCTCCAATAGTGCAAGGTCTTGCGATCCCCTGCTTTCCCCCGTAGGGCGTATGCGGTATTAGCTACGCTTCGCGTAGTTATCCCCCGCTACTGGGCACGTTCCGATACATTACTCACCCGTTCGCCACTCGCCACCAGACCGAAGTCCGTGCTGCCGTTCGACTTGCATGTGTAAGGCATCCCGCTAGCGTTCAAT
>cons0134|10
TCTGGGCCGTGTCTCAGTCCCAGTGTGGCTGGTCGTCCTCTCAAACCAGCTACGGATCGTCGCCTTGGTGTACGCCGTTACCCCACCAACTAGCTAATCCGATATCGGCCGCTCCAATAGTCGCAAGGTCTTGCGATCCCCTGCTTTCCCCGTAGGGCGTATGCGGTATTAGCTACGCTTCGCGTAGTTATCCCCGCTACTGGGCACGTTCCGATACATTACTCACCCGTTCGCCACTCGCCACCAGACCGAAGTCCGTGCTGCCGTTCGACTTGCATGTGTAAGGCATCCCGCTAGCGTTCAAT
