# Supplementary material for: Rapid 16S rRNA Next-Generation Sequencing of Polymicrobial Clinical Samples for Diagnosis of Complex Bacterial Infections
Source: PLoS One. 2013 May 29;8(5):e65226. doi: 10.1371/journal.pone.0065226 (PMC3666980; doi:10.1371/journal.pone.0065226)
Supplement: File S1 — De-noised sequences. (TGZ) [file pone.0065226.s002.gz › denoised/CF65_denoised.fasta]

>cons0001|1626
TCTGGACCGTGTCTCAGTTCCAGTGTGACTGATCATCCTCTCAGACCAGTTACGGATCGTCGCCTTGGTAGGCCTTTACCCCACCAACTAGCTAATCCGACCTAGGCTCATCTGATAGCGTGAGGTCCGAAGATCCCCCACTTTCTCCCTCAGGACGTATGCGGTATTAGCGCCCGTTTCCGGACGTTATCCCCCACTACCAGGCAGATTCCTAGGCATTACTCACCCGTCCGCCGCTGAATCCAGGAGCAAGCTCCCTTCATCCGCTCGACTTGCATGTGTTAGGCCTGCCGCCAGCGTTCAAT
>cons0002|1428
TAAGGGCCGTGTCTCAGTCCCCTTGTGGCCGTTCACCCTCTCAGGCCGGCTACCCATCATCGCCTTGGTGAGCCGTTACCTCTCCAACTAGCTAATGGGACGCAAAGCTCTCTCACAGCGCATATAGCTTTCATAATCTTAGGATGCCCTAAAATCATAATATCAGGTATTAGCATTCGTTTCCAAATGTTGTCCCTAACTGTGAGGCAAGTTCTTTACGCGTTACTCACCCGTCCGCCACCCAAACCGAAGTTCAAGTAGACTTGCATGTGTTAAGCATTCTGTCAGCGTTCAT
>cons0003|1426
TCTGGGCCGTGTCTCAGTCCCAGTGTGGCGGATCATCCTCTCAGACCCGCTACTGATCGTCGCCTTGGTAGGCCTTTACCCCACCAACTAGCTAATCAGATATCGGCCGCTCGAATAACGCAAGGCCCGAAGGTCCCCTGCTTTCCTCCTCAGAGAATATGCGGTATTAGCTAATCTTTCGATTAGTTATCCCCCATTACTCGGTACGTTCCGATATATTACTCACCCGTTCGCCACTCGCCACCCAAGAAGCAAGCTTCTCTGTGCTGCCGTCCGACTTGCATGTGTAAAGCATGCCGCCAGCGTTCAAT
>cons0004|840
TCTGGGCCGTGTCTCAGTCCCAGTGTGGCCGATCACCCTCTCAGGTCGCTATGTATCGTCGCCTTGGTGAGCCGTTACCTCACCAACTAGCTAATACAACGCAGGTCCATCTCTTAGTGATGCAGTTGCACCTTTCAAGTCAACATCATGCAATGTCGACTTTTATGCGGTATTAGCTATCGTTTCCAATAGTTATCCCCCGCTAAGAGGCAGGTTACCTACGCGTTACTCACCCGTTCGCAACTCCTCCGCTCGGTGCAAGCACCAAGCTTCAGCGTTCTACTTGCATGTATTAGGCACGCCGCCAGCGTTCAT
>cons0005|753
TCTGGGCCGTGTCTCAGTCCCAATGTGGCCGTTCATCCTCTCAGACCGGCTACTGATCATTGCCTTGGTGGGCCGTTACCCCTCCAACTAGCTAATCAGACGCAATCCCCTCCTTCAGTGATAGCTTATAAATAGAGGCCACCTTTCATCCATCCTCGATGCCGAGGTTGGATCGTATGCGGTATTAGCAGTCGTTTCCAACTGTTGTCCCCCTCTGAAGGGCAGGTTGATTACGCGTTACTCACCCGTTCGCCACTAAGATTGATAGAAGCAAGCTTCCATCGCTCTTCGTTCGACTTGCATGTGTTAAGCACGCCGCCAGCGTTCGT
>cons0006|685
TCTGGGCCGTGTCTCAGTCCCAGTGTGGCCGATCACCCTCTCAGGTCGCTATGTATCGTCGCCTTGGTGAGCCGTTACCTCACCAACTAGCTAATACAACGCAGGTCCATCTGGTAGTGATGCAATTGCACCTTTCAAGCAGATATCATGCAATATCTACTGTTATGCGGTATTAGCTATCGTTTCCAATAGTTATCCCCCGCTACCAGGCAGGTTACCTACGCGTTACTCACCCGTTCGCAACTCATCCGGAGAAGCAAGCTCCTCCTTCAGCGTTCTACTTGCATGTATTAGGCACGCCGCCAGCGTTCGT
>cons0007|649
TCTGGGCCGTGTCTCAGTCCCAGTGTGGCCGGTCACCCTCTCAGGCCGGCTACCCGTCGTCGCCTTGGTGAGCCGTTACCTCACCAACAAGCTGATAGGCCGTGAGCCCATCTATAACCACTACATAACGCTTTCCACCAACACCCCATGCGGAGATTGGTCGTATCCGGTATTAGACCCAGTTTCCCAGGCTTATCCCAGAGTTAAAGGTAGGTTACTCACGTATTACTCACCCGTTCGCCACTAATCCACCTAGCAAGCTAGGCTTCATCGTTCGACTTGCATGTGTTAAGCACGCCGCCAGCGTTCGT
>cons0008|624
TCTGGGCCGTGTCTCAGTCCCAGTGTGGCCGATCACCCTCTCAGGTCGCTATGTATCGTCGCCTTGGTGAGCCGTTACCTCACCAACTAGCTAATACAACGCAGGTCCATCTGGTAGTGGAGCAATTGCCCCTTTCAAGCAGATATCATGCAATATCTACTGTTATGCGGTATTAGCTATCGTTTCCAATAGTTATCCCCCGCTACCAGGCAGGTTACCTACGCGTTACTCACCCGTTCGCAACTCATCCAGAAGAGCAAGCTCCTCCTTCAGCGTTCTACTTGCATGTATTAGGCACGCCGCCAGCGTTCAT
>cons0009|490
TCTGGGCCGTGTCTCAGTCCCAGTGTGGCCGATCACCCTCTCAGGTCGCTATGTATCGTCGCCTTGGTGAGCCGTTACCTCACCAACTAGCTAATACAACGCAGGTCCATCTGGTAGTGGTGCATTTGCACCTTTCAAGTAAATGTCATGCAACATCTACTGTTATGCGGTATTAGCTATCGTTTCCAATAGTTATCCCCCGCTACCAGGCAGGTTACCTACGCGTTACTCACCCGTTCGCAACTCATCCGGAAAGAGCAAGCTCCTTCCTTCAGCGTTCTACTTGCATGTATTAGGCACGCCGCCAGCGTTCAT
>cons0010|364
TCTGGGCCGTGTCTCAGTCCCAGTGTGGCCGATCACCCTCTCAGGTCGCTATGTATCGTCGCCTTGGTGAGCCGTTACCTCACCAACTAGCTAATACAACGCAGGTCCATCTGGTAGTGATGCAATTGCACCTTTTAATTGACTATCATGCAATAATCAATATTATGCGGTATTAGCTATCGTTTCCAATAGTTATCCCCCGCTACCAGGCAGGTTACCTACGCGTTACTCACCCGTTCGCAACTCATCCAGAGAAGCAAGCTCCTCCTTCAGCGTTCTACTTGCATGTATTAGGCACGCCGCCAGCGTTCGT
>cons0011|355
TCTGGGCCGTGTCTCAGTCCCAGTGTGGCCGATCACCCTCTCAGGTCGGCTATGTATCGTCGCCTAGGTGAGCCGTTACCTCACCTACTAGCTAATACAACGCAGGTCCATCTTGTAGTGGAGCAATTGCCCCTTTCAAATAAATGACATGTGTCATCCATTGTTATGCGGTATTAGCTATCGTTTCCAATAGTTATCCCCCGCTACAAGGCAGGTTACCTACGCGTTACTCACCCGTTCGCAACTCATCCAAGAAGAGCAAGCTCCTCTCTTCAGCGTTCTACTTGCATGTATTAGGCACGCCGCCAGCGTTCGT
>cons0012|338
TTTGGACCGTGTCTCAGTTCCAATGTGGGGGACCTTCCTCTCAGAACCCCTACTGATCGTCGCCTTGGTGAGCCGTTACCTCACCAACAAGCTAATCAGACGCATCCCCATCCTTTACCGATAAATCTTTTATTCATATCTGATGCCATCAATGAATTACATCGGGTATTAGGCCGTCTTTCAACGGGGTATCCCCAAGTAAAGGGCAGGTTGGATACGCGATACTCACCCGTGCGCCGGTCGACGTCCAAAATGTGCAAGCACATAATGCCGTTTCCCCTCGACTTGCATGTGTTAAGCCTATAGCTAGCGTTCAT
>cons0013|318
TCTGGGCCGTGTCTCAGTCCCAATGTGGCCGTTCATCCTCTCAGACCGGCTACTGATCATCGCCTTGGTGGGCCGTTACCCCTCCAACTAGCTAATCAGACGCAATCCCCTCCTTCAGTGATAGCTTATAAATAGAGGCCACCTTTCATCCATCCTCGATGCCGAGATTGGATCGTATGCGGTATTAGCAGTCGTTTCCAACTGTTGTCCCCCTCTGAAGGGCAGGTTGATTACGCGTTACTCACCCGTTCGCCACTAAGATTCTTAGAAGCAAGCTTCCAAGTCTCTTCGTTCGACTTGCATGTGTTAAGCACGCCGCCAGCGTTCGT
>cons0014|301
TCTGGTCCGTGTCTCAGTACCAGTGTGGGGTTCAACCTCTCAGTTCCCCTACCATCGTCGCCTTGGTGAGCCGTTACCTCACCAACTAGCTAATGGGACGCATGCCTATCTCACAGCGAATTTCATTTCCTCTACATTGGATGCCCAACATAGAGTGTACGCGGTATTAGTCCGTCTTTCGACGGGTTATCCCCCTCTGTGAGGCAAGTTGCATACGCGTTACGCACCCGTGCGCCGGTCGCCATCAGTCTTAGCAAGCTAAGACCATGCTGCCCCTCGACTTGCATGTGTTAAGCCTATCGCTAGCGTTCAT
>cons0015|300
TCTGGGCCGTGTCTCAGTCCCAGTGTGGCCGATCACCCTCTCAGGTCGCTATGTATCGTCGCCTTGGTGAGCCGTTACCTCACCAACTAGCTAATACAACGCAGGTCCATCTGGTAGTGGAGCAATTGCCCCTTTCAAGTAGATGTCATGCAACATCTACTGTTATGCGGTATTAGCTATCGTTTCCAATAGTTATCCCCCGCCTACCAGGCAGGTTACCTACGCGTTACTCACCCGTTCGCAACTCATCCGGAAAGAGCAAGCTCCTTCCTTCAGCGTTCTACTTGCATGTATTAGGCACGCCGCCAGCGTTCAT
>cons0016|244
TCTGGGCCGTGTCTCAGTCCCAGTGTGGCCGATCACCCTCTCAGGTCGCTATGTATCGTCGCCTTGGTGAGCCGTTACCTCACCAACTAGCTAATACAACGCAGGTCCATCTGGTAGTGGAGCAATTGCCCCTTTCAAGTAGATGTCATGCAACATCTACTGTTATGCGGTATTAGCTATCCGTTTCCAATAGTTATCCCCCGCCTACCAGGCAGGTTACCTACGCGTTACTCACCCGTTCGCAACTCATCCGGAAAGAGCAAGCTCCTTCCTTCAGCGTTCTACTTGCATGTATTAGGCACGCCGCCAGCGTTCAT
>cons0017|232
TTTGGACCGTGTCTCAGTTCCAATGTGGGGGACCTTCCTCTCAGAACCCCTACTGATCGTAGCCTTGGTGGGCCGTTACCCGCACCAACAAGCTAATCAGACGCATCCCCATCCTCCACCGATGAATCTTTGGTCCACGTCAGATGCCATATGTGGACAACATCGGGTATTAGGCCGTCTTTCAACGGGGTATCCCCGAGTGGAGGGAAGGTTGGATACGCGATACTCACCCGTGCGCCGGTCGACGTCCAAAATGTGCAAGCACATAATGCCGTTTCCCCTCGACTTGCATGTGTTAAGCCTATAGCTAGCGTTCAT
>cons0018|214
TTTGGACCGTGTCTCAGTTCCAATGTGGGGGACCTTCCTCTCAGAACCCCTACTGATCGTTGCCTTGGTGGGCCGTTACCCCGCCAACAAGCTAATCAGACGCATCCCCATCCATAACCGATAAATCTTTACTTCACATCTGATGCCGTCAGTGAAGACCATAAGGTATTAGTCTGCCTTTCGGCAGGTTATCCCTTAGTCATGGGAAGGTTGGATACGCGTTACTCACCCGTGCGCCGGTCGACGTCCAAAAAGTGCAAGCACTTAATGCCGTTTCCCCTCGACTTGCATGTGTTAAGCCTGTAGCTAGCGTTCAT
>cons0019|200
TCTGGGCCGTGTCTCAGTCCCAGTGTGGCCGATCACCCTCTCAGGTCGGCTATGTATCGTGCCTTGGTGAGCCGTTACCTCACCAACTAGCTAATACAACGCAGGTCCATCTGGTAGTGGTGCAATTGCACCTTTCAAGCAGCTATCATGCGATATCTACTGTTATGCGGTATTAGCTATCGTTTCCAATAGTTATCCCCCGCTACCAGGCAGGTTACCTACGCGTTACTCACCCGTTCGCAACTCATCCAGAAGAGCAAGCTCCTCCTTCAGCGTTCTACTTGCATGTATTAGGCACGCCGCCAGCGTTCGT
>cons0020|200
TCTGGGCCGTGTCTCAGTCCCAGTGTGGCCGATCACCCTCTCAGGTCGCTATGTATCGTCGCCTTGGTGAGCCGTTACCTCACCAACTAGCTAATACAACGCAGGTCCATCTGGTAGTGGAGCAATTGCCCCTTTCAAGTAGATGTCATGCAACATCTACTGTTATGCGGTATTAGCTATCGTTTCCAATAGTTATCCCCGCCTACCAGGCAGGTTACCTACGCGTTACTCACCCGTTCGCAACTCATCCGGAAAGAGCAAGCTCCTTCCTTCAGCGTTCTACTTGCATGTATTAGGCACGCCGCCAGCGTTCAT
>cons0021|183
TCTGGGCCGTGTCTCAGTCCCAGTGTGGCCGATCACCCTCTCAGGTCGGCTATGTATCGTTGCCTTGGTGAGCCGTTACCTCACCAACTAGCTAATACAACGCAGGTCCATCTGGTAGTGGTGCAATTGCACCTTTCAAGCAAATATCATGCGATATCTACTGTTATGCGGTATTAGCTATCGTTTCCAATAGTTATCCCCCGCTACCAGGCAGGTTACCTACGCGTTACTCACCCGTTCGCAACTCATCCGGAAAGAGCAAGCTCCTCCTTCAGCGTTCTACTTGCATGTATTAGGCACGCCGCCAGCGTTCGT
>cons0022|162
TCTGGACCGTGTCTCAGTTCCAATGTGGCCGTTCATCCTCTCAGACCGGCTACTGATCGTCGCCTTGGTGGGCCGTTACCCCTCCAACTAGCTAATCAGACGCAAACCCCTCCTCCGGCGATAGCTTATAAATAGAGGCCATCCTTTCTTCCGACAGTCATGCGACTTTCGGAACGTATTCGGTATTAGCAGCCGTTTCCAGCTGTTGTCCCCATCCGTAGGGCAGGTTGTTTACGCGTTACTCACCCGTTTGCCACTAGATTGTAGAAAAAGCAAGCTTTCTCTACGCTCTCGTTCGACTTGCATGTGTTAAGCACGCCGCCAGCGTTCGT
>cons0023|152
TCTGGGCCGTGTCTCAGTCCCAGTGTGGCTGGTCATCCTCTCAGACCAGCTAGAGATCGTCGGCTTGGTGAGCCTTTACCTCACCAACTACCTAATCCCACTTGGGCTCATCCTATGGCATGTGGCCCGAAGGTCCCACACTTTAATCTTTCGATATTACGCGGTATTAGCTACAGTTTCCCGTAGTTATCCCCCTCCATAAGCTAGATTCCCAAGCATTACTCACCCGTCCGCCACTCGTCATCAAAGAAGCAAGCTTCTTTATGTTACCGTTCGACTTGCATGTGTTAAGCCTGCCGCCAGCGTTCAAT
>cons0024|126
TCTGGGCCGTGTCTCAGTCCCAGTGTGGCCGATCACCCTCTCAGGTCGCTATGTATCGTCGCCTTGGTGAGCCGTTACCCCACCAACTAGCTAATACAACGCAGGTCCATCTGGTAGTGATGCAATTGCACCTTTTAAGCAAATGTCATGCAACATCTACTATTATGCGGTATTAGCTATCGTTTCCAATAGTTATCCCCCGCTACCAGGCAGGTTACCTACGCGTTACTCACCCGTTCGCAACTCATCCAGAGAAGCAAGCTCCTCCTTCAGCGTTCTACTTGCATGTATTAGGCACGCCGCCAGCGTTCGT
>cons0025|119
TTTGGACCGTGTCTCAGTTCCAATGTGGGGGACCTTCCTCTCAGAACCCCTACTGATCGTCGGCTAGGTGGGCCATTACCCCGCCTACTACCTAATCAGACGCATCGCCATCCTTTACCAATAATCTTTAGTTGCAACAAGATGCCTCATCGCAACACTATCAGGTATTAATCTTACTTTCGCAAGGCTATCCCTGAGTAAAGGGCAGGTTCGATACGCGTTACGCACCCGTGCGCCGGTCGACGCCCATTAAAAGCAAGCTTTCAATGTCGTTTCCCCTCGACTTGCATGTGTTAAGCCTGTAGCTAGCGTTCAT
>cons0026|116
TCTGGGCCGTGTCTCAGTCCCAGTGTGGCCGATCACCCTCTCAGGTCGCTATGTATCGTCGCCTTGGTGAGCCGTTACCTCACCAACTAGCTAATACAACGCAGGTCCATCTGGTAGTGATGCAATTGCACCTTTTAAGCAAATGTCATGCGACATCTACTGTTATGCGGTATTAGCTATCGTTTCCAATAGTTATCCCCCGCTACCAGGCAGGTTACCTACGCGTTACTCACCCGTTCGCAACTCATCCGCTCGGTGCAAGCACCAAGCTTCAGCGTTCTACTTGCATGTATTAGGCACGCCGCCAGCGTTCGT
>cons0027|113
TCTGGGCCGTGTCTCAGTCCCAGTGTGGCCGATCACCCTCTCAGGTCGCTATGTATCGTCGCCTTGGTGAGCCGTTACCCCACCAACTAGCTAATACAACGCAGGTCCATCTGGTAGTGGTGCAATTGCACCTTTCAAACAGTTGTCATGCAACAACTGCTATTATGCGGTATTAGCTATCGTTTCCAATAGTTATCCCCCGCTACCAGGCAGGTTACCTACGCGTTACTCACCCGTTCGCAACTCATCCGGAGAAGCAAGCTCCTCCTTCAGCGTTCTACTTGCATGTATTAGGCACGCCGCCAGCGTTCGT
>cons0028|110
TCTGGGCCGTGTCTCAGTCCCAATGTGGCCGTTCATCCTCTCAGACCGGCTACTGATCATCGCCTTGGTGGGCCGTTACCCCTCCAACTAGCTAATCAGACGCAATCCCCTCCTTCAGTGATAGCTTATAAATAGAGGCCACCTTTCATCCATCCTCGATGCCGAGGTCAGATCGTATGCGGTATTAGCAGTCGTTTCCAACTGTTGTCCCCCTCTGAAGGGCAGGTTGATTACGCGTTACTCACCCGTTCGCCACTAAGATTGATAGAAGCAAGCTTCCATCGCTCTTCGTTCGACTTGCATGTGTTAAGCACGCCGCCAGCGTTCGT
>cons0029|109
TCTGGGCCGTGTCTCAGTCCCAGTGTGGCCGATCACCCTCTCAGGTCGGCTATGCATCGTCGCCTTGGTAGGCCTTTACCCCACCAACTAGCTAATGCACCGCAAAGCCATCTCATAGTGTTAGCCGAAACCAACTTTTAAACATTTATCATGCGATTTATGTTGTTATCCGGTATTAGCTATCGTTTCCAATAGTTGTCCCCGTCTATGAGGCAGGTTCTTTACGTGTTACTCACCCGTTCGCCGCTAAGTTTTTCTAGTGCAAGCACCAGAAAACTTCGCTCGACTTGCATGTATTAGGCACGCCGCCAGCGTTCGT
>cons0030|105
TTTGGGCCGTGTCTCAGTCCCAATGTGGCCGGTCATCCTCTCAGATCGGCTACTGATCGTTGCTTTGGTAGGCTTTTACCCTGCCAACTGGCTAATCAGACGCGGGTCCATCTTATGGCGATAAATCTTTTCACCCTGTACCATGCGGTACTGTGTGCTTATGCGGTATTAGCAGTGATTTCTCTCTGTTATCCCCCTCCATAAGGCAGGTTACCCACGTGTTACTCACCCGTCCGCCACTAGATAACGTATCTTCCGGCCGAAGCTTTCCGATACGCATCTCGTTCGACTTGCATGTGTTAGGCACGCCGCCAGCGTTCAAT
>cons0031|104
TCTGGACCGTGTCTCAGTTCCAGTGTGACTGATCATCCTCTCAGACCAGTTATGCGTCATAGCCTTGGTGAGCCATTACCTCACCAACTAGCTGATACAATATAGCCTCATCCTACACCGAAAAACTTTCCCTATCTAACTTATGCTAGAGAGGAGTATAGAGTATTAGCAGTCGTTTCCAACTGTTGTCCTCTAGTGTAGGGCAGATTAGCTATACATTACTCACCCGTGCGCCACTAACTCATAAGAGCAAGCTCTTACTTGTCCGTTCGACTTGCATGTATTAGGCACGCCGCCAGCGTTCACT
>cons0032|104
TCTGGGCCGTGTCTCAGTCCCAGTGTGGCCGATCACCCTCTCAGGTCGCTATGTATCGTCGCCTTGGTGAGCCGTTACCCCACCAACTAGCTAATACAACGCAGGTCCATCTGGTAGTGATGCAATTGCACCTTTCAAGCAGATATCATGCAATATCTACTGTTATGCGGTATTAGCTATCGTTTCCAATAGTTATCCCCCGCTACCAGGCAGGTTACCTACGCGTTACTCACCCGTTCGCAACTCATCCGGAGAAGCAAGCTCCTCCTTCAGCGTTCTACTTGCATGTATTAGGCACGCCGCCAGCGTTCGT
>cons0033|101
TCTGGGCCGTGTCTCAGTCCCAGTGTGGCCGATCACCCTCTCAGGTCGCTATGTATCGTCGCCTTGGTGAGCCGTTACCTCACCAACTAGCTAATACAACGCAGGTCCATCTGGTAGTGATGCAATTGCATCTTTCAATTAATTATCATGCGACAATTAATATCATGCGGTATTAGCTATCGTTTCCAATAGTTATCCCCCGCTACCAGGCAGGTTACCTACGCGTTACTCACCCGTTCGCAACTCATCCAAGAAGAGCAAGCTCCTCTCTTCAGCGTTCTACTTGCATGTATTAGGCACGCCGCCAGCGTTCGT
>cons0034|100
TCTGGGCCGTGTCTCAGTCCCAGTGTGGCCGATCACCCTCTCAGGTCGGCTATGTATCGTTGCCTTGGTGAGCCGTTACCTCACCAACTAGCTAATACAACGCAGGTCCATCTGGTAGTGGTGCAATTTGCACCTTTCAAGCAGCTATCATGCGATATCTACTGTTATGCGGTATTAGCTATCGTTTCCAATAGTTATCCCCCGCTACCAGGCAGGTTACCTACGCGTTACTCACCCGTTCGCAACTCATCCGGAAAGAGCAAGCTCCTCCTTCAGCGTTCTACTTGCATGTATTAGGCACGCCGCCAGCGTTCGT
>cons0035|100
TCTGGGCCGTGTCTCAGTCCCAGTGTGGCCGATCACCCTCTCAGGTCGCTATGTATCGTCGCCTTGGTGAGCCGTTACCTCACCAACTAGCTAATACAACGCAGGTCCATCTGGTAGTGGAGCAATTGCCCCTTTCAAGTAGATGTCATGCAACATCTACTGTTATGCGGTATTAGCTATCCGTTTCCAATAGTTATCCCCGCCTACCAGGCAGGTTACCTACGCGTTACTCACCCGTTCGCAACTCATCCGGAAAGAGCAAGCTCCTTCCTTCAGCGTTCTACTTGCATGTATTAGGCACGCCGCCAGCGTTCAT
>cons0036|100
TCTGGGCCGTGTCTCAGTCCCAGTGTGGCCGATCACCCTCTCAGGTCGCTATGTATCGTCGCCTTGGTGAGCCGTTACCTCACCAACTAGCTAATACAACGCAGGTCCATCTGGTAGTGGAGCAATTGCCCCTTTCAAGTAGATGTCATGCAACATCTACTGTTATGCGGTATTAGCTATCCGTTTCCAATAGTTATCCCCCGCTACCAGGCAGGTTACCTACGCGTTACTCACCCGTTCGCAACTCATCCGGAAAGAGCAAGCTCCTTCCTTCAGCGTTCTACTTGCATGTATTAGGCACGCCGCCAGCGTTCAT
>cons0037|100
TCTGGTCCGTGTCTCAGTACCAGTGTGGGGTTCAACCTCTCAGTTCCCCTACCCATCGTCGCCTTGGTGAGCCGTTACCTCACCAACTAGCTAATGGGACGCATGCCTATCTCACAGCGAATTTCATTTCCTCTACTTTGGATGCCCAAAGTGGAGTGTACGCGGTATTAGTCCGTCTTTCGACGGGTTATCCCCCTCTGTGAGGCAAGTTGCATACGCGTTACGCACCCGTGCGCCGGTCGCCATCAGTCTTAGCAAGCTAAGACCATGCTGCCCCTCGACTTGCATGTGTTAAGCCTATCGCTAGCGTTCAT
>cons0038|100
TCTGGTCCGTGTCTCAGTACCAGTGTGGGGTTCAACCTCTCAGTTCCCCTACCCATCGTCGCCTTGGTGAGCCGTTACCTCACCAACTAGCTAATGGGACGCATGCCTATCTCACAGCGAATTTCATTTCCTCTACATTGGATGCCCAACATAGAGTGTACGCGGTATTAGTCCGTCTTTCGACGGGTTATCCCCCTCTGTGAGGCAAGTTGCATACGCGTTACGCACCCGTGCGCCGGTCGCCATCAGTCTTAGCAAGCTAAGACCATGCTGCCCCTCGACTTGCATGTGTTAAGCCTATCGCTAGCGTTCAT
>cons0039|100
TCTGGTCCGTGTCTCAGTACCAGTGTGGGGGGTCAACCTCTCAGTCCCCCTACCCATCGTTGCCTTGGTAAGCCGTTACCTTACCAACTAGCTAATGGGACGCATGCCCATCTGTAATCAATAAATCTTTCCGTCTATCCCCATGCGGAGAAAGAAGAATATAGGTATTAGTCCGACTTTCACCGGGTTATTCCCTAATTACAGGCAGGTTGCATACGCGTTACGCACCCGTGCGCCGGTCGCCATCTATCTTAGCAAGCTAAATAATGCTGCCCCTCGACTTGCATGTGTTAAGCCTATCGCTAGCGTTCAT
>cons0040|100
TCTGGGCCGTGTCTCAGTCCCAGTGTGGCCGATCACCCTCTCAGGTCGGCTATGTATCGTGCCTTGGTGAGCCGTTACCTCACCAACTAGCTAATACAACGCAGGTCCATCTGGTAGTGGTGCAATTTGCACCTTTCAAGCAGCTATCATGCGATATCTACTGTTATGCGGTATTAGCTATCGTTTCCAATAGTTATCCCCCGCTACCAGGCAGGTTACCTACGCGTTACTCACCCGTTCGCAACTCATCCGGAAAGAGCAAGCTCCTCCTTCAGCGTTCTACTTGCATGTATTAGGCACGCCGCCAGCGTTCGT
>cons0041|98
TCTGGGCCGTGTCTCAGTCCCAGTGTGGCCGATCACCCTCTCAGGTCGCTATGTATCGTCGCCTTGGTGAGCCGTTACCTCACCAACTAGCTAATACAACGCAGGTCCATCTCTTAGTGATGCATTGCACCTTTCAAGTCAACATCATGCAATGTCGACTTTTATGCGGTATTAGCTATCGTTTCCAATAGTTATCCCCCGCTAAGAGGCAGGTTACCTACGCGTTACTCACCCGTTCGCAACTCTTCCAGAAGAGCAAGCTCCTCCTTCAGCGTTCTACTTGCATGTATTAGGCACGCCGCCAGCGTTCAT
>cons0042|97
TCTGGACCGTGTCTCAGTTCCAGTGTGGGGGACCTTCCTCTCAGAACCCCTACCGATCGAAGGCTAGGTGGGCCGTTACCCCGCCTACTACCTAATCGGACGCATCACCATCTCATACCGATAAATCTTTGATTAGTCCACCATGCGGAGAACTAATAACATCGGGTATTAATCTTACTTTCGCAAGGCTATCCCCGAGTATGAGGCAGGTTTGATACGCGTTACGCACCCGTGCGCCGGTCGCCGGCATTGAAAGCAAGCTTTCAACCCGCTGCCCCTCGACTTGCATGTGTTAAGCCTGTAGCTAGCGTTCAT
>cons0043|92
TCTGGTCCGTGTCTCAGTACCAGTGTGGGGTTCAACCTCTCAGTTCCCCTACCATCGTCGCCTTGGTGAGCCGTTACCTCACCAACTAGCTAATGGGACGCATGCCTATCTCACAGCGAATTTCATTTCCTTGGGATAGGATGCCCTATCCCAAGTGTACGCGGTATTAGTCCGTCTTTCGACGGGTTATCCCCCTCTGTGAGGCAAGTTGCATACGCGTTACGCACCCGTGCGCCGGTCGCCATCAGTCTTAGCAAGCTAAGACCATGCTGCCCCTCGACTTGCATGTGTTAAGCCTATCGCTAGCGTTCAT
>cons0044|89
TCTGGACCGTGTCTCAGTTCCAGTGTGACTGATCATCCTCTCAGACCAGTTATGCGTCATAGCCTTGGTGAGCCATTACCTCACCAACTAGCTGATACAATATAGCCTCATCCTACACCGAAAAACTTTCCCTATCTAACTTATGTAGACAGGAGTATAGAGTATTAGCAGTCGTTTCCAACTGTTGTCCTCTAGTGTAGGGCAGATTAGCTATACATTACTCACCCGTGCGCCACTAACTCATAAGAGCAAGCTCTTACTTGTCCGTTCGACTTGCATGTATTAGGCACGCCGCCAGCGTTCACT
>cons0045|85
TCTGGGCCGTGTCTCAGTCCCAGTGTGGCCGATCACCCTCTCAGGTCGGCTATGTATCGTTGCCTTGGTGAGCCGTTACCCCACCAACTAGCTAATACAACGCAGGTCCATCTGGTAGTGGTGCAATTGCACCTTTTAATTGACTATCATGCAATAATCAATATTATGCGGTATTAGCTATCGTTTCCAATAGTTATCCCCCGCTACCAGGCAGGTTACCTACGCGTTACTCACCCGTTCGCAACTCATCCAGAGAAGCAAGCTCCTCCTTCAGCGTTCTACTTGCATGTATTAGGCACGCCGCCAGCGTTCGT
>cons0046|80
TCTGGGCCGTGTCTCAGTCCCAGTGTGGCCGATCACCCTCTCAGGTCGGCTATGCATCGTCGCCTTGGTAGGCCTTTACCCCACCAACTAGCTAATGCACCGCAAAGCCATCTCATAGTGTTAGCATAACCAACTTTTAAGTATCTTTCATGCGAGAAATACTGTTATCCGGTATTAGCTATCGTTTCCAATAGTTGTCCCAGTCTATGAGGCAGGTTCTTTACGTGTTACTCACCCGTTCGCCGCTAAGTTTTTCTAGTGCAAGCACCAGAAAACTTCGCTCGACTTGCATGTATTAGGCACGCCGCCAGCGTTCGT
>cons0047|76
TTTGGACCGTATCTCAGTTCCAATGTGGGGGACCTTCCTCTCAGAACCCCTACCCATCGAAGGATTGGTGGGCCGTTACCCCGCCAACTTCCTAATGGGACGCACCGCCATCCATCACCGCCCGAAGGCTTTACTCAATCATACATGCATACAACTGAGACCATCAGGTATTAATCTTGCTTTCGCAAGCCTATCCCTGTGTGATGGGCAGGTTCGGTACGCGTTACTCACCCGTGCGCCGGTCGCCGGCATACTTAGCAAGCTAAGCATCCGCTGCCCCACGACTTGCATGTGTTAAGCCTGTAGCTAGCGTTCAT
>cons0048|75
TCTGGGCCGTGTCTCAGTCCCAGTGTGGCCGATCACCCTCTCAGGTCGGCTATGTATCGTTGCCTTGGTGAGCCGTTACCTCACCAACTAGCTAATACAACGCAGGTCCATCTGGTAGTGGTGCAATTGCACCTTTCAAGCAGCTATCATGCGATATCTACTGTTATGCGGTATTAGCTATCGTTTCCAATAGTTATCCCCCGCTACCAGGCAGGTTACCTACGCGTTACTCACCCGTTCGCAACTCATCCAGAAAGAGCAAGCTCCTCCTTCAGCGTTCTACTTGCATGTATTAGGCACGCCGCCAGCGTTCGT
>cons0049|68
TCTGGGCCGTGTCTCAGTCCCAGTGTGGCCGGTCACCCTCTCAGGCCGGCTACCCGTCGTCGCCTTGGTAAGCCATTACCTCACCAACAAGCTGATAGGCCGTGAGCCCATCTAAAACCACTCCATAACGCTTTCCACCAACACCCCATGCAGAGATTGGTCGTATCCGGTATTAGACCCAGTTTCCCAGGCTTATCCCAGAGTCAAAGGTAGGTCACTCACGTATTACTCACCCGTTCGCCACTAATCCACGGTGCAAGCACCGCTTCATCGTTCGACTTGCATGTGTTAAGCACGCCGCCAGCGTTCGT
>cons0050|67
TCTGGACCGTGTCTCAGTTCCAGTGTGGGGGACCTTCCTCTCAGAACCCCTACCGATCGAAGGCTAGGTGGGCCGTTACCCCGCCTACTACCTAATCGGACGCATCACCATCTCATACCGATAAATCTTTGATTAATCCACCATGCGGTGAACTAATAACATCGGGTATTAATCTTACTTTCGCAAGGCTATCCCCGAGTATGAGGCAGGTTTGATACGCGTTACGCACCGTGCGCCGGTCGCCATCAGAAGAAGCAAGCTTCTTCCATGCTGCCCCTCGACTTGCATGTGTTAAGCCTGTAGCTAGCGTTCAT
>cons0051|66
TCTGGGCCGTGTCTCAGTCCCAGTGTGGCGGATCATCCTCTCAGACCCGCTACTGATCGTCGCCTTGGTAGGCCTTTACCCCACCAACTAGCTAATCAGATATCGGCCGCTCAAACAGCGCAAGGCCCAAAGGTCCCCTGCTTTCTTCCTCAGAAAATATGCGGTATTAGCTAATCTTTCGATTAGTTATCCCCCACTGCTCGGTACGTTCCGATATGTTACTCACCCGTTCGCCACTCGCCACCCAAGAAGCAAGCTTCTCTGTGCTGCCGTCCGACTTGCATGTGTAAAGCATGCCGCCAGCGTTCAAT
>cons0052|63
TCTGGGCCGTGTCTCAGTCCCAGTGTGGCCGATCACCCTCTCAGGTCGCTATGTATCGTCGCCTTGGTGAGCCGTTACCTCACCAACTAGCTAATACAACGCAGGTCCATCTGGTAGTGATGCAATTGCACCTTTCAAGCAGTTGTCATGCAACAACTGCTATTATGCGGTATTAGCTATCGTTTCCAATAGTTATCCCCCGCTACCAGGCAGGTTACCTACGCGTTACTCACCCGTTCGCAACTCATCCGGAGAAGCAAGCTCCTCCTTCAGCGTTCTACTTGCATGTATTAGGCACGCCGCCAGCGTTCGT
>cons0053|63
TCTGGTCCGTATCTCAGTACCAGTGTGGGGGACATCCCTCTCAGAACCCCTATCTATCGTACCTTGGGGAGCCGTTACCTCTCCAACTAGCTAATAGAACGCATACTCATCTTTCACCACCGTAGCTTTAATAATAATATGATGCCACACCATTATTCTATGGGGTATTAATCCAAATTTCTTCGGGCTATCCCCCAGTGAAAGGCAGATTGTATACGCGTTACGCACCCGTACGCCGGTTTCAGCCCGAAAGCTTATCCCTCGACTTGCATGTGTTAGGCCTGCCGCTAGCGTTCAT
>cons0054|58
TCTGGTCCGTGTCTCAGTACCAGTGTGGGGTTCAACCTCTCAGTTCCCCTACCATCGTCGCCTTGGTGAGCCGTTACCTCACCAACTAGCTAATGGGACGCATGCCTATCTCACAGCGAATTTCATTTCCTCTACTTTGGATGCCCAAAGTGGAGTGTACGCGGTATTAGTCCGTCTTTCGACGGGTTATCCCCCTCTGTGAGGCAAGTTGCATACGCGTTACGCACCCGTGCGCCGGTCGCCATCAGTCTTAGCAAGCTAAGACCATGCTGCCCCTCGACTTGCATGTGTTAAGCCTATCGCTAGCGTTCAT
>cons0055|55
TCTGGGCCGTGTCTCAGTCCCAGTGTGGCCGATCACCCTCTCAGGTCGCTATGTATCGTCGCCTTGGTGAGCCGTTACCTCACCAACTAGCTAATACAACGCAGGTCCATCTGGTAGTGGTGCATTTGCACCTTTTAAACAGCTGTCATGCAACAACTGTTGTTATGCGGTATTAGCCTATCGTTTCCAATAGTTATCCCCCGCTACCAGGCAGGTTACCTACGCGTTACTCACCCGTTCGCAACTCATCCGGAAAGAGCAAGCTCCTTCCTTCAGCGTTCTACTTGCATGTATTAGGCACGCCGCCAGCGTTCAT
>cons0056|53
TCTGGGCCGTGTCTCAGTCCCAGTGTGGCCGATCACCCTCTCAGGTCGCTATGTATCGTCGCCTTGGTGAGCCGTTACCCCACCAACTAGCTAATACAACGCAGGTCCATCTGGTAGTGGTGCATTTGCACCTTTCAATTGACTATCATGCAATAGTCAATGTTATGCGGTATTAGCTATCGTTTCCAATAGTTATCCCCCGCTACCAGGCAGGTTACCTACGCGTTACTCACCCGTTCGCAACTCATCCAGAAGAGCAAGCTCTCCCTTCAGCGTTCTACTTGCATGTATTAGGCACGCCGCCAGCGTTCGT
>cons0057|53
TAAGGGCCGTATCTCAGTCCCCTTGTGGCCGTCCACCCTCTCAGGCCGGCTACCTATCTTCGCCTTGGTGGGCCGTTACCCCTCCAACTAGCTAATAGGACGCAAGGCTCTCCGCAGGCGTCTCCTTTCATCACTAAGCTATGCGGCTTAATGACCTTATCCGGTCTTGTCAGCAGTTTCCTACTGTTATCCCGGTCCCGCAGGCAAGTTCCTTACGCGTTACTCACCCGTCCGCCATGGTTACCATGTGCCAAGCACCACTTCCCCATCGACTTGCATGTGTTAAGCATTCTGTCAGCGTTCAT
>cons0058|49
TCTGGGCCGTGTCTCAGTCCCAGTGTGGCCGATCACCCTCTCAGGTCGGCTATGCATCGTCGCCTTGGTAGGCCTTTACCCCACCAACTAGCTAATGCACCGCAAAGCCATCTCATAGTGTTAGCAAAACCAACTTTCAAACATCAACCATGCAGTTAATGCTGTTATCCGGTATTAGCTATCGTTTCCAATAGTTGTCCCAGTCTATGAGGCAGGTTCTTTACGTGTTACTCACCCGTTCGCCGCTAAGTTTTCCGGTGCAAGCACCAGAAAAACTTCGCTCGACTTGCATGTATTAGGCACGCCGCCAGCGTTCGT
>cons0059|49
TCTGGGCCGTGTCTCAGTCCCAATCTGGCTGGTCGGTCTCTCAACCCAGCTACCCATCATTGCCTTGGTAGGCCGTTACCCCACCAACAAGCTAACAGGCCGCGGGCCCATCCCTCTCCGCCGGAGCTTTCTCGAGTCTTCCATGCGGAAGTCCCGAAGTATTCGGTATTATCCACGGTTTCCCGTGGCTATCCCAATGAGAGGGGCAGGTTGCCCACGTGTTACTCAGCCGTTCGCCACTTTATACACACCCGAAGGTGCTTTAATCGTTCGACTTGCATGTGTTAGGCGCGCCGCCAGCGTTCAT
>cons0060|48
TCTGGGCCGTGTCTCAGTCCCAGTGTGGGGGATCACCCTCTCAGGCCCCCTAAAGATCGTTGCCTTGGTAAGCCGTTACCTTACCAACTAGCTAATCTTGTGCGTGCTCATCCTTATCCGCCGTAACTTTTAATATGAAATGATGCCATCCCATATGTTATAGGGTATTAATCCGGATTTCTCCGGGCTATCCCCTTGATAAGGGTAGATTGCACACATGTTCCGCACCCGTACGCCGCTCTCATCGTCAGTTAGCAAGCTAACCAACAAATCCCGCTCGGCTTGCATGTGTTAGGCCTCCCGCTAGCGTTCAT
>cons0061|43
TCTGGACCGTGTCTCAGTTCCAGTGTGGGGGACCTTCCTCTCAGAACCCCTACCGATCGATGGCTAGGTGGGCCGTTACCCCGCCTACTACCTAATCGGACGCATCACCATCTCATACCGATAATCTTTGGTTATATCACCATGCGGTAACATAACAACATCGGGTATTAATCTTACTTTCGCAAGGCTATCCCCGAGTATGAGGCAGGTTTGATACGCGTTACGCACCCGTGCGCCGGTCGCCATCAGAAGAAGCAAGCTTCTTCCATGCTGCCCCTCGACTTGCATGTGTTAAGCCTGTAGCTAGCGTTCAT
>cons0062|41
TCTGGTCCGTGTCTCAGTACCAGTGTGGGGGACTTTCCTCTCAGAACCCCTAACCATCGTAGGCTTGGTGAGCCGTTACCTCACCAACTACCTAATGGTACGCATGCCCATCCACAACCGATAAATCTTTAACAAATAACACCATGCGGTGTCCCTGTTTTATGAAGTATTAGACCGACTTTCGCCGGATTATTCTTCTGTTGTGGGTAGGTTGCATACGCGTTACTCACCCGTGCGCCGGTCGCCAACTTTGTATTGCTACAAATTGCTGCCCCTCGACTTGCATGTGTTAAGCCTGTCGCTAGCGTTCAT
>cons0063|40
TAAGGGCCGTATCTCAGTCCCCTTGTGGCCGTCCACCCTCTCAGGCCGGCTACCTATCTTCGCCTTGGTGGGCCGTTACCCCTCCAACTAGCTAATAGGACGCAAGGCTCTCCGCAGGCGTCTCCTTTCATCACTAAGCTATGCAGCTTAATGACCTTATCCGGTATTATCAGCAGTTTCCTGCTGTTATCCCAGTCCCGCAGGCAAGTTCCTTACGCGTTACTCACCCGTCCGCCATGGTTACCATGTGCAAGCACCACTTCCCCATCGACTTGCATGTGTTAAGCATTCTGTCAGCGTTCAT
>cons0064|39
TCTGGACCGTGTCTCAGTTCCAGTGTGACTGATCATCCTCTCAGACCAGTTACGCGTCATAGCCTTGGTAAGCCATTACCTTACCAACTAGCTGATACGATATAGCCCTATCCATTACCGAAAACTTTCCCGTATCTACTTATATAGATACGGAGTATAAGGTATTAGCAGTTCGTTTCCAACTGTTGTCCCTTAGTAATGGGCAAGTTAGCTATATATTACTCACCCGTGCGCCACTAAGATTAAATAGCAAGCTACTTAATCTCCGTTCGACTTGCATGTATTAGGCACGCCGCCAGCGTTCACT
>cons0065|38
TCTGGGCCGTGTCTCAGTCCCAGTGTGGCCGATCACCCTCTCAGGTCGCTATGTATCGTCGCCTTGGTGAGCCGTTACCTCACCAACTAGCTAATACAACGCAGGTCCATCTGGTAGTGATGCAATTGCACCTTTTAAGCAGATATCATGCGATATCTACTGTTATGCGGTATTAGCTATCGTTTCCAATAGTTATCCCCCGCTACCAGGCAGGTTACCTACGCGTTACTCACCCGTTCGCAACTCATCCGGAGAAGCAAGCTCCTCCTTCAGCGTTCTACTTGCATGTATTAGGCACGCCGCCAGCGTTCGT
>cons0066|36
TTTGGACCGTATCTCAGTTCCAATGTGGGGGACCTTCCTCTCAGAACCCCTACCCATCGAAGGATTGGTGGGCCGTTACCCCGCCAACTTCCTAATGGGACGCACCGCCATCCATCACCGCCCGAAGGCTTTACTCAATCATACATGCATAAAATTGAGACCATCAGGTATTAATCTTGCTTTCGCAAGCCTATCCCTGTGTGATGGGCAGGTTCGGTACGCGTTACTCACCCGTGCGCCGGTCGCCGGCATACTTAGCAAGCTAAGTATCCGCTGCCCCACGACTTGCATGTGTTAAGCCTGTAGCTAGCGTTCAT
>cons0067|36
TTTGGACCGTGTCTCAGTTCCAATGTGGGGGACCTTCCTCTCAGAACCCCTACTGATCGATGTCTTGGTGAGCCGTTACCTCACCAACAAACTAATCAGACGCATCCCCATCCAATACCGAAATTCTTTAATGTATAATTCATGAGAAAAATACATACCATCAGGAATTAGTCCGTCTTTCAACGGGTTATGCCTGAGTATTGGGTAGGTTGGATACGCGTTACTCACCCGTGCGCCGGTCGCCATCATTGGTTGCAAGCAACCAACATGCTGCCCCTCGACTTGCATGTGTTAAGCCTGTAGCTAGCGTTCAT
>cons0068|35
TCTGGGCCGTGTCTCAGTCCCAGTGTGGCCGATCACCCTCTCAGGTCGGCTATGCATCGTCGCCTTGGTAGGCCTTTACCCCACCAACTAGCTAATGCACCGCAAAGCCATCTCATAGTGTTAGCCGAAACCAACTTTTAAACATATATCATGCGATTTATGCTGTTATCCGGTATTAGCTATCGTTTCCAATAGTTGTCCCCGTCTATGAGGCAGGTTCTTTACGTGTTACTCACCCGTTCGCCGCTAAGTTTTTCTAGTGCAAGCACCAGAAAACTTCGCTCGACTTGCATGTATTAGGCACGCCGCCAGCGTTCGT
>cons0069|34
TAAGGGCCGTATCTCAGTCCCCTTGTGGCCGTCCACCCTCTCAGGCCGGCTACCTATCTTCGCCTTGGTGGGCCGTTACCCCCCCAACTAGCTAATAGGACGCAAGGCTCTCCGCAGGCGTCTCCTTTCATCATGTAACCATGCGGCTCCATGACCTTATCCGGTCTTGTCAGCAGTTTCCTGCTGTTATCCCGGTCCCGCGGGCAAGTCCCTTACGCGTTACTCACCCGTCCGCCATGGTTACCATGTGCAAGCACCACTTCCCCATCGACTTGCATGTGTTAAGCATTCTGTCAGCGTTCAT
>cons0070|33
TTTGGACCGTGTCTCAGTTCCAATGTGGCCGATCACCCTCTCAGGTCGGCTACTGATCGTTGCCTTGGTAAGCCGTTACCCTACCAACTAGCTAATCAGACGCAGGCCCATCCTATACCGATAAATCTTTGACAAGTGATACATGTGTATCTCTTGCGTTATGGGGTATTAATCACCTTTTCGGGTGGCTATCCCCTGTACAGGGCAGGTTGCCTACGCGTTACTCACCCGTCCGCCGCTTTCCATAAAGAAAATCTACCGAGCTTCATTCCTTTATTTCTCGCTCGACTTGCATGTGTTAGGCACGCCGCCAGCGTTCAT
>cons0071|32
TCTGGGCCGTGTCTCAGTCCCAGTGTGGCCGATCACCCTCTCAGGTCGGCTATGTATCGTTGCCTTGGTGAGCCGTTACCTCACCAACTAGCTAATACAACGCAGGTCCATCTGGTAGTGGTGCAATTGCACCTTTTAAGCAGCTATCATGCGATATCTACTGTTATGCGGTATTAGCTATCGTTTCCAATAGTTATCCCCCGCTACCAGGCAGGTTACCTACGCGTTACTCACCCGTTCGCAACTCATCCGGAAAGAGCAAGCTCCTTCCTTCAGCGTTCTACTTGCATGTATTAGGCACGCCGCCAGCGTTCGT
>cons0072|32
TCTGGGCCGTGTCTCAGTCCCAGTGTGGCTGATCGTCCTCTCAGACCAGCTACTGATCGTCGCCTTGGTGGGCCTTTACCCCACCAACTAGCTAATCAGACATCGGCCGCTCCTGCTGCGTGAGGCCTTGCGGTCCCCCACTTTCACCCTCAGGTCGTATGCGGTATTAGCTAATCTTTCGACTAGTTATCCCCCACAACAGGGTACGTTCCGATGTATTACTCACCCGTTCGCCACTCGCCGCCAGACCGAAGTCCGCGCTGCCGTTCGACTTGCATGTGTAAGGCATGCCGCCAGCGTTCAAT
>cons0073|32
TCTGGGCCGTGTCTCAGTCCCAGTGTGGCCGATCACCCTCTCAGGTCGCTATGTATCGTCGCCTTGGTGAGCCGTTACCTCACCAACTAGCTAATACAACGCAGGTCCATCTCTTAGTGATGCAATTGCACCTTTCAAATCAATATCATGCGATATCGACTTTTATGCGGTATTAGCTATCGTTTCCAATAGTTATCCCCCGCTAAGAGGCAGGTTACCTACGCGTTACTCACCCGTTCGCAACTCATCCGCTCGGTGCAAGCACCAAGCTTCAGCGTTCTACTTGCATGTATTAGGCACGCCGCCAGCGTTCAT
>cons0074|31
TCTGGGCCGTGTCTCAGTCCCAGTGTGGCGGATCGTCCTCTCAGACCCGCTACTGATCGTCGCCTTGGTAGGCCTTTACCCCACCAACTAGCTAATCAGTTATCGGCCGCTCGAATAACGCGAGGTCTTGCGATCCCCCGCTTTCTCCCTCAGGACGTATGCGGTATTAGCCAATCTTTCGATTGGTTATCCCCCATTACTCGGTACGTTCCGATATATTACTCACCCGTTCGCCACTCGCCGGCAGTAGTGCAAGCACCTACCCCGCTGCCGTTCGACTTGCATGTGTAAAGCATGCCGCCAGCGTTCAAT
>cons0075|30
TCTGGGCCGTGTCTCAGTCCCAATGTGGCCGTTCATCCTCTCAGACCGGCTACTGATCATCGCCTTGGTGGGCCGTTACCCCTCCAACTAGCTAATCAGACGCAATCCCCTCCTTCAGTGATAGCTTATAAATAGAGGCCACCTTTCATCCCAGTCTCGATGCCGAGATTGGATCGTATGCGGTATTAGCAGTCGTTTCCAACTGTTGTCCCCCTCTGAAGGGCAGGTTGATTACGCGTTACTCACCCGTTCGCCACTAAGATTGATAGAAGCAAGCTTCCATCGCTCTTCGTTCGACTTGCATGTGTTAAGCACGCCGCCAGCGTTCGT
>cons0076|30
TCTGGGCCGTGTCTCAGTCCCAGTGTGGCCGATCACCCTCTCAGGTCGGCTATGTATCGTCGCCTTGGTGAGCCGTTACCCCACCAACTAGCTAATACAACGCAGGTCCATCTGGTAGTGATGCAATTGCACCTTTCAAGCAGATATCATGCAATATCTACTGTTATGCGGTATTAGCTATCGTTTCCAATAGTTATCCCCCACTACCAGGCAGGTTACCTACGCGTTACTCACCCGTTCGCAACTCATCCGGAGAAGCAAGCTCCTCCTTCAGCGTTCTACTTGCATGTATTAGGCACGCCGCCAGCGTTCGT
>cons0077|30
TTTGGACCGTGTCTCAGTTCCAATGTGGGGGACCTTCCTCTCAGAACCCCTACTGATCGTTGCCTTGGTGGGCCGTTACCCCGCCAACAAGCTAATCAGACGCATCCCCATCACTGACCGATAAATCTTTCGTTTTCGTTAGATGTCTGCTGAAAACCTCATAAGGTATTAGTCCGACTTTCGCCGGGTTATCCCTTAGTCAGAGGCAGGTTGGATACGCGTTACTCACCCGTGCGCCGGTCGACGCCCATCGAAGCAAGCTTCAATGTCGTTTCCCTCGACTTGCATGTGTTAAGCCTGTAGCTAGCGTTCAT
>cons0078|28
TTTGGGCCGTGTCTCAGTCCCAATGTGGCCGATCACCCTCTCAGGTCGGCTATGCATCACGGCCTTGGTGAGCCGTTACCTCACCAACTAGCTAATGCACCGCGGGTCCATCCATCAGCAGAAGCTTGCGCCTCTTTTCCTCTTCAAACCATGCGGTTCGAAGACCTATGCGGTTTTAGCATCCGTTTCCGAATGTTATCCCCCTCTGATGGGCAGGTTACCCACGTGTTACTCACCCGTTCGCCACTAGATTGACCAGTGCAAGCACCGGTCGCTCTCGTTCGACTTGCATGTATTAGGCACGCCGCCAGCGTTCGT
>cons0079|27
TCTGGGCCGTGTCTCAGTCCCAGTGTGGCCGATCACCCTCTCAGGTCGCTATGTATCGTCGCCTTGGTGAGCCGTTACCTCACCAACTAGCTAATACAACGCAGGTCCATCTCTTAGTGATGCATTTGCACCTTTCAAGTCAACATCATGCAATGTCGACTTTTATGCGGTATTAGCTATCGTTTCCAATAGTTATCCCCCGCTAAGAGGCAGGTTACCTACGCGTTACTCACCCGTTCGCAACTCCTCCGCTCGGTGCAAGCACCAAGCTTCAGCGTTCTACTTGCATGTATTAGGCACGCCGCCAGCGTTCAT
>cons0080|27
TTTGGGCCGTGTCTCAGTCCCAATGTGGCCGGTCATCCTCTCAGATCGGCTATCGATCGTCGCTTTGGTGGGCCGTTACCCCGCCAACTGGCTAATCGAACGCGGGTCCATCTCATACCACCGGAGTTTTTACCCCCGCACCATGCGGTGCTGTGGTCTTATGCGGTATTAACAGTCGTTTCCAACTGTTATCCCCCTGTATGAGGCAGGTTACCCACGCGTTACTCACCCGTCCGCCACTCGAAATGAAGCTTCCGCCCGAAGGTTTCCGTCTTCATTTCTCGTTCGACTTGCATGTGTTAAGCACGCCGCCAGCGTTCAT
>cons0081|27
TCTGGGCCGTGTCTCAGTCCCAGTGTGGCCGATCACCCTCTCAGGTCGGCTATGCATCGTCGCCTTGGTAGGCCTTTACCCCACCAACTAGCTAATGCACCGCAAAGCCATCTCATAGTGTTAGCATAACCAACTTTTAAATATCTCTCATGCGAGAAATACTGTTATCCGGTATTAGCTATCGTTTCCAATAGTTGTCCCAGTCTATGAGGCAGGTTCTTTACGTGTTACTCACCCGTTCGCCGCTAAGTTTTTCTAGTGCAAGCACCAGAAAACTTCGCTCAACTTGCATGTATTAGGCACGCCGCCAGCGTTCGT
>cons0082|26
TCTGGTCCGTATCTCAGTACCAGTGTGGGGGATATCCCTCTCAGAACCCCTATCTATCGTCGCCTTGGGGAGCCGTTACCTCTCCAACTAGCTAATAGAACGCATACTCATCTTTCACCGCCTCAGCTTTAATATAAATGTGATGCCACAACTATATACTATTAGGTATTAATCCAAATTTCTTCGGGCTATCCCTATGTGAAAGGCAGATTGTATACGCGTTACGCACCCGTACGCCGGTCGAAGCCCGAAAGCTCCTCCCTCGACTTGCATGTGTTAGGCCTGCCGCTAGCGTTCAAT
>cons0083|25
TCTGGACCGTGTCTCAGTTCCAGTCTGGCTGATCATCCTCTCAGACCAGCTATGGATCGTCGGCTTGGTAGGCCATTACCCTACCAACTACCTAATCCAACGCAGGCTTCTCCCAAAGCGCCCGAAGGCTTTAATCCGAAGACCATATGCGGCATTAGCTACCCTTTCGGGCAGTTATTCCTCACTTTGGGGCAAATTCCTACGCGTTACTCAGCCGTCCGCCGCTCGCCGACATTTTTACACAAAATTCTTGAATAGATCTTCTATATTACCCAGAAGCTTCCAGAATTCAGTGTAAAACTCGCTGCCGCTCGACTTGCATGTGTTAGGCACGCCGCCAGCATTCAT
>cons0084|25
TCTGGTCCGTGTCTCAGTACCAGTGTGGGGTTCAACCTCTCAGTTCCCCTACCATCGTCGCCTTGGTGAGCCGTTACCTCACCAACTAGCTAATGGGACGCATGCCTATCTCACAGCGAATTTCATTTCCTTACTGGAGGATGCCCTCCTGTAAGTGTACGCGGTATTAGTCCGTCTTTCGACGGGTTATCCCCCTCTGTGAGGCAAGTTGCATACGCGTTACGCACCCGTGCGCCGGTCGCCATCAGTCTTAGCAAGCTAAGACCATGCTGCCCCTCGACTTGCATGTGTTAAGCCTATCGCTAGCGTTCAT
>cons0085|25
TAAGGGCCGTATCTCAGTCCCCTTGTGGCCGTCCACCCTCTCAGGCCGGCTACCTATCTTCGCCTTGGTCAGCCGTTACCCAACCAACTAGCTAATAGGACGCAAGACTCTCCGCAGGCGTCTCCTTTCATTACCAAACAATGCTGCCCAGTAACTTTATCCGGTCTTGTCAGAAGTTTCCCTCCGTTATCCCAGTCCCGCAGGTAAGTTCCTTACGCGTTACTCACCCGTCCGCCATGGTTACCAGCTGAGCAAGCTCAGCCTTCCCCATCGACTTGCATGTGTTAAGCATTCTGTCAGCGTTCAT
>cons0086|25
TTTGGACCGTGTCTCAGTTCCAATGTGGGGGACCTTCCTCGCAGAACCCCTACCGATCGTAGGCTAGGTGGGCTGTTACCCCGCCTACTACCTAATCGGACGCATCCCTAACCATAACCGATAAATCTTTCGTCTAAATATGAGGCCATAAATAGACAACATAGAGTATTAGACCGCCTTTCGACGGATTATCCCCTAGTTATGGGAAAGTTGGATACGCGATACTCACCCGTGCGCCGGTCGCCATCAATTATTGCAAGCAATAATCATGCTGCCCCTCGACTTGCATGTGTTAAGCCTGTAGCTAGCGTTCAT
>cons0087|24
TCTGGGCCGTGTCTCAGTCCCAATGTGGCCGTTCATCCTCTCAGACCGGCTACTGATCATCGCCTTGGTGGGCCGTTACCCCTCCAACTAGCTAATCAGACGCAATCCCCTCCTTCAGTGATAGCTTATAAATAGAGGCCACCTTTCATCTATCCTCGATGCCGAGGTTAGATCGTATGCGGTATTAGCAGTCGTTTCCAACTGTTGTCCCCTCTGAAGGCAGGTTGATTACGCGTTACTCACCCGTTCGCCACTAAGATTGATAGAAGCAACTTCCATCGCTCTTCGTTCGACTTGCATGTGTTAAGCACGCCGCCAGCGTTCGT
>cons0088|24
TTTGGACCGTGTCTCAGTTCCAATGTGGCCGATCACCCTCTCAGGTCGGCTACTGATCGTCGCCTTGGTGGGCAGTTATCTCACCAACTAGCTAATCAGACGCGGGTCCATCCTATACCGCTAACACTTTGATATATCTGCGATGCCGCAAATATATATTATCATGTATTAGTAAACTTTTCAGTATGTTATCCATGTGTATAGGGCAGGTTACCCACGCGTTACTCACCCGTCCGCCGCTTGGTTTGCTCAGAATTGAACATTCTAGACTTAGAATACTCAATACTGAGCAAACCTCGCTCGACTTGCATGTGTTAGGCACGCCGCCAGCGTTCAT
>cons0089|23
TCTGGACCGTGTCTCAGTTCCAGTGTGACTGATCATCCTCTCAGACCAGTTACGCGTCATAGCCTTGGTAAGCCGTTACCTTACCAACTAGCTGATACGATATAGCCCTATCCATTACCGAAAACTTCCTTCATCTATTATATAGATACGGAGTATAAGGTATTAGCAGTTCGTTTCCAACTGTTGTCCCTTAGTAATGGGCAAGTTAGCTATATATTACTCACCCGTGCGCCACTAAGATTAAATAGCAAGCTACTTAATCTCCGTTCGACTTGCATGTATTAGGCACGCCGCCAGCGTTCACT
>cons0090|23
TCTGGGCCGTGTCTCAGTCCCAGTGTGGCCGATCACCCTCTCAGGTCGCTATGTATCGTCGCCTTGGTGAGCCGTTACCTCACCAACTAGCTAATACAACGCAGGTCCATCTGGTAGTGATGCAATTGCATCTTTCAATCAATTATCATGCAATAATCAATTTTATGCGGTATTAGCTATCGTTTCCAATAGTTATCCCCCGCTACCAGGCAGGTTACCTACGCGTTACTCACCCGTTCGCAACTCATCCAAGAAGAGCAAGCTCCTCTCTTCAGCGTTCTACTTGCATGTATTAGGCACGCCGCCAGCGTTCGT
>cons0091|23
TAAGGGCCGTGTCTCAGTCCCCTTGTGGCCGTTCACCCTCTCAGGCCGGCTACCCATCATCGCCTTGGTGAGCTGTTACCTCTCCAACTAGCTAATGGGACGCAAAGCTCTCTCACAGCGCATATAGCTTTCATAATCTTAGGATCGACCTAAATCATAATATCAAGGTATTAGCATTCGTTTCCAAATGTTGTCCCTAACTGTGAGGCAAGTTCTTTACGCGTTACTCACCCGTCCGCCACCCAAACCGAAGTTCAAGTAGACTTGCATGTGTTAAGCATTCTGTCAGCGTTCAT
>cons0092|21
TTTGGACCGTGTCTCAGTTCCAATGTGGGGGACCTTCCTCTCAGAACCCCTACTGATCGTTGCCTTGGTGGGCCGTTACCCCGCCAACAAGCTAATCAGACGCATCCCCATCCATTACCGATAAATCTTTACTTCAAATCTGATGCCGTCATCGAAGACCATGCGGTATTAGTCTCCTTTCGGCAGGTTATCCCACAGTAATGGGTAGGTTGGATACGCGTTACTCACCCGTGCGCCGGTCGACGTCCATTCGGTGCAAGCACTAAATGCCTCGTTTCCCCTCGTACTGCATGTGTTAAGCCTGTAGCTAGCGTTCAT
>cons0093|21
TTTGGGCCGTGTCTCAGTCCCAATGTGGCCGGTCATCCTCTCAGATCGGCTACCGATCGTCGGCTTGGTGAGCCTCTACCTCACCAACTACCTAATCAGACGCGGGTCCATCTTATACTGATAAATCTTTCAAATATCTCACATGCGTGAAATATTTTTATACGGTATTAGCAGAAGTTTCCCTCTGTTATCCCCTTGTATAAGGCAGGTTACCCACGCGTTACTCACCCGTCCGCCACTAAGTTTATACTTCCGTTGTCCGAAGACTCCTTCCGCACAACTCCGTTCGACTTGCATGTGTTAAGCACGCCGCCAGCGTTCAT
>cons0094|21
TCTGGGCCGTGTCTCAGTCCCAGTGTGGCTGGTCATCCTCTCAGACCAGCTAGAGATCGTCGGCTTGGTGAGCCTTTACCTCACCAACTACCTAATCCCACTTGGGCTCATCCTATGGCATGTGGCCCGAAGGTCCCACACTTTCATCTCTCGATCTACGCGGTATTAGCTACAGTTTCCCGTAGTTATCCCCCTCCATAAGCTAGATTCCCAAGCATTACTCACCCGTCCGCCACTCGTCATCAAAGAAGCAAGCTTCTTTATGTTACCGTTCGACTTGCATGTGTTAAGCCTGCCGCCAGCGTTCAAT
>cons0095|21
TCTGGACCGTGTCTCAGTTCCAGTGTGACTGATCATCCTCTCAGACCAGTTACGGATCGTCGCCTTGGTAGGCCTTTACCCCACCAACTAGCTAATCCGACCTAGGCTCATCTGATAGCGTGACGGTCCGAAGATCCCCCACTTTCTCCCTCAGGACGTATGCGGTATTAGCGCCCGTTTCCGGACGTTATCCCCCACTACCAGGCAGATTCCTAGGCATTACTCACCCGTCCGCCGCTGAATCCAGGAGCAAGCTCCCTTCATCCGCTCGACTTGCATGTGTTAGGCCTGCCGCCAGCGTTCAAT
>cons0096|20
TCTGGGCCGTGTCTCAGTCCCAATGTGGCCGTTCACCCTCTCAGGCCGGCTACGCATCATCGTCTTGGTGGGCCGTTACCTCACCAACTAACTAATGCGCCATAAGCCCATCCACCAGTGTTTTTAACCTTTAATAACCAGAAGATGCCTTCCGATTACCTATCCGGTATTAGTCCCCGTTTCCAGAGATTATCCCAGTCTTCGTGGGTAGGTTGCTTATGTATTACTCACCCGTTCGCCACTCCTTCGATCTAGCAAGCTAGATCTCCAGCGTTCGACTTGCATGTATTAGGCACGCCGCCAGCGTTCAT
>cons0097|20
TCTGGGCCGTGTCTCAGTCCCAGTGTGGCGGATCATCCTCTCAGACCCGCTACTGATCGTCGCCTTGGTAGGCCTTTACCCCACCAACTAGCTAATCAGATATCGGCCGCTCGAATAACGCAAGGCCCGAAGGTCCCCTGCTTTCCTCCTCAGAGAATATGCGGTATTAGCTAATCTTTCGATTAGTTATCCCCCATTACTCGGTAGTTCCGATATATTACTCACCCGTTCGCCACTCGCCACCCAAGAAGCAAGCTTCTCTGTGCTGCCGTCCGACTTGCATGTGTAAAGCATGCCGCCAGCGTTCAAT
>cons0098|20
TCTGGGCCGTGTCTCAGTCCCAGTGTGGCCGATCACCCTCTCAGGTCGCTATGTATCGTCGCCTTGGTGAGCCGTTACCTCACCAACTAGCTAATACAACGCAGGTCCATCTGGTAGTGGAGCAATTGCCCCTTTCAAGCAGATATCATGCAATATCTACTGTTATGCGGTATTAGCTATCGTTTCCAATAGTTATCCCCCGCTACCAGGCAGGTTACCTACGCGTTACTCACCCGTTCGCAACTCATCCGCTCGGTGCAAGCACCAAGCTTCAGCGTTCTACTTGCATGTATTAGGCACGCCGCCAGCGTTCAT
>cons0099|20
TCTGGGCCGTGTCTCAGTCCCAGTGTGGCCGATCACCCTCTCAGGTCGGCTATGTATCGTCGCCTAGGTGAGCCATTACCTCACCTACTAGCTAATACAACGCAGGTCCATCTTGTAGTGGAGCAATTGCCCCTTTCAAATAAATGACATGTGTCATCCATTGTTATGCGGTATTAGCTATCGTTTCCAATAGTTATCCCCCGCTACAAGGCAGGTTACCTACGCGTTACTCACCCGTTCGCAACTCATCCAAGAAGAGCAAGCTCCTCTCTTCAGCGTTCTACTTGCATGTATTAGGCACGCCGCCAGCGTTCGT
>cons0100|19
TAAGGGCCGTGTCTCAGTCCCCTTGTGGCCGATCACCCTCTCAGGCCGGCTACCCATCATCGCCTTGGTGAGCCGTTACCTCTCCAACTAGCTAATGGGACGCAAAGCTCTCTCACAGCGCATATAGCTTTCATAATTCTAGGATGCCCTAAAATCATAATATCAGGTATTAGCATTCGTTTCCAAATGTTGTCCCTATCTGTGAGGCAAGTTCTTTACGCGTTACTCACCCGTCCGCCACCCAAACCGAAGTTCAAGTTGACTTGCATGTGTTAAGCATTCTGTCAGCGTTCAT
>cons0101|19
TCTGGGCCGTGTCTCAGTCCCAGTGTGGCGGATCATCCTCTCAGACCCGCTACGGATCATCGCCTTGGTAAGCCCTTACCTCACCAACTAGCTAATCCGATATTGGCTGCTCAAATAGCGCAAGGTCCGAAAATCCCCTGCTTTCCCTCTCAAGACGTATGCGGTATTAGCTAATCTTTCGATTAGTTATCCCCCTCTACTCGGTACATTCCAATATTCTACTCACCCGTTCGCCACTCGCCACCCAAGAAGCAAGCTTCTCTGTGCTGCCGTCCGACTTGCATGTGTAAAGCATGCCGCCAGCGTTCAAT
>cons0102|19
TCTGGACCGTGTCTCAGTTCCAGTGTGGGGGACCTTCCTCTCAGAACCCCTACCGATCGTTGCCACGGTGGGCCGTTACCCCGCCGTCAAGCTAATCGGACGCATCCCCATCCTTTACCGCTAAGCCTTTGGTCCATATCGGATGCCGTCAATGGACTACATACGGTATTAGTCCGACTTTCGCCGGGTTATCCCGTAGTAAAGGGTAGGTTGGATACGCGTTACTCACCCGTGCGCCGGTCGCCATCAGTAATTGCAAGCAATCACTATGCTGCCCCGCGACTTGCATGTGTTAAGCCTGTAGCTAGCGTTCAT
>cons0103|19
TCTGGTCCGTGTCTCAGTACCAGTGTGGGGGTTCAACCTCTCAGTTCCCCTACCATCGTCGCCTTGGTGAGCCGTTACCTCACCAACTAGCTAATGGGACGCATGCCTATCTCACAGCGAAGTTCATTTCCTCTACATTGGATGCCCAACATAGAGTGTACGCGGTATTAGTCCGTCTTTCGACGGGTTATCCCCCTCTGTGAGGCAAGTTGCATACGCGTTACGCACCCGTGCGCCGGTCGCCATCAGTCTTAGCAAGCTAAGACCATGCTGCCCCTCGACTTGCATGTGTTAAGCCTATCGCTAGCGTTCAT
>cons0104|18
TCTGGGCCGTGTCTCAGTCCCAGTGTGGCCGATCACCCTCTCAGGTCGCTATGTATCGTCGCCTTGGTGAGCCGTTACCTCACCAACTAGCTAATACAACGCAGGTCCATCTGGTAGTGATGCAATTGCACCTTTCAAACAGTTATCATGCAATAACTGCTATTATGCGGTATTAGCTATCGTTTCCAATAGTTATCCCCCGCTACCAGGCAGGTTACCTACGCGTTACTCACCCGTTCGCAACTCATCCAGAGAAGCAAGCTCCTCCTTCAGCGTTCTACTTGCATGTATTAGGCACGCCGCCAGCGTTCGT
>cons0105|17
TCTGGGCCGTGTCTCAGTCCCAGTGTGGGGGATCACCCTCTCAGGCCCCCTAAAGATCGTCGCCTTGGTAAGCCGTTACCTTACCAACTAGCTAATCTTGTGCGTGCTCATCCTTATCCGCCGTAGCTTTTAATATGAAATGATGCCATCCCATATGTTATAGGGTATTAATCCGGATTTCTCCGGGCTATCCCCTTGATAAGGGCAGATTGCACACATGTTCCGCACCCGTACGCCGCTCTCATCGTTAGTTAGCAAGCTAACCAACAAATCCCGCTCGGCTTGCATGTGTTAGGCCTCCCGCTAGCGTTCAT
>cons0106|17
TCTGGGCCGTGTCTCAGTCCCAATGTGGCCGTTCATCCTCTCAGACCGGCTACTGATCATTGCCTTGGTGGGCCGTTACCCCTCCAACTAGCTAATCAGACGCAATCCCCTCCTTCAGTGATAGCTTATAAATAGAGGCCACCTTTCATCCATCCTCGATGCCGAGGTTGGATCGTATGCGGTATTAGCAGTCGTTTCCAACTGTTGTCCCCCTCTGAAGGCAGGTTGATTACGCGTTACTCACCCGTTCGCCACTAAGATTGATAGAAGCAAGCTTCCATCGCTCTTCGTTCGACTTGCATGTGTTAAGCACGCCGCCAGCGTTCGT
>cons0107|17
TCTGGGCCGTGTCTCAGTCCCAGTGTGGCCGATCACCCTCTCAGGTCGGCTATGCATCGTCGCCTTGGTAGGCCTTTACCCCACCAACTAGCTAATGCACCGCAAAGCCATCTCATAGTGTTAGCATAACCAACTTTTAAATATCTTTCATGCGAGAAATATTGTTATCCGGTATTAGCTATCGTTTCCAATAGTTGTCCCAGTCTATGAGGCAGGTTCTTTACGTGTTACTCACCCGTTCGCCGCAAGTTTTTCTAGTGCAAGCACCGAAAAACTTCGCTCGACTTGCATGTATTAGGCACGCCGCCAGCGTTCGT
>cons0108|17
TCTGGGCCGTGTCTCAGTCCCAGTGTGGCCGATCACCCTCTCAGGTCGGCTATGTATCGTCGCCTTGGTGAGCCGTTACCTCACCAACTAGCTAATACAACGCAGGTCCATCTGGTAGTGATGCAATTGCACCTTTAAGCAGATATCATGCGATATCTACTGTTATGCGGTATTAGCTATCGTTTCCAATAGTTATCCCCCGCTACCAGGCAGGTTACCTACGCGTTACTCACCCGTTCGCAACTCATCCGGAGAAGCAAGCTCCTCCTTCAGCGTTCTACTTGCATGTATTAGGCACGCCGCCAGCGTTCGT
>cons0109|17
TTTGGGCCGTGTCTCAGTCCCAATGTGGCCGGTCATCCTCTCAGATCGGCTACTGATCGTTGCTTTGGTAGGCTTTTACCCTGCCAACTGGCTAATCAGACGCGGGTCCATCTTATGGCGATAAATCTTTTCACCCTGTACCATGCGGTACTGTGTGCTTATGCGGTATTAGCAGTGATTTCTCTCTGTTATCCCCCTCCATAAGGCAGGTTACCCACGTGTTACTCACCCGTCCGCCACTAGATAACGTATCTTCCGGCCGAAGCTTTCCAATACGCATCTCGTTCGACTTGCATGTGTTAGGCACGCCGCCAGCGTTCAAT
>cons0110|17
TTTGGACCGTGTCTCAGTTCCAATGTGGGGGACCTTCCTCTCAGAACCCCTACTGATCGTCGCCTTGGTGGGCCGTTACCCCGCCAACTAGCTAATCAGACGCATCCCCATCCCTGACCGATGAAATCTTTAATCGTCGTTGGATGCCCGCAGACGATGCCATGAGGTATTAGGCCGACTTTCGACGGGTTATCCCTCAGTCAGAGGCAGGTTGGATACGCGTTACTCACCCGTGCGCCGGTCGACGCCCGAGGAAGCAAGCCTTCCCCGTCGTTTCCCCTCGACTTGCATGTGTTAAGCCTGTAGCCAGCGTTCAT
>cons0111|16
TCTGGGCCGTGTCTCAGTCCCAGTGTGGCCGATCACCCTCTCAGGTCGGCTATGCATCGTCGCCTTGGTAGGCCTTTACCCCACCAACTAGCTAATGCACCGCAAAGCCATCTCATAGTGTTAGCATAACCAACTTTTAAATATCTTTCATGCGAGAAATATTGTTATCCGGTATTAGCTATCGTTTCCAATAGTTGTCCCAGTCTATGAGGCAGGTTCTTTACGTGTTACTCACCCGTTCGCCGCTAAGTTTTTCTAGTGCAAGCACCAGAAAACTTCGCTCGACTTGCATGTATTAGGCACGCCGCCAGCGTTCGT
>cons0112|16
TCTGGGCCGTATCTCAGTCCCAATGTGGCCGTTCAACCTCTCAGTCCGGCTACTGATCATCGTCTTGGTAGGCCGTTACCCCACCAACTAACTAATCAGACGCAAGCCCATCTATTAGCGGATTGCTCCTTTCCTGCTTGTATCATGCGATACTCACAGCATATGCGGTATTAGCAACGATTTCTCGCTNGTTATTCCCCTCTAATAGGCAGGTTGCTTACGTGTTACTCACCAGTCCGCCACTAACCGCTTTGAGAGCAAGCTCTCAATTAAGTTCGTTCGACTTGCATGTCTTATGTGCGCCGCCAGCGTTTAT
>cons0113|16
TTTGGGCCGTGTCTCAGTCCCAATGTGGCCGTCCGACCTCTCAGTCCGGCTACCGATCGTTGCTTTGGTAGGCTTTTACCCTGCCAACTGGCTAATCGGACGCGGGCCCATCCTATACCTGATTGCTCATTTCCCGACAAAACCATGCGGTCTCGCCGACTTATGCGGTCTTACCAGCCGTTTCCAGCTGCTATCCCCCTGTATAGGCAGGTTGCCCACGCGTTACTCACCCGTCCGCCACTAAGAATTACAGTCTTCCATCCGAAACTTCCGTCTGTAATCTCCGTTCGACTTGCATGTGTTAGGCACGCCGCCAGCGTTCAT
>cons0114|15
TCTGGGCCGTGTCTCAGTCCCAATGTGGCCGTTCATCCTCTCAGACCGGCTACTGATCATCGCCTTGGTGGGCCGTTACCCCTCCAACTAGCTAATCAGACGCAATCCCCTCCTTCAGTGATAGCTTATAAATAGAGGCCACCTTTCATCCATCCTCGATGCCGAGATTGGATCGTATGCGGTATTAGCAGTCGTTTCCAACTGTTGTCCCCCTCTGAAGGGCAGGTTGATTACGCGTTACTCACCCGTTCGCCACTAAGATTCTTAGAAGCAAGCTTCCAAGCCTCTTCGTTCGACTTGCATGTGTTAAGCACGCCGCCAGCGTTCGT
>cons0115|15
TCTGGGCCGTGTCTCAGTCCCAGTGTGGCTGGTCATCCTCTCAGACCAGCTAGAGATCGTCGGCTTGGTGAGCCTTTACCTCACCAACTACCTAATCCCACTTGGGCTCATCTTATGGCATGTGGCCCGAAGGTCCCACACTTTAATCTTTCGATATTACGCGGTATTAGCTACAGTTTCCCGTAGTTATCCCCCTCCATAAGCTAGATTCCCAAGCATTACTCACCCGTCCGCCACTCGTCAGCAAAGAAGCAAGCTTCTTCCTGCTACCGTTCGACTTGCATGTGTTAAGCCTGCCGCCAGCGTTCAAT
>cons0116|15
TCTGGACCGTGTCTCAGTTCCAGTGTGGGGGACCTTCCTCTCAGAACCCCTACCGATCGAAGGCTAGGTGGGCCGTTACCCCGCCTACTACCTAATCGGACGCATCACCATCTCATACCGATAAATCTTTGATTAATCCACCATGCGGTGAACTAATAACATCGGGTATTAATCTTACTTTCGCAAGGCTATCCCCGAGTATGAGGCAGGTTTGATACGCGTTACGCACCCGTGCGCCGGTCGCCATCAGAAGAAGCAAGCTTCTTCCATGCTGCCCCTCGACTTGCATGTGTTAAGCCTGTAGCTAGCGTTCAT
>cons0117|15
TCTGGGCCGTGTCTCAGTCCCAGTGTGGCCGATCACCCTCTCAGGTCGGCTATGTATCGTCGCCTTGGTGAGCCGTTACCTCACCAACTAGCTAATACAACGCAGGTCCATCTGGTAGTGGAGCAATTGCCCCTTTCAAGTAGATGTCATGCAACATCTACTGTTATGCGGTATTAGCTATCCGTTTCCAATAGTTACTCCCCGCCTACCAGGCAGGTTACCTACGCGTTACTCACCCGTTCGCAACTCATCCGGAAAGAGCAAGCTCCTTCCTTCAGCGTTCTACTTGCATGTATTAGGCACGCCGCCAGCGTTCAT
>cons0118|14
TCTGGGCCGTGTCTCAGTCCCAGTGTGGCCGATCACCCTCTCAGGTCGGCTATGCATCGTCGCCTTGGTGGGCCTTTACCCCACCAACTAGCTAATGCACCGCAAAGCCATCTCATAGTGTTAGCATAACCAACTTTCAAACATCAACCATGCAGTTAATGCTGTTATCCGGTATTAGCTATCGTTTCCAATAGTTGTCCCAGTCTATGAGGCAGGTTCTTTACGTGTTACTCACCCGTTCGCCGCTAAGTTTTTCTAGTGCAAGCACCAGAAAACTTCGCTCGACTTGCATGTATTAGGCACGCCGCCAGCGTTCGT
>cons0119|14
TTTGGACCGTGTCTCAGTTCCAATGTGGGGGACCTTCCTCTCAGAACCCCTACTGATCGTTGCCTTGGTGGGCCGTTACCCGCACCAACAAGCTAATCAGACGCATCCCCATCCTCCACCGATGAATCTTTGGTCCACGTCAGATGCCATATGTGGACAACATCGGGTATTAGGCCGTCTTTCAACGGGGTATCCCCGAGTGGAGGGAAGGTTGGATACGCGATACTCACCCGTGCGCCGGTCGACGTCCAGAATGTGCAAGCACATAATGCCGTTTCCCCTCGACTTGCATGTGTTAAGCCTATAGCCTAGCGTTCAT
>cons0120|14
TCTGGGCCGTGTCTCAGTCCCAGTGTGGCCGATCACCCTCTCAGGTCGCTATGTATCGTCGCCTTGGTGAGCCGTTACCTCACCAACTAGCTAATACAACGCAGGTCCATCTCTTAGTGATGCAATTTGCACCTTTCAAATCAATATCATGCTGATACGACTTTTATGCGGTTATTAGCTATCGTTTCCAATAGTTATCCCCGCTAAGAGGCAGGTTACCTACGCGTTACTCACCCGTTCGCAACTCATCCGCTCGGTGCAAGCACCAAGCTTCAGCGTTCTACTTGCATGTATTAGGCACGCCGCCAGCGTTCAT
>cons0121|14
TCTGGACCGTGTCTCAGTTCCAGTGTGGCCGTTCATCCTCTCAGACCGGCTACTGATCGTCGCCTTGGTAGGCCTTTACCCTTCCAACTAGCTAATCAGACGCGAGCCCATCTTACACCGATAAATCTTTGACCCCTATACCATGCAGTATTGTGGTCTCATGCGGTATTAATCGTCGTTTTCCAACGGCTATCCCCCTGTGTAAGGTAGGTTGCTCACGTGTTACTCACCCGTTCGCCACTTTCATTTTACTTCCGTCCCCGAAGGTCTTCCATAAAATCACGTTCGACTTGCATGTGTTAAGCACGCCGCCAGCGTTCGT
>cons0122|13
TCTGGGCCGTGTCTCAGTCCCAATGTGGCCGTTCATCCTCTCAGACCGGCTACTGATCATCGCCTTGGTGGGCCGTTACCCCTCCAACTAGCTAATCAGACGCAATCCCCTCCTTCAGTGATAGCTTATAAATAGAGGCCACCTTTCATCCAGTCCCGATGCCTGGATTGGATCGTATGCGGTATTAGCAGTCGTTTCCAACTGTTGTCCCCCTCTGAAGGGCAGGTTGATTACGCGTTACTCACCCGTTCGCCACTAAGATTGATAGAAGCAAGCTTCCATCGCTCTTCGTTCGACTTGCATGTGTTAAGCACGCCGCCAGCGTTCGT
>cons0123|13
TTTGGGCCGTGTCTCAGTCCCAATGTGGCCGTTCACCCTCTCAGGCCGGCTACCGATCGTCGCCTTGGTGGGCCTTTACCTCACCAACTAGCTAATCGGACGCGGATCCATCTTATACCTATAAATATTTTACCCCTGCACCATGCGGTGCCTGTGGTCTTATGCGGTCTTAGCGGAAATTTCTCTCCGTTATCCCCCTGTATAAGGCAGGTTATCCACGCGTTACTCACCCGTCCGCCACTAAGTCTACCTAAATTCCATCCGAAGACTTCCTTTAAGCAGCTTCGTTCGACTTGCATGTGTTAAGCACGCCGCCAGCGTTCAT
>cons0124|13
TCTGGGCCGTGTCTCAGTCCCAATGTGGCCGTTCACCCTCTCAGGCCGGCTACGCATCATCGTCTTGGTGGGCCGTTACCTCACCAACTAACTAATGCGCCATAAGCCCATCCACCAGTGTTTTTAACCTTTAATAATCAGAAGATGCCTTCCGATTACCTATCCGGTATTAGTCCCCGTTTCCAGAGATTATCCCAGTCTTCGTGGGTAGGTTGCTTATGTATTACTCACCCGTTCGCCACTCCTTCAATCTAGCAAGCTAGATTTCCAGCGTTCGACTTGCATGTATTAGGCACGCCGCCAGCGTTCAT
>cons0125|13
TCTGGGCCGTGTCTCAGTCCCAGTGTGGCCGATCACCCTCTCAGGTCGGCTATGTATCGTGGCCTTGGTGAGCCGTTACCTCACCAACTAGCTAATACAACGCAGGTCCATCTGGTAGTGGTGCAATTGCACCTTTCAAGTAGCTATCATGCGATATCTACTGTTATGCGGTATTAGCTATCGTTTCCAATAGTTATCCCCCGCTACCAGGCAGGTTACCTACGCGTTACTCACCCGTTCGCAACTCATCCGGAAAGAGCAAGCTCCTCCTTCAGCGTTCTACTTGCATGTATTAGGCACGCCGCCAGCGTTCGT
>cons0126|13
TCTGGGCCGTGTCTCAGTCCCAGTGTGGCCGATCACCCTCTCAGGTCGGCTATGTATCGTCGCCTTGGTGAGCCGTTACCTCACCAACTAGCTAATACAACGCAGGTCCATCTGGTAGTGATGCAATTGCACCTTTCAAGCAGATATCATGCAATATCTACTGTTATGCGGTATTAGCTATCGTTTCCAATAGTTATCCCCCGCTACCAGGCAGGTTACCTACGCGTTACTCACCCGTTCGCAACTCATCCGGAGAAGCAAGCTCCTCCTTCAGCGTTCTACTTGCATGTATTAGGCACGCCGCCAGCGTTCGT
>cons0127|13
TCTGGACCGTGTCTCAGTTCCAGTGTGACTGATCATCCTCTCAGACCAGTTATGCGTCATAGCCTTGGTGAGCCATTACCTCACCAACTAGCTGATACAATATAGCCTCATCCTACACCGAAAAACTTTCCCTATCTAACTTATGCTAGAGAGGAGTATAGAGTATTAGCAGTCGTTTCCAACTGTTGTCCTCTAGTGTAGGGCAGATTAGCTATACATTACTCACCCGTGCGCCACTAACTCATAAGAGCAAGCTCTTACTCGTCCGTTCGACTTGCATGTATTAGGCACGCCGCCAGCGTTCACT
>cons0128|13
TTTGGACCGTGTCTCAGTTCCAATGTGGCCGTTCACCCTCTCAGGTCGGCTACTGATCGTCGCCTTGGTGAGCTTTTATCTCACCAACTAGCTAATCAGACGCGGGCTCATCTTTGTCCACTATCGTTTTGATACCTTTAGGATGCCCTATTGATATGTTATACGGTTTTAGCTATTCTTTCGAATAGTTATTCCTTTGACAAAGGCAGATTACCCACGCGTTACGCACCCGTCCGCCACTAACTTCTATCATCTTCGCCCCGAAAGGTTCTGTTAATAGTCGTTCGTTCGACTTGCATGTGTTAAGCACGCCGCCAGCGTTCAT
>cons0129|13
TCTGGACCGTGTCTCAGTTCCAGTGTGGCCGTTCATCCTCTCAGACCGGCTACTGATCGTTGCCTTGGTAGGCCTTTACCCTTCCAACTAGCTAATCAGACGCGAGCCCATCTTACACCGATAAATCTTTGACCTCTATACCATGCAGTATTGTGGTCTCATGCGGTATTAATCGTCGTTTCCAACGGCTATCCCCCTGTGTAAGGTAGGTTGCTCACGTGTTACTCACCCGTTCGCCACTTTCATTTTACTTCCGTCCCCGAAGGTTCTTCCATAAAATCACGTTCGACTTGCATGTGTTAAGCACGCCGCCAGCGTTCGT
>cons0130|12
TCTGGACCGTGTCTCAGTTCCAGTGTGGGGGACCTTCCTCTCAGAACCCCTACCGATCGTCGCCACGGTGGGCCGTTACCCCGCCGTCGAGCTAATCGGACGCATCCCCATCCCTCACCGCTAAGCCTTTCGTCCAAATCGGATGCCGTCAATGGACAACATACGGTATTAGTCCGACTTTCGCCGGGTTATCCCGTGGTGAAGGGCAGGTTGGATACGCGTTACTCACCCGTGCGCCGGTCGCCATCGGGGTTGCAAGCAACCCCCATGCTGCCCCGCGACTTGCATGTGTTAAGCCTGTAGCTAGCGTTCAT
>cons0131|12
TCTGGGCCGTGTCTCAGTCCCAGTGTGGCCGATCACCCTCTCAGGTCGCTATGTATCGTCGCCTTGGTGAGCCGTTACCCCACCAACTAGCTAATACAACGCAGGTCCATCTGGTAGTGATGCAATTGCACCTTTTAAGCAAATGTCATGCAACATCTACTGTTATGCGGTATTAGCTATCGTTTCCAATAGTTATCCCCCGCTACCAGGCAGGTTACCTACGCGTTACTCACCCGTTCGCAACTCATCCAGAGAAGCAAGCTCCTCCTTCAGCGTTCTACTTGCATGTATTAGGCACGCCGCCAGCGTTCGT
>cons0132|12
TCTGGGCCGTGTCTCAGTCCCAGTGTGGCCGATCACCCTCTCAGGTCGCTATGTATCGTCGCCTTGGTGAGCCGTTACCCCACCAACTAGCTAATACAACGCAGGTCCATCTGGTAGTGGTGCAATTGCACCTTTCAAACAGTTATCATGCAATAACTGCTATTATGCGGTATTAGCTATCGTTTCCAATAGTTATCCCCCGCTACCAGGCAGGTTACCTACGCGTTACTCACCCGTTCGCAACTCATCCAGAGAAGCAAGCTCCTCCTTCAGCGTTCTACTTGCATGTATTAGGCACGCCGCCAGCGTTCGT
>cons0133|12
TCTGGGCCGTGTCTCAGTCCCAGTGTGGCCGATCACCCTCTCAGGTCGCTATGTATCGTCGCCTTGGTGAGCCGTTACCCCACCAACTAGCTAATACAACGCAGGTCCATCTGGTAGTGATGCATTTGCACCTTTCAAGCAGATATCATGCAATATCTACTGTTATGCGGTATTAGCTATCGTTTCCAATAGTTATCCCCCGCTACCAGGCAGGTTACCTACGCGTTACTCACCCGTTCGCAACTCATCCGGAGAAGCAAGCTCCTCCTTCAGCGTTCTACTTGCATGTATTAGGCACGCCGCCAGCGTTCGT
>cons0134|12
TCTGGGCCGTGTCTCAGTCCCAGTGTGGCCGATCACCCTCTCAGGTCGCTATGTATCGTCGCCTTGGTGAGCCGTTACCTCACCAACTAGCTAATACAACGCAGGTCCATCTGGTAGTGGAGCAATTGCCCCTTTCAAGCAGATATCATGCAATATCTACTGTTATGCGGTATTAGCTATCCGTTTCCAATAGTTATCCCCCGCTACCAGGCAGGTTACCTACGCGTTACTCACCCGTTCGCAACTCATCCAGAAGAGCAAGCTCCTACCTTCACGCGTTCTACTTGCATGTATTAGGCACGCCGCCAGCGTTCAT
>cons0135|12
TCTGGACCGTGTCTCAGTTCCAGTCTGGCTGATCATCCTCTCAGACCAGCTATGGATCGTCGGCTTGGTAGGCCATTACCCTACCAACTACCTAATCCAACGCAGGCTTCTCCCAAAGCGCCCGAAGGCTTTAATCCGAAGACCGTATGCGGCATTAGCTACCCTTTCGGGCAGTTATTCCTCACTTTGGGGCAAATTCCTACGCGTTACTCAGCCGTCCGCCGCTCGCCGACATTTTTACACAAAATTTCTTGAATAAATCTTCTATATTATCCAGAAGCTTCCAGAATTCAGTGTAAAACTCGCTGCCGCTCGACTTGCATGTGTTAGGCACGCCGCCAGCATTCAT
>cons0136|11
TTTGGGCCGTGTCTCAGTCCCAATGTGGCCGATCACCCTCTCAGGTCGGCTATGCATCACGGCCTTGGTGAGCCGTTACCTCACCAACTAGCTAATGCACCGCGGGTCCATCCATCAGCAGAAGCTTGCGCCTCTTTTCCTCCTTCAACCATGCGGTTAAAGGACCTATGCGGTTTTAGCATCCGTTTCCGAATGTTATCCCCCTCTGATGGGCAGGTTACCCACGTGTTACTCACCCGTTCGCCACTAGATTGACCAGTGCAAGCACCGGTCGCTCTCGTTCGACTTGCATGTATTAGGCACGCCGCCAGCGTTCGT
>cons0137|11
TCTGGGCCGTGTCTCAGTCCCAGTGTGGCCGGTCACCCTCTCAGGCCGGCTACCCGTCGTCGCCTTGGTGAGCCGTTACCTCACCAACAAGCTGATAGGCCGTGAGCCCATCTATAACCACTACATAACGCTTTCCACCAACACCCCATGCGGAGATTGGTCGTATCCGGTATTAGACCCAGTTTCCCAGGCTTATCCCAGAGTTAAAGGTAGGTTACTCACGTATTACTCACCCGTTCGCCACTAATCCACCTAGCAAGCTAGGCTTCATCGATTCGACTTGCATGTGTTAAGCACGCCGCCAGCGTTCGT
>cons0138|11
TCTGGGCCGTGTCTCAGTCCCAGTGTGGCGGATCATCCTCTCAGACCCGCTACTGATCGCTCGCCTTGGTAGGCCTTTACCCACCAACTAGCTAATCAGATATCGGCCGCTCGAATAACGCAAGGCCCGAAGGTCCCCTGCTTTCCTCCTCAGAGAATATGCGGTATTAGCCTAATCTTTCGATTAGTTATCCCCCATTACTCGGTACGTTCCGATATATTACTCACCCGTTCGCCACTCGCCACCCAAGAAGCAAGCTTCTCTGTGCTGCCGTCCGACTTGCATGTGTAAAGCATGCCGCCAGCGTTCAAT
>cons0139|11
TCTGGGCCGTGTCTCAGTCCCAATGTGGCCGTTCATCCTCTCAGACCGGCTACTGATCATCGCCTTGGTGGGCCGTTACCCCTCCAACTAGCTAATCAGACGCAATCCCCTCCTTCAGTGATAGCTTATAAATAGAGGCCACCTTTCATCCATCCTCGATGCCGAGTTAGATCGTATGCGGTATTAGCAGTCGTTTCCAACTGTTGTCCCCCTCTGAAGGGCAGGTTGATTACGCGTTACTCACCCGTTCGCCACTAAGATTGATAGAAGCAAGCTTCCATCGCTCTTCGTTCGACTTGCATGTGTTAAGCACGCCGCCAGCGTTCGT
>cons0140|11
TCTGGGCCGTGTCTCAGTCCCAATGTGGCCGTTCATCCTCTCAGACCGGCTACTGATCATCGCCTTGGTGGGCCGTTACCCCTCCAACTAGCTAATCAGACGCAATCCCCTCCTTCAGTGATAGCTTACATGTAGAGGCCACCTTTCATCTATCCTCGATGCCGAGATTAGATCGTATGCGGTATTAGCAGTCGTTTCCAACTGTTGTCCCCCTCTGAAGGGCAGGTTGATTACGCGTTACTCACCCGTTCGCCACTAAGATTGATAGAAGCAAGCTTCCATCGCTCTTCGTTCGACTTGCATGTGTTAAGCACGCCGCCAGCGTTCGT
>cons0141|11
TTTGGACCGTGTCTCAGTTCCAATGTGGGGGACCTTCCTCTCAGAACCCCTACTGATCGTCGCCTTGGTGAGCCGTTACCTCACCAACAAGCTAATCAGACGCATCCCCATCCTTTACCGATAAATCTTTTATTCATATCTGATGCCATCAATGAACAATATCGGGTATTAGGCCGTCTTTCAACGGGGTATCCCCAAGTAAAGGGCAGGTTGGATACGCGATACTCACCCGTGCGCCGGTCGACGTCCAAAATGTGCAAGCACATAATGCCGTTTCCCCTCGACTTGCATGTGTTAAGCCTATAGCTAGCGTTCAT
>cons0142|11
TCTGGGCCGTGTCTCAGTCCCAGTGTGGCCGATCACCCTCTCAGGTCGCTATGTATCGTCGCCTTGGTGAGCCGTTACCTCACCAACTAGCTAATACAACGCAGGTCCATCTGGTAGTGGAGCAATTGCCCCTTTCAAGTAGATGTCATGCAACATCTACTGTTATGCGGTATTAGCTATCGTTTCCAATAGTTATCCCCCGCTACCAGGCAGGTTACCTACGCGTTACTCACCCGTTCGCAACTCATCCGGAAAGAGCAAGCTCCTTCCTTCAGCGTTCTACTTGCATGTATTAGGCACGCCGCCAGCGTTCAT
>cons0143|11
TCTGGGCCGTGTCTCAGTCCCAGTGTGGCCGATCACCCTCTCAGGTCGCTATGTATCGTCGCCTAGGTGAGCCGTTACCTCACCTACTAGCTAATACAACGCAGGTCCATCTTGTAGTGGAGCATTTGCCCCTTTCAAATAAATGACATGGGTCATCCATTGTTATGCGGTATTAGCTATCGTTTCCAATAGTTATCCCCCGCTACAAGGCAGGTTACCTACGCGTTACTCACCCGTTCGCAACTCATCCAAGAAGAGCAAGCTCCTCTCTTCAGCGTTCTACTTGCATGTATTAGGCACGCCGCCAGCGTTCGT
>cons0144|11
TCTGGGCCGTGTCTCAGTCCCAGTGTGGCCGATCACCCTCTCAGGTCGGCTATGTATCGTCGCCTAGGTGAGCCGTTACCTCACCTACTAGCTAATACAACGCAGGTCCATCTGGTAGTGATGCAATTGCATCTTTTAATCAATTATCATGCGATATTCAATATTATGCGGTATTAGCTATCGTTTCCAATAGTTATCCCCCGCTACCAGGCAGGTTACCTACGCGTTACTCACCCGTTCGCAACTCTTCCAGAAGAGCAAGCTCCTCCTTCAGCGTTCTACTTGCATGTATTAGGCACGCCGCCAGCGTTCGT
>cons0145|11
TAAGGGCCGTGTCTCAGTCCCCTTGTGGCCGTTCACCCTCTCAGGCCGGCTACCCATCATCGCCTTGGTGAGCCGTTACCTCTCCAACTAGCTAATGGGACGCAAAGCTCTCTCACAGCGCTTATAGCTTTCATAATTATATGATGCCATATATTCATAATATCAGGTATTAGCATTCGTTTCCAAATGTTGTCCCTAACTGTGAGGCAAGTTCTTTACGCGTTACTCACCCGTCCGCCACCCAAATCTAAGTCAAAAGACCCAAATTCAAGTTGACTTGCATGTGTTAAGCATTCTGTCAGCGTTCAT
>cons0146|11
TCTGGACCGTGTCTCAGTTCCAGTGTGGGGGACCTTCCTCTCAGAACCCCTACCGATCGAAGGCTAGGTGGGCCGTTACCCCGCCTACTACCTAATCGGACGCATCACCATCTCATACCGATAAATCTTTGGTTACTCTCCCATGCGAGAAAGCAACAACATCGGGTATTAATCTTACTTTCGCAAGGCTATCCCCGAGTATGAGGCAGGTTTGATACGCGTTACGCACCCGTGCGCCGGTCGCCGGCATTGAAAGCCAAGCTTTCAACCCGCTGCCCCTCGACTTGCATGTGTTAAGCCTGTAGCTAGCGTTCAT
>cons0147|11
TCTGGGCCGTGTCTCAGTCCCAGTGTGGCCGATCACCCTCTCAGGTCGCTATGTATCGTCGCCTTGGTGAGCCGTTACCTCACCAACTAGCTAATACAACGCAGGTCCATCTCTTAGTGATGCAGTTGCACCTTTCAAGTCAACATCATGCAATGTCGACTTTTATGCGGTATTAGCTATCGTTTCCAATAGTTATCCCCCGCTAAGAGGCAGGTTACCTACGCGTTACTCACCCGTTCGCAACTCTTCCAGAAGAGCAAGCTCCTCCTTCAGCGTTCTACTTGCATGTATTAGGCACGCCGCCAGCGTTCAT
>cons0148|10
TTTGGACCGTGTCTCAGTTCCAATGTGGGGGACCTTCCTCTCAGAACCCCTACTGATCGTCGCCTTGGTGAGCCGTTACCTCACCAACAAGCTAATCAGACGCATCCCCATCCTTTACCGATAAATCTTTTATTCATATCTGATGCCATCAATGAACAATATCGGGTATTAGGCCGTCTTTCAACGGGGTATCCCCAAGTAAAGGGCAGGTTGGATACGCGATACTCACCCGTGCGCCGGTCGACGTCCAAAATGTGCAAGCACTAATGCCGTTTCCCCTCGAACTTGCATGTCGTTAAGCCTATAGCTAGCGTTCAT
>cons0149|10
TCTGGGCCGTGTCTCAGTCCCAGTGTGGCCGATCACCCTCTCAGGTCGCTATGTATCGTCGCCTTGGTGAGCCGTTACCTCACCAACTAGCTAATACAACGCAGGTCCATCTGGTAGTGGAGCAATTGCCCCTTTCAAGCAGATATCATGCAATATCTACTGTTATGCGGTATTAGCTATCCGTTTCCAATAGTTATCCCCCGCTACCAGGCAGGTTACCTACGCGTTACTCACCCGTTCGCAACTCATCCAGAAGAGCAAGCTCCTCCTTCAGCGTTCTACTTGCATGTATTAGGCACGCCGCCAGCGTTCAT
>cons0150|10
TCTGGACCGTGTCTCAGTTCCAATGTGGCCGTTCATCCTCTCAGACCGGCTACTGATCGTCGCCTTGGTGGGCCGTTACCCCTCCAACTAGCTAATCAGACGCAAACCCCTCCTCCGGCGATAGCTTATAAATAGAGGCCATCCTTTCTTCCGANAGTCATGCGACTTCGGAACGTATTCGGTATTAGCAGCCGTTTCCAGCTGTTGTCCCCATCCGTAGGGCAGGTTGTTTACGCGTTACTCACCCGTTTGCCACTAGATTGTAGAAAAAGCAAGCTTTCTCTACGCTCTCGTTCGACTTGCATGTGTTAAGCACGCCGCCAGCGTTCGT
>cons0151|10
TCTGGGCCGTGTCTCAGTCCCAGTGTGGCCGGTCACCCTCTCAGGCCGGCTACCCGTCGTCGCCTTGGTGAGCCGTTACCTCACCAACAAGCTGATAGGCCGTGAGCCCATCTATAACCACTACATAACGCTTTCCACCAACACCCCATGCGGAGATTGGTCGTATCCGGTATTAGACCCAGTTTCCCAGGCTTATCCCAGAGTTAAAGGAGGTTACTCACGTATTACTCACCCGTTCGCCACTAATCCACCTAGCAAGCTAGGCTTCATCGTTCGACTTGCATGTGTTAAGCACGCCGCCAGCGTTCGT
>cons0152|10
TCTGGGCCGTGTCTCAGTCCCAATGTGGCCGTTCATCCTCTCAGACCGGCTACTGATCATCGCCTTGGTGGGCCGTTACCCCTCCAACTAGCTAATCAGACGCAATCCCCTCCTTCAGTGATAGCTTATAAATAGAGGCCACCTTTCATCTATCCTCGATGCCGAGGTTAGATCGTATGCGGTATTAGCAGTCGTTTCCAACTGTTGTCCCCCTCTGAAGGGCAGGTTGATTACGCGTTACTCACCCGTTCGCCACTAAGATTGATAGAAGCAAGCTTCCATCGCTCTTCGTTCGACTTGCATGTGTTAAGCACGCCGCCAGCGTTCGT
>cons0153|10
TCTGGGCCGTGTCTCAGTCCCAGTGTGGCCGATCACCCTCTCAGGTCGCTATGTATCGTCGCCTTGGTGAGCCGTTACCTCACCNACTAGCTAATACAACGCAGGTCCATCTTGTAGTGGAGCAATTGCCCCTTTCAAATAAATGACATGTGTCATCCATTGTTATGCGGTATTAGCTATCCGTTTCCAATAGTTATCCCCCGCTACAAGGCAGGTTACCTACGCGTTACTCACCCGTTCGCAACTCATCCAAGAAGAGCAAGCTCCTCTCTTCAGCGTTCTACTTGCATGTATTAGGCACGCCGCCAGCGTTCGT
>cons0154|10
TTTGGACCGTGTCTCAGTTCCAATGTGGGGGACCTTCCTCTCAGAACCCCTACTGATCGTCGCCTCGGTGGGCCGTTACCCCGCCGACAAGCTAATCAGACGCATCCCCATCCATCACCGCAAATGCTTTATTCCGATTCAGAGGACTTCATCGGAATACATAGGCATTAGGCCGACTTTCGACGGGTTATTCCCTTGTGATGGGCAGGTTGGATACGCGTTACTCACCCGTGCGCCGGTCGCCGGCATATACTTGAAAACAAGCCATACCCGCTGCCCCACGACTTGCATGTGTTAGGCCTGTAGCTAGCGTTCAT
>cons0155|10
TAAGGGCCGTGTCTCAGTCCCCTTGTGGCCGTTCACCCTCTCAGGCCGGCTACCCATCATCGCCTTGGTGAGCCGTTACCTCTCCAACTAGCTAATGGGACGCAAAGCTCTCTCACAGCACATATAGCTTTCATAATCTTAGGATGCCCTAAAATCATAATATCAGGTATTAGCATTCGTTTCCAAATGTTGTCCCTAACTGTGAGGCAAGTTCTTTACGCGTTACTCACCCGTCCGCCACCCAAACCGAAGTTCAAGTAGACTTGCATGTGTTAAGCATTCTGTCAGCGTTCAT
>cons0156|10
TCTGGACCGTGTCTCAGTTCCAGTGTGGCCGTTCATCCTCTCAGACCGGCTACTGATCGTTGCCTTGGTAGGCCTTTACCCTTCCAACTAGCTAATCAGACGCGAGCCCATCTTACACCGATAAATCTTTGACCCCTATACCATGCAGTATTGTGGTCTCATGCGGTATTAATCGTCGTTTCCAACGGCTATCCCCCTGTGTAAGGTAGGTTGCTCACGTGTTACTCACCCGTTCGCCACTTTCATTTTATTTCCGTCCCCGAAGGTCCTTCCATAAAATCACGTTCGACTTGCATGTGTTAAGCACGCCGCCAGCGTTCGT
>cons0157|10
TAAGGGCCGTATCTCAGTCCCCTTGTGGCCGTTCATCCTCTCAGACCGGCTACCTATCTTCGTCTTGGTGAGCCGTTACCTCACCAACTAACTAATAGGACGCAAAGCTCTCTCTTAGCATCTCTTTTCATTAAAGCTTCATGCGAAACTTTAATAATATCTAGTCTTATCAGTCGTTTCCATCTGTTATCCCAGACTAAGAGGCAAGTTCTTTACGCGTTACTCACCCGTCCGCCATGGTTATCACGGTGCAAGCACCGTTTCCCCATTGACTTGCATGTGTTAAGCATTCTGTCAGCGTTCAT
>cons0158|10
TCTGGGCCGTGTCTCAGTCCCAGTGTGGCCGATCACCCTCTCAGGTCGCTATGTATCGTCGCCTTGGTGAGCCGTTACCCCACCAACTAGCTAATACAACGCAGGTCCATCTGGTAGCGGTGCAATTGCACCTTTCAAACAGTTATCATGCAACAACTGCTATTATGCGGTATTAGCTATCGTTTCCAATAGTTATCCCCCACTACCAGGCAGGTTACCTACGCGTTACTCACCCGTTCGCAACTCATCCAGAGAAGCAAGCTCCTCCTTCAGCGTTCTACTTGCATGTATTAGGCACGCCGCCAGCGTTCGT
>cons0159|10
TCTGGTCCGTGTCTCAGTACCAGTGTGGGGTTCAACCTCTCAGTTCCCCTCACCCATCGTCGCCTTGGTGAGCCGTTACCTCACCAACTAGCTAATGGGACGCATGCCTATCTCACAGCGAATTTCATTTCCTCTACATTGGATGCCCAACGTAGAGTGTACGCGGTATTAGTCCGTCTTTCGACGGGTTATCCCCCTCTGTGAGGCAAGTTGCATACGCGTTACGCACCCGTGCGCCGGTCGCCATCAGTCTTAGCAAGCTAAGACCATGCTGCCCCTCGACTTGCATGTGTTAAGCCTATCGCTAGCGTTCAT
>cons0160|10
TCTGGGCCGTGTCTCAGTCCCAGTGTGGCCGATCACCCTCTCAGGTCGCTATGTATCGTCGCCTTGGTGAGCCGTTACCTCACCAACTAGCTAATACAACGCAGGTCCATCTGGTAGTGGAGCAATTGCCCCTTTCAAGCAGATATCATGCAATATCTACTGTTATGCGGTATTAGCTATCCGTTTCCAATAGTTATCCCCGCTACCAGGCAGGTTACCTACGCGTTACTCACCCGTTCGCAACTCATCCAGAAGAGCAAGCTCCTCCTTCAGCGTTCTACTTGCATGTATTAGGCACGCCGCCAGCGTTCAT
>cons0161|10
TCTGGGCCGTGTCTCAGTCCCAGTGTGGCCGATCACCCTCTCAGGTCGCTATGTATCGTCGCCTTGGTGAGCCGTTACCTCACCAACTAGCTAATACAACGCAGGTCCATCTCTTAGTGATGCAGTTGCACCTTTCAAGTCAACATCATGCAATGTCGACTTTTATGCGGTATTAGCTATCGTTTCCAATAGTTATCCCCCGCTAAGAGGCAGGTTACCTACGCGTTACTCACCCGTTCGCAACTCCTCCGCTCGGTNGCAAGCACCAAGCTTCAGCGTTCTACTTGCATGTATTAGGCACGCCGCCAGCGTTCAT
>cons0162|10
TAAGGGCCGTGTCTCAGTCCCCTTGTGGCCGTTCACCCTCTCAGGCCGGCTACCCATCATCGCCTTGGTGAGCCGTTACCTCTCCAACTAGCTAATGGGACGCAAAGCTCTCTCACAGCGCATATAGCTTTCATAATCTTAGGATGCCCTAAAATCTAATATCAGGTATTAGCATTCGTTTCCAAATGTTGTCCCTAACTGTGAGGCAAGTTCTTTACGCGTTACTCACCCGTCCGCCACCCAAACCGAAGTTCAAGTAGACTTGCATGTGTTAAGCATTCTGTCAGCGTTCAT
>cons0163|10
TCTGGTCCCTGTCTCAGTACCAGTGTGGGGGATCTCCCTCTCAGGACCCCTACCTATCGTAGCCTTGGGGTGCCGTTACCACTCCAACTAGCTAATAGGACGCATGCCCATCTCTCACCACCGCAGTTTTAATTGCTAAATGATGCCATCTCGCAATGTTATGGGGTATTAATCCAAATTTCTTCGGGCTATCCCCCTGTGAAAGGTAGGTTGCATACGCGTTACGCACCCGTGCGCCGGTTTCTGCCCCGAAGGGCTTCTCCCTCGACTTGCATGTGTTAGGCCTGCCGCTAGCGTTCAAT
>cons0164|10
TAAGGGCCGTGTCTCAGTCCCCTTGTGGCCGATCACCCTCTCAGGCCGGCTACCCATCATCGCCTTGGTGAGCCGTTACCTCTCCAACTAGCTAATGGGACGCAAAGCTCTCTCACAGCGTATATAGCTTTCATAATCCTAGGATGCCCTAAAATCATAATATTAGGTATTAGCATTCGTTTCCAAATGTTGTCCCTATCTGTGAGGTAAGTTCTTTACGCGTTACTCACCCGTCCGCCACCCAAACCGAAGTTCAAGTTGACTTGCATGTGTTAAGCATTCTGTCAGCGTTCAT
>cons0165|10
TCTGGTCCGTATCTCAGTACCAGTGTGGGGGACATCCCTCTCAGAACCCCTATCTATCGTCGCCTTGGGGAGCCGTTACCTCTCCAACTAGCTAATAGAACGCATACTCATCTTTCACCACCGTAGCTTTAATATAAAAACGATGCCGCTCTTATATACCATTAGGTATTAATCCAAATTTCTTCGGGCTATCCCTATGTGAAAGGCAGATTGTATACGCGTTACGCACCCGTGCGCCGGTTTCAGCCCGAAGGCTTCTCCCTCGACTTGCATGTGTTAGGCCTGCCGCTAGCGTTCAT
>cons0166|10
TCTGGTCCGTGTCTCAGTACCAGTGTGGGGTTCAACCTCTCAGTTCCCCTACCCATCGTCGCCTTGGTGAGCCGTTACCTCACCAACTAGCTAATGGGACGCATGCCTATCTCACAGCGAATTTCATTTCCTCTACATTGGATGCCCAACGTAGAGTGTACGCGGTATTAGTCCGTCTTTCGACGGGTTATCCCCCTCTGTGAGGCAAGTTGCATACGCGTTACGCACCCGTGCGCCGGTCGCCATCAGTCTTAGCAAGCTAAGACCATGCTGCCCCTCGACTTGCATGTGTTAAGCCTATCGCTAGCGTTCAT
>cons0167|10
TCTGGGCCGTGTCTCAGTCCCAGTGTGGCCGATCACCCTCTCAGGTCGCTATGTATCGTCGCCTTGGTGAGCCGTTACCTCACCAACTAGCTAATACAACGCAGGTCCATCTGGTAGTGATGCAATTGCACCTTTTAAGCAAATGTCATGCGACATCTACTGTTATGCGGTATTAGCTATCGTTTCCAATAGTTATCCCCCGCTACCAGGCAGGTTACCTACGCGTTACTCACCCGTTCGCAACTCATCCGCTCGGTGCAAGCACCAAGCTTCAGCGTTCTACTTGCAATGTATTAGGCACGCCGCCAGCGTTCGT
>cons0168|10
TTTGGACCGTGTCTCAGTTCCAATGTGGGGGACCTTCCTCTCAACGAACCCTACTGATCGTCGCCTTGGTGAGCCGTTACCTCACCAACAAGCTAATCAGACGCATCCCCATCCTTTACCGATAATCTTTTATTCATATCTGATGCCATCAATGAATTACATCGGGTATTAGGCCGTCTTTCAACGGGGTATCCCCAAGTAAAGGGCAGGTTGGATACGCGATACTCACCCGTGCGCCGGTCGACGTCCAAAATGTGCAAGCACATAATGCCGTTTCCCCTCGACTTGCATGTGTTAAGCCTATAGCTAGCGTTCAT
