# Supplementary material for: Rapid 16S rRNA Next-Generation Sequencing of Polymicrobial Clinical Samples for Diagnosis of Complex Bacterial Infections
Source: PLoS One. 2013 May 29;8(5):e65226. doi: 10.1371/journal.pone.0065226 (PMC3666980; doi:10.1371/journal.pone.0065226)
Supplement: File S1 — De-noised sequences. (TGZ) [file pone.0065226.s002.gz › denoised/CF77_denoised.fasta]

>cons0001|19061
TCTGGACCGTGTCTCAGTTCCAGTGTGACTGATCATCCTCTCAGACCAGTTACGGATCGTCGCCTTGGTAGGCCTTTACCCCACCAACTAGCTAATCCGACCTAGGCTCATCTGATAGCGTGAGGTCCGAAGATCCCCCACTTTCTCCCTCAGGACGTATGCGGTATTAGCGCCCGTTTCCGGACGTTATCCCCCACTACCAGGCAGATTCCTAGGCATTACTCACCCGTCCGCCGCTGAATCCAGGAGCAAGCTCCCTTCATCCGCTCGACTTGCATGTGTTAGGCCTGCCGCCAGCGTTCAAT
>cons0002|11911
TAAGGGCCGTGTCTCAGTCCCCTTGTGGCCGTTCACCCTCTCAGGCCGGCTACCCATCATTGCCTTGGTGGGCCGTTACCTCACCAACCAGCTAATGGGACGCAAAGCTCTCTCTTAGCGCATCTAGCTTTCATGATTCCTCCATGCGAAAAAACCATAATATCCGGTATTAGCATCCGTTTCCAGATGTTGTCCCGGTCTAAGAGGCAAGTTCTTTACGCGTTACTCACCCGTGCGCCACCCAAGTCCGAAGACTCGAGTCGACTTGCATGTGTTAAGCATTCTGTCAGCGTTCAT
>cons0003|1081
TCTGGGCCGTGTCTCAGTCCCAATGTGGCCGTTCATCCTCTCAGACCGGCTACTGATCATCGCCTTGGTGGGCCGTTACCCCTCCAACTAGCTAATCAGACGCAATCCCCTCCTTCAGTGATAGCTTATAAATAGAGGCCACCTTTCATCCAGTCTCGATGCCGAGATTGGATCGTATGCGGTATTAGCAGTCGTTTCCAACTGTTGTCCCCCTCTGAAGGGCAGGTTGATTACGCGTTACTCACCCGTTCGCCACTAAGATTGATAGAAGCAAGCTTCCATCGCTCTTCGTTCGACTTGCATGTGTTAAGCACGCCGCCAGCGTTCGT
>cons0004|953
TCTGGGCCGTGTCTCAGTCCCAGTGTGGCCGATCACCCTCTCAGGTCGGCTATGTATCGTCGCCTAGGTGAGCCGTTACCTCACCTACTAGCTAATACAACGCAGGTCCATCTTGTAGTGGAGCAATTGCCCCTTTCAAATAAATGACATGTGTCATCCATTGTTATGCGGTATTAGCTATCCGTTTCCAATAGTTATCCCCCGCTACAAGGCAGGTTACCTACGCGTTACTCACCCGTTCGCAACTCATCCAAGAAGAGCAAGCTCCTCTCTTCAGCGTTCTACTTGCATGTATTAGGCACGCCGCCAGCGTTCGT
>cons0005|711
TCTGGGCCGTGTCTCAGTCCCAATGTGGCCGTTCATCCTCTCAGACCGGCTACTGATCATCGCCTTGGTGGGCCGTTACCCCTCCAACTAGCTAATCAGACGCAATCCCCTCCTTCAGTGATAGCTTATAAATAGAGGCCACCTTTCATCCCAGTCTCGATGCCGAGATTGGATCGTATGCGGTATTAGCAGTCGTTTCCAACTGTTGTCCCCCTCTGAAGGGCAGGTTGATTACGCGTTACTCACCCGTTCGCCACTAAGATTGATAGAAGCAAGCTTCCATCGCTCTTCGTTCGACTTGCATGTGTTAAGCACGCCGCCAGCGTTCGT
>cons0006|673
TAAGGGCCGTGTCTCAGTCCCCTTGTGGCCGTTCACCCTCTCAGGCCGGCTACCCATCATTGCCTTGGTGGGCCGTTACCTCACCAACCAGCTAATGGGACGCAAAGCTCTCTCTTAGCGCATCTAGCTTTCATGATTCCTCCATAGCGAAAAAACCATAATATCCGGTATTAGCATCCGTTTCCAGATGTTGTCCCGGTCTAAGAGGCAAGTTCTTTACGCGTTACTCACCCGTGCGCCACCCAAGTCCGAAGACTCGAGTCGACTTGCATGTGTTAAGCATTCTGTCAGCGTTCAT
>cons0007|626
TCTGGGCCGTGTCTCAGTCCCAGTGTGGCCGATCACCCTCTCAGGTCGGCTATGTATCGTTGCCTTGGTGAGCCGTTACCTCACCAACTAGCTAATACAACGCAGGCCCATCTCTTAGTGATGCATTTGCACCTTTCAAATCAATATCATGCGATATCGTCTTTTATGCGGTATTAGCTATCGTTTCCAATAGTTATCCCCCGCTAAGAGGCAGGTTACCTACGCGTTACTCACCCGTTCGCAACTCATCCGCTCGGTGCAAGCACCAAGCTTCAGCGTTCTACTTGCATGTATTAGGCACGCCGCCAGCGTTCAT
>cons0008|611
TCTGGGCCGTGTCTCAGTCCCAGTGTGGCCGATCACCCTCTCAGGTCGCTATGTATCGTCGCCTAGGTGAGCCGTTACCTCACCTACTAGCTAATACAACGCAGGTCCATCTTGTAGTGGAGCAATTGCCCCTTTCAAATAAATGACATGTGTCATCCATTGTTATGCGGTATTAGCTATCGTTTCCAATAGTTATCCCCCGCTACAAGGCAGGTTACCTACGCGTTACTCACCCGTTCGCAACTCATCCAAGAAGAGCAAGCTCCTCTCTTCAGCGTTCTACTTGCATGTATTAGGCACGCCGCCAGCGTTCGT
>cons0009|475
TCTGGGCCGTGTCTCAGTCCCAGTGTGGCCGATCACCCTCTCAGGTCGCTATGTATCGTCGCCTTGGTGAGCCGTTACCTCACCAACTAGCTAATACAACGCAGGTCCATCTGGTAGTGGTGCAATTGCACCTTTTAAACAGCTGTCATGCAACAACTGCTCTTATGCGGTATTAGCTATCGTTTCCAATAGTTATCCCCCGCTACCAGGCAGGTTACCTACGCGTTACTCACCCGTTCGCAACTCATCCAGAGAAGCAAGCTCCTCCTTCAGCGTTCTACTTGCATGTATTAGGCACGCCGCCAGCGTTCAT
>cons0010|400
TCTGGGCCGTGTCTCAGTCCCAGTGTGGCCGATCACCCTCTCAGGTCGCTATGTATCGTCGCCTAGGTGAGCCGTTACCTCACCTACTAGCTAATACAACGCAGGTCCATCTTGTAGTGGAGCAATTGCCCCTTTCAAATAAATGACATGTGTCATCCATTGTTATGCGGTATTAGCTATCCGTTTCCAATAGTTATCCCCCGCTACAAGGCAGGTTACCTACGCGTTACTCACCCGTTCGCAACTCATCCAAGAAGAGCAAGCTCCTCTCTTCAGCGTTCTACTTGCATGTATTAGGCACGCCGCCAGCGTTCGT
>cons0011|370
TAAGGGCCGTGTCTCAGTCCCCTTGTGGCCGTTCACCCTCTCAGGCCGGCTACCCATCATTGCCTTGGTGGGCCGTTACCTCACCAACCAGCTAATGGGACGCAAAGCTCTCTCTTAGCGCATCTAGCTTTCATGATTCCTCCATAGCGAAAAAACCTAATATCCGGTATTAGCATCCGTTTCCAGATGTTGTCCCGGTCTAAGAGGCAAGTTCTTTACGCGTTACTCACCCGTGCGCCACCCAAGTCCGAAGACTCGAGTCGACTTGCATGTGTTAAGCATTCTGTCAGCGTTCAT
>cons0012|323
TAAGGGCCGTGTCTCAGTCCCCTTGTGGCCGTTCACCCTCTCAGGCCGGCTACCCATCATTGCCTTGGTGGGCCGTTACCTCACCAACTAGCTAATGGGACGCAAAGCTCTCTCTTAGCGCATCTAGCTTTCATGATTCCTCCATGCGAAAAAACCATAATATCCGGTATTAGCATCCGTTTCCAGATGTTGTCCCGGTCTAAGAGGCAAGTTCTTTACGCGTTACTCACCCGTGCGCCACCCAAGTCCGAAGACTCGAGTCGACTTGCATGTGTTAAGCATTCTGTCAGCGTTCAT
>cons0013|228
TCTGGGCCGTGTCTCAGTCCCAGTGTGGCCGATCACCCTCTCAGGTCGCTATGTATCGTCGCCTTGGTGAGCCTTTACCTCACCAACTAGCTAATACAACGCAGGTCCATCTCACAGTGAAGCAATTGCTCCTTTTAAATAACCAACATGTGTTAATTACTCTTATGCGGTATTAGCTATCGTTTCCAATAGTTATCCCCCGCTATGAGGCAGGTTACCTACGCGTTACTCACCCGTTCGCAACTCATCAGTCTAGTGTAAACACCAAACCTCAGCGTTCTACTTGCATGTATTAGGCACGCCGCCAGCGTTCGT
>cons0014|180
TCTGGGCCGTGTCTCAGTCCCAGTGTGGCCGATCACCCTCTCAGGTCGCTATGTATCGTCGCCTTGGTGAGCCGTTACCCCACCAACTAGCTAATACAACGCAGGTCCATCTGGTAGTGATGCATTTGCACCTTTCAATGGATTATCATGCGATAATCCATTTTATGCGGTATTAGCTATCGTTTCCAATAGTTATCCCCCGCTACCAGGCAGGTTACCTACGCGTTACTCACCCGTTCGCAACTCATCCAAGAAGAGCAAGCTCCTCTCTTCAGCGTTCTACTTGCATGTATTAGGCACGCCGCCAGCGTTCGT
>cons0015|162
TAAGGGCCGTGTCTCAGTCCCCTTGTGGCCGTTCACCCTCTCAGGCCGGCTACCCATCATTGCCTTGGTGGGCCGTTACCTCACCAACTAGCTAATGGGACGCAAAGCTCTCTCTTAGCGCATCCAGCTTTCATGATTCCTCCATCGAAAAAACCATAATATCCGGTATTAGCATCCGTTTCCAGATGTTGTCCCGGTCTAAGAGGCAAGTTCTTTACGCGTTACTCACCCGTGCGCCACCCAAGTCCGAAGACTCGAGTCGACTTGCATGTGTTAAGCATTCTGTCAGCCGTTCAT
>cons0016|135
TAAGGGCCGTGTCTCAGTCCCCTTGTGGCCGTTCACCCTCTCAGGCCGGCTACCCATCATTGCCTTGGTGGGCCGTTACCTCACCAACTAGCTAATGGGACGCAAAGCTCTCTCTTAGCGCATCCAGCTTTCATGATTCCTCCATGCGAAAAAACCATAATATCCGGTATTAGCATCCGTTTCCAGATGTTGTCCCGGTCTAAGAGGCAAGTTCTTTACGCGTTACTCACCCGTGCGCCACCCAAGTCCGAAGACTCGAGTCGACTTGCATGTGTTAAGCATTCTGTCAGCGTTCAT
>cons0017|132
TCTGGGCCGTGTCTCAGTCCCAGTGTGGCCGGTCACCCTCTCAGGCCGGCTACCCGTCGTCGCCTTGGTGAGCCGTTACCTCACCAACAAGCTGATAGGCCGTGAGCCCATCTATAACCACTACATAACGCTTTCCACCAACACCCCATGCGGAGATTGGTCGTATCCGGTATTAGACCCAGTTTCCCAGGCTTATCCCAGAGTTAAAGGTAGGTTACTCACGTATTACTCACCCGTTCGCCACTAATCCACCTAGCAAGCTAGGCTTCATCGTTCGACTTGCATGTGTTAAGCACGCCGCCAGCGTTCGT
>cons0018|131
TCTGGACCGTGTCTCAGTTCCAGTGTGACTGATCATCCTCTCAGACCAGTTACGGATCGTCGCCTTGGTAGGCCTTTACCCCACCAACTAGCTAATCCGACCTAGGCTCATCTGATAGCGTGACGGTCCGAAGATCCCCCACTTTCTCCCTCAGGACGTATGCGGTATTAGCGCCCGTTTCCGGACGTTATCCCCCACTACCAGGCAGATTCCTAGGCATTACTCACCCGTCCGCCGCTGAATCCAGGAGCAAGCTCCCTTCATCCGCTCGACTTGCATGTGTTAGGCCTGCCGCCAGCGTTCAAT
>cons0019|123
TCTGGGCCGTGTCTCAGTCCCAATGTGGCCGTTCACCCTCTCAGGCCGGCTACGCATCATCGTCTTGGTGGGCCGTTACCTCACCAACTAACTAATGCGCCATAAGCCCATCCACCAGTGTTTTTAACCTTTAATAACCAGAAGATGCCTTCCGATTACCTATCCGGTATTAGTCCCCGTTTCCAGAGATTATCCCAGTCTTCGTGGGTAGGTTGCTTATGTATTACTCACCCGTTCGCCACTCCTTCGATCTAGCAAGCTAGATCTCCAGCGTTCGACTTGCATGTATTAGGCACGCCGCCAGCGTTCAT
>cons0020|110
TCTGGGCCGTGTCTCAGTCCCAGTGTGGCCGATCACCCTCTCAGGTCGGCTATGTATCGTCGCCTAGGTGAGCCGTTACCTCACCTACTAGCTAATACAACGCAGGTCCATCTTGTAGTGGAGCAATTGCCCCTTTCAAATAAATGACATGTGTCATCCATTGTTATGCGGTATTAGCTATCGTTTCCAATAGTTATCCCCCGCTACAAGGCAGGTTACCTACGCGTTACTCACCCGTTCGCAACTCATCCAAGAAGAGCAAGCTCCTCTCTTCAGCGTTCTACTTGCATGTATTAGGCACGCCGCCAGCGTTCGT
>cons0021|102
TTTGGACCGTGTCTCAGTTCCAATGTGGGGGACCTTCCTCTCAGAACCCCTACTGATCGTTGCCTTGGTGGGCCGTTACCCCACCAACAAGCTAATCAGACGCATCCCCATCCATTACCGATAAATCTTTACTTCAAATCTGATGCCGTCATCGAAGACTATGCGGTATTAGTCTGCCTTTCGGCAGGTTATCCCACAGTAATGGGAAGGTTGGATACGCGTTACTCACCCGTGCGCCGGTCGACGTCCAAAGAGTGCAAGCACTCCAATGCCGTTTCCCCTCGACTTGCATGTGTTAAACCTGTAGCTAGCGTTCAT
>cons0022|90
TCTGGGCCGTGTCTCAGTCCCAGTGTGGCCGATCACCCTCTCAGGTCGCTATGTATCGTCGCCTTGGTGAGCCGTTACCTCACCAACTAGCTAATACAACGCAGGTCCATCTCTTAGTGATGCAATTGCACCTTTCAAATCAATATCATGCGATATCGACTTTTATGCGGTATTAGCTATCGTTTCCAATAGTTATCCCCGCTAAGAGGCAGGTTACCTACGCGTTACTCACCCGTTCGCAACTCATCCGCTCGGTGCAAGCACCAAGCTTCAGCGTTCTACTTGCATGTATTAGGCACGCCGCCAGCGTTCAT
>cons0023|84
TCTGGGCCGTGTCTCAGTCCCAATGTGGCCGTTCATCCTCTCAGACCGGCTACTGATCATCGCCTTGGTGGGCCGTTACCCCTCCAACTAGCTAATCAGACGCAATCCCCTCCTTCAGTGATAGCTTACATGTAGAGGCCACCTTTCATCTATCCTCGATGCCGAGATTAGATCGTATGCGGTATTAGCAGTCGTTTCCAACTGTTGTCCCCCTCTGAAGGGCAGGTTGATTACGCGTTACTCACCCGTTCGCCACTAAGATTGATAGAAGCAAGCTTCCATCGCTCTTCGTTCGACTTGCATGTGTTAAGCACGCCGCCAGCGTTCGT
>cons0024|69
TCTGGGCCGTGTCTCAGTCCCAGTGTGGCCGATCACCCTCTCAGGTCGGCTATGTATCGTTGCCTTGGTGAGCCGTTACCTCACCAACTAGCTAATACAACGCAGGTCCATCTGGTAGTGATGCAATTGCACCTTTTAAGCAAATGTCATGCAACATCTACTCTTATGCGGTATTAGCCTATCGTTTCCAATAGTTATCCCCCGCTACCAGGCAGGTTACCTACGCGTTACTCACCCGTTCGCAACTCATCCAAGAAGAGCAAGCTCCTCTCTTCAGCGTTCTACTTGCATGTATTAGGCACGCCGCCAGCGTTCGT
>cons0025|61
TCTGGACCGTGTCTCAGTTCCAGTGTGACTGATCATCCTCTCAGACCAGTTACGGATCGTCGCCTTGGTAGGCCTTTACCCCACCAACTAGCTAATCCGACCTAGGCTCATCTGATAGCGTGAGGTCCGAAGATCCCCCACTTTCTCCCTCAGGACGTATCGGTATTAGCGCCCGTTTCCGGACGTTATCCCCCACTACCAGGCAGATTCCTAGGCATTACTCACCCGTCCGCCGCTGAATCCAGGAGCAAGCTCCCTTCATCCGCTCGACTTGCATGTGTTAGGCCTGCCGCCAGCGTTCAAT
>cons0026|61
TCTGGACCGTGTCTCAGTTCCAGTGTGACTGATCATCCTCTCAGACCAGTTACGGATCGTCGCCTTCGGTAGGCCTTTACCCCACCAACTAGCTAATCCGACCTAGGCTCATCTGATAGCGTGAGGTCCGAAGATCCCCCACTTTCTCCCTCAGGACGTATGCGGTATTAGCGCCCGTTTCCGGACGTTATCCCCCACTACCAGGCAGATTCCTAGGCATTACTCACCCGTCCGCCGCTGAATCCAGGAGCAAGCTCCCTTCATCCGCTCGACTTGCATGTGTTAGGCCTGCCGCCAGCGTTCAAT
>cons0027|60
TAAGGGCCGTGTCTCAGTCCCCTTGTGGCCGTTCACCCTCTCAGGCCGGCTACCCATCATTGCCTTGGTGGGCCGTTACCTCACCAACTAGCTAATGGGACGCAAAGCTCTCTCTTAGCGCATCCAGCTTTCATGATTCCTCCATGCGAAAAAACCATAATATCCGGTATTAGCATCCGTTTCCAGATGTTGTCCCGGTCTAAGAGGCAAGTTCTTTACGCGTTACTCACCCGTGCGCCACCCAAGTCCGAAGACTCGAGTCGACTTGCATGTGTTAAGCATTCTGTCAGCCGTTCTAT
>cons0028|57
TCTGGGCCGTGTCTCAGTCCCAATGTGGCCGTTCATCCTCTCAGACCGGCTACTGATCATCGCCTTGGTGGGCCGTTACCCCTCCAACTAGCTAATCAGACGCAATCCCCTCCTTCAGTGATAGCTTATAAATAGAGGCCACCTTTCATCCCAGTCTCGATGCCGAGATTGGATCGTATGCGGTATTAGCAGTCGTTTCCAACTGTTGTCCCCCTCTGAAGGCAGGTTGATTACGCGTTACTCACCCGTTCGCCACTAAGATTGATCAGAAGCAACTTCCATCGCTCTTCGTTCGACTTGCATGTGTTAAGCACGCCGCCAGCGTTCGT
>cons0029|56
TCTGGGCCGTGTCTCAGTCCCAGTGTGGCCGATCACCCTCTCAGGTCGCTATGTATCGTCGCCTTGGTGAGCCGTTACCTCACCAACTAGCTAATACAACGCAGGTCCATCTGGTAGTGATGCAATTGCATCTTTCAATTAATTATCATGCAATAATCAATTTTATGCGGTATTAGCTATCGTTTCCAATAGTTATCCCCCGCTACCAGGCAGGTTACCTACGCGTTACTCACCCGTTCGCAACTCATCCAAGAAGAGCAAGCTCCTCTCTTCAGCGTTCTACTTGCATGTATTAGGCACGCCGCCAGCGTTCGT
>cons0030|55
TCTGGTCCGTGTCTCAGTACCAGTGTGGGGGTTCAACCTCTCAGTTCCCCTACCCATCGTCGCCTTGGTGAGCCGTTACCTCACCAACTAGCTAATGGGACGCATGCCTATCTCACAGCGAAGTTCATTTCCTCTACATTGGATGCCCAACATAGAGTGTACGCGGTATTAGTCCGTCTTTCGACGGGTTATCCCCCTCTGTGAGGCAAGTTGCATACGCGTTACGCACCCGTGCGCCGGTCGCCATCAGTCTTAGCAAGCTAAGACCATGCTGCCCCTCGACTTGCATGTGTTAAGCCTATCGCTAGCGTTCAT
>cons0031|54
TCTGGACCGTGTCTCAGTTCCAGTGTGACTGATCATCCTCTCAGACCAGTTACGGATCGTCGCCTTGGTAGGCCTTTACCCCACCAACTAGCTAATCCGACCTAGGCTCATCTGATAGCGTGACGGTCCGAAGATCCCCCACTTTCTCCCTCAGGACGTATGCGGTATTANGCGCCCGTTTCCGGACGTTATCCCCCACTACCAGGCAGATTCCTAGGCATTACTCACCCGTCCGCCGCTGAATCCAGGAGCAAGCTCCCTTCATCCGCTCGATTCGCATGTGTTAGGCCTGCCGCCAGCGTTCAAT
>cons0032|46
TTTGGACCGTGTCTCAGTTCCAATGTGGGGGACCTTCCTCTCAGAACCCCTACTGATCGTTGCCTTGGTGGGCCGTTACCCCGCCAACAAGCTAATCAGACGCATCCCCATCCATTACCGATAAATCTTTACTTCAAATCTGATGCCGTCATCGAAGACTATGCGGTATTAGTCTCCTTTCGGCAGGTTATCCCACAGTAATGGGAAGGTTGGATACGCGTTACTCACCCGTGCGCCGGTCGACGTCCAAAGAGTGCAAGCACTCAATGCCGTTTCCCCTCGACTTGCATGTGTTAAGCCTGTAGCTAGCGTTCAT
>cons0033|40
TAAGGGCCGTGTCTCAGTCCCCTTGTGGCCGTTCACCCTCTCAGGCCGGCTACCCATCATTGCCTTGGTGGGCCGTTACCTCACCAACCAGCTAATGGGACGCAAAGCTCTCTCTTAGCGCATCTAGCTTTCATGATTCCTCCATGCGAAAAAACCATAATATCCGGTATTAGCATCCGTTTCCAGATGTTGTCCCGGTCTAAGAGGCAAGTTCTTTACGCGTTACTCACCCGTGCGCCACCCAAGTCCGAAGACTCGAGTCGACTTGCATGTGTTAAGCATTCTGTCAGCCGTTCAT
>cons0034|36
TAAGGGCCGTGTCTCAGTCCCCTTGTGGCCGTTCACCCTCTCAGGCCGGCTACCCATCATTGCCTTGGTGGGCCGTTACCTCACCAACTAGCTAATGGGACGCAAAGCTCTCTCTTAGCGCATCTAGCTTTCATGATTCCTCCATGCGAAAAAACCATAATATCCGGTATTAGCATCCGTTTCCAGATGTTGTCCCGGTCTAAGAGGCAAGTTCTTTACGCGTTACTCACCCGTGCGCCACCCAAGTCCGAAGACTCGACGTGCGACTTGCATGTGTTAAGCATTCTGTCAGCGTTCAT
>cons0035|36
TAAGGGCCGTGTCTCAGTCCCCTTGTGGCCGTTCACCCTCTCAGGCCGGCTACCCATCATCGCCTTGGTGAGCTGTTACCTCTCCAACTAGCTAATGGGACGCAAAGCTCTCTCACAGTGCTTATAGCTTTCATAATTCTAAGATGCCTTAAAATCATAATATCAGGTATTAGCATTCATTTCTAAATGTTGTCCCTAGCTGTGAGGCAAGTTCTTTACGCGTTACTCACCCGTCCGCCACCCAAATTCTAAGTTAAAAACCCAAATTCAAGTTGACTTGCATGTGTTAAGCATTCTGTCAGCGTTCAT
>cons0036|34
TCTGGGCCGTGTCTCAGTCCCAGTGTGGCTGATCGTCCTCTCAGACCAGCTACTGATCGTCGCCTTGGTGGGCCTTTACCCCACCAACTAGCTAATCAGACATCGGCCGCTCCTGCTGCGTGAGGCCTTGCGGTCCCCCACTTTCACCCTCAGGTCGTATGCGGTATTAGCTAATCTTTCGACTAGTTATCCCCCACAACAGGGTACGTTCCGATGTATTACTCACCCGTTCGCCACTCGCCGCCAGACCGAAGTCCGCGCTGCCGTTCGACTTGCATGTGTAAGGCATGCCGCCAGCGTTCAAT
>cons0037|33
TTTGGACCGTGTCTCAGTTCCAATGTGGGGGACCTTCCTCTCAGAACCCCTACTGATCGAAGTCTTGGTGAGCCGTTACCTCACCAACAAACTAATCAGACGCATCCCCATCCAATACCGAAATTCTTTAATGTATAAATCATGAGAAAAATACATACCATCAGGAATTAGTCCGTCTTTCAACGGGTTATGCCTGAGTATTGGGTAGGTTGGATACGCGTTACTCACCCGTGCGCCGGTCGCCATCATTGGTTGCAAGCAACCAACATGCTGCCCCTCGACTTGCATGTGTTAAGCCTGTAGCTAGCGTTCAT
>cons0038|28
TCTGGACCTGTCTCAGTTCCAGTGTGACTGATCATCCTCTCAGACCAGTTACGGATCGTCGCCTTGGTAGGCCTTTACCCCACCAACTAGCTAATCCGACCTAGGCTCATCTGATAGCGTGAGGTCCGAAGATCCCCCACTTTCTCCCTCAGGACGTATGCGGTATTAGCGCCCGTTTCCGGACGTTATCCCCCACTACCAGGCAGATTCCTAGGCATTACTCACCCGTCCGCCGCTGAATCCAGGAGCAAGCTCCCTTCATCCGCTCGACTTGCATGTGTTAGGCCTGCCGCCAGCGTTCAAT
>cons0039|27
TCTGGGCCGTGTCTCAGTCCCAGTGTGGCCGATCACCCTCTCAGGTCGGCTATGTATCGTCGCCTTGGTGAGCCTTTACCTCACCAACTAGCTAATACAACGCAGGTCCATCTCACAGTGAAGCAATTGCTCCTTTTAAATAACCAACATGTGTTAATTACTCTTATGCGGTATTAGCTATCGTTTCCAATAGTTATCCCCCGCTATGAGGCAGGTTACCTACGCGTTACTCACCCGTTCGCAACTCATCAGTCTAGTGTAAACACCAAACCTCAGCGTTCTACTTGCATGTATTAGGCACGCCGCCAGCGTTCGT
>cons0040|25
TAAGGGCCGTGTCTCAGTCCCCTTGTGGCCGTTCACCCTCTCAGGCCGGCTACCCATCATTGCCTTGGTGGGCCGTTACCTCACCAACTAGCTAATGGGACGCAAAGCTCTCTCTTAGCGCATCTAGCTTTCATGATTCCTCCATGCGAAAAAACCATAATATCCGGTATTAGCATCCGTTTCCAGATGTTGTCCCGGTCTAAGAGGCAAGTTCTTTACGCGTTACTCTACCCGTGCGCCACCCAAGTCCGAAGACTCGAGTCGACTTGCATGTGTTAAGCATTCTGATCAGCGTTCAT
>cons0041|25
TAAGGGCCGTGTCTCAGTCCCCTTGTGGCCGTTCACCCTCTCAGGCCGGCTACCCATCATTGCCTTGGTGGGCCTTACCTCACCAACCAGCTAATGGGACGCAAAGCTCTCTCTTAGCGCATCTAGCTTTCATGATTCCTCCATAGCGAAAAAACCATAATATCCGGTATTAGCATCCGTTTCCAGATGTTGTCCCGGTCTAAGAGGCAAGTTCTTTACGCGTTACTCACCCGTGCGCCACCCAAGTCCGAAGACTCGAGTCGACTTGCATGTGTTAAGCATTCTGTCAGCCGTTCAT
>cons0042|23
TAAGGGCCGTGTCTCACGTCCCCTTGTGGCCTGTTCACCCTCTCAGGCCGGCTACCCATCATTGCCTTGGTGGGCCGTTACCTCACCAACCAGCTAATGGGACGCAAAGCTCTCTCTTAGCGCATCTAGCTTTCATGATTCCTCCATGCGAAAAAACCATAATATCCGGTATTAGCATCCGTTTCCAGATGTTGTCCCGGTCTAAGAGGCAAGTTCTTTACGCGTTACTCACCCGTGCGCCACCCAAGTCCGAAGACTCGAGTCGACTTGCATGTGTTAAGCATTCTGTCAGCGTTCAT
>cons0043|20
TCTGGACCGTGTCTCAGTTCCAGTGTGACTGATCATCCTCTCAGACCAGTTACGGATCGTCGCCTTGGTAGGCCTTTACCCCACCAACTAGCTAATCCGACCTAGGCTCATCTGATAGCGTGAGGTCCGAAGATCCCCCACTTTCTCCCTCAGGACGTATGCGGTATTAGCGCCCGTTTCCGGACGTTATCCCCCACTACCAGGCAGATTCCTAGGCATTACTCACCCGTCCGCCGCTGAATCCAGGAGCAAGCTCCCTTCATCCGACTCGACTTGCATGTGTTAGGCCTGCCGCCAGCGTTCAAT
>cons0044|20
TCTGGGCCGTGTCTCAGTCCCAATGTGGCCGTTCATCCTCTCAGACCGGCTACTGATCATCGCCTTGGTGGGCCGTTACCCCTCCAACTAGCTAATCAGACGCAATCCCCTCCTTCAGTGATAGCTTATAAATAGAGGCCACCTTTCATCCCAGTCTCGATGCCGAGATTGGATCGTATGCGGTATTAGCAGTCGTTTCCAACTGTTGTCCCCCTCTGAAGGCAGGTTGATTACGCGTTACTCACCCGTTCGCCACTAAGATTGATAGAAGCAACTTCCATCGCTCTTCGTTCGACTTGCATGTGTTAAGCACGCCGCCAGCGTTCGT
>cons0045|20
TAAGGGCCGTGTCTCAGTCCCCTTGTGGCCGTTCACCCTCTCAGGCCGGCTACCCATCATTGCCTTGGTGGGCCGTTACCTCACCAACNAGCTAATGGGACGCAAAGCTCTCTCTTAGCGCATCTAGCTTTCATGATTCCTCCATGCGAAAAAACCATAATATCCGGTATTAGCATCCGTTTCCAGATGTTGTCCCGGTCTAAGAGGCAAGTTCTTTACGCGTTACTCACCCGTGCGCCACCCAAGTCCGAAGACTCGAGTCGACTTGCATGTGTTAAGCATTCTGATCAGCGTTCAT
>cons0046|19
TCTGGACCGTGTCTCAGTTCCAGTGTGACTGATCATCCTCTCAGACCAGTTACGGATCTCGCCTTGGTAGGCCTTTACCCCACCAACTAGCTAATCCGACCTAGGCTCATCTGATAGCGTGAGGTCCGAAGATCCCCCACTTTCTCCCTCAGGACGTATGCGGTATTAGCGCCCGTTTCCGGACGTTATCCCCCACTACCAGGCAGATTCCTAGGCATTACTCACCCGTCCGCCGCTGAATCCAGGAGCAAGCTCCCTTCATCCGCTCGACTTGCATGTGTTAGGCCTGCCGCCAGCGTTCAAT
>cons0047|18
TCTGGGCCGTGTCTCAGTCCCAGTGTGGCCGATCACCCTCTCAGGTCGCTATGTATCGTCGCCTAGGTGAGCCGTTACCTCACCTACTAGCTAATACAACGCAGGTCCATCTTGTAGTGGAGCAATTGCCCCTTTCAAATAAATGACATGTGTCATCCATTGTTATGCGGTATTAGCTATCCGTTTCCAATAGTTATCCCCCGCTACAAGGCAGGTTACCTACGCGTTACTCACCCGTTCGCAACTCATCCAAGAAGAGCAAGCTCCTCTCTTCACGTTCTACTTGCATGTATTAGGCACGCCGCCAGCGTTCGT
>cons0048|18
TAAGGGCCGTGTCTCAGTCCCCTTGTGGCCGTTCACCCTCTCAGGCCGGCTACCCATCATTGCCTTGGTGGGCCGTTACCTCACCAACTAGCTAATGGGACGCAAAGCTCTCTCTTAGCGCATCCAGCTTTCATGATTCCTCCATGCGAAAAAACCATAATATCCGGTATTAGCATCCGTTTCCAGATGTTGTCCCGGTCTAAGAGGCAAGTTCTTTACGCGTTACTCACCCGTGCGCCACCCAAGTCCGAAGACTCGAGTCGACTTGCATGTGTTAAGCATTCTGTCAGCCGTTCAT
>cons0049|18
TAAGGGCCGTGTCTCAGTCCCCTTGTGGCCGTTCACCCTCTCAGGCCGGCTACCCATCATTGCCTTGGTGGGCCGTTACCTCACCAACTAGCTAATGGGACGCAAAGCTCTCTCTTAGCGCATCCAGCTTTCATGATTCCTCCATCGAAAAAACCATAATATCCGGTATTAGCATCCGTTTCCAGATGTTGTCCCGGTCTAAGAGGCAAGTTCTTTACGCGTTACTCACCCGTGCGCCACCCAAGTCCGAAGACTCGAGTCGACTTGCATGTGTTAAGCATTCTGTCAGCGTTCAT
>cons0050|17
TCTGGGCCGTGTCTCAGTTCCAGTGTGACTGATCATCCTCTCAGACCAGTTACGGATCGTCGCCTTGGTAGGCCTTTACCCCACCAACTAGCTAATCCGACCTAGGCTCATCTGATAGCGTGAGGTCCGAAGATCCCCCACTTTCTCCCTCAGGACGTATGCGGTATTAGCGCCCGTTTCCGGACGTTATCCCCCACTACCAGGCAGATTCCTAGGCATTACTCACCCGTCCGCCGCTGAATCCAGGAGCAAGCTCCCTTCATCCGCTCGACTTGCATGTGTTAGGCCTGCCGCCAGCGTTCAAT
>cons0051|17
TAAGGGCCGTGTCTCAGTCCCCTTGTGGCCGTTCACCCTCTCAGGCCGGCTACCCATCATTGCCTTGGTGGGCCGTTACCTCACCAACCAGCTAATGGGACGCAAAGCTCTCTCTTAGCGCATCTAGCTTTCATGATTCCTCCATGCGAAAAAACCATAATATCTGGTATTAGCATCCGTTTCCAGATGTTGTCCCGGTCTAAGAGGCAAGTTCTTTACGCGTTACTCACCCGTGCGCCACCCAAGTCCGAAGACTCGAGTCGACTTGCATGTGTTAAGCATTCTGTCAGCGTTCAT
>cons0052|16
TCTGGACCGTGTCTCAGTTCCAGTGTGACTGATCATCCTCTCAGCACCATGTTACGGATCGTCGCCTTGGTAGGCCTTTACCCCACCAACTAGCTAATCCGACCTAGGCTCATCTGATAGCGTGAGGTCCGAAGATCCCCCACTTTCTCCCTCAGGACGTATGCGGTATTAGCGCCCGTTTCCGGACGTTATCCCCCACTACCAGGCAGATTCCTAGGCATTACTCACCCGTCCGCCGCTGAATCCAGGAGCAAGCTCCCTTCATCCGCTCGACTTGCATGTGTTAGGCCTGCCGCCAGCGTTCAAT
>cons0053|16
TAAGGGCCGTGTCTCAGTCCCCTTGTGGCCGTTCACCCTCTCAGGCCGGCTACCCATCATTGCCTTGGTGGGCCGTTACCTCACCAACCAGCTAATGGGACGCAAAGCTCTCTCTTAGCGCATCTAGCTTTCATGATTCCTCCATAGCGAAAAAACCTAATATCCGGTATTAGCATCCGTTTCCAGATGTTGTCCCGGTCTAAGAGGCAAGTTCTTTACGCGTTACTCACCCGTGCGCCACCCAAGTCCGAAGACTCGAGTCGACTTGCATGTGTTAAGCATTCTGTCAGCCGTTCAT
>cons0054|16
TTTGGGCCGTGTCTCAGTCCCAATGTGGCCGGTCATCCTCTCAGATCGGCTACTGATCGTTGCTTTGGTAGGCTTTTACCCTGCCAACTGGCTAATCAGACGCGGGTCCATCTTATGGCGATAAATCTTTTCACCCTGTACCATGCGGTACTGTGTGCTTATGCGGTATTAGCAGTGATTTCTCTCTGTTATCCCCCTCCATAAGGCAGGTTACCCACGTGTTACTCACCCGTCCGCCACTAGATAACTTATCTTCCGGCCGAAGCTTTCCAATAAGCATCTCGTTCGACTTGCATGTGTTAGGCACGCCGCCAGCGTTCAT
>cons0055|16
TAAGGGCCGTGTCTCAGTCCCCTTGTGGCCGTTCACCCTCTCAGGCCGGCTACCCATCATTGCCTTGGTGGGCCGTTACCTCACCAACTAGCTAATGGGACGCAAAGCTCTCTCTTAGCGCATCTAGCTTTCATGATTCCTCCATAGCGAAAAAACCATAATATCCGGTATTAGCATCCGTTTCCAGATGTTGTCCCGGTCTAAGAGGCAAGTTCTTTACGCGTTACTCACCCGTGCGCCACCCAAGTCCGAAGACTCGAGTCGACTTGCATGTGTTAAGCATTCTGTCAGCGTTCAT
>cons0056|15
TAAGGGCCGTGTCTCAGTCCCCTTGTGGCCGTTCACCCTCTCAGGCCGGCTACCCATCATTGCCTTGGTGGGCCGTTACCCCTCCAACTAGCTAATCAGACGCAATCCCCTCCTTCAGTGATAGCTTATAAATAGAGGCCACCTTTCATCCCAGTCTCGATGCCGAGATTGGATCGTATGCGGTATTAGCAGTCGTTTCCAACTGTTGTCCCCCTCTGAAGGGCAGGTTGATTACGCGTTACTCACCCGTTCGCCACTAAGATTGATAGAAGCAAGCTTCCATCGCTCTTCGTTCGACTTGCATGTGTTAAGCACGCCGCCAGCGTTCGT
>cons0057|15
TAAGGGCCGTGTCTCAGTCCCCTTGTGGCCGTTCACCCTCTCAGGCCGGCTACCCATCATTGCCTTGGTGGGCCGTTACCTCACCAACCAGCTAATGGGACGCAAAGCTCTCTCTTAGCGCATCCAGCTTTCATGATTCCTCCATGCGAGAAAAAACCATAATATCCGGTATTAGCATCCGTTTCCAGATGTTGTCCCGGTCTAAGAGGCAAGTTCTTTACGCGTTACTCACCCGTGCGCCACCCAAGTCCGAAGACTCGAGTCGACTTGCATGTGTTAAGCATTCTGTCAGCGTTCAT
>cons0058|14
TCTGGGCCGTGTCTCAGTCCCAGTGTGGCCGATCACCCTCTCAGGNCGGCTACCCATCATTGCCTTGGTGGGCCGTTACCTCACCAACCAGCTAATGGGACGCAAAGCTCTCTCTTAGCGCATCTAGCTTTCATGATTCCTCCATGCGAAAAAACCATAATATCCGGTATTAGCATCCGTTTCCAGATGTTGTCCCGGTCTAAGAGGCAAGTTCTTTACGCGTTACTCACCCGTGCGCCACCCAAGTCCGAAGACTCGAGTCGACTTGCATGTGTTAAGCATTCTGTCAGCGTTCAT
>cons0059|14
TAAGGGCCGTGTCTCAGTCCCCTTGTGGCCGTTCACCCTCTCAGGCCGGCTACCCATCATTGCCTTGGTGGGCCGTTACCTCACCAACTAGCTAATGGGACGCAAAGCTCTCTCTTAGCGCATCTAGCTTTCATGATTCCTCCATGCGAAAAAACCATAATATCCGGTATTAGCATCCGTTTCCAGATGTTGTCCCGGTCTAAGAGGCAAGTTCTTTACGCGTTACTCACCCGTGCGCCACCCAAGTCCGAAGACTGAGTCGACTTGCATGTGTTAAGCATTCTGTCAGCGTTCAT
>cons0060|14
TAAGGGCCGTGTCTCAGTCCCCTTGTGGCCGTTCACCCTCTCAGGCCGGCTACCCATCATCGCCTTGGTGAGCTGTTACCTCTCCAACTAACTAATGGGACGCAAAGCTCTCTCACAGTGCATATAGCTTTCATAATTCTAAGATGCCTTAAAATCATAATATCAGGTATTAGCATTCATTTCTAAATGTTGTCCCTAGCTGTGAGGCAAGTTCTTTACGCGTTACTCACCCGTCCGCCACCCAAATCTAAGTTAAAAACCCAAATTCAAGTTGACTTGCATGTGTTAAGCATTCTGTCAGCTGTTTAT
>cons0061|14
TCTGGACCGTGTCTCAGTTCCAGTGTGACTGATCATCCTCTCAGACCAGTTACGGATCGTCGCCTTGGTAGGCCTTTACCCCACCAACTAGCTAATCCGACCTAGGCTCATCTGATAGCGTGAGGTCCGAAGATCCCCCACTTTCTCCCTCAGGACGTATGCGGTATTAGCGCCCGTTTCCGGACGTTATCCCCCACTACCAGGCAGATTCCTAGGCATTACTCACCCGCCCGCCGCTGAATCCAGGAGCAAGCTCCCTTCATCCGCTCGACTTGCATGTGTTAGGCCTGCCGCCAGCGTTCAAT
>cons0062|14
TCTGGGCCGTGTCTCAGTCCCAGTGTGGCCGATCACCCTCTCAGGTCGGCTATGTATCGTCGCCTTGGTGAGCCGTTACCTCACCAACTAGCTAATACAACGCAGGTCCATCTCTTAGTGATGCAATTGCACCTTTCAAATCAATATCATGCGATATCGACTTTTATGCGGTATTAGCTATCGTTTCCAATAGTTATCCCCCGCTAAGAGGCAGGTTACCTACGCGTTACTCACCCGTTCGCAACTCATCCGCTCGGTGCAAGCACCAAGCTTCAGCGTTCTACTTGCATGTATTAGGCACGCCGCCAGCGTTCAT
>cons0063|13
TAAGGGCCGTGTCTCAGTCCCCTTGTGGCCGTTCACCCTCTCAGGCCGGCTACCCATCATTGCCTTGGTGGGCCGTTACCTCACCAACCAGCTAATGGGACGCAAAGCTCTCTCTTAGCGCATCTAGCTTTCATGATTCCTCCATGCGAAAAAACCATAATATCCGGTATTAGCATCCGTTTCCAGATGTTGTCCCGGTCTAAGAGGCAAGTTCTTTACGCGTTACTCTACCCGTGCGCCACCCAAGTCCGAAGACTCGAGTCGACTTGCATGTGTTAAGCATTCTGTCAGCGTTCAT
>cons0064|13
TCTGGACCGTGTCTCAGTTCCAGTGTGACTGATCATCCTCTCAGACCAGTTACGGATGTCGCCTTGGTAGGCCTTTACCCCACCAACTAGCTAATCCGACCTAGGCTCATCTGATAGCGTGAGGTCCGAAGATCCCCCACTTTCTCCCTCAGGACGTATGCGGTATTAGCGCCCGTTTCCGGACGTTATCCCCCACTACCAGGCAGATTCCTAGGCATTACTCACCCGTCCGCCGCTGAATCCAGGAGCAAGCTCCCTTCATCCGCTCGACTTGCATGTGTTAGGCCTGCCGCCAGCGTTCAAT
>cons0065|13
TCTGGACCGTGTCTCAGTTCCAGTGTGACTGATCATCCTCTCAGACCAGTTACGGATCGTCGCCTTGGTAGGCCTTTACCCCACCAACTAGCTAATCCGACCTAGGCTCATCTGATAGCGTGAGGTCCAAGATCCCCCACTTTCTCCCTCAGGACGTATGCGGTATTAGCGCCCGTTTCCGGACGTTATCCCCCACTACCAGGCAGATTCCTAGGCATTACTCACCCGTCCGCCGCTGAATCCAGGAGCAAGCTCCCTTCATCCGCTCGACTTGCATGTGTTAGGCCTGCCGCCAGCGTTCAAT
>cons0066|12
TAAGGGCCGTGTCTCAGTCCCCTTGTGGCCGTTCACCCTCTCAGGCCGGCTACCCATCATTGCCTTGGTGGGCCGTTACCTCACCAACCAGCTAATGGGACGCAAAGCTCTCTCTTAGCGCATCTAGCTTTCATGATTCCTCCATGCGAAAAAACCATAATATCCGGTATTAGCATCCGTTTCCAGATGTTGTCCCGGTCTAAGAGGCAAGTTCTTTACGCGTTACTCACCCGTGCGCCACCCAAGTCCGAAGACTCGGGTCGACTTGCATGTGTTAAGCATTCTGTCAGCGTTCAT
>cons0067|12
TAAGGGCCGTGTCTCAGTCCCCTTGTGGCCGTTCACCCTCTCAGGCCGGCTACCCATCATTGCCTTGGTGGGCCGTTACCTCACCAACNAGCTAATGGGACGCAAAGCTCTCTCTTAGCGCATCTAGCTTTCATGATTCCTCCATAGCGAAAAAACCTAATATCCGGTATTAGCATCCGTTTCCAGATGTTGTCCCGGTCTAAGAGGCAAGTTCTTTACGCGTTACTCACCCGTGCGCCACCCAAGTCCGAAGACTCGAGTCGACTTGCATGTGTTAAGCATTCTGTCAGCGTTCAT
>cons0068|12
TCTGGACCGTGTCTCAGTTCCAGTGTGACTGACCATCCTCTCAGACCAGTTACGGATCGTCGCCTTGGTAGGCCTTTACCCCACCAACTAGCTAATCCGACCTAGGCTCATCTGATAGCGTGAGGTCCGAAGATCCCCCACTTTCTCCCTCAGGACGTATGCGGTATTAGCGCCCGTTTCCGGACGTTATCCCCCACTACCAGGCAGATTCCTAGGCATTACTCACCCGTCCGCCGCTGAATCCAGGAGCAAGCTCCCTTCATCCGCTCGACTTGCATGTGTTAGGCCTGCCGCCAGCGTTCAAT
>cons0069|12
TAAGGGCCGTGTCTCAGTCCCCTTGTGGCCGTTCACCCTCTCAGGCCGGCTACCCATCATTGCCTTGGTGGGCCTGTTACCTCACCAACTAGCTAATGGGACGCAAAGCTCTCTCTTAGCGCATCCAGCTTTCATGATTCCTCCATGCGAAAAAACCATAATATCCGGTATTAGCATCCGTTTCCAGATGTTGTCCCGGTCTAAGAGGCAAGTTCTTTACGCGTTACTCACCCGTGCGCCACCCAAGTCCGAAGACTCGAGTCGACTTGCATGTGTTAAGCATTCTGTCAGCCGTTCAT
>cons0070|12
TAAGGGCCGTGTCTCAGTCCCCTTGTGGCCGTTCACCCTCTCAGGCCGGCTACCCATCATTGCCTTGGTGGGCCGTTACCTCACCAACCAGCTAATGGGACGCAAAGCTCTCTCTTAGCGCATCTAGCTTTCATGATTCCTCCATGCGAAAAAACCATAATATCCGGTATTAGCATCCGTTTCCAGATGTTGTCCCGGTCTAAGAGGCAAGTTCTTTACGCGTTACTCACCCGTGCGCCACCCAAGTCCGAAGCATCGAGTCGACTTGCATGTGTTAAGCATTCTGTCAGCGTTCAT
>cons0071|12
TCTGGACCGTGTCTCAGTTCCAGTGTGACTGATCATCCTCTCAGACCAGTTACGGATCGTCGCCTTGGTAGGCCTTTACCCCACCAACTAGCTAATCCGACCTAGGCTCATCTGATAGCGTGAGGTCCGAAGATCCCCACTTTCTCCCTCAGGACGTATGCGGTATTAGCGCCCGTTTCCGGACGTTATCCCCCACTACCAGGCAGATTCCTAGGCATTACTCACCCGTCCGCCGCTGAATCCAGGAGCAAGCTCCCTTACATCCGCTCGACTTGCATGTGTTAGGCCTGCCGCCAGCGTTCAAT
>cons0072|12
TAAGGGCCGTGTCTCAGTCCCCTTGTGGCCGTTCACCCCCTCAGGCCGGCTACCCATCATTGCCTTGGTGGGCCGTTACCTCACCAACTAGCTAATGGGACGCAAAGCTCTCTCTTAGCGCATCTAGCTTTCATGATTCCTCCATGCGAAAAAACCATAATATCCGGTATTAGCATCCGTTTCCAGATGTTGTCCCGGTCTAAGAGGCAAGTTCTTTACGCGTTACTCACCCGTGCGCCACCCAAGTCCGAAGACTCGAGTCGACTTGCATGTGTTAAGCATTCTGTCAGCGTTCAT
>cons0073|12
TAAGGGCCGTGTCTCAGTCCCCTTGTGGCCGTTCACCCTCTCAGGCCGGCTACCCATCATTGCCTTGGTGGGCCGTTACCTCACCAACTAGCTAATGGGACGCAAAGCTCTCTCTTAGCGCATCCAGCTTTCATGATTCCTCCATNGNGACCATAATATCCGGTATTNGCATCCGTTTCCAGATGTTGTCCCGGTCTAAGAGGCAAGTTCTTTACGCGTTACTCACCCGTGCGCCACCCAAGTCCGAAGACTCGAGTCGACTTGCATGTGTTAAGCATTCTGTCAGCGTTCAT
>cons0074|12
TTTGGACCGTGTCTCAGTTCCAATGTGGGGGACCTTCCTCTCAGAACCCCTACTGATCGTTGCCTTGGTGGGCCGTTACCCCGCCAACTAGCTAATCCGACCTAGGCTCATCTGATAGCGTGAGGTCCGAAGATCCCCCACTTTCTCCCTCAGGACGTATGCGGTATTAGCGCCCGTTTCCGGACGTTATCCCCCACTACCAGGCAGATTCCTAGGCATTACTCACCCGTCCGCCGCTGAATCCAGGAGCAAGCTCCCTTCATCCGCTCGACTTGCATGTGTTAGGCCTGCCGCCAGCGTTCAAT
>cons0075|11
TCTGGGCCGTGTCTCAGTCCCAATGTGGCCGTTCATCCTCTCAGACCGGCTACTGATCATCGCCTTGGTGGGCCGTTACCCCTCCAACTAGCTAATCAGACGCAATCCCCTCCTTCAGTGATAGCTTATAAATAGAGGCCACCTTTCATCCAGTCTCGATGCCGAGATTGGATCGTATGCGGTATTAGCAGTCGTTTCCAACTGTTGTCCCCCTCTGAAGGCAGGTTGATTACGCGTTACTCACCCGTTCGCCACTAAGATTGATAGAAGCAACTTCCATCGCTCTTCGTTCGACTTGCATGTGTTAAGCACGCCGCCAGCGTTCGT
>cons0076|11
TCTGGACCGTGTCTCAGTTCCAGTGTGACTGATCATCCTCTCAGACCAGTTACGGATCGTCGCCTTGGTAGGCCTTTACCCCACCAACTAGCTAATCCGACCTAGGCTCATCTGATAGCGTGAGGTCCGAAGATCCCCCACTTTCTCCCTCAGGACGTATGCGGTATTAGCGCCCGTTTCCGGACGTTATCCCCCACTCACAGGCAGATTCCTAGGCATTACTCACCCGTCCGCCGCTGAATCCAGGAGCAAGCTCCCTTCATCCGCTCGACTTGCATGTGTTAGGCCTGCCGCCAGCGTTCAAT
>cons0077|11
TAAGGGCCGTGTCTCAGTCCCCTTGTGGCCGTTCACCCTCTCAGGCCGGCTACCCATCATTGCCTTGGTGGGCCGTTACCTCACCAACCAGCTAATGGGACGCAAAGCTCTCTCTTAGCGCATCTAGCTTTCATGATTCCTCCATAGCGAAAAAACCATAATATCCGGTATTAGCATCCGTTTCCAGATGTTGTCCCGGTCTAAGAGGCAAGTTCTTTACGCGTTACTCACCCGTGCGCCACCCAAGTCCGAAGACTCGAGTCGACTTGCATGTGTTAAGCATTCTGTCAGCGTTCTAN
>cons0078|11
TCTGGGCCGTGTCTCAGTCCCAGTGTGGCCGATCACCCTCTCAGGTCGGCTATGTATCGTTGCCTTGGTGAGCCGTTACCTCACCAACTAGCTAATACAACGCAGGTCCATCTCTTAGTGATGCATTTGCACCTTTCAAATCAATATCATGCGATATCGTCTTTTATGCGGTATTAGCTATCGTTTCCAATAGTTATCCCCCGCTAAGAGGCAGGTTACCTACGCGTTACTCACCCGTTCGCAACTCATCCGCTCGGTGCAAGCACCAAGCTTCAGCGTTCTACTTGCATGTATTAGGCACGCCGCCAGCGTTCAT
>cons0079|11
TTTGGACCGTGTCTCAGTTCCAATGTGGGGGACCTTCCTCTCAGAACCCCTACTGATCGTTGCCTTGGTGGGCCGTTACCCCGCCAACAAGCTAATCAGACGCAATCCCCTCCTTCAGTGATAGCTTATAAATAGAGGCCACCTTTCATCCAGTCTCGATGCCGAGATTGGATCGTATGCGGTATTAGCAGTCGTTTCCAACTGTTGTCCCCCTCTGAAGGGCAGGTTGATTACGCGTTACTCACCCGTTCGCCACTAAGATTGATAGAAGCAAGCTTCCATCGCTCTTCGTTCGACTTGCATGTGTTAAGCACGCCGCCAGCGTTCGT
>cons0080|11
TAAGGGCCGTGTCTCAGTCCCCTTGTGGCCGTTCACCCTCTCAGGCCGGCTACCCATCATTGCCTTGGTGGGCCGTTGCCTCACCAACTAGCTAATGGGACGCAAAGCTCTCTCTTAGCGCATCTAGCTTTCATGATTCCTCCATGCGAAAAAACCATAATATCCGGTATTAGCATCCGTTTCCAGATGTTGTCCCGGTCTAAGAGGCAAGTTCTTTACGCGTTACTCACCCGTGCGCCACCCAAGTCCGAAGACTCGAGTCGACTTGCATGTGTTAAGCATTCTGTCAGCGTTCAT
>cons0081|11
TAAGGGCCGTGTCTCAGTCCCCTTGTGGCCGTTCACCCTCTCAGGCCGGCTACCCATCATTGCCTTGGTGGGCCGTTACCTCACCAACTAGCTAATGGGACGCAAAGCTCTCTCTTAGCGCATCCAGCTTTCATGATTCCTCCATCGAAAAACACTAATATCCGTACGTTAGTCATCCGTTTCCAGATGTTGTCCCGGTCTAAGAGGCAAGTTCTTTACGCGTTACTCACCCGTGCGCCACCCAAGTCCGAAGACTCGAGTCGACTTGCATGTGTTAAGCATTCTGTCAGCGTTCAT
>cons0082|10
TCTGGACCGTGTCTCAGTTCCAGTGTGACTGATCGTCCTCTCAGACCAGTTACGGATCGTCGCCTTGGTAGGCCTTTACCCCACCAACTAGCTAATCCGACCTAGGCTCATCTGATAGCGTGAGGTCCGAAGATCCCCCACTTTCTCCCTCAGGACGTATGCGGTATTAGCGCCCGTTTCCGGACGTTATCCCCCACTACCAGGCAGATTCCTAGGCATTACTCACCCGTCCGCCGCTGAATCCAGGAGCAAGCTCCCTTCATCCGCTCGACTTGCATGTGTTAGGCCTGCCGCCAGCGTTCAAT
>cons0083|10
TTTGGACCGTGTCTCAGTTCCAATGTGGGGGACCTTCCTCTCAGAACCCCTACTGATCGTTGCCTTGGTGGGCCGTTACCCCACCAACAAGCTAATCAGACGCATCCCCATCCATTACCGATAAATCTTTACTTCAAATCTGATGCCGTCATCGAAGACTATGCGGTATTAGTCTCCTTTCGGCAGGTTATCCCACAGTAATGGGAAGGTTGGATACGCGTTACTCACCCGTGCGCCGGTCGACGTCCAAAGAGTGCAAGCCACTCCAATGCCGTTTCCCCTCGACTTGCATGTGTTAAACCTGTAGCTAGCGTTCAT
>cons0084|10
TAAGGGCCGTGTCTCAGTCCCCTTGTGGCCGTTCACCCTCTCAGGCCGGCTACCCATCATTGCCTTGGTGGGCCGTTACCTCACCAACTAGCTAATGGGACGCAAAGCTCTCTCTTAGCGCATCNAGCTTTCATGATTCCTCCATGCGAAAAAACCATAATATCCGGTATTAGCATCCGTTTCCAGATGTTGTCCCGGTCTAAGAGGCAAGTTCTTTACGCGTTACTCACCCGTGCGCCACCCAAGTCCGAAGACTCGAGTCGACTTGCATGTGTTAAGCTATTCTGTCAGCGTTCAT
>cons0085|10
TAAGGGCCGTGTCTCAGTCCCCTTGTGGCCGTTCACCCTCTCAGGCCGGCTACCCATCATTGCCTTGGTGGGCCGTTACCTCACCAACCAGCTAATGGGACGCAAAGCTCTCTCTTAGCGCATCTAGCTTTCATGATTCCTCCATGCGAAAAAACCATAATATCCGGTATTAGCATCCGTTTCCAGATGTTGTCCCGGTCTAAGAGGCAAGTTCTTTACGCGTTACTCACCCGTGCGCCACCCAAGTCCGAAGACTCGAGATCCGACTTGCATGTGTTAAGCATTCTGTCAGCGTTCAT
>cons0086|10
TCTGGACCGTGTCTCAGTTCCAGTGTGACTGATCATCCTCTCAGACCAGTTACGGATCGTCGCCTTGGTAGGCCTTTACCCCACCAACTAGCTAATCCGACCTAGGCTCATCTGATAGCGTGAGGTCCGAAGATCCCCCACTTTCTCCCTCAGGACGTATGCGGTATTAGCGCCCGTTTCCGGACGTTATCCCCCACTACCAGGCAGATTCCTAGGCATTACTCACCCGTCCGCCGCTGAATCCAGGAGCAAGCTCCCTTCATCCGCTCGACTTGCATGTGTTAGGCCGCCGCCAGCGTTCAAT
>cons0087|10
TAAGGGCCGTGTCTCAGTCCCCTTGTGGCCGTTCACCCTCTCAGGCCGGCTACCCATCATTGCCTTGGTGGGCCGTTACCTCACCAACCAGCTAATGGGACGCAAAGCTCTCTCTTAGCGCATCTAGCTTTCATGATTCCTCCATGCGAAAAAACCATAATATCCGGTATTAGCATCCGTTTCCAGATGTTGTCCCGGTCTAAGAGGCAAGTTCTTTACGCGTTACTCACCCGTGCGCCACCCAAGTCCGAAGACTGAGTCGACTTGCATGTGTTAAGCATTCTGTCAGCGTTCAT
>cons0088|10
TCTGGGCCGTGTCTCAGTCCCAGTGTGGCTGGTCGTCCTCTCAGACCAGCTACAGATCGTCGGCTTGGTAAGCTTTTATCCCACCAACTACCTAATCTGCCATCGGCCGCTCCAATCGCGCGAGGCCCGAAGGTCCCCCGCTTTCATCCTCAGATCGTATGCGGTATTAGCTACTCTTTCGAGTAGTTATCCCCCACGACTGGGCACGTTCCGATGTATTACTCACCCGTTCGCCACTCGTCAGCGTCCGAAGACCTGTTACCGTTCGACTTGCATGTGTAAGGCATGCCGCCAGCGTTCAAT
>cons0089|10
TCTGGGCCGTGTCTCAGTCCCAATCTGGCTGGTCGGTCTCTCAACCCAGCTACCCATCATTGCCTTGGTAGGCCGTTACCCCACCAACAAGCTAACAGGCCGCGGGCCCATCCCTCTCCGCCGGAGCTTTCTCGAGTCTTCCATGCGGAAGTCTCGAAGTATTCGGTATTATCCACGGTTTCCCGTGGCTATCCCAATGAGAGGGGCAGGTTGCCCACGTGTTACTCAGCCGTTCGCCACTTTATACACACCCGAAGGTGCTTTAATCGTTCGACTTGCATGTGTTAGGCGCGCCGCCAGCGTTCAT
>cons0090|10
TCTGGGCCGTGTCTCAGTCCCAGTGTGGCCGATCACCCTCTCAGGTCGGCTATGTATCGTTGCCTTGGTGAGCCGTTACCTCACCAACTAGCTAATACAACGCAGGCCCATCTCTTAGTGATGCATTTGCACCTTTCAAATCAATATCATGCGATATCGTCTTTTATGCGGTATTAGCTATCGTTTCCAATAGTTATCCCCCGCTAAGAGGCAGGTTACCTACGCGTTACTCACCCGTTCGCAACTCATCCAAGAAGAGCAAGCTCCTCTCTTCAGCGTTCTACTTGCATGTATTAGGCACGCCGCCAGCGTTCGT
>cons0091|10
TAAGGGCCGTGTCTCAGTCCCCTTGTGGCCGTTCACCCTCTCAGGCCGGCTACCCATCATTGCCTTGGTGGGCCGTTACCTCACCAACCAGCTAATGGGACGCAAAGCTCTCTCTTAGCGCATCTAGCTTTCATGATTCCTCCATAGCGAAAAAACCATAATATCCGGTATTAGCATCCGTTTCCAGATGTTGTCCCGGTCTAAGAGGCAAGTTCTTTACGCGTTACTCACCCGTGCGCCACCCAAGTCCGAAGACTCGAGATCGACTTGCATGTGTTAAGCATTCTGATCAGCGTTCAT
>cons0092|10
TCTGGACCGTGTCTCAGTTCCAGTGTGACTGATCATCCTCTCAGACCAGTTACGGATCGTCGCCTTGGTAGGCCTTTACCCCACCAACTAGCTAACTCCGACCTAGGCTCATCTGATAGCGTGAGGTCCGAAGATCCCCCACTTTCTCCCTCAGGACGTATGCGGTATTAGCGCCCGTTTCCGGACGTTATCCCCCACTACCAGGCAGATTCCTAGGCATTACTCACCCGTCCGCCGCTGAATCCAGGAGCAAGCTCCCTTCATCCGCTCGACTTGCATGTGTTAGGCCTGCCGCCAGCGTTCAAT
>cons0093|10
TAAGGGCCGTGTCTCAGTCCCCTTGTGGCCGTTCACCCTCTCAGGCCGGCTACCCATCATTGCCTTGGTGGGCCGTTACCTCACCAACCAGCTAATGGGACGCAAAGCTCTCTCTTAGCGCATCTAGCTTTCATGATTCCTCCATGCGAAAAAACCATAATATCCGGTATTAGCATCCGTTTCCAGATGTTGTCCCGGTCTAAGAGGCAAGTTCTTTACGCGTTACTCACCCGTGCGCCACCCAAGTCCGAAGACTCGAGCGACTTGCATGTGTTAAGCATTCTGTCAGCGTTCAT
>cons0094|10
TAAGGGCCGTGTCTCAGTCCCCTTGTGGCCGTTCACCCTCTCAGGCCGGCTACCCATCATTGCCTTGGTGGCCGTTCCTCACCAACCAGCTAATGGGACGCAAAGCTCTCTCTTAGCGCATCTAGCTTTCATGATTCCTCCATAGCGAAAAAACCATAATATCCGGTATTAGCATCCGTTTCCAGATGTTGTCCCGGTCTAAGAGGCAAGTTCTTTACGCGTTACTCACCCGTGCGCCACCCAAGTCCGAAGACTCGAGTCGACTTGCATGTGTTAAGCATTCTGTCAGCGTTCAT
>cons0095|10
TCTGGGCCGTGTCTCAGTCCCAGTGTGGCTGGTCGTCCTCTCAGACCAGCTACAGATCGTCGCCTTGGTAGGCCTTTACCCCACCAACTAGCTAATCTGCCATCGGCCGCCCCTGTAGCGGGAGGTCCTAAGATCCCCCCCTTTCCTCCGTAGAGCGTATGCGGTATTAATCCGGCTTTCGCCGGGCTATCCCCCACTACAGGACACGTTCCGATGTATTACTCACCCGTTCGCCACTCGCCACCAGGGTTGCCCCCGTGCTGCCGTTCGACTTGCATGTGTAAGGCATGCCGCCAGCGTTCAAT
>cons0096|10
TAAGGGCCGTGTCTCAGTCCCCTTGTGGCCGTTCACCCTCTCAGGCCGGCTACCCATCATTGCCTTGGTGGGCCGTTACCTCACCAACCAGCTAATGGGACGCAAAGCTCTCTCTTAGCGCATCTAGCTTTCATGATTCCTCCATAGCGAAAAAACCATAATATCCGGTATTGCATCCGTTTCCAGATGTTGTCCCGGTCTAAGAGGCAAGTTCTTTACGCGTTACTCACCCGTGCGCCACCCAAGTCCGAAGACTCGAGTCGACTTGCATGTGTTAAGCATTCTGTCAGCCGTTCAT
>cons0097|10
TCTGGACCGTGTCTCAGTTCCAGTGTGACTGATCATCCTCTCAGACCAGTTACGGATCGTCGCCTTGGTAGGCCTTTACCCCACCAACTAGCTAATCCGACCTAGGCTCATCTGATAGCGTGAGGTCCGAAGATCCCCCACTTTCTCCCTCAGGACGTATGCGGTATTAGCGCCCGTTTCCGGATCGTTATCCCCCTCACTACCAGGCAGATTCCTAGGCATTACTCACCCGTCCGCCGCTGAATCCAGGAGCAAGCTCCCTTCATCCGCTCGACTTGCATGTGTTAGGCCTGCCGCCAGCGTTCAAT
>cons0098|10
TAAGGGCCGTGTCTCAGTCCCCTTGTGGCCGTTCACCCTCTCAGGCCGGCTACCCATCATTGCCTTGGTGGGCCGTTACCTCACCAACTAGCTAATCCGACCTAGGCTCATCTGATAGCGTGAGGTCCGAAGATCCCCCACTTTCTCCCTCAGGACGTATGCGGTATTAGCGCCCGTTTCCGGACGTTATCCCCCACTACCAGGCAGATTCCTAGGCATTACTCACCCGTCCGCCGCTGAATCCAGGAGCAAGCTCCCTTCATCCGCTCGACTTGCATGTGTTAGGCCTGCCGCCAGCGTTCAAT
