# Supplementary material for: Rapid 16S rRNA Next-Generation Sequencing of Polymicrobial Clinical Samples for Diagnosis of Complex Bacterial Infections
Source: PLoS One. 2013 May 29;8(5):e65226. doi: 10.1371/journal.pone.0065226 (PMC3666980; doi:10.1371/journal.pone.0065226)
Supplement: File S1 — De-noised sequences. (TGZ) [file pone.0065226.s002.gz › denoised/CF8_denoised.fasta]

>cons0001|31447
TCTGGACCGTGTCTCAGTTCCAGTGTGACTGATCATCCTCTCAGACCAGTTACGGATCGTCGCCTTGGTAGGCCTTTACCCAACCAACTAGCTAATCCGACCTAGGCTCATCTGATAGCGTGAGGTCCGAAGATCCCCCACTTTCTCCCTCAGGACGTATGCGGTATTAGCGCCCGTTTCCGGACGTTATCCCCCACTACCAGGCAGATTCCTAGGCATTACTCACCCGTCCGCCGCTGAATCCAGGAGCAAGCTCCCTTCATCCGCTCGACTTGCATGTGTTAGGCCTGCCGCCAGCGTTCAAT
>cons0002|14091
TCTGGGCCGTGTCTCAGTCCCAGTGTGGCCGATCACCCTCTCAGGTCGGCTATGTATCGTCGCCTAGGTGAGCCGTTACCTCACCTACTAGCTAATACAACGCAGGTCCATCTTGTAGTGGAGCAATTGCCCCTTTCAAATAAATGACATGTGTCATCCATTGTTATGCGGTATTAGCTATCGTTTCCAATAGTTATCCCCCGCTACAAGGCAGGTTACCTACGCGTTACTCACCCGTTCGCAACTCATCCAAGAAGAGCAAGCTCCTCTCTTCAGCGTTCTACTTGCATGTATTAGGCACGCCGCCAGCGTTCGT
>cons0003|11368
TCTGGACCGTGTCTCAGTTCCAGTGTGACTGATCATCCTCTCAGACCAGTTACGGATCGTCGCCTTGGTAGGCCTTTACCCACCAACTAGCTAATCCGACCTAGGCTCATCTGATAGCGTGAGGTCCGAAGATCCCCCACTTTCTCCCTCAGGACGTATGCGGTATTAGCGCCCGTTTCCGGACGTTATCCCCCACTACCAGGCAGATTCCTAGGCATTACTCACCCGTCCGCCGCTGAATCCAGGAGCAAGCTCCCTTCATCCGCTCGACTTGCATGTGTTAGGCCTGCCGCCAGCGTTCAAT
>cons0004|6090
TCTGGACCGTGTCTCAGTTCCAGTGTGACTGATCATCCTCTCAGACCAGTTACGGATCGTCGCCTTGGTAGGCCTTTACCCCACCAACTAGCTAATCCGACCTAGGCTCATCTGATAGCGTGAGGTCCGAAGATCCCCCACTTTCTCCCTCAGGACGTATGCGGTATTAGCGCCCGTTTCCGGACGTTATCCCCCACTACCAGGCAGATTCCTAGGCATTACTCACCCGTCCGCCGCTGAATCCAGGAGCAAGCTCCCTTCATCCGCTCGACTTGCATGTGTTAGGCCTGCCGCCAGCGTTCAAT
>cons0005|1863
TCTGGGCCGTGTCTCAGTCCCAGTGTGGCCGATCACCCTCTCAGGTCGCTATGTATCGTCGCCTTGGTGAGCCGTTACCCCACCAACTAGCTAATACAACGCAGGTCCATCTGGTAGTGATGCAATTGCACCTTTTAAGCAAATGTCATGCAACATCTACTCTTATGCGGTATTAGCTATCGTTTCCAATAGTTATCCCCCGCTACCAGGCAGGTTACCTACGCGTTACTCACCCGTTCGCAACTCATCCAGAGAAGCAAGCTCCTCCTTCAGCGTTCTACTTGCATGTATTAGGCACGCCGCCAGCGTTCGT
>cons0006|1734
TCTGGGCCGTGTCTCAGTCCCAGTGTGGCGGATCATCCTCTCAGACCCGCTACTGATCGTCGCCTTGGTAGGCCTTTACCCCACCAACTAGCTAATCAGATATCGGCCGCTCGAATAACGCAAGGCCCGAAGGTCCCCTGCTTTCCTCCTCAGAGAATATGCGGTATTAGCTAATCTTTCGATTAGTTATCCCCCATTACTCGGTACGTTCCGATATATTACTCACCCGTTCGCCACTCGCCACCCAAGAAGCAAGCTTCTCTGTGCTGCCGTCCGACTTGCATGTGTAAAGCATGCCGCCAGCGTTCAAT
>cons0007|1513
TCTGGGCCGTGTCTCAGTCCCAGTGTGGCTGATCGTCCTCTCAGACCAGCTACTGATCGTCGCCTTGGTGGGCCTTTACCCCACCAACTAGCTAATCAGACATCGGCCGCTCCTGCTGCGTGAGGCCTTGCGGTCCCCCACTTTCACCCTCAGGTCGTATGCGGTATTAGCTAATCTTTCGACTAGTTATCCCCCACAACAGGGTACGTTCCGATGTATTACTCACCCGTTCGCCACTCGCCGCCAGACCGAAGTCCGCGCTGCCGTTCGACTTGCATGTGTAAGGCATGCCGCCAGCGTTCAAT
>cons0008|1455
TTTGGGCCGTGTCTCAGTCCCAATGTGGCCGATCACCCTCTCAGGTCGGCTATGCATCACGGCCTTGGTGAGCCGTTACCTCACCAACTAGCTAATGCACCGCGGGTCCATCCATCAGCAGAAGCTTGCGCCTCTTTTCCTCTTCAAACCATGCGGTTCGAAGACCTATGCGGTTTTAGCATCCGTTTCCGAATGTTATCCCCCTCTGATGGGCAGGTTACCCACGTGTTACTCACCCGTTCGCCACTAGATTGACCAGTGCAAGCACCGGTCGCTCTCGTTCGACTTGCATGTATTAGGCACGCCGCCAGCGTTCGT
>cons0009|1110
TCTGGGCCGTGTCTCAGTCCCAGTGTGGCCGATCACCCTCTCAGGTCGCTATGTATCGTCGCCTTGGTGAGCCGTTACCTCACCAACTAGCTAATACAACGCAGGTCCATCTCTTAGTGATGCAATTGCACCTTTCAAGTCAACATCATGCGATGTCGACTTTTATGCGGTATTAGCTATCGTTTCCAATAGTTATCCCCCGCTAAGAGGCAGGTTACCTACGCGTTACTCACCCGTTCGCAACTCATCCGCTCGGTGCAAGCACCAAGCTTCAGCGTTCTACTTGCATGTATTAGGCACGCCGCCAGCGTTCAT
>cons0010|877
TCTGGGCCGTGTCTCAGTCCCAGTGTGGCCGATCACCCTCTCAGGTCGGCTATGTATCGTTGCCTTGGTGAGCCGTTACCTCACCAACTAGCTAATACAACGCAGGTCCATCTGGTAGTGGTGCAATTGCACCTTTTAAGCAGTATCATGCGATATCTACTGTTATGCGGTATTAGCTATCGTTTCCAATAGTTATCCCCCGCTACCAGGCAGGTTACCTACGCGTTACTCACCCGTTCGCAACTCATCCGGAAAGAGCAAGCTCCTCCTTCAGCGTTCTACTTGCATGTATTAGGCACGCCGCCAGCGTTCGT
>cons0011|827
TCTGGGCCGTGTCTCAGTCCCAGTGTGGCGGATCATCCTCTCAGACCCGCTACTGATCGTCGCCTTGGTAGGCCTTTACCCCACCAACTAGCTAATCAGATATCGGCCGCTCAAACAGCGCAAGGCCAAATGGTCCCCTGCTTTCTTCCTCAGAATATATGCGGTATTAGCTAATCTTTCGATTAGTTATCCCCCACTGCTCGGTACGTTCCGATATGTTACTCACCCGTTCGCCACTCGCCACCCAAGAAGCAAGCTTCTCTGTGCTGCCGTCCGACTTGCATGTGTAAAGCATGCCGCCAGCGTTCAAT
>cons0012|778
TCTGGGCCGTGTCTCAGTCCCAGTGTGGCCGATCACCCTCTCAGGTCGCTATGTATCGTCGCCTTGGTGAGCCGTTACCTCACCAACTAGCTAATACAACGCAGGTCCATCTGGTAGTGATGCAATTGCATCTTTCAATTAATTATCATGCAATAATCAATTTTATGCGGTATTAGCTATCGTTTCCAATAGTTATCCCCCGCTACCAGGCAGGTTACCTACGCGTTACTCACCCGTTCGCAACTCATCCAAGAAGAGCAAGCTCCTCTCTTCAGCGTTCTACTTGCATGTATTAGGCACGCCGCCAGCGTTCGT
>cons0013|612
TCTGGGCCGTGTCTCAGTCCCAGTGTGGCCGGTCACCCTCTCAGGCCGGCTACCCGTCGTCGCCTTGGTGAGCCGTTACCTCACCAACAAGCTGATAGGCCGTGAGCCCATCTATAACCACTACATAACGCTTTCCACCAACACCCCATGCGGAGATTGGTCGTATCCGGTATTAGACCCAGTTTCCCAGGCTTATCCCAGAGTTAAAGGTAGGTTACTCACGTATTACTCACCCGTTCGCCACTAATCCACCTAGCAAGCTAGGCTTCATCGTTCGACTTGCATGTGTTAAGCACGCCGCCAGCGTTCGT
>cons0014|552
TCTGGGCCGTGTCTCAGTCCCAATGTGGCCGTTCATCCTCTCAGACCGGCTACTGATCATCGCCTTGGTGGGCCGTTACCCCTCCAACTAGCTAATCAGACGCAATCCCCTCCTTCAGTGATAGCTTATAAATAGAGGCCACCTTTCATCCAGTCTCGATGCCGAGATTGGATCGTATGCGGTATTAGCAGTCGTTTCCAACTGTTGTCCCCCTCTGAAGGGCAGGTTGATTACGCGTTACTCACCCGTTCGCCACTAAGATTGATAGAAGCAAGCTTCCATCGCTCTTCGTTCGACTTGCATGTGTTAAGCACGCCGCCAGCGTTCGT
>cons0015|535
TCTGGGCCGTGTCTCAGTCCCAGTGTGGCCGATCACCCTCTCAGGTCGGCTATGTATCGTCGCCTTGGTGAGCCGTTACCTCACCAACTAGCTAATACAACGCAGGTCCATCTCTTAGTGATGCAATTGCACCTTTCAAATCAATATCATGCGATATCGTCTTTTATGCGGTATTAGCTATCGTTTCCAATAGTTATCCCCCGCTAAGAGGCAGGTTACCTACGCGTTACTCACCCGTTCGCAACTCATCCGCTCGGTGCAAGCACCAAGCTTCAGCGTTCTACTTGCATGTATTAGGCACGCCGCCAGCGTTCAT
>cons0016|505
TTTGGACCGTGTCTCAGTTCCAATGTGGGGGACCTTCCTCTCAGAACCCCTACTGATCGTTGCCTTGGTGGGCCGTTACCCCGCCAACAAGCTAATCAGACGCATCCCCATCCATTACCGATAAATCTTTACTTCAAATCTGATGCCGTCATCGAAGACTATGCGGTATTAGTCTGCCTTTCGGCAGGTTATCCCACAGTAATGGGAAGGTTGGATACGCGTTACTCACCCGTGCGCCGGTCGACGTCCAAAGAGTGCAAGCACTCAATGCCGTTTCCCCTCGACTTGCATGTGTTAAGCCTGTAGCTAGCGTTCAT
>cons0017|448
TCTGGGCCGTGTCTCAGTCCCAGTGTGGCCGATCACCCTCTCAGGTCGCTATGTATCGTCGCCTTGGTGAGCCGTTACCCCACCAACTAGCTAATACAACGCAGGTCCATCTGGTAGTGATGCAATTGCACCTTTCAAACAGTTGTCATGCAACAACTACTATTATGCGGTATTAGCTATCGTTTCCAATAGTTATCCCCCGCTACCAGGCAGGTTACCTACGCGTTACTCACCCGTTCGCAACTCATCCAGAGAAGCAAGCTCCTCCTTCAGCGTTCTACTTGCATGTATTAGGCACGCCGCCAGCGTTCGT
>cons0018|416
TCTGGGCCGTGTCTCAGTCCCAGTGTGGCCGATCACCCTCTCAGGTCGGCTATGTATCGTTGCCTTGGCGAGCCGTTACCTCACCAACTAGCTAATACAACGCAGGTCCATCTGGTAGTGATGCAATTGCACCTTTCAAGCAGATATCATGCGATATCTACTGTTATGCGGTATTAGCTATCGTTTCCAATAGTTATCCCCCGCTACCAGGCAGGTTACCTACGCGTTACTCACCCGTTCGCAACTCATCCGGAGAAGCAAGCTCCTCCTTCAGCGTTCTACTTGCATGTATTAGGCACGCCGCCAGCGTTCGT
>cons0019|284
TCTGGGCCGTGTCTCAGTCCCAGTGTGGCCGATCACCCTCTCAGGTCGCTATGTATCGTCGCCTAGGTGAGCCGTTACCTCACCTACTAGCTAATACAACGCAGGTCCATCTGGTAGTGATGCATTTGCACCTTTTAAACATCTACCATGCAGTAAATGTTCTTATGCGGTATTAGCTATCGTTTCCAATAGTTATCCCCCGCTACCAGGCAGGTTACCTACGCGTTACTCACCCGTTCGCAACTCACAGAATACGGTGTAGTAAACTACGGTGCATCCTGTGCGTTCTACTTGCATGTATTAGGCACGCCGCCAGCGTTCGT
>cons0020|280
TCTGGGCCGTGTCTCAGTCCCAATGTGGCCGTTCATCCTCTCAGACCGGCTACTGATCATCGCCTTGGTGGGCCGTTACCCCTCCAACTAGCTAATCAGACGCAATCCCCTCCTTCAGTGATAGCTTATAAATAGAGGCCACCTTTCATCTATCCTCGATGCCGAGGTTAGATCGTATGCGGTATTAGCAGTCGTTTCCAACTGTTGTCCCCCTCTGAAGGGCAGGTTGATTACGCGTTACTCACCCGTTCGCCACTAAGATTGATAGAAGCAAGCTTCCATCGCTCTTCGTTCGACTTGCATGTGTTAAGCACGCCGCCAGCGTTCGT
>cons0021|280
TCTGGGCCGTGTCTCAGTCCCAGTGTGGCCGATCACCCTCTCAGGTCGGCTATGTATCGTTGCCTTGGTGAGCCGTTACCTCACCAACTAGCTAATACAACGCAGGTCCATCTGGTAGTGGTGCAATTGCACCTTTCAAGCAAATATCATGCGATATCTACTGTTATGCGGTATTAGCTATCGTTTCCAATAGTTATCCCCCGCTACCAGGCAGGTTACCTACGCGTTACTCACCCGTTCGCAACTCATCCGGAAAGAGCAAGCTCCTCCTTCAGCGTTCTACTTGCATGTATTAGGCACGCCGCCAGCGTTCGT
>cons0022|250
TCTGGGCCGTGTCTCAGTCCCAGTGTGGCCGATCACCCTCTCAGGTCGGCTATGTATCGTCGCCTTGGTGAGCCGTTACCCCACCAACTAGCTAATACAACGCAGGTCCATCTGGTAGCGGTGCAATTGCACCTTTCAAACAGTTGTCATGCAACAACTGCTATTATGCGGTATTAGCTATCGTTTCCAATAGTTATCCCCCACTACCAGGCAGGTTACCTACGCGTTACTCACCCGTTCGCAACTCATCCGGAGAAGCAAGCTCCTCCTTCAGCGTTCTACTTGCATGTATTAGGCACGCCGCCAGCGTTCGT
>cons0023|232
TCTGGGCCGTGTCTCAGTCCCAGTGTGGCCGATCACCCTCTCAGGTCGCTATGTATCGTCGCCTTGGTGAGCCGTTACCCCACCAACTAGCTAATACAACGCAGGTCCATCTGGTAGTGATGCAATTGCACCTTTTAAACAGTTGTCATGCAACAACTGCTGTTATGCGGTATTAGCTATCGTTTCCAATAGTTATCCCCCGCTACCAGGCAGGTTACCTACGCGTTACTCACCCGTTCGCAACTCATCCGGAGAAGCAAGCTCCTCCTTCAGCGTTCTACTTGCATGTATTAGGCACGCCGCCAGCGTTCGT
>cons0024|200
TCTGGGCCGTGTCTCAGTCCCAGTGTGGCCGATCACCCTCTCAGGTCGGCTATGTATCGTTGCCTTGGTGAGCCGTTACCTCACCAACTAGCTAATACAACGCAGGTCCATCTGGTAGTGGTGCAATTGCACCTTTTAAGCAGCTATCATGCGATATCTACTGTTATGCGGTATTAGCTATCGTTTCCAATAGTTATCCCCCGCTACCAGGCAGGTTACCTACGCGTTACTCACCCGTTCGCAACTCATCCGGAAAGAGCAAGCTCCTCCTTCAGCGTTCTACTTGCATGTATTAGGCACGCCGCCAGCGTTCGT
>cons0025|200
TCTGGACCGTGTCTCAGTTCCAGTGTGACTGATCATCCTCTCAGACCAGTTACGGATCGTCGCCTTCGGTAGGCCTTTACCCCACCAACTAGCTAATCCGACCTAGGCTCACTCTGATAGCGTGAGGTCCGAAGATCCCCCACTTTCTCCCTCAGGACGTATGCGGTATTAGCGCCCGTTTCCGGACGTTATCCCCCACTACCAGGCAGATTCCTAGGCATTACTCACCCGTCCGCCGCTGAATCCAGGAGCAAGCTCCCTTCATCCGCTCGACTTGCATGTGTTAGGCCTGCCGCCAGCGTTCAAT
>cons0026|181
TCTGGGCCGTGTCTCAGTCCCAGTGTGGCGGATCATCCTCTCAGACCCGCTACTGATCGTCGCCTTGGTGGGCCTTTACCCCACCAACTAGCTAATCAGATATTGGCTGCTCAAATAGCGCAAGGTCCGAAGATCCCCTGCTTTCCCCCTCAGGACGTATGCGGTATTAGCCAATCTTTCGATTGGTTATCCCCCACTACTCGGTACATTCCAATATGTTACTCACCCGTTCGCCACTCGCCGGCAGGTGCAAGCACCCCCGCTGCCGTCCGACTTGCATGTGTAAAGCATGCCGCCAGCGTTCAAT
>cons0027|179
TTTGGGCCGTGTCTCAGTCCCAATGTGGCCGATCACCCTCTCAGGTCGGCTATGCATCACGGCCTTGGTGAGCCGTTACCTCACCAACTAGCTAATGCACCGCGGGTCCATCCATCAGCAGAAGCTTGCGCCTCTTTTCCTCCTTCAACCATGCGGTTAAAGGACCTATGCGGTTTTAGCATCCGTTTCCGAATGTTATCCCCCTCTGATGGGCAGGTTACCCACGTGTTACTCACCCGTTCGCCACTAGATTGACCAGTGCAAGCACCGGTCGCTCTCGTTCGACTTGCATGTATTAGGCACGCCGCCAGCGTTCGT
>cons0028|177
TCTGGGCCGTGTCTCAGTCCCAGTGTGGCCGATCACCCTCTCAGGTCGCTATGTATCGTCGCCTTGGTGAGCCGTTACCTCACCAACTAGCTAATACAACGCAGGTCCATCTGGTAGTGGAGCAATTGCCCCTTTCAAGCAAATGTCATGCAACATCTACTGTTATGCGGTATTAGCTATCGTTTCCAATAGTTATCCCCCGCTACCAGGCAGGTTACCTACGCGTTACTCACCCGTTCGCAACTCATCCGGAAAGAGCAAGCTCCTTCCTTCAGCGTTCTACTTGCATGTATTAGGCACGCCGCCAGCGTTCAT
>cons0029|176
TAAGGGCCGTGTCTCAGTCCCCTTGTGGCCGATCACCCTCTCAGGCCGGCTACCCATCATCGCCTTGGTGAGCCGTTACCTCTCCAACTAGCTAATGGGACGCAAAGCTCTCTCACAGTGCATATAGCTTTCATAATTCTAGGATGCCCTAAAATCATAATATCAGGTATTAGCATTCGTTTCCAAATGTTGTCCCTATCTGTGAGGCAAGTTCTTTACGCGTTACTCACCCGTCCGCCACCCAAACCGAAGTTCAAGTTGACTTGCATGTGTTAAGCATTCTGTCAGCGTTCAT
>cons0030|174
TCTGGACCGTGTCTCAGTTCCAGTGTGACTGATCATCCTCTCAGACCAGTTATGCGTCATAGCCTTGGTGAGCCATTACCTCACCAACTAGCTGATACAATATAGCCTCATCCTACACCGAAAAACTTTCCCTATCTAACTTATGCTAGAGAGGAGTATAGAGTATTAGCAGTCGTTTCCAACTGTTGTCCTCTAGTGTAGGGCAGATTAGCTATACATTACTCACCCGTGCGCCACTAACTCATAAGAGCAAGCTCTTACTTGTCCGTTCGACTTGCATGTATTAGGCACGCCGCCAGCGTTCACT
>cons0031|160
TAAGGGCCGTGTCTCAGTCCCCTTGTGGCCGTTCACCCTCTCAGGCCGGCTACCCATCATCGCCTTGGTGAGCCGTTACCTCTCCAACTAGCTAATGGGACGCAAAGCTCTCTCACAGCGCATATAGCTTTCATAATCTTAGGATGCCCTAAAATCATAATATCAGGTATTAGCATTCGTTTCCAAATGTTGTCCCTAACTGTGAGGCAAGTTCTTTACGCGTTACTCACCCGTCCGCCACCCAAACCGAAGTTCAAGTAGACTTGCATGTGTTAAGCATTCTGTCAGCGTTCAT
>cons0032|155
TCTGGGCCGTGTCTCAGTCCCAGTGTGGCCGATCACCCTCTCAGGTCGCTATGTATCGTCGCCTTGGTGAGCCGTTACCTCACCAACTAGCTAATACAACGCAGGTCCATCTGGTAGTGGAGCAGTTGCCCCTTTTAAACAGCTATCATGCAATAACTGTTGTCATGCGGTATTAGCTATCGTTTCCAATAGTTATCCCCCGCTACCAGGCAGGTTACCTACGCGTTACTCACCCGTTCGCAACTCATCCGGAAAGAGCAAGCTCCTTCCTTCAGCGTTCTACTTGCATGTATTAGGCACGCCGCCAGCGTTCGT
>cons0033|154
TTTGGGCCGTGTCTCAGTCCCAATGTGGCCGTCCGACCTCTCAGTCCGGCTACCGATCGTTGCTTTGGTAGGCTTTTACCCTGCCAACTGGCTAATCGGACGCGGGCCCATCCTATACCTGATTGCTCATTTCCCGACAAAACCATGCGGTCTCGCCGACTTATGCGGTCTTACCAGCCGTTTCCAGCTGCTATCCCCCTGTATAGGGCAGGTTGCCCACGCGTTACTCACCCGTCCGCCACTAAGAATTACAGTCTTCCATCCGAAAACTTCCGTCCGTAATCTCCGTTCGACTTGCATGTGTTAGGCACGCCGCCAGCGTTCAT
>cons0034|152
TCTGGACCGTGTCTCAGTTCCAGTGTGACTGATCATCCTCTCAGACCAGTTACGGATCGTCGCCTTGGTAGGCCTTTACCCAACCAACTAGCTAATCCGACCTAGGCTCATCTGATAGCGTGAGGTCCGAAGATCCCCCACTTTCTCCCTCAGGACGTATGCGGTATTACGCGCCCGTTTCCGGACGTTATCCCCCACTACCAGGCAGATTCCTAGGCATTACTCACCCGTCCGCCGCTGAATCCAGGAGCAAGCTCCCTTCATCCGCTCGACTTGCATGTGTTAGGCCTGCCGCCAGCGTTCAAT
>cons0035|151
TTTGGACCGTGTCTCAGTTCCAATGTGGGGGACCTTCCTCTCAGAACCCCTACTGATCGTTGCCTTGGTGAGCCTTTACCTCACCAACAAGCTAATCAGACGCATCCCCATCCTTTACCGATAAATCTTTTATTCATATCTGATGCCATCAATGAATTACATCGGGTATTAGGCCGTCTTTCAACGGGGTATCCCCAAGTAAAGGGCAGGTTGGATACGCGATACTCACCCGTGCGCCGGTCGACGTCCAAAATGTGCAAGCACATAATGCCGTTTCCCCTCGACTTGCATGTGTTAAGCCTATAGCTAGCGTTCAT
>cons0036|132
TCTGGGCCGTGTCTCAGTCCCAGTGTGGCCGATCACCCTCTCAGGTCGGCTATGCATCGTCGCCTTGGTAGGCCTTTACCCCACCAACTAGCTAATGCACCGCAAAGCCATCTCATAGTGTTAGCCGAAACCAACTTTTAAACATATATCATGCGATTTATGCTGTTATCCGGTATTAGCTATCGTTTCCAATAGTTGTCCCCGTCTATGAGGCAGGTTCTTTACGTGTTACTCACCCGTTCGCCGCTAAGTTTTTCTAGTGCAAGCACCAGAAAAACTTCGCTCGACTTGCATGTATTAGGCACGCCGCCAGCGTTCGT
>cons0037|131
TTTGGACCGTGTCTCAGTTCCAATGTGGGGGACCTTCCTCTCAGAACCCCTACTGATCGTAGCCTTGGTGGGCCGTTACCCCGCCAACCAGCTAATCAGACGCATCCCCATCCCTGACCGATGAAATCTTTAATCGTCGTTGGATGCCCGCAGACGATGCCATGAGGTATTAGGCCGACTTTCGACGGGTTATCCCTCAGTCAGAGGCAGGTTGGATACGCGTTACTCACCCGTGCGCCGGTCGACGCCCGAGGAAGCAAGCTTCCCCGTCGTTTCCCCTCGACTTGCATGTGTTAAGCCTGTAGCCAGCGTTCAT
>cons0038|131
TCTGGGCCGTGTCTCAGTCCCAGTGTGGCCGATCACCCTCTCAGGTCGCTATGTATCGTCGCCTTGGTGAGCCGTTACCTCACCAACTAGCTAATACAACGCAGGTCCATCTGGTAGTGATGCAATTGCATCTTTTAAACAGCTGTCATGCAACAACTGTTGTTATGCGGTATTAGCTATCGTTTCCAATAGTTATCCCCCGCTACCAGGCAGGTTACCTACGCGTTACTCACCCGTTCGCAACTCATCCAAGAAGAGCAAGCTCCTCTCTTCAGCGTTCTACTTGCATGTATTAGGCACGCCGCCAGCGTTCGT
>cons0039|127
TCTGGGCCGTGTCTCAGTCCCAGTGTGGCCGATCACCCTCTCAGGTCGGCTATGTATCGTGGCCTTGGTGAGCCGTTACCTCACCAACTAGCTAATACAACGCAGGTCCATCTGGTAGTGATGCAATTGCACCTTTTAAGCAGTTATCATGCGATATCTACTATTATGCGGTATTAGCTATCGTTTCCAATAGTTATCCCCCGCTACCAGGCAGGTTACCTACGCGTTACTCACCCGTTCGCAACTCATCCGGAAAGAGCAAGCTCCTCCTTCAGCGTTCTACTTGCATGTATTAGGCACGCCGCCAGCGTTCGT
>cons0040|126
TCTGGACCGTGTCTCAGTTCCAGTGTGACTGATCATCCTCTCAGACCAGTTACGGATCGTCGCCTTGGTAGGCCTTTACCCACCAACTAGCTAATCCGACCTAGGCTCATCTGATAGCGTGACGGTCCGAAGATCCCCCACTTTCTCCCTCAGGACGTATGCGGTATTAGCGCCCGTTTCCGGACGTTATCCCCCACTACCAGGCAGATTCCTAGGCATTACTCACCCGTCCGCCGCTGAATCCAGGAGCAAGCTCCCTTCATCCGACTCGACTTGCATGTGTTAGGCCTGCCGCCAGCGTTCAAT
>cons0041|124
TCTGGACCGTGTCTCAGTTCCAGTGTGACTGATCATCCTCTCAGACCAGTTACGGATCGTCGCCTTCGGTAGGCCTTTACCCAACCAACTAGCTAATCCGACCTAGGCTCACTCTGATAGCGTGAGGTCCGAAGATCCCCCACTTTCTCCCTCAGGACGTATGCGGTATTAGCGCCCGTTTCCGGACGTTATCCCCCACTACCAGGCAGATTCCTAGGCATTACTCACCCGTCCGCCGCTGAATCCAGGAGCAAGCTCCCTTCATCCGCTCGACTTCGCATGTGTTAGGCCTGCCGCCAGCGTTCAAT
>cons0042|120
TCTGGGCCGTGTCTCAGTCCCAGTGTGGCCGATCACCCTCTCAGGTCGGCTATGTATCGTTGCCTTGGTGAGCCGTTACCTCACCAACTAGCTAATACAACGCAGGTCCATCTGGTAGTGATGCAATTGCACCTTTTAATTGACTATCATGCAATAATCAATTTTATGCGGTATTAGCTATCGTTTCCAATAGTTATCCCCCGCTACCAGGCAGGTTACCTACGCGTTACTCACCCGTTCGCAACTCATCCAGAGAAGCAAGCTCCTCCTTCAGCGTTCTACTTGCATGTATTAGGCACGCCGCCAGCGTTCGT
>cons0043|118
TCTGGGCCGTGTCTCAGTCCCAGTGTGGCCGATCACCCTCTCAGGTCGGCTATGTATCGTCGCCTTGGTGAGCCGTTACCTCACCAACTAGCTAATACAACGCAGGTCCATCTGGTAGTGGAGCAATTGCCCCTTTCAAGCAAATGTCATGCAACATCTACTGTTATGCGGTATTAGCTATCGTTTCCAATAGTTATCCCCCGCTACCAGGCAGGTTACCTACGCGTTACTCACCCGTTCGCAACTCATCCGGAAAGAGCAAGCTCCTTCCTTCAGCGTTCTACTTGCATGTATTAGGCACGCCGCCAGCGTTCAT
>cons0044|113
TCTGGACCGTGTCTCAGTTCCAATGTGGCCGTTCATCCTCTCAGACCGGCTACTGATCGTCGCCTTGGTGGGCCGTTACCCCTCCAACTAGCTAATCAGACGCAAACCCCTCCTCCGGCGATAGCTTATAAATAGAGGCCATCCTTTCTTCCGACAGTCATGCGACTTTCGGAACGTATTCGGTATTAGCAGCCGTTTCCAGCTGTTGTCCCCATCCGTAGGGCAGGTTGTTTACGCGTTACTCACCCGTTTGCCACTAGATTGTAGAAAAAGCAAGCTTTCTCTACGCTCTCGTTCGACTTGCATGTGTTAAGCACGCCGCCAGCGTTCGT
>cons0045|100
TCTGGGCCGTGTCTCAGTCCCAGTGTGGCCGATCACCCTCTCAGGTCGGCTATGTATCGTTGCCTTGGTGAGCCGTTACCTCACCAACTAGCTAATACAACGCAGGTCCATCTGGTAGTGGTGCAATTGCACCTTTCAAGCAAATATCATGCGATATCTACTGTTATGCGGTATTAGCTATCGTTTCCAATAGTTATCCCCCGCTACCAGGCAGGTTACCTACGCGTTACTCACCCGTTCGCAACTCATCCGGAAGAGCAAGCTCCTCCTTCAGCGTTCTACTTGCATGTATTAGGCACGCCGCCAGCGTTCGT
>cons0046|100
TCTGGACCGTGTCTCAGTTCCAGTGTGACTGATCATCCTCTCAGACCAGTTACGGATCGTCGCCTTGGTAGGCCTTTACCCCACCAACTAGCTAATCCGACCTAGGCTCATCTGATAGCGTGACGGTCCGAAGATCCCCCACTTTCTCCCTCAGGACGTATGCGGTATTAGCGCCCGTTTCCGGACGTTATCCCCCACTACCAGGCAGATTCCTAGGCATTACTCACCCGTCCGCCGCTGAATCCAGGAGCAAGCTCCCTTCATCCGACTCGACTTGCATGTGTTAGGCCTGCCGCCAGCGTTCAAT
>cons0047|100
TCTGGGCCGTGTCTCAGTCCCAGTGTGGCCGATCACCCTCTCAGGTCGGCTATGTATCGTGGCCTTGGTGAGCCGTTACCTCACCAACTAGCTAATACAACGCAGGTCCATCTGGTAGTGGTGCAATTGCACCTTTTAAGCAGCTATCATGCGATATCTACTGTTATGCGGTATTAGCTATCGTTTCCAATAGTTATCCCCCGCTACCAGGCAGGTTACCTACGCGTTACTCACCCGTTCGCAACTCATCCGGAAAGAGCAAGCTCCTCCTTCAGCGTTCTACTTGCATGTATTAGGCACGCCGCCAGCGTTCGT
>cons0048|100
TCTGGACCGTGTCTCAGTTCCAGTGTGACTGATCATCCTCTCAGACCAGTTACGGATCGTCGCCTTCGGTAGGCCTTTACCCCAACCAACTAGCTAATCCGACCTAGGCTCACTCTGATAGCGTGAGGTCCGAAGATCCCCCACTTTCTCCCTCAGGACGTATGCGGTATTAGCGCCCGTTTCCGGACGTTATCCCCCACTACCAGGCAGATTCCTAGGCATTACTCACCCGTCCGCCGCTGAATCCAGGAGCAAGCTCCCTTCATCCGCTCGACTTGCATGTGTTAGGCCTGCCGCCAGCGTTCAAT
>cons0049|100
TCTGGGCCGTGTCTCAGTCCCAGTGTGGCCGATCACCCTCTCAGGTCGGCTATGTATCGTCGCCTAGGTGAGCCGTTACCTCACCTACTAGCTAATACAACGCAGGTCCATCTGGTAGTGATGCATTTGCACCTTTTAAACATCTACCATGCAGTAAATGTTCTTATGCGGTATTAGCTATCGTTTCCAATAGTTATCCCCCGCTACCAGGCAGGTTACCTACGCGTTACTCACCCGTTCGCAACTCACAGAATACGGTGTAGTAAACTACGGTGCATCCTGTGCGTTCTACTTGCATGTATTAGGCACGCCGCCAGCGTTCGT
>cons0050|100
TCTGGGCCGTGTCTCAGTCCCAGTGTGGCCGATCACCCTCTCAGGTCGGCTATGTATCGTCGCCTTGGTGAGCCGTTACCTCACCAACTAGCTAATACAACGCAGGTCCATCTGGTAGTGATGCAATTGCACCTTTTAAGCAAATGTCATGCAACATCTACTATTATGCGGTATTAGCTATCGTTTCCAATAGTTATCCCCCGCTACCAGGCAGGTTACCTACGCGTTACTCACCCGTTCGCAACTCATCCAAGAAGAGCAAGCTCCTCTCTTCAGCGTTCTACTTGCATGTATTAGGCACGCCGCCAGCGTTCGT
>cons0051|100
TCTGGACCGTGTCTCAGTTCCAGTGTGACTGATCATCCTCTCAGACCAGTTACGGATCGTCGCCTTCGGTAGGCCTTTACCCAACCAACTAGCTAATCCGACCTAGGCTCACTCTGATAGCGTGAGGTCCGAAGATCCCCCACTTTCTCCCTCAGGACGTATGCGGTATTAGCGCCCGTTTCCGGACGTTATCCCCCACTACCAGGCAGATTCCTAGGCATTACTCACCCGTCCGCCGCTGAATCCAGGAGCAAGCTCCCTTCATCCGCTCGACTTGCATGTGTTAGGCCTGCCGCCAGCGTTCAAT
>cons0052|100
TCTGGACCGTGTCTCAGTTCCAGTGTGACTGATCATCCTCTCAGACCAGTTACGGATCGTCGCCTTGGTAGGCCTTTACCCCACCAACTAGCTAATCCGACCTAGGCTCATCTGATAGCGTGAGGTCCGAAGATCCCCACTTTCTCCCTCAGGACGTATGCGGTATTAGCGCCCGTTTCCGGACGTTATCCCCCACTACCAGGCAGATTCCTCAGGCATTACTCACCCGTCCGCCGCTGAATCCAGGAGCAAGCTCCCTTCATCCGCTCGACTTGCATGTGTTAGGCCTGCCGCCAGCGTTCAAT
>cons0053|96
TCTGGGCCGTGTCTCAGTCCCAGTGTGGCTGGTCGTCCTCTCAGACCAGCTACAGATCGTCGCCTTGGTAGGCCTTTACCCCACCAACTAGCTAATCTGCCATCGGCCGCCCCTGTAGCGGGAGGTCCTAAGATCCCCCCCTTTCCTCCGTAGAGCGTATGCGGTATTAATCCGGCTTTCGCCGGGCTATCCCCCACTACAGGACACGTTCCGATGTATTACTCACCCGTTCGCCACTCGCCACCAGGGTTGCCCCCGTGCTGCCGTTCGACTTGCATGTGTAAGGCATGCCGCCAGCGTTCAAT
>cons0054|92
TCTGGGCCGTGTCTCAGTCCCAGTGTGGCGGATCATCCTCTCAGACCCGCTACTGATCGTCGCCTTGGTAGGCCTTTACCCCACCAACTAGCTAATCAGACATCGGCCGCTCGAATAACGTGAGGTCCGAAGAGCCCCCACTTTCCTTCTCAAAGCGTATGCGGTATTAGCTATCCTTTCGGATAGTTATCCCCCATTACTCGGTACGTTCCGATGCATTACTCACCCGTTCGCCACTCGCCACCAAAAGAGCAAGCTCTTTCGTGCTGCCGTTCGACTTGCATGTGTAAAGCATGCCGCCAGCGTTCAAT
>cons0055|91
TCTGGGCCGTGTCTCAGTCCCAGTGTGGCGGATCATCCTCTCAGACCCGCTACTGATCGTCGCCTTGGTAGGCCTTTACCCCACCAACCAGCTAATCAGATATCGGCCGCTCAAACAGCGCAAGGCCCAAAGGTCCCCTGCTTTCTTCCTCAGAAGATATGCGGTATTAGCTAATCTTTCGATTAGTTATCCCCCACTGCTCGGTACGTTCCGATATGTTACTCACCCGTTCGCCACTCGCCGGCAGTAGTGCAAGCACTACCCCGCTGCCGTCCGACTTGCATGTGTAAAGCATGCCGCCAGCGTTCAAT
>cons0056|90
TCTGGGCCGTGTCTCAGTCCCAGTGTGGCTGGTCGTCCTCTCAGACCAGCTACAGATCGTCGGCTTGGTAAGCTTTTATCCCACCAACTACCTAATCTGCCATCGGCCGCTCCAATCGCGCGAGGCCCGAAGGTCCCCCGCTTTCATCCTCAGATCGTATGCGGTATTAGCTACTCTTTCGAGTAGTTATCCCCCACGACTGGGCACGTTCCGATGTATTACTCACCCGTTCGCCACTCGTCAGCGTCCGAAGACCTGTTACCGTTCGACTTGCATGTGTAAGGCATGCCGCCAGCGTTCAAT
>cons0057|87
TCTGGGCCGTGTCTCAGTCCCAGTGTGGCCGATCACCCTCTCAGGTCGCTATGTATCGTCGCCTTGGTGAGCCGTTACCTCACCAACTAGCTAATACAACGCAGGTCCATCTCTTAGTGATGCAATTGCACCTTTCAAGTCAACATCATGCAATGTCGACTTTTATGCGGTATTAGCTATCGTTTCCAATAGTTATCCCCCGCTAAGAGGCAGGTTACCTACGCGTTACTCACCCGTTCGCAACTCATCCGCTCGGTGCAAGCACCAAGCTTCAGCGTTCTACTTGCATGTATTAGGCACGCCGCCAGCGTTCAT
>cons0058|85
TCTGGACCGTGTCTCAGTTCCAGTGTGACTGATCATCCTCTCAGACCAGTTACGGATCGTCGCCTTGGTAGGCCTTTACCCACCAACTAGCTAATCCGACCTAGGCTCATCTGATAGCGTGAGGTCCGAAGATCCCCACTTTCTCCCTCAGGACGTATGCGGTATTAGCGCCCGTTTCCGGACGTTATCCCCCACTACCAGGCAGATTCCTCAGGCATTACTCACCCGTCCGCCGCTGAATCCAGGAGCAAGCTCCCTTCATCCGCTCGACTTGCATGTGTTAGGCCTGCCGCCAGCGTTCAAT
>cons0059|85
TTTGGACCGTGTCTCAGTTCCAATGTGGGGGACCTTCCTCTCAGAACCCCTACTGATCGAAGTCTTGGTGAGCCGTTACCTCACCAACAAACTAATCAGACGCATCCCCATCCAATACCGAAATTCTTTAATGTATAATTCATGAGAAAAATACATACCATCAGGAATTAGTCCGTCTTTCAACGGGTTATGCCTGAGTATTGGGTAGGTTGGATACGCGTTACTCACCCGTGCGCCGGTCGCCATCATTGGTTGCAAGCAACCAACATGCTGCCCCTCGACTTGCATGTGTTAAGCCTGTAGCTAGCGTTCAT
>cons0060|82
TCTGGGCCGTGTCTCAGTCCCAGTGTGGCCGATCACCCTCTCAGGTCGGCTATGTATCGTCGCCTTGGTGAGCCGTTACCTCACCAACTAGCTAATACAACGCAGGTCCATCTCTTAGTGATGCAATTGCACCTTTCAAGTCAACATCATGCGATGTCGACTTTTATGCGGTATTAGCTATCGTTTCCAATAGTTATCCCCCGCTAAGAGGCAGGTTACCTACGCGTTACTCACCCGTTCGCAACTCATCCGCTCGGTGCAAGCACCAAGCTTCAGCGTTCTACTTGCATGTATTAGGCACGCCGCCAGCGTTCAT
>cons0061|80
TCTGGACCGTGTCTCAGTTCCAGTGTGACTGATCATCCTCTCAGACCAGTTACGGATCGTCGCCTTGGTAGGCCTTTACCCCACCAACTAGCTAATCCGACCTAGGCTCATCTGATAGCGTGAGGTCCGAAGATCCCCCACTTTCTCCCTCAGGACGTATGCGGTATTACGCGCCCGTTTCCGGACGTTATCCCCCACTACCAGGCAGATTCCTAGGCATTACTCACCCGTCCGCCGCTGAATCCAGGAGCAAGCTCCCTTCATCCGCTCGACTTGCATGTGTTAGGCCTGCCGCCAGCGTTCAAT
>cons0062|74
TCTGGGCCGTGTCTCAGTCCCAGTGTGGCTGATCGTCCTCTCAGACCAGCTACTGATCGTCGCCTTGGTGGGCCTTTACCCCACCAACTAGCTAATCAGACATCGGCCGCTCCTATAGCATGAGGCCTTGCGGTCCCCCACTTTCACCCTCAGGTCGTATGCGGTATTAGCTAATCTTTCGACTAGTTATCCCCACTACAGGGCACGTTCCGATGTATTACTCACCCGTTCGCCACTCGCCATCAATCTAGCAAGCTAGATCATGCTGCCGTTCGACTTGCATGTGTAAGGCATGCCGCCAGCGTTCAAT
>cons0063|74
TAAGGGCCGTATCTCAGTCCCCTTGTGGCCGTCCACCCTCTCAGGCCGGCTACCTATCTTCGCCTTGGTGAGCCATTACCTCACCAACTAGCTAATAGGACGCAAGGCTCTCCGCAGGCGTCTCCTTTCATCATAAAGCCATGCAGCTCCATGACATTATCCGGTCTTGTCAGGAGTTTCCCCCTGTTATCCCAGTCCTGCAGGTAAGTCCCTTACGCGTTACTCACCCGTCCGCCATGGTTACCATGTGCAAGCACCACTTCCCCATCGACTTGCATGTGTTAAGCATTCTGTCAGCGTTCAT
>cons0064|69
TTTGGACCGTGTCTCAGTTCCAATGTGGGGGACCTTCCTCTCAGAACCCCTACTGATCGTCGCCTTGGTGGGCCGTTGCCCCGCCAACAAGCTAATCAGACGCATCCCCATCCCTTACCGGAAAACCTTTGTTTCATATCGGATGCCGTCAATGAAACACATCGGGTATTAGGCCGTCTTTCAACGGGGTATCCCCAAGTAAGGGGCAGGTTGGATACGCGATACTCACCCGTGCGCCGGTCGACGTCCAGAATGTGCAAGCACATAATGCCGTTTCCCCACGACTTGCATGTGTTAAGCCTGTAGCCAGCGTTCAT
>cons0065|68
TCTGGACCGTGTCTCAGTTCCAGTGTGACTGATCATCCTCTCAGACCAGTTACGGATCGTCGCCTTGGTAGGCCTTTACCCAACCAACTAGCTAATCCGACCTAGGCTCATCTGATAGCGTGACGGTCCGAAGATCCCCCACTTTCTCCCTCAGGACGTATGCGGTATTAGCGCCCGTTTCCGGACGTTATCCCCCACTACCAGGCAGATTCCTAGGCATTACTCACCCGTCCGCCGCTGAATCCAGGAGCAAGCTCCCTTCATCCGCTCGACTTGCATGTGTTAGGCCTGCCGCCAGCGTTCAAT
>cons0066|68
TCTGGGCCGTGTCTCAGTCCCAGTGTGGCCGATCACCCTCTCAGGTCGGCTATGTATCGTTGCCTTGGTGAGCCGTTACCTCACCAACTAGCTAATACAACGCAGGTCCATCTGGTAGTGATGCAATTGCACCTTTCAAGCAGATATCATGCAATATCTACTGTTATGCGGTATTAGCTATCGTTTCCAATAGTTATCCCCCGCTACCAGGCAGGTTACCTACGCGTTACTCACCCGTTCGCAACTCATCCGGAGAAGCAAGCTCCTCCTTCAGCGTTCTACTTGCATGTATTAGGCACGCCGCCAGCGTTCGT
>cons0067|67
TCTGGGCCGTGTCTCAGTCCCAGTGTGGCCGATCACCCTCTCAGGTCGCTATGTATCGTCGCCTTGGTGAGCCGTTACCTCACCAACTAGCTAATACAACGCAGGTCCATCTGGTAGTGATGCAATTGCATCTTTCAATTAATTATCATGCGACAATTAATATCATGCGGTATTAGCTATCGTTTCCAATAGTTATCCCCCGCTACCAGGCAGGTTACCTACGCGTTACTCACCCGTTCGCAACTCATCCAAGAAGAGCAAGCTCCTCTCTTCAGCGTTCTACTTGCATGTATTAGGCACGCCGCCAGCGTTCGT
>cons0068|66
TTTGGGCCGTGTCTCAGTCCCAATGTGGCCGATCACCCTCTCAGGTCGGCTATGCATCACGGCCTTGGTGAGCCGTTACCTCACCAACTAGCTAATGCACCGCGGGTCCATCCATCAGCAGAAGCCGAAGCCTCTTTTCCTTCTTGAGTCATGCGACTCTAGAACCTATGCGGTTTTAGCATCCGTTTCCGAATGTTATCCCCCTCTGATGGGCAGGTTACCCACGTGTTACTCACCCGTTCGCCACTAGATTGACCAGTGCAAGCACCGGTCGCTCTCGTTCGACTTGCATGTATTAGGCACGCCGCCAGCGTTCGT
>cons0069|61
TCTGGACCGTGTCTCAGTTCCAGTGTGACTGATCATCCTCTCAGACCAGTTACGGATCGTCGCCTTGGTAGGCCTTTACCCCACCAACTAGCTAATCCGACCTAGGCTCATCTGATAGCGTGAGGTCCGAAGATCCCCCACTTTCTCCCTCAGGACGTATGCGGTATTAGCGCCCGTTTCCGGACGTTATCCCCCACTACCAGGCAGATTCCTAGGCATTACTCACCCGTCCGCCGCTGAATCCAGGAGCAAGCTCCCTTCATCCGACTCGACTTGCATGTGTTAGGCCTGCCGCCAGCGTTCAAT
>cons0070|61
TCTGGGCCGTGTCTCAGTCCCAGTGTGGCTGGTCATCCTCTCAGACCAGCTAGAGATCGTCGGCTTGGTGAGCCTTTACCTCACCAACTACCTAATCCCACTTGGGCTCATCCTATGGCATGTGGCCCGAAGGTCCCACACTTTAATCTTTCGATATTACGCGGTATTAGCTACAGTTTCCCGTAGTTATCCCCCTCCATAAGCTAGATTCCCAAGCATTACTCACCCGTCCGCCACTCGTCATCAAAGAAGCAAGCTTCTTTATGTTACCGTTCGACTTGCATGTGTTAAGCCTGCCGCCAGCGTTCAAT
>cons0071|60
TTTGGACCGTGTCTCAGTTCCAATGTGGGGGACCTTCCTCTCAGAACCCCTACTGATCGTTGCCTTGGTGGGCCGTTACCCCGCCAACAAGCTAATCAGACGCATCCCCATCCATAACCGATAAATCTTTTATCCTTATCTGATGCCATCAAAGGATTACATAAGGTATTAGTCTGCCTTTCGGCAGGTTATTCCTTAGTTATGGGAAGGTTGGATACGCGTTACTCACCCGTGCGCCGGTCGACGTCCATTCGGTGCAAGCACTAAATGCCGTTTCCCCTCGACTTGCATGTGTTAAGCCTGTAGCTAGCGTTCAT
>cons0072|60
TCTGGGCCGTGTCTCAGTCCCAGTGTGGCCGATCACCCTCTCAGGTCGGCTATGTATCGTCGCCTAGGTGAGCCGTTACCTCACCTACTAGCTAATACAACGCAGGTCCATCTTGTAGTGGAGCAATTGCCCCTTTCAAATAAATGACATGTGTCATCCATTGTTATGCGGTATTAGCTATCGTTTCCAATAGTTATCCCCGCTACAAGGCAGGTTACCTACGCGTTACTCACCCGTTCGCAACTCATCCAAGAAGAGCAAGCTCCTCTCTTCAGCGTTCTACTTGCATGTATTAGGCACGCCGCCAGCGTTCGT
>cons0073|55
TCTGGGCCGTGTCTCAGTCCCAGTGTGGCCGATCACCCTCTCAGGTCGCTATGTATCGTCGCCTTGGTGAGCCGTTACCTCACCAACTAGCTAATACAACGCAGGTCCATCTGGTAGTGATGCAATTGCACCTTTTAAGCAAATGTCATGCAACATCTACTATTATGCGGTATTAGCTATCGTTTCCAATAGTTATCCCCCGCTACCAGGCAGGTTACCTACGCGTTACTCACCCGTTCGCAACTCATCCAGAGAAGCAAGCTCCTCCTTCAGCGTTCTACTTGCATGTATTAGGCACGCCGCCAGCGTTCGT
>cons0074|54
TCTGGGCCGTGTCTCAGTCCCAGTGTGGCCGATCACCCTCTCAGGTCGGCTATGTATCGTCGCCTAGGTGAGCCGTTACCTCACCTACTAGCTAATACAACGCAGGTCCATCTGGTAGTGATGCATTTGCATCTTTTAATCAATTATCATGCGATATTCAATCTTATGCGGTATTAGCTATCGTTTCCAATAGTTATCCCCCGCTACCAGGCAGGTTACCTACGCGTTACTCACCCGTTCGCAACTCTTCCAGAAGAGCAAGCTCCTCCTTCAGCGTTCTACTTGCATGTATTAGGCACGCCGCCAGCGTTCGT
>cons0075|53
TCTGGGCCGTGTCTCAGTCCCAGTGTGGCCGATCACCCTCTCAGGTCGGCTATGCATCGTCGCCTTGGTAGGCCTTTACCCCACCAACTAGCTAATGCACCGCAAAGCCATCTCATAGTGTTAGCAAAACCAACTTTCAAACATCAACCATGCAGTTAATGCTGTTATCCGGTATTAGCTATCGTTTCCAATAGTTGTCCCAGTCTATGAGGCAGGTTCTTTACGTGTTACTCACCCGTTCGCCGCTAAGTTTTTCTAGTGCAAGCACCAGAAAAACTTCGCTCGACTTGCATGTATTAGGCACGCCGCCAGCGTTCGT
>cons0076|52
TTTGGACCGTGTCTCAGTTCCAATGTGGGGGACCTTCCTCTCAGAACCCCTACTGATCGTTGCCTTGGTGGGCCGTTACCCCACCAACAAGCTAATCAGACGCATCCCCATCCATTACCGATAAATCTTTACTTCAAATCTGATGCCGTCATCGAAGACTATGCGGTATTAGTCTGCCTTTCGGCAGGTTATCCCACAGTAATGGGAAGGTTGGATACGCGTTACTCACCCGTGCGCCGGTCGACGTCCAAAGAGTGCAAGCACTCAATGCCGTTTCCCCTCGACTTGCATGTGTTAAACCTGTAGCTAGCGTTCAT
>cons0077|50
TCTGGACCGTGTCTCAGTTCCAGTGTGACTGATCATCCTCTCAGACCAGTTACGGATCGTCGCCTTGGTAGGCCTTTACCCAACCAACTAGCTAATCCGACCTAGGCTCATCTGATAGCGTGAGGTCCGAAGATCCCCCACTTTCTCCCTCAGGACGTATGCGGTATTAGCGCCCGTTTCCGGACGTTATCCCCCACTACCAGGCAGATTCCTAGGCATTACTCACCCGTCCGCCGCTGAATCCAGGAGCAAGCTCCCTTCATCCGACTCGACTTGCATGTGTTAGGCCTGCCGCCAGCGTTCAAT
>cons0078|48
TCTGGGCCGTGTCTCAGTCCCAGTGTGGCCGATCACCCTCTCAGGTCGCTATGTATCGTCGCCTTGGTGAGCCGTTACCCCACCAACTAGCTAATACAACGCAGGTCCATCTGGTAGTGATGCAATTGCACCTTTCAAACAGTTGTCATGCAACAACTGTTATTATGCGGTATTAGCTATCGTTTCCAATAGTTATCCCCCGCTACCAGGCAGGTTACCTACGCGTTACTCACCCGTTCGCAACTCATCCAGAAGAGCAAGCTCCTCCTTCAGCGTTCTACTTGCATGTATTAGGCACGCCGCCAGCGTTCGT
>cons0079|46
TCTGGGCCGTGTCTCAGTCCCAGTCTGGCTGATCATCCTCTCAGACCAGCTACGGATCGTCGGCTTGGTGAGCCATTACCTCACCAACTACCTAATCCGACGCGGGCCACTCCCAAAGCGGATAAATCCTTTAATCCGAAGATCATATGCGGTATTAGCTACCCTTTCGGGCAGTTATCCCTCACTTTGGGGTATGTTCCCACGCGTTACTCAGCCGTCCGCCGCTCGCCGCCAAGTAGTAAACTACTCGCGCTGCCGCTCGACTTGCATGTGTTAGGCACGCCGCCAGCGTTCAT
>cons0080|45
TCTGGACCGTGTCTCAGTTCCAGTGTGGGGGACCTTCCTCTCAGAACCCCTACCGATCGTAGCCACGGTGGGCCGTTACCCCGCCGTCCAGCTAATCGGACGCATCCCCATCCTTCACCGCAAAGCCTTTCGTCCAAATCGGATGCCGTCAATGGACAACATACGGTATTAGTCCGACTTTCGCCGGGTTATCCCGTGGTGAAGGGCAGGTTGGATACGCGTTACTCACCCGTGCGCCGGTCGCCATCGGGGTTGCAAGCAACCCCCATGCTGCCCCGCGACTTGCATGTGTTAAGCCTGTAGCTAGCGTTCAT
>cons0081|44
TCTGGACCGTGTCTCAGTTCCAGTGTGACTGATCATCCTCTCAGACCAGTTACGGATCGTCGCCTTGGTAGGCCTTTACCCCACCAACTAGCTAATCCGACCTAGGCTCACTCNGATAGCGTGAGGTCCGAAGATCCCCACTTTCTCCCTCAGGACGTATGCGGTATTAGCGCCCGTTTCCGGACGTTATCCCCCACTACCAGGCAGATTCCTAGGCATTACTCACCCGTCCGCCGCTGAATCCAGGAGCAAGCTCCCTTCATCCGCTCGACTTGCATGTGTTAGGCCTGCCGCCAGCGTTCAAT
>cons0082|44
TCTGGACCGTGTCTCAGTTCCAGTGTGACTGATCATCCTCTCAGACCAGTTACGGATCGTCGCCTTGGTAGGCCTTTACCCACCAACTAGCTAACTCCGACCTAGGCTCATCTGATAGCGTGAGGTCCGAAGATCCCCCACTTTCTCCCTCAGGACGTATGCGGTATTAGCGCCCGTTTCCGGACGTTATCCCCACTACCAGGCAGATTCCTAGGCATTACTCACCCGTCCGCCGCTGAATCCAGGAGCAAGCTCCCTTCATCCGACTCGACTTGCATGTGTTAGGCCTGCCGCCAGCGTTCAAT
>cons0083|44
TCTGGGCCGTGTCTCAGTCCCAGTGTGGCCGATCACCCTCTCAGGTCGGCTATGTATCGTTGCCTTGGTGAGCCGTTACCTCACCAACTAGCTAATACAACGCAGGTCCATCTGGTAGTGGTGCAATTGCACCTTTCAAGTAGTTATCATGCGATATCTACTGTTATGCGGTATTAGCTATCGTTTCCAATAGTTATCCCCCGCTACCAGGCAGGTTACCTACGCGTTACTCACCCGTTCGCAACTCATCCGGAAAGAGCAAGCTCCTTCCTTCAGCGTTCTACTTGCATGTATTAGGCACGCCGCCAGCGTTCGT
>cons0084|44
TCTGGGCCGTGTCTCAGTCCCAGTGTGGCTGATCGTCCTCTCAGACCAGCTACTGATCGTCGCCTTGGTGGGCCTTTACCCCACCAACTAGCTAATCAGACATCGGCCGCTCCTGCTGCGTGAGGCCTTGCGGTCCCCCACTTTCACCCTCAGGTCGTATGCGGTATTAGCTAATCTTTCGACTAGTTATCCCCACAACAGGGTACGTTCCGATGTATTACTCACCCGTTCGCCACTCGCCGCCAGACCGAAGTCCGCGCTGCCGTTCGACTTGCATGTGTAAGGCATGCCGCCAGCGTTCAAT
>cons0085|43
TCTGGACCGTGTCTCAGTTCCAGTGTGACTGATCATCCTCTCAGACCAGTTACGGATCGTCGCCTTGGTAGGCCTTTACCCAACCAACTAGCTAATCCGACCTAGGCTCATCTGATAGCGTGAGGTCCGAAGATCCCCCACTTTCTCCCTCAGGACGTATCGGTATTAGCGCCCGTTTCCGGACGTTATCCCCCACTACCAGGCAGATTCCTAGGCATTACTCACCCGTCCGCCGCTGAATCCAGGAGCAAGCTCCCTTCATCCGCTCGACTTGCATGTGTTAGGCCTGCCGCCAGCGTTCAAT
>cons0086|42
TCTGGACCGTGTCTCAGTTCCAGTGTGACTGATCATCCTCTCAGACCAGTTACGGATCGTCGCCTTGGTAGGCCTTTACCCAACCAACTAGCTAATCCGACCTAGGCTCATCTGATAGCGTGAGGTCCGAAGATCCCCCACTTTCTCCCTCAGGACGTATGCGGTATTAGCGCCCGTTTCCGGACGTTATCCCCCACTACCAGGCAGATTCCTCAGGCATTACTCACCCGTCCGCCGCTGAATCCAGGAGCAAGCTCCCTTCATCCGCTCGACTTGCATGTGTTAGGCCTGCCGCCAGCGTTCAAT
>cons0087|40
TCTGGACCGTGTCTCAGTTCCAGTGTGACTGATCATCCTCTCAGACCAGTTACGGATCGTCGCCTTGGTAGGCCTTTACCCACCAACTAGCTAATCCGACCTAGGCTCATCTGATAGCGTGAGGTCCGAAGATCCCCCACTTTCTCCCTCAGGACGTATGCGGTATTAGCGCCCGTTTCCGGACGTTATCCCCCACTACCAGGCAGATTCCTAGGCATTACTCACCCGTCCGCCGCTGAATCCAGGAGCAAGCTCCCTTCATCCGACTCGACTTGCATGTGTTAGGCCTGCCGCCAGCGTTCAAT
>cons0088|40
TTTGGACCGTGTCTCAGTTCCAATGTGGCCGTTCACCCTCTCAGGCCGGCTACTGATCGTCGCCTTGGTAGGCTCTTACCCCACCAACTAGCTAATCAGACGCAAGCTCGTCTGTGACCGCTTTCGCTTTGCTGTTTCCATTTCCCAATTTAAACAGTTCATCTCGTATTAGCTGACATTTCTATCAGTTATCCGTGTGTCACAGGTTGATTACTTACGCGTTACTCACCCGTCCGCCACTAAGTTATACATATTCCATCCGAAGACTTCCTATATATACCTTCGTTCGACTTGCATGTGTTAGGCACGCCGCCAGCGTTCAT
>cons0089|37
TCTGGACCGTGTCTCAGTTCCAGTGTGGCTGGTCGTCCTCTCAGACCAGCTACTGATCGATGCCTTGGTAGGCTTTTACCCCACCAACTAGCTAATCAGATATCGGCCGCTCCATGAGCATGAGTCTTGCGATCCCCCACTTTCATCCGTAGATCGTATGCGGTATTAGCGCAACTTTCGCTGCGTTATCCCCCACTCTAGGGTACGTTCCGATATATTACTCACCCGTTCGCCACTCGCCACCAGGAGCAAGCTCCCGTGCTGCCGTTCGACTTGCATGTGTAAGGCATGCCGCCAGCGTTCAAT
>cons0090|36
TCTGGGCCGTGTCTCAGTCCCAGTGTGGCCGATCACCCTCTCAGGTCGGCTATGTATCGTCGCCTTGGTGAGCCGTTACCCCACCAACTAGCTAATACAACGCAGGTCCATCTGGTAGTGGTGCAATTGCACCTTTCAAACAGTTGTCATGCAACAACTGCTATTATGCGGTATTAGCTATCGTTTCCAATAGTTATCCCCCACTACCAGGCAGGTTACCTACGCGTTACTCACCCGTTCGCAACTCATCCGGAGAAGCAAGCTCCTCCTTCAGCGTTCTACTTGCATGTATTAGGCACGCCGCCAGCGTTCGT
>cons0091|36
TCTGGGCCGTGTCTCAGTCCCAGTGTGGCCGATCACCCTCTCAGGTCGGCTATGTATCGTCGCCTTGGTGAGCCGTTACCTCACCAACTAGCTAATACAACGCAGGTCCATCTGGTAGTGATGCAATTGCATCTTTCAATTAATTATCATGCGATAAGCAATTTCATGCGGTATTAGCTATCGTTTCCAATAGTTATCCCCCGCTACCAGGCAGGTTACCTACGCGTTACTCACCCGTTCGCAACTCATCCAAGAAGAGCAAGCTCCTCTCTTCAGCGTTCTACTTGCATGTATTAGGCACGCCGCCAGCGTTCGT
>cons0092|33
TCTGGACCGTGTCTCAGTTCCAGTGTGGCCGTTCATCCTCTCAGACCGGCTACTGATCGTCGCCTTGGTGGGCCGTTACCCCTCCAACCAGCTAATCAGACGCAAACCCCTCTTCAGGCGATAGCTTACAGGTAGAGGCCACCTTTTCTTCCATGGGCCATGCGGCTCTTGGAACTTATTCGGTATTAGCAGTCGTTTCCGTCTGTTGTCCCCATCCTGAAGGCAGGTTGTTTACGTGTTACTCACCCGTTTGCCACTCAATTCTGAAAAGAGCAAGCTCTTTCCGTCTTTTCGTTCGACTTGCATGTGTTAAGCACGCCGCCAGCGTTCGT
>cons0093|32
TCTGGGCCGTGTCTCAGTCCCAGTGTGGCCGATCACCCTCTCAGGTCGGCTATGTATCGTTGCCTTGGTGAGCCGTTACCTCACCAACTAGCTAATACAACGCAGGTCCATCTGGTAGTGATGCAATTGCACCTTTTAATTGACTATCATGCAATAATCAATATCATGCGGTATTAGCTATCGTTTCCAATAGTTATCCCCCGCTACCAGGCAGGTTACCTACGCGTTACTCACCCGTTCGCAACTCATCCGCTCGGTGCAAGCACCAAGCTTCAGCGTTCTACTTGCATGTATTAGGCACGCCGCCAGCGTTCGT
>cons0094|32
TCTGGGCCGTGTCTCAGTCCCAGTGTGGCCGATCACCCTCTCAGGTCGGCTATGTATCGTTGCCTTGGTGAGCCGTTACCTCACCAACTAGCTAATACAACGCAGGTCCATCTGGTAGTGATGCAATTGCACCTTTTAAGCAAATGTCATGCAACATCTACTATTATGCGGTATTAGCTATCGTTTCCAATAGTTATCCCCCGCTACCAGGCAGGTTACCTACGCGTTACTCACCCGTTCGCAACTCATCCAGAGAAGCAAGCTCCTCCTTCAGCGTTCTACTTGCATGTATTAGGCACGCCGCCAGCGTTCGT
>cons0095|32
TTTGGACCGTGTCTCAGTTCCAATGTGGGGGACCTTCCTCTCAGAACCCCTACTGATCGTCGCCTCGGTGGGCCGTTACCCCGCCGACAAGCTAATCAGACGCATCCCCATCCATCACCGCAAATGCTTTATTCCGATTCAGAGGACTTCATCGGAATACATAGGCATTAGGCCGACTTTCGACGGGTTATTCCCTTGTGATGGGCAGGTTGGATACGCGTTACTCACCCGTGCGCCGGTCGCCGGCATATACTTGAAAACAAGCATACCCGCTGCCCCACGACTTGCATGTGTTAGGCCTGTAGCTAGCGTTCAT
>cons0096|32
TTTGGGCCGTGTCTCAGTCCCAATGTGGCCGGTCATCCTCTCAGATCGGCTACTGATCGTTGCTTTGGTAGGCTTTTACCCTGCCAACTGGCTAATCAGACGCGGGTCCATCTTATGGCGATAAATCTTTTCACCCTGTACCATGCGGTACTGTGTGCTTATGCGGTATTAGCAGTGATTTCTCTCTGTTATCCCCCTCCATAAGGCAGGTTACCCACGTGTTACTCACCCGTCCGCCACTAGATAACGTATCTTCCGGCCGAAGCTTTCCGATACGCATCTCGTTCGACTTGCATGTGTTAGGCACGCCGCCAGCGTTCAT
>cons0097|32
TCTGGACCGTGTCTCAGTTCCAGTGTGACTGATCATCCTCTCAGACCAGTTACGGATCGTCGCCTTNGGTAGGCCTTTACCCACCAACTAGCTAATCCGACCTAGGCTCATCTGATAGCGTGACGGTCCGAAGATCCCCACTTTCTCCCTCAGGACGTATGCGGTATTACGCGCCCGTTTCCGGACGTTATCCCCCACTACCAGGCAGATTCCTAGGCATTACTCACCCGTCCGCCGCTGAATCCAGGAGCAAGCTCCCTTCATCCGCTCGANTTCGCATGTGTTAGGCCTGCCGCCAGCGTTCAAT
>cons0098|32
TCTGGACCGTGTCTCAGTTCCAGTGTGACTGATCATCCTCTCAGACCAGTTACGGATCGTCGCCTTCGGTAGGCCTTTACCCAACCAACTAGCTAATCCGACCTAGGCTCACTCTGATAGCGTGACGGTCCGAAGATCCCCCACTTTCTCCCTCAGGACGTATGCGGTATTAGCCGCCCGTTTCCGGACGTTATCCCCCACTACCAGGCAGATTCCTCAGGCATTACTCACCCGTCCGCCGCTGAATCCAGGAGCAAGCTCCCTTCATCCGCTCGATTCGCATGTGTTAGGCCTGCCGCCAGCGTTCAAT
>cons0099|31
TCTGGACCGTGTCTCAGTTCCAGTGTGGGGGACCTTCCTCTCAGAACCCCTACCGATCGAAGGCTAGGTGGGCCGTTACCCCGCCTACTACCTAATCGGACGCATCACCATCTCATACCGATAAATCTTTGGTTACTCTCCCATGCGAGAAAGCAACAACATCGGGTATTAATCTTACTTTCGCAAGGCTATCCCCGAGTATGAGGCAGGTTTGATACGCGTTACGCACCCGTGCGCCGGTCGCCGGCATTGAAAGCAAGCTTTCAACCCGCTGCCCCTCGACTTGCATGTGTTAAGCCTGTAGCTAGCGTTCAT
>cons0100|30
TTTGGGCCGTGTCTCAGTCCCAATGTGGCCGTTCACCCTCTCAGGTCGGCTATGCATCACGGCCTTGGTGAGCCGTTACCTCACCAACTAGCTAATGCACCGCGGGTCCATCCATCAGCAGAAGCTTGCGCCTCTTTTCCTCTTCCAAGCCATGCGGCTCGAAGACCTATGCGGTTTTAGCATCCGTTTCCGGATGTTATCCCCCTCTGATGGGCAGGTTACCCACGTGTTACTCACCCGTTCGCCACTAGATTGACCAGTGCAAGCACCGGTCGCTCTCGTTCGACTTGCATGTATTAGGCACGCCGCCAGCGTTCGT
>cons0101|30
TCTGGACCGTGTCTCAGTTCCAGTGTGACTGATCATCCTCTCAGACCAGTTACGGATCGTCGCCTTGGTAGGCCTTTACCCAACCAACTAGCTAATCCGACCTAGGCTCATCTGATAGCGTGAGGTCCGAAGATCCCCCACTTTCTCCCTCAGGACGTATGCGGTATTAGCGCCCGTTTCCGGACGTTATCCCCCACTACCAGGCAGATTCCTNAGGCATTACTCACCCGTCCGCCGCTGAATCCAGGAGCAAGCTCCCTTCATCCGCTCGACTTGCATGTGTTAGGCCTGCCGCCAGCGTTCAAT
>cons0102|30
TCTGGACCGTGTCTCAGTTCCAGTGTGGGGGACCTTCCTCTCAGAACCCCTACCGATCGTCGCCACGGTGGGCCGTTACCCCGCCGTCTGGCTAATCGGACGCATCCCCATCCCTCACCGCCAACCTTTCGTCCAAATCGGATGCCGTCAATGGACAACATACGGTATTAGTCCGACTTTCGCCGGGTTATCCCGTGGTGAAGGGCAGGTTGGATACGCGTTACTCACCCGTGCGCCGGTCGCCATCGGGGATTGCAAGCAACCCCCATGCTGCCCCGCGACTTGCATGTGTTAAGCCTGTAGCTAGCGTTCAT
>cons0103|30
TCTGGTCCGTGTCTCAGTACCAGTGTGGGGGACCTTCCTCTCAGAACCCCTAAGGATCGTCGCCTTGGTAAGCCGTTACCTTACCAACTAGCTAATCCTACGCATACCCATCTCCAATCAATAAATCTTTAAAACAAAAAAGATGCCTCTTCCGTTTACTATGGGGTATTAGTCCAAATTTCTCCAGGTTATCCCCTAATTGAAGGTAGGTTGTATACGTGTTACGCACCCGTGCGCCGGTCGCCACCAAACTATTGCTAATTCGTGATGCCCCTCGACTTGCATGTGTTAAGCCTATCGCTAGCGTTCAT
>cons0104|30
TCTGGTCCGTGTCTCAGTACCAGTGTGGGGGACCTTCCTCTCAGAACCCCTACCGATCGATGCCCTGGTGAGCCGTTACCTCACCAGCAAGCTAATCGGACGCATCCCCATCACCGGCCGGAAAAAAATAACCTTTAGTCCTCATCGGATGACCTCAGAAGACACCATGGGGGATTAGGCCGCCTTTCGACGGGTTATACCCCAGCCGGGGGCAGGTTGGATACGCGTTACTCACCCATTCGCCGGTCGTCATCAAAGGAAGCAAGCTCCCTAAATGGTACCCCTCGACTTGCATGTGTTAAGCCTGTAGCTAGCGTTCAT
>cons0105|29
TCTGGACCGTGTCTCAGTTCCAGTGTGACTGATCATCCTCTCAGACCAGTTACGGATCGTCGCCTTGGTAGGCCTTTACCCAACCAACTCAGCTAATCCGACCTAGGCTCACTCTGATAGCGTGACGGTCCGAAGATCCCCACTTTCTCCTCCAGGACGTATGCGGTATTACGCCGCCCGTTTCCGGACGTTATCCCCCACTACCAGGCAGATTCCTAGGCATTACTCACCCGTCCGCCGCTGAATCCAGGAGCAAGCTCCCTTCATCCGCTCGACTTGCATGTGTTAGGCCTGCCGCCAGCGTTCAAT
>cons0106|29
TCTGGGCCGTGTCTCAGTCCCAGTGTGGCCGATCACCCTCTCAGGTCGGCTATGTATCGTTGCCTTGGTGAGCCGTTACCTCACCAACTAGCTAATACAACGCAGGTCCATCTGGTAGTGGTGCAATTGCACCTTTTAAGCAACTATCATGCGATATCTACTGTTATGCGGTATTAGCTATCGTTTCCAATAGTTATCCCCCGCTACCAGGCAGGTTACCTACGCGTTACTCACCCGTTCGCAACTCATCCGGAAAGAGCAAGCTCCTTCCTTCAGCGTTCTACTTGCATGTATTAGGCACGCCGCCAGCGTTCGT
>cons0107|28
TTTGGGCCGTGTCTCAGTCCCAATGTGGCCGTTCATCCTCTCAGACCGGCTACTGATCATTGCCTTGGTGGGCCGTTACCCCTCCAACTAGCTAATCAGACGCAATCCCCTCCTTCAGCGATAGCTTATACATAGAGGCCACCTTTCATTCATAAACGATGCCGTTCATGAATCGTACGCGGTATTAGCAACGGTTTCCCGTTGTTATCCCCTCTGAAGGGCAGGTTGATTACGCGTTACTCACCCGTTCGCCACTAACTTCAAGAGAGCAAGCTCTCTGTCTGTCCGTTCGACTTGCATGTGTTAAGCACGCCGCCAGCGTTCGT
>cons0108|27
TCTGGACCGTGTCTCAGTTCCAGTGTGACTGATCATCCTCTCAGACCAGTTACGGATCGTCGCCTTGGTAGGCCTTTACCCACCAACTAGCTAATCCGACCTAGGCTCATCTGATAGCGTGACGGTCCGAAGATCCCCCACTTTCTCCCTCAGGACGTATGCGGTATTAGCGCCCGTTTCCGGACGTTATCCCCCACTACCAGGCAGATTCCTAGGCATTACTCACCCGTCCGCCGCTGAATCCAGGAGCAAGCTCCCTTCATCCGCTCGACTTGCATGTGTTAGGCCTGCCGCCAGCGTTCAAT
>cons0109|27
TTTGGGCCGTGTCTCAGTCCCAATGTGGCCGTTCATCCTCTCAGACCGGCTACTGATCATTGCCTTGGTGGGCCGTTACCCCTCCAACTAGCTAATCAGACGCAATCCCCTCCTTCAGCGATAGCTTATACATAGAGGCCACCTTTCATTCACAAGCGATGCCGCTTATGAATCGTACGCGGTATTAGCAACGGTTTCCCGTTGTTATCCCCCTCTGAAGGGCAGGTTGATTACGCGTTACTCACCCGTTCGCCACTAACTTCAAGAGAGCAAGCTCTCTGTCTGTCCGTTCGACTTGCATGTGTTAAGCACGCCGCCAGCGTTCGT
>cons0110|26
TAAGGGCCGTGTCTCAGTCCCCTTGTGGCCGTTCACCCTCTCAGGCCGGCTACCCATCATCGCCTTGGTGAGCTGTTACCTCTCCAACTAGCTAATGGGACGCAAAGCTCTCTCACAGTGCATTTAGCTTTCATAATTATAGGATGCCCTATAACCATAATATCAGGTATTAGCATTCATTTCTAAATGTTGTCCCTAGCTGTGAGGCAAGTTCTTTACGCGTTACTCACCGTCCGCCACCCAACCTAAGTTATAAACCCAAATTCAAGTTGACTTGCATGTGTTAAGCATTCTGTCAGCGTTCAT
>cons0111|26
TTTGGACCGTGTCTCAGTTCCAATGTGGGGGACCTTCCTCTCAGAACCCCTACTGATCGTTGCCTTGGTGGGCCGTTACCCCGCCAACAAGCTAATCAGACGCATCCCCATCACTGACCGATAAATCTTTCGTTTTCATTAGATGTCTGCTGAAAACCTCATAAGGTATTAGTCCGACTTTCGCCGGGTTATCCCTTAGTCAGAGGCAGGTTGGATACGCGTTACTCACCCGTGCGCCGGTCGACGCCCATCGAAGCAAGCTTCAATGTCGTTTCCCCTCGACTTGCATGTGTTAAGCCTGTAGCTAGCGTTCAT
>cons0112|26
TCTGGGCCGTGTCTCAGTTCCAGTGTGACTGATCATCCTCTCAGACCAGTTACGGATCGTCGCCTTGGTAGGCCTTTACCCCACCAACTAGCTAATCCGACCTAGGCTCATCTGATAGCGTGAGGTCCGAAGATCCCCCACTTTCTCCCTCAGGACGTATGCGGTATTAGCGCCCGTTTCCGGACGTTATCCCCCACTACCAGGCAGATTCCTAGGCATTACTCACCCGTCCGCCGCTGAATCCAGGAGCAAGCTCCCTTCATCCGCTCGACTTGCATGTGTTAGGCCTGCCGCCAGCGTTCAAT
>cons0113|26
TCTGGACCGTGTCTCAGTTCCAGTGTGACTGATCATCCTCTCAGACCAGTTACGGATCGTCGCCTTGGTAGGCCTTTACCCACCAACTAGCTAACTCCGACCTAGGCTCATCTGATAGCGTGACGGTCCGAAGATCCCCCACTTTCTCCCTCAGGACGTATGCGGTATTAGCGCCCGTTTCCGGACGTTATCCCCCACTACCAGGCAGATTCCTAGGCATTACTCACCCGTCCGCCGCTGAATCCAGGAGCAAGCTCCCTTCATCCGCTCGACTTGCATGTGTTAGGCCTGCCGCCAGCGTTCAAT
>cons0114|26
TCTGGACCGTGTCTCAGTTCCAGTGTGACTGATCATCCTCTCAGACCAGTTACGGATCGTCGCCTTGGTAGGCCTTTACCCCACCAACTAGCTAATCCGACCTAGGCTCATCTGATAGCGTGAGGCCGAAGATCCCCCACTTTCTCCCTCAGGACGTATGCGGTATTAGCGCCCGTTTCCGGACGTTATCCCCCACTACCAGGCAGATTCCTAGGCATTACTCACCCGTCCGCCGCTGAATCCAGGAGCAAGCTCCCTTCATCCGCTCGACTTGCATGTGTTAGGCCTGCCGCCAGCGTTCAAT
>cons0115|26
TCTGGGCCGTGTCTCAGTCCCAGTGTGGCCGATCACCCTCTCAGGTCGGCTATGTATCGTCGCCTAGGTGAGCCGTTACCTCACCTACTAGCTAATACAACGCAGGTCCATCTTGTAGTGGAGCAATTGCCCCTTTCAAATAAATGACATGTGTCATCCATTGTTATGCGGTATTATGCTATCCGTTTCCAATAGTTATCCCCCGCTACAAGGCAGGTTACCTACGCGTTACTCACCCGTTCGCAACTCATCCAAGAAGAGCAAGCTCCTCTCTTCATGCGTTCTACTTGCATGTATTAGGCACGCCGCCAGCGTTCGT
>cons0116|26
TCTGGGCCGTGTCTCAGTCCCAGTGTGGCCGATCACCCTCTCAGGTCGCTATGTATCGTCGCCTTGGTGAGCCGTTACCCCACCAACTAGCTAATACAACGCAGGTCCATCTGGTAGTGATGCAATTGCACCTTTTAAGTAAATGTCATGCAACATCTACTCTTATGCGGTATTAGCTATCGTTTCCAATAGTTATCCCCCGCTACCAGGCAGGTTACCTACGCGTTACTCACCCGTTCGCAACTCATCCAGAGAAGCAAGCTCCTCCTTCAGCGTTCTACTTGCATGTATTAGGCACGCCGCCAGCGTTCGT
>cons0117|25
TCTGGACCGTGTCTCAGTTCCAGTGTGACTGATCATCCTCTCAGACCAGTTACGGATCGTCGCCTTGGTAGGCCTTTACCCAACCAACTAGCTAATCCGACCTAGGCTCATCTGATAGCGTGAGGTCCGAAGATCCCCCACTTTCTCCCTCAGGACGTATGCGGTATTAGCGCCCGTTTCCGGACGTTATCCCCCACTACCATGGCAGATTCCTCAGGCATTACTCACCCGTCCGCCGCTGAATCCAGGAGCAAGCTCCCTTCATCCGCTCGACTTGCATGTGTTAGGCCTGCCGCCAGCGTTCAAT
>cons0118|25
TCTGGGCCGTGTCTCAGTCCCAGTGTGGCGGATCATCCTCTCAGACCCGCTACTGATCGTCGCCTTGGTAGGCCTTTACCCCACCAACTAGCTAATCAGATATCGGCCGCTCGAACTAACGCAAGGCCCGAAGGTCCCCTGCTTTCCTCCTCAGAGAACTATGCGGTATTAGCTAATCTTTCGATTAGTTATCCCCCATTACTCGGTACGTTCCGATATATTACTCACCCGTTCGCCACTCGCCACCCAAGAAGCAAGCTTCTCTGTGCTGCCGTCCGACTTGCATGTGTAAAGCATGCCGCCAGCGTTCAAT
>cons0119|25
TCTGGGCCGTGTCTCAGTCCCAGTGTGGCCGATCACCCTCTCAGGTCGCTATGTATCGTCGCCTTGGTGAGCCGTTACCCCACCAACTAGCTAATACAACGCAGGTCCATCTGGTAGTGATGCAATTGCACCTTTTAAGCAAATGTCATGCGACATCTACTCTTATGCGGTATTAGCTATCGTTTCCAATAGTTATCCCCCGCTACCAGGCAGGTTACCTACGCGTTACTCACCCGTTCGCAACTCATCCGGAGAAGCAAGCTCCTCCTTCAGCGTTCTACTTGCATGTATTAGGCACGCCGCCAGCGTTCGT
>cons0120|25
TCTGGGCCGTGTCTCAGTCCCAGTGTGGCTGGTCGTCCTCTCAGACCAGCTACAGATCGTTGGCTTGGTGGGCCTTTACCCCACCAACTACCTAATCTGATATCGGCCGCTCCAATCGCGCGAGGTCTTGCGATCCCCGCTTTCACCCTCAGGTCGTATGCGGTATTAGCTGCTCTTTCGAGCAGTTATCCCCCACGACTGGGCACGTTCCGATATATTACTCACCCGTTCGCCACTCGTCAGCTTAACCTGTTACCGTTCGACTTGCATGTGTAAGGCATGCCGCCAGCGTTCAAT
>cons0121|25
TCTGGGCCGTGTCTCAGTCCCAGTGTGGCCGATCACCCTCAGGTCGGCTATGTATCGTCGCCTAGGTGAGCCGTTACCTCACCTACTAGCTAATACAACGCAGGTCCATCTTGTAGTGGAGCAATTGCCCCTTTCAAATAAATGACATGTGTCATCCATTGTTATGCGGTATTAGCTATCGTTTCCAATAGTTATCCCCCGCTACAAGGCAGGTTACCTACGCGTTACTCACCCGTTCGCAACTCATCCAAGAAGAGCAAGCTCCTCTCTTCAGCGTTCTACTTGCATGTATTAGGCACGCCGCCAGCGTTCGT
>cons0122|24
TTTGGACCGTATCTCAGTTCCAATGTGGGGGACCTTCCTCTCAGAACCCCTACCCATCGAAGGATTGGTGGGCCGTTACCCCGCCAACTTCCTAATGGGACGCACCGCCATCCATCACCGCCCGAAGGCTTTACTCAATCATACATGCATACAACTGAGACCATCAGGTATTAATCTTGCTTTCGCAAGCTATCCCTGTGTGATGGGCAGGTTCGGTACGCGTTACTCACCCGTGCGCCGGTCGCCGGCATACTTAGCAAGCTAAGCATCCGCTGCCCCACGACTTGCATGTGTTAAGCCTGTAGCTAGCGTTCAT
>cons0123|23
TTTGGGCCGTGTCTCAGTCCCAATGTGGCCGGTCATCCTCTCAGATCGGCTACTGATCGTTGCTTTGGTAGGCTTTTACCCTGCCAACTGGCTAATCAGACGCGGGTCCATCTTATGGCGATAAATCTTTTCACCCTGTACCATGCGGTACTGTGTGCTTATGCGGTATTAGCAGTGATTTCTCTCTGTTATCCCCCTCCATAAGGCAGGTTACCCACGTGTTACTCACCCGTCCGCCACTAGATAACGTATCTTCCGGCCGAAGCTTTCCAATACGCATCTCGTTCGACTTGCATGTGTTAGGCACGCCGCCAGCGTTCAT
>cons0124|23
TCTGGGCCGTGTCTCAGTCCCAGTGTGGCCGGTCACCCTCTCAGGCCGCTACCCGTCGTCGCCTTGGTAAGCCATTACCTCACCAACAAGCTGATAGGCCGTGAGCCCATCTAAAACCACTCCATAACGCTTTCCACCAACACCCCATGCGGAGATTGGTCGTATCCGGTATTAGACCCAGTTTCCCAGGCTTATCCCAGAGTCAAAGGTAGGTCACTCACGTATTACTCACCCGTTCGCCACTAATCCACCTAGCAAGCTAGGCTTCATCGTTCGACTTGCATGTGTTAAGCACGCCGCCAGCGTTCGT
>cons0125|23
TCTGGGCCGTGTCTCAGTCCCAGTGTGGCCGATCACCCTCTCAGGTCGCTATGTATCGTCGCCTTGGTGAGCCGTTACCTCACCAACTAGCTAATACAACGCAGGTCCATCTGGTAGTGATGCAATTGCACCTTTTAAGCAAATGTCATGCAACATCTACTCTTATGCGGTATTAGCTATCGTTTCCAATAGTTATCCCCCGCTACCAGGCAGGTTACCTACGCGTTACTCACCCGTTCGCAACTCATCCAGAGAAGCAAGCTCCTCCTTCAGCGTTCTACTTGCATGTATTAGGCACGCCGCCAGCGTTCGT
>cons0126|23
TCTGGGCCGTGTCTCAGTCCCAATGTGGCCGTTCACCCTCTCAGGCCGGCTACGCATCATCGTCTTGGTGGGCCGTTACCTCACCAACTAACTAATGCGCCATAAGCCCATCCACCAGTGTTTTTAACCTTTAATAACCAGAAGATGCCTTCCGATTACCTATCCGGTATTAGTCCCCGTTTCCAGAGATTATCCCAGTCTTCGTGGGTAGGTTGCTTATGTATTACTCACCCGTTCGCCACTCCTTCGATCTAGCAAGCTAGATCTCCAGCGTTCGACTTGCATGTATTAGGCACGCCGCCAGCGTTCAT
>cons0127|23
TCTGGACCGTGTCTCAGTTCCAGTGTGACTGATCATCCTCTCAGACCAGTTACGGATCGTCGCCTTCGGTAGGCCTTTACCCAACCAACTAGCTAATCCGACCTAGGCTCACTCTGATAGCGTGAGGTCCGAAGATCCCCCACTTTCTCCCTCAGGACGTATGCGGTATTAGCCGCCCGTTTCCGGACGTTATCCCCCACTACCAGGCAGCATTCCTCAGGCATTACTCACCCGTCCGCCCGCTGAATCCAGGAGCAAGCTCCCTTCATCCGCTCGACTTGCATGTGTTAGGCCTGCCGCCAGCGTTCAAT
>cons0128|23
TCTGGTCCGTGTCTCAGTACCAGTGTGGGGGACCTTCCTCTCAGAACCCTAACCATCGATGGCTTGGTCGAGCCGTTACCTCACCAACTACCTAATGGTACGGCATGCCCATCCGCAACCAATAAATCTTTAACAAATAGTCCCATGCGGAACCCCTGTTTTATGAGGTATTAGTCCGACTTTCGCCGGGTTATCCCTCTGTTGCGGGCAGGTTACATACGCGTTACTCACCCGTGCGCCGGTCGCCGACAGGTATTGCTACCCTCGATGCCCCTCGACTTGCATGTGTTAAGCCTATCGCTAGCGTTCAT
>cons0129|23
TCTGGGCCGTGTCTCAGTCCCAGTGTGGCCGATCACCCTCTCAGGTCGGCTATGTATCGTCGCCTAGGTGAGCCGTTACCTCACCTACTAGCTAATACAACGCAGGTCCATCTTGTAGTGGAGCAATTGCCCCTTTCAAATAAATGACATGTGTCATCCATTGTTATGCGGTATTAGCTATCGTTTCCAATAGTTATCCCCCGCTACAAGGCAGGTTACCTACGCGTTACTCACCCGTTCGCAACTCATCCAAGAAGAGCAAGCTCCTCTCATTCAGCGTTCTACTTGCATGTATTAGGCACGCCGCCAGCGTTCGT
>cons0130|22
TCTGGACCGTGTCTCAGTTCCAGTGTGACTGATCATCCTCTCAGACCAGTTACGGATCGTCGCCTTGGTAGGCCTTTACCCAACCAACTAGCTAATCCGACCTAGGCTCATCTGATAGCGTGAGGTCCGAAGATCCCCCACTTTCTCCCTCAGGACGTATGCGGTATTAGCGCCCGTTTCCGGACGTTATCCCCCACTACCAGGCAGATTCCTAGGCATTACTCACCCGCCCGCCGCTGAATCCAGGAGCAAGCTCCCTTCATCCGCTCGACTTGCATGTGTTAGGCCTGCCGCCAGCGTTCAAT
>cons0131|22
TCTGGACCGTGTCTCAGTTCCAGTGTGACTGATCATCCTCTCAGACCAGTTACGGATCGTCGCCTTCGGTAGGCCTTTACCCCACCAACTAGCTAATCCGACCTAGGCTCATCTGATAGCGTGAGGTCCGAAGATCCCCCACTTTCTCCCTCAGGACGTATGCGGTATTAGCGCCCGTTTCCGGACGTTATCCCCCACTACCAGGCAGATTCCTAGGCATTACTCACCCGTCCGCCGCTGAATCCAGGAGCAAGCTCCCTTCATCCGCTCGACTTGCATGTGTTAGGCCTGCCGCCAGCGTTCAAT
>cons0132|22
TCTGGGCCGTGTCTCAGTCCCAGTGTGGCCGATCACCCTCTCAGGTCGCTATGTATCGTCGCCTTGGTGAGCCGTTACCTCACCAACTAGCTAATACAACGCAGGTCCATCTGGTAGTGATGCAATTGCATCTTTCAATTAATTATCATGCGATAAGCAATTTCATGCGGTATTAGCTATCGTTTCCAATAGTTATCCCCCGCTACCAGGCAGGTTACCTACGCGTTACTCACCCGTTCGCAACTCATCCAAGAAGAGCAAGCTCCTCTCTTCAGCGTTCTACTTGCATGTATTAGGCACGCCGCCAGCGTTCGT
>cons0133|22
TCTGGGCCGTGTCTCAGTCCCAGTGTGGCTGGTCGTCCTCTCAGACCAGCTACAGATCGTCGCCTTGGTAGGCCTTTACCCCACCAACTAGCTAATCTGCCATCGGCCGCCCCTGTAGCGGGAGGTCCTAAGATCCCCCCCTTTCCTCCGTAGAGCGTATGCGGTATTAATCCGGCTTTCGCCGGGCTATCCCCCACTACAGGACACGTTCCGATGTATTACTCACCCGTTCGCCACTCGCCACCAGGGTTCGCCCCGCTGCTGCCGTTCGACTTGCATGTGTAAGGCATGCCGCCAGCGTTCAAT
>cons0134|21
TCTGGGCCGTGTCTCAGTCCCAGTGTGGCCGATCACCCTCTCAGGTCGGCTATGTATCGTTGCCTTGGTGAGCCGTTACCTCACCAACTAGCTAATACAACGCAGGTCCATCTGGTAGTGGTGCAATTGCACCTTTCAAGCAAATATCATGCGATATCTACTGTTATGCGGTATTAGCTATCGTTTCCAATAGTTATCCCCCGCTACCAGGCAGGTTACCTACGCGTTACTCACCCGTTCGCAACTCATCCAGAAGAGCAAGCTCCTCCTTCAGCGTTCTACTTGCATGTATTAGGCACGCCGCCAGCGTTCGT
>cons0135|21
TCTGGGCCGTGTCTCAGTCCCAATGTGGCCGTTCATCCTCTCAGACCGGCTACTGATCATCGCCTTGGTGGGCCGTTACCCCTCCAACTAGCTAATCAGACGCAATCCCCTCCTTCAGTGATAGCTTACATGTAGAGGCCACCTTTCATCTATCCTCGATGCCGAGATTAGATCGTATGCGGTATTAGCAGTCGTTTCCAACTGTTGTCCCCCTCTGAAGGGCAGGTTGATTACGCGTTACTCACCCGTTCGCCACTAAGATTGATAGAAGCAAGCTTCCATCGCTCTTCGTTCGACTTGCATGTGTTAAGCACGCCGCCAGCGTTCGT
>cons0136|21
TCTGGACCGTGTCTCAGTTCCAGTGTGACTGATCATCCTCTCAGACCAGTTACGGATCGTCGCCTTCGGTAGGCCTTTCCCAACCAACTAGCTAATCCGACCTAGGCTCACTCTGATAGCGTGAGGTCCGAAGATCCCCACTTTCTCCCTCAGGACGTATGCGGTATTAGCGCCCGTTTCCGGACGTTATCCCCCACTACCAGGCAGATTCCTAGGCATTACTCACCCGTCCGCCGCTGAATCCAGGAGCAAGCTCCCTTCATCCGCTCGACTTGCATGTGTTAGGCCTGCCGCCAGCGTTCAAT
>cons0137|21
TCTGGACCGTGTCTCAGTTCCAGTGTGACTGATCATCCTCTCAGACCAGTTACGGATCGTCGCCTTGGTAGGCCTTTACCCAACCAACTAGCTAATCCGACCTAGGCTCATCTGATAGCGTGGGGTCCGAAGATCCCCCACTTTCTCCCTCAGGACGTATGCGGTATTAGCGCCCGTTTCCGGACGTTATCCCCCACTACCAGGCAGATTCCTAGGCATTACTCACCCGTCCGCCGCTGAATCCAGGAGCAAGCTCCCTTCATCCGCTCGACTTGCATGTGTTAGGCCTGCCGCCAGCGTTCAAT
>cons0138|20
TCTGGACCGTGTCTCAGTTCCAGTGTGACTGATCATCCTCTCAGACCAGTTACGGATCGTCGCCTTGGTAGGCCTTTACCCACCAACTAGCTAATCCGACCTAGGCTCATCTGATAGCGTGAGGTCCGAAGATCCCCCACTTTCTCCCTCAGGACGTATGCGGTACTAGCGCCCGTTTCCGGACGTTATCCCCCACTACCAGGCAGATTCCTAGGCATTACTCACCCGTCCGCCGCTGAATCCAGGAGCAAGCTCCCTTCATCCGCTCGACTTGCATGTGTTAGGCCTGCCGCCAGCGTTCAAT
>cons0139|20
TCTGGGCCGTGTCTCAGTCCCAGTGTGGCCGATCACCCTCTCAGGTCGGCTATGTATCGTTGCCTTGGTGAGCCGTTACCTCACCAACTAGCTAATACAACGCAGGTCCATCTGGTAGTGGTGCAATTGCACCTTTTAAGCAGCTATCATGCGATATCTACTGTTATGCGGTATTAGCTATCGTTTCCAATAGTTATCCCCCGCTACCAGGCAGGTTACCTACGCGTTACTCACCCGTTCGCAACTCATCCGGAAAGAGCAAGCTCCTTCCTTCAGCGTTCTACTTGCATGTATTAGGCACGCCGCCAGCGTTCGT
>cons0140|20
TCTGGACCGTGTCTCAGTTCCAGTGTGACTGATCATCCTCTCAGACCAGTTACGGATCGTCGCCTTGGTAGGCCTTTACCCACCAACTCAGCTAATCCGACCTAGGCTCATCTGATAGCGTGACGGTCCGAAGATCCCCCACTTTCTCCCTCAGGACGTATGCGGTATTAGCGCCCGTTTCCGGACGTTATCCCCCACTACCAGGCAGATTCCTCAGGCATTACTCACCCGTCCGCCGCTGAATCCAGGAGCAAGCTCCCTTCATCCGCTCGANTTGCATGTGTTAGGCCTGCCGCCAGCGTTCAAT
>cons0141|20
TCTGGGCCGTGTCTCAGTCCCAGTGTGGCGGATCATCCTCTCAGACCCGCTACTGATCGTCGCCTTGGTGGGCCTTTACCCCGCCAACCAGCTAATCAGACATCGGCCGCTCGAATAACGCGAGGTCCTAAGATCCCCCGCTTTCCCCCTCAGGGCGTATGCGGTATTAGCTGTCCTTTCGGACAGTTATCCCCCATTACTCGGTACGTTCCGATGCGTTACTCACCCGTTCGCCACTCGCCACCCAAGAAGCAAGCTTCTCTGTGCTGCCGTCCGACTTGCATGTGTAAAGCATGCCGCCAGCGTTCAAT
>cons0142|20
TCTGGACCGTGTCTCAGTTCCAGTGTGACTGATCATCCTCTCAGACCAGTTACGGATCGTCGCCTTGGTAGGCCTTTACCCACCAACTAGCTAATCCGACCTAGGCTCATCTGATAGCGCGAGGTCCGAAGATCCCCCACTTTCTCCCTCAGGACGTATGCGGTATTAGCGCCCGTTTCCGGACGTTATCCCCCACTACCAGGCAGATTCCTAGGCATTACTCACCCGTCCGCCGCTGAATCCAGGAGCAAGCTCCCTTCATCCGCTCGACTTGCATGTGTTAGGCCTGCCGCCAGCGTTCAAT
>cons0143|20
TCTGGGCCGTGTCTCAGTCCCAATCTGGCTGGTCGGTCTCTCAACCCAGCTACCCATCATTGCCTTGGTAGGCCGTTACCCCACCAACAAGCTAACAGGCCGCGGGCCCATCCCTCTCCGCCGGAGCTTTCTCGAGTCTTCCATGCGGAAGTCTCGAAGTATTCGGTATTATCCACGGTTTCCCGTGGCTATCCCAATGAGAGGGGCAGGTTGCCCACGTGTTACTCAGCCGTTCGCCACTTTATACACACCCGAAGGTGCTTTAATCGTTCGACTTGCATGTGTTAGGCGCGCCGCCAGCGTTCAT
>cons0144|20
TCTGGGCCGTGTCTCAGTCCCAGTGTGGCCGATCACCCTCTCAGGTCGCTATGTATCGTCGCCTTGGTGAGCCGTTACCCCACCAACTAGCTAATACAACGCAGGTCCATCTGGTAGTGATGCAATTGCACCTTTTAAGCAAATGTCATGCAACATCTACTCTTATGCGGTATTAGCTATCGTTTCCAATAGTTATCCCCCGCTACCAGGCAGGTTACCTACGCGTTACTCACCCGTTCGCAACTCATCCGGAGAAGCAAGCTCCTCCTTCAGCGTTCTACTTGCATGTATTAGGCACGCCGCCAGCGTTCGT
>cons0145|20
TCTGGACCGTGTCTCAGTTCCAGTGTGACTGATCATCCTCTCAGACCAGTTACGGATCGTCGCCTTGGTAGGCCTTTACCCAACCAACTAGCTAATCCGACCTAGGCTCATCTGATAGCGTGAGGTCCGAAGATCCCCCACTTTCTCCCTCAGGACGTATGCGGTATTAGCGCCCGTTTCCGGACGTTATCCCCCACTATCCAGGCAGATTCCTAGGCATTACTCACCCGTCCGCCGCTGAATCCAGGAGCAAGCTCCCTTCATCCGCTCGACTTGCATGTGTTAGGCCTGCCGCCAGCGTTCAAT
>cons0146|19
TCTGGACCGTGTCTCAGTTCCAGTGTGACTGATCATCCTCTCAGACCAGTTATGCGTCATAGCCTTGGTGAGCCATTACCTCACCAACTAGCTGATACAATATAGCCTCATCCTACACCGAAAAACTTTCCCTATCTAACTTATGTAAAACAGGAGTATAGAGTATTAGCAGTCGTTTCCAACTGTTGTCCTCTAGTGTAGGGCAGATTAGCTATACATTACTCACCCGTGCGCCACTAACTCATAAGAGCAAGCTCTTACTTGTCCGTTCGACTTGCATGTATTAGGCACGCCGCCAGCGTTCACT
>cons0147|19
TCTGGACCGTGTCTCAGTTCCAGTGTGACTGATCATCCTCTCAGACCAGTTACGGATCGTCGCCTTGGTAGGCCTTTACCCAACCAACTAGCTAATCCGACCTAGGCTCATCTGATAGCGTGAGGTCCGAAGATCCCCCACTTTCTCCCTCAGGACGTATGCAGTATTAGCGCCCGTTTCCGGACGTTATCCCCCACTACCAGGCAGATTCCTAGGCATTACTCACCCGTCCGCCGCTGAATCCAGGAGCAAGCTCCCTTCATCCGCTCGACTTGCATGTGTTAGGCCTGCCGCCAGCGTTCAAT
>cons0148|19
TTTGGACCGTGTCTCAGTTCCAATGTGGGGGACCTTCCTCTCAGAACCCCTACTGATCGATGCCTTGGTGGGCCGTTACCCCGCCAACAAGCTAATCAGACGCATCCCCATCCATAACCGAAATTCTTTGCTCTATAAAAGATGCCTAATAAAGAGAACATAAGGTATTAGACCGCATTTCTACGGAGTATCCCTTTGTTATGGGAAGGTTGGATACGCGTTACTCACCCGTGCGCCGGTCGACGACAAAAAGCAGCAAGCTGCTTTCCCGTTTCCCCTCGACTTGCATGTGTTAAGCCTGTAGCTAGCGTTCAT
>cons0149|19
TCTGGGCCGTGTCTCAGTCCCAGTGTGGCCGATCACCCTCTCAGGTCGCTATGTATCGTCGCCTTGGTGAGCCGTTACCTCACCAACTAGCTAATACAACGCAGGTCCATCTGGTAGTGATGCAATTGCATCTTTCAATTAATTATCATGCAATAATCAATTTCATGCGGTATTAGCTATCGTTTCCAATAGTTATCCCCCGCTACCAGGCAGGTTACCTACGCGTTACTCACCCGTTCGCAACTCATCCAAGAAGAGCAAGCTCCTCTCTTCAGCGTTCTACTTGCATGTATTAGGCACGCCGCCAGCGTTCGT
>cons0150|18
TCTGGACCGTGTCTCAGTTCCAGTGTGACTGATCATCCTCTCAGACCAGTTACGGATCGTCGCCTTGGTAGGCCTTTACCCACCAACTAGCTAATCCGACCTAGGCTCACTCTGATAGCGTGAGGTCCAAGATCCCCACTTTCTCCCTCAGGACGTATGCGGTATTAGCGCCCGTTTCCGGACGTTATCCCCCACTACCAGGCAGATTCCTAGGCATTACTCACCCGTCCGCCGCTGAATCCAGGAGCAAGCTCCCTTCATCCGCTCGACTTCGCATGTGTTAGGCCTGCCGCCAGCGTTCAAT
>cons0151|18
TCTGGGCCGTGTCTCAGTCCCAGTGTGGCGGATCGTCCTCTCAGACCCGCTACTGATCGTCGCCTTGGTAGGCCTTTACCCCACCAACTAGCTAATCAGTTATCGGCCGCTCGAATAACGCGAGGTCTTGCGATCCCCCGCTTTCTCCCTTAGGACGTATGCGGTATTAGCCAATCTTTCGATTGGTTATCCCCCATTACTCGGTACGTTCCGATATATTACTCACCCGTTCGCCACTCGCCGGCAGTAGTGCAAGCACTACCCCGCTGCCGTTCGACTTGCATGTGTAAAGCATGCCGCCAGCGTTCAAT
>cons0152|18
TTTGGGCCGTGTCTCAGTCCCAATGTGGCCGGTCATCCTCTCAGATCGGCTACTGATCGTTGCTTTGGTAGGCTTTTACCCTGCCAACTGGCTAATCAGACGCGGGTCCATCTTATGGCGATAAATCTTTTCACACTCTGCCATGCGGCAATGTGTGCTTATGCGGTATTAGCAGTGATTTCTCTCTGTTATCCCCCTCCATAAGGCAGGTTACCCACGTGTTACTCACCCGTCCGCCACTAGATAACGTATCTTCCGGCCGAAGCTTTCCGATACGCATCTCGTTCGACTTGCATGTGTTAGGCACGCCGCCAGCGTTCAT
>cons0153|18
TCTGGACCGTGTCTCAGTTCCAGTGTGACTGATCATCCTCTCAGACCAGTTACGCGTCATAGCCTTGGTAAGCCATTACCTTACCAACTAGCTGATACGATATAGCCCTATCCATTACCGAAAAACTTTCCCGTATCTACTTATATATATACGGAGTATAAGGTATTAGCAGTCGTTTCCAACTGTTGTCCCTTAGTAATGGGCAAGTTAGCTATATATTACTCACCCGTGCGCCACTAAGATTAAATAGCAAGCTACTTAATCTCCGTTCGACTTGCATGTATTAGGCACGCCGCCAGCGTTCACT
>cons0154|18
TCTGGGCCGTGTCTCAGTCCCAGTGTGGCCGATCACCCTCTCAGGTCGCTATGTATCGTCGCCTAGGTGACGCCNGTTACCTCACCTACTAGCTAATACAACGCAGGTCCATCTTGTAGTGGAGCAATTGCCCCTTTCAAATAAATGACATGTGTCATCCATTGTTATGCGGTATTAGCTATCGTTTCCAATAGTTATCCCCGCTACAAGGCAGGTTACCTACGCGTTACTCACCCGTTCGCAACTCATCCAAGAAGAGCAAGCTCCTCTCTTCAGCGTTCTACTTGCATGTATTAGGCACGCCGCCAGCGTTCGT
>cons0155|18
TCTGGACCGCGTCTCAGTTCCAGTGTGACTGATCATCCTCTCAGACCAGTTACGGATCGTCGCCTTGGTAGGCCTTTACCCCACCAACTAGCTAATCCGACCTAGGCTCATCTGATAGCGTGAGGTCCGAAGATCCCCCACTTTCTCCCTCAGGACGTATGCGGTATTAGCGCCCGTTTCCGGACGTTATCCCCCACTACCAGGCAGATTCCTAGGCATTACTCACCCGTCCGCCGCTGAATCCAGGAGCAAGCTCCCTTCATCCGCTCGACTTGCATGTGTTAGGCCTGCCGCCAGCGTTCAAT
>cons0156|17
TCTGGGCCGTGTCTCAGTCCCAGTGTGGCCGATCACCCTCTCAGGTCGGCTATGTATCGTCGCCTAGGTGAGCCGTTACCTCACCTACTAGCTAATACAACGCAGGTCCATCTTGTAGTGGAGCAATTGCCCCTTTCAAATAAATGACATGTGTCATCCATTGTTATGCGGTATTAGCTATCGTTTCCAATAGTTATCCCCCGCTACAAGGCAGGTTACCTACGCGTTACTCACCCGTTCGCAACTCATCCAAGAAGAGCAAGCTCCTCTCTTCAGCGTTCTACTTGCATGTATTAGGCACGCCGCCAGCTGTTCGT
>cons0157|17
TCTGGACCGTGTCTCAGTTCCAGTGTGACTGATCATCCTCTCAGACCAGTTACGGATCGTCGCCTTGGTAGGCCTTTACCCAACCAACTAGCTAATCTGACCTAGGCTCATCTGATAGCGTGAGGTCCGAAGATCCCCCACTTTCTCCCTCAGGACGTATGCGGTATTAGCGCCCGTTTCCGGACGTTATCCCCACTACCAGGCAGATTCCTAGGCATTACTCACCCGTCCGCCGCTGAATCCAGGAGCAAGCTCCCTTCATCCGCTCGACTTGCATGTGTTAGGCCTGCCGCCAGCGTTCAAT
>cons0158|17
TCTGGGCCGTGTCTCAGTCCCAGTGTGGCGGATCATCCTCTCAGACCCGCTACTGATCGTCGCCTTGGTGGGCTTTTACCCCGCCAACTAGCTAATCAGGTATTGGCCGCTCGAATAACGTGAGGTCCGAAGAGCCCCCACTTTCCTTCTTAAAGCGTATGCGGTATTAGCTATCCTTTCGGATAGTTATCCCCCATTACTCGGTACGTTCCAATATGTTACTCACCCGTTCGCCACTCGCCACCAAAAGAGCAAGCTCTTTCGTGCTGCCGTTCGACTTGCATGTGTAAAGCATGCCGCCAGCGTTCAAT
>cons0159|17
TTTGGACCGTGTCTCAGTTCCAATGTGGGGGACCTTCCTCTCAGAACCCCTACTGATCGTCGCCTTGGTGGGCCGTTGCCCCGCCAACAAGCTAATCAGACGCATCCCCATCCCTTACCGGAAAAACCTTTGTTTCATATCGGATGCCGTCAATGAAACACATCGGGTATTAGGCCTCTTTCGACGGGGTATCCCCAAGTAAGGGGCAGGTTGGATACGCGATACTCACCCGTGCGCCGGTCGACGTCCAGAATGTGCAAGCACATAATGCCGTTTCCCCACGACTTGCATGTGTTAAGCCTGTAGCCAGCGTTCAT
>cons0160|17
TCTGGACCGTGTCTCAGTTCCAGTGTGACTGATCATCCTCTCAGACCAGTTACGGATCTCGCCTTGGTAGGCCTTTACCCAACCAACTAGCTAATCCGACCTAGGCTCATCTGATAGCGTGAGGTCCGAAGATCCCCCACTTTCTCCCTCAGGACGTATGCGGTATTAGCGCCCGTTTCCGGACGTTATCCCCCACTACCAGGCAGATTCCTAGGCATTACTCACCCGTCCGCCGCTGAATCCAGGAGCAAGCTCCCTTCATCCGCTCGACTTGCATGTGTTAGGCCTGCCGCCAGCGTTCAAT
>cons0161|17
TCTGGGCCGTGTCTCAGTCCCAGTGTGGCCGATCACCCTCTCAGGTCGGCTATGTATCGTCGCCTAGGTGAGCCGTTACCTCACCTACTAGCTAATACAACGCAGGTCCATCTTGTAGTGGAGCAATTGCCCCTTTCAAATAAATGACATGTGTCATCCATTGTTATGCGGTATTAGCTATCGTTTCCAATAGTTATCCCCCGCTACAAGGCAGGTTACCTACGCGTTACTCACCCGTTCGCAACTCATCCAAGAAGACGCAAGCTCCTCTCTTCAGCGTTCTACTTGCATGTATTAGGCACGCCGCCAGCGTTCGT
>cons0162|17
TCTGGACCGTGTCTCAGTTCCAGTGTGACTGATCATCCTCTCAGACCAGTTACGGACGTCGCCTTGGTAGGCCTTTACCCAACCAACTAGCTAATCCGACCTAGGCTCATCTGATAGCGTGAGGTCCGAAGATCCCCCACTTTCTCCCTCAGGACGTATGCGGTATTAGCGCCCGTTTCCGGACGTTATCCCCCACTACCAGGCAGATTCCTAGGCATTACTCACCCGTCCGCCGCTGAATCCAGGAGCAAGCTCCCTTCATCCGCTCGACTTGCATGTGTTAGGCCTGCCGCCAGCGTTCAAT
>cons0163|17
TCTGGACCGTGTCTCAGTTCCAGTGTGACTGATCATCCTCTCAGACCAGTTACGGATCGTCGCCTTGGTAGGCCTTTACCCCACCAACTAGCTAACTCCGACCTAGGCTCATCTGATAGCGTGAGGTCCGAAGATCCCCCACTTTCTCCCTCAGGACGTATGCGGTATTAGCGCCCGTTTCCGGACGTTATCCCCACTACCAGGCAGATTCCTAGGCATTACTCACCCGTCCGCCGCTGAATCCAGGAGCAAGCTCCCTTCATCCGCTCGACTTGCATGTGTTAGGCCTGCCGCCAGCGTTCAAT
>cons0164|17
TCTGGACCGTGTCTCAGTTCCAGTGTGACTGATCATCCTCTCAGACCAGTTACGGATCGTCGCCTTCGGTAGGCCTTTACCCCACCAACTAGCTAATCCGACCTAGGCTCATCTGATAGCGTGAGGTCCAAGATCCCCCACTTTCTCCCTCAGGACGTATGCGGTATTAGCGCCCGTTTCCGGACGTTATCCCCCACTACCAGGCAGATTCCTAGGCATTACTCACCCGTCCGCCGCTGAATCCAGGAGCAAGCTCCCTTCATCCGCTCGACTTGCATGTGTTAGGCCTGCCGCCAGCGTTCAAT
>cons0165|17
TCTGGACCGTGTCTCAGTTCCAGTGTGACTGGTCATCCTCTCAGACCAGTTACGGATCGTCGCCTTGGTAGGCCTTTACCCAACCAACTAGCTAATCCGACCTAGGCTCATCTGATAGCGTGAGGTCCGAAGATCCCCCACTTTCTCCCTCAGGACGTATGCGGTATTAGCGCCCGTTTCCGGACGTTATCCCCCACTACCAGGCAGATTCCTAGGCATTACTCACCCGTCCGCCGCTGAATCCAGGAGCAAGCTCCCTTCATCCGCTCGACTTGCATGTGTTAGGCCTGCCGCCAGCGTTCAAT
>cons0166|17
TCTGGGCCGTGTCTCAGTCCCAGTGTGGCCGATCACCCTCTCAGGTCGCTATGTATCGTCGCCTTGGTGAGCCGTTACCCCACCAACTAGCTAATACAACGCAGGTCCATCTGGTAGTGGTGCAATTGCACCTTTTAAACAGTTGTCATGCAACAACTGCTATTATGCGGTATTAGCTATCGTTTCCAATAGTTATCCCCCGCTACCAGGCAGGTTACCTACGCGTTACTCACCCGTTCGCAACTCATCCAGAAGAGCAAGCTCCTCCTTCAGCGTTCTACTTGCATGTATTAGGCACGCCGCCAGCGTTCGT
>cons0167|16
TCTGGACCGTGTCTCAGTTCCAGTGTGACTGATCATCCTCTCAGACCAGTTACGGATCGTCGCCTTGGTAGGCCTTTACCCAACCAACTAGCTAATCCGACCTAGGCTCATCTGATAGCGTGACGGTCCGAAGATCCCCCACTTTCTCCCTCAGGACGTATGCGGTATTAGCGCCCGTTTCCGGACGTTATCCCCCACTACCAGGCAGATTCCTAGGCATTACTCACCCGTCCGCCGCTGAATCCAGGAGCAAGCTCCCTTCATCCGACTCGACTTGCATGTGTTAGGCCTGCCGCCAGCGTTCAAT
>cons0168|16
TCTGGACCGTGTCTCAGTTCCAGTGTGACTGATCTCCTCTCAGACCAGTTACGGATCGTCGCCTTGGTAGGCCTTTACCCCACCAACTAGCTAATCCGACCTAGGCTCATCTGATAGCGTGAGGTCCGAAGATCCCCCACTTTCTCCCTCAGGACGTATGCGGTATTAGCGCCCGTTTCCGGACGTTATCCCCCACTACCAGGCAGATTCCTAGGCATTACTCACCCGTCCGCCGCTGAATCCAGGAGCAAGCTCCCTTCATCCGCTCGACTTGCATGTGTTAGGCCTGCCGCCAGCGTTCAAT
>cons0169|16
TCTGGGCCGTGTCTCAGTCCCAGTGTGGCCGATCACCCTCTCAGGTCGGCTATGTATCGTCGCCTTGGTGAGCCGTTACCTCACCAACTAGCTAATACAACGCAGGTCCATCTCTTAGTGATGCAATTGCACCTTTCAAATCAATATCATGCGATATCGTCTTTTATGCGGTATTAGCTATCGTTTCCAATAGTTATCCCCGCTAAGAGGCAGGTTACCTACGCGTTACTCACCCGTTCGCAACTCATCCGCTCGGTGCAAGCACCAAGCTTCAGCGTTCTACTTGCATGTATTAGGCACGCCGCCAGCGTTCAT
>cons0170|16
TCTGGACCGTGTCTCAGTTCCAGTGTGACTGATCATCCTCTCAGACCAGTTACGGATCGTCGCCTTGGTAGGCCTTTACCCAACCAACTAGCTAATCCGACCTAGGCTCANTCTGATAGCGTGACGGTCCGAAGATCCCCACTTTCTCCTCAGGACGTATGCGGTATTACGCGCCCGTTTCCGGACGTTATCCCCCACTACCAGGCAGATTCCTCAGGCATTACTCACCCGTCCGCCGCTGAATCCAGGAGCAAGCTCCCTTCATCCGCTCGACTTGCATGTGTTAGGCCTGCCGCCAGCGTTCAAT
>cons0171|16
TCTGGACCGTGTCTCAGTTCCAGTGTGACTGATCATCCTCTCAGACCAGTTACGGATCGTCGCCTTGGTAGGCCTTTACCCAACCAACTAGCTAATCCGACCTAGGCTCATCTGATAGCGTCGAGGTCCGAAGATCCCCCACTTTCTCCCTCAGGACGTATGCGGTATTACGCGCCCGTTTCCGGACGTTATCCCCCACTACCAGGCAGATTCCTAGGCATTACTCACCCGTCCGCCGCTGAATCCAGGAGCAAGCTCCCTTCATCCGCTCGACTTGCATGTGTTAGGCCTGCCGCCAGCGTTCAAT
>cons0172|16
TCTGGACCGTGTCTCAGTTCCAGTGTGACTGATCATCCTCTCAGACCAGTTACGGATCGTCGCCTTGGTAGGCCTTTACCCCACCAACTAGCTAATCCGACCTAGGCTCATCTGATAGCGTGAGGTCCGAAGATCCCCCACTTTCTCCCTCAGGACGTATGCGGTATTAGCGCCCGTTTCCGGACGTTATCCCCCACTACCAGGCAGATTCCTAGGCATTACTCACCCGTCCGCCGCTGAATCCAGGAGCAAGCTCCCTTCATCCGCTCGACTTGCATGTGTTAGGCCTGCCGCCACGTTCAAT
>cons0173|16
TCTGGACTGTGTCTCAGTTCCAGTGTGACTGATCATCCTCTCAGACCAGTTACGGATCGTCGCCTTGGTAGGCCTTTACCCAACCAACTAGCTAATCCGACCTAGGCTCATCTGATAGCGTGAGGTCCGAAGATCCCCCACTTTCTCCCTCAGGACGTATGCGGTATTAGCGCCCGTTTCCGGACGTTATCCCCCACTACCAGGCAGATTCCTAGGCATTACTCACCCGTCCGCCGCTGAATCCAGGAGCAAGCTCCCTTCATCCGCTCGACTTGCATGTGTTAGGCCTGCCGCCAGCGTTCAAT
>cons0174|16
TCTGGACCGTGTCTCAGTTCCAGTGTGACTGATCATCCTCTCAGACCAGTTACGGATCGTCGCCTTGGTAGGCCTTTACCCCACCAACTAGCTAATCCGACCTAGGCTCATCTGATAGCGTGAGGTCCGAAGATCCCCCACTTTCTCCCTCAGGACGTATGCGGTATTAGCGCCCGTTTCCGGACGTTATCCCCCACTACCAGGCAGATTCCTCAGGCATTACTCACCCGTCCGCCGCTGAATCCAGGAGCAAGCTCCCTTCATCCGCTCGACTTGCATGTGTTAGGCCTGCCGCCAGCGTTCAAT
>cons0175|16
TCTGGACCGTGTCTCAGTTCCAGTGTGACTGATCATCCTCTCAGACCAGTTACGGATCGTCGCCTTGGTAGGCCTTTACCCCACCAACTAGCTAATCCGACCTAGGCTCATCTGATAGCGTGACGGTCCAAGATCCCCCACTTTCTCCCTCAGGACGTATGCGGTATTAGCGCCCGTTTCCGGACGTTATCCCCCACTACCAGGCAGATTCCTAGGCATTACTCACCCGTCCGCCGCTGAATCCAGGAGCAAGCTCCCTTCATCCGCTCGACTTGCATGTGTTAGGCCTGCCGCCAGCGTTCAAT
>cons0176|15
TCTGGACCGTGTCTCAGTTCCAGTGTGACTGATCATCCTCTCAGACCAGTTACGGATCGTCGCCTTCGGTAGGCCTTTACCCCACCAACTCAGCTAATCCGACCTAGGCTCACTCTGATAGCGTGAGGTCCGAAGATCCCCACTTTCTCCCTCCAGGACGTATGCGGTATTAGCCGCCCGTTTCCGGACGTTATCCCCCACTACCAGGCAGCATTCCTCAGGCATTACTCACCCGTCCGCCGCTGAATCCAGGAGCAAGCTCCCTTCATCCGCTCGACTTGCATGTGTTAGGCCTGCCGCCAGCGTTCAAT
>cons0177|15
TCTGGGCCGTGTCTCAGTCCCAGTGTGGCCGATCACCCTCTCAGGTCGGCTATGTATCGTCGCCTAGGTGAGCCGTTACCTCACCTACTAGCTAATACAACGCAGGTCCATCTTGTAGTGGAGCAATTGCCCCTTTCAAATAAATGACATGTGTCATCCATTGTTATGCGGTATTAGCTATCGTTTCCAATAGTTATCCCCCGCTACAAGGCAGGTTACCTACGCGTTACTCACCCGTTTGCAACTCATCCAAGAAGAGCAAGCTCCTCTCTTCAGCGTTCTACTTGCATGTATTAGGCACGCCGCCAGCGTTCGT
>cons0178|15
TCTGGACCGTGTCTCAGTTCCAGTGTGACTGATCGTCCTCTCAGACCAGTTACGGATCGTCGCCTTGGTAGGCCTTTACCCCACCAACTAGCTAATCCGACCTAGGCTCATCTGATAGCGTGAGGTCCGAAGATCCCCCACTTTCTCCCTCAGGACGTATGCGGTATTAGCGCCCGTTTCCGGACGTTATCCCCCACTACCAGGCAGATTCCTAGGCATTACTCACCCGTCCGCCGCTGAATCCAGGAGCAAGCTCCCTTCATCCGCTCGACTTGCATGTGTTAGGCCTGCCGCCAGCGTTCAAT
>cons0179|15
TCTGGACCGTGTCTCAGTTCCAGTGTGACTGATCATCCTCTCAGACCAGTTACGGATCGTCGCCTTGGTAGGCCTTTACCCCACCAACTAGCTAATCCGACCTAGGCTCACTCGATAGCGTGACGGTCCGAAGATCCCCACTTTCTCCTCCAGGACGTATGCGGTATTAGCCGCCCGTTTCCGGACGTTATCCCCCACTACCAGGCAGATTCCTCAGGCATTACTCACCCGTCCGCCGCTGAATCCAGGAGCAAGCTCCCTTCATCCGCTCGACTTGCATGTGTTAGGCCTGCCGCCAGCGTTCAAT
>cons0180|15
TCTGGGCCGTGTCTCAGTCCCAGTGTGGCCGATCACCCTCTCAGGTCGGCTATGTATCGTCGCCTAGGTGAGCCGTTCACCATCACCTACTAGCTAATACAACGCAGGTCCATCTTGTAGTGGAGCAATTGCCCCTTTCAAATAAATGACATGTGTCATCCATTGTTATGCGGTATTAGCTATCGTTTCCAATAGTTATCCCCCGCTACAAGGCAGGTTACCTACGCGTTACTCACCCGTTCGCAACTCATCCAAGAAGAGCAAGCTCCTCTCTTCAGCGTTCTACTTGCATGTATTAGGCACGCCGCCAGCGTTCGT
>cons0181|15
TCTGGACCGTGTCTCAGTTCCAGTGTGACTGATCATCCTCTCAGACCAGTTACGGATCGTCGCCTTGGTAGGCCTTTACCCAACCAACTAGCTAATCCGACCTAGGCTCATCTGATAGCGTGAGGTCCGAAGATCCCCCACTTTCTCCCTCAGGACGTATGCGGTATTACGCGCCCGTTTCCGGACGTTATCCCCCACTACCAGGCAGATTCCTAGGCATTACTCACCCGTCCGCCCGCTGAATCCAGGAGCAAGCTCCCTTCATCCGCTCGACTTGCATGTGTTAGGCCTGCCGCCAGCGTTCAAT
>cons0182|15
TAAGGGCCGTATCTCAGTCCCCTTGTGGCCGTCCACCCTCTCAGGCCGGCTACCTATCTTCGCCTTGGTGGGCCGTTACCCCTCCAACTAGCTAATAGGACGCAAGGCTCTCCGCAGGCGTCTCCTTTCATCACTAAGCTATGCGGCTTAATGACCTTATCCGGTATTGTCAGCAGTTTCCTGCTGTTATCCCGGTCCCGCAGGCAAGTTCCTTACGCGTTACTCACCCGTCCGCCATGGTTACCATGTGCAAGCACCACTTCCCCATCGACTTGCATGTGTTAAGCATTCTGTCAGCGTTCAT
>cons0183|15
TCTGGACCGTGTCTCAGTTCCAGTGTGACTGATCATCCTCTCAGACCAGTTACGGATGTCGCCTTGGTAGGCCTTTACCCCACCAACTAGCTAATCCGACCTAGGCTCATCTGATAGCGTGAGGTCCGAAGATCCCCCACTTTCTCCCTCAGGACGTATGCGGTATTAGCGCCCGTTTCCGGACGTTATCCCCCACTACCAGGCAGATTCCTAGGCATTACTCACCCGTCCGCCGCTGAATCCAGGAGCAAGCTCCCTTCATCCGCTCGACTTGCATGTGTTAGGCCTGCCGCCAGCGTTCAAT
>cons0184|15
TCTGGGCCGTGTCTCAGTCCCAGTGTGGCCGATCACCCTCCCAGGTCGCTATGTATCGTCGCCTTGGTGAGCCGTTACCCCACCAACTAGCTAATACAACGCAGGTCCATCTGGTAGTGATGCAATTGCACCTTTTAAGCAAATGTCATGCAACATCTACTCTTATGCGGTATTAGCTATCGTTTCCAATAGTTATCCCCCGCTACCAGGCAGGTTACCTACGCGTTACTCACCCGTTCGCAACTCATCCGGAGAAGCAAGCTCCTCCTTCAGCGTTCTACTTGCATGTATTAGGCACGCCGCCAGCGTTCGT
>cons0185|15
TCTGGACCGTGTCTCAGTTCCAGTGTGACCGATCATCCTCTCAGACCAGTTACGGATCGTCGCCTTGGTAGGCCTTTACCCAACCAACTAGCTAATCCGACCTAGGCTCATCTGATAGCGTGAGGTCCGAAGATCCCCCACTTTCTCCCTCAGGACGTATGCGGTATTAGCGCCCGTTTCCGGACGTTATCCCCCACTACCAGGCAGATTCCTAGGCATTACTCACCCGTCCGCCGCTGAATCCAGGAGCAAGCTCCCTTCATCCGCTCGACTTGCATGTGTTAGGCCTGCCGCCAGCGTTCAAT
>cons0186|15
TCTGGACCGTGTCTCAGTTCCAGTGTGACTGATTATCCTCTCAGACCAGTTACGGATCGTCGCCTTGGTAGGCCTTTACCCAACCAACTAGCTAATCCGACCTAGGCTCATCTGATAGCGTGAGGTCCGAAGATCCCCCACTTTCTCCCTCAGGACGTATGCGGTATTAGCGCCCGTTTCCGGACGTTATCCCCCACTACCAGGCAGATTCCTAGGCATTACTCACCCGTCCGCCGCTGAATCCAGGAGCAAGCTCCCTTCATCCGCTCGACTTGCATGTGTTAGGCCTGCCGCCAGCGTTCAAT
>cons0187|14
TCTGGACCGTGTCTCAGTTCCAGTGTGACTGATCATCCTCTCAGACCAGTTACGGATCGTCGCCTTGGTAGGCCTTTACCCAACCAACTAGCTAGTCCGACCTAGGCTCATCTGATAGCGTGAGGTCCGAAGATCCCCCACTTTCTCCCTCAGGACGTATGCGGTATTAGCGCCCGTTTCCGGACGTTATCCCCCACTACCAGGCAGATTCCTAGGCATTACTCACCCGTCCGCCGCTGAATCCAGGAGCAAGCTCCCTTCATCCGCTCGACTTGCATGTGTTAGGCCTGCCGCCAGCGTTCAAT
>cons0188|14
TCTGGACCGTGTCTCAGTTCCAGTGTGACTGATCATCCTCTCAGACCAGTTACGGATCGTCGCCTTCGGTAGGCCTTTACCCCACCAACTAGCTAATCCGACCTAGGCTCACTCTGATAGCGTGAGGTCCGAAGATCCCCCACTTTCTCCCTCAGGACGTATGCGGTATTAGCGCCCGTTTCCGGACGTTATCCCCACTACCAGGCAGATTCCTAGGCATTACTCACCCGTCCGCCGCTGAATCCAGGAGCAAGCTCCCTTCATCCGCTCGACTTGCATGTGTTAGGCCTGCCGCCAGCGTTCAAT
>cons0189|14
TCTGGATCGTGTCTCAGTTCCAGTGTGACTGATCATCCTCTCAGACCAGTTACGGATCGTCGCCTTGGTAGGCCTTTACCCCACCAACTAGCTAATCCGACCTAGGCTCATCTGATAGCGTGAGGTCCGAAGATCCCCCACTTTCTCCCTCAGGACGTATGCGGTATTAGCGCCCGTTTCCGGACGTTATCCCCCACTACCAGGCAGATTCCTAGGCATTACTCACCCGTCCGCCGCTGAATCCAGGAGCAAGCTCCCTTCATCCGCTCGACTTGCATGTGTTAGGCCTGCCGCCAGCGTTCAAT
>cons0190|14
TCTGGGCCGTGTCTCAGTCCCAGTGTGGCGGATCATCCTCTCAGACCCGCTACTGATCGTCGCCTTGGTAGGCCTTTACCCCACCAACTAGCTAATCAGATATCGGCCGCTCGAATAACGCAAGGCCCGAAGGTCCCCTGCTTTCCTCCTCAGAGAACTATGCGGTATTAGCTAATCTTTCGATTAGTTATCCCCCATTACTCGGTACGTTCCGATATATTACTCACCCGTTCGCCACTCGCCACCCAAGAAGCAAGCTTCTCTGTGCTGCCGTCCGACTTGCATGTGTAAAGCATGCCGCCAGCGTTCAAT
>cons0191|14
TCTGGACCGTGTCTCAGTTCCAGTGTGACTGATCATCCTCTCAGACCAGTTACGGATCGTCGCCTTGGTAGGCCTTTACCCAACCAACTAGCTAATCCGACCTAGGCTCATCTGATAGCGTGAGGTCCGAAGATCCCCCACTTTCTCCCTCAGGACGTATGCGGTATTAGCGCCCGTTTCCGGACGTTATCCCCCACTACCAGGCAGATTCCTAGGCATTACTCACCCGTCCGCCGCTGAATCCAGGAGCAAGCTCCCTTCATCCGCTCCACTTGCATGTGTTAGGCCTGCCGCCAGCGTTCAAT
>cons0192|14
TCTGGGCCGTGTCTCAGTCCCAGTGTGGCCGATCACCCTCTCAGGTCGGCTATGTATCGTCGCCTAGGTGAGCCGTTACCTCACCTACTAGCTAATACAACGCAGGTCCATCTTGTAGTGGAGCAATTGCCCCTTTCAAATAAATGACATGTGTCATCCATTGTTATGCGGTATTAGCTATCGTTTCCAATAGTTATCCCCCGCTACAAGGCAGGTTACCTACGCGTTACTCACCCGTTCGCAACTCATCCAAGAAGAGCAAGCTCCTCTCTTCAGCGTTCTACTTGCATGTATTAGGCACGCCGTCCAGCGTTCGT
>cons0193|14
TCTGGGCCGTGTCTCAGTCCCAGTGTGGCTGATCGTCCTCTCAGACCAGCTACTGATCGTCGCCTTGGTGGGCCTTTACCCCACCAACTAGCTAATCAGACATCGGCCGCTCCTGCTGCGTGAGGCCTTCGCGGTCCCCCACTTTCACCCTCAGGTCGTATGCGGTATTAGCTAATCTTTCGACTAGTTATCCCCACAACAGGGTACGTTCCGATGTATTACTCACCCGTTCGCCACTCGCCGCCAGACCGAAGTCCGCGCTGCCGTTCGACTTGCATGTGTAAGGCATGCCGCCAGCGTTCAAT
>cons0194|14
TCTGGACCGTGTCTCAGTTCCAGTGTGACTGATCATCCTCTCAGACCAGTTACGGATCGTCGCCTTGGTAGGCCTTTACCCACCAACTAGCTAATCCGACCTAGGCTCATCTGATAGCGTGGGTCCGAAGATCCCCCACTTTCTCCCTCAGGACGTATGCGGTATTAGCGCCCGTTTCCGGACGTTATCCCCCACTACCAGGCAGATTCCTAGGCATTACTCACCCGTCCGCCGCTGAATCCAGGAGCAAGCTCCCTTCATCCGCTCGACTTGCATGTGTTAGGCCTGCCGCCAGCGTTCAAT
>cons0195|14
TCTGGACCGTGTCTCAGTTCCAGTGTGACTGATCATCCTCTCAGACCAGTTACGGATCGTCGCCTTGGTAGGCCTTTACCCCACCAACTAGCTAACTCCGACCTAGGCTCATCTGATAGCGTGAGGTCCGAAGATCCCCCACTTTCTCCCTCAGGACGTATGCGGTATTAGCGCCCGTTTCCGGACGTTATCCCCCACTACCAGGCAGATTCCTAGGCATTACTCACCCGTCCGCCGCTGAATCCAGGAGCAAGCTCCCTTCATCCGCTCGACTTGCATGTGTTAGGCCTGCCGCCAGCGTTCAAT
>cons0196|14
TCTGGACCGTGTCTCAGTTCCAGTGTGACTGATCATCCTCTCAGACCAGTTACGGATCGTCGCCTTGGTAGGCCTTTACCCAACCAACTAGCTAATCCGACCTAGGCTCATCTGATAGCGTGAGGTCCGAAGATCCCCCACTCCCTCAGGACGTATGCGGTATTAGCGCCCGTTTCCGGACGTTATCCCCCACTACCAGGCAGATTCCTAGGCATTACTCACCCGTCCGCCGCTGAATCCAGGAGCAAGCTCCCTTCATCCGCTCGACTTGCATGTGTTAGGCCTGCCGCCAGCGTTCAAT
>cons0197|14
TCTGGACCGTGTCTCAGTTCCAGTGTGACTGATCATCCTCTCAGACCAGTTACGGATCGTCGCCTTGGTAGGCCTTTACCCACCAACTAGCTAATCCGACCTAGGCTCATCTGATAGCGTGAGGTCCGAAGATCCCCACTTTCTCCCTCAGGACGTATGCGGTATTAGCGCCCGTTTCCGGACGTTATCCCCCACTACCAGGCAGATTCCTAGGCATTACTCACCCGTCCGCCGCTGAATCCAGGAGCAAGCTCCCTTCATCCGCTCGACTTCGCATGTGTTAGGCCTGCCGCCAGCGTTCAAT
>cons0198|14
TCTGGGCCGTGTCTCAGTCCCAGTGTGGCCGATCACCCTCTCAGGTCGGCTATGTATCGTCGCCTAGGTGAGCCGTTACCTCACCTACTAGCTAATACAACGCAGGTCCATCTTGTAGTGGAGCAATTGCCCCTTTCAAATAAATGACATGTGTCATCCATTGTTATGCGGTATTAGCTATCGTTTCCAATAGTTATCCCCGCTACAAGGCAGGTTACCTACGCGTTACTCACCCGTTCGCAACTCATCCAAGAAGAGCAAGCTCCTCTCTTCACGTTCTACTTGCATGTATTAGGCACGCCGCCAGCGTTCGT
>cons0199|14
TCTGGACCGTGTCTCAGTTCCAGTGTGACTGATCATCCTCTCAGACCAGTTACGGATCGTCGCCTTGGTAGGCCTTTACCCAACCAACTAGCTAATCCGACCTAGGCTCATCTGATAGCGTGAGGCCGAAGATCCCCCACTTTCTCCCTCAGGACGTATGCGGTATTAGCGCCCGTTTCCGGACGTTATCCCCCACTACCAGGCAGATTCCTAGGCATTACTCACCCGTCCGCCGCTGAATCCAGGAGCAAGCTCCCTTCATCCGCTCGACTTGCATGTGTTAGGCCTGCCGCCAGCGTTCAAT
>cons0200|14
TTTGGACCGTGTCTCAGTTCCAATGTGGGGGACCTTCCTCTCAGAACCCCTACTGATCGTCGCCTTGGTGAGCCTTTACCTCACCAACAAGCTAATCAGACGCATCCCCATCCTTTACCGATAAATCTTTTATTCATATCTGATGCCATCAATGAACTACATCGGGTATTAGGCCGTCTTTCAACGGGGTATCCCCAAGTAAAGGGCAGGTTGGATACGCGATACTCACCCGTGCGCCGGTCGACGTCCAAAATGTGCAAGCACATAATGCCGTTTCCCCTCGACTTGCATGTGTTAAGCCTATAGCTAGCGTTCAT
>cons0201|14
TCTGGACCGTGTCTCAGTTCCAGTGTGACTGATCATCCTCTCAGACCAGTTACGGATCGTCGCCTTGGTAGGCCTTTACCCACCAACTAGCTAACTCCGACCTAGGCTCATCTGATAGCGTGAGGTCCGAAGATCCCCCACTTTCTCCCTCAGGACGTATGCGGTATTAGCGCCCGTTTCCGGACGTTATCCCCACTACCAGGCAGATTCCTAGGCATTACTCACCCGTCCGCCGCTGAATCCAGGAGCAAGCTCCCTTCATCCGCTCGACTTGCATGTGTTAGGCCTGCCGCCAGCGTTCAAT
>cons0202|14
TCTGGACCGTGTCTCAGTTCCAGTGTGACTGATCATCCTCTCAGACCAGTTACGGATCGTCGCCTTGGTAGGCCTTTACCCAACCAACTAGCTAATCCGACCTAGGCTCATCTGATAGCGTGAGGTCCGAAGATCCCCCACTTTCTCCCTCAGGACGTATGCGGTATTAGCGCCCGTTTCCGGACGTTATCCCCCACTACCAGGCAGATTCCTAGGCATTACTCACCCGTCCGCCGCTGAATCCAGGAGCAAGCTCCCTTCATCCGCTCGACTTGCATGTGTTAGGCCTGCCGCCAGCGCTCAAT
>cons0203|14
TCGGGCCCGTGTCTCAGTGCCCGTGTGGCTGATCATGCTCTCACATCAGCTACTGATCGCAGGCTTGGTGGGCCATTACCCCGCCAACTACCTAATCAGCCGCACACCCATCAACAAGCGCCGTAGCTATAATATAAAAATGATGCCATCTTTATATGTTACGGGGTATTAATCCAAATTTCTCTGGGCTATTCCCCACTTGTAGGAAGGTTGTGTACGTGTTCCGCACCCGTTTGCCGGTCGCCGCCCATGTATTGCTACACTGCGCTGCCCCACGACTTGCATGTATTAAGCCTGCCGCTAGCGTTCAT
>cons0204|13
TCTGGGCCGTGTCTCAGTCCCAGTGTGGCCGATCACCCTCTCAGGTCGGCTATGTATCGTCGCCTAGGTGAGCCGTTACCTCACCTACTAGCTAATACAACGCAGGTCCATCTTGTAGTGGAGCAATTGCCCCTTTCAAATAAATGACATGTGTCATCCATTGTTATGCGGTATTAGCTATCGTTTCCAATAGTTATCCCCCGCTACAAGGCAGGTTACCTACGCGTTACTCACCCGTTCGCAACTCATCCAAGAAGAGCAAGCTCCTCTCTTCATNCGTTCTACTTGCATGTATTAGGCACGCCGCCAGCGTTCGT
>cons0205|13
TCTGGGCCGTGTCTCAGTCCCAGTGTGGCCGATCACCCTCTCAGGTCGGCTATGTATCGTCGCCTAGGTGAGCCGTTACCTCACCTACTAGCTAATACAACGCAGGTCCATCTTGTAGTGGAGCAATTGCCCCTTTCAAATAAATGACATGTGTCATCCATTGTTATGCGGTATTAGCTATCGTTTCCAATAGTTATCCCCGCTACAAGGCAGGTTACCTACGCGTTACTCACCCGTTCGCAACTCATCCAAGAAGAGCAAGCTCCTCTCTTCAGCGTTCTACTTGCATGTATTAGGCACGCCGTCCAGCGTTCGT
>cons0206|13
TCTGGACCGTGTCTCAGTTCCAGTGTGACTGATCATCCTCTCAGACCAGTTACGGATCGTCGCCTTGGTAGGCCTTTACCCAACCAACTAGCTAATCCGACCTAGGCTCATCTGATAGCGTGAGGTCCGAAGATCCCCCACTTTCTCCCTCAGGACGTATGCGGTATTAGCGCCCGTTTCCGGACGTTATCCCCCACTACCAGGCAGATTCCTAGGCATTACTCACCCGTCCGCCGCTGAATCCAGGAGCAAGCTCCCTTCATCCGACATCGACTTGCATGTGTTAGGCCTGCCGCCAGCGTTCAAT
>cons0207|13
TCTGGGCCGTGTCTCAGTCCCAGTGTGGCCGATCACCCTCTCAGGTCGGCTATGTATCGTCGCCTAGGTGAGCCGTTACCTCACCTACTAGCTAATACAACGCAGGTCCATCTTGTAGTGGAGCAATTGCCCCTTTCAAATAAATGACATGTGTCATCCATTGTTATGCGGTATTAGCTATCGTTTCCAATAGTTATCCCCCGCTACAAGGCAGGTTACCTACGCGTTACTCACCCGTTCGCAACTCATCCAAGAAGAGCAAGCTCCTCTTCAGTCGTTCTACTTGCATGTATTAGGCACGCCGCCAGCGTTCGT
>cons0208|13
TCTGGACCGTGTCTCAGTTCCAGTGTGACTGATCATCCTCTCAGACCAGTTACGGATCGTCGCCTTGGTAGGCCTTTACCCACCAACTAGCTAATCCGACCTAGGCTCATCTGATAGCGTGAGGTCCGAAGATCCCCACTTTCTCCCTCAGGACGTATGCGGTATTAGCGCCCGTTTCCGGACGTTATCCCCACTACCGGGCAGATTCCTAGGCATTACTCACCCGTCCGCCGCTGAATCCAGGAGCAAGCTCCCTTCATCCGCTCGACTTGCATGTGTTAGGCCTGCCGCCAGCGTTCAAT
>cons0209|13
TCTGGGCCGTGTCTCAGTCCCAGTGTGGCCGATCACCCTCTCAGGTCGGCTATGTATCGTCGCCTTGGTGAGCCGTTACCTCACCAACTAGCTAATACAACGCAGGTCCATCTCTTAGTGATGCAATTGCACCTTTCAAGTCAACATCATGCAATGTCGACTTTTATGCGGTATTAGCTATCGTTTCCAATAGTTATCCCCCGCTAAGAGGCAGGTTACCTACGCGTTACTCACCCGTTCGCAACTCATCCGCTCGGTGCAAGCACCAAGCTTCAGCGTTCTACTTGCATGTATTAGGCACGCCGCCAGCGTTCAT
>cons0210|12
TCTGGACCGTGTCTCAGTTCCAGTGTGACTGATCATCCTCTCAGACCAGTTACGGATCGTCGCCTTGGTAGGCCTTTACCCAACCAACTAGCTAATCCGACCTAGGCTCATCTGATAGCGTGAGGTCCGAAGATCCCCACTTTCTCCTCAGGACGTATGCGGTATTAGCGCCCGTTTCCGGACGTTATCCCCACTACCAGGCAGATTCCTCAGGCATTACTCACCCGTCCGCCGCTGAATCCAGGAGCAAGCTCCCTTCATCCGCTNCGACTTGCATGTGTTAGGCCTGCCGCCAGCGTTCAAT
>cons0211|12
TCTGGACCGTGTCTCAGTTCCAGTGTGACTGATCATCCTCTCAGACCAGTTACGGATCGTCGCCTTGGTAGGCCTTTACCCCACCAACTAGCTAATCCGACCTAGGCTCANTCTGATAGCGTGAGGTCCGAAGATCCCCCACTTTCTCCCTCAGGACGTATGCGGTATTAGCGCCCGTTTCCGGACGTTATCCCCCACTACCAGGCAGATTCCTAGGCATTACTCACCCGTCCGCCGCTGAATCCAGGAGCAAGCTCCCTTCATCCGCTCGACTTGCATGTGTTAGGCCTGCCGCCAGCGTTCAAT
>cons0212|12
TCTGGGCCGTGTCTCAGTCCCAGTGTGGCCGATCACCCTCTCAGGTCGGCTATGTATCGTCGCCTAGGTGAGCCGTTACCTCACCTACTAGCTAATACAACGCAGGTCCATCTTGTAGTGGAGCAATTGCCCCTTTCAAATAAATGACATGTGTCATCCATTGTTATGCGGTATTAGCTATCGTTTCCAATAGTTATCCCCGCTACAAGGCAGGTTACCTACGCGTTACTCACCCGTTCGCAACTCATCCAAGAAGAGCAAGCTCCTCTCTTCATGCGTTCTACTTGCATGTATTAGGCACGCCGCCAGCGTTCGT
>cons0213|12
TCTGGACCGTGTCTCAGTTCCAGTGTGACTGATCATCCTCTCAGACCAGTTACGGATCGTCGCCTTGGTAGGCCTTTACCCACCAACTAGCTAACTCCGACCTAGGCTCATCTGATAGCGTGACGGTCCGAAGATCCCCACTTTCTCCCTCAGGACGTATGCGGTATTAGCGCCCGTTTCCGGACGTTATCCCCCACTACCAGGCAGATTCCTAGGCATTACTCACCCGTCCGCCGCTGAATCCAGGAGCAAGCTCCCTTCATCCGACTCGACTTGCATGTGTTAGGCCTGCCGCCAGCGTTCAAT
>cons0214|12
TCTGGACCGTGTCTCAGTTCCAGTGTGACTGATCATCCTCTCAGACCAGTTACGGATCGTCGCCTTGGTAGGCCTTTACCCCACCAACTAGCTAATCCGACCTCAGGCTCATCTGATAGCGTGAGGTCCGAAGATCCCCCACTTTCTCCCTCAGGACGTATGCGGTATTAGCGCCCGTTTCCGGACGTTATCCCCCACTACCAGGCAGATTCCTAGGCATTACTCACCCGTCCGCCGCTGAATCCAGGAGCAAGCTCCCTTCATCCGCTCGACTTGCATGTGTTAGGCCTGCCGCCAGCGTTCAAT
>cons0215|12
TCTGGACCGTGTCTCAGTTCCAGTGTGACTGATCATCCTCTCAGACCAGTTACGGATCGTCGCCTTCGGTAGGCCTTTACCCACCAACTAGCTAATCCGACCTAGGCTCATCTGATAGCGTGAGGTCCGAAGATCCCCACTTTCTCCCTCAGGACGTATGCGGTATTAGCGCCCGTTTCCGGACGTTATCCCCCACTACCAGGCAGATTCCTAGGCATTACTCACCCGTCCGCCGCTGAATCCAGGAGCAAGCTCCCTTCATCCGCTCGACTTGCATGTGTTAGGCCTGCCGCCAGCGTTCAAT
>cons0216|12
TCTGGACCGTGTCTCAGTTCCAGTGTGACTGATCATCCTCTCAGACCAGTTACGGATCGTCGCCTTGGTAGGCCTTTACCCAACCAACTAGCTAATCCGACCTAGGCTCATCTGATAGCGTGAGGTCCGAAGATCCCCCACTTTCTCCCTCAGGACGTAGCGGTATTAGCGCCCGTTTCCGGACGTTATCCCCCACTACCAGGCAGATTCCTCAGGCATTACTCACCCGTCCGCCGCTGAATCCAGGAGCAAGCTCCCTTCATCCGCTCGACTTGCATGTGTTAGGCCTGCCGCCAGCGTTCAAT
>cons0217|12
TCTGGGCCGTGTCTCAGTCCCAGTGTGGCCGATCACCCTCTCAGGTCGGCTATGTATCGTTGCCTTGGTGAGCCGTTACCCCACCAACTAGCTAATACAACGCAGGTCCATCTGGTAGTGATGCAATTGCACCTTTTAAACAGCTGTCATGCAACAACTGTTGTTATGCGGTATTAGCTATCGTTTCCAATAGTTATCCCCCGCTACCAGGCAGGTTACCTACGCGTTACTCACCCGTTCGCAACTCATCCAGAAGAGCAAGCTCCTCCTTCAGCGTTCTACTTGCATGTATTAGGCACGCCGCCAGCGTTCGT
>cons0218|12
TCTGGGCCGTGTCTCAGTCCCAGTGTGGCCGATCACCCTCTCAGGTCGGCTATGTATCGTCGCCTAGGTGAGCCGTTACCTCACCTACTAGCTAATACAACGCAGGTCCATCTTGTAGTGGAGCAATTGCCCCTTTCAAATAAATGACATGTGTCATCCATTGTTATGCGGTATTAGCTATCGTTTCCAATAGTTATCCCCGCTGCAAGGCAGGTTACCTACGCGTTACTCACCCGTTCGCAACTCATCCAAGAAGAGCAAGCTCCTCTCTTCAGCGTTCTACTTGCATGTATTAGGCACGCCGCCAGCGTTCGT
>cons0219|12
TCTGGACCGTGTCTCAGTTCCAGTGTGACTGATCATCCTCTCAGACCAGTTACGGATCGTCGCCTTGGTAGGCCTTTACCCACCAACTAGCTAATCCGACCTAGGCTCATCTGATAGCGTGAGGTCCGAAGATCCCCCACTTTCTCCCTCAGGACGTATCGGTATTAGCGCCCGTTTCCGGACGTTATCCCCCACTACCAGGCAGATTCCTAGGCATTACTCACCCGTCCGCCGCTGAATCCAGGAGCAAGCTCCCTTCATCCGCTCGACTTGCATGTGTTAGGCCTGCCGCCAGCGTTCAAT
>cons0220|12
TCTGGACCGTGTCTCAGTTCCAGTGTGACTGATCATCCTCTCAGACCAGTTACGGATCGTCGCCTTGGTAGGCCTTCACCCAACCAACTGCTAATCCGACCTAGGCTCATCTGATAGCGTGAGGTCCGAAGATCCCCCACTTTCTCCCTCAGGACGTATGCGGTATTAGCGCCCGTTTCCGGACGTTATCCCCCACTACCAGGCAGATTCCTAGGCATTACTCACCCGTCCGCCGCTGAATCCAGGAGCAAGCTCCCTTCATCCGCTCGACTTGCATGTGTTAGGCCTGCCGCCAGCGTTCAAT
>cons0221|12
TCTGGGCCGTGTCTCAGTCCCAGTGTGGCTGGTCGTCCTCTCAGACCAGCTACAGATCGTCGGCTTGGTGAGCCTTTACCCCACCAACTACCTAATCTGATATCGGCCGCTCCAATCGCGCGAGGTCTTTCGATCCCCCGCTTTCATCCATAGATCGTATGCGGTATTAGCGTAACTTTCGCTACGTTATCCCCCACGACTGGGCACGTTCCGATACTTTACTCACCCGTTCGCCACTCGCCACCAGGATTGCTCCCGTGCTGCCGTTCGACTTGCATGTGTAAGGCATGCCGCCAGCGTTCAAT
>cons0222|12
TCTGGACCGTGTCTCAGTTCCAGTGTGACTGATCATCCTCTCAGACCAGTTACGGATCGTCGCCTTGGTAGGCCTTTACCCACCAACTAGCTAATCCGACCTAGGCTCATCTGATAGCGTGAGGTCCGAAGATCCCCCACTTTCTCCCTCAGGACGTATGCGGTATTAGCGCCCGTTTCCGGACGTTATCCCCACTACCAGGCAGATTCCTAGGCATTACTCACCCGTCCGCCGCTGAATCCAGGAGCAAGCTCCCTTCATCCGCTCGACTTGCATGTGTTAGGCCTGCCGCCAGTGTTCAAT
>cons0223|12
TCTGGACCGTGTCTCAGTTCCAGTGTGACTGATCATCCTCTCAGACCAGTTACGGATCGTCGCCTTGGTAGGCCTTTACCCACCAACTNAGCTAATCCGACCTAGGCTCATCTGATAGCGTGAGGTCCGAAGATCCCCCACTTTCTCCCTCAGGACGTATGCGGTATTAGCGCCCGTTTCCGGACGTTATCCCCCACTACCAGGCAGATTCCTAGGCATTACTCACCCGTCCGCCGCTGAATCCAGGAGCAAGCTCCCTTCATCCGCTCGACTTGCATGTGTTAGGCCTGCCGCCAGCGTTCAAT
>cons0224|12
TAAGGGCCGTATCTCAGTCCCCTTGTGGCCGTCCACCCTCTCAGGCCGGCTACCTATCTTCGCCTTGGTGAGCCTTTACCTCACCAACTAGCTAATAGGACGCAAGGCTCTCCGCAGGCGTCTCCTTTCATCATAAAGCCATGCAGCTCCATGACATTATCCGGTCTTGTCAGGAGTTTCCCCCTGTTATCCCAGTCCTGCAGGTAAGTCCCTTACGCGTTACTCACCCGTCCGCCATGGTTACCATGTGCAAGCACCACTTCCCCATCGACTTGCATGTGTTAAGCATTCTGTCAGCGTTCTAT
>cons0225|12
TCTGGGCCGTGTCTCAGTCCCAGTGTGGCCGATCACCCTCTCAGGTCGGCTATGTATCGTCGCCTAGGTGAGCCGTTACCTCACCTACTAGCTAATACAACGCAGGTCCATCTTGTAGTGGAGCAATCGCCCCTTTCAAATAAATGACATGTGTCATCCATTGTTATGCGGTATTAGCTATCGTTTCCAATAGTTATCCCCGCTACAAGGCAGGTTACCTACGCGTTACTCACCCGTTCGCAACTCATCCAAGAAGAGCAAGCTCCTCTCTTCAGCGTTCTACTTGCATGTATTAGGCACGCCGCCAGCGTTCGT
>cons0226|12
TCTGGACCGTGTCTCAGTTCCAGTGTGACTGATCATCCTCTCAGACCAGTTACGGATCGTCGCCTTGGTAGGCCTTTACCCAACCAACTAGCTAATCCGACCTAGGCTCATCTGATAGCGTGAGGTCCGAAGATCCCCCACTTTCTCCCTCAGGACGTATGCGGTATTAGCGCCCGTTTCCGGACGTTANNTCACTACCAGGCAGATTCCTCAGGCATTACTCACCCGTCCGCCGCTGAATCCAGGAGCAAGCTCCCTTCATCCGCTCGACTTGCATGTGTTAGGCCTGCCGCCAGCGTTCAAT
>cons0227|12
TCTGGACCGTGTCTCAGTTCCAGTGTGACTGATCATCCTCTCAGACCAGTTACGGATCGTCGCCTTGGTAGGCCTTTACCCACCAACTAGCTAATCCGACCTAGGCTCATCTGATAGCGTGAGGTCCGAAGATCCCCACTTTCTCCCTCAGGACGTATGCGGTATTACGCGCCCGTTTCCGGACGTTATCCCCCACTACCAGGCAGATTCCTAGGCATTACTCACCCGTCCGCCGCTGAATCCAGGAGCAAGCTCCCTTCATCCGCTCGACTTGCATGTGTTAGGCCTGCCGCCAGCGTTCAAT
>cons0228|12
TCTGGGCCGTGTCTCAGTCCCAGTGTGGCCGATCACCCTCTCAGGTCGCTATGTATCGTCGCCTAGGTGAGCCGTTACCTCACCTACTAGCTAATACAACGCAGGTCCATCTTGTAGTGGAGCAATTGCCCCTTTCAAATAAATGACATGTGTCATCCATTGTTATGCGGTATTAGCTATCGTTTCCAATAGTTATCCCCGCTACAAGGCAGGTTACCTACGCGTTACTCACCCGTTCGCAACTCATCCAAGAAGAGCAAGCTCCTCTCTTCACGTTCTACTTGCATGTATTAGGCACGCCGCCAGCGTTCNT
>cons0229|12
TCTGGACCGTGTCTCAGTTCCAGTGTGACTGATCATCCTCTCAGACCAGTTACGGATCGTCGCCTTGGTAGGCCTTTACCCACCAACTCAGCTAATCCGACCTAGGCTCATCTGATAGCGTGAGGTCCGAAGATCCCCCACTTTCTCCCTCAGGACGTATGCGGTATTAGCGCCCGTTTCCGGACGTTATCCCCCACTACCAGGCAGATTCCTAGGCATTACTCACCCGTCCGCCGCTGAATCCAGGAGCAAGCTCCCTTCATCCGCTCGACTTGCATGTGTTAGGCCTGCCGCCAGCGTTCAAT
>cons0230|12
TCTGGACCGTGTCTCAGTTCCAGTGTGACTGATCATCCTCTCAGACCAGTTACGGATCGTCGCCTTGGTAGGCCTTTACCCAACCAACTAGCTAATCCGACCTAGGCTCATCTGATAGCGTGAGGTCCGAAGATCCCCCACTTTCTCCCTCAGGACGTATGCGGTATTAGCGCCCGTTTCCGGACGTTATCCCCCACTACCAGGCAGATTCCTAGGCATTACTCACCCGTCCGCCGCTGAATCCAGGAGCAAGCTCCCTTCATCCGCTGCGACTTGCATGTGTTAGGCCGCCGCCAGCGTTCAAT
>cons0231|12
TCTGGGCCGCGTCTCAGTCCCAGTGTGGCCGATCACCCTCTCAGGTCGGCTATGTATCGTCGCCTAGGTGAGCCGTTACCTCACCTACTAGCTAATACAACGCAGGTCCATCTTGTAGTGGAGCAATTGCCCCTTTCAAATAAATGACATGTGTCATCCATTGTTATGCGGTATTAGCTATCGTTTCCAATAGTTATCCCCCGCTACAAGGCAGGTTACCTACGCGTTACTCACCCGTTCGCAACTCATCCAAGAAGAGCAAGCTCCTCTCTTCAGCGTTCTACTTGCATGTATTAGGCACGCCGCCAGCGTTCGT
>cons0232|11
TCTGGGCCGTGTCTCAGTCCCAGTGTGGCCGATCACCCTCTCAGGTCGCTATGTATCGTCGCCTTGGTGAGCCGTTACCTCACCAACTAGCTAATACAACGCAGGTCCATCTCTTAGTGATGCAATTGCACCTTTCAAGTCAACATCATGCGATGTCGACTTTTATGCGGTATTAGCTATCGTTTCCAATAGTTATCCCCCGCTAAGAGGCAGGTTACCTACGCGTTACTCACCCTTCGCAACTCATCCGCTCGGTGCAAGCACCAAGCTTCAGCGTTCTACTTGCATGTATTAGGCACGCCGCCAGCGTTCAT
>cons0233|11
TCTGGGCCGTGTCTCAGTCCCAATGTGGCCGTTCATCCTCTCAGACCGGCTACTGATCATCGCCTTGGTGGGCCGTTACCCCTCCAACTAGCTAATCAGACGCAATCCCCTCCTTCAGTGATAGCTTATAAATAGAGGCCACCTTTCATCCATCCTCGATGCCGAGGTCAGATCGTATGCGGTATTAGCAGTCGTTTCCAACTGTTGTCCCCCTCTGAAGGGCAGGTTGATTACACGTTACTCACCCGTTCGCCACTAAGATTGATAGAAGCAAGCTTCCATCGCTCTTCGTTCGACTTGCATGTGTTAAGCACGCCGCCAGCGTTCGT
>cons0234|11
TCTGGGCCGTGTCTCAGTCCCAATGTGGCCGTTCATCCTCTCAGACCGGCTACTGATCATCGCCTTGGTGGGCCGTTACCCCTCCAACTAGCTAATCAGACGCAATCCCCTCCTTCAGTGATAGCTTATAAATAGAGGCCACCTTTCATCCCAGTCTCGATGCCGAGATTGGATCGTATGCGGTATTAGCAGTCGTTTCCAACTGTTGTCCCCCTCTGAAGGGCAGGTTGATTACGCGTTACTCACCCGTTCGCCACTAAGATTGATAGAAGCAAGCTTCCATCGCTCTTCGTTCGACTTGCATGTGTTAAGCACGCCGCCAGCGTTCGT
>cons0235|11
TCTGGACCGTGTCTCAGTTCCAGTGTGACTGATCATCCTCTCAGACCAGTTACGGATCGTCGCCTTGGTAGGCCTTTACCCCACCAACTAGCTGATCCGACCTAGGCTCATCTGATAGCGTGAGGTCCGAAGATCCCCCACTTTCTCCCTCAGGACGTATGCGGTATTAGCGCCCGTTTCCGGACGTTATCCCCCACTACCAGGCAGATTCCTAGGCATTACTCACCCGTCCGCCGCTGAATCCAGGAGCAAGCTCCCTTCATCCGCTCGACTTGCATGTGTTAGGCCTGCCGCCAGCGTTCAAT
>cons0236|11
TCTGGGCCGTGTCTCAGTCCCAGTGTGGCTGATCATCCTCTCAGACCAGCTAGCGATCGTCGCCTTGGTAGGCCATTACCCTACCAACTAGCTAATCGCACATCGGTCCGTCCAACCGCGCGAGGCCCGAAGGTCCCCCGCTTTCTCCCGTAGGACGTATGCGGTATTAGTCCCGGTTTCCCGAGGTTATCCCCCACGTCTGGGTAGGTCCCGATGCATTACTCACCCGTCCGCCACTCGCCACCCACCGTATTGCTACGGTTGTGCTGCCGTTCGACTTGCATGTGTTAGGCATGCCGCCAGCGTTCAAT
>cons0237|11
TCTGGACCGTGTCTCAGTTCCAGTGTGACTGATCATCCTCTCAGACCAGTTACGGATCGTCGCCTTGGTAGGCCTTTACCCACCAACTAGCTAACTCCGACCTAGGCTCATCTGATAGCGTGAGGTCCGAAGATCCCCACTTTCTCCCTCAGGACGTATGCGGTATTAGCGCCCGTTTCCGGACGTTATCCCCACTATCCAGGCAGATTCCTAGGCATTACTCACCCGTCCGCCGCTGAATCCAGGAGCAAGCTCCCTTCATCCGCTCGACTTGCATGTGTTAGGCCTGCCGCCAGCGTTCAAT
>cons0238|11
TCTGGGCCGTGTCTCAGTCCCAGTGTGGCTGATCGTCCTCTCAGACCAGCTACTGATCGTCGCCTTGGTGGGCCTTTACCCCACCAACTAGCTAATCAGACATCGGCCGCTCCTGCTGCGTGAGGCCTTGCGGTCCCCCACTTTCACCCTCAGGTCGTATGCGGTATTAGCTAATCTTCGACTATGTTATCCCCACTCAACAGGTGACGTTCCGATGTATTACTCACCCGTTCGCCACTCGCCGCCAGACCGAAGTCCGCGCTGCCGTTCGACTTGCATGTGTAAGGCATGCCGCCAGCGTTCAAT
>cons0239|11
TCTGGACCGTGTCTCAGTTCCAGTGTGACTGATCATCCTCTCAGACCAGTTACGGATCGTCGCCTTGGTAGGCCTTTACCCACCAACTAGCTAATCCGACCTAGGCTCATCTGATAGCGTGAGGTCCGAAGATCCCCCACTTTCTCCCTCAGGACGTATGCGGTATTAGCGCCCGTTTCCGGACGTTATCCCCCACTATCCAGGCAGATTCCTAGGCATTACTCACCCGTCCGCCGCTGAATCCAGGAGCAAGCTCCCTTCATCCGCTCGACTTGCATGTGTTAGGCCTGCCGCCAGCGTTCAAT
>cons0240|11
TCTGGGCCGTGTCTCAGTCCCAGTGTGGCCGATCACCCTCTCAGGTCGGCTATGTATCGTCGCCTTGGTGAGCCGTTACCCCACCAACTAGCTAATACAACGCAGGTCCATCTGGTAGTGATGCAATTGCACCTTTTAAGCAAATGTCATGCAACATCTACTCTTATGCGGTATTAGCTATCGTTTCCAATAGTTATCCCCCGCTACCAGGCAGGTTACCTACGCGTTACTCACCCGTTCGCAACTCATCCAGAGAAGCAAGCTCCTCCTTCAGCGTTCTACTTGCATGTATTAGGCACGCCGCCAGCGTTCGT
>cons0241|11
TCCGGACCGTGTCTCAGTTCCAGTGTGACTGATCATCCTCTCAGACCAGTTACGGATCGTCGCCTTGGTAGGCCTTTACCCCACCAACTAGCTAATCCGACCTAGGCTCATCTGATAGCGTGAGGTCCGAAGATCCCCCACTTTCTCCCTCAGGACGTATGCGGTATTAGCGCCCGTTTCCGGACGTTATCCCCCACTACCAGGCAGATTCCTAGGCATTACTCACCCGTCCGCCGCTGAATCCAGGAGCAAGCTCCCTTCATCCGCTCGACTTGCATGTGTTAGGCCTGCCGCCAGCGTTCAAT
>cons0242|11
TCTGGACCGTGTCTCAGTTCCAGTGTGACTGATCATCCTCTCAGACCAGTTACGGATCGTCGCCTTGGTAGGCCTTTACCCAACCAACTAGCTAATCCGACCTAGGCTCATCTGATAGCGTGAGGTCCGAAGATCCCCCACTTTCTCCCTCAGGACGTATGCGGTATTACGCGCCCGTTTCCGGACGTTATCCCCCACTACCAGGCAGATTCCTAGGCATTACTCACCCGTCCGCCGCTGAATCCAGGAGCAAGCTCCCTTCATCCGCCCGACTTGCATGTGTTAGGCCTGCCGCCAGCGTTCAAT
>cons0243|11
TCTGGACCGTGTCTCAGTTCCAGTGTGACTGATCATCCTCTCAGACCAGTTACGGATCGTCGCCTTGGTAGGCCTTTACCCAACCAACTAGCTAATCCGACCTAGGCTCATCTGATAGCGTGAGGTCCGAAGATCCCCCACTTTCTCCCTCAGGACGTATGCGGTATTAGCGCCCGTTTCCGGACGTTATCCCCCACTACCAGGCAGATTCCTAGGCATTACTCACCCGTCCGCCACTGAATCCAGGAGCAAGCTCCCTTCATCCGCTCGACTTGCATGTGTTAGGCCTGCCGCCAGCGTTCAAT
>cons0244|11
TCTGGGCCGTGTCTCAGTCCCAGTGTGGCCGATCACCCTCTCAGGTCGGCTATGTATCGTCGCCTAGGTGAGCCGTTACCTCACCTACTAGCTAATACAACGCAGGTCCATCTTGTAGTGGAGCAATTGCCCCTTTCAAATAAATGACATGTGTCATCCATTGTTATGCGGTGTTAGCTATCGTTTCCAATAGTTATCCCCCGCTACAAGGCAGGTTACCTACGCGTTACTCACCCGTTCGCAACTCATCCAAGAAGAGCAAGCTCCTCTCTTCAGCGTTCTACTTGCATGTATTAGGCACGCCGCCAGCGTTCGT
>cons0245|11
TCTGGGCCGTGTCTCAGTCCCAGTGTGGCCGATCACCCTCTCAGGTCGGCTATGTATCGTCGCCTAGGTGAGCCGTTACCTCACCTACTAGCTAATACAACGCAGGTCCATCTTGTAGTGGAGCAATTGCCCCTTTCAAATAAATGACATGTGTCATCCATTGTTATGCGGTATTAGCTATCGTTTCCAATAGTTATCCCCGCTACAAGGCAGGTTACCTACGCGTTACTCACCCGTTCGCAACTCATCCAAGAAGAGCAAGCTCCTCATCTTCAGCGTTCTACTTGCATGTATTAGGCACGCCGCCAGCGTTCGT
>cons0246|11
TCTGGACCGTGTCTCAGTTCCAGTGTGACTGATCATCCTCTCAGACCAGTTACGGATCGTCGCCTTGGTAGGCCTTTACCCAACCAACTAGCTAATCCGACCTAGGCTCATCTGATAGCGTGAGGTCCGAAGATCCCCCACTTTCTCCCTCAGGACGTATGCGGTATTAGCGCCCGTTTCCGGACGTTATCCCCCACTACCAGGCAGATTCCTAGGCATTACTCGCCCGTCCGCCGCTGAATCCAGGAGCAAGCTCCCTTCATCCGCTCGACTTCGCATGTGTTAGGCCTGCCGCCAGCGTTCAAT
>cons0247|11
TCTGGACCGTGTCTCAGTTCCAGTGTGACTGATCATCCTCTCAGACCAGTTACGGATCGTCGCCTTGGTAGGCCTTTACCCCACCAACTAGCTAATCCGACCTAGGCTCATCTGATAGCGTGAGGTCCGAAGATCCCCCACTTTCTCCCTCAGGACGTATGCGGTATTAGCGCCCGTTTCCGGATCGTTATCCCCTCCACTACCAGGCAGATTCCTAGGCATTACTCACCCGTCCGCCGCTGAATCCAGGAGCAAGCTCCCTTCATCCGCTCGACTTGCATGTGTTAGGCCTGCCGCCAGCGTTCAAT
>cons0248|11
TCTGGACCGTGTCTCAGTTCCAGTGTGACTGATCATCCTCTCAGACCAGTTACGGATCGTCGCCTTGGTAGGCCTTTACCCAACCAACTAGCTAATCCGACCTAGGCTCATCTGATAGCGTGAGGTCCGAAGATCCCCACTTCTCCCTCAGGACGTATGCGGTATTAGCGCCCGTTTCCGGACGTTATCCCCACTACCAGGCAGATTCCTAGGCATTACTCACCCGTCCGCCGCTGAATCCAGGAGCAAGCTCCCTTCATCCGCATCGACTTGCATGTGTTAGGCCTGCCGCCAGCGTTCAAT
>cons0249|11
TCTGGGCCGTGTCTCAGTCCCAGTGTGGCCGATCACCCTCTCAGGTCGCTATGTATCGTCGCCTTGGTGAGCCGTTACCCCACCAACTAGCTAATACAACGCAGGTCCATCTGGTAGTGGTGCAATTGCACCTTTTAAACAGCTGTCATGCAACAACTGCTATTATGCGGTATTAGCTATCGTTTCCAATAGTTATCCCCCGCTACCAGGCAGGTTACCTACGCGTTACTCACCCGTTCGCAACTCATCCAGAAGAGCAAGCTCCTCCTTCAGCGTTCTACTTGCATGTATTAGGCACGCCGCCAGCGTTCGT
>cons0250|11
TCTGGACCGTGTCTCAGTTCCAGTGTGACTGATCATCCTCTCAGACCAGTTACGGATCGTCGCCTTGGTAGGCCTTTACCCCACCAACTAGCTAATCCGACCTAGGCTCATCTGATAGCGTGAGGTCCGAAGATCCCCCACTTTCTCCCTCAGGACGTATGCGGTATTAGCGCCCGTTTCCGGACGTTATCCCCCACTACCAGGCGATTCCTAGGCATTACTCACCCGTCCGCCGCTGAATCCAGGAGCAAGCTCCCTTCATCCGCTCGACTTCGCATGTGTTAGGCCTGCCGCCAGCGTTCAAT
>cons0251|11
TCTGGACCGTGTCTCAGTCCCAGTGTGGCCGATCACCCTCTCAGGTCGGCTATGTATCGTCGCCTAGGTGAGCCGTTACCTCACCTACTAGCTAATACAACGCAGGTCCATCTTGTAGTGGAGCAATTGCCCCTTTCAAATAAATGACATGTGTCATCCATTGTTATGCGGTATTAGCTATCGTTTCCAATAGTTATCCCCCGCTACAAGGCAGGTTACCTACGCGTTACTCACCCGTTCGCAACTCATCCAAGAAGAGCAAGCTCCTCTCTTCAGCGTTCTACTTGCATGTATTAGGCACGCCGCCAGCGTTCGT
>cons0252|10
TCTGGACCGTGTCTCAGTTCCAGTGTGACTGATCATCCTCTCAGACCAGTTACGGATCGTCGCCTTGGTAGGCCTTTACCCACCAACTAGCTAATCCGACCTAGGCTCATCTGATAGCGTGAGGTCCGAAGATCCCCCACTTTCTCCCTCAGGACGTATGCGGTATTAGCGCCCGTTTCCGGACGTTATCCCCACTACCAGGCAGATTCCTAGGCATTACTCACCCGTCCGCCGCTGAATCCAGGAGCAAGCTCCCTTCATCCGCATCGACTTGCATGTGTTAGGCCTGCCGCCAGCGTTCAAT
>cons0253|10
TCTGGACCGTGTCTCAGTTCCAGTGTGACTGATCATCCTCTCAGACCAGTTACGGATCGTCGCCTTGGTAGGCCTTTACCCCACCAACTAGCTAATCCGACCTAGGCTCATCTGATAGCGTGAGGTCCGAAGATCCCCCACTTTCTCCCTCAGGACGTATGCGGTATTAGCGCCCGTTTCCGGACGTTATCCCCCACTACCAGGCAGATTCCTAGGCATTACTCACCCGTCCGCTGCTGAATCCAGGAGCAAGCTCCCTTCATCCGCTCGACTTGCATGTGTTAGGCCTGCCGCCAGCGTTCAAT
>cons0254|10
TCTGGACCGTGTCTCAGTTCCAGTGTGACTGATCATCCTCTCAGACCAGTTACGGATCGTCGCCTTGGTAGGCCTTTACCCCACCAACTAGCTAATCCGACCTAGGCTCATCTGATAGCGTGAGGTCCGAAGATCCCCCACTTTCTCCCTCAGGACGTATGCGGTATTAGCGCCCGTTTCCGGACGTTATCCCCCACTACCAGGCAGATTCCTAGGCATTACTCACCCGTCCGCCGCTGAATCCAGGAGCAAGCTCCCTTCATCCGCTCGACTTGCATGTGTTAGGCCTGCTGCCAGCGTTCAAT
>cons0255|10
TCTGGACCGTGTCTCAGTTCCAGTGTGACTGATCATCCTCTCAGACCAGTTACGGATCGTCGCCTTGGTAGGCCTTTACCCCACCAACTAGCTAATCCGACCTAGGCTCATCTGATAGCGTGAGGTCCGAAGATCCCCCACTTTCTCCCTCAGGACTATGCGGTATTAGCGCCCGTTTCCGGACGTTATCCCCCACTACCAGGCAGATTCCTAGGCATTACTCACCCGTCCGCCGCTGAATCCAGGAGCAAGCTCCCTTCATCCGCTCGACTTGCATGTGTTAGGCCTGCCGCCAGCGTTCAAT
>cons0256|10
TCTGGACCGTGTCTCAGTTCCAGTGTGACTGATCATCCTCTCAGACCAGTTACGGATCGTCGCCTTGGTAGGCCTTTACCCACCAACTAGCTAATCCGACCTAGGCTCATCTGATAGCGTGAGGTCCGAAGATCCCCCACTTTCTCCCTCAGGACGTATGCGGTATTACGCGCCCGTTTCCGGACGTTATCCCCCACTACCAGGCAGATTCCTAGGCATTACTCACCCGTCCGCCGCTGAATCCAGGAGCAAGCTCCCTTCATCCGCTCGACTTGCATGTGTTAGGCCTGCCGCCAGCGTTCAAT
>cons0257|10
TCTGGGCCGTGTCTCAGTCCCAGTGTGGCCGATCACCCTCTCAGGTCGGCTATGTATCGTGGCCTTGGTGAGCCGTTACCTCACCAACTAGCTAATACAACGCAGGTCCATCTGGTAGTGATGCAATTGCACCTTTTAAGCAGTTATCATGCGATATCTACTATTATGCGGTATTANGCTATCGTTTCCAATAGTTATCCCCCGCTACCAGGCAGGTTACCTACGCGTTACTCACCCGTTCGCAACTCATCCGGAAAGAGCAAGCTCCTCCTTCAGCGTTCTACTTGCATGTATTAGGCACGCCGCCAGCGTTCGT
>cons0258|10
TCTGGACCTGTCTCAGTTCCAGTGTGACTGATCATCCTCTCAGACCAGTTACGGATCGTCGCCTTGGTAGGCCTTTACCCAACCAACTAGCTAATCCGACCTAGGCTCATCTGATAGCGTGAGGTCCGAAGATCCCCCACTTTCTCCCTCAGGACGTATGCGGTATTAGCGCCCGTTTCCGGACGTTATCCCCCACTACCAGGCAGATTCCTAGGCATTACTCACCCGTCCGCCGCTGAATCCAGGAGCAAGCTCCCTTCATCCGCTCGACTTGCATGTGTTAGGCCTGCCGCCAGCGTTCAAT
>cons0259|10
TCTGGACCGTGTCTCAGTTCCAGTGTGACTGATCATCCTCTCAGACCAGTTACGGATCGTCGCCTTGGTAGGCCTTTACCCAACCAACTAGCTAATCCGACCTAGGCTCATCTGATAGCGTGAGGTCCGAAGATCCCCACTTTCTCCCTCAGGACGTATGCGGTATTAGCGCCCGTTTCCGGACGTTATCCCCCACTACCAGGCAGATTCCTAGGCATTACTCACCCGTCCGCCGCTGAATCCAGGAGCAAGCTCCCTTCATCCGCTCGACTTGCATGTGTTAGGCCTGTCCGCCAGCGTTCAAT
>cons0260|10
TCTGGACCGTGTCTCAGTTCCAGTGTGACTGATCATCCTCTCAGACCAGTTACGGATCGTCGCCTTGGTAGGCCTTTACCCACCAACTAGCTAATCCGACCTAGGCTCATCTGATAGCGTGAGGTCCGAAGATCCCCCACTTTCTCCCTCAGGACGTATGCGGTATTAGCGCCCGTTTCCGGACGTTATCCCCCACTGCCAGGCAGATTCCTAGGCATTACTCACCCGTCCGCCGCTGAATCCAGGAGCAAGCTCCCTTCATCCGCTCGACTTGCATGTGTTAGGCCTGCCGCCAGCGTTCAAT
>cons0261|10
TCTGGACCGTGTCTCAGTTCCAGTGTGACTGATCATCCTCTCAGACCAGTTACGGATCGTCGCCTTGGTAGGCCTTTACCCAACCAACTAGCTAATCCGACCTAGGCTCATCTGATAGCGTGAGGTCTGAAGATCCCCCACTTTCTCCCTCAGGACGTATGCGGTATTAGCGCCCGTTTCCGGACGTTATCCCCCACTACCAGGCAGATTCCTAGGCATTACTCACCCGTCCGCCGCTGAATCCAGGAGCAAGCTCCCTTCATCCGCTCGACTTGCATGTGTTAGGCCTGCCGCCAGCGTTCAAT
>cons0262|10
TCTGGACCGTGTCTCAGTTCCAGTGTGACTGATCATCCTCTCAGACCAGTTACGGATCGTCGCCTTGGTAGGCCTTTACCCACCAACTAGCTAATCCGACCTAGGCTCATCTGATAGCGTGAGGTCCGAAGATCCCCACTTTCTCCCTCAGGACGTATGCGGTATTAGCGCCCGTTTCCGGACGTTATCCCCACTACCAGGCAGATTCCTAGGCATTACTCACCCGTCCGCCGCTGAATCCAGGAGCAAGCTCCCTTCATCCGCATCGACTTGCATGTGTTAGGCCTGCCGCCAGCGTTCAAT
>cons0263|10
TCTGGACCGTGTCTCAGTTCCAGTGTGACTGATCATCCTCTCAGACCAGTTACGGATCGTCGCCTTCGGTAGGCCTTTACCCAACCAACTAGCTAATCCGACCTAGGCTCATCTGATAGCGTGAGGTCCGAAGATCCCCCACTTTCTCCCTCAGGACGTATGCGGTATTAGCGCCCGTTTCCGGACGTTATCCCCCACTACCAGGCAGATTCCTAGGCATTACTCACCCGTCCGCCGCTGAATCCAGGAGCAAGCTCCCTTCATCCGCTCGACTTGCATGTGTTAGGCCTGCCGCCAGCGTTCAAT
>cons0264|10
TCTGGGCCGTGTCTCAGTCCCAGTGTGGCCGATCACCCTCTCAGGTCGGCTATGTATCGTCGCCTAGGTGAGCCGTTACCTCACCTACTAGCTAATACAACGCAGGTCCATCTTGTAGTGGAGCAATTGCCCCTTTCAAATAAATGACATGTGTCATCCATTGTTATGCGGTATTAGCTATCGTTTCCAATAGTTATCCCCGCTACAAGGCAGGTTACCTACGCGTTACTCACCCGTTCGCAACTCATCCAAGAAGAGCAAGCTCCTCTCTTCAGCGTTCTACTTGCATGTATTAGGCTACGCCGCCAGCGTTCGT
>cons0265|10
TCTGGGCCGTGTCTCAGTCCCAGTGTGGCCGGTCACCCTCTCAGGCCGCTACCCGTCGTCGCCTTGGTGAGCCGTTACCTCACCAACAAGCTGATAGGCCGTGAGCCCATCTATAACCACTACATAACGCTTTCCACCAACACCCCATGCGGAGATTGGTCGTATCCGGTATTAGACCCAGTTTCCCAGGCTTATCCCAGAGTTAAAGGTAGGTTACTCACGTATTACTCACCCGTTCGCCACTAATCCACCTAGCAAGCTAGGCTTCATCGTTCGACTTCATGTCGTTAAGCACGCCGCCAGCGTTCGT
>cons0266|10
TCTGGACCGTGTCTCAGTTCCAGTGTGACTGATCATCCTCTCAGACCAGTTACGGATCGTCGCCTTGGTAGGCCTTTACCCCACCAACTAGCTAATCCGACCTAGGCTCATCTGATAGCGTGAGGTCCGAAGATCCCCCACTTTCTCCCTCAGGACGTATGCGGTATTAGCGCCCGTTTCCGGACGTTATCCCCACTCACCAGGCAGATTCCTNAGGCATTACTCACCCGTCCGCCGCTGAATCCAGGAGCAAGCTCCCTTCATCCGCTCGACTTGCATGTGTTAGGCCTGCCGCCAGCGTTCAAT
>cons0267|10
TCTGGACCGTGTCTCAGTTCCAGTGTGACTGATCATCCTCTCAGACCAGTTACGGATCGTCGCCTTGGTAGCCTTTACCCCACCAACTAGCTAATCCGACCTAGGCTCATCTGATAGCGTGAGGTCCGAAGATCCCCCACTTTCTCCCTCAGGACGTATGCGGCATTAGCGCCCGTTTCCGGACGTTATCCCCCACTACCAGGCAGATTCCTAGGCATTACTCACCCGTCCGCCGCTGAATCCAGGAGCAAGCTCCCTTCATCCGCTCGACTTGCATGTGTTAGGCCTGCCGCCAGCGTTCAAT
>cons0268|10
TCTGGGCCGTGTCTCAGTCCCAGTGTGGCCGATCACCCTCTCAGGTCGGCTATGTATCGTCGCCTAGGTGAGCCGTTACCTCACCTACTAGCTAATACAGCGCAGGTCCATCTTGTAGTGGAGCAATTGCCCCTTTCAAATAAATGACATGTGTCATCCATTGTTATGCGGTATTAGCTATCGTTTCCAATAGTTATCCCCCGCTACAAGGCAGGTTACCTACGCGTTACTCACCCGTTCGCAACTCATCCAAGAAGAGCAAGCTCCTCTCTTCAGCGTTCTACTTGCATGTATTAGGCACGCCGCCAGCGTTCGT
>cons0269|10
TCTGGGCCGTGTCTCAGTCCCAGTGTGGCCGATCACCCTCTCAGGTCGGCTATGTATCGTCGCCTAGGTGGGCCGTTACCTCACCTACTAGCTAATACAACGCAGGTCCATCTTGTAGTGGAGCAATTGCCCCTTTCAAATAAATGACATGTGTCATCCATTGTTATGCGGTATTAGCTATCGTTTCCAATAGTTATCCCCCGCTACAAGGCAGGTTACCTACGCGTTACTCACCCGTTCGCAACTCATCCAAGAAGAGCAAGCTCCTCTCTTCAGCGTTCTACTTGCATGTATTAGGCACGCCGCCAGCGTTCGT
>cons0270|10
TCTGGGCCGTGTCTCAGTCCCAGTGTGGCCGATCACCCTCTCAGGTCGGCTATGTATCGTCGCCTAGGTGAGCCGTTACCTCACCTACTAGCTAATCAACGCAGGTCCATCTTGTAGTGGAGCAATTGCCCCTTTCAAATAAATGACATGTGTCATCCATTGTTATGCGGTATTAGCTATCGTTTCCAATAGTTATCCCCCGCTACAAGGCAGGTTACCTACGCGTTACTCACCCGTTCGCAACTCATCCAAGAAGAGCAAGCTCCTCTCTTCAGCGTTCTACTTGCATGTATTAGGCACGCCGCCAGCGTTCGT
>cons0271|10
TCTGGACCGTGTCTCAGTTCCAGTGTGACTGATCATCCTCTCAGACCAGTTACGGATNGTCGCCTTGGTAGGCCTTTACCCAACCAACTAGCTAATCCGACCTAGGCTCATCTGATAGCGTGAGGTCCGAAGATCCCCCACTTTCTCCCTCAGGACGTATGCGGTATTAGCGCCCGTTTCCGGACGTTATCCCCCACTACCAGGCAGATTCCTAGGCATTACTCACCCGTCCGCCGCTGAATCCAGGAGCAAGCTCCCTTCATCCGCTCGACTTGCATGTGTTAGGCCTGCCGCCAGCGTTCAAT
>cons0272|10
TCTGGGCCGTGTCTCAGTCCCAGTGTGGCCGATCACCCTCTCAGGTCGCTATGTATCGTCGCCTAGGTGACGCCGTTACCTCACCTACTAGCTAATACAACGCAGGTCCATCTTGTAGTGGAGCAATTGCCCCTTTCAAATAAATGACATGTGTCATCCATTGTTATGCGGTATTAGCTATCGTTTCCAATAGTTATCCCCGCTACAAGGCAGGTTACCTACGCGTTACTCACCCGTTCGCAACTCATCCAAGAAGAGCAAGCTCCTCTCTTCAGCGTTCTACTTGCATGTATTAGGCACGCCGCCAGCGTTCGT
>cons0273|10
TCTGGGCCGTGTCTCAGTCCCAATGTGGCCGTTCATCCTCTCAGACCGGCTACTGATCATCGCCTTGGTGGGCCGTTACCCCTCCAACTAGCTAATCAGACGCAATCCCCTCCTTCAGTGATAGCTTATAAATAGAGGCCACCTTTCATCCAGTCTCGATGCCGAGATTGAATCGTATGCGGTATTAGCAGTCGTTTCCAACTGTTGTCCCCTCTGAAGGGCAGGTTGATTACGCGTTACTCACCCGTTCGCCACTAAGATTGATAGAAGCAAGCTTCCATCGCTCTTCGTTCGACTTGCATGTGTTAAGCACGCCGCCAGCGTTCGT
>cons0274|10
TCTGGACCGTGTCTCAGTTCCAGTGTGACTGATCATCCTCTCAGACCAGTTACGGATCGTCGCCTTGGTAGGCCTTTACCCAACCAACTAGCTAATCCGACCTAGGCTCATCTGATAGCGTGAGGTCCGAAGATCCCCACTTCTCCCTCAGGACGTATGCGGTATTAGCGCCCGTTTCCGGACGTTATCCCCACTACCAGGCAGATTCCTAGGCATTACTCACCCGTCCGCCGCTGAATCCAGGAGCAAGCTCCCTTACATCCGCTCGACTTGCATGTGTTAGGCCTGCCGCCAGCGTTCAAT
>cons0275|10
TCTGGGCCGTGTCTCAGTCCCAGTGTGGCCGATCACCCTCTCAGGTCGGCTATGTATCGTCGCCTAGGTGAGCCGTTACCTCACCTACTAGCTAATACGACGCAGGTCCATCTTGTAGTGGAGCAATTGCCCCTTTCAAATAAATGACATGTGTCATCCATTGTTATGCGGTATTAGCTATCGTTTCCAATAGTTATCCCCCGCTACAAGGCAGGTTACCTACGCGTTACTCACCCGTTCGCAACTCATCCAAGAAGAGCAAGCTCCTCTCTTCAGCGTTCTACTTGCATGTATTAGGCACGCCGCCAGCGTTCGT
>cons0276|10
TCTGGACCGTGTCTCAGTTCCAGTGTGACTGATCATCCTCTCAGACCAGTTACGGATCGTCGCCTTGGTAGGCCTTTACCCAACCAACTAGCTAATCCGACCTNAGGCTCATCTGATAGCGTGACGGCCGAAGATCCCCCACTTTCTCCCTCAGGACGTATGCGGTATTAGCGCCCGTTTCCGGACGTTATCCCCCACTACCAGGCAGATTCCTAGGCATTACTCACCCGTCCGCCGCTGAATCCAGGAGCAAGCTCCCTTCATCCGCTCGACTTGCATGTGTTAGGCCTGCCGCCAGCGTTCAAT
>cons0277|10
TCTGGGCCGTGTCTCAGTCCCAATGTGGCCGTTCATCCTCTCAGACCGGCTACTGATCATCGCCTTGGTGGGCCGTTACCCCTCCAACTAGCTAATCAGACGCAATCCCCTCCTTCAGTGATAGCTTATAAATAGAGGCCACCTTTCATCCAGTCTCGATGCCGAGATTGATCGTATGCGGTATTAGCAGTCGTTTCCAACTGTTGTCCCCCTCTGAAGGGCAGGTTGATTACGCGTTACTCACCCGTTCGCCACTAAGATTGATAGAAGCAAGCTTCCATCGCTCTTCGTTCGACTTGCATGTGTTAAGCACGCCGCCAGCGTTCGT
>cons0278|10
TCTGGGCCGTGTCTCAGTCCCAGTGTGGCCGATCACCCTCTCAGGTCGCTATGTATCGTCGCCTTGGTGAGCCGTTACCCCACCAACTAGCTAATACAACGCAGGTCCATCTGGTAGTGATGCAATTGCACCTTTTAAGCCAAATGTCATGCGACATCTACTCTTCATGCGGTATTAGCTATCGTTTCCAATAGTTATCCCCCGCTACCAGGCAGGTTACCTACGCGTTACTCACCCGTTCGCAACTCATCCGGAGAAGCAAGCTCCTCCTTCAGCGTTCTACTTGCATGTATTAGGCACGCCGCCAGCGTTCGT
>cons0279|10
TCTGGACCGTGTCTCAGTTCCAGTGTGACTGACTCATCCTCTCAGACCAGTTACGGATCGTCGCCTTGGTAGGCCTTTACCCACCAACTAGCTAATCCGACCTAGGCTCATCTGATAGCGTGAGGTCCGAAGATCCCCCACTTTCTCCCTCAGGACGTATGCGGTATTACGCGCCCGTTTCCGGACGTTATCCCCCACTACCAGGCAGATTCCTAGGCATTACTCACCCGTCCGCCGCTGAATCCAGGAGCAAGCTCCCTTCATCCGCTCGACTTGCATGTGTTAGGCCTGCCGCCAGCGTTCAAT
>cons0280|10
TTTGGGCCGTGTCTCAGTCCCAATGTGGCCGATCACCCTCTCAGGTCGGCTATGCATCACGGCCTTGGTGAGCCGTTACCTCACCAACTAGCTAATGCACCGCGGGTCCATCCATCAGCAGAAGCTTGCGCCTCTTTTCCTCTTCCAAACCATGCGGTTCGAAGACCTATGCGGTTTTACGCATCCGTTTCCGAATGTTATCCCCCTCTGATGGGCAGGTTACCCACGTGTTACTCACCCGTTCGCCACTAGATTGACCAGTGCAAGCACCGGTCGCTCTCGTTCGACTTGCATGTATTAGGCACGCCGCCAGCGTTCGT
>cons0281|10
TCTGGGCCGTGTCTCAGTCCCAGTGTGGCTGATCGTCCTCTCAGACCAGCTACTGATCGTCGCCTTGGTGGGCCTTTACCCCACCAACTAGCTAATCAGACATCGGCCGCTCCTGCTGCGTGAGGCCTTGCGGTCCCCCACTTTCACCCTCAGGTCGTATGCGGTATTAGCTAATCTTTCGACTAGTTATCCCCACAACAGGTGACGTTCCGATGTATTACTCACCCGTTCGCCACTCGCCGCCAGACCGAAGTCCGCGCTGCCGTTCGACTTGCATGTGTAAGGCATGCCGCCAGCGTTCAAT
>cons0282|10
TCTGGGCCGTGTCTCAGTCCCAGTGTGGCCGATCACCCTCTCAGGTCGGCTATGTATCGTCGCCTTGGTGAGCCGTTACCCCACCAACTAGCTAATACAACGCAGGTCCATCTGGTAGTGATGCAATTGCACCTTTCAAACAGTTGTCATGCAACAACTGTTATTATGCGGTATTAGCTATCGTTTCCAATAGTTATCCCCCGCTACCAGGCAGGTTACCTACGCGTTACTCACCCGTTCGCAACTCATCCAGAAGAGCAAGCTCCTCCTTCAGCGTTCTACTTGCATGTATTAGGCACGCCGCCAGCGTTCGT
>cons0283|10
TCTGGACCGTGTCTCAGTTCCAGTGTGACTGATCATCCTCTCAGACCAGTTACGGATCGTCGCCTTGGTAGCCTTTACCCAACCAACTAGCTAATCCGACCTAGGCTCATCTGATAGCGTGAGGTCCGAAGATCCCCCACTTTCTCCCTCAGGACGTATCGGTATTACGCGCCCGTTTCCGGACGTTATCCCCCACTACCAGGCAGATTCCTAGGCATTACTCACCCGTCCGCCGCTGAATCCAGGAGCAAGCTCCCTTCATCCGCTCGACTTGCATGTGTTAGGCCTGCCGCCAGCGTTCAAT
>cons0284|10
TCTGGGCCGTGTCTCAGTTCCAGTGTGACTGATCATCCTCTCAGACCAGTTACGGATCGTCGCCTTGGTAGGCCTTTACCCACCAACTAGCTAATCCGACCTAGGCTCATCTGATAGCGTGAGGTCCGAAGATCCCCCACTTTCTCCCTCAGGACGTATGCGGTATTAGCGCCCGTTTCCGGACGTTATCCCCCACTACCAGGCAGATTCCTAGGCATTACTCACCCGTCCGCCGCTGAATCCAGGAGCAAGCTCCCTTCATCCGCTCGACTTGCATGTGTTAGGCCTGCCGCCAGCGTTCAAT
>cons0285|10
TCTGGGCCGTGTCTCAGTCCCAGTGTGGCCGATCACCCTCTCAGGTCGGCTATGTATCGTCGCCTAGGTGAGCCGTTACCTCACCTACTAGCTAATACAACACAGGTCCATCTTGTAGTGGAGCAATTGCCCCTTTCAAATAAATGACATGTGTCATCCATTGTTATGCGGTATTAGCTATCGTTTCCAATAGTTATCCCCGCTACAAGGCAGGTTACCTACGCGTTACTCACCCGTTCGCAACTCATCCAAGAAGAGCAAGCTCCTCTCTTCAGCGTTCTACTTGCATGTATTAGGCACGCCGCCAGCGTTCGT
>cons0286|10
TCTGGGCCGTGTCTCAGTCCCAGTGTGGCCGATCACCCTCTCAGATCGGCTATGTATCGTCGCCTTGGTGAGCCGTTACCCCACCAACTAGCTAATACAACGCAGGTCCATCTGGTAGTGATGCAATTGCACCTTTTAAGCAAATGTCATGCGACATCTACTCTTATGCGGTATTAGCTATCGTTTCCAATAGTTATCCCCCGCTACCAGGCAGGTTACCTACGCGTTACTCACCCGTTCGCAACTCATCCGGAGAAGCAAGCCCCTCCTTCAGCGTTCTACTTGCATGTATTAGGCACGCCGCCAGCGTTCGT
>cons0287|10
TCTGGGCCGTGTCTCAGTCCCAGTGTGGCCGATCACCCTCTCAGGTCGGCTATGTATCGTCGCCTTGGTGAGCCGTTACCTCACCAACTAGCTAATACAACGCAGGTCCATCTTGTAGTGGAGCAATTGCCCCTTTCAAATAAATGACATGTGTCATCCATTGTTATGCGGTATTAGCTATCGTTTCCAATAGTTATCCCCCGCTACAAGGCAGGTTACCTACGCGTTACTCACCCGTTCGCAACTCATCCAAGAAGAGCAAGCTCCTCTCTTCAGCGTTCTACTTGCATGTATTAGGCACGCCGCCAGCGTTCGT
>cons0288|10
TCTGGGCCGTGTCTCAGTCCCAGTGTGGCGGATCATCCTCTCAGACCCGCTACTGATCGTCGCCTTGGTAGGCCTTTACCCCACCAACTAGCTAATCAGATATCGGCCGCTCGAATAACGCAAGGCCCGAAGGTCCCCTGCTTTCCTCCTCAGAGAATATGCGGTATTAGCTAATCTTTCGATTAGTTATCCCCCATTACTCGGTACGTTCCGATATATTACTCACCCGTTCGCCACTCGCCACCCAAGAAGCAAGCTTCTCTGTGCGCCGTCCGACTTGCATGTGTAAAGCATGCCGCCAGCGTTCAAT
>cons0289|10
TCTGGGCCGTGTCTCAGTCCCAGTGTGGCCGATCACCCTCTCAGGTCGCTATGTATCGTCGCCTAGGTGAGCCGTTACCTCACCTACTAGCTAATACAACGCAGGTCCATCTTGTAGTGGAGCAATTGCCCCTTTCAAATAAATGACATGTGTCATCCATTGTTATGCGGTATTAGCTATCGTTTCCAATAGTTATCCCCCGCTACAAGGCAGGTTACCTACGCGTTACTCACCCGTTCGCAACTCATCCAAGAAGAGCAAGCTCCTCTCTTCAGCGTTCTACTTGCATGTATTAGGCACGCCGCCAGCGTTCGT
>cons0290|10
TCTGGACCGTGTCTCAGTTCCAGTGTGACTGATCATCCTCTCAGACCAGTTACGGATCGTCGCCTTGGTAGGCCTTTACCCCACCAACTAGCTAATCCGACCTAGGCTCATCTGATAGCGTGAGGTCCGAAGATCCCCCACTTTCTCCCTCAGGACGTATGCGGTATTAGCGCCCGTTTCCGGACGTTATCCCCACTACCAGGCAGATTCCTAGGCATTACTCACCCGTCCGCCGCTGAATCCAGGAGCAAGCTCCCTTCATCCGCTCGACTTGCATGTGTTAGGCCTGCCGCCAGCGTTCAAT
