# Supplementary material for: Rapid 16S rRNA Next-Generation Sequencing of Polymicrobial Clinical Samples for Diagnosis of Complex Bacterial Infections
Source: PLoS One. 2013 May 29;8(5):e65226. doi: 10.1371/journal.pone.0065226 (PMC3666980; doi:10.1371/journal.pone.0065226)
Supplement: File S1 — De-noised sequences. (TGZ) [file pone.0065226.s002.gz › denoised/brain2_denoised.fasta]

>cons0001|6341
TCTGGACCGTGTCTCAGTTCCAGTGTGGCCGATCACCCTCTCAGGTCGGCTACGCATCGTTGCCTTGGTAAGCCGTTACCTTACCAACTAGCTAATGCGGCGCGGATCCATCTATAAGTGACAGCAAAACCGTCTTCACTATTGAACCATGCGGTTCAATATATTATCCGGTATTAGCTCCGGTTTCCCGAAGTTATCCCAGTCTTATAGGTAGGTTATCCACGTGTTACTCACCCGTCCGCCGCTAACGTCAGAGGAGCAAGCTCCTCGTCTGTTCGCTCGACTTGCATGTATTAGGCACGCCGCCAGCGTTCAT
>cons0002|244
TCTGGACCGTGTCTCAGTTCCAGTGTGGCCGATCACCCTCTCAGGTCGGCTACGCATCGTTGCCTTGGTAAGCCGTTACCTTACCAACTAGCTAATGCGGCGCGGATCCATCTATAAGTGACAGCAAAACCGTCTTCACTATTGAACCATGCGGTTCAATATATTATCCGGTATTAGCTCCGGTTTCCCGTAGTTATCCCAGTCTTATAGGTAGGTTATCCACGTGTTACTCACCCGTCCGCCGCTAACGTCAGAGGAGCAAGCTCCTCATCTGTTCGCTCGACTTGCATGTATTAGGCACGCCGCCAGCGTTCAT
>cons0003|100
TCTGGACCGTGTCTCAGTTCCAGTGTGGCCGATCACCCTCTCAGGTCGGCTACGCATCGTCGCCTTGGTAAGCCGTTACCCTACCAACTAGCTAATGCGGCGCGGATCCATCTATAAGTGACAGCAAAACCGTCTTCACTATTGAACCATGCGGTTCAATATATTATCCGGTATTAGCTCCGGTTTCCCGAAGTTATCCCAGTCTTATAGGTAGGTTATCCACGTGTTACTCACCCGTCCGCCGCTAACGTCAGAGGAGCAATCTCCTCGTCTGTTCGCTCGACTTGCATGTATTAGGCACGCCGCCAGCGTTCAT
>cons0004|48
TCTGGGCCGTGTCTCAGTCCCAGTGTGGCTGGTCGTCCTCTCAGACCAGCTACAGATCGCAGGCTTGGTAAGCCTTTACCCCACCAACTACCTAATCTGCCATCAGCCGCTCTAGTAGCACAAGGCCCGAAGGTCCCCTGCTTTCATCCGTAGATCTCATGCGGTATTAGCTACTCTTTCGAGTAGTTATCCCCCACTACTAGGCACGTTCCGATGTATTACTCACCCGTTCGCCACTCGTCAGCATCCGAAGACCTGTTACCGTTCGACTTGCATGTGTAAAGCATGCCGCCAGCGTTCAAT
>cons0005|46
TCTGGACCGTGTCTCAGTTCCAGTGTGGCCGATCACCCTCTCAGGTCGGCTACGCATCGTTGCCTTGGTAAGCCGTTACCTTACCAACTAGCTAATGCGGCGCGGATCCATCTATAAGTGACAACAAAACCGTCTTCACTATTGAACCATGCGGTTCAATATATTATCCGGTATTAGCTCCGGTTTCCCGAAGTTATCCCAGTCTTATAGGTAGGTTATCCACGTGTTACTCACCCGTCCGCCGCTAACGTCAGAGGAGCAAGCTCCTCGTCTGTTCGCTCGACTTGCATGTATTAGGCACGCCGCCAGCGTTCAT
>cons0006|45
TCTGGACCGTGTCTCAGTTCCAGTGTGGCCGATCACCCTCTCAGGTCGGCTACGCATCGTTGCCTTGGTAAGCCGTTACCTTACCAACTAGCTAATGCGGCGCGGATCCATCTATAAGTGACAGCAAAACCGTCTTCACTATTGAACCATGCGGTTCAATATATTATCCGGTATTAGCTCCGGTTTCCCGAAGTTATCCCAGTCTTATAGGTAGGTTATCCACGTGTTACTCACCCGTCCGCCGCTAACGTCAGAGGAGCAAGCTCCTCTCTGTTCGCTCGACTTGCATGTATTAGGCACGCCGCCAGCGTTCAT
>cons0007|27
TCTGGACCGTGTCTCAGTTCCAGTGTGGCCGATCACCCTCTCAGGTCGGCTACGCATCGTTGCCTTGGTAAGCCGTTACCTTACCAACTAGCTAATGCGGCGCGGATCCATCTATAAGTGACAGCAAAACCGTCTTCACTATTGAACCATGCGGTTCAATATATTATCCGGTATTAGCTCCGGTTTCCCGAAGTTATCCCAGTCTTATAGGTAGGTTATCCACGTGTTACTCACCCGTCCGCCGCTAACGTCAGAGGAGCAAGCTCCTCGTCGTTCGCTCGACTTGCATGTATTAGGCACGCCGCCAGCGTTCAT
>cons0008|26
TCTGGACCGTGTCTCAGTTCCAGTGTGGCCGATCACCCTCTCAGGTCGGCTACGCATCGTTGCCTTGGTAAGCCGTTACCTTACCAACTAGCTAATGCGGCGCGGATCCATCTATAAGTGACAGCAAAACCGTCTTCACTATTGACCATGCGGTTCAATATATTATCCGGTATTAGCTCCGGTTTCCCGTAGTTATCCCAGTCTTATAGGTAGGTTATCCACGTGTTACTCACCCGTCCGCCGCTAACGTCAGAGGAGCAAGCTCCTCATCTGTTCGCTCGACTTGCATGTATTAGGCACGCCGCCAGCGTTCAT
>cons0009|25
TCTGGACCGTGTCTCAGTTCCAGTGTGGCCGATCACCCTCTCAGGTCGGCTACGCATCGTTGCCTTGGTAAGCCGTTACCTTACCAACTAGCTAATGCGGCGCGGATCCATCTATAAGTGACAGCAAAACCGTCTTCACTATTGAACCATGCGGTTCAATATATTATCCGGTATTAGCTCCGGTTTCCCGAAGTTATCCCAGTCTTATAGGTAGGTTATCCACGTGTTACTCACCCGTCCGCCGCTAACGTCAGAGGAGCAAGCTCCTCGTCTGATTCGCTCGACTTGCATGTATTAGGCACGCCGCCAGCGTTCAT
>cons0010|21
TCTGGACCGTGTCTCAGTTCCAGTGTGGCCGATCACCCTCTCAGGTCGGCTACGCATCGTCGCCTTGGTAAGCCGTTACCCTACCAACTAGCTAATGCGGCGCGGATCCATCTATAAGTGACAGCAAAACCGTCTTCACTATTGAACCATGCGGTTCAATATATTATCCGGTATTAGCTCCGGTTTCCCGAAGTTATCCCAGTCTTATAGGTAGGTTATCCACGTGTTACTCACCCGTCCGCCGCTAACGTCAGCAGGAGCAATCTCCTCGTCTGTTCGCTCGACTTGCATGTATTAGGCACGCCGCCAGCGTTCAT
>cons0011|20
TCTGGACCGTGTCTCAGTTCCAGTGTGGCCGATCACCCTCTCAGGTCGGCTACGCATCGTTGCCTTGGTAAGCCGTTACCTTACCAACTAGCTAATGCGGCGCGGATCCATCTATAAGTGACAGCAAAACCGTCTTCACTATTGACCATGCGGTTCAATATATTATCCGGTATTAGCTCCGGTTTCCCGAAGTTATCCCAGTCTTATAGGTAGGTTATCCACGTGTTACTCACCCGTCCGCCGCTAACGTCAGAGGAGCAACTCCTCGTCTGTTCGCTCGACTTGCATGTATTAGGCACGCCGCCAGCGTTCAT
>cons0012|19
TCTGGGCCGTGTCTCAGTCCCAGTGTGGCTGGTCGTCCTCTCAGACCAGCTACAGATCGTCGGCTTGGTAAGCTTTTATCCCACCAACTACCTAATCTGCCATCGGCCGCTCCAATCGCGCGAGGCCCGAAGGTCCCCCGCTTTCATCCTCAGATCGTATGCGGTATTAGCTACTCTTTCGAGTAGTTATCCCCCACGACTGGGCACGTTCCGATGTATTACTCACCCGTTCGCCACTCGTCAGCGTCCGAAGACCTGTTACCGTTCGACTTGCATGTGTAAGGCATGCCGCCAGCGTTCAAT
>cons0013|18
TCTGGACCGTGTCTCAGTTCCAGTGTGGCCGATCACCCTCTCAGGTCGGCTACGCATCGTTGCCTTGGTAAGCCGTTACCTTACCAACTAGCTAATGCGGCGCGGATCCATCTATAAGTGACAGCAAAACCGTCTTCACTATTGAACCATGCGGTTCAATATATTATCCGGTATTAGCTCCGGTTTCCCGAAGTTATCCCAGTCTTATAGGTAGGTTATCCACGTGTTACTCACCCGTCCGCCGCTAACGTCAGAGAGCAAGCTCCTCGTCTGTTCGCTCGACTTGCATGTATTAGGCACGCCGCCAGCGTTCAT
>cons0014|14
TCTGGACCGTGTCTCAGTTCCAGTGTGGCCGATCACCCTCTCAGGTCGGCTACGCATCGTTGCCTTGGTAAGCCGTTACCTTACCAACTAGCTAATGCGGCGCGGATCCATCTATAAGTGACAGCAAAACCGTCTTCACTATTGACCATGCGGTTCAATATATTATCCGGTATTAGCTCCGGTTTCCCGAAGTTATCCCAGTCTTATAGGTAGGTTATCCACGTGTTACTCACCCGTCCGCCGCTAACGTCAGAGGAGCAAGCTCCTCGTCTGTTCGCTCGACTTGCATGTATTACGGCACGCCGCCAGCGTTCAT
>cons0015|13
TCTGGACCGTGTCTCAGTTCCAGTGTGGCCGATCACCCTCTCAGGTCGGCTACGCATCGTCGCCTTGGTAAGCCGTTACCCTACCAACTAGCTAATGCGGCGCGGATCCATCTATAAGTGACAGCAAAACCGTCTTCACTATTGACCATGCGGTTCAATATATTATCCGGTATTAGCTCCGGTTTCCCGAAGTTATCCCAGTCTTATAGGTAGGTTATCCACGTGTTACTCACCCGTCCGCCGCTAACGTCAGAGGAGCAATCTCCTCGTCTGTTCGCTCGACTTGCAGTGTCATTAGGCACGCCGCCAGCGTTCAT
>cons0016|13
TCTGGACCGTGTCTCAGTTCCAGTGTGGCCGATCACCCTCTCAGGTCGGCTACGCATCGTTGCCTTGGTAAGCCGTTACCTTACCAACTAGCTAATGCGGCGCGGATCCATCTATAAGTGACAGCAAACCGTCTTCACTATTGAACCATGCGGTTCAATATATTATCCGGTATTAGCTCCGGTTTCCCGAAGTTATCCCAGTCTTATAGGTAGGTTATCCACGTGTTACTCACCCGTCCGCCGCTAACGTCAGAGGAGCAAGCTCCTCGTCGATTCGCTCGACTTGCATGTATTAGGCACGCCGCCAGCGTTCAT
>cons0017|12
TCTGGACCGTGTCTCAGTTCCAGTGTGGCCGATCACCCTCTCAGGTCGGCTACGCATCGTTGCCTTGGTAAGCCGTTACCTTACCAACTAGCTAATGCGGCGCGGATCCATCTATAAGTGACAGCAAAACCGTCTTCACTATTGACCATGCGGTTCAATATATTATCCGGTATTAGCTCCGGTTTCCCGAAGTTATCCCAGTCTTATAGGTAGGTTATCCACGTGTTACTCACCCGTCCGCCGCTAACGTCAGAGGATGCAACTCCTCGTCTGTTCGCTCGACTTGCATGTATTAGGCACGCCGCCAGCGTTCAT
>cons0018|12
TCTGGACCGTGTCTCAGTTCCAGTGTGGCCGATCACCCTCTCAGGTCGGCTACGCATCGTCGCCTTGGTAAGCCGTTACCCTACCAACTAGCTAATGCGGCGCGGATCCATCTATAAGTGACAGCAAAACCGTCTTCACTATTGAACCATGCGGTTCAATATATTATCCGGTATTAGCTCCGGTTTCCCGAAGTTATCCCAGTCTTATAGGTAGGTTATCCACGTGTTACTCACCCGTCCGCCGCTAACGTCAGAGGAGCAATCTCCTCGTCTCGTTCGTCGACTTGCATTGTATTAGGCACGCCGCCAGCGTTCAT
>cons0019|11
TCTGGACCGTGTCTCAGTTCCAGTGTGGCCGATCACCCTCTCAGGTCGGCTACGCATCGTTGCCTTGGTAAGCCGTTACCTTACCAACTAGCTAATGCGGCGCGGATCCATCTATAAGTGACAGCAAAACCGTCTTCACTATTGAACCATGCGGTTCAATATATTATCCGGTATTAGCTCCGGTTTCCCGAAGTTATCCCAGTCTTATAGGTAGGTTATCCACGTGTTACTCACCCGCCGCCGCTAACGTCAGAGGAGCAAGCTCCTCGTCTGTTCGCTCGACTTGCATGTATTAGGCACGCCGCCAGCGTTCAT
>cons0020|10
TCTGGACCGTGTCTCAGTTCCAGTGTGGCCGATCACCCTCTCAGGTCGGCTACGCATCGTCGCCTTGGTAAGCCGTTACCCTACCAACTAGCTAATGCGGCGCGGATCCATCTATAAGTGACAGCAAAACCGTCTTCACTATTGACCATGCGGTTCAATATATTATCCGGTATTAGCTCCGGTTTCCCGAAGTTATCCCAGTCTTATAGGTAGGTTATCCACGTGTTACTCACCCGTCCGCCGCTAACGTCAGAGGAGCAATCTCCTCGTCTGTTCGCTCGACTTGCATGTATTAGGCACGCCGCCAGCGTTCAT
>cons0021|10
TCTGGACCGTGTCTCAGTTCCAGTGTGGCCGATCACCCTCTCAGGTCGGCTACGCATCATTGCCTTGGTAAGCCATTACCTTACCAACTAGCTAATGCGGCGCGGATCCATCTATAAGTGACAGCAAAACCGTCTTCACTATTGAACCATGCGGTTCAATATATTATCCGGTATTAGCTCCGGTTTCCCGAAGTTATCCCAGTCTTATAGGTAGGTTATCCACGTGTTACTCACCCGTCCGCCGCTAACGTCAGAGGAGCAAGCTCCTCGTCTGTTCGCTCGACTTGCATGTATTAGGCACGCCGCCAGCGTTCAT
>cons0022|10
TCTGGACCGTGTCTCAGTTCCAGTGTGGCCGATCACCCTCTCAGGTCGGCTACGCATCGTTGCCTTGGTAAGCCGTTACCTTACCAACTAGCTAATGCGGCGCGGATCCATCTATAAGTGACAGCAAAACCNGTCTTCACTATTGACCATGCGGTTCAATATATTATCCGGTACTTAGCTCCGGTTTCCCGAAGTTATCCCAGTCTTATAGGTAGGTTATCCACGTGTTACTCACCCGTCCGCCGCTAACGTCAGAGGAGCAAGCTCCTCGTCTGTTCGCTCGACTTGCATGTATTAGGCACGCCGCCAGCGTTCAT
>cons0023|10
TCTGGACCGTGTCTCAGTTCCAGTGTGGCCGATCACCCTCTCAGGTCGGCTACGCATCGTTGCCTTGGTAAGCCGTTACCTTACCAACTAGCTAATGCGGCGCGGATCCATCTATAAGTGACAGCAAAACCGTCTTCACTATTGAACCATGCGGTTCAATATATTATCCGGTATTAGCTCCGGTTTCCCGTAGTTATCCCAGTCTTATACGGTAGGTTATCCACGTGTTACTCACCCGTCCGCCGCTAACGTCAGAGGAGCAAGCTCCTCATCTGTTCGCTCGACTTGCATGTATTAGGCACGCCGCCAGCGTTCAT
>cons0024|10
TCTGGGCCGTGTCTCAGTCCCAGTGTGGCTGATCATCCTCTCAGACCAGCTAAGGATCGTCGCCTTGGTGCGCCTTTACCACACCAACTAGCTAATCCTACGCGGCTCATCCTCAGGCGATAAATCTTTGGACTTAACGTCATCATCCGGTATTAGCAGTCATTTCTAACTGTTATTCCGAACCTAAGGGCAGATTCCCACGCGTTACGCACCCGTGCGCCACTAGACCCCGAAGGATCTCGTTCGACTTGCATGTGTTAGGCATGCCGCCAGCGTTCGTT
