# Supplementary material for: Rapid 16S rRNA Next-Generation Sequencing of Polymicrobial Clinical Samples for Diagnosis of Complex Bacterial Infections
Source: PLoS One. 2013 May 29;8(5):e65226. doi: 10.1371/journal.pone.0065226 (PMC3666980; doi:10.1371/journal.pone.0065226)
Supplement: File S1 — De-noised sequences. (TGZ) [file pone.0065226.s002.gz › denoised/brain4_denoised.fasta]

>cons0001|8297
TTTGGACCGTGTCTCAGTTCCAATGTGGGGGACCTTCCTCTCAGAACCCCTACTGATCGTCGCCTTGGTGGGCCGTTACCCCGCCAACAAGCTAATCAGACGCATCCCCATCACTGACCGATGAATCTTTAATCGTCGTTGGATGCCCGCAGACGATGCCATAAGGTATTAGTCCGACTTTCGCCGGGTTATCCCCTAGTCAGAGGCAGGTTGGATACGCGTTACTCACCCGTGCGCCGGTCGACGACCATCGAAGCAAGCTTCAATGTCGTTTCCCCTCGACTTGCATGTGTTAAGCCTGTAGCTAGCGTTCAT
>cons0002|1881
TCTGGGCCGTGTCTCAGTCCCAGTGTGGCCGATCACCCTCTCAGGTCGGCTATGTATCGTTGCCTTGGTGAGCCGTTACCTCACCAACTAGCTAATACAACGCAGGTCCATCTGGTAGTGATGCTCTTGCACCTTTTAAACATCTACCATGCAGTAAATGTTCTTATACGGTATTAGCTATCGTTTCCAATAGTTATCCCCCGCTACCAGGCAGGTTACCTACGCGTTACTCACCCGTTCGCAACTCACAGAATACGGTGTAGTAAACTACGGTGCATCCTGTGCGTTCTACTTGCATGTATTAGGCACGCCGCCAGCGTTCGT
>cons0003|1231
TCTGGTCCGTGTCTCAGTACCAGTGTGGGGGGTCAACCTCTCAGTCCCCCTACCCATCGTTGCCTTGGTAAGCCGTTACCTTACCAACCAGCTAATGGGACGCATGCCCATCTGTAATCAATAAATCTTTCCGTCCTCCCCCATGCGGAGAAAGAAGAATATAGGGTATTAGTCCGACTTTCACCGGGTTATTCCCTAATTACAGGCAGGTTGCATACGCGTTACGCACCGTGCGCCGGTCGCCATCTATCTTAGCAAGCTAAATAATGCTGCCCCTCGACTTGCATGTGTTAAGCCTATCGCTAGCGTTCAT
>cons0004|1200
TCTGGTCCGTGTCTCAGTACCAGTGTGGGGGGTCAACCTCTCAGTCCCCCTACCCATCGTTGCCTTGGTAAGCCGTTACCTTACCAACCAGCTAATGGGACGCATGCCCATCTGTAATCAATAAATCTTTCCGTCCTCCCCCATGCGGAGAAAGAAGAATATAGGTATTAGTCCGACTTTCACCGGGTTATTCCCTAATTACAGGCAGGTTGCATACGCGTTACGCACCGTGCGCCGGTCGCCATCTATCTTAGCAAGCTAAATAATGCTGCCCCTCGACTTGCATGTGTTAAGCCTATCGCTAGCGTTCAT
>cons0005|868
TCTGGTCCGTGTCTCAGTACCAGTGTGGGGGGTCAACCTCTCAGTCCCCCTACCCATCGTTGCCTTGGTAAGCCGTTACCTTACCAACCAGCTAATGGGACGCATGCCCATCTGTAATCAATAAATCTTTCCGTCCTCCCCCATGCGGAGAAAGAAGAATATAGGGTATTAGTCCGACTTTCACCGGGTTATTCCCTAATTACAGGCAGGTTGCATACGCGTTACGCACCCGTGCGCCGGTCGCCATCTATCTTAGCAAGCTAAAATAATGCTGCCCCTCGACTTGCATGTGTTAAGCCTATCGCTAGCGTTCAT
>cons0006|486
TCTGGTCCGTGTCTCAGTACCAGTGTGGGGGGTCAACCTCTCAGTCCCCCTACCCATCGTTGCCTTGGTAAGCCGTTACCTTACCAACCAGCTAATGGGACGCATGCCCATCTGTAATCAATAAATCTTTCCGTCCTCCCCCATGCGGAGAAAGAAGAATATAGGTATTAGTCCGACTTTCACCGGGTTATTCCCTAATTACAGGCAGGTTGCATACGCGTTACGCACCCGTGCGCCGGTCGCCATCTATCTTAGCAAGCTAAAATAATGCTGCCCCTCGACTTGCATGTGTTAAGCCTATCGCTAGCGTTCAT
>cons0007|431
TTTGGACCGTGTCTCAGTTCCAATGTGGGGGACCTTCCTCTCAACGAACCCTACTGATCGTCGCCTTGGTGGGCCGTTACCCCGCCAACAAGCTAATCAGACGCATCCCCATCACTGACCGATGAATCTTTAATCGTCGTTGGATGCCCGCAGACGATGCCATAAGGTATTAGTCCGACTTTCGCCGGGTTATCCCCTAGTCAGAGGCAGGTTGGATACGCGTTACTCACCCGTGCGCCGGTCGACGACCATCGAAGCAAGCTTCAATGTCGTTTCCCCTCGACTTGCATGTGTTAAGCCTGTAGCTAGCGTTCAT
>cons0008|424
TCTGGTCCGTGTCTCAGTACCAGTGTGGGGGGTCAACCTCTCAGTCCCCCTACCCATCGTTGCCTTGGTAAGCCGTTACCTTACCAACCAGCTAATGGGACGCATGCCCATCTGTAATCAATAAATCTTTCCGTCCTCCCCCATGCGGAGAAAGAAGAATATAGGTATTAGTCCGACTTTCACCGGGTTATTCCCTAATTACAGGCAGGTTGCATACGCGTTACGCACCCGTGCGCCGGTCGCCATCTATCTTAGCAAGCTAAATAATGCTGCCCCTCGACTTGCATGTGTTAAGCCTATCGCTAGCGTTCAT
>cons0009|400
TCTGGTCCGTGTCTCAGTACCAGTGTGGGGGGTCAACCTCTCAGTCCCCCTACCCATCGTTGCCTTGGTAAGCCGTTACCTTACCAACCAGCTAATGGGACGCATGCCCATCTGTAATCAATAAATCTTTCCGTCCTCCCCCATGCGGAGAAAGAAGAATATAGGGTATTAGTCCGACTTTCACCGGGTTATTCCCTAATTACAGGCAGGTTGCATACGCGTTACGCCACCGTGCGCCGGTCGCCATCTATCTTAGCAAGCTAAAATAATGCTGCCCCTCGACTTGCATGTGTTAAGCCTATCGCTAGCGTTCAT
>cons0010|300
TCTGGTCCGTGTCTCAGTACCAGTGTGGGGGGTCAACCTCTCAGTCCCCCTACCCATCGTTGCCTTGGTAAGCCGTTACCTTACCAACCAGCTAATGGGACGCATGCCCATCTGTAATCAATAAATCTTTCCGTCCTCCCCCATGCGGAGAAAGAAGAATATAGGTATTAGTCCGACTTTCACCGGGTTATTCCCTAATTACAGGCAGGTTGCATACGCGTTACGCCACCGTGCGCCGGTCGCCATCTATCTTAGCAAGCTAAAATAATGCTGCCCCTCGACTTGCATGTGTTAAGCCTATCGCTAGCGTTCAT
>cons0011|200
TCTGGTCCGTGTCTCAGTACCAGTGTGGGGGGTCAACCTCTCAGTCCCCCTACCCATCGTTGCCTTGGTAAGCCGTTACCTTACCAACCAGCTAATGGGACGCATGCCCATCTGTAATCAATAAATCTTTCCGTCCTCCCCCATGCGGAGAAAGAAGAATATAGGTATTAGTCCGACTTTCACCGGGTTATTCCCTAATTACAGGCAGGTTGCATACGCGTTACGCACCGTGCGCCGGTCGCCATCTATCTTAGCAAGCTAAAATAATGCTGCCCCTCGACTTGCATGTGTTAAGCCTATCGCTAGCGTTCAT
>cons0012|200
TCTGGTCCGTGTCTCAGTACCAGTGTGGGGGGTCAACCTCTCAGTCCCCCTACCCATCGTTGCCTTGGTAAGCCGTTACCTTACCAACCAGCTAATGGGACGCATGCCCATCTGTAATCAATAAATCTTTCCGTCCTCCCCCATGCGGAGAAAGAAGAATATAGGGTATTAGTCCGACTTTCACCGGGTTATTCCCTAATTACAGGCAGGTTGCATACGCGTTACGCCACCCGTGCGCCGGTCGCCATCTATCTTAGCAAGCTAAAATAATGCTGCCCCTCGACTTGCATGTGTTAAGCCTATCGCTAGCGTTCAT
>cons0013|200
TCTGGTCCGTGTCTCAGTACCAGTGTGGGGGGTCAACCTCTCAGTCCCCCTACCCATCGTTGCCTTGGTAAGCCGTTACCTTACCAACCAGCTAATGGGACGCATGCCCATCTGTAATCAATAAATCTTTCCGTCCTCCCCCATGCGGAGAAAGAAGAATATAGGTATTAGTCCGACTTTCACCGGGTTATTCCCTAATTACAGGCAGGTTGCATACGCGTTACGCCACCGTGCGCCGGTCGCCATCTATCTTAGCAAGCTAAATAATGCTGCCCCTCGACTTGCATGTGTTAAGCCTATCGCTAGCGTTCAT
>cons0014|200
TCTGGTCCGTGTCTCAGTACCAGTGTGGGGGGTCAACCTCTCAGTCCCCCTACCCATCGTTGCCTTGGTAAGCCGTTACCTTACCAACCAGCTAATGGGACGCATGCCCATCTGTAATCAATAAATCTTTCCGTCCTCCCCCATGCGGAGAAAGAAGAATATAGGGTATTAGTCCGACTTTCACCGGGTTATTCCCTAATTACAGGCAGGTTGCATACGCGTTACGCACCCGTGCGCCGGTCGCCATCTATCTTAGCAAGCTAAATAATGCTGCCCCTCGACTTGCATGTGTTAAGCCTATCGCTAGCGTTCAT
>cons0015|200
TCTGGTCCGTGTCTCAGTACCAGTGTGGGGGGTCAACCTCTCAGTCCCCCTACCCATCGTTGCCTTGGTAAGCCGTTACCTTACCAACCAGCTAATGGGACGCATGCCCATCTGTAATCAATAAATCTTTCCGTCCTCCCCCATGCGGAGAAAGAAGAATATAGGGTATTAGTCCGACTTTCACCGGGTTATTCCCTAATTACAGGCAGGTTGCATACGCGTTACGCCACCGTGCGCCGGTCGCCATCTATCTTAGCAAGCTAAATAATGCTGCCCCTCGACTTGCATGTGTTAAGCCTATCGCTAGCGTTCAT
>cons0016|200
TCTGGTCCGTGTCTCAGTACCAGTGTGGGGGGTCAACCTCTCAGTCCCCCTACCCATCGTTGCCTTGGTAAGCCGTTACCTTACCAACCAGCTAATGGGACGCATGCCCATCTGTAATCAATAAATCTTTCCGTCCTCCCCCATGCGGAGAAAGAAGAATATAGGTATTAGTCCGACTTTCACCGGGTTATTCCCTAATTACAGGCAGGTTGCATACGCGTTACGCCACCCGTGCGCCGGTCGCCATCTATCTTAGCAAGCTAAAATAATGCTGCCCCTCGACTTGCATGTGTTAAGCCTATCGCTAGCGTTCAT
>cons0017|129
TTTGGACCGTGTCTCAGTTCCAATGTGGGGGACCTTCCTCTCAGAACCCCTACTGATCGTCGCCTTGGTGGGCCGTTACCCCGCCAACAAGCTAATCAGACGCATCCCCATCACTGACCGATGAATCTTTAATCGTCGTTGGATGCCCGCAGACGATGCCATAAGGTATTAGTCCGACTTTCGCCGGGTTATCCCCTAGTCAGAGGCAGGTTGGATACGCGTTACTCACCCGTGCGCCGGTCGACGACCATCGAAGCAAGCTTCAATGTCGTTTCCCCTCGACTTGCATGTGTTAAGCCTGTACTAGCGTTCAT
>cons0018|100
TCTGGTCCGTGTCTCAGTACCAGTGTGGGGGGTCAACCTCTCAGTCCCCCTACCCATCGTTGCCTTGGTAAGCCGTTACCTTACCAACCAGCTAATGGGACGCATGCCCATCTGTAATCAATAAATCTTTCCGTCCTCCCCATGCGGAGAAAGAAGAATATAGGGTATTAGTCCGACTTTCACCGGGTTATTCCCTAATTACAGGCAGGTTGCATACGCGTTACGCACCGTGCGCCGGTCGCCATCTATCTTAGCAAGCTAAATAATGCTGCCCCTCGACTTGCATGTGTTAAGCCTATCGCTAGCGTTCAT
>cons0019|100
TCTGGTCCGTGTCTCAGTACCAGTGTGGGGGGTCAACCTCTCAGTCCCCCTACCCATCGTTGCCTTGGTAAGCCGTTACCTTACCAACCAGCTAATGGGACGCATGCCCATCTGTAATCAATAAATCTTTCCGTCCTCCCCATGCGGAGAAAGAAGAATATAGGTATTAGTCCGACTTTCACCGGGTTATTCCCTAATTACAGGCAGGTTGCATACGCGTTACGCCACCGTGCGCCGGTCGCCATCTATCTTAGCAAGCTAAATAATGCTGCCCCTCGACTTGCATGTGTTAAGCCTATCGCTAGCGTTCAT
>cons0020|100
TCTGGTCCGTGTCTCAGTACCAGTGTGGGGGGTCAACCTCTCAGTCCCCCTACCCATCGTTGCCTTGGTAAGCCGTTACCTTACCAACCAGCTAATGGGACGCATGCCCATCTGTAATCAATAAATCTTTCCGTCCTCCCCCATGCGGAGAAAGAAGAATATAGGGTATTAGTCCGACTTTCACCGGGTTATTCCCTAATTACAGGCAGGTTGCATACGCGTTACGCACCGTGCGCCGGTCGCCATCTATCTTAGCAAGCTAAAATAATGCTGCCCCTCGACTTGCATGTGTTAAGCCTATCGCTAGCGTTCAT
>cons0021|82
TCTGGTCCGTGTCTCAGTACCAGTGTGGGGGGTCAACCTCTCAGTCCCCCTACCCATCGTTGCCTTGGTAAGCCGTTACCTTACCAACCAGCTAATGGGACGCATGCCCATCTGTAATCAATAAATCTTTCCGTCCTCCCCCATGCGGAGAAAGAAGAATATAGGTATTAGTCCGACTTTCACCGGGTTATTCCCTAATTACAGGCAGGTTGCATACGCGTTACGCACCCGTGCGCCGGTCGCCATCTATCTTAGCAAGCTAAATAATGCGCCCCTCGACTTGCATGTCGTTAAGCCTATCGCTAGCGTTCAT
>cons0022|73
TCTGGTCCGTGTCTCAGTACCAGTGTGGGGGGTCAACCTCTCAGTCCCCCTACCCATCGTTGCCTTGGTAAGCCGTTACCTTACCAACCAGCTAATGGGACGCATGCCCATCTGTAATCAATAAATCTTTCCGTCCTCCCCCATGCGGAGAAAGAAGAATATAGGTATTAGTCCGACTTTCACCGGGTTATTCCCTAATTACAGGCAGGTTGCATACGCGTTACGCCACCGTGCGCCGGTCGCCTCTATCTTAGCAAGCTAAATAATGCTGCCCCTCGACTTGCATGTGTTAAGCCTATCGCTAGCGTTCAT
>cons0023|50
TCTGGTCCGTGTCTCAGTACCAGTGTGGGGGGTCAACCTCTCAGTCCCCCTACCCATCGTTGCCTTGGTAAGCCGTTACCTTACCAACCAGCTAATGGGACGCATGCCCATCTGTAATCAATAAATCTTTCCGTCCTCCCCCATGCGGAGAAAGAAGAATATAGGTATTAGTCCGACTTTCACCGGGTTATTCCCTAATTACAGGCAGGTTGCATACGCGTTACGCACCCTGTGCGCCGGTCGCCATCTATCTTAGCAAGCTAAAATAATGCTGCCCCTCGACTTGCATGTGTTAAGCCTATCGCTAGCGTTCAT
>cons0024|45
TCTGGTCCGTGTCTCAGTACCAGTGTGGGGGGTCAACCTCTCAGTCCCCCTACCCATCGTTGCCTTGGTAAGCCGTTACCTTACCAACCAGCTAATGGGACGCATGCCCATCTGTAATCAATAAATCTTTCCGTCCTCCCCCATGCGGAGAAAGAAGAATATAGGTATTAGTCCGACTTTCACCGGGTTATTCCCTAATTACAGGCAGGTTGCATACGCGTTACGCACCCGTGCGCCGGTCGCCATCTATCTTAGCAAGCTAAATAATGCTGACCCCTCGACTTGCATGTGTTAAGCCTATCGCTAGCGTTCAT
>cons0025|39
TTTGGACCGTGTCTCAGTTCCAATGTGGGGGACCTTCCTCTCAGAACCCCTACTGATCGTCGCCTTGGTGGGCCGTTACCCCGCCAACAAGCTAATCAGACGCATCCCCATCACTGACCGATGAATCTTTAATCGTCGTTGGATGCCCGCAGACGATGCCATAAGGTATTAGTCCGACTTTCGCCGGGTTATCCCCTAGTCAGAGGCAGGTTGGATACGCGTTACTCACCCGTGCGCCGGTCGACGACCATCGAAGCAAGCTTCAATCGTCGTTTCCCTCGACTTGCATGTGTTAAGCCTGTAGCTAGCGTTCAT
>cons0026|32
TCTGGTCCGTGTCTCAGTACCAGTGTGGGGGGTCAACCTCTCAGTCCCCCTACCCATCGTTGCCTTGGTAAGCCGTTACCTTACCAACCAGCTAATGGGACGCATGCCCATCTGTAATCAATAAATCTTTCCGTCCTCCCCCATGCGGAGAAAGAAGAATATAGGGTATTAGTCCGACCTTTACCGGGTTACTTCCCTAATTACAGGCAGGTTGCATACGCGTTACGCCACCCGTGCGCCGGTCGCCATCTATCTTAGCAAGCTAAAATAATGCTGCCCCTCGACTTGCATGTGTTAAGCCTATCGCTAGCGTTCAT
>cons0027|31
TTTGGACCGTGTCTCAGTTCCAATGTGGGGGACCTTCCTCTCAGAACCCCTACTGATCGTCGCCTTGGTGGGCCGTTACCCCGCCAACAAGCTAATCAGACGCATCCCCATCACTGACCGATGAATCTTTAATCGTCGTTGGATGCCCGCAGACGATGCCATAAGGTATTAGTCCGACTTTCGCCGGGTTATCCCCTAGTCAGAGGCAGGTTGGATACGCGTTACTCACCCGTGCGCCGGTCGACGACCATCGAAGCAAGCTTCAAGTGTGTTTCCCCTCGACTTGCATGTGTTAAGCCTGTAGCTAGCGTTCAT
>cons0028|31
TTTGGACCGTGTCTCAGTTCCAATGTGGGGGACCTTCCTCTCAACGAACCCTACTGATCGTCGCCTTGGTGGGCCGTTACCCCGCCAACAAGCTAATCAGACGCATCCCCATCACTGACCGATGAATCTTTAATCGTCGTTGGATGCCCGCAGACGATGCCATAAGGTATTAGTCCGACTTTCGCCGGGTTATCCCCTAGTCAGAGGCAGGTTGGATACGCGTTACTCACCCGTGCGCCGGTCGACGACCATCGAAGCAAGCTTCAATCGTGTTTCCCTCGACTTGCATGTGTTAAGCCTGTAGCTAGCGTTCAT
>cons0029|30
TCTGGTCCGTGTCTCAGTACCAGTGTGGGGGGTCAACCTCTCAGTCCCCCTACCCATCGTTGCCTTGGTAAGCCGTTACCTTACCAACCAGCTAATGGGACGCATGCCCATCTGTAATCAATAAATCTTTCCGTCCTCCCCCATGCGGAGAAAGAAGAATATAGGGTATTAGTCCGACTTTCACCGGGTTATTCCCTAATTACAGGCAGGTTGCATACGCGTTACGCACCGTGCGCCGGTGCCCATCTATCTTAGCAAGCTAAATAATGCTGCCCCTCGACTTGCATGTGTTAAGCCTATCGCTAGCGTTCAT
>cons0030|30
TCTGGTCCGTGTCTCAGTACCAGTGTGGGGGGTCAACCTCTCAGTCCCCCTACCCATCGTTGCCTTGGTAAGCCGTTACCTTACCAACCAGCTAATGGGACGCATGCCCATCTGTAATCAATAAATCTTTCCGTCCTCCCCCATGCGGAGAAAGAAGAATATAGGTATTAGTCCGACTTTCACCGGGTTATTCCCTAATTACAGGCAGGTTGCATACGCGTTACGCCACCCGTGCGCCGGTCGCCATCTATCTTAGCAAGCTAAAATAATGCTGCCCCTCGACTTGCATGTGTTAAGCCTATCGTCTAGCGTTCAT
>cons0031|27
TTTGGACCGTGTCTCAGTTCCAATGTGGGGGACCTTCCTCTCAACGAACCCTACTGATCGTCGCCTTGGTGGGCCGTTACCCCGCCAACAAGCTAATCAGACGCATCCCCATCACTGACCGATGAATCTTTAATCGTCGTTGGATGCCCGCAGACGATGCCATAAGGTATTAGTCCGACTTTCGCCGGGTTATCCCCTAGTCAGAGGCAGGTTGGATACGCGTTACTCACCCGTGCGCCGGTCGACGACCATCGAAGCAAGCTTCAATGTCGTTTCCCCTCGACTTGCATGTGTTAAGCCTGTACTAGCGTTCAT
>cons0032|25
TCTGGTCCGTGTCTCAGTACCAGTGTGGGGGGTCAACCTCTCAGTCCCCCTACCCATCGTTGCCTTGGTAAGCCGTTACCTTACCAACCAGCTAATGGGACGCATGCCCATCTGTAATCAATAAATCTTTCCGTCCTCCCCCATGCGGAGAAAGAAGAATATAGGGTATTAGTCCGACTTTCACCGGGTTATTCCCTAATTACAGGCAGGTTGCATACGCGTTACGCCACCGTGCGCCGGTCGCCTCTATCTTAGCAAGCTAAATAATGCTGCCCCTCGACTTGCATGTGTTAAGCCTATCGCTAGCGTTCAT
>cons0033|24
TCTGGGCCGTGTCTCAGTCCCAGTGTGGCCGATCACCCTCTCAGGTCGGCTATGTATCGTTGCCTTGGTGAGCCGTTACCTCACCAACTAGCTAATACAACGCAGGTCCATCTGGTAGTGATGCTCTTGCACCTTTTAAACATCTACCATGCAGTAAATGTTCTTATACGGTATTAGCTATCGTTTCCAATAGTTATCCCCCGCTACCAGGCAGGTTCCTACGCGTTACTCACCCGTTCGCAACTCACAGAATACGGTGTAGTAAACTACGGTGCATCCTGTGCGTTCTACTTGCATGTATTAGGCACGCCGCCAGCGTTCGT
>cons0034|23
TCTGGTCCGTGTCTCAGTACCAGTGTGGGGGGTCAACCTCTCAGTCCCCCTACCCATCGTTGCCTTGGTAAGCCTGTTACCTTACCAACCAGCTAATGGGACGCATGCCCATCTGTAATCAATAAATCTTTCCGTCCTCCCCATGCGGAGAAAGAAGAATATAGGTATTAGTCCGACTTTCACCGGGTTATTCCCTAATTACAGGCAGGTTGCATACGCGTTACGCCACCGTGCGCCGGTCGCCATCTATCTTAGCAAGCTAAAATAATGCTGCCCCTCGACTTGCATGTGTTAAGCCTATCGCTAGCGTTCAT
>cons0035|22
TTTGGACCGTGTCTCAGTTCCAATGTGGGGGACCTTCCTCTCAGAACCCCTACTGATCGTCGCCTTGGTGGGCCGTTACCCCGCCAACAAGCTAATCAGACGCATCCCCATCACTGACCGATGAATCTTTAATCGTCGTTGGATGCCCGCAGACGATGCCATAAGGTATTAGTCCGACTTTCGCCGGGTTATCCCCTAGTCAGAGGCAGGTTGGATACGCGTTACTCACCCGTGCGCCGGTCGACGACCATCGAAGCAAGCTTCAATCGTCGTTTCCCCTCGACTTGCATGTGTTAAGCCTGTAGCTAGCGTTCAT
>cons0036|22
TTTGGACCGTGTCTCAGTTCCAATGTGGGGGACCTTCCTCTCAGAACCCCTACTGATCGTCGCCTTGGTGGGCCGTTACCCCGCCAACAAGCTAATCAGACGCATCCCCATCACTGACCGATGAATCTTTAATCGTCGTTGGATGCCCGCAGACGATGCCATAAGGTATTAGTCCGACTTTCGCCGGGTTATCCCCTAGTCAGAGGCAGGTTGGATACGCGTTACTCACCCGTGCGCCGGTCGACGACCATCGAAGCAAGCTTCAATGTCGTTTCCCCTNCGACTTCATGTGTTAAGCCTGTAGCTAGCGTTCAT
>cons0037|21
TTTGGACCGTGTCTCAGTTCCAATGTGGGGGACCTTCCTCTCAGAACCCCTACTGATCGTCGCCTTGGTGGGCCGTTACCCCGCCAACAAGCTAATCAGACGCATCCCCATCACTGACCGATGAATCTTTAATCGTCGTTGGATGCCCGCAGACGATGCCATAAGGTATTAGTCCGACTTTCGCCGGGTTATCCCCTAGTCAGAGGCAGGTTGGATACGCGTTACTCACCCGTGCGCCGGTCGACGACCATCGAAGCAAGCTTCAATGTCGTTTCCCCTCGACTTGCATGTGTTAAGCCGTAGCTAGCGTTCAT
>cons0038|21
TCTGGGCCGTGTCTCAGTCCCAGTGTGGCCGATCACCCTCTCAGGTCGGCTATGTATCGTTGCCTTGGTGAGCCGTTACCTCACCAACTAGCTAATACAACGCAGGTCCATCTGGTAGTGATGCTTCTTGCACCTTTTAAACATCTACCATGCAGTAAATGTTCTTATACGGTATTAGCTATCGTTTCCAATAGTTATCCCCCGCTACCAGGCAGGTTACCTACGCGTTACTCACCCGTTCGCAACTCACAGAATACGGTGTAGTAAACTACGGTGCATCCTGTGCTGTTCTACTTGCATGTATTAGGCACGCCGCCAGCGTTCGT
>cons0039|20
TCTGGTCCGTGTCTCAGTACCAGTGTGGGGGGTCAACCTCTCAGTCCCCCTACCCATCGTTGCCTTGGTAAGCCGTTACCTTACCAACCAGCTAATGGGACGCATGCCCATCTGTAATCAATAAATCTTTCCGTCCTCCCCATGCGGAGAAAGAAGAATATAGGGTATTAGTCCGACTTTCACCGGGTTACTTCCTAATTACAGGCAGGTTGCATACGCGTTACGCCACCGTGCGCCGGTCGCCATCTATCTTAGCAAGCTAAAATAATGCTGCCCCTCGACTTGCATGTGTTAAGCCTATCGCTAGCGTTCAT
>cons0040|19
TCTGGTCCGTGTCTCAGTACCAGTGTGGGGGGTCAACCTCTCAGTCCCCCTACCCATCGTTGCCTTGGTAAGCCGTTACCTTACCAACCAGCTAATGGGACGCATGCCCATCTGTAATCAATAAATCTTTCCGTCCTCCCCATGCGGAGAAAGAAGAATATAGGTATTAGTCCGACTTTCACCGGGTTATTCCCTAATTACAGGCAGGTTGCATACGCGTTACGCACCCGTGCGCCGGTCGCCATCTATCTTAGCAAGCTAAATAATGCTGACCCCTCGACTTGCATGTGTTAAGCCTATCGCTAGCGTTCAT
>cons0041|19
TCTGGTCCGTGTCTCAGTACCAGTGTGGGGGGTCAACCTCTCAGTCCCCCTACCCATCGTTGCCTTGGTAAGCCGTTACCTTACCAACCAGCTAATGGGACGCATGCCCATCTGTAATCAATAAATCTTTCCGTCCTCCCCCATGCGGAGAAAGAAGAATATAGGTATTAGTCCGACTTTCACCGGGTTATTCCCTAATTACAGGCAGGTTGCTATACGCGTTACGCCACCGTGCGCCGGTCGCCATCTATCTTAGCAAGCTAAAATAATGCTGCCCCTCGACTTGCATGTGTTAAGCCTATCGCTAGCGTTCAT
>cons0042|18
TTTGGACCGTGTCTCAGTTCCAATGTGGGGGACCTTCCTCTCAGAACCCCTACTGATCGTCGCCTTGGTGGGCCGTTACCCCGCCAACAAGCTAATCAGACGCATCCCCATCACTGACCGATGAATCTTTAATCGTCGTTGGATGCCCGCAGACGATGCCATAAGGTATTAGTCCGACTTTCGCCGGGTTATCCCCTAGTCAGAGGCAGGTTGGATACGCGTTACTCACCCGTGCGCCGGTCGACGACCATCGAAGCAAGCTTCAATGCGTTTCCCCTCGACTTGCATGTGTTAAGCCTGTAGCTAGCGTTCAT
>cons0043|17
TCTGGGCCGTGTCTCAGTCCCAGTGTGGCCGATCACCCTCTCAGGTCGGCTATGTATCGTTGCCTTGGTGAGCCGTTACCTCACCAACTAGCTAATACAACGCAGGTCCATCTGGTAGTGATGCTCTTGCACCTTTTAAACATCTACCATGCAGTAAATGTTCTTATACGGTATTAGCTATCGTTTCCAATAGTTATCCCCCGCTACCAGGCAGGTTACCTACGCGTTACTCACCCGTTCGCAACTCACAGAATACGGTGTAGTAAACTACGGTGCATCCTGTGACGTTCTACTTGCATGTATTAGGCACGCCGCCAGCGTTCGT
>cons0044|16
TTTGGACCGTGTCTCAGTTCCAATGTGGGGGACCTTCCTCTCAGAACCCCTACTGATCGTCGCCTTGGTGGGCCGTTACCCCGCCAACAAGCTAATCAGACGCATCCCCATCACTGACCGATGAATCTTTAATCGTCGTTGGATGCCCGCAGACGATGCCATAAGGTATTAGTCCACTTTCGCCGGGTTATCCCCTAGTCAGAGGCAGGTTGGATACGCGTTACTCACCCGTGCGCCGGTCGACGACCATCGAAGCAAGCTTCAATGTCGTTTCCCCTCGACTTGCATGTGTTAAGCCTGTAGCTAGCGTTCAT
>cons0045|16
TCTGGTCCGTGTCTCAGTACCAGTGTGGGGGGTCAACCTCTCAGTCCCCCTACCCATCGTTGCCTTGGTAAGCCGTTACCTTACCAACCAGCTAATGGGACGCATGCCCATCTGTAATCAATAAATCTTTCCGTCCTCCCCATGCGGAGAAAGAAGAATATAGGTATTAGTCCGACTTTCACCGGGTTATTCCCTAATTACAGGCAGGTTGCATACGCGTTACGCCACCGTGCGCCGGTCGCCATCTATCTTAGCAAGCTAAATAATGCTGCCCCTCGACTTGCATGTGTTAAGCCTACGCTAGCGTTCAT
>cons0046|15
TCTGGTCCGTGTCTCAGTACCAGTGTGGGGGGTCAACCTCTCAGTCCCCCTACCCATCGTTGCCTTGGTAAGCCGTTACCTTACCAACCAGCTAATGGGACGCATGCCCATCTGTAATCAATAAATCTTTCCGTCCTCCCCATGCGGAGAAAGAAGAATATAGGGTATTAGTCCGACTTTCACCGGGTTATTCCCTAATTACAGGCAGGTGCATACGCGTTACGCACCCGTGCGCCGGTCGCCATCTATCTTAGCAAGCTAAAATAATGCGACCCCTCGACTTGCATGTCGTTAAGCCTATCGCTAGCGTTCAT
>cons0047|15
TCTGGTCCGTGTCTCAGTACCAGTGTGGGGGGTCAACCTCTCAGTCCCCCTACCCATCGTTGCCTTGGTAAGCCGTTACCTTACCAACCAGCTAATGGGACGCATGCCCATCTGTAATCAATAAATCTTTCCGTCCTCCCCCATGCGGAGAAAGAAGAATATAGGGTATTAGTCCGACTTTCACCGGGTTACTTCCCTAATTACAGGCAGGTTGCATACGCGTTGACGCCACCGTGCGCCGGTCGCCATCTATCTTAGCAAGCTAAAATAATGCTGCCCCTCGACTTGCATGTGTTAAGCCTATCGCTAGCGTTCAT
>cons0048|15
TCTGGTCCGTGTCTCAGTACCAGTGTGGGGGGTCAACCTCTCAGTCCCCCTACCCATCGTTGCCTTGGTAAGCCGTTACCTTACCAACCAGCTAATGGGACGCATGCCCATCTGTAATCAATAAATCTTTCCGTCCTCCCCCATGCGGAGAAAGAAGAATATAGGTATTAGTCCGACTTTCACCGGGTTATTCCCTAATTACAGGCAGGTTGCTATACGCGTTACGCCACCGTGCGCCGGTCGCCTCTATCTAGCAAGCTAAATAATGCTGCCCCTCGACTTGCATGTGTTAAGCCTATCGCTAGCGTTCAT
>cons0049|14
TCTGGGCCGTGTCTCAGTCCCAGTGTGGCCGATCACCCTCTCAGGTCGGCTATGTATCGTTGCCTTGGTGAGCCGTTACCTCACCAACTAGCTAATACAACGCAGGTCCTCTGGTAGTGATGCTTCTTGCACCTTTTAAACATCTACCATGCAGTAAATGTTCTTATACGGTATTAGCTATCCGTTTCCAATAGTTATCCCCCGCTACCAGGCAGGTTACCTACGCGTTACTCACCCGTTCGCAACTCACAGAATACGGTGTAGTAAACTACGGTGCATCCTGTGCGTTCTACTTGCATGTATTAGGCACGCCGCCAGCGTTCGT
>cons0050|13
TCTGGTCCGTGTCTCAGTACCAGTGTGGGGGGTCAACCTCTCAGTCCCCCTACCCATCGTTGCCTTGGTAAGCCGTTACCTTACCAACCAGCTAATGGGACGCATGCCCATCTGTAATCAATAAATCTTTCCGTCCTCCCCATGCGGAGAAAGAAGAATATAGGTATTAGTCCGACTTTCACCGGGTTATTCCCTAATTACAGGCAGGTTGCATACGCGTTACGCACCCGTGCGCCGGTCGCCATCGTATCTTAGCAAGCTAAATAATGCTGCCCCTCGACTTGCATGTGTTAAGCCTATCGCTAGCGTTCAT
>cons0051|13
TCTGGTCCGTGTCTCAGTACCAGTGTGGGGGGTCAACCTCTCAGTCCCCCTACCCATCGTTGCCTTGGTAAGCCGTTACCTTACCAACCAGCTAATGGGACGCATGCCCATCTGTAATCAATAAATCTTTCCGTCCTCCCCATGCGGAGAAAGAAGAATATAGGTATTAGTCCGACTTTCACCGGGTTATTCCCTAATTACAGGCAGGTTGCATACGCGTTACGCACCCGTGCGCCGGTCGCCATCGTATCTTAGCAAGCTAAATAATGCTGACCCCTCGACTTGCATGTGTTAAGCCTATCGCTAGCGTTCAT
>cons0052|13
TCTGGTCCGTGTCTCAGTACCAGTGTGGGGGGTCAACCTCTCAGTCCCCCTACCCATCGTTGCCTTGGTAAGCCGTTACCTTACCAACCAGCTAATGGGACGCATGCCCATCTGTAATCAATAAATCTTTCCGTCCTCCCCCATGCGGAGAAAGAAGAATATAGGTATTAGTCCGACTTTCACCGGGTTACTTCCCTAATTACAGGCAGGTTGCATACGCGTTACGCCACCCGTGCGCCGGTCGCCATCTATCTTAGCAAGCTAAATAATGCGCCCCTCGACTTGCATGTCGTTAAGCCTATCGCTAGCGTTCAT
>cons0053|13
TTTGGACCGTGTCTCAGTTCCAATGTGGGGGACCTTCCTCTCAGAACCCCTACTGATCGTCGCCTTGGTGGGCCGTTACCCCGCCAACAAGCTAATCAGACGCATCCCCATCACTGACCGATGAATCTTTAATCGTCGTTGGATGCCCGCAGACGATGCCATAAGGTATTAGTCCGACTTTCGCCGGGTTATCCCCTAGTCAGAGGCAGGTTGGATACGCGTTACTCACCCGTGCGCCGGTCGACGACCATCGAAGCAAGCTTCAATCGTGTTCCCTCGACTTGCATGTGTTAAGCCTGTAGCTAGCGTTCAT
>cons0054|12
TCTGGTCCGTGTCTCAGTACCAGTGTGGGGGGTCAACCTCTCAGTCCCCCTACCCATCGTTGCCTTGGTAAGCCGTTACCTTACCAACCAGCTAATGGGACGCATGCCCATCTGTAATCAATAAATCTTTCCGTCCTCCCCCATGCGGAGAAAGAAGAATATAGGGTATTAGTCCGACTTTCACCGGGTTATTCCCTAATTACAGGCAGGTTGCATACGCGTTACGCACCCGTGCGCCGGTCGCCATCATCTTAGCAAGCTAAATAATGCTGCCCCTCGACTTGCATGTGTTAAGCCTATCGCTAGCGTTCAT
>cons0055|12
TCTGGTCCGTGTCTCAGTACCAGTGTGGGGGGTCAACCTCTCAGTCCCCCTACCCATCGTTGCCTTGGTAAGCCGTTACCTTACCAACCAGCTAATGGGACGCATGCCCATCTGTAATCAATAAATCTTTCCGTCCTCCCCATGCGGAGAAAGAAGAATATAGGGTATTAGTCCGACTTTCACCGGGTTACTTCCCTAATTACAGGCAGGTTGCATACGCGTTACGCCACCTGTGCGCCGGTCGCCATCTATCTAGCAAGCTAAAATAATGCTGCCCCTCGACTTGCATGTGTTAAGCCTATCGCTAGCGTTCAT
>cons0056|12
TTTGGACCGTGTCTCAGTTCCAATGTGGGGGACCTTCCTCTCAGAACCCCTACTGATCGTCGCCTTGGTGGGCCGTTACCCCGCCAACAAGCTAATCAGACGCATCCCCATCACTGACCGATGAATCTTTAATCGTCGTTGGATGCCCGCAGACGATGCCATAAGGTATTAGCCGACTTTCGCCGGGTTATCCCCTAGTCAGAGGCAGGTTGGATACGCGTTACTCACCCGTGCGCCGGTCGACGACCATCGAAGCAAGCTTCAATGTCGTTTCCCCTCGACTTGCATGTGTTAAGCCTGTAGCTAGCGTTCAT
>cons0057|12
TTTGGACCGTGTCTCAGTTCCAATGTGGGGGACCTTCCTCTCAGAACCCCTACTGATCGTCGCCTTGGTGGGCCGTTACCCCGCCAACAAGCTAATCAGACGCATCCCCATCACTGACCGATGAATCTTTAATCGTCGTTGGATGCCCGCAGACGATGCCATAAGGTATTAGTCCGACTTTCGCCGGGTTATCCCCTAGTCAGAGGCAGGTTGGATACGCGTTACTCACCCGTGCGCCGGCGACGACCATCGAAGCAAGCTTCAATGTCGTTTCCCCTCGACTTGCATGTGTTAAGCCTGTAGCTAGCGTTCAT
>cons0058|12
TCTGGTCCGTGTCTCAGTACCAGTGTGGGGGGTCAACCTCTCAGTCCCCCTACCCATCGTTGCCTTGGTAAGCCGTTACCTTACCAACCAGCTAATGGGACGCATGCCCATCTGTAATCAATAAATCTTTCCGTCCTCCCCCATGCGGAGAAAGAAGAATATAGGTATTAGTCCGACTTTCACCGGGTTATTCCCTAATTACAGGCAGGTTGCATACGCGTTACGCACCCGTGCGCCGGTCGCCATCTATCTTAGCAAGCTAAATAATGCGCCCCTCGACTTGCATGTGTTAAGCCTATCGCTAGCGTTCAT
>cons0059|12
TCTGGTCCGTGTCTCAGTACCAGTGTGGGGGGTCAACCTCTCAGTCCCCCTACCCATCGTTGCCTTGGTAAGCCGTTACCTTACCAACCAGCTAATGGGACGCATGCCCATCTGTAATCAATAAATCTTTCCGTCCTCCCCCATGCGGAGAAAGAAGAATATAGGTATTAGTCCGACTTTCACCGGGTTACTTCCCTAATTACAGGCAGGTTGCATACGCGTTACGCCACCGTGCGCCGGTCGCCATCTATCTTAGCAAGCTAAAATAATGCTGCCCCTCGACTTGCATGTGTTAAGCCTATCGCTAGCGTTCAT
>cons0060|11
TCTGGTCCGTGTCTCAGTACCAGTGTGGGGGGTCAACCTCTCAGTCCCCCTACCCATCGTTGCCTTGGTAAGCCTGTTACCTTACCAACCAGCTAATGGGACGCCATGCCCATCTGTAATCAATAAATTCCTTTCCGTCCCTCCCCATGCGGAGAAAGAAGAATATAGGTATTAGTCCGACTTTCACCGGGTTATTCCCTAATTACAGGCAGGTTGCATACGCGTTACGCCACCCGTGCGCCGGTCGCCATCTATCTTAGCAAGCTAAATAATGCTGCCCCTCGACTTGCATGTGTTAAGCCTATCGCTAGCGTTCAT
>cons0061|11
TCTGGTCCGTGTCTCAGTACCAGTGTGGGGGGTCAACCTCTCAGTCCCCCTACCCATCGTTGCCTTGGTAAGCCTTACCTTACCAACCAGCTAATGGGACGCATGCCCATCTGTAATCAATAAATCTTTCCGTCCTCCCCATGCGGAGAAAGAAGAATATAGGTATTAGTCCGACTTTCACCGGGTTATTCCCTAATTACAGGCAGGTTGCATACGCGTTACGCCACCGTGCGCCGGTCGCCATCTATCTTAGCAAGCTAAAATAATGCTGCCCCTCGACTTGCATGTGTTAAGCCTATCGCTAGCGTTCAT
>cons0062|11
TCTGGTCCGTGTCTCAGTACCAGTGTGGGGGGTCAACCTCTCAGTCCCCCTACCCATCGTTGCCTTGGTAAGCCGTTACCTTACCAACCAGCTAATGGGACGCATGCCCATCTGTAATCAATAAATCTTTCCGTCCTCCCCCATGCGGGGAAAGAAGAATATAGGGTATTAGTCCGACTTTCACCGGGTTATTCCCTAATTACAGGCAGGTTGCATACGCGTTACGCACCCGTGCGCCGGTGCCATCTATCTTAGCAAGCTAAAATAATGCTGCCCCTCGACTTGCATGTGTTAAGCCTATCGCTAGCGTTCAT
>cons0063|11
TCTGGTCCGTGTCTCAGTACCAGTGTGGGGGGTCAACCTCTCAGTCCCCCTACCCATCGTTGCCTTGGTAAGCCGTTACCTTACCAACCAGCTAATGGGACGCATGCCCATCTGTAATCAATAAATCTTTCCGTCCTCCCCCATGCGGAGAAAGAAGAATATAGGTATTAGTCCGACTTTCACCGGGTTATTCCCTAATTACAGGCAGGTTCGCATACGCGTTACGCACCGTGCGCCGGTCGCCATCTATCTTAGCAAGCTAAATAATGCTGCCCCTCGACTTGCATGTGTTAAGCCTATCGCTAGCGTTCAT
>cons0064|11
TTTGGACCGTGTCTCAGTTCCAATGTGGGGGACCTTCCTCTCAGAACCCCTACTGATCGTCGCCTTGGTGGGCCGTTACCCCGCCAACAAGCTAATCAGACGCATCCCCATCACTGACCGATGAATCTTTAATCGTCGTTGGATGCCCGCAGACGATGCCATAAGGTATTAGTCCGACTTTCGCCGGGTTATCCCCTAGTCAGAGGCAGGTTGGATACGCGTTACTCACCCGTGCGCCGGTCGACGACCATCGAAGCAAGCTTCAATGTCGTTTCCCCTCGACTTGCATGTGTTAACCTGTACGCTAGCGTTCAT
>cons0065|11
TCTGGTCCGTGTCTCAGTACCAGTGTGGGGGGTCAACCTCTCAGTCCCCCTACCCATCGTTGCCTTGGTAAGCCGTTACCTTACCAACCAGCTAATGGGACGCATGCCCATCTGTAATCAATAAATCTTTCCGTCCTCCCCCATGCGGAGAAAGAAGAATATAGGTATTAGTCCGACTTTCACCGGGTTATTCCCTAATTACAGGCAGGTTGCATACGCGTTACGCCACTGTGCGCCGGTCGCCTCTATCTAGCAAGCTAAATAATGCTGCCCCTCGACTTGCATGTGTTAAGCCTATCGCTAGCGTTCAT
>cons0066|11
TCTGGTCCGTGTCTCAGTACCAGTGTGGGGGTCAACCTCTCAGTCCCCCTACCCATCGTTGCCTTGGTAAGCCGTTACCTTACCAACCAGCTAATGGGACGCATGCCCATCTGTAATCAATAAATCTTTCCGTCCTCCCCATGCGGAGAAAGAAGAATATAGGTATTAGTCCGACTTTCACCGGGTTATTCCCTAATTACAGGCAGGTTGCTATACGCGTTACGCCACCGTGCGCCGGTCGCCATCTATCTTAGCAAGCTAAAATAATGCGACCCCTCGACTTGCATGTGTTAAGCCTATCGCTAGCGTTCAT
>cons0067|10
TTTGGACCGTGTCTCAGTTCCAATGTGGGGGACCTTCCTCTCAGAACCCCTACTGATCGTCGCCTTGGTGGGCCGTTACCCCGCCAACAAGCTAATCAGACGCATCCCCATCACTGACCGATGAATCTTTAATCGTCGTTGGATGCCCGCAGACGATGCCATAAGGTATTAGTCCGACTTTCGCCGGGTTATCCCCTAGCAGAGGCAGGTTGGATACGCGTTACTCACCCGTGCGCCGGTCGACGACCATCGAAGCAAGCTTCAATGTCGTTTCCCCTCGACTTGCATGTGTTAAGCCTGTAGCTAGCGTTCAT
>cons0068|10
TTTGGACCGTGTCTCAGTTCCAATGTGGGGGACCTTCCTCTCACGAACCCTACTGATCGTCGCCTTGGTGGGCCGTTACCCCGCCAACAAGCTAATCAGACGCATCCCCATCACTGACCGATGAATCTTTAATCGTCGTTGGATGCCCGCAGACGATGCCATAAGGTATTAGTCCGACTTTCGCCGGGTTATCCCCTAGTCAGAGGCAGGTTGGATACGCGTTACTCACCCGTGCGCCGGTCGACGACCATCGAAGCAAGCTTCAATGTCGTTCCCTCGACTTGCATGTGTTAAGCCTGTAGCTAGCGTTCAT
>cons0069|10
TCTGGGCCGTGTCTCAGTCCCAGTGTGGCCGATCACCCTCTCAGGTCGGCTATGTATCGTTGCCTTGGTGAGCCGTTACCTCACCAACTAGCTAATACAACGCAGGTCCATCTGGTAGTGATGCTCTTGCACCTTTTAAACATCTACCATGCAGTAAATGTTCTTATACGGTATTAGCTATCGTTTCCAATAGTTATCCCCCGCTACCGGCAGGTTACCTACGCGTTACTCACCCGTTCGCAACTCACAGAATACGGTGTAGTAAACTACGGTGCATCCTGTGCGTTCTACTTGCATGTATTAGGCACGCCGCCAGCGTTCGT
>cons0070|10
TCTGGTCCGTGTCTCAGTACCAGTGTGGGGGGTCAACCTCTCAGTCCCCCTACCCATCGTTGCCTTGGTAAGCCGTTACCTTACCAACCAGCTAATGGGACGCATGCCCATCTGTAATCAATAAATCTTTCCGTCCTCCCCATGCGGAGAAAGAAGAATATAGGGTATTAGTCCGACTTTCACCGGGTTACTTCCCTAATTACAGGCAGGTTGCATACGNCGCTTACGCCACCGTGCGCCGGTCGCCATCTATCTTAGCAAGCTAAAATAATGCTGCCCCTCGACTTGCATGTGTTAAGCCTATCGCTAGCGTTCAT
>cons0071|10
TTTGGACCGTGTCTCAGTTCCAATGGTGGGGGACCTTCCTCTCACGAACCCTACTGATCGTCGCCTTGGTGGGCCGTTACCCCGCCAACAAGCTAATCAGACGCATCCCCATCACTGACCGATGAATCTTTAATCGTCGTTGGATGCCCGCAGACGATGCCATAAGGTATTAGTCCGACTTTCGCCGGGTTATCCCCTAGTCAGAGGCAGGTTGGATACGCGTTACTCACCCGTGCGCCGGTCGACGACCATCGAAGCAAGCTTCAATGTCGTTTCCCCTCGACTTGCATGTGTTAAGCCTGTAGCTAGCGTTCAT
>cons0072|10
TTTGGACCGTGTCTCAGTTCCAATGTGGGGGACCTTCCTCTCAACGAACCCTACTGATCGTCGCCTTGGTGGGCCGTTACCCCGCCAACAAGCTAATCAGACGCATCCCCATCACTGACCGATGAATCTTTAATCGTCGTTGGATGCCCGCAGACGATGCCATAAGGTATTAGTCCGACTTTCGCCGGGTTATCCCCTAGTCAGAGGCAGGTTGGATACGCGTTACTCACCCGTGCGCCGGTCGACGACCATCGAAGCAAGCTTCAATCGTCGTTTCCCTCGACTTGCATGTGTTAAGCCTGTAGCTAGCGTTCAT
>cons0073|10
TCTGGTCCGTGTCTCAGTACCAGTGTGGGGGGCAACCTCTCAGTCCCCCTACCCATCGTTGCCTTGGTAAGCCGTTACCTTACCAACCAGCTAATGGGACGCATGCCCATCTGTAATCAATAAATCTTTCCGTCCTCCCCATGCGGAGAAAGAAGAATATAGGGTATTAGTCCGACTTTCACCGGGTTATTCCCTAATTACAGGCAGGTTGCATACGCGTTACGCCACCGTGCGCCGGTCGCCATCTATCTTAGCAAGCTAAATAATGCTGCCCCTCGACTTGCATGTGTTAAGCCTATCGCTAGCGTTCAT
>cons0074|10
TCTGGTCCGTGTCTCAGTACCAGTGTGGGGGGTCAACCTCTCAGTCCCCCTACCCATCGTTGCCTTGGTAAGCCGTTACCTTACCAACCAGCTAATGGGACGCATGCCCATCTGTAATCAATAAATCTTTCCGTCCTCCCCATGCGGAGAAAGAAGAATATAGGTATTAGTCCGACTTTCACCGGGTTATTCCCTAATTACAGGCAGGTTGCTATACGCGTTACGCCACCGTGCGCCGGTCGCCATCTATCTAGCAAGCTAAAATAATGCTGCCCCTCGACTTGCATGTGTTAAGCCTATCGCTAGCGTTCAT
>cons0075|10
TTTGGACCGTGTCTCAGTTCCAATGTGGGGGACCTTCCTCTCAGAACCCCTACTGATCGTCGCCTTGGTGGGCCGTTACCCCGCCAACAAGCTAATCAGACGCATCCCCATCACTGACCGATGAATCTTTAATCGTCGTTGGATGCCCGCAGACGATGCCATAAGGTATTAGTCCGACTTTCGCCGGGTTATCCCCTAGTCAGAGGCGGGTTGGATACGCGTTACTCACCCGTGCGCCGGTCGACGACCATCGAAGCAAGCTTCAATGTCGTTTCCCCTCGACTTGCATGTGTTAAGCCTGTAGCTAGCGTTCAT
