# Supplementary material for: Rapid 16S rRNA Next-Generation Sequencing of Polymicrobial Clinical Samples for Diagnosis of Complex Bacterial Infections
Source: PLoS One. 2013 May 29;8(5):e65226. doi: 10.1371/journal.pone.0065226 (PMC3666980; doi:10.1371/journal.pone.0065226)
Supplement: File S1 — De-noised sequences. (TGZ) [file pone.0065226.s002.gz › denoised/ntc_denoised.fasta]

>cons0001|1837
ATTGAACGCTGGCGGCATGCCTTACACATGCAAGTCGAACGGCAGCGCGGACTTCGGTCT
GGCGGCGAGTGGCGAACGGGTGAGTAATACATCGGAACGTACCCTGTTGTGGGGGATAAC
TAGTCGAAAGATTAGCTAATACCGCATACGACCTGAGGGTGAAAGTGGGGGACCGCAAGG
CCTCACGCAGCAGGAGCGGCCGATGTCTGATTAGCTAGTTGGTGGGGTAAAGGCCCACCA
AGGCGACGATCAGTAGCTGGTCTGAGAGGACGATCAGCCACACTGGGACTGAGACACGGC
CCAGA
>cons0002|179
ATTGAACGCTGGCGGCATGCCTTACACATGCAAGTCGAACGGCAGCACGGGGCAACCCTG
GTGGCGAGTGGCGAACGGGTGAGTAATACATCGGAACGTGTCCTGTAGTGGGGGATAGCC
CGGCGAAAGCCGGATTAATACCGCATACGCTCTACGGAGGAAAGGGGGGGATCTTAGGAC
CTCCCGCTACAGGGGCGGCCGATGGCAGATTAGCTAGTTGGTGGGGTAAAGGCCTACCAA
GGCGACGATCTGTAGCTGGTCTGAGAGGACGACCAGCCACACTGGGACTGAGACACGGCC
CAGA
>cons0003|123
ATTGAACGCTGGCGGCATGCCTTACACATGCAAGTCGAACGGCAGCATGATCTAGCTTGC
TAGATTGATGGCGAGTGGCGAACGGGTGAGTAATACATCGGAACGTGCCCTGTAGTGGGG
GATAACTAGTCGAAAGATTAGCTAATACCGCATACGACCTGAGGGTGAAAGTGGGGGACC
GCAAGGCCTCATGCTATAGGAGCGGCCGATGTCTGATTAGCTAGTTGGTGGGGTAAAGGC
CCACCAAGGCGACGATCAGTAGCTGGTCTGAGAGGACGATCAGCCACACTGGGACTGAGA
CACGGCCCAGA
>cons0004|102
ATTGAACGCTGGCGGCATGCCTTACACATGCAAGTCGAACGGTAACAGGTCTTCGGACGC
TGACGAGTGGCGAACGGGTGAGTAATACATCGGAACGTGCCCAGTCGTGGGGGATAACTA
CTCGAAAGAGTAGCTAATACCGCATACGATCTGAGGATGAAAGCGGGGGACCTTCGGGCC
TCGCGCGATTGGAGCGGCCGATGGCAGATTAGGTAGTTGGTGGGATAAAAGCTTACCAAG
CCGACGATCTGTAGCTGGTCTGAGAGGACGACCAGCCACACTGGGACTGAGACACGGCCC
AGA
>cons0005|70
ATTGAACGCTGGCGGCATGCCTTACACATGCAAGTCGAACGGCAGCACGGGAGCTTGCTC
CTGGTGGCGAGTGGCGAACGGGTGAGTAATATATCGGAACGTACCCTAGAGTGGGGGATA
ACGCAGCGAAAGTTGCGCTAATACCGCATACGATCTACGGATGAAAGTGGGGGATCGCAA
GACTCATGCTCATGGAGCGGCCGATATCTGATTAGCTAGTTGGTGGGGTAAAAGCCTACC
AAGGCATCGATCAGTAGCTGGTCTGAGAGGACGACCAGCCACACTGGAACTGAGACACGG
TCCAGA
>cons0006|44
ATGAACGCTAGCGGCAGGCTTAATACATGCAAGTCGAGGGGCAGCACGGTATAGCAATAT
ATGGGTGGCGACCGGCAAACGGGTGCGGAACACGTACACAACCTTCCGGTGAGCGGGGGA
TAGCCCAGAGAAATTTGGATTAATACCCCATACTATAATGATCAGGCATCTGGTTATTAT
CAAAGGCTTCGGCCGCTTATTGATGGGTGTGCGTCTGATTAGGTAGTTGGCGGGGTAGAG
GCCCACCAAGCCTACGATCAGTAGCTGATGTGAGAGCATGATCAGCCACACGGGCACTGA
GACACGGGCCCGA
>cons0007|37
ATTGAACGCTGGCGGCATGCCTTACACATGCAAGTCGAACGGTAACAGGTTAAGCTGACG
AGTGGCGAACGGGTGAGTAATATATCGGAACGTGCCCAGTCGTGGGGGATAACTGCTCGA
AAGAGCAGCTAATACCGCATACGACCTGAGGGTGAAAGCGGGGGATCGCAAGACCTCGCG
CGATTGGAGCGGCCGATATCAGATTAGGTAGTTGGTGGGGTAAAGGCCCACCAAGCCAAC
GATCTGTAGCTGGTCTGAGAGGACGACCAGCCACACTGGGACTGAGACACGGCCCAGA
>cons0008|20
ATTGAACGCTGGCGGCATGCCTTACACATGCAAGTCGAACGGCAGCAGCGGGGCGAACCC
TGGTGGCGAGTGGCGAACGGGTGAGTAATACATCGGAACGTGTCCTGTAGTGGGGGATAG
CCCGGCGAAAGCCGGATTAATACCGCATACGCTCTACGGAGGAAAGGGGGGGATCTTAGG
ACCTCCCGCTACAGGGGCGGCCGATGGCAGATTAGCTAGTTGGTGGGGTAAAGGCCTACC
AAGGCGACGATCTGTAGCTGGTCTGAGAGGACGACCAGCCACACTGGGACTGAGACACGG
CCCAGA
>cons0009|19
ATTGAACGCTGGCGGCATGCCTTACACATGCAAGTCGAACGGCAGCGCGGACTTCGGTCT
GGCGGCGAGTGGCGAACGGGTGAGTAATACATCGGAACGTCACCGTTGTGGGGGATAACT
AGTCGAAAGATTAGCTAATACCGCATACGACCTGAGGGTGAAAGTGGGGGACCGCAAGGC
CTCACGCAGCAGGAGCGGCCGATGTCTGATTAGCTAGTTGGTGGGGTAAAGGCCCACCAA
GGCGACGATCAGTAGCTGGTCTGAGAGGACGATCAGCCACACTGGGACTGAGACACGGCC
CAGA
>cons0010|15
ATGAACGCTAGCGGCAGGCTTAATACATGCAAGTCGAGGGGCAGCACGATATAGCAATAT
ATGGGTGGCGACCGGCAAACGGGTGCGGAACACGTACACAACCTTCCGGTGAGAGGGGGA
TAGCCCAGAGAAATTTGGATTAATACCCCATATTATAATGGTCAGGCATCTGATTATTAT
CAAAGGCTTCGGCCGCTTATTGATGGGTGTGCGTCTGATTAGGTAGTTGGCGGGGTAGAG
GCCCACCAAGCCTGCGATCAGTAGCTGATGTGAGAGCATGATCAGCCACACGGGCACTGA
GACACGGGCCCGA
>cons0011|11
ATTGACGCTGGCGGCATGCCTTACACATGCAAGTCGAACGGCAGCACGGGGGCAACCCTG
GTGGCGAGTGGCGAACGGGTGAGTAATACATCGGAACGTGTCCTGTAGTGGGGGATAGCC
CGGCGAAAGCCGGATTAATACCGCATACGCTCTACGGAGGAAAGGGGGGGATCTTAGGAC
CTCCCGCTACAGGGGCGGCCGATGGCAGATTAGCTAGTTGGTGGGGTAAAGGCCTACCAA
GGCGACGATCTGTAGCTGGTCTGAGAGGACGACCAGCCACACTGGGACTGAGACACGGCC
CAGA
>cons0012|10
AATGAACGCTGGCGGCATGCCTAACACATGCAAGTCGAACGAAGGCTTCGGCCTTAGTGG
CGCACGGGTGCGTAACGCGTGGGAATCTGCCCTCAGGTTCGGAATAACAGCGAGAAATTG
CTGCTAATACCGGATGATATCGCGAGATCAAAGATTTATCGCCTGAGGATGAGCCCGCGT
AGGATTAGCTAGTTGGTGTGGTAAAGGCGCACCAAGGCGACGATCCTTAGCTGGTCTGAG
AGGATGATCAGCCACACTGGGACTGAGACACGGCCCAGA
>cons0013|9
ATTGAACGCTGGCGGCATGCCTTACACATGCAAGTCGAACGGAGCAGTGATCTAGCTTGC
TAGATTGATGGCGAGTGGCGAACGGGTGAGTAATACATCGGAACGTGCCCTGTAGTGGGG
GATAACTAGTCGAAAGATTAGCTAATACCGCATACGACCTGAGGGTGAAAGTGGGGGACC
GCAAGGCCTCATGCTATAGGAGCGGCCGATGTCTGATTAGCTAGTTGGTGGGGTAAAGGC
CCACCAAGGCGACGATCAGTAGCTGGTCTGAGAGGACGATCAGCCACACTGGGACTGAGA
CACGGCCCAGA
>cons0014|7
ATTGTAACGCTGGCGGCATGCCTTACACATGCAAGTCGAACGGCAGCACGGGGCAACCCT
GGTGGCGAGTGGCGAACGGGTGAGTAATACATCGGAACGTGTCCTGTAGTGGGGGATAGC
CCGGCGAAAGCCGGATTAATACCGCATACGCTCTACGGAGGAAAGGGGGGGATCTTAGGA
CCTCCCGCTACAGGGGCGGCCGATGGCAGATTAGCTAGTTGGTGGGGTAAAGGCCTACCA
AGGCGACGATCTGTAGCTGGTCTGAGAGGACGACCAGCCACACTGGGACTGAGACACGGC
CCAGA
>cons0015|7
ATTGAACGCTGGCGGCATGCCTTACACATGCAAGTCGAACGGCAGCGCGGACTTCGGTCT
GGCGGCGAGTGGCGAACGGGTGAGTAATACATCGGAACGTACCCTGTTGTGGGGGATAAC
TAGTCGAAAGATTAGCTAATACCGCATACGACCTGAGGGTGAAAGTGGGGGACCGCAAGG
CCTCACGCAGCAGGGGCGGCCGATGTCTGATTAGCTAGTTGGTGGGGTAAAGGCCCACCA
AGGCGACGATCAGTAGCTGGTCTGAGAGGACGATCAGCCACACTGGGACTGAGACACGGC
CCAGA
>cons0016|7
ATTGAACGCTGGCGGCATGCCTTACACATGCAAGTCGAACGGCAGCACGGGGGCAACCCT
GGTGGCGAGTGGCGAACGGGTGAGTAATACATCGGAACGTGTCCTGTAGTGGGGGATAGC
CCGGCGAAAGCCGGATTAATACCGCATACGCTCTACGGAGGAAAGGGGGGGATCTTAGGA
CCTCCCGCTACAGGGGCGGCCGATGGCAGATTAGCTAGTTGGTGGGGTAAAGGCCTACCA
AGGCGACGATCTGTAGCTGGTCTGAGAGGACGACCAGCCACACTGGGACTGAGACACGGC
CCAGA
>cons0017|6
ATTGAACGCTGGCGGCAGGCCTAACACATGCAAGTCGAGCGGATGAAGGGAGCTTGCTCC
TGGATTCAGCGGCGGACGGGTGAGTAATGCCTAGGAATCTGCCTGGTAGTGGGGGATAAC
GTCCGGAAACGGGCGCTAATACCGCATACGTCCTGAGGGAGAAAGTGGGGGATCTTCGGA
CCTCACGCTATCAGATGAGCCTAGGTCGGATTAGCTAGTTGGTGGGGTAAAGGCCTACCA
AGGCGACGATCCGTAACTGGTCTGAGAGGATGATCAGTCACACTGGAACTGAGACACGGT
CCAGA
>cons0018|5
ATTGAACGCTGGCGGCATGCCTTACACATGCAAGTCGAACGGCAGCGCGGACTTCGGTCT
GGCGGCGAGTGGCGAACGGGTGAGTAATACATCGGAACGTACCCTGTTGTGGGGATAACT
AGTCGAAAGATTAGCTAATACCGCATACGACCTGAGGGTGAAAGTGGGGGACCGCAAGGC
CTCACGCAGCAGGAGCGGCCGATGTCTGATTAGCTAGTTGGTGGGGTAAAGGCCCACCAA
GGCGACGATCAGTAGCTGGTCTGAGAGGACGATCAGCCACACTGGGACTGAGACACGGCC
CAGA
>cons0019|5
ATTGAACGCTGGCGGCATGCCTTACGACATGCAAGTTCGAACGGCAGCGCGGACTTCGGT
CTGGCGGCGAGTGGCGAACGGGTGAGTAATACAGTCGGAACGTACCCTGTTGTGGGGATA
ACTAGTCGAAAGAGTTAGCTAATACCGCATACGACCTGAGGGTGAAAGTGGGGGACCGCA
AGGCCTCACGCAGGCAGGAGCGGCCGATGTCTGATTAGCTAGTTGGTGGGGTAAAGGCCC
ACCAAGGCGACGATCAGTAGCTGGTCTGAGAGGACGATCAGCCACACTGGGACTGAGACA
CGGCCCAGA
>cons0020|5
ATTGAACGCTGGCGGCATGCCTTACACATGCAAGTCGAACGGCAGCGCGGACTTCGGTCT
GGCGGCGAGTGGCGAACGGGTGAGTAATACATCGGAACGTACCCGTTGTGGGGGATAACT
AGTCGAAAGATTAGCTAATACCGCATAGACCTGAGGGTGAAAGTGGGGGACCGCAAGGCC
TCACGCAGCAGGAGCGGCCGATGTCTGATTAGCTAGTTGGTGGGGTAAAGGCCCACCAAG
GCGACGATCAGTAGCTGGTCTGAGAGGACGATCAGCCACACTGGGACTGAGACACGGCCC
AGA
>cons0021|5
ATTGAACGCTGGCGGCATGCCTTACACATGCAAGTCGAACGGCAGCATGATCTAGCTTGC
TAGATTGATGGCGAGTGGCGAACGGGTGAGTAATACATCGGAACGTGCCCTGTAGTGGGG
ATAACTAGTCGAAAGATTAGCTAATACCACATACGACCTGAGGGTGAAAGTGGGGGACCG
CAAGGCCTCATGCTATAGGAGCGGCCGATGTCTGATTAGCTAGTTGGTGGGGTAAAGGCC
CACCAAGGCGACGATCAGTAGCTGGTCTGAGAGGACGATCAGCCACACTGGGACTGGGAC
ACGGCCCAGA
>cons0022|5
ATTGAACGCTGGCGGCATGCCTTACACATGCAAGTCGAACGGCAGCGCGGACTTCGGTCT
GGCGGCGAGTGGCGAACGGGTGAGTAATACATCGGAACGTACCCTGTTGTGGGGGATAAC
TAGTCGAAAGATTAGCTAATACCGCATACGACCTGAGGGTGAAAGTGGGGGACCGCAAGG
CCTCACGCAGCAGGAGCGGCCGATGTCTGATTAGCTAGTTGGTGGGGTAAAGGCCCACCA
AGGCGACGATCAGTAGCTGGTCTGAGAGGACGATCAGCCACACTGGGACTGAGACACGGC
TCAGA
>cons0023|4
ATTGAACGCTGGCGGCATGCCTTACACATGCAAGTCGAACGGCAGCGCGGACTTCGGTCT
GGCGGCGAGTGGCGAACGGGTGAGTAATACATCGGAACGTACCCTGTTGTGGGGGATAAC
TAGTCGAAAGATTAGCTAATACCGCATACGACCTGAGGGTGAAAGTGGGGGACCGCAAGG
CCTCACGCAGCAGGAGCGGCCGATGTCTGATTAGCTAGTTGGTGGGGTAAAGGCCCACCG
AGGCGACGATCAGTAGCTGGTCTGAGAGGACGATCAGCCACACTGGGACTGAGACACGGC
CCAGA
>cons0024|4
ATTGACGCTGGCGGCATGCCTTACACATGCAAGTCGAACGGCAGCGCGGACTTCGGTCGG
CGGCGAGTGGCGAACGGGTGAGTAATACATCGGAACGTACCCTGTTGTGGGGGATAACTA
GTCGAAAGATTAGCTAATACCGCATACGACCTGAGGGTGAAAGTGGGGGACCGCAAGGCT
CACGCAGCAGGAGCGGCCGATGTCTGATTAGCTAGTTGGTGGGGTAAAGGCCCACCAAGG
CGACGATCAGTAGCTGGTCTGAGAGGACGATCAGCCACACTGGGACTGAGACACGGCCCA
GA
>cons0025|4
ATTGACGCTGGCGGCATGCCTTACACATGCAAGTCGAACGGCAGCGCGGACTTCGGTCTG
GCGGCGAGTGGCGAACGGGTGAGTAATACATCGGAACGTACCCTGTTGTGGGGATAACTA
GTCGAAAGAGTTAGCTAATACCGCATACGACCTGAGGGTGAAAGTGGGGGACCGCAAGGC
CTCACGCAGCAGGAGCGGCCGATGTCTGATTAGCTAGTTGGTGGGGTAAAGGCCCACCAA
GGCGACGATCAGTAGCTGGTCTGAGAGGACGATCAGCCACACTGGGACTGAGACACGGCC
CAGA
>cons0026|4
ATTGAACGCTGGCGGCATGCCTTACACATGCAAGTCGAACGGCAGCGCGGACTTCGGTCT
GGCGGCGAGTGGCGAACGGGTGAGTAATACATCGGAACGTACCCTGTTGTGGGGATAACT
AGTCGAAAGATTAGCTAATACCGCATACGACCTGAGGGTGAAAGTGGGGGACCGCAAGGC
CTCACGCAGCAGGAGCGGCCGATGTCTGATTAGCTAGTTGGTGGGTAAAGGCCCACCAAG
GCGACGATCAGTAGCTGGTCTGAGAGGACGATCAGCCACACTGGGACTGAGACACGGCCC
AGA
>cons0027|4
ATTGAACGCTGGCGGCATGCCTTACACATGCAAGTCGAACGGCAGCGCGGACTTGGTCTG
GCGGCGAGTGGCGAACGGGTGAGTAATACATCGGAACGTACCCTGTTGTGGGGATAACTA
GTCGAAAGATTAGCTAATACCGCATACGACCTGAGGGTGAAAGTGGGGGACCGCAAGGCC
TCACGCAGCAGGAGCGGCCGATGTCNGATTAGCTAGTTGGTGGGGTAAAGGCCCACCAAG
GCGACGATCAGTAGCTGGTCTGAGAGGACGATCAGCCACACTGGGACTGAGACACGGCCC
AGA
>cons0028|4
ATTGAACGCTGGCGGCATGCCTTACACATGCAAGTCGAACGGCAGCGCGGACTTCGGTCT
GGCGGCGAGTGGCGAACGGGTGAGTAATACATCGGAACGTACCCTGTTGTGGGGGATAAC
TAGTCGAAANGATTAGCTAATACCGCATACGACCTGAGGGTGAAAGTGGGGGACCGCAAG
GCCTCACGCAGCAGGAGCGGCCGATGTCTGATTAGCTAGTTGGTGGGGTAAAGGCCCACC
AAGGCGACGATCAGTAGCTGGTCTGAGAGGACGATCAGCCACACTGGGACTGAGACACGG
CCCAGA
>cons0029|3
ATTGAACGCTGGCGGCATGCCTTACACATGCAAGTCAACGGCAGGCGCGGACTTCGGTCT
GGCGGCGAGTGGCGAACGGGTGAGTAATACATCGGAACGTACCCTGTTGTGGGGGATAAC
TAGTCGAAAGATTAGCTAATACCGCATACGACCTGAGGGTGAAAGTGGGGGACCGCAAGG
CCTCACGCAGCAGGAGCGGCCGATGTCTGATTAGCTAGTTGGTGGGGTAAAGGCCCACCA
AGGCGACGATCAGTAGCTGGTCTGAGAGGACGATCAGCCACACTGGGACTGAGACACGGC
CCAGA
>cons0030|3
ATTGAACGCTGGCGGCATGCCTTACACATGCAAGTCGAACGGCAGCGCGGACTTCGGTCT
GGCGGCGAGTGGCGAACGGGTGAGTAATACATCGGAACGTCACCTGTTGTGGGGATAACT
AGTCGAAAGATTAGCTAATACCGCATACGACCTGAGGGTGAAAGTGGGGGACCGCAAGGC
CTCACGCAGCAGGAGCGGCCGATGTCTGATTAGCTAGTTGGTGGGGTAAAGGCCCACCAA
GGCGACGATCAGTAGCTGGTCTGAGAGGACGATCAGCCACACTGGGACTGAGACACGGCC
CAGA
>cons0031|3
AGTTGAACNGCTGGCGGCATGCCTTACACATGCAAGTCGAACGGCAGCGCGGACTTCGGT
CTGGCGGCGAGTGGCGAACGGGTGAGTAATACATCGGAACGTACCCTGTTGTGGGGATAA
CTAGTCGAAAGATTAGCTAATACCGCATACGACCTGAGGGTGAAAGTGGGGACCGCAAGG
CCTCACGCAGCAGGAGCGGCCGATGTCTGATTAGCTAGTTGGTGGGGTAAAGGCCCACCA
AGGCGACGATCAGTAGCTGGTCTGAGAGGACGATCAGCCACACTGGGACTGAGACACGGC
CCAGA
>cons0032|3
ATTGAACGCTGGCGGCATGCCTTACACATGCAAGTCGAACGGCAGCGCGGACTTGGTCTG
GCGGCGAGTGGCGAACGGGTGAGTAATACATCGGAACGTACCCTGTTGTGGGGGATAACT
AGTCGAAAGATTAGCTAATACCGCATACGACCTGAGGGTGAAAGTGGGGGACCGCAAGGC
CTCACGCAGCAGGAGCGGCCGATGTCTGATTAGCTAGTTGGTGGGGTAAAGGCCCACCAA
GGCGACGATCAGTAGCTGGTCTGAGAGGACGATCAGCCACACTGGGACTGAGACACGGCC
CAGA
>cons0033|3
ATTGAACGCTGGCGGCATAGCCTTACGACATGCAAGTCGAACGGCAGCACGGGGCAACCC
TGGTGGCGAGTGGCGAACGGGTGAGTAATACATCGGAACGTGTCCTGTAGTGGGGATAGC
CCGGCGAAAGCCGGATTAATACCGCATACGCTCTACGGAGGAAAGGGGGGGATCTTAGGA
CCTCCCGCTACAGGGGCGGCCGATGGCAGATTAGCTAGTTGGTGGGGTAAAGGCCTACCA
AGGCGACGATCTGTAGCTGGTCTGAGAGGACGACCAGCCACACTGGGACTGAGACACGGC
CCAGA
>cons0034|3
ATTGAACGCTGGCGGCATGCCTTACACATGCAAGTCGAACGGCAGCGCGGACTTCGGTCT
GGCGGCGAGTGGCGAACGGGTGAGTAATACATCGGAACGTACCCTGTTGTGGGGGATAAC
TAGTCGAAAGATTAGCTAATACCGCATACGACCTGAGGGTGAAAGTGGGGGACCGCAAGG
CCTCACGCAGCAGGAGCGGCCGATGTCTGATTAGCTAGTTGGTGGGGTAAAGGCCTACCA
AGGCGACGATCAGTAGCTGGTCTGAGAGGACGATCAGCCACACTGGGACTGAGACACGGC
CCAGA
>cons0035|3
ATTGAACGCTGGCGGCATGCCTTACACATGCAAGTCGAACGGCAGCGCGGACTTCGGTCT
GGCGGCGAGTGGCGAACGGGTGAGTAATACATCGGAACGTACCCTGTTGTGGGGGATAAC
TAGTCGAAAGATTAGCTAATACCGCATACGACCTGAGGGTGAAAGTGGGGGACCGCAAGG
CCTCACGCAGCAGGAGCGGCCGATGTCTGATTAGCTAGTTGGTGGGGTAAAGGCCCACCA
AGGCGGCGATCAGTAGCTGGTCTGAGAGGACGATCAGCCACACTGGGACTGAGACACGGC
CCAGA
>cons0036|3
ATTGAACGCTGGCGGCATGCCTTACACATGCAAGTCGAACGGCAGCGCGGACTTCGGTCT
GGCGGCGAGTGGCGAACGGGTGAGTAATACATCGGAACGTACCCTGTTGTGGGGATAACT
AGTCGAAAGATTAGCTAATACCGCATACGACCTGAGGGTGAAAGTGGGGGACCGCAAGGC
CTCACGCAGCAGGAGCGGCCGATGTCTGATTAGCTAGTTGGTGGGGTAAAGGCCCACCAA
GGCGACGATCAGTAGCTGGTCTGAGAGGACGATCAGCCACACTGGGACTGAGATACGGCC
CAGA
>cons0037|3
ACGAACGCTGGCGGCGTGCCTAATACATGCAAGTAGAACGCTGAAGGAGGAGCTTGCTTC
TCTGGATGAGTTGCGAACGGGTGAGTAACGCGTAGGTAACCTGCCTGGTAGCGGGGGATA
ACTATTGGAAACGATAGCTAATACCGCATAATAGTAGATGTTGCATGACATTTGCTTAAA
AGGTGCAAATTGCATCACTACCAGATGGACCTGCGTTGTATTAGCTAGTTGGTGGGGTAA
CGGCTCACCAAGGCGACGATACATAGCGACCTGAGAGGGTGATCGGCCACACTGGGACTG
AGACACGGCCCAGA
>cons0038|3
ATGAACGCTAGCGGCAGGCTTAATACATGCAAGTCGAGGGGCAGCAGCTTTATAGCAATA
TAGAGGCTGGCGACCGGCAAACGGGTGCGGAACACGTACACAACCTTCCTTGAATAGGGG
GATAGCCCATAGAAATGTGGATTAATACCCCGTAATATAGCGGTGTGGCATCACACTGTT
ATTATAGTTTCGGCGATTCGAGATGGGTGTGCGGCTGATTAGGTAGTTGGCGGGGTAAAG
GCCCACCAAGCCTTCGATCAGTAGCTGATGTGAGAGCATGATCAGCCACACGGGCACTGA
GACACGGGCCCGA
>cons0039|3
ATTGAACGCTGGCGGCATAGCCGTTACACATGCAAGTCGAACGGCAGCACGGGGCAACCC
TGGTGGCGAGTGGCGAACGGGTGAGTAATACATCGGAACGGTGTCCTGTAGTGGGGGATA
GCCCGGCGAAAGCCGGATTAATACCGCATACGCTCTACGGAGGAAAGGGGGGGATCTTAG
GACCTCCCGCTACAGGGGCGGCCGATGGCAGATTAGCTAGTTGGTGGGGTAAAGGCCTAC
CAAGGCGACGATCTGTAGCTGGTCTGAGAGGACGACCAGCCACACTGGGACTGAGACACG
GCCCAGA
>cons0040|3
ATTGAACGCTGGCGGCGTGCCTTACACATGCAAGTCGAACGGCAGCGCGGACTTCGGTCT
GGCGGCGAGTGGCGAACGGGTGAGTAATACATCGGAACGTACCCTGTTGTGGGGAGTAAC
TAGTCGAAAGATTAGCTAATACCGCATACGACCTGAGGGTGAAAGTGGGGGACCGCAAGG
CCTCACGCAGCAGGAGCGGCCGATGTCTGATTAGCTAGTTGGTGGGGTAAAGGCCCACCA
AGGCGACGATCAGTAGCTGGTCTGAGAGGACGATCAGCCACACTGGGACTGAGACACGGC
CCAGA
>cons0041|3
ATTGAACGCTGGCGGCATGCCTTACACATGCAAGTCGAACGGCAGCGCGGACTTCGGTCT
GGCGGCGAGTGGCGAACGGGTGAGTAATACATCGGAACGTACCCTGTTGTGGGGAGTAAC
TAGTCGAAAGATTAGCTAATACCGCATACGACCTGAGGGTGAAAGTGGGGACCGCAAGGC
CTCACGCAGCAGGAGCGGCCGATGTCTGATTAGCGTAGTTGGTGGGGTAAAGGCCCACCA
AGGCGACGATCAGTAGCTGGTCTGAGAGGACGATCAGCCACACTGGGACTGAGACACGGC
CCAGA
>cons0042|3
ATTTGAACGCTGGCGGCATGCCTTACACATGCAAGTCGAACGGCAGCGCGGACTTCGGTC
TGGCGGCGAGTGGCGAACGGGTGAGTAATACATCGGAACGTACCCTGTTGTGGGGGATAA
CTAGTCGAAAGATTAACTAATACCGCATACGACCTGAGGGTGAAAGTGGGGGACCGCAAG
GCCTCACGCAGCAGGAGCGGCCGATGTCTGATTAGCTAGTTGGTGGGGTAAAGGCCCACC
AAGGCGACGATCAGTAGCTGGTCTGAGAGGACGATCAGCCACACTGGGACTGAGACACGG
CCCAGA
>cons0043|3
ATTGAACGCTGGCGGCATGCCTTACACATGCAAGTCGAACGGCAGCACGGGGCAACCCGG
TGGCGAGTGGCGAACGGGTGAGTAATACATCGGAACGTGTCCTGTAGTGGGGGATAGCCC
GGCGAAAGCCGGATTAATACCGCATACGCTCTACGGAGGAAAGGGGGGGATCTTAGGACC
TCCCGCTACAGGGGCGGCCGATGGCAGATTAGCTAGTTGGTGGGGTAAAGGCCTACCAAG
GCGACGATCTGTAGCTGGTCTGAGAGGACGACCAGCCACACTGGGACTGAGACACGGCCC
AGA
>cons0044|3
ATTGAACGCTGGCGGCATGCCTTACACATGCAAGTCGAACGGCAGCGCGGACTTCGGTCT
GGCGGCGAGTGGCGAACGGGTGAGTAATACATCGGAACGTCACCGTTGTGGGGGATAACT
AGTCGAAAGATTAGCTAATACCGCATAGACCTGAGGGTGAAAGTGGGGGACCGCAAGGCC
TCACGCAGCAGGAGCGGCCGATGTCTGATTAGCTAGTTGGTGGGGTAAAGGCCCACCAAG
GCGACGATCAGTAGCTGGTCTGAGAGGACGATCAGCCACACTGGGACTGAGACACGGCCC
AGA
>cons0045|3
ATTGAACGCTGGCGGCATGCCTTACACATGCAAGTTCGAACGGTAACAGGTCTTCGGATG
CTGACGAAGTGGCGAACGGGTGAGTAATACATCCGGAAACGTGCCGAGTCAGTGGGGGAT
AACGAAGCGAAAGCTTGCTAATACCGCATACGATCTACGGATGAAAGCAGGGGACCGCAA
GGCCTTGCGCGAACGGAGCGGCCGATGGCAGATTAGGTAGTTGGTGGGATAAAAGCTTAC
CAAGCCGACGATCTGTAGCTGGTCTGAGAGGACGACCAGCCACACTGGGACTGAGACACG
GCCCAGA
>cons0046|3
AGCGAACGCTGGCGGCAGGCTTAACACATGCAAGTCGAGCGGGCGTAGCAATACGTCAGC
GGCAGACGGGTGAGTAACACGTGGGAACGTACCTTTTGGTTCGGAACAACTGAGGGAAAC
TTCAGCTAATACCGGATAAGCCCTAACGGGGAAAGATTTATCGCCGAAAGATCGGCCCGC
GTCTGATTAGCTAGTCGGTGAGGTAATGGCTCACCAAGGCGACGATCAGTAGCTGGTCTG
AGAGGATGATCAGCCACACTGGGACTGAGACACGGCCCAGA
>cons0047|3
ATGAACGCTAGCGGCAGGCTTAATACATGCAAGTCGTGGGGCAGCATGAGTGTAGCAATA
CATTTGATGGCGACCGGCAAACGGGTGCGGAACACGTACAGAACCTTCCTTCAAGTGGTG
AATAGCCCAGAGAAATTTGGATTAATACACCGTAACATATGAGAGTGGCATCACTTTTAT
ATTATAGCTCCGGCGCTTGAAGATGGCTGTGCGGCTGATTAGGTAGTTGGCGGGGTAACG
GCCCACCAAGCCTGCGATCAGTAACTGGTGTGAGAGCACGACCAGTCACACGGGCACTGA
GACACGGGCCCGA
>cons0048|3
ATTGAACGCTGGCGGCATGCCTTACACATGCAAGTCGAACGGCAGCGCGGGAGCAATCCT
GGCGGCGAGTGGCGAACGGGTGAGTAATACATCGGAACGTGCCCAATCGTGGGGGATAAC
GCAGCGAAAGCTGTGCTAATACCGCATACGATCTACGGATGAAAGCAGGGGATCGCAAGA
CCTTGCGCGAATGGAGCGGCCGATGGCAGATTAGGTAGTTGGTGAGGTAAAGGCTCACCA
AGCCTTCGATCTGTAGCTGGTCTGAGAGGACGACCAGCCACACTGGGACTGAGACACGGC
CCAGA
>cons0049|3
ATTGAACGCTGGCGGCATGCCTTGCACATGCAAGTCGAACGGCAGCGCGGACTTCGGTCT
GGCGGCGAGTGGCGAACGGGTGTGTAATACATCGGAACGTACCCTGTTGTGGGGGATAAC
TAGTCGAAAGATTAGCTAATACCGCATACGACCTGAGGGTGAAAGTGGGGGACCGCAAGG
CCTCACGCAGCAGGAGCGGCCGATGTCTGATTAGCTAGTTGGTGGGGTAAAGGCCCACCA
AGGCGACGATCAGTAGCTGGTCTGAGAGGACGATCAGCCACACTGGGACTGAGACACGGC
CCAGA
>cons0050|3
ATTGAACGCTGGCGGCATGCCTTACACATGCAAGTCGAACGGCAGCGCGGACTTCGGTCT
GGCGGCGAGTGGCGAACGGGTGAGTAATACATCGGAACGTACCCTGTTGTGGGGGATAAC
TAGTCGAAAGATTAGCTAATACCGCATACGACCTGAGGGTGAAAGTGGGGGACCGCAAGG
CCTCACGCAGCAGGAGCGGCCGATGTCTGATTAGCTAGTGGTGGGGTAAAGGCCCACCAA
GGCGACGATCAGTAGCTGGTCTGATAGGACGATCAGCCACACTGGGACTGAGACACGGCC
CAGA
>cons0051|3
ATTGACGCTGGCGGCAGTGCCTTACACATGCAAGTCGAACGGCAGCGCGGACTTCGGTCT
GGCGGCGAGTGGCGAACGGGTGAGTAATACATCGGAACGTACCCTGTTGTGGGGGATAAC
TAGTCGAAAGATTAGCTAATACCGCATACGACCTGAGGGTGAAAGTGGGGGACCGCAAGG
CCTCACGCAGCAGGAGCGGCCGATGTCTGATTAGCTAGTTGGTGGGGTAAAGGCCCACCA
AGGCGACGATCAGTAGCTGGTCTGAGAGGACGATCAGCCACACTGGGACTGAGACACGGC
CCAGA
