# Supplementary material for: Rapid 16S rRNA Next-Generation Sequencing of Polymicrobial Clinical Samples for Diagnosis of Complex Bacterial Infections
Source: PLoS One. 2013 May 29;8(5):e65226. doi: 10.1371/journal.pone.0065226 (PMC3666980; doi:10.1371/journal.pone.0065226)
Supplement: File S1 — De-noised sequences. (TGZ) [file pone.0065226.s002.gz › denoised/mix2_denoised.fasta]

>cons0001|15241
TCTGGGCCGTGTCTCAGTCCCAGTGTGGCCGATCACCCTCTCAGGTCGGCTATGTATCGTCGCCTTGGTGAGCCTTTACCTCACCAACTAGCTAATACAACGCAGGTCCATCTCATAGTGGAGCAATTGCCCCTTTTAAATTACTAACATGCGTTAGTCTCTCTTATGCGGTATTAGCTATCGTTTCCAATAGTTATCCCCCGCTATGAGGTAGGTTACCTACGCGTTACTCACCCGTTCGCAACTCCTTGAACCGGTGCAAGCACCAGTTCTCAGCGTTCTACTTGCATGTATTAGGCACGCCGCCAGCGTTCGT
>cons0002|10168
TCTGGACCGTGTCTCAGTTCCAGTGTGACTGATCATCCTCTCAGACCAGTTACGGATCGTCGCCTTGGTAGGCCTTTACCCCACCAACTAGCTAATCCGACCTAGGCTCATCTGATAGCGTGAGGTCCGAAGATCCCCCACTTTCTCCCTCAGGACGTATGCGGTATTAGCGCCCGTTTCCGGACGTTATCCCCCACTACCAGGCAGATTCCTAGGCATTACTCACCCGTCCGCCGCTGAATCCAGGAGCAAGCTCCCTTCATCCGCTCGACTTGCATGTGTTAGGCCTGCCGCCAGCGTTCAAT
>cons0003|3733
TCTGGGCCGTGTCTCAGTCCCAGTGTGGCTGGTCGTCCTCTCAGACCAGCTACTGATCGTCGCCTTGGTAGGCCTTTACCCCACCAACTAGCTAATCAGCCATCGGCCAACCCTATAGCGCGAGGCCCGAAGGTCCCCCGCTTTCATCCGTGGATCGTATGCGGTATTAATCCGGCTTTCGCCGGGCTATCCCCCACTACAGGACATGTTCCGATGTATTACTCACCCGTTCGCCACTCGCCACCAGGTGCAAGCACCCGTGCTGCCGTTCGACTTGCATGTGTAAGGCATGCCGCCAGCGTTCAAT
>cons0004|3528
TCTGGGCCGTGTCTCAGTCCCAGTGTGGCCGATCACCCTCTCAGGTCGGCTATGTATCGTCGCCTTGGTGAGCCTTTACCTCACCAACTAGCTAATACAACGCAGGTCCATCTCATAGTGGAGCAATTGCCCCTTTTAAATTACTAACATGCGTTAGTCTCTCTTATGCGGTATTAGCTATCGTTTCCAATAGTTATCCCCCGCTATGAGGTAGGTTACCTACGCGTTACTCACCCGTTCGCAACTCCTTGAACCGGTGCAAGCACCAGTTCTCAGCGTTCTACTTGCATGTATTAGGCACGCCGCCAGCGTTCGAT
>cons0005|2243
TCTGGGCCGTGTCTCAGTCCCAGTGTGGCCGATCACCCTCTCAGGTCGGCTATGTATCGTCGCCTTGGTGAGCCTTTACCTCACCAACTAGCTAATACAACGCAGGTCCATCTCATAGTGGAGCAATTGCCCCTTTAAATTACTAACATGCGTTAGTCTCTCTTATGCGGTATTAGCTATCGTTTCCAATAGTTATCCCCCGCTATGAGGTAGGTTACCTACGCGTTACTCACCCGTTCGCAACTCCTTGAACCGGTGCAAGCACCAGTTCTCAGCGTTCTACTTGCATGTATTAGGCACGCCGCCAGCGTTCGAT
>cons0006|342
TCTGGGCCGTGTCTCAGTCCCAGTGTGGCCGATCACCCTCTCAGGTCGGCTATGTATCGTCGCCTTGGTGAGCCTTTACCTCACCAACTAGCTAATACAACGCAGGTCCATCTCATAGTGGAGCAATTGCCCCTTTAAATTACTAACATGCGTTAGTCTCTCTTATGCGGTATTAGCTATCGTTTCCAATAGTTATCCCCCGCTATGAGGTAGGTTACCTACGCGTTACTCACCCGTTCGCAACTCCTTGAACCGGTGCAAGCACCAGTTCTCAGCGTTCTACTTGCATGTATTAGGCACGCCGCCAGCGTTCGT
>cons0007|249
TCTGGGCCGTGTCTCAGTCCCAGTGTGGCTGGTCGTCCTCTCAGACCAGCTACTGATCGTCGCCTTGGTAGGCCTTTACCCCACCAACTAGCTAATCAGCCATCGGCCAACCCTATAGCGCGAGGCCCGAAGGTCCCCCGCTTTCATCCGTGGATCGTATGCGGTATTAATCCGGCTTTCGCCGGGCTATCCCCCACTACAGGACATGTTCCGATGTATTACTCACCCGTTCGCCACTCGCCACCAGGTGCAAGCACCCGTGCTGCCGTTCGACTTGCATGTGTAAGGCATCGCCGCCAGCGTTCAAT
>cons0008|235
TCTGGGCCGTGTCTCAGTCCCAGTGTGGCTGGTCGTCCTCTCAGACCAGCTACTGATCGTCGCCTTGGTAGGCCTTTACCCCACCAACTAGCTAATCAGCCATCGGCCAACCCTATAGCGCGAGGCCCGAAGGTCCCCCGCTTTCATCCGTGGATCGTATGCGGTATTAATCCGGCTTTCGCCGGGCTATCCCCACTACAGGACACTGTTCCGATGTATTACTCACCCGTTCGCCACTCGCCACCAGGTGCAAGCACCCGTGCTGCCGTTCGACTTGCATGTGTAAGGCATGCCGCCAGCGTTCAAT
>cons0009|232
TCTGGGCCGTATCTCAGTCCCAGTGTGGCCGGACACCCTCTCAGGCCGGCTACCCGTCGTCGCCTTGGTAGGCCGTCACCCCACCAACAAGCTGATAGGCCGCGGGCTCATCCCACACCGCTAAAGCGCTTTCCACCACAAGACATGCATCCCGTGGTCCTATCCGGTATTAGACCCAGTTTCCCAGGCTTATCCCGAAGTGCAGGGCAGATCACCCACGTGTTACTCACCCGTTCGCCACTCGAGTATCTCCGAAGAGACCTTTCCGTTCGACTTGCATGTGTTAAGCACGCCGCCAGCGTTCGT
>cons0010|230
TCTGGGCCGTGTCTCAGTCCCAGTGTGGCCGATCACCCTCTCAGGTCGGCTATGTATCGTCGCCTTGGTGAGCCTTTACCTCACCAACTAGCTAATACAACGCAGGTCCATCTCATAGTGGAGCAATTGCCCCTTTAAATTACTAACATGCGTTAGTCTCTCTTATGCGGTATTAGCTATCGTTTCCAATAGTTATCCCCCGCTATGAGGTAGGTTACCTACGCGTTACTCACCCGTTCGCAACTCCTTGAACCGGTGCAAGCACCAGTTCTCAGCGTTCTACTTGCATGTATTACGGCAGCCGCCAGCGTTCGT
>cons0011|175
TCTGGGCCGTGTCTCAGTCCCAGTGTGGCCGATCACCCTCTCAGGTCGGCTATGTATCGTCGCCTTGGTGAGCCTTTACCTCACCAACTAGCTAATACAACGCAGGTCCATCTCATAGTGGAGCAATTCGCCCCTTTAAATTACTAACATGCGTTAGTCTCTCTTATGCGGTATTAGCTATCCGTTTCCAATAGTTATCCCCCGCTATGAGGTAGGTTACCTACGCGTTACTCACCCGTTCGCAACTCCTTGAACCGGTGCAAGCACCAGTTCTCAGCGTTCTACTTGCATGTATTAGGCACGCCGCCAGCGTTCGT
>cons0012|153
TCTGGGCCGTGTCTCAGTCCCAGTGTGGCCGATCACCCTCTCAGGTCGGCTATGTATCGTCGCCTTGGTGAGCCTTTACCTCACCAACTAGCTAATACAACGCAGGTCCATCTCATAGTGGAGCAATTGCCCCTTTTAAATTACTAACATGCGTTAGTCTCTCTTATGCGGTATTAGCTATCGTTTCCAATAGTTATCCCCCGCTATGAGGTAGGTTACCTACGCGTTACTCACCCTGTTCGCAACTCCTTGAACCGGTGCAAGCACCAGTTCTCAGCGTTCTACTTGCATGTATTAGGCACGCCGCCAGCGTTCGT
>cons0013|146
TCTGGGCCGTGTCTCAGTCCCAGTGTGGCCGATCACCCTCTCAGGTCGGCTATGTATCGTCGCCTTGGTGAGCCTTTACCTCACCAACTAGCTAATACAACGCAGGTCCATCTCATAGTGGAGCAATTGCCCCTTTAAATTACTAACATGCGTTAGTCTCTCTTATGCGGTATTAGCTATCGTTTCCAATAGTTATCCCCCGCTATGAGGTAGGTTACCTACGCGTTACTCACCCGTTCGCAACTCCTTGAACCGGTGCAAGCACCAGTTCTCAGCGATTCTACTTGCATGTATTACGGCACGCCGCCAGCGTTCGAT
>cons0014|127
TCTGGGCCGTGTCTCAGTCCCAGTGTGGCCGATCACCCTCTCAGGTCGGCTATGTATCGTCGCCTTGGTGAGCCTTTACCTCACCAACTAGCTAATACAACGCAGGTCCATCTCATAGTGGAGCAATTGCCCCTTTTAAATTACTAACATGCGTTAGTCTCTCTTATGCGGTATTAGCTATCGTTTCCAATAGTTATCCCCCGCTATGAGGTAGGTTACCTACGCGTTACTCACCCGTTCGCAACTCCTTGAACCGGTGCAAGCACCAGTTCTCAGCGTTCTACTTGCATGTATTACGGCACGCCGCCAGCGTTCGT
>cons0015|112
TCTGGGCCGTGTCTCAGTCCCAGTGTGGCTGGTCGTCCTCTCAGACCAGCTACTGATCGTCGCCTTGGTAGGCCTTTACCCCACCAACTAGCTAATCAGCCATCGGCCAACCCTATAGCGCGAGGCCCGAAGGTCCCCCGCTTTCATCCGTGGATCGTATGCGGTATTAATCCGGCTTTCGCCGGGCTATCCCCCACTACAGGACATGTTCCGATGTATTACTCACCCGTTCGCCACTCGCCACCAGGTGCAAGCACCCGTGCTGCCGTTCGACTTGCATGTGTAAGGCATGCCGACCAGCGTTCAAT
>cons0016|100
TCTGGGCCGTGTCTCAGTCCCAGTGTGGCCGATCACCCTCTCAGGTCGGCTATGTATCGTCGCCTTGGTGAGCCTTTACCTCACCAACTAGCTAATACAACGCAGGTCCATCTCATAGTGGAGCAATTGCCCCTTTAAATTACTAACATGCGTTAGTCTCTCTTATGCGGTATTAGCTATCGTTTCCAATAGTTATCCCCCGCTATGAGGTAGGTTACCTACGCGTTACTCACCCGTTCGCAACTCCTTGAACCGGTGCAAGCACCAGTTCTCAGCGTTCTACTTGCATGTATTAGGCACGCCGCCAGCGTTCGNN
>cons0017|98
TCTGGGCCGTGTCTCAGTCCCAGTGTGGCCGATCACCCTCTCAGGTCGGCTATGTATCGTCGCCTTGGTGAGCCTTTACCTCACCAACTAGCTAATACAACGCAGGTCCATCTCATAGTGGAGCAATTGCCCCTTTTAAATTACTAACATGCGTTAGTCTCTCTTATGCGGTATTAGCTATCGTTTCCAATAGTTATCCCCCGCATGAGGTAGGTTACCTACGCGTTACTCACCCGTTCGCAACTCCTTGAACCGGTGCAAGCACCAGTTCTCAGCGTTCTACTTGCATGTATTAGGCACGCCGCCAGCGTTCGT
>cons0018|90
TCTGGACCGTGTCTCAGTTCCAGTGTGACTGATCATCCTCTCAGACCAGTTACGGATCGTCGCCTTGGTAGGCCTTTACCCCACCAACTAGCTAATCCGACCTAGGCTCATCTGATAGCGTGACGGTCCGAAGATCCCCCACTTTCTCCCTCAGGACGTATGCGGTATTAGCGCCCGTTTCCGGACGTTATCCCCCACTACCAGGCAGATTCCTAGGCATTACTCACCCGTCCGCCGCTGAATCCAGGAGCAAGCTCCCTTCATCCGCTCGACTTGCATGTGTTAGGCCTGCCGCCAGCGTTCAAT
>cons0019|88
TCTGGGCCGTGTCTCAGTCCCAGTGTGGCCGATCACCCTCTCAGGTCGGCTATGTATCGTCGCCTTGGTGAGCCTTTACCTCACCAACTAGCTAATACAACGCAGGTCCATCTCATAGTGGAGCAATTGCCCCTTTAAATTACTAACATGCGTTAGTCTCTCTTATGCGGTATTAGCTATCGTTTCCAATAGTTATCCCCCGCTATGAGGTAGGTTACCTACGCGTTACTCACCCGTTCGCAACTCCTTGAACCGGTGCAAGCACCAGTTCTCAGCGATTCTACTTGCATGTATTAGGCACGCCGCCAGCGTTCGT
>cons0020|84
TCTGGGCCGTGTCTCAGTCCCAGTGTGGCCGATCACCCTCTCAGGTCGGCTATGTATCGTCGCCTTGGTGAGCCTTTACCTCACCAACTAGCTAATACAACGCAGGTCCATCTCATAGTGGAGCAATTGCCCCTTTAAATTACTAACATGCGTTAGTCTCTCTTATGCGGTATTAGCTATCGTTTCCAATAGTTATCCCCCGCTATGAGGTAGGTTACCTACGCGTTACTCACCCGTTCGCAACTCCTTGAACCGGTGCAAGCACCAGTTCTCAGCGTTCTACTTGCATGTATTACGGCACGCCGCCAGCGTTCGT
>cons0021|80
TCTGGGCCGTGTCTCAGTCCCAGTGTGGCCGATCACCCTCTCAGGTCGGCTATGTATCGTCGCCTTGGTGAGCCTTTACCTCACCAACTAGCTAATACAACGCAGGTCCATCTCATAGTGGAGCAATTGCCCCTTTTAAATTACTAACATGCGTTAGTCTCTCTTATGCGGTATTAGCTATCGTTTCCAATAGTTATCCCCCGCTATGAGGTAGGTTACCTACGCGTTACTCACCCGTTCGCAACTCCTTGAACCGGTGCAAGCACCAGTTCTCAGCGTTCTATCTTGCATGTATTAGGCACGCCGCCAGCGTTCGT
>cons0022|71
TCTGGGCCGTGTCTCAGTCCCAGTGTGGCCGATCACCCTCTCAGGTCGGCTATGTATCGTCGCCTTGGTGAGCCTTTACCTCACCAACTAGCTAATACAACGCAGGTCCATCTCATAGTGGAGCAATTGCCCCTTTAAATTACTAACATGCGTTAGTCTCTCTTATGCGGTATTAGCTATCGTTTCCAATAGTTATCCCCCGCTATGAGGTAGGTTACCTACGCGTTACTCACCCGTTCGCAACTCCTTGAACCGGTGCAAGCACCAGTTCTCAGCGATTCTACTTGCATGTATTAGGCACGCCGCCAGCGTTCGAT
>cons0023|66
TCTGGGCCGTGTCTCAGTCCCAGTGTGGCCGATCACCCTCTCAGGTCGGCTATGTATCGTCGCCTTGGTGAGCCTTTACCTCACCAACTAGCTAATACAACGCAGGTCCATCTCATAGTGGAGCAATTGCCCCTTTAAATTACTAACATGCGTTAGTCTCTCTTATGCGGTATTAGCTATCGTTTCCAATAGTTATCCCCCGCTATGAGGTAGGTTACCTACGCGTTACTCACCCGTTCGCAACTCCTTGAACCGGTGCAAGCACCAGTTCTCAGCGTTCTACTTGCATGTATTACGGCTACGCCGCCAGCGTTCGAT
>cons0024|60
TCTGGGCCGTGTCTCAGTCCCAGTGTGGCTGGTCGTCCTCTCAGACCAGCTACTGATCGTCGCCTTGGTAGGCCTTTACCCCACCAACTAGCTAATCAGCCATCGGCCAACCCTATAGCGCGAGGCCCGAAGGTCCCCCGCTTTCATCCGTGGATCGTATGCGGTATTAATCCGGCTTTCGCCGGGCTATCCCCCACTACAGGACATGTTCCGATGTATTACTCACCCGTTCGCCACTCGCCACCAGGTGCAAGCACCCGTGCTGCCGTTCGACTTGCATGTGTAAGGCATCGCCGACCAGCGTTCAAT
>cons0025|53
TCTGGACCGTGTCTCAGTTCCAGTGTGACTGATCATCCTCTCAGACCAGTTACGGATCGTCGCCTTGGTAGGCCTTTACCCCACCAACTAGCTAATCCGACCTAGGCTCATCTGATAGCGTGAGGTCCGAAGATCCCCCACTTTCTCCCTCAGGACGTATGCGGTATTAGCGCCCGTTTCCGGACGTTATCCCCCACTACCAGGCAGATTCCTAGGCATTACTCACCCGTCCGCCGCTGAATCCAGGAGCAAGCTCCCTTCTCCGCTCGACTTGCATGTGTTAGGCCTGCCGCCAGCGTTCAAT
>cons0026|52
TCTGGGCCGTGTCTCAGTCCCAGTGTGGCCGATCACCCTCTCAGGTCGGCTATGTATCGTCGCCTTGGTGAGCCTTTACCTCACCAACTAGCTAATACAACGCAGGTCCATCTCATAGTGGAGCAATTGCCCCTTTTAAATTACTAACATGCGTTAGTCTCTCTTATGCGGTATTAGCTATCGTTTCCAATAGTTATCCCCCGCTATGAGGTAGGTTACCTACGCGTTACTCACCCGTTCGCAACTCCTTGAACCGGTGCAAGCACCAGTTCTCAGCGATTCTACTTGCATGTATTAGGCACGCCGCCAGCGTTCGT
>cons0027|52
TCTGGACCGCGTCTCAGTTCCAGTGTGACTGATCATCCTCTCAGACCAGTTACGGATCGTCGCCTTGGTAGGCCTTTACCCCACCAACTAGCTAATCCGACCTAGGCTCATCTGATAGCGTGAGGTCCGAAGATCCCCCACTTTCTCCCTCAGGACGTATGCGGTATTAGCGCCCGTTTCCGGACGTTATCCCCCACTACCAGGCAGATTCCTAGGCATTACTCACCCGTCCGCCGCTGAATCCAGGAGCAAGCTCCCTTCATCCGCTCGACTTGCATGTGTTAGGCCTGCCGCCAGCGTTCAAT
>cons0028|42
TCTGGGCCGTGTCTCAGTCCCAGTGTGGCCGATCACCCTCTCAGGTCGGCTATGTATCGTCGCCTTGGTGAGCCTTTACCTCACCAACTAGCTAATACAACGCAGGTCCATCTCATAGTGGAGCAATTGCCCCTTTTAAATTACTAACATGCGTTAGTCTCTCTTATGCGGTATTAGCTATCGTTTCCAATAGTTATCCCCCGCTATGAGGTAGGTTACCTACGCGTTACTCACCCGTTCGCAACTCCTTGAACCGGTGCAAGCACCAGTTCTCAGCGTTCTATCTTGCATGTCATTACGGCACGCCGCCAGCGTTCGAT
>cons0029|41
TCTGGACCGTGTCTCAGTTCCAGTGTGACTGATCATCCTCTCAGACCAGTTACGGATCGTCGCCTTGGTAGGCCTTTACCCCACCAACTAGCTAATCCGACCTAGGCTCATCTGATAGCGTGAGGTCCGAAGATCCCCCACTTTCTCCCTCAGGACGTATCGGTATTAGCGCCCGTTTCCGGACGTTATCCCCCACTACCAGGCAGATTCCTAGGCATTACTCACCCGTCCGCCGCTGAATCCAGGAGCAAGCTCCCTTCATCCGCTCGACTTGCATGTGTTAGGCCTGCCGCCAGCGTTCAAT
>cons0030|36
TCTGGGCCGTGTCTCAGTCCCAGTGTGGCTGGTCGTCCTCTCAGACCAGCTACTGATCGTCGCCTTGGTAGGCCTTTACCCCACCAACTAGCTAATCAGCCATCGGCCAACCCTATAGCGCGAGGCCCGAAGGTCCCCCGCTTTCATCCGTGGATCGTATGCGGTATTAATCCGGCTTTCGCCGGGCTATCCCCCACTACAGGACATGTTCCGATGTATTACTCACCCGTTCGCCACTCGCCACCAGGTGCAAGCACCCGTGCTGCCGTTCGACTTGCATGTGTAAGGCATGCCGCCGCGTTCAAT
>cons0031|35
TCTGGGCCGTGTCTCAGTCCCAGTGTGGCCGATCACCCTCTCAGGTCGGCTATGTATCGTCGCCTTGGTGAGCCTTTACCTCACCAACTAGCTAATACAACGCAGGTCCATCTCATAGTGGAGCAATTGCCCCTTTAAATTACTAACATGCGTTAGTCTCTCTTATGCGGTATTAGCTATCGTTTCCAATAGTTATCCCCCGCTATGAGGTAGGTTACCTACGCGTTACTCACCCGTTCGCAACTCCTTGAACCGGTGCAAGCACCAGTTCTCAGCGATTCTATCTTGCATGTATTACGGCACGCCGCCAGCGTTCGAT
>cons0032|32
TCTGGGCCGTGTCTCAGTCCCAGTGTGGCCGATCACCCTCTCAGGTCGGCTATGTATCGTCGCCTTGGTGAGCCTTTACCTCACCAACTAGCTAATACAACGCAGGTCCATCTCATAGTGGAGCAATTGCCCCTTTAAATTACTAACATGCGTTAGTCTCTCTTATGCGGTATTAGCTATCGTTTCCAATAGTTATCCCCCGCATGAGGTAGGTTACCTACGCGTTACTCACCCGTTCGCAACTCCTTGAACCGGTGCAAGCACCAGTTCTCAGCGTTCTACTTGCATGTATTAGGCACGCCGCCAGCGTTCGT
>cons0033|32
TCTGGGCCGTGTCTCAGTCCCAGTGTGGCCGATCACCCTCTCAGGTCGGCTATGTATCGTCGCCTTGGTGAGCCTTTACCTCACCAACTAGCTAATACAACGCAGGTCCATCTCATAGTGGAGCAATTGCCCCTTTTAAATTACTAACATGCGTTAGTCTCTCTTATGCGGTATTAGCTATCGTTTCCAATAGTTATCCCCCGCTATGAGGTAGGTTACCTACGCGTTACTCACCCGTTCGCAACTCCTTGAACCGGTGCAAGCACCAGTTCTCAGCGTTCTACTTGCATGTATTAGGCAGCCGCCAGCGTTCGT
>cons0034|30
TCTGGGCCGTGTCTCAGTCCCAGTGTGGCCGATCACCCTCTCAGGTCGGCTATGTATCGTCGCCTTGGTGAGCCTTTACCTCACCAACTAGCTAATACAACGCAGGTCCATCTCATAGTGGAGCAATTGCCCCTTTAAATTACTAACATGCGTTAGTCTCTCTTATGCGGTATTAGCTATCGTTTCCAATAGTTATCCCCCGCTATGAGGTAGGTTACCTACGCGTTACTCACCCGTTCGCAACTCCTTGAACCGGTGCAAGCACCAGTTCTCAGCGTTCTACTTGCATGTATTAGGCAGCCGCCAGCGTTCGT
>cons0035|28
TCTGGGCCGTGTCTCAGTCCCAGTGTGGCCGATCACCCTCTCAGGTCGGCTATGTATCGTCGCCTTGGTGAGCCTTTACCTCACCAACTAGCTAATACAACGCAGGTCCATCTCATAGTGGAGCAATTGCCCCTTTTAAATTACTAACATGCGTTAGTCTCTCTTATGCGGTATTAGCTATCGTTTCCAATAGTTATCCCCCGCTATGAGGTAGGTTACCTACGCGTTACTCACCCGTTCGCAACTCCTTGAACCGGTGCAAGCACCAGTTCTCACGCGTTCTACTTGCATGTATTAGGCACGCCGCCAGCGTTCGT
>cons0036|26
TCTGGGCCGTGTCTCAGTCCCAGTGTGGCCGATCACCCTCTCAGGTCGGCTATGTATCGTCGCCTTGGTGAGCCTTTACCTCACCAACTAGCTAATACAACGCAGGTCCATCTCATAGTGGAGCAATTGCCCCTTTTAAATTACTAACATGCGTTAGTCTCTCTTATGCGGTATTAGCTATCGTTTCCAATAGTTATCCCCCGCTATGAGGTAGGTTACCTACGCGTTACTCACCCGTTCGCAACTCCTTGAACCGGTGCAAGCACCAGTTCTCAGCGTTCTACTTGCATGTATTAGGCACGCCGCCAGCTGTTCGT
>cons0037|26
TCTGGGCCGTGTCTCAGTCCCAGTGTGGCTGGTCGTCCTCTCAGACCAGCTACTGATCGTCGCCTTGGTAGGCCTTTACCCCACCAACTAGCTAATCAGCCATCGGCCAACCCTATAGCGCGAGGCCCGAAGGTCCCCCGCTTTCATCCGTGGATCGTATGCGGTATTAATCCGGCTTTCGCCGGGCTATCCCCCACTACAGGACACTGTTCCGATGTATTACTCACCCGTTCGCCACTCGCCACCAGGTGCAAGCACCCGTGCTGCCGTTCGACTTGCATGTGTAAGGCATGCCGCCAGCGTTCAAT
>cons0038|25
TCTGGGCCGTGTCTCAGTCCCAGTGTGGCTGGTCGTCCTCTCAGACCAGCTACTGATCGTCGCCTTGGTAGGCCTTTACCCCACCAACTAGCTAATCAGCCATCGGCCAACCCTATAGCGCGAGGCCCGAAGGTCCCCCGCTTTCATCCGTGGATCGTATGCGGTATTAATCCGGCTTTCGCCGGGCTATCCCCCACTACAGGACATGTTCCGATGTATTACTCACCCGTTCGCCACTCGCCACCAGGTGCAAGCACCCGTGCGCCGTTCGACTTGCATGTGTAAGGCATGCCGCCAGCGTTCAAT
>cons0039|24
TCTGGGCCGTGTCTCAGTCCCAGTGTGGCCGATCACCCTCTCAGGTCGGCTATGTATCGTCGCCTTGGTGAGCCTTTACCTCACCAACTAGCTAATACAACGCAGGTCCATCTCATAGTGGAGCAATTGCCCCTTTAAATTACTAACATGCGTTAGTCTCTCTTATGCGGTATTAGCTATCGTTTCCAATAGTTATCCCCCGCTATGAGGTAGGTTACCTACGCGTTACTCACCCGTTCGCAACTCCTTGAACCGGTGCAAGCACCAGTTCTCAGCGTTCTACTTGCATGTATTACGGCACGCCGCCAGCGTTCGAT
>cons0040|24
TCTGGGCCGTATCTCAGTCCCAGTGTGGCCGGACACCCTCTCAGGCCGGCTACCCGTCGTCGCCTTGGTAGGCCGTCACCCCACCAACAAGCTGATAGGCCGCGGGCTCATCCCACACCGCTAAAGCGCTTTCCACCACAAGACATGCATCCCGTGGTCCTATCCGGTATTAGACCCAGTTTCCCACGGCTTATCCCGAAGTGCAGGGCAGATCACCCACGTGTTACTCACCCGTTCGCCACTCGAGTATCTCCGAAGAGACCTTTCCGTTCGACTTGCATGTGTTAAGCACGCCGCCAGCGTTCGT
>cons0041|23
TCTGGGCCGTGTCTCAGTCCCAGTGTGGCCGATCACCCTCTCAGGTCGGCTATGTATCGTCGCCTTGGTGAGCCTTTACCTCACCAACTAGCTAATACAACGCAGGTCCATCTCATAGTGGAGCAATTGCCCCTTTTAAATTACTAACATGCGTTAGTCTCTCTTATGCGGTATTAGCTATCGTTCCAATAGTTATCCCCCGTCTATGAGGTAGGTTACCTACGCGTTACTCACCCGTTCGCAACTCCTTGAACCGGTGCAAGCACCAGTTCTCAGCGTTCTACTTGCATGTATTAGGCACGCCGCCAGCGTTCGT
>cons0042|23
TCTGGGCCGTGTCTCAGTCCCAGTGTGGCCGATCACCCTCTCAGGTCGGCTATGTATCGTCGCCTTGGTGAGCCTTTACCTCACCAACTAGCTAATACAACGCAGGTCCATCTCATAGTGGAGCAATTGCCCCTTTTAAATTACTAACATGCGTTAGTCTCTCTTATGCGGTATTAGCTATCGTTTCCAATAGTTATCCCCCGCTATGAGGTAGGTTACCTACGCGTTACTCACCCTGTTCGCAACTCCTTGAACCGGTGCAAGCACCAGTTCTCAGCGTTCTACTTGCATGTATTACGGCAGCCGCCAGCGTTCGT
>cons0043|23
TCTGGGCCGTGTCTCAGTCCCAGTGTGGCCGATCACCCTCTCAGGTCGGCTATGTATCGTCGCCTTGGTGAGCCTTTACCTCACCAACTAGCTAATACAACGCAGGTCCATCTCATAGTGGAGCAATTGCCCCTTTAAATTACTAACATGCGTTAGTCTCTCTTATGCGGTATTAGCTATCGTTTCCAATAGTTATCCCCCGCTATGAGGTAGGTTACCTACGCGTTACTCACCCGTTCGCAACTCCTTGAACCGGTGCAAGCACCAGTTCTCAGCGTTCTATCTTGCATGTATTAGGCACGCCGCCAGCGTTCGAT
>cons0044|22
TCTGGGCCGTGTCTCAGTCCCAGTGTGGCCGATCACCCTCTCAGGTCGGCTATGTATCGTCGCCTTGGTGAGCCTTTACCTCACCAACTAGCTAATACAACGCAGGTCCATCTCATAGTGGAGCAATTGCCCCTTTTAAATTACTAACATGCGTTAGTCTCTCTTATGCGGTATTAGCTATCGTTTCCAATAGTTATCCCCCGCTATGAGGTAGGTTACCTACGCGTTACTCACCCGTTCGCAACTCCTTGAACCGGTGCAAGCACCAGTTCTCAGCGTTCTACTTGCATGTCATTAGGCACGCCGCCAGCGTTCGT
>cons0045|22
TCTGGGCCGTGTCTCAGTCCCAGTGTGGCCGATCACCCTCTCAGGTCGGCTATGTATCGTCGCCTTGGTGAGCCTTTACCTCACCAACTAGCTAATACAACGCAGGTCCATCTCATAGTGGAGCAATTGCCCCTTTTAAATTACTAACATGCGTTAGTCTCTCTTATGCGGTATTAGCTATCGTTTCCAATAGTTATCCCCCGCTATGAGGTAGGTTACCTACGCGTTACTCACCCGTTCGCAACTCCTTGAACCGGTGCAAGCACCAGTTCTCAGCGTTCTACTTGCATGTATTAGGCACGCCACCAGCGATTCGT
>cons0046|21
TCTGGGCCGTGTCTCAGTCCCAGTGTGGCTGGTCGTCCTCTCAGACCAGCTACTGATCGTCGCCTTGGTAGGCCTTTACCCCACCAACTAGCTAATCCGACCTAGGCTCATCTGATAGCGTGAGGTCCGAAGATCCCCCACTTTCTCCCTCAGGACGTATGCGGTATTAGCGCCCGTTTCCGGACGTTATCCCCCACTACCAGGCAGATTCCTAGGCATTACTCACCCGTCCGCCGCTGAATCCAGGAGCAAGCTCCCTTCATCCGCTCGACTTGCATGTGTTAGGCCTGCCGCCAGCGTTCAAT
>cons0047|21
TCTGGGCCGTGTCTCAGTCCCAGTGTGGCTGGTCGTCCTCTCAGACCAGCTACTGATCGTCGCCTTGGTAGGCCTTTACCCCACCAACTAGCTAATCAGCCATCGGCCAACCCTATAGCGCGAGGCCCGAAGGTCCCCCGCTTTCATCCGTGGATCGTATGCGGTATTAATCCGGCTTTCGCCGGGCTATCCCCCACTACAGGACATGTTCCGATGTATTACTCACCCGTTCGCCACTCGCCACCAGGTGCAAGCACCCGTGCTGCCGTTCGACTTGCATGTGTAAGGCATGCCGCCAGCGTTCAATT
>cons0048|20
TCTGGGCCGTGTCTCAGTCCCAGTGTGGCTGGTCGTCCTCTCAGACCAGCTACTGATCGTCGCCTTGGTAGGCCTTTACCCCACCAACTAGCTAATCAGCCATCGGCCAACCCTATAGCGCGAGGCCCGAAGGTCCCCCGCTTTCATCCGTGGATCGTATGCGGTATTAATCCGGCTTTCGCCGGGCTATCCCCACTACAGGACATGTTCCGATGTATTACTCACCCGTTCGCCACTCGCCACCAGGTGCAAGCACCCGTGCTGCCGTTCGACTTGCATGTGTAAGGCATGCCGCCAGCGTTCAAT
>cons0049|20
TCTGGGCCGTGTCTCAGTCCCAGTGTGGCCGATCACCCTCTCAGGTCGGCTATGTATCGTCGCCTTGGTGAGCCTTTACCTCACCAACTAGCTAATACAACGCAGGTCCATCTCATAGTGGAGCAATTGCCCCTTTTAAATTACTAACATGCGTTAGTCTCTCTTATGCGGTATTAGCTATCGTTTCCAATAGTTACTCCCCCGCTATGAGGTAGGTTACCTACGCGTTACTCACCCGTTCGCAACTCCTTGAACCGGTGCAAGCACCAGTTCTCAGCGTTCTACTTGCATGTATTAGGCACGCCGCCAGCGTTCGT
>cons0050|19
TCTGGGCCGTGTCTCAGTCCCAGTGTGGCCGATCACCCTCTCAGGTCGGCTATGTATCGTCGCCTTGGTGAGCCTTTACCTCACCAACTAGCTAATACAACGCAGGTCCATCTCATAGTGGAGCAATTGCCCCTTTAAATTACTAACATGCGTTAGTCTCTCTTATGCGGTATTAGCTATCGTTTCCAATAGTTATCCCCCGCTATGAGGTAGGTTACCTACGCGTTACTCACCCGTTCGCAACTCCTTGAACCGGTGCAAGCACCAGTTCTCAGCGTTCTATCTTGCATGTATTAGGCACGCCGCCAGCGTTCGT
>cons0051|19
TCTGGGCCGTGTCTCAGTCCCAGTGTGGCCGATCACCCTCTCAGGTCGGCTATGTATCGTCGCCTTGGTGAGCCTTTACCTCACCAACTAGCTAATACAACGCAGGTCCATCTCATAGTGGAGCAATTGCCCCTTTTAAATTACTAACATGCGTTAGTCTCTCTTATGCGGTATTAGCTATCGTTTCCAATAGTTATCCCCCGCTATAGGTAGGTTACCTACGCGTTACTCACCCGTTCGCAACTCCTTGAACCGGTGCAAGCACCAGTTCTCAGCGTTCTACTTGCATGTATTAGGCACGCCGCCAGCGTTCGT
>cons0052|19
TCTGGGCCGTGTCTCAGTCCCAGTGTGGCCGATCACCCTCTCAGGTCGGCTATGTATCGTCGCCTTGGTGAGCCTTTACCTCACCAACTAGCTAATACAACGCAGGTCCATCTCATAGTGGAGCAATTGCCCCTTTAAATTACTAACATGCGTTAGTCTCTCTTATGCGGTATTAGCTATCGTTTCCAATAGTTATCCCCCGCTATGAGGTAGGTTACCTACGCGTTACTCACCCGTTCGCAACTCCTTGAACCGGTGCAAGCACCAGTTCTCAGCGATTCTATCTTGCATGTATTAGGCACGCCGCCAGCGTTCGAT
>cons0053|18
TCTGGGCCGTGTCTCAGTCCCAGTGTGGCCGATCACCCTCTCAGGTCGGCTATGTATCGTCGCCTTGGTGAGCCTTTACCTCACCAACTAGCTAATACAACGCAGGTCCATCTCATAGTGGAGCAATTGCCCCTTTTAAATTACTAACATGCGTTAGTCTCTCTTATGCGGTATTAGCTATCGTTTCCAATAGTTATCCCCCGCTATGAGGTAGGTTACCTACGCGTTACTCACCCGTTCGCAACTCCTTGAACCGGTGCAAGCACCAGTTCTCAGCGATTCTACTTGCATGTATTAGGNTACGCCGCCAGCGTTCGT
>cons0054|18
TCTGGGCCGTGTCTCAGTCCCAGTGTGGCCGATCACCCTCAGGTCGGCTATGTATCGTCGCCTTGGTGAGCCTTTACCTCACCAACTAGCTAATACAACGCAGGTCCATCTCATAGTGGAGCAATTGCCCCTTTTAAATTACTAACATGCGTTAGTCTCTCTTATGCGGTATTAGCTATCGTTTCCAATAGTTATCCCCCGCTATGAGGTAGGTTACCTACGCGTTACTCACCCGTTCGCAACTCCTTGAACCGGTGCAAGCACCAGTTCTCAGCGTTCTACTTGCATGTATTAGGCACGCCGCCAGCGTTCGT
>cons0055|18
TCTGGGCCGTGTCTCAGTCCCAGTGTGGCCGATCACCCTCTCAGGTCGCTATGTATCGTCGCCTTGGTGAGCCTTTACCTCACCAACTAGCTAATACAACGCAGGTCCATCTCATAGTGGAGCAATTCGCCCCTTTTAAATTACTAACATGCGTTAGTCTCTCTTATGCGGTATTAGCTATCCGTTTCCAATAGTTATCCCCCGCTATGAGGTAGGTTACCTACGCGTTACTCACCCGTTCGCAACTCCTTGAACCGGTGCAAGCACCAGTTCTCAGCGTTCTACTTGCATGTATTAGGCACGCCGCCAGCGTTCGT
>cons0056|18
TCTGGACCGTGTCTCAGTTCCAGTGTGACTGATCATCCTCTCAGACCAGTTACGGATCGTCGCCTTGGTAGGCCTTTACCCCACCAACTAGCTAATCCGACCTAGGCTCATCTGATAGCGTGACGGTCCGAAGATCCCCACTTTCTCCCTCAGGACGTATGCGGTATTACGCGCCCGTTTCCGGACGTTATCCCCCACTACCAGGCAGATTCCTAGGCATTACTCACCCGTCCGCCGCTGAATCCAGGAGCAAGCTCCCTTCATCCGCTCGATTCGCATGTGTTAGGCCTGCCGCCAGCGTTCAAT
>cons0057|18
TCTGGGCCGTGTCTCAGTCCCAGTGTGGCCGATCACCCTCTCAGGTCGGCTATGTATCGTCGCCTTGGTGAGCCTTTACCTCACCAACTAGCTAATACAACGCAGGTCCATCTCATAGTGGAGCAATTGCCCCTTTAAATTACTAACATGCGTTAGTCTCTCTTATGCGGTATTAGCTATCGTTTCCAATAGTTATCCCCCGCTATGAGGTAGGTTACCTACGCGTTACTCACCCGTTCGCAACTCCTTGAACCGGTGCAAGCACCAGTTCTCAGCGTTCTANCTTGCATGTATTAGGCACGCCGCCAGCGTTCGT
>cons0058|17
TCTGGGCCGTGTCTCAGTCCCAGTGTGGCCGATCACCCTCTCAGGTCGGCTATGTATCGTCGCCTTGGTGAGCCTTTACCTCACCAACTAGCTAATACAACGCAGGTCCATCTCATAGTGGAGCAATTGCCCCTTTAAATTACTAACATGCGTTAGTCTCTCTTATGCGGTATTAGCTATCGTTTCCAATAGTTATCCCCCGCTATGAGGTAGGTTACCTACGCGTTACTCACCCGTTCGCAACTCCTTGAACCGGTGCAAGCACCAGTTCTCAGCGTTCTACTTGCATGTATTAGGCACGCCGTCAGCGTTCGT
>cons0059|16
TCTGGGCCGTGTCTCAGTCCCAGTGTGGCCGATCGCCCTCTCAGGTCGGCTATGTATCGTCGCCTTGGTGAGCCTTTACCTCACCAACTAGCTAATACAACGCAGGTCCATCTCATAGTGGAGCAATTGCCCCTTTAAATTACTAACATGCGTTAGTCTCTCTTATGCGGTATTAGCTATCGTTTCCAATAGTTATCCCCCGCTATGAGGTAGGTTACCTACGCGTTACTCACCCGTTCGCAACTCCTTGAACCGGTGCAAGCACCAGTTCTCAGCGTTCTACTTGCATGTATTAGGCACGCCGCCAGCGTTCGT
>cons0060|16
TCTGGGCCGTGTCTCAGTCCCAGTGTGGCTGGTCGTCCTCTCAGACCAGCTACTGATCGTCGCCTTGGTAGGCCTTTACCCCACCAACTAGCTAATCAGCCATCGGCCAACCCTATAGCGCGAGGCCCGAAGGTCCCCCGCTTTCATCCGTGGATCGTATGCGGTATTAATCCGGCTTTCGCCGGGCTATCCCCCACTNCAGGACATGTTCCGATGTATTACTCACCCGTTCGCCACTCGCCACCAGGTGCAAGCACCCGTGCGCCGTTCGACTTGCATGTGTAAGGCATGCCGCCAGCGTTCAAT
>cons0061|16
TCTGGGCCGTGTCTCAGTCCCAGTGTGGCCGATCACCCTCTCAGGTCGGCTATGTATCGTCGCCTTGGTGAGCCTTTACCTCACCAACTAGCTAATACAACGCAGGTCCATCTCATAGTGGAGCAATTCGCCCCTTTAAATTACTAACATGCGTTAGTCTCTCTTATGCGGTATTAGCTATCGTTTCCAATAGTTATCCCCCGCTATGAGGTAGGTTACCTACGCGTTACTCACCCGTTCGCAACTCCTTGAACCGGTGCAAGCACCAGTTCTCAGCGTTCTACTTGCATGTATTAGGCACGCCGCCAGCGTTCGT
>cons0062|16
TCTGGGCCGTGTCTCAGTCCCAGTGTGGCTGGTCGTCCTCTCAGACCAGCTACTGATCGTCGCCTTGGTAGGCCTTTACCCCACCAACTAGCTAATCAGCCATCGGCCAACCCTATAGCGCGAGGCCCGAAGGTCCCCCGCTTTCATCCGTGGATCGTATGCGGTATTAATCCGGCTTTCGCCGGGCTATCCCCACTACAGGACACTGTTCCGATGTATTACTCACCCGTTCGCCACTCGCCACCAGGTGCAAGCACCCGTGCTGCCGTTCGACTTGCATGTGTAAGGCATCGCCGCCAGCGTTCAAT
>cons0063|16
TCTGGGCCGTGTCTCAGTCCCAGTGTGGCTGGTCGTCCTCTCAGACCAGCTACTGATCGTCGCCTTGGTAGGCCTTTACCCCACCAACTAGCTAATCAGCCATCGGCCAACCCTATAGCGCGAGGCCCGAAGGTCCCCCGCTTTCATCCGTGGATCGTATGCGGTATTAATCCGGCTTTCGCCGGGCTATCCCCACTACAGGACATGTTCCGATGTATTACTCACCCGTTCGCCACTCGCCACCAGGTGCAAGCACCCGTGCGCCGTTCGACTTGCATGTGTAAGGCATGCCGCCAGCGTTCAAT
>cons0064|16
TCCGGACCGTGTCTCAGTTCCAGTGTGACTGATCATCCTCTCAGACCAGTTACGGATCGTCGCCTTGGTAGGCCTTTACCCCACCAACTAGCTAATCCGACCTAGGCTCATCTGATAGCGTGAGGTCCGAAGATCCCCCACTTTCTCCCTCAGGACGTATGCGGTATTAGCGCCCGTTTCCGGACGTTATCCCCCACTACCAGGCAGATTCCTAGGCATTACTCACCCGTCCGCCGCTGAATCCAGGAGCAAGCTCCCTTCATCCGCTCGACTTGCATGTGTTAGGCCTGCCGCCAGCGTTCAAT
>cons0065|16
TCTGGGCCGTGTCTCAGTCCCAGTGTGGCCGATCACCCTCTCAGGTCGGCTATGTATCGTCGCCTTGGTGAGCCTTTACCTCACCAACTAGCTAATACAACGCAGGTCCATCTCATAGTGGAGCAATTGCCCCTTTAAATTACTAACATGCGTTAGTCTCTCTTATGCGGTATTAGCTATCGTTTCCAATAGTTATCCCCCGCTATGAGGTAGGTTACCTACGCGTTACTCACCCGTTCGCAACTCCTTGAACCGGTGCAAGCACCAGTTCTCAGCGTTCTACTTGCATGTATTANGGCACGCCGCCAGCGTTCGT
>cons0066|16
TCTGGACCGTGTCTCAGTTCCAGTGTGACTGATCATCCTCTCAGACCAGTTACGGATCGTCGCCTTCGGTAGGCCTTTACCCCACCAACTAGCTAATCCGACCTAGGCTCATCTGATAGCGTGAGGTCCGAAGATCCCCCACTTTCTCCCTCAGGACGTATGCGGTATTAGCGCCCGTTTCCGGACGTTATCCCCCACTACCAGGCAGATTCCTAGGCATTACTCACCCGTCCGCCGCTGAATCCAGGAGCAAGCTCCCTTCATCCGCTCGACTTGCATGTGTTAGGCCTGCCGCCAGCGTTCAAT
>cons0067|16
TCTGGGCCGTGTCTCAGTCCCAGTGTGGCCGATCACCCTCTCAGGTCGGCTATGTATCGTCGCCTTGGTGAGCCTTTACCTCACCAACTAGCTAATACAACGCAGGTCCATCTCATAGTGGAGCAATTCGCCCCTTTTAAATTACTAACATGCGTTAGTCTCTCTTATGCGGTATTAGCTATCGTTTCCAATAGTTATCCCCCGCTATGAGGTAGGTTACCTACGCGTTACTCACCCGTTCGCAACTCCTTGAACCGGTGCAAGCACCAGTTCTCAGCGTTCTACTTGCATGTATTAGGCACGCCGCCAGCGTTCGT
>cons0068|15
TCTGGGCCGTGTCTCAGTCCCAGTGTGGCCGATCACCCTCTCAGGTCGGCTATGTATCGTCGCCTTGGTGAGCCTTTACCTCACCAACTAGCTAATACAACGCAGGTCCATCTCATAGTGGAGCAATTCGCCCCTTTAAATTACTAACATGCGTTAGTCTCTCTTATGCGGTATTAGCTATCCGTTTCCAATAGTTATCCCCCGCTATGAGGTAGGTTACCTACGCGTTACTCACCCGTTCGCAACTCCTTGAACCGGTGCAAGCACCAGTTCTCAGCGTTCTACTTGCCATGTATTAGGCACGCCGCCAGCGTTCGAT
>cons0069|15
TCTGGGCCGTGTCTCAGTCCCAGTGTGGCCGATCACCCTCTCAGGTCGGCTATGTATCGTCGCCTTGGTGAGCCTTTACCTCACCAACTAGCTAATACAACGCGGGTCCATCTCATAGTGGAGCAATTGCCCCTTTTAAATTACTAACATGCGTTAGTCTCTCTTATGCGGTATTAGCTATCGTTTCCAATAGTTATCCCCCGCTATGAGGTAGGTTACCTACGCGTTACTCACCCGTTCGCAACTCCTTGAACCGGTGCAAGCACCAGTTCTCAGCGTTCTACTTGCATGTATTAGGCACGCCGCCAGCGTTCGT
>cons0070|15
TCTGGGCCGTGTCTCAGTCCCAGTGTGGCCGATCACCCTCTCAGGTCGGCTATGTATCGTCGCCTTGGTGAGCCTTTACCTCACCAACTAGCTAATACAACGCAGGTCCATCTCATAGTGGAGCAATTTGCCCCTTTTAAAATTCTAACATGCGTTAGTCTCTCTTATGCGGTATTAGCTATCGTTTCCAATAGTTATCCCCCGCTATGAGGTAGGTTACCTACGCGTTACTCACCCGTTCGCAACTCCTTGAACCGGTGCAAGCACCAGTTCTCAGCGTTCTACTTGCATGTATTAGGCACGCCGCCAGCGTTCGT
>cons0071|15
TCTGGACCGTGTCTCAGTTCCAGTGTGACTGATCATCCTCTCAGACCAGTTACGGATCGTCGCCTTGGTAGGCCTTTACCCCACCAACTAGCTAATCCGACCTAGGCTCATCTGATAGCGTGAGGTCCGAAGATCCCCCACTTTCTCCCTCAGGACGTATGCGGTATTAGCGCCCGTTTCCGGACGTTATCCCCCACTACCAGGCAGATTCCAGGCATTACCCACCCGTCCGCCGCTGAATCCAGGAGCAAGCTCCCTTCATCCGCTCGACTTGCATGTGTTAGGCCTGCCGCCAGCGTTCAAT
>cons0072|15
TCTGGGCCGTGTCTCAGTCCCAGTGTGGCCGATCACCCTCTCAGGTCGGCTATGTATCGTCGCCTTGGTGAGCCTTTACCTCACCAACTAGCTAATACAACGCAGGTCCATCTCATAGTGGAGCAATTGCCCCTTTAAATTACTAACATGCGTTAGTCTCTCTTATGCGGTATTAGCTATCGTTTCCAATAGTTATCCCCCGCTATGAGGTAGGTTACCTACGCGTTACTCACCCTGTTCGCAACTCCTTGAACCGGTGCAAGCACCAGTTCTCAGCGTTCTACTTGCATGTATTACGGCACGCCGCCAGCGTTCGT
>cons0073|15
TCTGGACCGTGTCTCAGTTCCAGTGTGACTGATCATCCTCTCAGACCAGTTACGGATCGTCGCCTTGGTAGGCCTTTACCCCACCAACTAGCTAATCCGACCTAGGCTCATCTGATAGCGTGAGGTCCGAAGATCCCCCACTTTCTCCCTCAGGACGTATGCGGTATTACGCGCCCGTTTCCGGACGTTATCCCCCACTACCAGGCAGATTCCTAGGCATTACTCACCCGTCCGCCGCTGAATCCAGGAGCAAGCTCCCTTCATCCGCTCGACTTGCATGTGTTAGGCCTGCCGCCAGCGTTCAAT
>cons0074|15
TCTGGGCCGTGTCTCAGTCCCAGTGTGGCCGATCACCCTCTCAGGTCGGCTATGTATCGTCGCCTTGGTGAGCCTTTACCTCACCAACTAGCTAATACAACGCAGGTCCATCTCATAGTGGAGCAATTGCCCCTTTTAAATTACTAACATGCGTTAGTCTCTCTTATGCGGATATTAGCTATCGTTTCCAATAGTTATCCCCCGCTATGAGGTAGGTTACCTACGCGTTACTCACCCGTTCGCAACTCCTTGAACCGGTGCAAGCACCAGTTCTCAGCGTTCTACTTGCATGTATTAGGCACGCCGCCAGCGTTCGT
>cons0075|14
TCTGGGCCGTGTCTCAGTCCCAGTGTGGCCGATCACCCTCTCAGGTCGGCTATGTATCGTCGCCTTGGTGAGCCTTTACCTCACCAACTAGCTAATACAACGCAGGTCCATCTCATAGTGGAGCAATTGCCCCTTTTAAATTACTAACATGCGTTAGTCTCTCTTATGCGGTATTAGCTATCGTTTCCAATAGTTATCCCCCGCTATGAGGTAGGTTCCTACGCGTTACTCACCCGTTCGCAACTCCTTGAACCGGTGCAAGCACCAGTTCTCAGCGTTCTACTTGCATGTATTAGGCACGCCGCCAGCGTTCGT
>cons0076|14
TCTGGGCCGTGTCTCAGTCCCAGTGTGGCCGATCACCCTCTCAGGTCGGCTATGTATCGTCGCCTTGGTGAGCCTTTACCTCACCAACTAGCTAATACAACGCAGGTCCATCTCATAGTGGAGCAATTGCCCCTTTAAATTACTAACATGCGTTAGTCTCTCTTATGCGGTATTAGCTATCGTTTCCAATAGTTATCCCCCGCTATGAGGTAGGTTACCTACGCGTTACTCACCCGTTCGCAACTCCTTGAACCGGTGCAAGCACCAGTTCGTCAGCGATTCTATCTTGCATGTATTAGGCACGCCGCCAGCGTTCGT
>cons0077|14
TCTGGGCCGTGTCTCAGTCCCAGTGTGGCCGATCACCCTCTCAGGTCGGCTATGTATCGTCGCCTTGGTGAGCCTTTACCTCACCAACTAGCTAATACAACGCAGGTCCATCTCATAGTGGAGCAATTCGCCCCTTTTAAATTACTAACATGCGTTAGTCTCTCTTATGCGGTATTAGCTATCGTTTCCAATAGTTATCCCCCGCTATGAGGTAGGTTACCTACGCGTTACTCACCCGTTCGCAACTCCTTGAACCGGTGCAAGCACCAGTTCTCAGCGTTCTACTTGCATGTATTACGGCACGCCGCCAGCGATTCGT
>cons0078|14
TCTGGGCCGTGTCTCAGTCCCAGTGTGGCCGATCACCCTCTCAGGTCGGCTATGTATCGTCGCCTTGGCGAGCCTTTACCTCACCAACTAGCTAATACAACGCAGGTCCATCTCATAGTGGAGCAATTGCCCCTTTAAATTACTAACATGCGTTAGTCTCTCTTATGCGGTATTAGCTATCGTTTCCAATAGTTATCCCCCGCTATGAGGTAGGTTACCTACGCGTTACTCACCCGTTCGCAACTCCTTGAACCGGTGCAAGCACCAGTTCTCAGCGTTCTACTTGCATGTATTAGGCACGCCGCCAGCGTTCGT
>cons0079|13
TCTGGGCCGTGTCTCAGTCCCAGTGTGGCCGATCACCCTCTCAGGTCGGCTATGTATCGTCGCCTTGGTGAGCCTTTACCTCACCAACTAGCTAATACAACGCAGGTCCATCTCATAGTGGAGCAATTGCCCCTTTTAAATTACTAACATGCGTTAGTCTCTCTTATGCGGTATTAGCTATCGTTTCCAATAGTTATCCCCCGCTATGAGGTAGGTTACCTACGCGTTACTCACCCGTTCGCAACTCCTTGAACCGGTGCAAGCACCAGTTCTCAGCGTTCTACTTGCATGTATTACGGCGCCGCCAGCGTTCGT
>cons0080|13
TCTGGGCCGTGTCTCAGTCCCAGTGTGGCCGATCACCCTCTCAGGTCGGCTATGTATCGTCGCCTTGGTGAGCCTTTACCTCACCAACTAGCTAATACAACGCAGGTCCATCTCATAGTGGAGCAATTGCCCCTTTTAAATTACTAACATGCGTTAGTCTCTCTTATGCGGTATTAGCTATCGTTTCCAATAGTTATCCCCCGCTATGAGGTAGGTTACCTACGCGTTACTCACCCGTTCGCAACTCCTTGAACCGGTGCAAGCACCAGTTCTCAGCGTTCTACTTGCATGTATTACGGCACGCCGCCAGCGTTCGAT
>cons0081|13
TCTGGGCCGTGTCTCAGTCCCAGTGTGGCCGATCACCCTCTCAGGTCGGCTATGTATCGTCGCCTTGGTGAGCCTTTACCTCACCAACTAGCTAATACAACGCAGGTCCATCTCATAGTGGAGCAATTGCCCCTTTAAATTACTAACATGCGTTAGTCTCTCTTACGCGGTATTAGCTATCGTTTCCAATAGTTATCCCCCGCTATGAGGTAGGTTACCTACGCGTTACTCACCCGTTCGCAACTCCTTGAACCGGTGCAAGCACCAGTTCTCAGCGTTCTACTTGCATGTATTAGGCACGCCGCCAGCGTTCGT
>cons0082|13
TCTGGACCGTGTCTCAGTTCCAGTGTGACTGATCATCCTCTCAGACCAGTTACGGATCGTCGCCTTGGTAGGCCTTTACCCCACCAACTAGCTAATCCGACCTAGGCTCATCTGATAGCGTGAGGTCCAAGATCCCCCACTTTCTCCCTCAGGACGTATGCGGTATTAGCGCCCGTTTCCGGACGTTATCCCCCACTACCAGGCAGATTCCTAGGCATTACTCACCCGTCCGCCGCTGAATCCAGGAGCAAGCTCCCTTCATCCGCTCGACTTGCATGTGTTAGGCCTGCCGCCAGCGTTCAAT
>cons0083|13
TCTGGACCGTGTCTCAGTTCCAGTGTGACTGATCATCCTCTCAGACCAGTTACGGATCGTCGCCTTGGTAGGCCTTTACCCCACCAACTAGCTAATCCGACCTAGGCTCATCTGATAGCGTGAGGTCCGAAGATCCCCCACTTTCTCCCTCAGGACGTATGCGGTATTAGCGCCCGTTTCCGGACGTTATCCCCCACTACCAGGCAGATTCCTAGGCATTACTCACCCGTCCGCCGCTGAATCCAGGAGCAAGCTCCCTTCATCCGCTCGATTGCATGTGTTAGGCCTGCCGCCAGCGTTCAAT
>cons0084|13
TCTGGGCCGTGTCTCAGTCCCAGTGTGGCCGATCACCCTCTCAGGTCGGCTATGTATCGTCGCCTTGGTGAGCCTTTACCTCACCAACTAGCTAATACAACGCAGGTCCATCTCATAGTGGAGCAATTGCCCCTTTTAAATTACTAACATGCGTTAGTCTCTCTTATCGCGGTATTAGCTATCCGTTTCCAATAGTTATCCCCCGCCTATGAGGTAGGTTACCTACGCGTTACTCACCCGTTCGCAACTCCTTGAACCGGTGCAAGCACCAGTTCTCAGCGTTCTACTTGCATGTATTAGGCACGCCGCCAGCGTTCGT
>cons0085|13
TCTGGGCCGTGTCTCAGTCCCAGTGTGGCCGATCACCCTCTCAGGTCGGCTATGTATCGTCGCCTTGGTGAGCCTTTACCTCACCAACTAGCTAATACAACGCAGGTCCATCTCATAGTGGAGCAATTGCCCCTTTTAAATTACTAACATGCGTTAGTCTCTCTTATGCGGTATTAGCTATCGTTTCCAATAGTTATCCCCCGCTATGAGGTAGGTTACCTACGCGTTACTCACCCGTTCGCAACTCCTTGAACCGGTGCAAGCACCAGCTCTCAGCGTTCTACTTGCATGTATTAGGCACGCCGCCAGCGTTCGT
>cons0086|13
TCTGGGCCGTGTCTCAGTCCCAGTGTGGCTGGTCGTCCTCTCAGACCAGCTACTGATCGTCGCCTTGGTAGGCCTTTACCCCACCAACTAGCTAATCAGCCATCGGCCAACCCTATAGCGCGAGGCCCGAAGGTCCCCCGCTTTCATCCGTGGATCGTATGCGGTATTAATCCGGCTTTCGCCGGGCTATCCCCACTACAGGACACTGTTCCGATGTATTACTCACCCGTTCGCCACTCGCCACCAGGTGCAAGCACCCGTGCGCCGTTCGACTTGCATGTGTAAGGCATGCCGCCAGCGTTCAAT
>cons0087|13
TCTGGGCCGTGTCTCAGTCCCAGTGTGGCCGATCACCCTCTCAGGTCGGCTATGTATCGTCGCCTTGGTGAGCCTTTACCTCACCAACTAGCTAATACAACGCAGGTCCATCTCATAGTGGAGCAATTGCCCCTTTTAAATTACTAACATGCGTTAGTCTCTCTTATGCGGTATTAGCTATCGTTTCCAATAGTTATCCCCCGCTATGAGGTAGGTTACCTACGCGTTACTCACCCGTTCGCAACTCCTTGAACCGGTGCAAGCACCAGTTCTCAGCGTTCTACTTGCATGTATTAGGCACGTCGCCAGCGTTCGT
>cons0088|12
TCTGGGCCGTGTCTCAGTCCCAGTGTGGCTGGTCGCCTCTCAGACCAGCTACTGATCGTCGCCTTGGTAGGCCTTTACCCCACCAACTAGCTAATCAGCCATCGGCCAACCCTATAGCGCGAGGCCCGAAGGTCCCCCGCTTTCATCCGTGGATCGTATGCGGTATTAATCCGGCTTTCGCCGGGCTATCCCCCACTACAGGACATGTTCCGATGTATTACTCACCCGTTCGCCACTCGCCACCAGGTGCAAGCACCCGTGCTGCCGTTCGACTTGCATGTGTAAGGCATGCCGCCAGCGTTCAAT
>cons0089|12
TCTGGGCCGTGTCTCAGTCCCAGTGTGGCTGGTCGTCCTCTCAGACCAGCTACTGATCGTCGCCTTGGTAGGCCTTTACCCCACCAACTAGCTAATCAGCCATCGGCCAACCCTATAGCGCGAGGCCCGAAGGTCCCCCGCTTTCATCCGTGGATCGTATGCGGTATTAATCCGGCTTTCGCCGGGCTATCCCCACTACAGGACATGTTCCGATGTATTACTCACCCGTTCGCCACTCGCCACCAGGTGCAAGCACCCGTGCTGACCGTTCGACTTGCATGTGTAAGGCATGCCGCCAGCGTTCAAT
>cons0090|12
TCTGGGCCGTGTCTCAGTCCCAGTGTGGCCGATCACCCTCTCAGGTCGGCTATGTATCGTCGCCTTGGTGAGCCTTTACCTCACCAACTAGCTAATACAGCGCAGGTCCATCTCATAGTGGAGCAATTGCCCCTTTAAATTACTAACATGCGTTAGTCTCTCTTATGCGGTATTAGCTATCGTTTCCAATAGTTATCCCCCGCTATGAGGTAGGTTACCTACGCGTTACTCACCCGTTCGCAACTCCTTGAACCGGTGCAAGCACCAGTTCTCAGCGTTCTACTTGCATGTATTAGGCACGCCGCCAGCGTTCGT
>cons0091|12
TCTGGGCCGTGTCTCAGTCCCAGTGTGGCCGATCACCCTCTCAGGTCGGCTATGTATCGTCGCCTTGGTGAGCCTTTACCTCACCAACTAGCTAATACAACGCAGGTCCATCTCATAGTGGAGCAATTGCCCCTTTTAAATTACTAACATGCGTTAGTCTCTCTTATGCGGTATTAGCTATCGTTTCCAATAGTTATCCCCCGCTATGAGGTAGGTTACCTACGCGTTACTCACCCGTTCGCAACTCCTTGAACCGGTGCAAGCACCAGTTCTCAGCGTTCTACTTGCATGTATTAGGCACGCCGCCAGCNGTTCGT
>cons0092|12
TCTGGGCCGTGTCTCAGTCCCAGTGTGGCCGATCACCCTCTCAGGTCGGCTATGTATCGTCGCCTTGGTGGGCCTTTACCTCACCAACTAGCTAATACAACGCAGGTCCATCTCATAGTGGAGCAATTGCCCCTTTTAAATTACTAACATGCGTTAGTCTCTCTTATGCGGTATTAGCTATCGTTTCCAATAGTTATCCCCCGCTATGAGGTAGGTTACCTACGCGTTACTCACCCGTTCGCAACTCCTTGAACCGGTGCAAGCACCAGTTCTCAGCGTTCTACTTGCATGTATTAGGCACGCCGCCAGCGTTCGT
>cons0093|12
TCTGGACCGTGTCTCAGTTCCAGTGTGACTGATCATCCTCTCAGACCAGTTACGGATCGTCGCCTTGGTAGGCCTTTACCCCACCAACTAGCTAATCCGACCTAGGCTCATCTGATAGCGTGAGGTCCGAAGATCCCCCACTTTCTCCCTCAGGACGTATGCGGTATTAGCGCCCGTTTCCGGACGTTATCCCCCACTACCAGGCAGATTCCTAGGCATTACTCACCCGTCCGCCGCTGAATCCAGGAGCAAGCTCCCTTACATCCGCTCGACTTGCATGTGTTAGGCCTGCCGCCAGCGTTCAAT
>cons0094|12
TCTGGGCCGTGTCTCAGTCCCAGTGTGGCCGATCACCCTCTCAGGTCGGCTATGTATCGTCGCCTTGGTGAGCCTTTACCTCACCAACTAGCTAATACAACGCAGGTCCATCTCATAGTGGAGCAATTGCCCCTTTAAATTACTAACATGCGTTAGTCTCTCTTATGCGGTATTAGCTATCGTTTCCAATAGTTATCCCCCGCTATGAGGTAGGTTACCTACGCGTTACTCACCCGTTCGCAACTCCTTGAACCGGTGCAAGCACCAGTTCTCAGCGTTCTACTTGCATGTATTAGGCACGCCGCCAGCGNTTCGAT
>cons0095|12
TCTGGGCCGTGTCTCAGTCCCAGTGTGGCCGATCACCCTCTCAGGTCGGCTATGTATCGTCGCCTTGGTGAGCCTTTACCTCACCAACTAGCTAATACAACGCAGGTCCATCTCATAGTGGAGCAATTGCCCCTTTAAATTACTAACATGCGTTAGTCTCTCTTATGCGGTATTAGCTATCGTTTCCAATAGTTATCCCCCGCTATGAGGTAGGTTACCTACGCGTTACTCACCCGTTCGCAACTCCTTGAACCGGTGCAAGCACCAGTTCTCGAGCGTTCTATCTTGCATGTATTAGGCACGCCGCCAGCGTTCGT
>cons0096|12
TCTGGGCCGTGTCTCAGTCCCAGTGTGGCCGATCACCCTCTCAGGTCGCTATGTATCGTCGCCTTGGTGAGCCTTTACCTCACCAACTAGCTAATCAGCCATCGGCCAACCCTATAGCGCGAGGCCCGAAGGTCCCCCGCTTTCATCCGTAGATCGTATGCGGTATTAATCCGGCTTTCGCCGGGCTATCCCCCACTACAGGACATGTTCCGATGTATTACTCACCCGTTCGCCACTCGCCACCAGGTGCAAGCACCCGTGCTGCCGTTCGACTTGCATGTGTAAGGCATGCCGCCAGCGTTCAAT
>cons0097|12
TCTGGGCCGTGTCTCAGTCCCAGTGTGGCCGATCACCCCCTCAGGTCGGCTATGTATCGTCGCCTTGGTGAGCCTTTACCTCACCAACTAGCTAATACAACGCAGGTCCATCTCATAGTGGAGCAATTGCCCCTTTTAAATTACTAACATGCGTTAGTCTCTCTTATGCGGTATTAGCTATCGTTTCCAATAGTTATCCCCCGCTATGAGGTAGGTTACCTACGCGTTACTCACCCGTTCGCAACTCCTTGAACCGGTGCAAGCACCAGTTCTCAGCGTTCTACTTGCATGTATTAGGCACGCCGCCAGCGTTCGT
>cons0098|12
TCTGGGCCGTGTCTCAGTCCCAGTGTGGCCGATCACCCTCTCAGGTCGGCTATGTATCGTCGCCTTGGTGAGCCTTTACCTCACCAACTAGCTAATACAACGCAGGTCCATCTCATAGTGGAGCAATTGCCCCTTTTAAATTACTAACCATGCGTTAGTCTCTCTTATGCGGTATTAGCTATCGTTTCCAATAGTTATCCCCCGCTATGAGGTAGGTTACCTACGCGTTACTCACCCTGTTCGCAACTCCTTGAACCGGTGCAAGCACCAGTTCTCAGCGATTCTATCTTGCATGTCATTAGGCACGCCGCCAGCGTTCGAT
>cons0099|12
TCTGGACCGTGTCTCAGTTCCAGTGTGACTGATCATCCTCTCAGACCAGTTACGGATCGTCGCCTTGGTAGGCCTTTACCCCACCAACTAGCTAATCCGACCTAGGCTCATCTGATAGCGTGAGGTCCGAAGATCCCCCACTTTCTCCCTCAGGACGTATGCGGTATTAGCGCCCGTTTCCGGACGTTATCCCCCACTACCAGGCAGATTCCTAGGCATTACTCACCCGTCCGCCGCTGAATCCAGGAGCAAGCTCCCTTCATCCGCTCGACTTCGCATGTGTTAGGCCTGCCGCCAGCGTTCAAT
>cons0100|12
TCTGGGCCGCGTCTCAGTCCCAGTGTGGCCGATCACCCTCTCAGGTCGGCTATGTATCGTCGCCTTGGTGAGCCTTTACCTCACCAACTAGCTAATACAACGCAGGTCCATCTCATAGTGGAGCAATTGCCCCTTTTAAATTACTAACATGCGTTAGTCTCTCTTATGCGGTATTAGCTATCGTTTCCAATAGTTATCCCCCGCTATGAGGTAGGTTACCTACGCGTTACTCACCCGTTCGCAACTCCTTGAACCGGTGCAAGCACCAGTTCTCAGCGTTCTACTTGCATGTATTAGGCACGCCGCCAGCGTTCGT
>cons0101|11
TCTGGGCCGTGTCTCAGTCCCAGTGTGGCTGGTCGTCCTCTCAGACCAGCTACTGATCGCTCGCCTTGGTAGGCTTTACCCCACCAACTAGCTAATCAGCCATCGGCCAACCCTATAGCGCGAGGCCCGAAGGTCCCCCGCTTTCATCCGTGGATCGTATGCGGTATTAATCCGGCTTTCGCCGGGCTATCCCCCACTACAGGACATGTTCCGATGTATTACTCACCCGTTCGCCACTCGCCACCAGGTGCAAGCACCCGTGCTGCCGTTCGACTTGCATGTGTAAGGCATGCCGCCAGCGTTCAAT
>cons0102|11
TCTGGGCCGTGTCTCAGTCCCAGTGTGGCCGATCACCCTCTCAGGTCGGCTATGTATCGTCGCCTTGGTGAGCCTTTACCTCACCAACTAGCTAATACAACGCAGGTCCATCTCATAGTGGAGCAATTGCCCCTTTAAATTACTAACATGCGTTAGTCTCTCTTATGCGGTATTAGCTATCGTTTCCAATAGTTATCCCCCGCTATGAGGTAGGTTACCTACGCGTTACTCACCCGTTCGCAACTCCTTGAACCGGTGCAAGCACCAGTTCTCAGCGATTCTACTTGCATGTATTACGGCAGCCGCCAGCGTTCGT
>cons0103|11
TCTGGGCCGTGTCTCAGTCCCAGTGTGGCCGATCACCCTCTCAGGTCGGCTATGTATCGTCGCCTTGGTGAGCCTTTACCTCACCAACTAGCTAATACAACGCAGGTCCATCTCATAGTGGAGCAATTGCCCCTTTAAATTACTAACATGCGTTAGTCTCTCTTATGCGGTATTAGCTATCGTTTCCAATAGTTATCCCCCGCTATGAGGTAGGTTACCTACGCGTTACTCACCCGTTCGCAACTCCTTGAACCGGTGCAAGCACCAGTTCTCAGCGTTCTACTTGCATGTATTAGGCACACCGCCAGCGTTCGAT
>cons0104|11
TCTGGGCCGTGTCTCAGTCCCAGTGTGGCCGATCACCCTCTCAGGTCGGCTATGTATCGTCGCCTTGGTGAGCCTTTACCTCACCAACTAGCTAATACAACGCAGGTCCATCTCATAGTGGAGCAATTGCCCCTTTAAATTACTAACATGCGTTAGTCTCTCTTATGCGGTATTAGCTATCGTTTCCAATAGTTATCCCCCGCTATGAGGTAGGTTACCTACGCGTTACTCACCCGTTCGCAACTCCTTGAACCGGTGCAAGCACCAGTTCTCAGCGATTCTACTTGCATGTATTACGGCACGCCGCCAGCGTTCGT
>cons0105|11
TCTGGGCCGTGTCTCAGTCCCAGTGTGGCTGGTCGTCCTCTCAGACCAGCTACTGATCGTCGCCTTGGTAGGCCTTTACCCCACCAACTAGCTAATCAGCCATCGGCCAACCCTATAGCGCGAGGCCCGAAGGTCCCCCGCTTTCATCCGTGGATCGTATGCGGTATTAATCCGGCTTTCGCCGGGCTATCCCCCACTACAGGACATGTTCCGATGTATTACTCACCCGTTCGCCACTCGCCACCAGGTGCAAGCACCCGTGCGCCGTTCGACTTGCATGTGTAAGGCATGCCGACCAGCGTTCAAT
>cons0106|11
TCTGGGCCGTGTCTCAGTCCCAGTGTGGCCGATCACCCTCTCAGGTCGGCTATGTATCGTCGCCTTGGTGAGCCTTTACCTCACCAACTAGCTAATACAACGCAGGTCCATCTCATAGTGGAGCAATTGCCCCTTTAAATTACTAACCATGCGTTAGTCTCTCTTATGCGGTATTAGCTATCGTTTCCAATAGTTATCCCCCGCTATGAGGTAGGTTACCTACGCGTTACTCACCCGTTCGCAACTCCTTGAACCGGTGCAAGCACCAGTTCTCAGCGATTCTACTTGCATGTATTAGGCAGCCGCCAGCGTTCGAT
>cons0107|11
TCTGGGCCGTGTCTCAGTCCCAGTGTGGCCGATCACCCTCTCAGGTCGGCTATGTATCGTCGCCTTGGTGAGCCTTTACCTCACCAACTAGCTAATACAACGCAGGTCCATCTCATAGTGGAGCAATTGCCCCTTTAAATTACTAACATGCGTTAGTCTCTCTTATGCGGTATTAGCTATCGTTTCCAATAGTTATCCCCCGCTATGAGGTAGGTTACCTACGCGTTACTCACCCGTTCGCAACTCCTTGAACCGGTGCAAGCACCAGTTCTCAGCGTTCTATCTTGCATGTATTACGGCACGCCGCCAGCGTTCGAT
>cons0108|11
TCCGGGCCGTGTCTCAGTCCCAGTGTGGCCGATCACCCTCTCAGGTCGGCTATGTATCGTCGCCTTGGTGAGCCTTTACCTCACCAACTAGCTAATACAACGCAGGTCCATCTCATAGTGGAGCAATTGCCCCTTTTAAATTACTAACATGCGTTAGTCTCTCTTATGCGGTATTAGCTATCGTTTCCAATAGTTATCCCCCGCTATGAGGTAGGTTACCTACGCGTTACTCACCCGTTCGCAACTCCTTGAACCGGTGCAAGCACCAGTTCTCAGCGTTCTACTTGCATGTATTAGGCACGCCGCCAGCGTTCGT
>cons0109|10
TCTGGACCGTGTCTCAGTTCCAGTGTGACTGATCATCCTCTCAGACCAGTTACGGATCGTCGCCTTGGTAGGCCTTTACCCCACCAACTAGCTAATCCGACCTAGGCTCATCTGATAGCGTGAGGTCCGAAGATCCCCCACTTTCTCCCTCAGGACGTATGCGGTATTAGCGCCCGTTTCCGGACGTTATCCCCCACTACCAGGCAGATTCCTAGGCATTACTCACCCGTCCGCCGCTGAATCCAGGAGCAAGCTCCCTTCATCCGCTCGACTTGCATGTGTTAGGCCGCCGCCAGCGTTCAAT
>cons0110|10
TCTGGGCCGTGTCTCAGTCCCAGTGTGGCCGATCACCCTCTCAGGTCGGCTATGTATCGTCGCCTTGGTGAGCCTTTACCTCACCAACTAGCTAATACAACGCAGGTCCATCTCATAGTGGAGCAATTGCCCCTTTAAATTACTAACATGCGTTAGTCTCTCTTATGCGGTATTAGCTATCGTTTCCAATAGTTATCCCCCGCTATGAGGTAGGTTACCTACGCGTTACTCACCCGTTCGCAACTCCTTGAACCGGTGCAAGCACCAGTTCTCAGCGNTTCTACTTGCATGTATTAGGCACGCCGCCGGCGTTCGT
>cons0111|10
TCTGGACCGTGTCTCAGTTCCAGTGTGACTGATCATCCTCTCAGACCAGTTACGGATCGTCGCCTTGGTAGGCCTTTACCCCACCAACTAGCTAATCCGACCTAGGCTCATCTGATAGCGTGAGGTCCGAAGATCCCCCACTTTCTCCCTCAGGACGTATGCGGTATTAGCGCCCGTTTCCGGACGTTATCCCCCACTACCAGGCAGATTCCTAGGCATTACTCACCCGTCCGCCGCTGAATCCAGGAGCAAGCTCCCTTCATCCGCTCGACTTNGCATGTGTTAGGCCTGCCGCCAGCGTTCAAT
>cons0112|10
TCTGGGCCGTGTCTCAGTCCCAGTGTGGCCGATCACCCTCTCAGGTCGGCTATGTATCGTCGCCTTGGTGAGCCTTTACCTCACCAACTAGCTAATACAACGCAGGTCCATCTCATAGTGGAGCAATTGCCCCTTTTAAATTACTAACATGCGTTAGTCTCTCTTATGCGGTATTAGCTATCGTTTCCAATAGTTATCCCCCGCTACGAGGTAGGTTACCTACGCGTTACTCACCCGTTCGCAACTCCTTGAACCGGTGCAAGCACCAGTTCTCAGCGTTCTACTTGCATGTATTAGGCACGCCGCCAGCGTTCGT
>cons0113|10
TCTGGGCCGTGTCTCAGTCCCAGTGTGGCCGATCACCCTCTCAGGTCGGCTATGTATCGTCGCCTTGGTGAGCCTTTACCTCACCAACTAGCTAATACAACGCAGGTCCATCTCATAGTGGAGCAATTCGCCCCTTTAAATTACTAACATGCGTTAGTCTCTCTTATGCGGTATTAGCTATCGTTTCCAATAGTTATCCCCCGCTATGAGGTAGGTTACCTACGCGTTACTCACCCGTTCGCAACTCCTTGAACCGGTGCAAGCACCAGTTCTCAGCGTTCTACTTGCATGTATTAGGCACGCCGCCAGCGTTCGAT
>cons0114|10
TCTGGACCGTGTCTCAGTTCCAGTGTGACTGATCATCCTCTCAGACCAGTTACGGATCGTCGCCTTGGTAGGCCTTTACCCCACCAACTAGCTAATCCGACCTAGGCTCATCTGATAGCGTGAGGCCGAAGATCCCCCACTTTCTCCCTCAGGACGTATGCGGTATTAGCGCCCGTTTCCGGACGTTATCCCCCACTACCAGGCAGATTCCTAGGCATTACTCACCCGTCCGCCGCTGAATCCAGGAGCAAGCTCCCTTCATCCGCTCGACTTGCATGTGTTAGGCCTGCCGCCAGCGTTCAAT
>cons0115|10
TCTGGGCCGTGTCTCAGTCCCAGTGTGGCCGATCACCCTCTCAGGTCGGCTATGTATCGTCGCCTTGGTGAGCCTTTACCTCACCAACTAGCTAATACAACGCAGGTCCATCTCATAGTGGAGCAATTGCCCCTTTTAAATTACTAACATGCGTTAGTCTCTCTTATGCGGTATTAGCTATCGTTTCCAATAGTTATCCCCCGCTATGAGGTAGGTTACCTACGCGTTACTCACCCATTCGCAACTCCTTGAACCGGTGCAAGCACCAGTTCTCAGCGTTCTACTTGCATGTATTAGGCACGCCGCCAGCGTTCGT
>cons0116|10
TCTGGGCCGTGTCTCAGTCCCAGTGTGGCCGATCACCCTCTCAGGTCGGCTATGTATCGTCGCCTTGGTGAGCCTTTACCTCACCAACTAGCTAATACAACGCAGGTCCATCTCATAGTGGAGCAATTGCCCCTTTAAATTACTAACATGCGTTAGTCTCTCTTATGCGGTATTAGCTATCGTTCCAATAGTTATCCCCCGCTATGAGGTAGGTTACCTACGCGTTACTCACCCGTTCGCAACTCCTTGAACCGGTGCAAGCACCAGTTCTCAGCGTTCTACTTGCATGTATTAGGCACGCCGCCAGCGTTCGAT
>cons0117|10
TCTGGGCCGTGTCTCAGTCCCAGTGTGGCCGATCACCCTCTCAGGTCGGCTATGTATCGTCGCCTTGGTGAGCCTTTACCTCACCAACTAGCTAATACAACGCAGGTCCATCTCATAGTGGAGCAATTGCCCCTTTTAAATTACTAACATGCGTTAGTCTCTCTTATGCGGTATTAGCTATCGTTTCCAATAGTTATCCCCCGCTATGAGGTAGGTTACCTACGCGTTACTCACCCGCTCGCAACTCCTTGAACCGGTGCAAGCACCAGTTCTCAGCGTTCTACTTGCATGTATTAGGCACGCCGCCAGCGTTCGT
>cons0118|10
TCTGGGCCGTGTCTCAGTCCCAGTGTGGCCGATCACCCTCTCAGGTCGGCTATGTATCGTCGCCTTGGTGAGCCTTTACCTCACCAACTAGCTAATACAACGCAGGTCCATCTCATAGTGGAGCAATTGCCCCTTTTAAATTACTAACATGCGTTAGTCTCTCTTATGCGGTATTAGCTATCGTTTCCAATAGTTATCCCCCGCTATGAGGTAGGTTACCTACGCGTTACTCACCCGTTCGCAACTCCTTGAACCGGTGCAAGCACCAGTTCTCAACGTTCTACTTGCATGTATTAGGCACGCCGCCAGCGTTCGT
>cons0119|10
TCTGGACCGTGTCTCAGTTCCAGTGTGACTGATCATCCTCTCAGACCAGTTACGGATCTCGCCTTGGTAGGCCTTTACCCCACCAACTAGCTAATCCGACCTAGGCTCATCTGATAGCGTGAGGTCCGAAGATCCCCCACTTTCTCCCTCAGGACGTATGCGGTATTAGCGCCCGTTTCCGGACGTTATCCCCCACTACCAGGCAGATTCCTAGGCATTACTCACCCGTCCGCCGCTGAATCCAGGAGCAAGCTCCCTTCATCCGCTCGACTTGCATGTGTTAGGCCTGCCGCCAGCGTTCAAT
>cons0120|10
TCTGGGCCGTGTCTCAGTCCCAGTGTGGCCGATCACCCTCTCAGGTCGGCTATGTATCGTCGCCTTGGTGAGCCTTTACCTCACCAACTAGCTAATACAACGCAGGTCCATCTCATAGTGGAGCAATTGCCCCTTTTAAATTACTAACATGCGTTAGTCTCTCTTATGCGGTATTAGCTATCGTTTCCAATAGTTATCCCCCGTTATGAGGTAGGTTACCTACGCGTTACTCACCCGTTCGCAACTCCTTGAACCGGTGCAAGCACCAGTTCTCAGCGTTCTACTTGCATGTATTAGGCACGCCGCCAGCGTTCGT
>cons0121|10
TCTGGGCCGTGTCTCAGTCCCAGTGTGGCCGATCACCCTCTCAGGTCGGCTATGTATCGTCGCCTTGGTGAGCCTTTACCTCACCAACTAGCTAATACAACGCAGGTCCATCTCATAGTGGAGCAATTGCCCCTTTAAATTACTAACATGCGTTAGTCTCTCTTATGCGGTATTAGCTATCGTTTCCAATAGTTATCCCCCGCATGAGGTAGGTTACCTACGCGTTACTCACCCGTTCGCAACTCCTTGAACCGGTGCAAGCACCAGTTCTCAGCGATTCTACTTGCATGTATTAGGCACGCCGCCAGCGTTCGAT
>cons0122|10
TCTGGGCCGTGTCTCAGTCCCAGTGTGGCCGATCACCCTCTCAGGTCGGCTATGTATCGTCGCCTTGGTGACCTTTACCTCACCAACTAGCTAATACAACGCAGGTCCATCTCATAGTGGAGCAATTGCCCCTTTTAAATTACTAACATGCGTTAGTCTCTCTTATGCGGTATTAGCTATCGTTTCCAATAGTTATCCCCCGCTATGAGGTAGGTTACCTACGCGTTACTCACCCGTTCGCAACTCCTTGAACCGGTGCAAGCACCAGTTCTCAGCGTTCTACTTGCATGTATTAGGCACGCCGCCAGCGTTCGT
>cons0123|10
TCTGGGCCGTGTCTCAGTCCCAGTGTGGCCGATCACCCTCTCAGGTCGGCTATGTATCGTCGCCTTGGTGAGCCTTTACCTCACCAACTAGCTAATACAACGCAGGTCCATCTCATAGTGGAGCAATTGCCCCTTTTAAATTACTAACATGCGTTAGTCTCTCTTATGCGGTATTAGCTATCGTTTCCAATAGTTACTCCCCCGCTATGAGGTAGGTTACCTACGCGTTACTCACCCGTTCGCAACTCCTTGAACCGGTGCAAGCACCAGTTCTCAGCGTTCTATCTTGCATGTCATTAGGCACGCCGCCAGCGTTCGT
>cons0124|9
TCTGGACCGTGTCTCAGTTCCAGTGTGACTGATCTCCTCTCAGACCAGTTACGGATCGTCGCCTTGGTAGGCCTTTACCCCACCAACTAGCTAATCCGACCTAGGCTCATCTGATAGCGTGAGGTCCGAAGATCCCCCACTTTCTCCCTCAGGACGTATGCGGTATTAGCGCCCGTTTCCGGACGTTATCCCCCACTACCAGGCAGATTCCTAGGCATTACTCACCCGTCCGCCGCTGAATCCAGGAGCAAGCTCCCTTCATCCGCTCGACTTGCATGTGTTAGGCCTGCCGCCAGCGTTCAAT
>cons0125|9
TCTGGGCCGTGTCTCAGTCCCAGTGTGGCCGATCACCCTCTCAGGTCGGCTATGTATCGTCGTCCTTGGTGAGCCTTTACCTCACCAACTAGCTAATACAACGCAGGTCCATCTCATAGTGGAGCAATTGCCCCTTTAAATTACTAACATGCGTTAGTCTCTCTTATGCGGTATTAGCTATCGTTTCCAATAGTTATCCCCCGCTATGAGGTAGGTTACCTACGCGTTACTCACCCGTTCGCAACTCCTTGAACCGGTGCAAGCACCAGTTCTCAGCGTTCTACTTGCATGTATTAGGCACGCCGCCAGCGTTCGT
>cons0126|9
TCTGGGCCGTGTCTCAGTCCCAGTGTGGCTGGTCGTCCTCTCAGACCAGCTACTGATCGTCGCCTTGGTAGGCCTTTACCCCACCAACTAGCTAATCAGCCATCGGCCAACCCTATAGCGCGAGGCCCGAAGGTCCCCCGCTTTCATCCGTGGATCGTATGCGGTATTAATCCGGCTTTCGCCGGGCTATCCCCCACTACAGGACATGTTCCGATGTATTACTCACCCGTTCGCCACTCGCCACCAGGTGCAAGCACCCGTGCTGCCGTTCGACTTGCATGTGTAAGGCATCGCCGCCAGTCGTTCAAT
>cons0127|9
TCTGGGCCGTGTCTCAGTCCCAGTGTGGCCGATCACCCTCTCAGGTCGGCTATGTATCGTCGCCTTGGTGAGCCTTTACCTCACCAACTAGCTAATACAACGCAGGTCCATCTCATAGTGGAGCAATTGCCCCTTTAAATTACTAACATGCGTTAGTCTCTCTTATGCGGTATTAGCTATCGTTTCCAATAGTTATCCCCCGCTATGAGGTAGGTTACCTACGCGTTACTCACCCGTTCGCAACTCCTTGAACCGGTGCAAGCACCAGTTCTCAGCGTTCTACTTGCATGTATTAGGCTACGCCGCCAGCGTTCGT
>cons0128|9
TCTGGGCCGTGTCTCAGTCCCAGTGTGGCCGATCACCCTCTCAGGTCGGCTATGTATCGTCGCCTTGGTGAGCCTTTACCTCACCAACTAGCTAATACAACGCAGGTCCATCTCATAGTGGAGCAATTGCCCCTTTAAATTACTAACATGCGTTAGTCTCTCTTATGCGGTATTAGCTATCGTTTCCAATAGTTATCCCCGCTATGAGGTAGGTTACCTACGCGTTACTCACCCGTTCGCAACTCCTTGAACCGGTGCAAGCACCAGTTCTCAGCGAGTTCTACTTGCATGTATTACGGCACGCCGCCAGCGTTCGAT
>cons0129|9
TCTGGACCGTGTCTCAGTTCCAGTGTGACTGATCATCCTCTCAGACCAGTTACGGATCGTCGCCTTGGTAGGCCTTTACCCCACCAACTAGCTAATCCGACCTAGGCTCATCTGATAGCGTGACGGTCCGAAGATCCCCCACTTTCTCCCTCAGGACGTATGCGGTATTAGCGCCCGTTTCCGGACGTTATCCCCCACTACCAGGCAGATTCCTAGGCATTACTCACCCGTCCGCCGCTGAATCCAGGAGCAAGCTCCCTTCATCCGACTCGACTTGCATGTGTTAGGCCTGCCGCCAGCGTTCAAT
>cons0130|9
TCTGGGCCGTGTCTCAGTCCCAGTGTGGCCGATCACCCTCTCAGGTCGCTATGTATCGTCGCCTTGGTGAGCCTTTACCTCACCAACTAGCTAATACAACGCAGGTCCATCTCATAGTGGAGCAATTGCCCCTTTTAAATTACTAACATGCGTTAGTCTCTCTTATGCGGTATTAGCTATCGTTTCCAATAGTTATCCCCCGCTATGGGGTAGGTTACCTACGCGTTACTCACCCGTTCGCAACTCCTTGAACCGGTGCAAGCACCAGTTCTCAGCGTTCTACTTGCATGTATTAGGCACGCCGCCAGCGTTCGT
>cons0131|9
TCTGGGCCGTGTCTCAGTCCCAGTGTGGCCGATCACCCTCTCAGGTCGGCTATGTATCGTCGCCTTGGTGAGCCTTTACCTCACCAACTAGCTAATACAACGCAGGTCCATCTCATAGTGGAGCAATTGCCCCTTTAAATTACTAACATGCGTTAGTCTCTCTTATGCGGTATTAGCTATCGTTTCCAATAGTTATCCCCGCTATGAGGTAGGTTACCTACGCGTTACTCACCCGTTCGCAACTCCTTGAACCGGTGCAAGCACCAGTTCTCAGCGTTCTACTTGCATGTATTACGGCACGCCGCCAGCGTTCGAT
>cons0132|9
TCTGGGCCGTGTCTCAGTCCCAGTGTGGCTGGTCGTCCTCTCAGACCAGCTACTGATCGTCGCCTTGGTAGGCCTTTACCCCACCAACTAGCTAATCAGCCATCGGCCAACCCTATAGCGCGAGGCCCGAAGGTCCCCCGCTTTCATCCGTGGATCGTATGCGGTATTAATCCGGCTTTCGCCGGGCTATCCCCACTACAGGACACTGTTCCGATGTATTACTCACCCGTTCGCCACTCGCCACCAGGTGCAAGCACCCGTGCTGCCGTTCGACTTGCATGTGTAAGGCATGCCGACCAGCGTTCAAT
>cons0133|9
TCTGGGCCGTGTCTCAGTCCCAGTGTGGCCGATCACCCTCTCAGGTCGGCTATGTATCGTCGCCTTGGTGAGCCTTTACCTCACCAACTAGCTAATACAACGCAGGTCCATCTCATAGTGGAGCAATTGCCCCTTTAAATTACTAACATGCGTTAGTCTCTCTTATGCGGTATTAGCTATCGTTTCCAATAGTTATCCCCCGCTATGAGGTAGGTTACCTACGCGTTACTCACCCTGTTCGCAACTCCTTGAACCGGTGCAAGCACCAGTTCTCAGCGTTCTACTTGCATGTATTAGGCACGCCGCCAGCGTTCGAT
>cons0134|9
TCTGGGCCGTGTCTCAGTCCCAGTGTGGCCGATCACCCTCTCAGGTCGGCTATGTATCGTCGCCTTGGTGAGCCTTTACCTCACCAACTAGCTAATACAACGCAGGTCCATCTCATAGTGGAGCAATTGCCCCTTTTAAATTACTAACCATGCGTTAGTCTCTCTTATGCGGTATTAGCTATCGTTTCCAATAGTTATCCCCCGCTATGAGGTAGGTTACCTACGCGTTACTCACCCGTTCGCAACTCCTTGAACCGGTGCAAGCACCAGTTCTCAGCGTTCTACTTGCATGTATTAGGCAGCCGCCAGCGTTCGT
>cons0135|9
TCTGGGCCGTGTCTCAGTCCCAGTGTGGCTGGTCGTCCTCTCAGACCAGCTACTGATCGTCGCCTTGGTAGGCCTTTACCCCACCAACTAGCTAATCAGCCATCGGCCAACCCTATAGCGCGAGGCCCGAAGGTCCCCCGCTTTCATCCGTGGATCGTATGCGGTATTAATCCGGCTTTCGCCGGGCTATCCCCCACTACAGGACATGTTCCGATGTATTACTCACCCGTTCGCCACTCGCCACCAGGTGCAAGCACCCGTGCTGCCGCTCGACTTGCATGTGTAAGGCATGCCGCCAGCGTTCAAT
>cons0136|9
TCTGGGCCGTGTCTCAGTCCCAGTGTGGCCGATCACCCTCTCAGGTCGGCTATGTATCGTCGCCTTGGTGAGCCTTTACCTCACCAACTAGCTAATACAACGCAGGTCCATCTCATAGTGGAGCAATTGCCCCTTTTAAATTACTAACATGCGTTAGTCTCTCTTATGCAGTATTAGCTATCGTTTCCAATAGTTATCCCCCGCTATGAGGTAGGTTACCTACGCGTTACTCACCCGTTCGCAACTCCTTGAACCGGTGCAAGCACCAGTTCTCAGCGTTCTACTTGCATGTATTAGGCACGCCGCCAGCGTTCGT
>cons0137|9
TCTGGGCCGTGTCTCAGTCCCAGTGTGGCCGATCACCCTCTCAGGTCGCTATGTATCGTCGCCTTGGTGAGCCTTTACCTCACCAACTAGCTAATACAACGCAGGTCCATCTCATAGTGGAGCAATTCGCCCCTTTAAATTACTAACATGCGTTAGTCTCTCTTATGCGGTATTAGCTATCGTTTCCAATAGTTATCCCCCGCTATGAGGTAGGTTACCTACGCGTTACTCACCCGTTCGCAACTCCTTGAACCGGTGCAAGCACCAGTTCTCAGCGTTCTACTTGCATGTATTACGGCACGCCGCCAGCGTTCGT
>cons0138|8
TCTGGGCCGTGTCTCAGTCCCAGTGTGGCCGATCACCCTCTCAGGTCGGCTATGTATCGTCGCCTTGGTGAGCCTTTACCTCACCAACTAGCTAATACAACGCAGGTCCATCTCATAGTGGAGCAATTGCCCCTTTTAAATTACTAACATGCGTTAGTCTCTCTTATGCGGTATTAGCTATCGTTTCCAATAGTTATCCCCCACTATGAGGTAGGTTACCTACGCGTTACTCACCCGTTCGCAACTCCTTGAACCGGTGCAAGCACCAGTTCTCAGCGTTCTACTTGCATGTATTAGGCACGCCGCCAGCGTTCGT
>cons0139|8
TCTGGGCCGTGTCTCAGTCCCAGTGTGGCCGATCACCCTCTCAGGTCGGCTATGTATCGTCGCCTTGGTGAGCCTTTACCTCACCAACTAGCTAATACAACGCAGGTCCATCTCATAGTGGAGCAATTGCCCCTTTAAATTACTAACATGCGTTAGTCTCTCTTATGCGGTATTAGCTATCGTTTCCAATAGTTATCCCCCGCTATGAGGTAGGTTACCTACGCGTTACTCAGCCCGTTCGCAACTCCTTGAACCGGTGCAAGCACCAGTTCTCAGCGTTCTANCTTGCATGTATTAGGCACGCCGCCAGCGTTCGT
>cons0140|8
TCTGGGCCGTGTCTCAGTCCCAGTGTGGCCGATCACCCTCTCAGGTCGGCTATGTATCGTCGCCTTGGTGAGCCTTTACCTCACCAACTAGCTAATCCGACCTAGGCTCATCTGATAGCGTGAGGTCCGAAGATCCCCCACTTTCTCCCTCAGGACGTATGCGGTATTAGCGCCCGTTTCCGGACGTTATCCCCCACTACCAGGCAGATTCCTAGGCATTACTCACCCGTCCGCCGCTGAATCCAGGAGCAAGCTCCCTTCATCCGCTCGACTTGCATGTGTTAGGCCTGCCGCCAGCGTTCAAT
>cons0141|8
TCTGGGCCGTGTCTCAGTCCCAGTGTGGCTGGTCGTCCTCTCAGACCAGCTACTGATCGTCGCCTTCGGTAGGCCTTTACCCCACCAACTAGCTAATCAGCCATCGGCCAACCCTATAGCGCGAGGCCCGAAGGTCCCCCGCTTTCATCCGTGGATCGTATGCGGTATTAATCCGGCTTTCGCCGGGCTATCCCCCACTACAGGACATGTTCCGATGTATTACTCACCCGTTCGCCACTCGCCACCAGGTGCAAGCACCCGTGCTGCCGTTCGACTTGCATGTGTAAGGCATGCCGCCAGCGTTCAAT
>cons0142|8
TCTGGGCCGTGTCTCAGTCCCAGTGTGGCCGATCACCCTCTCAGGTCGGCTATGTATCGTCGCCTTGGTGAGCCTTTACCTCACCAACTAGCTAATACAACGCAGGTCCATCTCATAGTGGAGCAATTGCCCCTTTTAAATTACTAACATGCGTTAGTCTCTCTTATGCGGTATTAGCTATCGTTTCCAATAGTTATCCCCCGCTATGAGGTAGGTTACCTACGCGTTACTCACCCGTTCGCAACTCCTTGAACCGGTGCAAGCACCAGTTCTCAGCGATTCTACTTGCATGTATTAGGCACGCCGCCAGCGTTCGAT
>cons0143|8
TCTGGGCCGTATCTCAGTCCCAGTGTGGCCGGACACCCTCTCAGGCCGGCTACCCGTCGTCGCCTTGGTACGGCCGTCACCCCACCAACAAGCCTGATAGGCCGCGGGCTCCATCCCACACCGCTAAAGCGCTTTCCACCACAAGACATGCATCCCGTGGTCCTATCCGGTATTAGACCCAGTTTCCCAGGCTTATCCCGAAGTGCAGGGCAGATCACCCACGTGTTACTCACCCGTTCGCCACTCGAGTATCTCCGAAGAGACCTTTCCGTTCGACTTGCATGTGTTAAGCACGCCGCCAGCGTTCGT
>cons0144|8
TCTGGGCCGTGTCTCAGTCCCAGTGTGGCCGATCACCCTCTCAGGTCGGCTATGTATCGTCGCCTTGGTGAGCCTTTACCTCACCAACTAGCTAATACAACGCAGGTCCATCTCATAGTGGAGCAATTGCCCCTTTTAAATTACTAACATGCGTTAGTCTCTCTTATGCGGTATTAGCTATCGTTTCCAATAGTTATCCCCCGCTATGAGGTAGGTTACCTACGCGTTACTCACCCGTTCGCAACTCCTTGAACCGGTGCAAGCACCAGTTCTCAGCGTTCTATCTTGCATGTATTACGGCACGCCGCCAGCGTTCGT
>cons0145|8
TCTGGGCCGTGTCTCAGTCCCAGTGTGGCCGATCACCCTCTCAGGTCGGCTATGTATCGTCGCCTTGGTGAGCCTTTACCTCACCAACTAGCTAATACAACGCAGGTCCATCTCATAGTGGAGCAATTGCCCCTTTAAATTACTAACATGCGTTAGTCTCTCTTATGCGGTATTAGCTATCGTTTCCAATAGTTATCCCCCGCTATGAGGTAGGTTACCTACGCGTTACTCACCCGTTCGCAACTCCTTGAACCGGTGCAAGCACCAGTTCTCAGCGTTCTACTTGCATGTCATTAGGCACGCCGCCAGCGTTCGT
>cons0146|8
TCTGGGCCGTGTCTCAGTCCCAGTGTGGCCGATCACCCTCTCAGGTCGCTATGTATCGTCGCCTTGGTGAGCCTTTACCTCACCAACTAGCTAATACAACGCAGGTCCATCTCATAGTGGAGCAATTCGCCCCTTTAAATTACTAACATGCGTTAGTCTCTCTTATGCGGTATTAGCTATCGTTTCCAATAGTTATCCCCCGCTATGAGGTAGGTTACCTACGCGTTACTCACCCGTTCGCAACTCCTTGAACCGGTGCAAGCACCAGTTCTCAGCGTTCTACTTGCATGTATTAGGCACGCCGCCAGCGTTCGT
>cons0147|8
TCTGGGCCGTGTCTCAGTCCCAGTGTGGCCGATCACCCTCTCAGGTCGGCTATGTATCGTCGCCTTGGTGAGCCTTTACCTCACCAACTAGCTAATACAACGCAGGTCCATCTCATAGTGGAGCAATTGCCCCTTTAAATTACTAACATGCGTTAGTCTCTCTTATGCGGTATTAGCTATCGTTTCCAATAGTTATCCCCCGCTATGAGGTAGGTTACCTACGCGTTACTCACCCGTTCGCAACTCCTTGAACCGGTNCAAGCACCNGTTCTCAGCGTTCTACTTGCATNATTAGGCACGCCGCCAGCGTTCGT
>cons0148|8
TCTGGGCCGTGTCTCAGTCCCAGTGTGGCTGGTCGTCCTCTCAGACCAGCTACTGATCGTCGCCTTGGTAGGCCTTTACCCCACCAACTAGCTAATCAGCCATCGGCCAACCCTATAGCGCGAGGCCCGAAGGTCCTCCGCTTTCATCCGTAGATCGTATGCGGTATTAATCCGGCTTTCGCCGGGCTATCCCCCACTACAGGACATGTTCCGATGTATTACTCACCCGTTCGCCACTCGCCACCAGGTGCAAGCACCCGTGCTGCCGTTCGACTTGCATGTGTAAGGCATGCCGCCAGCGTTCAAT
>cons0149|8
TCTGGGCCGTGTCTCAGTCCCAGTGTGGCCGATCACCCTCTCAGGTCGGCTATGTATCGTCGCCTTGGTGAGCCTTTACCTCACCAACTAGCTAATACAACGCAGGTCCATCTCATAGTGGAGCAATTGCCCCTTTAAATTACTAACATGCGTTAGTCTCTCTTATGCGGTATTAGCTATCGTTTCCAATAGTTATCCCCCGCTATGAGGTAGGTTACCTACGCGTTACTCACCCGCTCGCAACTCCTTGAACCGGTGCAAGCACCAGTTCTCAGCGTTCTACTTGCATGTATTAGGCACGCCGCCAGCGTTCGT
>cons0150|8
TCTGGGCCGTGTCTCAGTCCCAGTGTGGCTGGTCGTCCTCTCAGACCAGCTACTGATCGTCGCCTTGGTAGGCCTTTACCCCACCAACTAGCTAATCAGCCATCGGCCAACCCTATAGCGCGAGGCCCGAAGGTCCCCCGCTTTCATCCGTGGATCGTATGCGGTATTAATCCGGCTTTCGCCGGGCTATCCCCCACTACAGGACATGTTCCGATGTATTACTCACCCGTTCGCCACTCGCCACCAGGTGCAAGCACCCGTGCTGCCGTTCGACTTGCATGTGTAAGGCATCGCCGCCATGCGTTCAAT
>cons0151|8
TCTGGACCGTGTCTCAGTTCCAGTGTGACTGATCATCCTCTCAGACCAGTTACGGATCGTCGCCTTGGTAGGCCTTTACCCCACCAACTAGCTAATCCGACCTAGGCTCATCTGATAGCGTGAGGTCCGAAGATCCCCACTTTCTCCCTCAGGACGTATGCGGTATTAGCGCCCGTTTCCGGACGTTATCCCCCACTACCAGGCAGATTCCTAGGCATTACTCACCCGTCCGCCGCTGAATCCAGGAGCAAGCTCCCTTCATCCGACTCGACTTGCATGTGTTAGGCCTGCCGCCAGCGTTCAAT
>cons0152|8
TCTGGGCCGTGTCTCAGTCCCAGTGTGGCCGATCACCCTCTCAGGTCGGCTATGTATCGTCGCCTTGGTGAGCCTTTACCTCACCAACTAGCTAATACAACGCAGGTCCATCTCATAGTGGAGCAATTNGCCCCTTTAAATTACTAACATGCGTTAGTCTCTCTTATGCGGTATTGACTATCCGTTTCCAATAGTTATCCCCCGCTATGAGGTAGGTTACCTACGCGTTACTCACCCGTTCGCAACTCCTTGAACCGGTGCAAGCACCAGTTCTCAGCGTTCTACTTGCATGTATTAGGCACGCCGCCAGCGTTCGT
>cons0153|8
TCTGGGCCGTGTCTCAGTCCCAGTGTGGCCGATCACCCTCTCAGGTCGGCTATGTATCGTCGCCTTGGTGAGCCTTTACCTCACCAACTAGCTAATACAACGCAGGTCCATCTCATAGTGGAGCAATTGCCCCTTTAAATTACTAACATGCGTTAGTCTCTCTTATGCGGTATTAGCTATCGTTTCCAATAGTTATCCCCCGCTATGAGGTAGGTTACCTACGCGTTACTCACCCGTTCGCAACTCCTTGAACCGGTGCAAGCACCAGTTCTCACGCGTTCTACTTGCATGTATTACGGCACGCCGCCAGCGTTCGT
>cons0154|8
TCTGGACCGTGTCTCAGTTCCAGTGTGACTGATCATCCTCTCAGACCAGTTACGGATCGTCGCCTTGGTAGGCCTTTACCCCACCAACTACGCTAATCCGACCTAGGCTCATCTGATAGCGTGAGGTCCGAAGATCCCCCACTTTCTCCCTCAGGACGTATGCGGTATTAGCGCCCGTTTCCGGACGTTATCCCCCACTACCAGGCAGATTCCTAGGCATTACTCACCCGTCCGCCGCTGAATCCAGGAGCAAGCTCCCTTCATCCGCTCGACTTGCATGTGTTAGGCCTGCCGCCAGCGTTCAAT
>cons0155|8
TCTGGGCCGTGTCTCAGTCCCAGTGTGGCCGATCACCCTCTCAGGTCGGCTATGTATCGTCGCCTTGGTGAGCCTTTACCTCACCAACTAGCTAATACAACGCAGGTCCATCTCATAGTGGAGCAATTGCCCCTTTTAAATTACTAACATGCGTTAGTCTCTCTTATGCGGTACTAGCTATCGTTTCCAATAGTTATCCCCCGCTATGAGGTAGGTTACCTACGCGTTACTCACCCGTTCGCAACTCCTTGAACCGGTGCAAGCACCAGTTCTCAGCGTTCTACTTGCATGTATTAGGCACGCCGCCAGCGTTCGT
>cons0156|8
TCTAGGCCGTGTCTCAGTCCCAGTGTGGCCGATCACCCTCTCAGGTCGGCTATGTATCGTCGCCTTGGTGAGCCTTTACCTCACCAACTAGCTAATACAACGCAGGTCCATCTCATAGTGGAGCAATTGCCCCTTTAAATTACTAACATGCGTTAGTCTCTCTTATGCGGTATTAGCTATCGTTTCCAATAGTTATCCCCCGCTATGAGGTAGGTTACCTACGCGTTACTCACCCGTTCGCAACTCCTTGAACCGGTGCAAGCACCAGTTCTCAGCGTTCTACTTGCATGTATTAGGCACGCCGCCAGCGTTCGT
>cons0157|8
TCTGGGCCGTGTCTCAGTCCCAGTGTGGCCGATCACCCTCTCAGGTCGGCTATGTATCGTCGCCTTGGTGAGCCTTTACCTCACCAACTAGCTAATACAACGCAGGTCCATCTCATAGTGGAGCAATTGCCCCTTTAAATTACTAACATGCGTTAGTCTCTCTTATGCGGTATTAGCTATCGTTTCCAATAGTTATCCCCCGCTATGAGGTAGGTTACCTACGCGTTACTCACCCGTTCGCAACTCCTTGAACCGGTGCAAGCACCAGTTCTCAGCGTTCTATCTTGCATGTATTAGGCACGCCGCCAGCGTTCGNT
>cons0158|8
TCTGGGCCGTGTCTCAGTCCCAGTGTGGCCGATCACCCTCTCAGGTCGGCTATGTATCGTCGCCTTGGTGAGCCTTTACCTCACCAACTAGCTAATACAACGCAGGTCCATCTCATAGTGGAGCAATTGCCCCTTTAAATTACTAACATGCGTTAGTCTCTCTTATGCGGTGTTAGCTATCGTTTCCAATAGTTATCCCCGCTATGAGGTAGGTTACCTACGCGTTACTCACCCGTTCGCAACTCCTTGAACCGGTGCAAGCACCAGTTCTCAGCGTTCTACTTGCATGTATTAGGCACGCCGCCAGCGTTCGT
>cons0159|8
TCTGGGCCGTGTCTCAGTCCCAGTGTGGCCGATCACCCTCTCAGGTCGGCTATGTATCGTCGCCTTGGTGAGCCTTTACCTCACCAACTAGCTAATACAACGCAGGTCCATCTCATAGTGGAGCAATTGCCCCTTTTAAATTACCAACATGCGTTAGTCTCTCTTATGCGGTATTAGCTATCGTTTCCAATAGTTATCCCCCGCTATGAGGTAGGTTACCTACGCGTTACTCACCCGTTCGCAACTCCTTGAACCGGTGCAAGCACCAGTTCTCAGCGTTCTACTTGCATGTATTAGGCACGCCGCCAGCGTTCGNT
>cons0160|8
TCTGGGCCGTGTCTCAGTCCCAGTGTGGCCGATCACCCTCTCAGGTCGGCTATGTATCGTCGCCTTGGTGAGCCTTTACCTCACCAACTAGCTAATACAACGCAGGTCCATCTCATAGTGGAGCAATTGCCCCTTTAAATTACTAACATGCGTTAGTCTCTCTTATCGCGGATATTAGCTATCCGTTTCCAATAGTTATCCCCCGCCTATGAGGTAGGTTACCTACGCGTTACTCACCCGTTCGCAACTCCTTGAACCGGTGCAAGCACCAGTTCTCAGCGTTCTACTTGCATGTATTAGGCACGCCGCCAGCGTTCGT
>cons0161|8
TCTGGGCCGTGTCTCAGTCCCAGTGTGGCCGATCACCCTCTCAGGTCGGCTATGTATCGTCGCCTTGGTGAGCCTTTACCTCACCAACTAGCTAATACAACACAGGTCCATCTCATAGTGGAGCAATTGCCCCTTTTAAATTACTAACATGCGTTAGTCTCTCTTATGCGGTATTAGCTATCGTTTCCAATAGTTATCCCCCGCTATGAGGTAGGTTACCTACGCGTTACTCACCCGTTCGCAACTCCTTGAACCGGTGCAAGCACCAGTTCTCAGCGTTCTACTTGCATGTATTAGGCACGCCGCCAGCGTTCGT
>cons0162|8
TCTGGGCCGTGTCTCAGTCCCAGTGTGGCCGATCACCCTCTCAGGTCGGCTATGTATCGTCGCCTTGGTAAGCCTTTACCTCACCAACTAGCTAATACAACGCAGGTCCATCTCATAGTGGAGCAATTGCCCCTTTAAATTACTAACATGCGTTAGTCTCTCTTATGCGGTATTAGCTATCGTTTCCAATAGTTATCCCCCGCTATGAGGTAGGTTACCTACGCGTTACTCACCCGTTCGCAACTCCTTGAACCGGTGCAAGCACCAGTTCTCAGCGTTCTACTTGCATGTATTAGGCACGCCGCCAGCGTTCGT
>cons0163|8
TCTGGGCCGTGTCTCAGTCCCAGTGTGGCCGATCACCCTCTCAGGTCGCTATGTATCGTCGCCTTGGTTGACGCCTTTACCTCACCAACTAGCTAATACAACGCAGGTCCATCTCATACGTGGAGCTAATTCGCCCCTTTAAATTACTAACATGCGTTAGTCTCTCTTATGCGGATATTAGCTATCCGTTTCCAATAGTTATCCCCCGCTATGAGGTAGGTTACCTACGCGTTACTCACCCGTTCGCAACTCCTTGAACCGGTGCAAGCACCAGTTCTCAGCGTTCTACTTGCATGTATTAGGCACGCCGCCAGCGTTCGT
>cons0164|8
TCTGGGCCGTGTCTCAGTCCCAGTGTGGCCGATCACCCTCTCAGGTCGGCTATGTATCGTCGCCTTGGTGAGCCTTTACCTCACCAACTAGCTAATACAACGCAGGTCCATCTCATAGTGGAGCAATTGCCCCTTTAAATTACTAACATGCGTTAGTCTCTCTTATGCGGTATTAGCTATCGTTTCCAATAGTTACTCCCCCGCTATGAGGTAGGTTACCTACGCGTTACTCACCCGTTCGCAACTCCTTGAACCGGTGCAAGCACCAGTTCTCAGCGTTCTATCTTGCATGTATTAGGCACGCCGCCAGCGTTCGAT
>cons0165|8
TCTGGGCCGTGTCTCAGTCCCAGTGTGGCTGGTCGTCCTCTCAGACCAGCTACTGATCGTCGCCTTGGTAGGCCTTTACCTCACCAACTAGCTAATCAGCCATCGGCCAACCCTATAGCGCGACGGCCCGAAGGTCCCCCGCTTTCATCCGTAGATCGTATGCGGTATTAATCCGGCTTTCGCCGGGCTATCCCCCACTACAGGACATGTTCCGATGTATTACTCACCCGTTCGCCACTCGCCACCAGGTGCAAGCACCCGTGCTGCCGTTCGACTTGCATGTGTAAGGCATGCCGCCAGCGTTCAAT
>cons0166|8
TCTGGGCCGTGTCTCAGTCCCAGTGTGGCCGATCACCCTCTCAGGTCGGCTATGTATCGTCGCCTTGGTGAGCCTTTACCTCACCAACTAGCTAATACAACGCAGGTCCATCTCATAGTGGAGCAATTGCCCCTTTAAATTACTAACATGCGTTAGTCTCTCTTATGCGGTATTAGCTATCGTTTCCAATAGTTATCCCCCGCTATGAGGTAGGTTACCTACGCGTTACTCACCCGTTCGCAACTCCTTGAACCGGTGCAAGCACCAGTTCTCAGCGATTCTATCTTGCATGTCATTAGGCACGCCGCCAGCGTTCGAT
>cons0167|8
TCTGGGCCGTGTCTCAGTCCCAGTGTGGCCGATCACCCTCTCAGGTCGCTATGTATCGTCGCCTTGGTGAGCCTTTACCTCACCAACTAGCTAATACAACGCAGGTCCATCTCATAGTGGAGCAATTGCCCCTTTAAATTACTAACATGCGTTAGTCTCTCTTATGCGGTATTAGCTATCGTTTCCAATAGTTATCCCCCGCTATGAGGTAGGTTACCTACGCGTTACTCACCCGTTCGCAACTCCTTGAACCGGTGCAAGCACCAGTTCTCGGCGTTCTACTTGCATGTATTAGGCACGCCGCCAGCGTTCGT
>cons0168|8
TCTGGGCCGTGTCTCAGTCCCAGTGTGGCTGGTCGTCCTCTCAGACCAGCTACTGATCGTCGCCTTGGTAGGCCTTTACCCCACCAACTAGCTAATCAGCCATCGGCCAACCCTATAGCGCGAGGCCCGAAGGTCCCCCGCTTTCATCCGTGGATCGTATGCGGTATTAATCCGGCTTTCGCCGGGCTATCCCCCACTACAGGACATGTTCCGATGTATTACTCACCCGTTCGCCACTCGCCACCAGGTGCAAGCACCCGTGCTGCCGTTCGACTTGCATGTGTAAGGCATCGCCGCCGCGTTCAAT
>cons0169|8
TCTGGGCCGTGTCTCAGTCCCAGTGTGGCCGATCACCCTCTCAGGTCGGCTATGTATCGTCGCCTTGGTGAGCCTTTACCTCACCAACTAGCTAATACAACGCAGGTCCATCTCATAGTGGAGCAATTGCCCCTTTAAATTACTAACATGCGTTAGTCTCTCTTATGCGGTATTAGCTATCGTTTCCAATAGTTATCCCCCGCTATGAGGTAGGTTACCTACGCGTTACTCACCCGTTCGCAACTCCTTGAACCGGTGCAAGCACCAGTTCTCAGCGTTCTACTTGCATGTATTAGGCACGCCGCCAGCGATTCGT
>cons0170|8
TCTGGGCCGTGTCTCAGTCCCAGTGTGGCCGATCACCCTCTCAGGTCGGCTATGTATCGTCGCCTTGGTGAGCCTTTACCTCACCAACTAGCTAATACAACGCAGGTCCATCTCATAGTGGAGCAATTGCCCCTTTTAAATTACTAACATGCGTTAGTCTCTCTTATGCGGTATTAGCTATCGTTTCCAATAGTTATCCCCCGCTGTGAGGTAGGTTACCTACGCGTTACTCACCCGTTCGCAACTCCTTGAACCGGTGCAAGCACCAGTTCTCAGCGTTCTACTTGCATGTATTAGGCACGCCGCCAGCGTTCGNT
>cons0171|7
TCTGGGCCGTGTCTCAGTCCCAGTGTGGCCGATCACCCTCTCAGGTCGGCTATGTATCGTCGCCTTGGTGAGCCTTTACCTCACCAACTAGCTAATACAACGCAGGTCCATCTCATAGTGGAGCAATTGCCCCTTTTAAATTACTAACATGCGTTAGTCTCTCTTATGCGGTATTAGCTATCGTTTCCAATAGTTATCCCCCGCTATGAGGTAGGTTACCTACGCGTTACTCACCCGTTTGCAACTCCTTGAACCGGTGCAAGCACCAGTTCTCAGCGTTCTACTTGCATGTATTAGGCACGCCGCCAGCGTTCGT
>cons0172|7
TCTGGGCCGTGTCTCAGTCCCAGTGTGGCTGGTCGTCCTCTCAGACCAGCTACTGATCGTCGCCTTGGTAGGCCTTTACCTCACCAACTAGCTAATACAACGCAGGTCCATCTCATAGTGGAGCAATTGCCCCTTTTAAATTACTAACATGCGTTAGTCTCTCTTATGCGGTATTAGCTATCGTTTCCAATAGTTATCCCCGCTATGAGGTAGGTTACCTACGCGTTACTCACCCGTTCGCAACTCCTTGAACCGGTGCAAGCACCAGTTCTCAGCGTTCTACTTGCATGTATTAGGCACGCCGCCAGCGTTCGT
>cons0173|7
TCTGGGCCGTGTCTCAGTTCCAGTGTGACTGATCATCCTCTCAGACCAGTTACGGATCGTCGCCTTGGTAGGCCTTTACCCCACCAACTAGCTAATCCGACCTAGGCTCATCTGATAGCGTGAGGTCCGAAGATCCCCCACTTTCTCCCTCAGGACGTATGCGGTATTAGCGCCCGTTTCCGGACGTTATCCCCCACTACCAGGCAGATTCCTAGGCATTACTCACCCGTCCGCCGCTGAATCCAGGAGCAAGCTCCCTTCATCCGCTCGACTTGCATGTGTTAGGCCTGCCGCCAGCGTTCAAT
>cons0174|7
TCTGGACCGTGTCTCAGTTCCAGTGTGACTGATCATCCTCTCAGACCAGTTACGGATCGTCGCCTTGGTAGGCCTTTACCCCACCAACTAGCTAATCCGACCTAGGCTCATCTGATAGCGTGAGGTCCGAAGATCCCCCACTTTCTCCCTCAGGACGTATGCGGTATTAGCGCCCGTTTCCGGACGTTATCCCCCACTACCAGGCAGATTCCTAGGCATTACTCACCTGTCCGCCGCTGAATCCAGGAGCAAGCTCCCTTCATCCGCTCGACTTGCATGTGTTAGGCCTGCCGCCAGCGTTCAAT
>cons0175|7
TCTGGGTCGTGTCTCAGTCCCAGTGTGGCCGATCACCCTCTCAGGTCGGCTATGTATCGTCGCCTTGGTGAGCCTTTACCTCACCAACTAGCTAATACAACGCAGGTCCATCTCATAGTGGAGCAATTGCCCCTTTTAAATTACTAACATGCGTTAGTCTCTCTTATGCGGTATTAGCTATCGTTTCCAATAGTTATCCCCCGCTATGAGGTAGGTTACCTACGCGTTACTCACCCGTTCGCAACTCCTTGAACCGGTGCAAGCACCAGTTCTCAGCGTTCTACTTGCATGTATTAGGCACGCCGCCAGCGTTCGT
>cons0176|7
TCTGGGCCGTGTCTCAGTCCCAGTGTGGCCGATCACCCTCTCAGGTCGGCTATGTATCGTCGCCTTGGTGAGCCTTTACCTCACCAACTAGCTAATACAACGCAGGTCCATCTCATAGTGGAGCAATTGCCCCTCTTAAATTACTAACATGCGTTAGTCTCTCTTATGCGGTATTAGCTATCGTTTCCAATAGTTATCCCCCGCTATGAGGTAGGTTACCTACGCGTTACTCACCCGTTCGCAACTCCTTGAACCGGTGCAAGCACCAGTTCTCAGCGTTCTACTTGCATGTATTAGGCACGCCGCCAGCGTTCGT
>cons0177|7
TCTGGGCCGTGTCTCAGTCCCAGTGTGGCTGGTCGTCCTCTCAGACCAGCTACTGATCGTCGCCTTGGTAGGCCTTTACCCCACCAACTAGCTAATCAGCCATCGGCCAACCCTATAGCGCGAGGCCCGAAGGTCCCCCGCTTTCATCCGTGGATCGTATGCGGTATTAATCCGGCTTTCGCCGGGCTATCCCCCACTACAGGACATGTTCCGATGTATTACTCACCCGTTCGCCACTCGCCACCAGGTGCAAGCACCCGTGCTGCCGTTCGACTTGCATGTGTAAGGCAGTGCCGACCAGCGTTCAAT
>cons0178|7
TCTGGGCCGTGTCTCAGTCCCAGTGTGGCCGATCACCCTCTCAGGTCGGCTATGTATCGTCGCCTTGGTGAGCCTTTACCTCACCAACTAGCTAATACAACGCAGGTCCATCTCATAGTGGAGCAATTGCCCCTTTAAATTACTAACATGCGTTAGTCTCTCTTATGCGGTATTAGCTATCGTTTCCAATAGTTATCCCCCGCTATGAGGTAGGTTACCTACGCGTTACTCACCCGTTCGCAACTCCTTGAACCGGTGCAAGCACCAGTTCTCAGCGNTTCTACTTGCATGTATTAGGCACGCCGCCAGCGTTCGT
>cons0179|7
TCTGGGCCGTGTCTCAGTCCCAGTGTGGCCGATCACCCTCTCAGGTCGGCTATGTATCGTCGCCTTGGTGAGCCTTTACCTCACCAACTAGCTAATACAACGCAGGTCCATCTCATAGTGGAGCAATTCGCCCCTTTAAATTACTAACATGCGTTAGTCTCTCTTATGCGGTATTAGCTATCCGTTTCCAATAGTTATCCCCCGCTATGAGGTAGGTTACCTACGCGTTACTCACCCGTTCGCAACTCCTTGAACCGGTGCAAGCACCAGTTCTCAGCGTTCTACTTGCATGTATTAGGCACGCCGCCAGCGTTCGAT
>cons0180|7
TCTGGACCGTGTCTCAGTTCCAGTGTGACTGATCATCCTCTCAGACCAGTTACGGATCGTCGCCTTGGTAGGCCTTTACCCCACCAACTAGCTAATCCGACCTAGGCTCATCTGATAGCGTGAGGTCCGAAGATCCCCCACTTTCTCCCTCAGGACGTATGCGGTATTAGCGCCCGTTTCCGGACGTTATCCCCCACTACCAGGCAGATTCCTAGGCATTACTCACCCGTCCGCCGCTGAATCCAGGAGCAAGCTCCCTTCACCCGCTCGACTTGCATGTGTTAGGCCTGCCGCCAGCGTTCAAT
>cons0181|7
TCTGGACCGTGTCTCAGTTCCAGTGTGACTATCATCCTCTCAGACCAGTTACGGATCGTCGCCTTGGTAGGCCTTTACCCCACCAACTAGCTAATCCGACCTAGGCTCATCTGATAGCGTGAGGTCCGAAGATCCCCCACTTTCTCCCTCAGGACGTATGCGGTATTAGCGCCCGTTTCCGGACGTTATCCCCCACTACCAGGCAGATTCCTAGGCATTACTCACCCGTCCGCCGCTGAATCCAGGAGCAAGCTCCCTTCATCCGCTCGACTTGCATGTGTTAGGCCTGCCGCCAGCGTTCAAT
>cons0182|7
TCTGGGCCGTGTCTCAGTCCCAGTGTGGCCGATCACCCTCTCAGGTCGGCTATGTATCGTCGCCTTGGTGAGCCTTTACCTCACCAACTAGCTAATACAACGCAGGTCCATCTCATAGTGGAGCAATTGCCCCTTTAAATTACTAACCATGCGTTAGTCTCTCTTATGCGGTATTAGCTATCGTTTCCAATAGTTATCCCCCGCTATGAGGTAGGTTACCTACGCGTTACTCACCCTGTTCGCAACTCCTTGAATCCGGTGCAAGCACCAGTTCTCAGCGATTCTACTTGCATGTATTAGGCACGCCGCCAGCGTTCGAT
>cons0183|7
TCTGGGCCGTGTCTCAGTCCCAGTGTGGCCGATCACCCTCTCAGGTCGGCTATGTATCGTCGCCTTGGTGAGCCTTTACCTCACCAACTAGCTAATACAACGCAGGTCCATCTCATAGTGGAGCAATTGCCCCTTTAAATTACTAACATGCGTTAGTCTCTCTTATGCGGTATTAGCTATCGTTTCCAATAGTTATCCCCCGCTATGAGGTAGGTTACCTACGCGTTACTCACCCGTTCGCAACTCCTTGAACCGGTGCAAGCACCAGTTCTCAGCGTTCTACTTGCATGTATTNCGGCGCCGCCAGCGTTCGT
>cons0184|7
TCTGGGCCGTGTCTCAGTCCCAGTGTGGCCGATCACCCTCTCAGGTCGGCTATGTATCGTCGCCTTGGTGAGCCTTTACCTCACCAACTAGCTAATACAACGCGGGTCCATCTCATAGTGGAGCAATTGCCCCTTTTAAATTACTAACATGCGTTAGTCTCTCTTATGCGGTATTAGCTATCGTTTCCAATAGTTATCCCCCGCTATGAGGTAGGTTACCTACGCGTTACTCACCCTGTTCGCAACTCCTTGAACCGGTGCAAGCACCAGTTCTCAGCGTTCTACTTGCATGTATTAGGCACGCCGCCAGCGTTCGT
>cons0185|7
TCTGGGCCGTGTCTCAGTCCCAGTGTGGCCGATCACCCTCTCAGGTCGGCTATGTATCGTCGCCTTGGTGAGCCTTTACCTCACCAACTAGCTAATACAACGAGGTCCATCTCATAGTGGAGCAATTGCCCCTTTTAAATTACTAACATGCGTTAGTCTCTCTTATGCGGTATTAGCTATCGTTTCCAATAGTTATCCCCCGCTATGAGGTAGGTTACCTACGCGTTACTCACCCGTTCGCAACTCCTTGAACCGGTGCAAGCACCAGTTCTCAGCGTTCTACTTGCATGTATTAGGCACGCCGCCAGCGTTCGAT
>cons0186|7
TCTGGGCCGTGTCTCAGTCCCAGTGTGGCCGATCACCCTCTCAGGTCGGCTATGTATCGTCGCCTTGGTGAGCCTTTACCTCACCAACTAGCTAATACAACGCAGGTCCATCTCATAGTGGAGCAATTGCCCCTTTTAAATTACTAACATGCGTTAGTCTCTCTTATGCGGTATTAGCTATCGTTTCCAATAGTTATCCCCCGCTATGAGGTAGGTTACCTACGCGTTACTCACCCGTTCGCAACTCCTTGAACCGGTGCAAGCACCAGTTCTCAGCGTTCTACTTGCATGTATTACGGCACGCCGCCAGCGATTCGAT
>cons0187|7
TCTGGGCCGTGTCTCAGTCCCAGTGTGGCCGATCACCCTCTCAGGTCGGCTATGTATCGTCGCCTTGGTGAGCCTTTACCTCACCAACTAGCTAATACAACGCAGGTCCATCTCATAGTGGAGCAATTGCCCCTTTAAATTACTAACCATGCGTTAGTCTCTCTTATGCGGTATTAGCTATCGTTTCCAATAGTTATCCCCCGCTATGAGGTAGGTTACCTACGCGTTACTCACCCGTTCGCAACTCCTTGAACCGGTGCAAGCACCAGTTCTCAGCGATTCTCACTTGCATGTATTACGGCACGCCGCCAGCGTTCGAT
>cons0188|7
TCTGGACCGTGTCTCAGTTCCAGTGTGACTGATCATCCTCTCAGACCAGTTACGGATCGTCGCCTTGGTAGGCCTTTACCCCACCAACTAGCTAATCCGACCTAGGCTCATCTGATAGCGTGAGGTCCGAAGATCCCCCACTTTCTCCCTCAGGNCGTATGCGGTATTAGCGCCCGTTTCCGGACGTTATCCCCCACTACCAGGCAGATTCCTAGGCATTACTCACCCGTCCGCCGCTGAATCCAGGAGCAAGCTCCCTTCATCCGCTCGACTTGCATGTGTTAGGCCTGCCGCCAGCGTTCAAT
>cons0189|7
TCTGGGCCGTGTCTCAGTCCCAGTGTGGCCGATCACCCTCTCAGGTCGGCTATGTATCGTCGCCTTGGTGAGCCTTTACCTCACCAACTAGCTAATACAACGCAGGTCCATCTCATAGTGGAGCAATTGCCCCTTTAAATTACTAACATGCGTTAGTCTCTCTTATGCGGTATTAGCTATCGTTTCCAATAGTTATCCCCCGCTATGAGGTAGGTTCCTACGCGTTACTCACCCGTTCGCAACTCCTTGAACCGGTGCAAGCACCAGTTCTCAGCGTTCTACTTGCATGTATTAGGCTACGCCGCCAGCGTTCGT
>cons0190|7
TCTGGGCCGTGTCTCAGTCCCAGTGTGGCTGGTCGTCCTCTCAGACCAGCTACTGATCGTCGCCTTGGTAGGCCTTTACCCCACCAACTAGCTAATCAGCCATCGGCCAACCCTATAGCGCGAGGCCCGAAGGTCCCCCGCTTTCATCCGTGGATCGTATGCGGTATTAATCCGGCTTTCGCCGGGCTATCCCCCACTACAGGACATGTTCCGATGTATTACTCACCCGTTCGCCACTGCCACCAGGTGCAAGCACCCGTGCTGCCGTTCGACTTGCATGTGTAAGGCATGCCGCCAGCGTTCAAT
>cons0191|7
TCTGGGCCGTGTCTCAGTCCCAGTGTGGCCGATCACCCTCTCAGGTCGGCTATGTATCGTCGCCTTGGTGAGCCTTTACCTCACCAACTAGCTAATACAACGCAGGTCCATCTCATAGTGGAGCAATTGCCCCTTTAAATTACGTAACATGCGTTAGTCTCTCTTATGCGGTATTAGCTATCGTTTCCAATAGTTATCCCCCGCTATGAGGTAGGTTACCTACGCGTTACTCACCCGTTCGCAACTCCTTGAACCGGTGCAAGCACCAGTTCTCAGCGTTCTACTTGCATGTATTAGGCACGCCGCCAGCGTTCGT
>cons0192|7
TCTGGGCCGTGTCTCAGTCCCAGTGTGGCCGATCACCCTCTCAGGTCGGCTATGTATCGTCGCCTTGGTGAGCCTTTACCTCACCAACTAGCTAATACAACGCAGGTCCATCTCATAGTGGAGCAATTGCCCCTTTAAATTACTAACCATGCGTTAGTCTCTCTTATGCGGTATTAGCTAATCGTTTCCAATAGTTATCCCCCGCTATGAGGTAGGTTACCTACGCGTTACTCACCCGTTCGCAACTCCTTGAACCGGTGCAAGCACCAGTTCTCAGCGTTCTACTTGCATGTCATTACGGCACGCCGCCAGCGTTCGT
>cons0193|7
TCTGGGCCGTGTCTCAGTCCCAGTGTGGCCGATCACCCTCTCAGGTCGGCTATGTATCGTCGCCTTGGTGAGCCTTTACCTCACCAACTAGCTAATACAACGCAGGTCCATCTCATAGTGGAGCAATTGCCCCTTTAAATTACTAACATGCGTTAGTCTCTCTTATGCGGTATTAGCTATCGTTTCCAATAGTTATCCCCCGCTATGAGGTAGGTTCCTACGCGTTACTCACCCGTTCGCAACTCCTTGAACCGGTGCAAGCACCAGTTCTCAGCGTTCTACTTGCATGTATTAGGCACGCCGCCAGCGTTCGT
>cons0194|7
TCTGGGCCGTGTCTCAGTCCCAGTGTGGCCGATCACCCTCTCAGGTCGGCTATGTATCGTCGCCTTGGTGAGCCTTTACCTCACCAACTAGCTAATACAACGCAGGTCCATCTCATAGTGGAGCAATTGCCCCTTTTAAATTACTAACATGCGTTAGTCTCTCTTATGCGGATATTAGCTATCGTTTCCAATAGTTATCCCCCGCCTATGAGGTAGGTTACCTACGCGTTACTCACCCGTTCGCAACTCCTTGAACCGGTGCAAGCACCAGTTCTCAGCGTTCTACTTGCATGTATTAGGCACGCCGCCAGCGTTCGT
>cons0195|7
TCTGGGCCGTGTCTCAGTCCCAGTGTGGCCGATCACCCTCTCAGGTCGGCTATGTATCGTCGCCTTGGTGAGCCTTTACCTCACCAACTAGCTAATACAACGCAGGTCCATCTCATAGTGGAGCAATTGCCCCTTTAAATTACTAACATGCGTTAGTCTCTCTTATGCGGTATTAGCTATCGTTTCCAATAGTTATCCCCCGCTATGAGGTAGGTTACCTACGCGTTACTCACCCGTTCGCAACTCCTTGAACCGGTGCAAGCACCAGTTCTCAGCGTTCTATCTTGCATGTATTACGGCACGCCGCCAGCGTTCGT
>cons0196|7
TCTGGGCCGTGTCTCAGTCCCAGTGTGGCCGATCACCCTCTCAGGTCGGCTATGTATCGTCGCCTTGGTGAGCCTTTACCTCACCAACTAGCTAATACAACGCAGGTCCATCTCATAGTGGAGCAATTGCCCCTTTAAATTACTAACATGCGTTAGTCTCTCTTATGCGGTATTAGCTATCGTTTCCAATAGTTATCCCCCGCTACGAGGTAGGTTACCTACGCGTTACTCACCCGTTCGCAACTCCTTGAACCGGTGCAAGCACCAGTTCTCAGCGTTCTACTTGCATGTATTAGGCACGCCGCCAGCGTTCGT
>cons0197|7
TCTGGACCGTGTCTCAGTTCCAGTGTGACTGATCATCCTCTCAGACCAGTTACGGATCGTCGCCTTTCGGTAGGCCTTTACCCCACCAACTAGCTAATCCGACCTAGGCTCATCTGATAGCGTGAGGTCCGAAGATCCCCCACTTTCTCCCTCAGGACGTATGCGGTATTAGCGCCCGTTTCCGGACGTTATCCCCCACTACCAGGCAGATTCCTAGGCATTACTCACCCGTCCGCCGCTGAATCCAGGAGCAAGCTCCCTTCATCCGCTCGACTTGCATGTGTTAGGCCTGCCGCCAGCGTTCAAT
>cons0198|7
TCTGGGCCGTGTCTCAGTCCCAGTGTGGCCGATCACCCTCTCAGGTCGGCTATGTATCGTCGCCTTGGTGAGCCTTTACCTCACCAACTAGCTAATACAACGCAGGCCCATCTCATAGTGGAGCAATTGCCCCTTTTAAATTACTAACATGCGTTAGTCTCTCTTATGCGGTATTAGCTATCGTTTCCAATAGTTATCCCCCGCTATGAGGTAGGTTACCTACGCGTTACTCACCCGTTCGCAACTCCTTGAACCGGTGCAAGCACCAGTTCTCAGCGTTCTACTTGCATGTATTAGGCACGCCGCCAGCGTTCGT
>cons0199|7
TCTGGGCCGTGTCTCAGTCCCAGTGTGGCCGATCACCCTCTCAGGTCGGCTATGTATCGTCGCCTTGGTGAGCCTTTACCTCACCAACTAGCTAATACAACGCAGGTCCATCTCATAGTGGAGCAATTGCCCCTTTTAAATTACTAACATGCGTTAGTCTCTCTTATGCGGTATTAGCTATCGTTTCCAATAGTTATCCCCCGCTATGAGGTAGGTTACCTACGCGTTACTCACCCGTTCGCAACTCCTTGAACCGGTGCAAGCACCAGTTCTCGGCGTTCTACTTGCATGTATTAGGCACGCCGCCAGCGTTCGT
>cons0200|7
TCTGGGCCGTGTCTCAGTCCCAGTGTGGCTGGTCGTCCTCTCAGACCAGCTACTGATCGTCGCCTTGGTAGGCCTTTACCCCACCAACTAGCTAATCAGCCATCGGCCAACCCTATAGCGCGAGGCCCGAAGGTCCCCCGCTTTCATCCGTGGATCGTATGCGGTATTAATCCGGCTTTCGCCGGGCTATCCCCCACTCAGGACATGTTCCGATGTATTACTCACCCGTTCGCCACTCGCCACCAGGTGCAAGCACCCGTGCTGCCGTTCGACTTGCATGTGTAAGGCATGCCGCCAGCGTTCAAT
>cons0201|7
TCTGGGCCGTGTCTCAGTCCCAGTGTGGCCGATCACCCTCTCAGGTCGGCTATGTATCGTCGCCTTGGTGAGCCTTTACCTCACCAACTAGCTAATACAACGCAGGTCCATCTCATAGTGGAGCAATTGCCCCTTTAAATTACTAACATGCGTTAGTCTCTCTTATGCGGTATTAGCTATCGTTTCCAATAGTTATCCCCCGCTATGAGGTAGGTTACCTACGCGTTACTCACCCGTTCGCAACTCCTTGAACCGGTGCAAGCACCAGTTCTCAGCGTTCTACTTGCATGTATTAGGCACGCCGCCAGCTGTTCGT
>cons0202|7
TCTGGGCCGTGTCTCAGTCCCAGTGTGGCTGGTCGTCCTCTCAGACCAGCTACTGATCGTCGCCTTGGTAGGCCTTTACCCCACCAACTAGCTAATCAGCCATCGGCCAACCCTATAGCGCGAGGCCCGAAGGTCCCCCGCTTTCATCCGTGGATCGTATGCGGTATTAATCCGGCTTTCGCCGGGCTATCCCCACTACAGGACACTGTTCCGATGTATTACTCACCCGTTCGCCACTCGCCACCAGGTGCAAGCACCCGTGCTGACCGTTCGACTTGCATGTGTAAGGCATGCCGACCAGCGTTCAAT
>cons0203|7
TCTGGGCCGTGTCTCAGTCCCAGTGTGGCCGATCACCCTCTCAGGTCGGCTATGTATCGTCGCCTTGGTGAGCCTTTACCTCACCAACTAGCTAATACAACGCAGGTCCATCTCATAGTGGAGCAATTGCCCCTTTAAATTACTAACATGCGTTAGTCTCTCTTATGCGGTATTAGCTATCGTTTCCAATAGTTATCCCCCGCTATGAGGTAGGTTACCTACGCGTTACTCACCCGTTCGCAACTCCTTGAACCGGTGCAAGCACCAGTTCTCAGCGTTCTACTTGCCATGTATTACGGCTCGCCGCCAGCGTTCGT
>cons0204|7
TCTGGGCCGTGTCTCAGTCCCAGTGTGGCTGGTCGTCCTCTCAGACCAGCTACTGATCGTCGCCTTGGTAGGCCTTTACCCCACCAACTAGCTAATCAGCCATCGGCCAACCCTATAGCGCGAGGCCCGAAGGTCCCCCGCTTTCATCCCGTGGATCGTATGCGGTATTAATCCGGCTTTCGCCGGGCTATCCCCACTCAGGACACTGTTCCGATGTATTACTCACCCGTTCGCCACTCGCCACCAGGTGCAAGCACCCGTGCTGCCGTTCGACTTGCATGTGTAAGGCATGCCGCCAGCGTTCAAT
>cons0205|7
TCTGGGCCGTGTCTCAGTCCCAGTGTGGCCGATCACCCCCTCAGGTCGGCTATGTATCGTCGCCTTGGTGAGCCTTTACCTCACCAACTAGCTAATACAACGCAGGTCCATCTCATAGTGGAGCAATTGCCCCTTTAAATTACTAACCATGCGTTAGTCTCTCTTATGCGGTATTAGCTATCGTTTCCAATAGTTATCCCCCGCTATGAGGTAGGTTACCTACGCGTTACTCACCCGTTCGCAACTCCTTGAACCGGTGCAAGCACCAGTTCTCAGCGATTCTACTTGCATGTATTAGGCACGCCGCCAGCGTTCGAT
>cons0206|7
TCTGGGCCGTGTCTCAGTCCCAGTGTGGCCGATCACCCCCTCAGGTCGGCTATGTATCGTCGCCTTGGTGAGCCTTTACCTCACCAACTAGCTAATACAACGCAGGTCCATCTCATAGTGGAGCAATTGCCCCTTTTAAATTACTAACATGCGTTAGTCTCTCTTATGCGGTATTAGCTATCGTTCCAATAGTTATCCCCCGCTATGAGGTAGGTTACCTACGCGTTACTCACCCGTTCGCAACTCCTTGAACCGGTGCAAGCACCAGTTCTCAGCGATTCTATCTTGCATGTCATTAGGCACGCCGCCAGCGTTCGAT
>cons0207|6
TCTGGACCGTGTCTCAGTTCCAGTGTGACTGACCATCCTCTCAGACCAGTTACGGATCGTCGCCTTGGTAGGCCTTTACCCCACCAACTAGCTAATCCGACCTAGGCTCATCTGATAGCGTGAGGTCCGAAGATCCCCCACTTTCTCCCTCAGGACGTATGCGGTATTAGCGCCCGTTTCCGGACGTTATCCCCCACTACCAGGCAGATTCCTAGGCATTACTCACCCGTCCGCCGCTGAATCCAGGAGCAAGCTCCCTTCATCCGCTCGACTTGCATGTGTTAGGCCTGCCGCCAGCGTTCAAT
>cons0208|6
TCTGGGCCGTGTCTCAGTCCCAGTGTGGCCGATCGCCCTCTCAGGTCGGCTATGTATCGTCGCCTTGGTGAGCCTTTACCTCACCAACTAGCTAATACAACGCAGGTCCATCTCATAGTGGAGCAATTGCCCCTTTTAAATTACTAACATGCGTTAGTCTCTCTTATGCGGTATTAGCTATCGTTTCCAATAGTTATCCCCCGCTATGAGGTAGGTTACCTACGCGTTACTCACCCGTTCGCAACTCCTTGAACCGGTGCAAGCACCAGTTCTCAGCGATTCTACTTGCATGTATTAGGCACGCCGCCAGCGTTCGT
>cons0209|6
TCTGGGCCGTGTCTCAGTCCCAGTGTGGCTGGTCGTCCTCTCAGACCAGCTACTGATCGTCGCCTTCGGTAGGCCTTTACCCCACCAACTAGCTAATCAGCCATCGGCCAACCCTATAGCGCGAGGCCCGAAGGTCCCCCGCTTTCATCCGTGGATCGTATGCGGTATTAATCCGGCTTTCGCCGGGCNATCCCCACTACAGGACACTGTTCCGATGTATTACTCACCCGTTCGCCACTCGCCACCAGGTGCAAGCACCCGTGCTGCCGTTCGACTTGCATGTGTAAGGCATGCCGCCAGCGTTCAAT
>cons0210|6
TCTGGGCCGTGTCTCAGTCCCAGTGTGGCTGGTCGTCCTCTCAGACCAGCTACTGATCGTCGCCTTGGTAGGCCTTTACCCCACCAACTAGCTAATCAGCCATCGGCCAACCCTATAGCGCGAGGCCCGAAGGTCCCCCGCTTTCATCCGTAGATCGTATGCGGTATTAATCCGGCTTTCGCCGGGCTATCCCCACTACAGGACATGTTCCGATGTATTACTCACCCGTTCGCCACTCGCCACCAGGTGCAAGCACCCGTGCTGCCGTTCGACTTGCATGTGTAAGGCATGCCGCCAGCGTTCAAT
>cons0211|6
TCTGGGCCGTGTCTCAGTCCCAGTGTGGCCGATTACCCTCTCAGGTCGCTATGTATCGTCGCCTTGGTGAGCCTTTACCTCACCAACTAGCTAATACAACGCAGGTCCATCTCATAGTGGAGCAATTGCCCCTTTTAAATTACTAACATGCGTTAGTCTCTCTTATGCGGTATTAGCTATCGTTTCCAATAGTTATCCCCCGCTATGAGGTAGGTTACCTACGCGTTACTCACCCGTTCGCAACTCCTTGAACCGGTGCAAGCACCAGTTCTCAGCGTTCTACTTGCATGTATTAGGCACGCCGCCAGCGTTCGT
>cons0212|6
TCTGGGCCGTGTCTCAGTCCCAGTGTGGCTGGTCGTCCTCTCAGACCAGCTACTGATCGTCGCCTTGGTAGGCCTTTACCCCACCAACTAGCTAATCAGCCATCGGCCAACCCTATAGCGCGAGGCCCGAAGGTCCCCCGCTTTCATCCGTGGATCGTATGCGGTATTAATCCGGCTTTCGCCGGGCATCCCCACCTACAGGACACTGTTCCGATNGTATTACTCACCCGTTCGCCACTCGCCACCAGGTGCAAGCACCCGTGCTGCCGTTCGACTTGCATGTGTAAGGCATGCCGCCAGCGTTCAAT
>cons0213|6
TCTGGGCCGTGTCTCAGTCCCAGTGTGGCCGATCACCCTCTCAGGTCGGCTATGTATCGTCGCCTTGGTGACCTTTACCTCACCAACTAGCTAATACAACGCAGGTCCATCTCATAGTGGAGCAATTGCCCCTTTAAATTACTAACATGCGTTAGTCTCTCTTATGCGGTATTAGCTATCGTTTCCAATAGTTATCCCCCGCTATGAGGTAGGTTACCTACGCGTTACTCACCCGTTCGCAACTCCTTGAACCGGTGCAAGCACCAGTTCTCAGCGTTCTACTTGCATGTATTAGGCACGCCGCCAGCGTTCGT
>cons0214|6
TCTGGACCGTGTCTCAGTTCCAGTGTGACTGATCATCCTCTCAGACCAGTTACGGATCGTCGCCTTGGTAGGCCTTTACCCCACCAACTAGCTAATCCGACCTAGGCTCATNNGATAGCGTGACGGTCCGAAGATCCCCCACTTTCTCCCTCAGGACGTATGCGGTATTAGCGCCCGTTTCCGGACGTTATCCCCCACTACCAGGCAGATTCCTAGGCATTACTCACCCGTCCGCCGCTGAATCCAGGAGCAAGCTCCCTTCATCCGCTCGACTTGCATGTGTTAGGCCTGCCGCCAGCGTTCAAT
>cons0215|6
TCTGGACCGTGTCTCAGTTCCAGTGTGACTGATCATCCTCTCAGACCAGTTACGGATCGTCGCCTTCGGTAGGCCTTTACCCCACCAACTAGCTAATCCGACCTAGGCTCATCTGATAGCGTGAGGTCCGAAGATCCCCACTTTCTCCCTCAGGACGTATGCGGTATTAGCGCCCGTTTCCGGACGTTATCCCCCACTACCAGGCAGATTCCTAGGCATTACTCACCCGTCCGCCGCTGAATCCAGGAGCAAGCTCCCTTCATCCGCTCGACTTGCATGTGTTAGGCCTGCCGCCAGCGTTCAAT
>cons0216|6
TCTGGGCCGTGTCTCAGTCCCAGTGTGGCTGGTCGTCCTCTCAGACCAGCTACTGATCGTCGCCTTGGTAGGCCTTTACCCCACCAACTAGCTAATCAGCCATCGGCCAACCCTATAGCGCGAGGCCCGAAGGTCCCCCGCTTTCATCCGTGGATCGTATGCGGTATTAATCCGGCTTTCGCCGGGCTATCCCCCACTACAGGACATGTTCCGATGTATTACTCACCCGTTCGCCACTCGCCACCAGGTGCAAGCACCCGTGCTGCCGTTTGACTTGCATGTGTAAGGCATGCCGCCAGCGTCAAT
>cons0217|6
TCTGGGCCGTGTCTCAGTCCCAGTGTGGCCGATCACCCTCTCAGGTCGGCTATGTATCGTCGCCTTGGTGAGCCTTTACCTCACCAACTAGCTAATACAACGCAGGTCCATCTCATAGTGGAGCAATTGCCCCTTTAAATTACTAACATGCGTTAGTCTCTCTTATGCGGTATTAGCTATCGTTTCCAATAGTTATCCCCGCTATGAGGTAGGTTACCTACGCGTTACTCACCCGTTCGCAACTCCTTGAACCGGTGCAAGCACCAGTTCTCAGCGATTCTATCTTGCATGTCATTACGGCACGCCGCCAGCTGTTCGAT
>cons0218|6
TCTGGGCCGTGTCTCAGTCCCAGTGTGGCTGGTCGTCCTCTCAGACCAGCTACTGATCGTCGCCTTGGTAGGCCTTTACCCCACCAACTAGCTAATCAGCCATCGGCCAACCCTATAGCGCGAGGCCCGAAGGTCCCCCGCTTTCATCCGTGGATCGTATGCGGTATTAATCCGGCTTTCGCCGGGCTATCCCCACTACAGGACATGTTCCGATGTATTACTCACCCGTTCGCCACTCGCCACCAGGTGCAAGCACCCGTGCTGCCGTTCGACTTGCATGTGTAAGGCAGTGCCGCCAGCGTTCAAT
>cons0219|6
TCTGGGCCGTGTCTCAGTCCCAGTGTGGCCGATCACCCTCTCAGGTCGGCTATGTATCGTCGCCTTGGTGAGCCTTTACCTCACCAACTAGCTAATACAACGCTGGTCCATCTCATAGTGGAGCAATTGCCCCTTTAAATTACTAACATGCGTTAGTCTCTCTTATGCGGTATTAGCTATCGTTTCCAATAGTTATCCCCCGCTATGAGGTAGGTTACCTACGCGTTACTCACCCGTTCGCAACTCCTTGAACCGGTGCAAGCACCAGTTCTCAGCGTTCTACTTGCATGTATTAGGCACGCCGCCAGCGTTCGT
>cons0220|6
TCTGGGCCGTGTCTCAGTCCCAGTGTGGCCGATCACCCTCTCAGGTCGGCTATGTATCGTCGCCTTGGTGAGCCTTTACCTCACCAACTAGCTAATACAACGCAGGTCCATCTCATAGTGGAGCAATTGCCCCTTTAAATTACTAACCATGCGTTAGTCTCTCTTATGCGGTATTAGCTATCGTTTCCAATAGTTATCCCCCGCTATGAGGTAGGTTACCTACGCGTTACTCACCCGTTCGCAACTCCTTGAACCGGTGCAAGCACCAGTTCTCAGCGATTCTACTTGCAGTGTATTACGGCACGCCGCCAGCGTTCGAT
>cons0221|6
TCTGGGCCGTGTCTCAGTCCCAGTGTGGCCGATCACCCTCTCAGGTCGGCTATGTATCGTCGCCTTGGTGAGCCTTTACCTCACCAACTAGCTAATACAACGCAGGTCCATCTCATAGTGGAGCAATTGCCCCTTTTAAATTACTAACCATGCGTTAGTCTCTCTTATGCGGTATTAGCTATCGTTTCCAATAGTTATCCCCCGCTATGAGGTAGGTTACCTACGCGTTACTCACCCTGTTCGCAACTCCTTGAACCGGTGCAAGCACCAGTTCTCAGCGNTTCTACTTGCATGTCATTACGGCACGCCGCCAGCGTTCGAT
>cons0222|6
TCTGGACCGTGTCTCAGTTCCAGTGTGACTGATCATCCTCTCAGACCAGTTACGGATCGTCGCCTTGGTAGGCCTTTACCCCACCAACTAGCTAATCCGACCTAGGCTCATCTGATAGCGTCGAGGTCCGAAGATCCCCACTTTCTCCCTCAGGACGTATGCGGTATTAGCGCCCGTTTCCGGACGTTATCCCCCACTACCAGGCAGATTCCTAGGCATTACTCACCCGTCCGCCGCTGAATCCAGGAGCAAGCTCCCTTCATCCGCTCGACTTGCATGTGTTAGGCCTGCCGCCAGCGTTCAAT
>cons0223|6
TCTGGGCCGTGTCTCAGTCCCAGTGTGGCCGATCACCCTCTCAGGTCGCTATGTATCGTCGCCTTGGTGAGCCTTTACCTCACCAACTAGCTAATACAACGCAGGTCCATCTCATAGTGGAGCAATTGCCCCTTTTAAATTACTAACCATGCGTTAGTCTCTCTTATGCGGTATTAGCTATCGTTTCCAATAGTTATCCCCCGCTATGAGGTAGGTTACCTACGCGTTACTCACCCGTTCGCAACTCCTTGAACCGGTGCAAGCACCAGTTCTCACGCGTTCTACTTGCATGTATTAGGCACGCCGCCAGCGTTCGT
>cons0224|6
TCTGGGCCGTGTCTCAGTCCCAGTGTGGCCGATCACCCTCTCAGGTCGGCTATGTATCGTCGCCTTGGTGAGCCTTTACCTCACCAACTAGCTAATACAACGCAGGTCCATCTCATAGTGGAGCAATTGCCCCTTTAAATTACTAACATGCGTTAGTCTCTCTTATGCGGTATTAGCTATCGTTCCAATAGTTANCTCCCCGCTATGAGGTAGGTTACCTACGCGTTACTCACCCGTTCGCAACTCCTTGAACCGGTGCAAGCACCAGTTCTCAGCGTTCTACTTGCATGTATTAGGCACGCCGCCAGCGTTCGAT
>cons0225|6
TCTGGGCCGTGTCTCAGTCCCAGTGTGGCCGATCACCCTCTCAGGTCGGCTATGTATCGTCGCCTTGGTGAGCCTTTACCTCACCAACTAGCTAATACAACGCAGGTCCATCTCATAGTGGAGCAATTGCCCCTTTTAAATTACTAACATGCGTTAGTCTCTCTTATGCGGTATTAGCTATCGTTTCCAATAGTTATCCCCCGCTATGAGGTAGGTTACCTACGCGTTACTCACCCGTTCGCAACTCCTTGAACCGGTGCAAGCACCAGTTCTCAGCGTTCTACTTGCATGTATTAGGACGCCGCCAGCGTTCGT
>cons0226|6
TCTGGACCGTGTCTCAGTTCCAGTGTGACTGATCATCCTCTCAGACCAGTTACGGATCGTCGCCTTGGTAGGCCTTTACCCCACCAACTAGCTAATCCGACCTAGGCTCATCTGATAGCGTGAGGTCCGAAGATCCCCCACTTTCTCCCTCAGGACATATGCGGTATTAGCGCCCGTTTCCGGACGTTATCCCCCACTACCAGGCAGATTCCTAGGCATTACTCACCCGTCCGCCGCTGAATCCAGGAGCAAGCTCCCTTCATCCGCTCGACTTGCATGTGTTAGGCCTGCCGCCAGCGTTCAAT
>cons0227|6
TCTGGGCCGTGTCTCAGTCCCAGTGTGGCCGATCACCCTCTCAGGTCGGCTATGTATCGTCGCCTTGGTGAGCCTTTACCTCACCAACTAGCTAATACAACGCAGGTCCATCTCATAGTGGAGCAATTGCCCCTTTAAATTACTAACATGCGTTAGTCTCTCTTATGCGGTATTAGCTATCGTTTCCAATAGTTATCCCCCGCTATGAGGTAGGTTACCTACGCGTTACTCACCCGTTCGCAACTCCTTGAACCGGTGCAAGCACCAGTTCTCAGCGNTTCTACTTGCATGTATTACGGCACGCCGCCAGCGTTCGT
>cons0228|6
TCTGGGCCGTGTCTCAGTCCCAGTGTGGCCGATCACCCTCTCAGGTCGGCTATGTATCGTCGCCTTGGTGAGCCTTTACCTCACCAACTAGCTAATACAACGCAGGTCCATCTCATAGTGGAGCAATTGCCCCTTTAAATTACTAACCATGCGTTAGTCTCTCTTATGCGGTATTAGCTATCGTTTCCAATAGTTATCCCCCGCTATGAGGTAGGTTACCTACGCGTTACTCACCCGTTCGCAACTCCTTGAACCGGTGCAAGCACCAGTTCTCAGCGATTCTACTTGCATGTATTNGGCTACGCCGCCAGCGTTCGAT
>cons0229|6
TCTGGGCCGTGTCTCAGTCCCAGTGTGGCCGATCACCCTCTCAGGTCGGCTATGTATCGTCGCCTTGGTGAGCCTTTACCTCACCAACTAGCTAATACAACGCAGGTCCATCTCATAGTGGAGCAATTCGCCCCTTTTAAATTACTAACATGCGTTAGTCTCTCTTATGCGGTATTAGCTATCGTTTCCAATAGTTATCCCCCGCTATGAGGTAGGTTACCTACGCGTTACTCACCCGTTCGCAACTCCTTGAACCGGTGCAAGCACCAGTTCTCAGCGTTCTACTTGCATGTATTAGGCACGCCGCCAGCGTTCGAT
>cons0230|6
TCTGGGCCGTGTCTCAGTCCCAGTGTGGCTGGTCGTCCTCTCAGACCAGCTACTGATCGTCGCCTTGGTAGGCCTTTACCCCACCAACTAGCTAATCAGCCATCGGCCAACCCTATAGCGCGAGGCCCGAAGGTCCCCCGCTTTCATCCGTGGATCGTATGCGGTATTAATCCGGCTTTCGCCGGGCTATCCCCACTACAGGACACTGTTCCGATCGTATTACTCACCCGTTCGCCACTCGCCACCAGGTGCAAGCACCCGTGCTGCCGTTCGACTTGCATGTGTAAGGCATNGCCGACCAGCGTTCAAT
>cons0231|6
TCTGGGCCGTGTCTCAGTCCCAGTGTGGCCGATCACCCTCTCAGGTCGCTATGTATCGTCGCCTTGGTGAGCCTTTACCTCACCAACTAGCTAATACAACGCAGGTCCATCTCATAGTGGAGCAATTGCCCCTTTAAATTACTAACATGCGTTAGTCTCTCTTATGCGGTATTAGCTATCGTTTCCAATAGTTATCCCCCGCTATGAGGTAGGTTACCTACGCGTTACTCACCCGCTCGCAACTCCTTGAACCGGTGCAAGCACCAGTTCTCAGCGTTCTACTTGCATGTATTAGGCACGCCGCCAGCGTTCGT
>cons0232|6
TCTGGGCCGTGTCTCAGTCCCAGTGTGGCCGATCACCCTCTCAGGTCGGCTATGTATCGTCGCCTTGGTGAGCCTTTACCTCACCAACTAGCTAATACGACGCAGGTCCATCTCATAGTGGAGCAATTGCCCCTTTAAATTACTAACATGCGTTAGTCTCTCTTATGCGGTATTAGCTATCGTTTCCAATAGTTATCCCCCGCTATGAGGTAGGTTACCTACGCGTTACTCACCCGTTCGCAACTCCTTGAACCGGTGCAAGCACCAGTTCTCAGCGTTCTACTTGCATGTATTCGGCACGCCGCCAGCGTTCGAT
>cons0233|6
TCTGGGCCGTGTCTCAGTCCCAGTGTGGCTGGTCGTCCTCTCAGACCAGCTACTGATCGTCGCCTTGGTAGGCCTTTACCCCACCAACTAGCTAATCAGCCATCGGCCAACCCTATAGCGCGAGGCCCGAAGGTCCCCCGCTTTCATCCGTGGATCGTATGCGGTATTAATCCGGCTTTCGCCGGGCTATCCCCCACTACAGGACATGTTCCGATGTATTACTCACCCGTTCGCCACTCGCCACCAGGTGCAAGCACCCGTGCTGCCGTTCGACTTGCATGTGTAAGGCATCGCCGCCAGCGTTCAATC
>cons0234|6
TCTGGGCCGTGTCTCAGTCCCAGTGTGGCCGATCACCCTCTCAGGTCGGCTATGTATCGTCGCCTTGGTGAGCCTTTACCTCACCAACTAGCTAATACAACGCAGGTCCATCTCATAGTGGAGCAATTGCCCCTTTAAATTACTAACATGCGTTAGTCTCTCTTATGCGGTATTAGCTATCGTTTCCAATAGTTATCCCCCGCTATGAGGTAGGTTACCTACGCGTTACTCACCCGTTCGCAACTCCTTGAACCGGTGCAAGCACCAGTTCTCAGCGTTCTATCTTGCATGTATTACGGCACGCCGCCAGCGTTCGNT
>cons0235|6
TCTGGGCCGTGTCTCAGTCCCAGTGTGGCCGATCACCCTCTCAGGTCGGCTATGTATCGTCGCCTTGGTGAGCCTTTACCTCACCAACTAGCTAATACAACGCAGGTCCATCTCATAGTGGAGCAATTACCCCTTTTAAATTACTAACATGCGTTAGTCTCTCTTATGCGGTATTAGCTATCGTTTCCAATAGTTATCCCCCGCTATGAGGTAGGTTACCTACGCGTTACTCACCCGTTCGCAACTCCTTGAACCGGTGCAAGCACCAGTTCTCAGCGTTCTACTTGCATGTATTAGGCACGCCGCCAGCGTTCGT
>cons0236|6
TCTGGGCCGTGTCTCAGTCCCAGTGTGGCTGGTCGTCCTCTCAGACCAGCTACTGATCGTCGCCTTGGTAGGCCTTTACCCCACCAACTAGCTAATCAGCCATCGGCCAACCCTATAGCGCGAGGCCCGAAGGTCCCCCGCTTTCATCCGTGGATCGTATGCGGTATTAATCCGGCTTTCGCCGGGCTATCCCCACTACAGGGCATGTTCCGATGTATTACTCACCCGTTCGCCACTCGCCACCAGGTGCAAGCACCCGTGCTGCCGTTCGACTTGCATGTGTAAGGCATGCCGCCAGCGTTCAAT
>cons0237|6
TCTGGGCCGTGTCTCAGTCCCAGTGTGGCCGATCACCCTCTCAGGTCGGCTATGTATCGTCGCCTTGGTGAGCCTTTACCTCACCAACTAGCTAATACAACGCAGGTCCATCTCATAGTGGAGCAATTGCCCCTTTAAATTACTAACATGCGTTAGTCTCTCTTATGCGGTATTAGCTATCGTTTCCAATAGTTATCCCCGCTATGAGGTAGGTTACCTACGCGTTACTCACCCGTTCGCAACTCCTTGAACCGGTGCAAGCACCAGTTCTCAGCGATTCTATCTTGCATGTCATTACGGCACGCCGCCAGCGATTCGAT
>cons0238|6
TCTGGGCCGTGTCTCAGTCCCAGTGTGGCTGGTCGTCCTCTCAGACCAGCTACTGATCGTCGCCTTGGTAGGCCTTTACCCCACCAACTAGCTAATCAGCCATCGGCCAACCCTATAGCGCGAGGCCCGAAGGTCCCCCGCTTTCATCCGTGGATCGTATGCGGTATTAATCCGGCTTTCGCCGGGCTANTCCCCACTCAGGACACTGTTCGATCGTATTACTCACCCGTTCGCCACTCGCCACCAGGTGCAAGCACCCGTGCTGCCGTTCGACTTGCATGTGTAAGGCATGCCGCCAGCGTTCAAT
>cons0239|6
TCTGGGCCGTGTCTCAGTCCCAGTGTGGCCGATCACCCTCTCAGGTCGGCTATGTATCGTCGCCTTGGTGAGCCTTTACCTCACCAACTAGCTAATACAACGCAGGTCCATCTCATAGTGGAGCAATTGTCCCTTTTAAATTACTAACATGCGTTAGTCTCTCTTATGCGGTATTAGCTATCGTTTCCAATAGTTATCCCCCGCTATGAGGTAGGTTACCTACGCGTTACTCACCCGTTCGCAACTCCTTGAACCGGTGCAAGCACCAGTTCTCAGCGTTCTACTTGCATGTATTAGGCACGCCGCCAGCGTTCGT
>cons0240|6
TCTGGGCCGTGTCTCAGTCCCAGTGTGGCTGGTCGTCCTCTCAGACCAGCTACTGATCGTCGCCTTGGTAGGCCTTTACCCCACCAACTAGCTAATCAGCCATCGGCCAACCCTATAGCGCGAGGCCCGAAGGTCCCCCGCTTTCATCCGTGGATCGTATGCGGTATTAATCCGGCTTTCGCCGGGCTATCCCCCACTNCAGGACATGTTCCGATGTATTACTCACCCGTTCGCCACTCGCCACCAGGTGCAAGCACCCGTGCTGCCGTTCGACTTGCATGTGTAAGGCATCGCCGCCAGCGTTCAAT
>cons0241|6
TCTGGGCCGTGTCTCAGTCCCAGTGTGGCCGATCACCCTCTCAGGTCGGCTATGTATCGTCGCCTTGGTGAGCCTTTACCTCACCAACTAGCTAATACAACGCAGGTCCATCTCATAGTGGAGCAATTGCCCCTTTTAAATTACTAACATGCGTTAGTCTCTCTTATGCGGTATTAGCTATCGTTTCCAATAGTTATCCCCCGCTATGAGGTAGGTTACCTACGCGTTACTCACCCGTTCGCAACTCCTTGAACCGGTGCAAGCACCAGTTCTCAGCGATTCTATCTTGCATGTATTAGGCACGCCGCCAGCGTTCGT
>cons0242|6
TCTGGGCCGTGTCTCAGTCCCAGTGTGGCCGATCACCCTCTCAGGTCGGCTATGTATCGTCGCCTTGGTGAGCCTTTACCTCACCAACTAGCTAATACAACGCAGGTCCATCTCATAGTGGAGCAATTGCCCCTTTAAATTACTAACATGCGTTAGTCTCTCTTATGCGGTATTGCTATCGTTTCCAATAGTTATCCCCGCTATGAGGTAGGTTACCTACGCGTTACTCACCCGTTCGCAACTCCTTGAACCGGTGCAAGCACCAGTTCTCAGCGTTCTACTTGCATGTATTAGGCACGCCGCCAGCGTTCGT
>cons0243|6
TCTGGGCCGTGTCTCAGTCCCAGTGTGGCCGATCACCCTCTCAGGTCGGCTATGTATCGTCGCCTTGGTGAGCCTTTACCTCACCAACTAGCTAATACAACGCAGGTCCATCTCATAGTGGAGCAATTGCCCCTTTAAATTACTAACATGCGTTAGTCTCTCTTATGCGGTATTAGCTATCGTTTCCAATAGTTATCCCCCGCTATGAGGTAGGTTACCTACGCGTTACTCACCCTCGTTCGCAACTCCTTGAACCGGTGCAAGCACCAGTTCTCAGCGTTCTACTTGCATGTATTAGGCAGCCGCCAGCGTTCGT
>cons0244|6
TCTGGGCCGTGTCTCAGTCCCAGTGTGGCCGATCACCCTCTCAGGTCGGCTATGTATCGTCGCCTTGGTGAGCCTTTACCTCACCAACTAGCTAATACAACGCAGGTCCATCTCATAGTGGAGCAANTGCCCCTTTAAATTACTAACATGCGTTAGTCTCTCTTATGCGGTATTAGCTATCGTTTCCAATAGTTATCCCCCGCTATGAGGTAGGTTACCTACGCGTTACTCACCCGTTCGCAACTCCTTGAACCGGTGCAAGCACCAGTTCTCAGCGTTCTACTTGCATGTATTACGGCACGCCGCCAGCGTTCGNT
>cons0245|6
TCTGGACCGTGTCTCAGTTCCAGTGTGACTGATCATCCTCTCAGACCAGTTACGGATCGTCGCCTTGGTAGGCCTTTACCCCACCAACTAGCTAATCCGACCTAGGCTCATCGATAGCGTGAGGTCCGAAGATCCCCCACTTTCTCCCTCAGGACGTATGCGGTATTAGCGCCCGTTTCCGGACGTTATCCCCCACTACCAGGCAGATTCCTAGGCATTACTCACCCGTCCGCCGCTGAATCCAGGAGCAAGCTCCCTTCATCCGCTCGANTTGCATGTGTTAGGCCTGCCGCCAGCGTTCAAT
>cons0246|6
TCTGGGCCGTGTCTCAGTCCCAGTGTGGCCGATCACCCTCTCAGGTCGCTATGTATCGTCGCCTTGGTGAGCCTTTACCTCACCAACTAGCTAATACAACGCAGGTCCATCTCATAGTGGAAGCTAATTCGCCCCTTTAAATTACTAACATGCGTTAGTCTCTCTTATGCGGTATTAGCTATCCGTTTCCAATAGTTATCCCCCGCCTATGAGGTAGGTTACCTACGCGTTACTCACCCGTTCGCAACTCCTTGAACCGGTGCAAGCACCAGTTCTCAGCGTTCTACTTGCATGTATTAGGCACGCCGCCAGCGTTCGT
>cons0247|6
TCTGGGCCGTGTCTCAGTCCCAGTGTGGCCGATCACCCTCTCAGGTCGGCTATGTATCGTCGCCTTGGTGAGCCTTTACCTCACCAACTAGCTAATACAACGCAGGTCCATCTCATAGTGGAGCAATTGCCCCTTTTAAATTACTAACATGCGTTAGTCTCTCTTATGCGGTATTAGCTATCGTTTCCAATAGTTATCCCCCGCNATGAGGTAGGTTACCTACGCGTTACTCACCCGTTCGCAACTCCTTGAACCGGTGCAAGCACCAGTTCTCAGCGTTCTATCTTGCATGTCATTACGGCACGCCGCCAGCGTTCGAT
>cons0248|6
TCTGGGCCGTGTCTCAGTCCCAGTGTGGCCGATCACCCTCTCAGGTCGCTATGTATCGTCGCCTTGGTGAGCCTTTACCTCACCAACTAGCTAATACAACGCAGGTCCATCTCATAGTGGAGCAATTCGCCCCTTTAAATTACTAACATGCGTTAGTCTCTCTTATGCGGTATTAGCTATCGTTTCCAATAGTTATCCCCCGCTATGAGGTAGGTTACCTACGCGTTACTCACCCGTTCGCAACTCCTTGAACCGGTGCAAGCACCAGTTCTCAGCGATTCTACTTGCATGTATTAGGCACGCCGCCAGCGTTCGAT
>cons0249|6
TCTGGGCCGTGTCTCAGTCCCAGTGTGGCCGATCACCCTCTCAGGTCGCTATGTATCGTCGCCTTGGTGAGCCTTTACCTCACCAACTAGCTAATACAACGCAGGTCCATCTCATAGTGGAGCAATTGCCCCTTTTAAATTACTAACATGCGTTAGTCTCTCTTATGCGGTATTAGCTATCGTTTCCAATAGTTATCCCCCGCTATGAGGTAGGTTACCTACGCGTTACTCACCCGTTCGCAACTCCTTGAACCGGTGCAAGCACCAGCTCTCAGCGTTCTACTTGCATGTATTAGGCACGCCGCCAGCGTTCGT
>cons0250|6
TCTGGGCCGTGTCTCAGTCCCAGTGTGGCCGATCACCCTCTCAGGTCGGCTATGTATCGTCGCCTTGGTGAGCCTTTACCTCACCAACTAGCTAATACAACGCAGGTCCATCTCATAGTGGAGCAATTGCCCCTTTTAGATTACTAACATGCGTTAGTCTCTCTTATGCGGTATTAGCTATCGTTTCCAATAGTTATCCCCCGCTATGAGGTAGGTTACCTACGCGTTACTCACCCGTTCGCAACTCCTTGAACCGGTGCAAGCACCAGTTCTCAGCGTTCTACTTGCATGTATTAGGCACGCCGCCAGCGTTCGT
>cons0251|6
TCTGGGCCGTGTCTCAGTCCCAGTGTGGCCGATCACCCTCTCAGGTCGGCTATGTATCGTCGCCTTGGTGAGCCTTTACCTCACCAACTAGCTAATACAACGCAGGTCCATCTCATAGTGGAGCAATTGCCCCTTTTAAATTACTAACATGCGTTAGTCTCTCTTATGCGGATATTAGCTATCCGTTTCCAATAGTTATCCCCCGCTATGAGGTAGGTTACCTACGCGTTACTCACCCGTTCGCAACTCCTTGAACCGGTGCAAGCACCAGTTCTCAGCGTTCTACTTGCATGTATTAGGCACGCCGCCAGCGTTCGT
>cons0252|6
TCTGGGCCGTGTCTCAGTCCCAGTGTGGCCGATCACCCTCTCAGGTCGGCTATGTATCGTCGCCTTGGTGAGCCTTTACCTCACCAACTAGCTAATACAACGCAGGTCCATCTCATAGTGGAGCAATTGCCCCTTTTAAATTACTAACATGCGTTAGTCTCTCTTATGTGGTATTAGCTATCGTTTCCAATAGTTATCCCCCGCTATGAGGTAGGTTACCTACGCGTTACTCACCCGTTCGCAACTCCTTGAACCGGTGCAAGCACCAGTTCTCAGCGNTTCTACTTGCATGTATTAGGCACGCCGCCAGCGTTCGT
>cons0253|6
TCTGGGCCGTGTCTCAGTCCCAGTGTGGCTGGTCGTCCTCTCAGACCAGCTACTGATCGTCGCCTTGGTAGGCCTTTACCCCACCAACTAGCTAATCAGCCATCGGCCAACCCTATAGCGCGAGGCCCGAAGGTCCCCCGCTTTCATCCGTGGATCGTATGCGGTATTAATCCGGCTTTCGCCGGGCTATCCCCACTACAGGACACTGTTCGATCGTATTACTCACCCGTTCGCCACTCGCCACCAGGTGCAAGCACCCGTGCTGCCGTTCGACTTGCATGTGTAAGGCATGCCGCCAGCGTTCAATC
>cons0254|6
TCTGGGCCGTGTCTCAGTCCCAGTGTGGCCGATCACCCTCTCAGGTCGGCTATGTATCGTCGCCTTGGTGAGCCTTTACCTCACCAACTAGCTAATACAACGCAGGTCCATCTCATAGTGGAGCAATTGCCCCTTTAAATTACTAACATGCGTTAGTCTCTCTTATGCGGTATTAGCTATCGTTTCCAATAGTTATCCCCCGCTATGAGGTAGGTTACCTACGCGTTACTCACCCGTTCGCAACTCCTTGAACCGGTGCAAGCACCAGTTCTCAGCGTTCTACTTGCATGTATTAGGCACGCCGCCAGCTGTTGT
>cons0255|6
TCTGGGCCGTGTCTCAGTCCCAGTGTGGCCGATCACCCTCTCAGGTCGGCTATGTATCGTCGCCTTGGTGAGCCTTTACCTCACCAACTAGCTAATACAACGCAGGTCCATCTCATAGTGGAGCAATTNGCCCCTTTAAATTACTAACATGCGTTAGTCTCTCTTATGCGGTATTAGCTATCGTTTCCAATAGTTATCCCCCGCTATGAGGTAGGTTACCTACGCGTTACTCACCCGTTCGCAACTCCTTGAACCGGTGCAAGCACCAGTTCTCAGCGATTCTATCTTGCATGTCATTACGGCACGCCGCCAGCGTTCGNT
>cons0256|6
TCTGGGCCGTGTCTCAGTCCCAGTGTGGCCGATCACCCTCTCAGGTCGGCTATGTATCGTCGCCTTGGTGAGCCTTTACCTCACCAACTAGCTAATACAACGCAGGTCCATCTCATAGTGGAGCAATTGCCCCTTTAAATTACTAACATGCGTTAGTCTCTCTTATGCGGTATTAGCTATCGTTTCCAATAGTTANTCCCCCGCTATGAGGTAGGTTACCTACGCGTTACTCACCCGTTCGCAACTCCTTGAACCGGTGCAAGCACCAGCTCTCAGCGTTCTACTTGCATGTATTAGGCACGCCGCCAGCGTTCGT
>cons0257|6
TCTGGGCCGTGTCTCAGTCCCAGTGTGGCCGATCACCCTCTCAGGTCGCTATGTATCGTCGCCTTGGTGAGCCTTTACCTCACCAACTAGCTAATACAACGCAGGTCCATCTCATAGTGGAGCAATTGCCCCTTTTAAATTACTAACATGCGTTAGTCTCTCTTATGCGGTATTAGCTATCGTTTCCAATAGTTATCCCCCGCTATGAGGTAGGTTACCTACGCGTTACTCACCCGTTCGCAACTCCTTGAACCGGTGCAAGCACCAGTTCTCAGCGTTCTACTTGCATGTATTAGGCACGCCGCCAGCGTTCGAT
>cons0258|5
TCTGGACCGTGTCTCAGTTCCAGTGTGACTGATCATCCTCTCAGACCAGTTACGGATCGTCGCCTTGGTAGGCCTTTACCCCACCAACTAGCTAATCCGACCTAGGCTCACTCTGATAGCGTGACGGTCCGAAGATCCCCACTTTCTCCCTCAGGACGTATGCGGTATTAGCGCCCGTTTCCGGACGTTATCCCCCACTACCAGGCAGATTCCTAGGCATTACTCACCCGTCCGCCGCTGAATCCAGGAGCAAGCTCCCTTCATCCGCTCGACTTGCATGTGTTAGGCCTGCCGCCAGCGTTCAAT
>cons0259|5
TCTGGGCCGTGTCTCAGTCCCAGTGTGGCCGATCACCCTCTCAGGTCGGCTATGTATCGTCGCCTTGGTGAGCCTTTACCTCACCAACTAGCTAATACAACGCAGGTCCATCTCATAGTGGAGCAATTCGCCCCTTTAAATTACTAACATGCGTTAGTCTCTCTTATGCGGTATTAGCTATCGTTTCCAATAGTTATCCCCCGCTATGAGGTAGGTTACCTACGCGTTACTCACCCGTTCGCAACTCCTTGAACCGGTGCAAGCACCAGTTCTCAGCGTTCTACTTGCATGTATTAGGCAGCCGCCAGCGTTCGT
>cons0260|5
TCTGGGCCGTGTCTCAGTCCCAGTGTGGCTGGTCGTCCTCTCAGACCAGCTACTGATCGTCGCCTTGGTAGGCCTTTACCCCACCAACTAGCTAATCAGCCATCGGCCAACCCTATAGCGCGAGGCCCGAAGGTCCCCCGCTTTCATCCGTGGATCGTATGCGGTATTAATCCGGCTTTCGCCGGGCTATCCCCCACTACAGGACACTGTTCCGATGTATTACTCACCCGTTCGCCACTCGCCACCAGGTGCAAGCACCCGTGCTGCCGTTCGACTTGCATGTGTAAGGCATGCCGCCAGCGTTCAATNNC
>cons0261|5
TCTGGGCCGTGTCTCAGTCCCAGTGTGGCCGATCACCCTCTCAGGTCGCTATGTATCGTCGCCTTGGTGAGCCTTTACCTCACCAACTAGCTAATACAACGCAGGTCCATCTCATAGTGGAGCAATTGCCCCTTTAAATTACTAACATGCGTTAGTCTCTCTTATGCGGTATTAGCTATCGTTTCCAATAGTTATCCCCCGCTATGAGGTAGGTTACCTACGCGTTACTCACCCGTTCGCAACTCCTTGAACCGGTGCAAGCACCAGTTCTCAGCGTTCTACTTGCATGTATTACGGCACGCCGCCAGCGTTCGT
>cons0262|5
TCTGGGCCGTGTCTCAGTCCCAGTGTGGCCGATCACCCTCTCAGGTCGGCTATGTATCGTCGCCTTGGTGAGCCTTTACCTCACCAACTAGCTAATACAACGCAGGTCCATCTCATAGTGGAGCAATTGCCCCTTTAAATTACTAACATGCGTTAGTCTCTCTTATGCGGTATTAGCTATCGTTTCCAATAGTTATCCCCCGCTATGAGGTAGGTTACCTACGCGTTACTCACCCGTTCGCAACTCCTTGAACCGGTGCAAGCACCAGTTCTCAGCGTTCTNATCTTGCATGTCATTAGGCACGCCGCCAGCGTTCGT
>cons0263|5
TCTGGGCCGTGTCTCAGTCCCAGTGTGGCTGGTCGTCCTCTCAGACCAGCTACTGATCGTCGCCTTGGTAGGCCTTTACCCCACCAACTAGCTAATCAGCCATCGGCCAACCCTATAGCGCGAGGCCCGAAGGCCCCCCGCTTTCATCCGTGGATCGTATGCGGTATTAATCCGGCTTTCGCCGGGCTATCCCCACTACAGGACATGTTCCGATGTATTACTCACCCGTTCGCCACTCGCCACCAGGTGCAAGCACCCGTGCTGCCGTTCGACTTGCATGTGTAAGGCATGCCGCCAGCGTTCAAT
>cons0264|5
TCTGGGCCGTGTCTCAGTCCCAGTGTGGCCGATCACCCTCTCAGGTCGCTATGTATCGTCGCCTTGGTGAGCCGTTACCTCACCAACTAGCTAATACAACGCAGGTCCATCTCTTAGTGATGCATTTGCACCTTTCAAATCAATATCATGCGATATCGACTTTTATGCGGTATTAGCTATCGTTTCCAATAGTTATCCCCCGCTAAGAGGCAGGTTACCTACGCGTTACTCACCCGTTCGCAACTCATCCGCTCGGTGCAAGCACCAAGCTTCAGCGTTCTACTTGCATGTATTAGGCACGCCGCCAGCGTTCAT
>cons0265|5
TCTGGGCCGTGTCTCAGTCCCAGTGTGGCCGATCACCCTCTCAGGTCGGCTATGTATCGTCGCCTTGGTGAGCCTTTACCTCACCAACTAGCTAATACAACGCAGGTCCATCTCATAGTGGAGCAATTGCCCCTTTAAATTACTAACATGCGTTAGTCTCTCTTATGCGGTATTAGCTATCGTTTCCAATAGTTATCCCCCGCTATGAGGTAGGTTACCTACGCGTTACTCACCCGTTCGCAACTCCTTGAACCGGTGCAAGCACCAGTTCTCAGCGATTCTATCTTGCATGTCATTACGGCACGCCGCCAGCGTTCGAT
>cons0266|5
TCTGGGCCGTGTCTCAGTCCCAGTGTGGCTGGTCGTCCTCTCAGACCAGCTACTGATCGTCGCCTTGGTAGGCCTTTACCCCACCAACTAGCTAATACAACGCAGGTCCATCTCATAGTGGAGCAATTGCCCCTTTTAAATTACTAACATGCGTTAGTCTCTCTTATGCGGTATTAGCTATCGTTTCCAATAGTTATCCCCCGCTATGAGGTAGGTTACCTACGCGTTACTCACCCGTTCGCAACTCCTTGAACCGGTGCAAGCACCAGTTCTCAGCGTTCTACTTGCATGTATTAGGCACGCCGCCAGCGTTCGT
>cons0267|5
TCTGGACCGTGTCTCAGTTCCAGTGTGACTGATCATCCTCTCAGACCAGTTACGGATCGTCGCCTTGGTAGGCCTTTTACCCCACCAACTAGCTAATCCGACCTAGGCTCATCTGATAGCGTGAGGTCCGAAGATCCCCCACTTTCTCCCTCAGGACTATGCGGTATTAGCGCCCGTTTCCGGACGTTATCCCCCACTACCAGGCAGATTCCTAGGCATTACTCACCCGTCCGCCGCTGAATCCAGGAGCAAGCTCCCTTCATCCGCTCGACTTGCATGTGTTAGGCCTGCCGCCAGCGTTCAAT
>cons0268|5
TCTGGGCCGTGTCTCAGTCCCAGTGTGGCCGATCACCCTCTCAGGTCGCTATGTATCGTCGCCTTGGTGAGCCTTTACCTCACCAACTAGCTAATACAACGCAGGTCCATCTCATAGTGGAGCAATTGCCCCTTTTAAATTACTAACATGCGTTAGTCTCTCTTATGCGGTATTAGCTATCGTTTCCAATAGTTATCCCCCGCTATGAGGTAGGTTACCTACGCGTTACTCACCCGTTCGCAACTCCTTGAACCGGTGCAAGCACCAGTTCTCGGCGTTCTACTTGCATGTATTAGGCACGCCGCCAGCGTTCGT
>cons0269|5
TCTGGGCCGTGTCTCAGTCCCAGTGTGGCCGATCACCCTCTCAGGTCGGCTATGTATCGTCGCCTTGGTGAGCCTTTACCTCACCAACTAGCTAATACAACGCAGGTCCATCTCATAGTAGGTAGCCAATTGCCCCTTTTAAATTACTAACATGCGTTAGTCTCTCTTATGCGGTATTAGCTATCGTTTCCAATAGTTACTCCCCCGCTATGAGGTAGGTTACCTACGCGTTACTCACCCGTTCGCAACTCCTTGAACCGGTGCAAGCACCAGTTCTCAGCGTTCTACTTGCATGTATTAGGCACGCCGCCAGCGTTCGT
>cons0270|5
TCTGGGCCGTGTCTCAGTCCCAGTGTGGCTGGTCGTCCTCTCAGACCAGCTACTGATCGTCGCCTTGGTAGGCCTTTACCCCACCAACTAGCTAATCAGCCATCGGCCAACCCTATAGCGCGAGGCCCGAAGGTCCCCCGCTTTCATCCGTGGATCGTATGCGGTATTAATCCGGCTTTCGCCGGGCTATCCCCCACTACAGGACATGTTCCGATGTATTACTCACCCGTTCGCCACTCGCCACCAGGTGCAAGCACCCGTGCTGCCGTTCGACTTGCATGTGTAAGGCATCGCCGACCAGTCGATTCCAAT
>cons0271|5
TCTGGGCCGTGTCTCAGTCCCAGTGTGGCCGATCACCCTCTCAGGTCGGCTATGTATCGTCGCCTTGGTGAGCCTTTACCTCACCAACTAGCTAATACAACGCAGGTCCATCTCATAGTGGAGCAATTGCCCCTTTTAAATTACTAACATGCGTTAGTCTCTCTTATGCGGTATTAGCTATCGTTTCCAATAGTTACTCCCCGCTATGAGGTAGGTTACCTACGCGTTACTCACCCGTTCGCAACTCCTTGAACCGGTGCAAGCACCAGTTCTCAGCGTTCTACTTGCATGTATTAGGCACGCCGCCAGCGTTCGT
>cons0272|5
TCTGGGCCGTGTCTCAGTCCCAGTGTGGCTGGTCGTCCTCTCAGACCAGCTACTGATCGTCGCCTTGGTAGGCCTTTACCCCACCAACTAGCTAATCAGCCATCGGCCAACCCTATAGCGCGAGGCCCGAAGGTCCCCCGCTTTCATCCGTGGATCGTATGCGGTATTAATCCGGCTTTCGCCGGGCTATCCCCCACTCAGGACATGTTCCGATGTATTACTCACCCGTTCGCCACTCGCCACCAGGTGCAAGCACCCGTGCTGCCGTTCGACTTGCATGTGTAAGGCATGCCGACCAGCGTTCAATCN
>cons0273|5
TCTGGGCCGTGTCTCAGTCCCAGTGTGGCCGATCACCCTCTCAGGTCGGCTATGTATCGTCGCCTTGGTGAGCCTTTACCCTCACCAACTAGCTAATACAACGCAGGTCCATCTCATAGTGGAGCAATTGCCCCTTTAAATTACTAACCATGCGTTAGTCTCTCTTATGCGGTATTAGCTATCGTTTCCAATAGTTATCCCCGCTAATGAGGTAGGTTACCTACGCGTTACTCACCCGTTCGCAACTCCTTGAACCGGTGCAAGCACCAGTTCTCAGCGATTCATACTTGCATGTNATTAGGCACGCCGCCAGCGTTCGAT
>cons0274|5
TCTGGGCCGTGTCTCAGTCCCAGTGTGGCCGATCACCCTCTCAGGTCGGCTATGTATCGTCGCCTTGGTGAGCCTTTACCTCACCAACTAGCTAATACAACGCAGGTCCATCTCATAGTGGAGCAATTGCCCCTTTAAATTACTAACATGCGTTAGTCTCTCTTATGCGGTATTAGCTATCGTTTCCAATAGTTATCCCCCGCTATGAGGTAGGTTACCTACGCGTTACTCACCCGTTCGCAACTCCTTGAACCGGTGCAAGCACCAGTTCTCAGCGTTCTATCTTGCATGTATTAGGCAGCCGCCAGCGTTCGAT
>cons0275|5
TCTGGACCGTGTCTCAGTTCCAGTGTGACTGATCATCCTCTCAGACCAGTTACGGATCGTCGCCTTGGTAGGCCTTTACCCCACCAACTAGCTAATCCGACCTAGGCTCATCTGATAGCGTGAGGTCCGAAGATCCCCCACTTTCTCCCTCAGGACGTATGCGGTATTAGCGCCCGTTTCCGGACGTTATCCCCCACTACCAGGCAGATTCCTAGGCATTACTCACCCGTCCGCCGCTGAATCCAGGAGCAAGCTCCCTCATCCGCTCGACTTGCATGTGTTAGGCCTGCCGCCAGCGTTCAAT
>cons0276|5
TCTGGGCCGTGTCTCAGTCCCAGTGTGGCTGGTCGTCCTCTCAGACCAGCTACTGATCGTCGCCTTGGTAGGCCTTTACCCCACCAACTAGCTAATCAGCCATCGGCCAACCCTATAGCGCGAGGCCCGAAGGTCCCCCGCTTTCATCCGTGGATCGTATGCGGTATTAATCCGGCTTTCGCCGGGCATCCCCACTACAGGACACTGTTCCGATCGTATTACTCACCCGTTCGCCACTCGCCACCAGGTGCAAGCACCCGTGCTGCCGTTCGACTTGCATGTGTAAGGCATGCCGCCAGCGTTCAAT
>cons0277|5
TCTGGGCCGTGTCTCAGTCCCAGTGTGGCCGATCACCCTCTCAGGTCGGCTATGTATCGTCGCCTTGGTGAGCCTTTACCTCACCAACTAGCTAATACAACGCAGGTCCATCTCATAGTGGAGCAATTGCCCCTTTTAAATTACTAACATGCGTTAGTCTCTCTTATGCGGTATTAGCTATCGTTTCCAATAGTTATCCCCCGCTATGAGGTAGGTTACCTACGCGTTACTCACCCGTTCGCAACTCCTTGAACCGGTGCAAGCACCAGTTCTCAGCGAGTTCTATCTTGCATGTATTAGGCACGCCGCCAGCGTTCGT
>cons0278|5
TCTGGGCCGTGTCTCAGTCCCAGTGTGGCCGATCACCCTCTCAGGTCGGCTATGTATCGTCGCCTTGGTGAGCCTTTACCTCACCAACTAGCTAATACAACGCAGGTCCATCTCATAGTGGAGCAATTGCCCCTTTAAATTACTAACATGCGTTAGTCTCTCTTATGCGGTATTAGCTATCGTTTCCAATAGTTATCCCCCGCTATGAGGTAGGTTACCTACGCGTTACTCACCCGTTCGCAACTCCTTGAACCGGTGCAAGCACCAGTTCTCAGCGTTCTATCTTGCATGTCATTACGGCACGCCGCCAGCGATTCGAT
>cons0279|5
TCTGGGCCGTGTCTCAGTCCCAGTGTGGCTGGTCGTCCTCTCAGACCAGCTACTGATCGTCGCCTTGGTAGGCCTTTACCCCACCAACTAGCTAATCAGCCATCGGCCAACCCTATAGCGCGAGGCCCGAAGGTCCCCCGCTTTCATCCGTGGATCGTATGCGGTATTAATCCGGCTTTCGCCGGGCTATCCCCCACTCAGGACATGTTCCGATGTATTACTCACCCGTTCGCCACTCGCCACCGGTGCAAGCACCCGTGCTGCCGTTCGACTTGCATGTGTAAGGCATGCCGCCAGCGTTCAAT
>cons0280|5
TCTGGGCCGTGTCTCAGTCCCAGTGTGGCCGATCACCCTCTCAGGTCGGCTATGTATCGTCGCCTTGGTGAGCCTTTACACCAACTAGCTAATACAACGCAGGTCCATCTCATAGTGGAGCAATTGCCCCTTTTAAATTACTAACATGCGTTAGTCTCTCTTATGCGGTATTAGCTATCGTTTCCAATAGTTATCCCCCGCTATGAGGTAGGTTACCTACGCGTTACTCACCCGTTCGCAACTCCTTGAACCGGTGCAAGCACCAGTTCTCAGCGTTCTACTTGCATGTATTAGGCTACGCCGCCAGCGTTCGT
>cons0281|5
TCTGGACCGTGTCTCAGTTCCAGTGTGACTGATCATCCTCTCAGACCAGTTACGGATCGTCGCCTTGGTAGGCCTTTACCCCACCAACTAGCTAATCCGACCTAGGCTCATCTGATAGCGTGAGGTCCGAAGATCCCCCACTTTCTCCCTCAGGACGTATGCGGTATTAGCGCCCGTTTCCGGACGTTATCCCCCACTATCCAGGCAGATTCCTAGGCATTACTCACCCGTCCGCCGCTGAATCCAGGAGCAAGCTCCCTTCATCCGCTCGACTTGCATGTGTTAGGCCTGCCGCCAGCGTTCAAT
>cons0282|5
TCTGGGCCGTGTCTCAGTCCCAGTGTGGCCGATCACCCTCTCAGGTCGGCTATGTATCGTCGCCTTGGTGAGCCTTTACCTCACCAACTAGCTAATACAACGCAGGTCCATCTCATAGTGGAGCAATTGCCCCTTTTAAATTACTAACATGCGTTAGTCCCTCTTATGCGGTATTAGCTATCGTTTCCAATAGTTATCCCCGCTATGAGGTAGGTTACCTACGCGTTACTCACCCGTTCGCAACTCCTTGAACCGGTGCAAGCACCAGTTCTCAGCGTTCTATCTTGCATGTATTACGGCACGCCGCCAGCGTTCGT
>cons0283|5
TCTGGGCCGTGTCTCAGTCCCAGTGTGGCCGATCACCCTCTCAGGTCGCTATGTATCGTCGCCTTAGTGAGCCTTTACCTCACCAACTAGCTAATACAACGCAGGTCCATCTCATAGTGGAGCAATTGCCCCTTTAAATTACTAACATGCGTTAGTCTCTCTTATGCGGTATTAGCTATCGTTTCCAATAGTTATCCCCCGCTATGAGGTAGGTTACCTACGCGTTACTCACCCGTTCGCAACTCCTTGAACCGGTGCAAGCACCAGTTCTCAGCGTTCTACTTGCATGTATTACGGCACGCCGCCAAGCGTTCGT
>cons0284|5
TCTGGGCCGTGTCTCAGTCCCAGTGTGGCCGATCACCCTCTCAGGTCGGCTATGTATCGTCGCCTTGGTGAGCCTTTACCTCACCAACTAGCTAATACAACGCAGGTCCATCTCATAGTGGAGCAATTGCCCCTTTTAAATTACTAACATGCGTTAGTCTCTCTTATGCGGTATTAGCTATCGTTTCCAATAGTTATCCCCCGCTATGAGGTAGGTTCCTACGCGTTACTCACCCGTTCGCAACTCCTTGAACCGGTGCAAGCACCAGTTCTCAGCGTTCTACTTGCATGTATTAGGCAGCCGCCAGCGTTCGT
>cons0285|5
TCTGGGCCGTGTCTCAGTCCCAGTGTGGCCGATCACCCTCTCAGGTCGGCTATGTATCGTCGCCTTGGTGAGCCTTTACCTCACCAACTAGCTAATACAACGCAGGTCCATCTCATAGTGGAGCAATTGCCCCTTTAAATTACTAACCATGCGTTAGTCTCTCTTATGCGGTATTAGCTATCGTTTCCAATAGTTATCCCCCGCTATGAGGTAGGTTACCTACGCGTTACTCACCCGTTCGCAACTCCTTGAACCGGTGCAAGCACCAGTTCTCAGCGTTCTACTTGCATGTATTAGGCACGCCGCCAGCGTTCGAT
>cons0286|5
TCTGGGCCGTGTCTCAGTCCCAGTGTGGCCGATCACCCTCTCAGGTCGGCTATGTATCGTCGCCTTGGTGAGCCTTTACCTCACCAACTAGCTAATACAACGCAGGTCCATCTCATAGTGGAGCAATTGCCCCTTTTAAATTACTAACATGCGTTAGTCTCTCTTATGCGGTATTAGCTATCGTTTCCAATAGTTATCCCCCGCTATGAGGTAGGTTACCTACGCGTTACTCACCCGTTCGCAACTCCTTGAACCGGTGCAAGCACCAGTTCTCAGTGTTCTACTTGCATGTATTAGGCACGCCGCCAGCGTTCGT
>cons0287|5
TCTGGACCGTGTCTCAGTTCCAGTGTGACTGATCATCCTCTCAGACCAGTTCGGATCGTCGCCTTGGTAGGCCTTTACCCCACCAACTAGCTAATCCGACCTAGGCTCATCTGATAGCGTGAGGTCCGAAGATCCCCCACTTTCTCCCTCAGGACGTATGCGGTATTAGCGCCCGTTTCCGGACGTTATCCCCCACTACCAGGCAGATTCCTAGGCATTACTCACCCGTCCGCCGCTGAATCCAGGAGCAAGCTCCCTTCATCCGCTCGACTTGCATGTGTTAGGCCTGCCGCCAGCGTTCAAT
>cons0288|5
TCTGGGCCGTGTCTCAGTCCCAGTGTGGCCGATCACCCTCTCAGGTCGGCTATGTATCGTCGCCTTGGTGAGCCTTTACCTCACCAACTAGCTAATACAACGCAGGTCCATCTCATAGTGGAGCAATTGCCCCTTTAAATTACTAACATGCGTTAGTCTCTCTTATGCGGTATTAGCTATCGTTTCCAATAGTTATCCCCCGCTATGAGGTAGGTTACCTACGCGTTACTCACCCGTTCGCAACTCCTTGAACCGGTGCAAGCACCAGTTCTCAGCGTTCTATCTTGCATGTNATTCGGCACGTCCGCCAGCGTTCGAT
>cons0289|5
TCTGGGCCGTGTCTCAGTCCCAGTGTGGCCGATCACCCTCTCAGGTCGCTATGTATCGTCGCCTTGGTGAGCCTTTACCTCACCAACTAGCTAATACAACGCAGGTCCATCTCATAGTGGAGCAATTCGCCCCTTTTAAATTACTAACATGCGTTAGTCTCTCTTATCGCGGTATTAGCTATCGTTTCCAATAGTTATCCCCCGCTATGAGGTAGGTTACCTACGCGTTACTCACCCGTTCGCAACTCCTTGAACCGGTGCAAGCACCAGTTCTCAGCGTTCTACTTGCCATGTATTAGGCACGCCGCCAGCGTTCGT
>cons0290|5
TCTGGGCCGTGTCTCAGTCCCAGTGTGGCCGATCACCCTCTCAGGTCGGCTATGTATCGTCGCCTTGGTGAGCCTTTACCTCACCAACTAGCTAATACAACGCAGGTCCATCTCATAGTGGAGCAATTGCCCCTTTAAATTACTAACATGCGTTAGTCTCTCTTATGCGGTATTAGCTATCGTTTCCAATAGTTATCCCCCGCATGAGGTAGGTTACCTACGCGTTACTCACCCGTTCGCAACTCCTTGAACCGGTGCAAGCACCAGTTCTCAGCGTTCTACTTGCATGTATTAGGCACGCCGCCAGCGTTCGAT
>cons0291|5
TCTGGGCCGTGTCTCAGTCCCAGTGTGGCCGATCACCCTCTCAGGTCGGCTATGTATCGTCGCCTTGGTGAGCCTTTACCTCACCAACTAGCTAATACAACGCAGGTCCATCTCATAGTGGAGCAATTGCCCCTTTAAATTACTAACATGCGTTAGTCTCTCTTATGCGGTATTAGCTATCGTTTCCAATAGTTATCCCCCGCTATGAGGTAGGTTACCTACGCGTTACTCACCCGTTCGAACTCCTTGAACCGGTGCAAGCACCAGTTCTCAGCGTTCTACTTGCATGTATTAGGCACGCCGCCAGCGTTCGT
>cons0292|5
TCTGGGCCGTGTCTCAGTCCCAGTGTGGCTGGTCGTCCTCTCAGACCAGCTACTGATCGTCGCCTTGGTAGGCCTTTACCCCACCAACTAGCTAATCAGCCATCGGCCAACCCTATAGCGCGAGGCCCGAAGGTCCCCCGCTTTCATCCGTGGATCGTATGCGGTATTAATCCGGCTTTCGCCGGGCTATCCCCCACTACAGGACATGTTCCGATGTATTACTCACCCGTTCGCCACTCGCCACCAGGTGCAAGCACCCGTGCTGCCGTTCGACTTGCATGTGTAAGGCATGCCGCCAGCGTTCAAGT
>cons0293|5
TCTGGGCCGTGTCTCAGTCCCAGTGTGGCCGATCACCCTCTCAGGTCGGCTATGTATCGTCGCCTTGGTGAGCCTTTACCTCACCAACTAGCTAATACAACGCAGGTCCATCTCATAGTGGAGCAATTGCCCCTTTTAAATTACTAACATGCGTTAGTCTCTCTTATGCGGTATTAGCTATCGTTTCCAATAGTTATCCCCCGCTATGAGGTAGGTTACCTACGCGTTACTCACCCGTTCGCAACTCCTTGAACCGGTGCAAGCACCAGTTCTCAGCGATTCTATCTTGCAGTGTATTACGGCACGCCGCCAGCGTTCGAT
>cons0294|5
TCTGGGCCGTGTCTCAGTCCCAGTGTGGCCGATCACCCTCTCAGGTCGGCTATGTATCGTCGCCTTGGTGAGCCTTTACCTCACCAACTAGCTAATACAACGCAGGTCCATCTCATAGTGGAGCAATTGCCCCTTTAAATTACTAACATGCGTTAGTCTCTCTTATGCGGTATTAGCTATCGTTTCCAATAGTTATCCCCCGCTATGAGGTAGGTTACCTACGCGTTACTCACCCTGTTCGCAACTCCTTGAACCGGTGCAAGCACCAGTTCTCAGCGTTCTACTTGCATGTATTAGGCNCGCCGCCAGCGTTCGT
>cons0295|5
TCTGGGCCGTGTCTCAGTCCCAGTGTGGCCGATCACCCTCTCAGGTCGGCTATGTATCGTCGCCTTGGTGAGCCTTTACCTCACCAACTAGCTAATACAACGCAGGTCCATCTCATAGTGGAGCAATTGCCCCTTTTAAATTACTAACATGCGTTAGTCTCTCTTATGCGGTATTAGCTATCGTTTCCAATAGTTATCCCCCACTATGAGGTAGGTTACCTACGCGTTACTCACCCGTTCGCAACTCCTTGAACCGGTGCAAGCACCAGTTCTCAGCGTTCTACTTGCATGTATTAGGCACGCCGCCAGCGTTCGAT
>cons0296|5
TCTGGGCCGTGTCTCAGTCCCAGTGTGGCTGGTCGTCCTCTCAGACCAGCTACTGATCGTCGCCTTGGTAGGCCTTTACCCCACCAACTAGCTAATCAGCCATCGGCCAACCCTATAGCGCGAGGCCCGAAGGTCCCCCGCTTTCATCCGTGGATCGTATGCGGTATTAATCCGGCTTTCGCCGGGCTATCCCCCACTACAGGACATGTTCCGATGTATTACTCACCCGTTCGCCACTCGCCACCAGGTGCAAGCACCCGTGCGCCGTTCGACTTGCATGTGTAAGGCAGTGCCGCCAGCGTTCAAT
>cons0297|5
TCTGGGCCGTGTCTCAGTCCCAGTGTGGCCGATCACCCTCTCAGGTCGGCTATGTATCGTCGCCTTGGTGAGCCTTTACCTCACCAACTAGCTAATACAACGCAGGTCCATCTCATAGTGGAGCAATTGCCCCTTTAAATTACTAACCATGCGTTAGTCTCTCTTATGCGGTATTAGCTATCGTTTCCAATAGTTATCCCCCGCTATGAGGTAGGTTACCTACGCGTTACTCACCCGTTCGCAACTCCTTGAACCGGTGCAAGCACCAGTTCTCAGCGATTCTATCTTGCATGTATTACGGCACGCCGCCAGCGTTCGAT
>cons0298|5
TCTGGGCCGTGTCTCAGTCCCAGTGTGGCTGGTCGTCCTCTCAGACCAGCTACTGATCGTCGCCTTGGTAGGCCTTTACCCCACCAACTAGCTAATCAGCCATCGGCCAACCCTATAGCGCGAGGCCCGAAGGTCCCCCGCTTTCATCCGTGGATCGTATGCGGTATTAACCGGCTTTCGCCGGGCTATCCCCACTACAGGACATGTTCCGATGTATTACTCACCCGTTCGCCACTCGCCACCAGGTGCAAGCACCCGTGCTGCCGTTCGACTTGCATGTGTAAGGCATGCCGCCAGCGTTCAAT
>cons0299|5
TCTGGACCGTGTCTCAGTTCCAGTGTGACTGATCATCCTCTCAGACCAGTTACGGATCGTCGCCTTGGTAGGCCTTTACCCCACCAACTAGCTAATCCGACCTAGGCTCATCTGATAGCGTGAGGCCGAAGATCCCCCACTTTCTCCCTCAGGACGTATGCGGTATTAGCGCCCGTTTCCGGACGTTATCCCCCACTACCAGGCAGATTCCTCAGGCATTACTCACCCGTCCGCCGCTGAATCCAGGAGCAAGCTCCCTTCATCCGCTCGACTTGCATGTGTTAGGCCTGCCGCCAGCGTTCAAT
>cons0300|5
TCTGGGCCGTGTCTCAGTCCCAGTGTGGCCGATCACCCTCTCAGGTCGGCTATGTATCGTCGCCTTGGTGAGCCTTTACCTCACCAACTAGCTAATACAACGCAGGTCCATCTCATAGTGGAGCAATTGCCCCTTTAAATTACTAACATGCGTTAGTCTCTCTTATGCGGTATTAGTCTATCGTTTCCAATAGTTATCCCCCGCTATGAGGTAGGTTACCTACGCGTTACTCACCCGTTCGCAACTCCTTGAACCGGTGCAAGCACCAGTTCTCAGCGTTCTACTTGCATGTATTCGGCACGCCGCCAGCGTTCGT
>cons0301|5
TCTGGGCCGTGTCTCAGTCCCAGTGTGGCTGGTCGTCCTCTCAGACCAGCTACTGATCGTCGCCTTGGTAGGCCTTTACCCCACCAACTAGCTAATCAGCCATCGGCCAACCCTATAGCGCGAGGCCCGAAGGTCCCCCGCTTTCATCCGTGGATCGTATGCGGTATTAATCCGGCTTTCGCCGGGCTATCCCCCACTACAGGACACTGTTCCGATGTATTACTCACCCGTTCGCCACTCGCCACCAGGTGCAAGCACCCGTGCTGCCGTTCGACTTGCATGTGTAAGGCATCGCCGCCAGCGTTCAAT
>cons0302|5
TCTGGACCGTGTCTCAGTTCCAGTGTGACTGATCTCCTCTCAGACCAGTTACGGATCGTCGCCTTGGTAGGCCTTTACCCCACCAACTAGCTAATCCGACCTAGGCTCATCTGATAGCGTGAGGTCCGAAGATCCCCCACTTTCTCCCTCAGGACGTATGCGGTATTAGCGCCCGTTTCCGGACGTTATCCCCCACTACCAGGCAGATTCCAGGCATTACTCACCCGTCCGCCGCTGAATCCAGGAGCAAGCTCCCTTCATCCGCTCGACTTGCATGTGTTAGGCCTGCCGCCAGCGTTCAAT
>cons0303|5
TCTGGGCCGTGTCTCAGTCCCAGTGTGGCCGATCACCCTCTCAGGTCGGCTATGTATCGTCGCCTTGGTGAGCCTTTACCTCACCAACTAGCTAATACAACGCAGGTCCATCTCATAGTGGAGCAATTCGCCCTTTAAATTACTAACATGCGTTAGTCTCTCTTATGCGGATATTAGCTATCCGTTTCCAATAGTTATCCCCCGCTATGAGGTAGGTTACCTACGCGTTACTCACCCGTTCGCAACTCCTTGAACCGGTGCAAGCACCAGTTCTCAGCGTTCTACTTGCATGTATTAGGCACGCCGCCAGCGTTCGT
>cons0304|5
TCTGGGCCGTGTCTCAGTCCCAGTGTGGCCGATCACCCTCTCAGGTCGCTATGTATCGTCGCCTTGGTGAGCCTTTACCTCACCAACTAGCTAATACAACGCAGGTCCATCTCATAGTGGAGCAATTGCCCCTTTAAATTACTAACATGCGTTAGTCTCTCTTATGCGGATATTAGCTATCCGTTTCCAATAGTTATCCCCCGCTATGAGGTAGGTTACCTACGCGTTACTCACCCGTTCGCAACTCCTTGAACCGGTGCAAGCACCAGTTCTCAGCGTTCTACTTGCATGTATTAGGCACGCCGCCAGCGTTCGT
>cons0305|5
TCTGGGCCGTGTCTCAGTCCCAGTGTGGCCGATCACCCTCTCAGGTCGGCTATGTATCGTCGCCTTGGTGAGCCTTTACCTCACCAACTAGCTAATACAACGCAGGTCCATCTCATAGTGGAGCAATTGCCCCTTTTAAATTACTAACATGCGTTAGTCTCTCTTATGCGGTATTAGCTATCGTTTCCAATAGTTATCCCCCGCTATGAGGTAGGTTACCTACGCGTTACTCACCCGTTCGCAACTCCTTGAACCGGTGCAAGCACCAGTTCTCAGCGTTCTATCTTGCATGTATTACGGCACGCCGCCAGCGTTCGAT
>cons0306|5
TCTGGGCCGTGTCTCAGTCCCAGTGTGGCCGATCACCCTCTCAGGTCGGCTATGTATCGTCGCCTTGGTGAGCCTTTACCTCACCAACTAGCTAATACAACGCAGGTCCATCTCATAGTGGAGCAATTGCCCCTTTTAAATTACTAACATGCGTTAGTCTCTCTTATGCGGTATTAGCTATCGTTTCCAATAGTTATCCCCCGCTATGAGGTAGGTTACCTACGCGTTACTCACCCTGTTCGCAACTCCTTGAANCCGGTGCAAGCACCAGTTCTCAGCGTTCTACTTGCATGTATTAGGCTACGCCGCCAGCGTTCGT
>cons0307|5
TCTGGACCGTGTCTCAGTTCCAGTGTGACTGATCATCCTCTCAGACCAGTTACGGATCGTCGCCTTGGTAGGCCTTTACCCCACCAACTAGCTAATCCGACCTAGGCTCATCTGATAGCGTGAGGTCCGAAGATCCCCCACTTTCTCCCTCAGGACGTATGCGGTATTAGCGCCCGTTTCCGGACGTTATCCCCCACTACCAGGCAGATTCCTAGGCATTACTCACCCGTCCGCCTCTGAATCCAGGAGCAAGCTCCCTTCATCCGCTCGACTTGCATGTGTTAGGCCTGCCGCCAGCGTTCAAT
>cons0308|5
TCTGGGCCGTGTCTCAGTCCCAGTGTGGCCGATCACCCTCTCAGGTCGGCTATGTATCGTCGCCTTGGTGAGCCTTTACCTCACCAACTAGCTAATACAACGCAGGTCCATCTCATAGTGGAGCAATTGCCCCTTTTAAATTACTAACATGCGTTAGTCTCTCTTATGCGGTATTAGCTATCGTTTCCAATAGTTATCCCCCGCTATGAGGTAGGTTACCTACGCGTTACTCACTCGTTCGCAACTCCTTGAACCGGTGCAAGCACCAGTTCTCAGCGTTCTACTTGCATGTATTAGGCACGCCGCCAGCGTTCGT
>cons0309|5
TCTGGGCCGTGTCTCAGTCCCAGTGTGGCCGATCACCCTCTCAGGTCGGCTATGTATCGTCGCCTTGGTGAGCCTTTACCTCACCAACTAGCTAATACAACGCAGGTCCATCTCATAGTGGAGCAATTGCCCCTTTAAATTACTAACATGCGTTAGTCTCTCTTATGCGGTATTAGCTATCGTTTCCAATAGTTATCCCCCGCTATGAGGTAGGTTACCTACGCGTTACTCACCCGTTCGCAACTCCTTGAACCGGTGCAAGCACCAGTTCTCAGCGTTCTATCTTGCATGTCATTCGGCACGCCGCCAGCGTTCGAT
>cons0310|5
TCTGGGCCGTGTCTCAGTCCCAGTGTGGCCGATCACCCTCTCAGGTCGGCTATGTATCGTCGCCTTGGTGAGCCTTTACCTCACCAACTAGCTAATACAACGCAGGCCCATCTCATAGTGGAGCAATTGCCCCTTTTAAATTACTAACATGCGTTAGTCTCTCTTATGCGGTATTAGCTATCGTTTCCAATAGTTATCCCCGCTATGAGGTAGGTTCCTACGCGTTACTCACCCGTTCGCAACTCCTTGAACCGGTGCAAGCACCAGTTCTCAGCGTTCTACTTGCATGTATTAGGCACGCCGCCAGCGTTCGT
>cons0311|5
TCTGGACCGTGTCTCAGTTCCAGTGTGACTGATCATCCTCTCAGACCAGTTACGGATCGTCGCCTTCGGTAGGCCTTACCCCACCAACTAGCTAATCCGACCTAGGCTCATCGATAGCGTGAGGTCCGAAGATCCCCCACTTTCTCCCTCAGGACGTATGCGGTATTAGCGCCCGTTTCCGGACGTTATCCCCCACTACCAGGCAGATTCCTAGGCATTACTCACCCGTCCGCCGCTGAATCCAGGAGCAAGCTCCCTCATCCGCTCGACTTGCATGTGTTAGGCCTGCCGCCAGCGTTCAAT
>cons0312|5
TCTGGACCGTGTCTCAGTTCCAGTGTGACTGATCATCCTCTCAGACCAGTTACGGATCGTCGCCTTGGTAGGCCTTTACCCCACCAACTAGCTAATCCGACCTAGGCTCATCTGATAGCGTGACGGTCCGAAGATCCCCCACTTTCTCCCTCAGGACGTATGCGGTATTAGCGCCCGTTTCCGGACGTTATCCCCCACTACCAGGCAGATTCCTCAGGCATTACTCACCCGTCCGCCGCTGAATCCAGGAGCAAGCTCCCTTCATCCGCTCGATGCATGTGTTAGGCCTGCCGCCAGCGTTCAAT
>cons0313|5
TCTGGGCCGTGTCTCAGTCCCAGTGTGGCCGATCACCCTCTCAGGTCGGCTATGTATCGTCGCCTTGGTGAGCCTTTACCTCACCAACTAGCTAATACAACGCAGGTCCATCTCATAGTGGAGCAATTGCCCCTTTAAATTACTAACATGCGTTAGTCTCTCTTATGCGGTATTAGCTATCGTTTCCAATAGTTATCCCCGCTATGAGGTAGGTTACCTACGCGTTACTCACCCGTTCGCAACTCCTTGAACCGGTGCAAGCACCAGTTCTCAGCGTTCTACTTGCATGTATTNGGCACGCCGCCAGCGTTCGT
>cons0314|5
TCTGGACCGTGTCTCAGTTCCAGTGTGACTGATCATCCTCTCAGACCAGTTACGGATCGTCGCCTTGGTAGGCCTTTACCCCACCAACTAGCTAATCCGACCTAGGCTCATCTGATAGCGTGACGGTCCGAAGATCCCCCACTTTCTCCCTCAGGACGTATGCGGTATTAGCGCCCGTTTCCCGGACGTTATCCCCCACTACCAGGCAGATTCCTCAGGCATTACTCACCCGTCCGCCGCTGAATCCAGGAGCAAGCTCCCTTCATCCGCTCGACTTGCATGTGTTAGGCCTGCCGCCAGCGTTCAAT
>cons0315|5
TCTGGGCCGTGTCTCAGTCCCAGTGTGGCCGATCACCCTCTCAGGTCGGCTATGTATCGTCGCCTTGGTGAGCCTTTACCTCACCAACTAGCTAATACAACGCAGGTCCATCTCATAGTGGAGCAATTGCCCCTTTTAAATTACTAACATGCGTTAGTCTCTCTTATGCGGTATTAGCTATCGTTTCCAATAGTTATCCCCCGCTATGAGGTAGGTTACCTACGCGTTACTCACCCGTTCGCAACTCCTTGAACCGGTGCAAGCACCAGTTCACAGCGTTCTACTTGCATGTATTAGGCACGCCGCCAGCGTTCGT
>cons0316|5
TCTGGGCCGTGTCTCAGTCCCAGTGTGGCTGGTCGTCCTCTCAGACCAGCTACTGATCGTCGCCTTGGTAGGCCTTTACCCCACCAACTAGCTAATCAGCCATCGGCCAACCCTATAGCGCGAGGCCCGAAGGTCCCCCGCTTTCATCCGTGGATCGTATGCGGTATTAATCCGGCTTTCGCCGGGCTATCCCCACTACAGGACATGTTCCGATGTATTACTCACCCGTTCGCCACTCGCCACCAGGTGCAAGCACCCGTGCTGCCGTTCGACTTGCATGTGTAAGGCATGCCGACCAGCGTTCAAN
>cons0317|5
TCTGGGCCGTGTCTCAGTCCCAGTGTGGCCGATCACCCTCTCAGGTCGGCTATGTATCGTCGCCTTGGTGAGCCTTTACCTCACCAACTAGCTAATACAACGCAGGTCCATCTCATAGTGGAGCCTAATTGCCCCTTTAAATTACTAACATGCGTTAGTCTCTCTTATGCGGTATTAGCTAATCGTTTCCAATAGTTACTCCCCGCTATGAGGTAGGTTACCTACGCGTTACTCACCCGTTCGCAACTCCTTGAACCGGTGCAAGCACCAGTTCTCAGCGTTCTACTTGCATGTATTAGGCACGCCGCCAGCGTTCGAT
>cons0318|5
TCTGGGCCGTGTCTCAGTCCCAGTGTGGCCGATCACCCTCTCAGGTCGGCTATGTATCGTCGCCTTGGTGAGCCTTTACCCTCACCAACTAGCTAATACAACGCAGGTCCATCTCATAGTGGAGCAATTGCCCCTTTTAAATTACTAACCATGCGTTAGTCTCTCTTATGCGGTATTAGCTATCGTTTCCAATAGTTATCCCCCGCTATGAGGTAGGTTACCTACGCGTTACTCACCCTGTTCGCAACTCCTTGAACCGGTGCAAGCACCAGTTCTCAGCGTTCTACTTGCATGTATTAGGCACGCCGCCAGCGTTCGT
>cons0319|5
TCTGGACCGTGTCTCAGTTCCAGTGTGACTGATCATCCTCTCAGACCAGTTACGGATCGTCGCCTTGGTAGGCCTTTACCCCACCAACTAGCTAACCCGACCTAGGCTCATCTGATAGCGTGAGGTCCGAAGATCCCCCACTTTCTCCCTCAGGACGTATGCGGTATTAGCGCCCGTTTCCGGACGTTATCCCCCACTACCAGGCAGATTCCTAGGCATTACTCACCCGTCCGCCGCTGAATCCAGGAGCAAGCTCCCTTCATCCGCTCGACTTGCATGTGTTAGGCCTGCCGCCAGCGTTCAAT
>cons0320|5
TCTGGGCCGTGTCTCAGTCCCAGTGTGGCCGATCACCCTCTCAGGTCGGCTATGTATCGTCGCCTTGGTGAGCCTTTACCTCACCAACTAGCTAATACAACGCAGGTCCATCTCATAGTGGAGCAATTGCCCCTTTAAATTACTAACATGCGTTAGTCTCTCTTATGCGGTATTAGCTATCGTTTCCAATAGTTATCCCCCGCTATGAGGTAGGTTACCTACGCGTTACTCACCCTGTTCGCAACTCCTTGAACCGGTGCAAGCACCAGTTCTCAGCGTTCTACTTGCATGTCATTACGGCACGCCGCCAGCGTTCGAT
>cons0321|5
TCTGGGCCGTGTCTCAGTCCCAGTGTGGCCGATCACCCTCTCAGGTCGGCTATGTATCGTCGCCTTGGTGAGCCTTTACCTCACCAACTAGCTAATACAACGCAGGTCCATCTCATAGTGGAGCAATTGCCCCTTTTAAATTACTAACCATGCGTTAGTCTCTCTTATGCGGTATTAGCTATCGTTTCCAATAGTTATCCCCCGCTATGAGGTAGGTTACCTACGCGTTACTCACCCTGTTCGCAACTCCTTGAACCGGTGCAAGCACCAGTTCTCAGCGTTTCTACTTGCANTGTATTACGGCACGCCGCCAGCGTTCGAT
>cons0322|5
TCTGGGCCGTGTCTCAGTCCCAGTGTGGCCGATCACCCTCTCAGGTCGGCTATGTATCGTCGCCTTGGTGAGCCTTTACCTCACCAACTAGCTAATACAACGCAGGTCCATCTCATAGTGGAGCAATTGCCCCTTTTAAATTACTAACATGCGTTAGTCTCTCTTATGCGGTATTAGCTATCGTTTCCAATAGTTATCCCCCGCTATGAGATAGGTTACCTACGCGTTACTCACCCGTTCGCAACTCCTTGAACCGGTGCAAGCACCAGTTCTCAGCGTTCTACTTGCATGTATTAGGCACGCCGCCAGCGTTCGT
>cons0323|5
TCTGGACCGTGTCTCAGTTCCAGTGTGACTGATCATCCTCTCAGACCAGTTACGGATCGTCGCCTTGGTAGGCCTTTACCCCACCAACTAGCTAATCCGACCTAGGCTCATCTGATAGCGTGAGGTCCGAAGATCCCCCACTTTCTCCCTCAGGACGCATGCGGTATTAGCGCCCGTTTCCGGACGTTATCCCCCACTACCAGGCAGATTCCTAGGCATTACTCACCCGTCCGCCGCTGAATCCAGGAGCAAGCTCCCTTCATCCGCTCGACTTCGCATGTGTTAGGCCTGCCGCCAGCGTTCAAT
>cons0324|5
TCTGGGCCGTGTCTCAGTCCCAGTGTGGCTGGTCGTCCTCTCAGACCAGCTACTGATCGTCGCCTTGGTAGGCCTTTACCCCACCAACTAGCTAATCAGCCATCGGCCAACCCTATAGCGCGAGGCCCGAAGGTCCCCCGCTTTCATCCGTGGATCGTATGCGGTATTAATCCGGCTTTCGCCGGGCTATCCCCCACTACAGGACATGTTCCGATGTATTACTCACCCGTTCGCCACTCGCCACCGGTGCAAGCACCCGTGCTGCCGTTCGACTTGCATGTGTAAGGCATCGCCGCCAGCGTTCAAT
>cons0325|5
TCTGGGCCGTGTCTCAGTCCCAGTGTGGCCGATCACCCTCTCAGGTCGGCTATGTATCGTCGCCTTGGTGAGCCTTTACCTCACCAACTAGCTAATACAACGCAGGTCCATCTCATAGTGGAGCAATTGCCCCTTTTAAATTACTAACATGCGTTAGTCTCTCTTATGCGGTATTAGCTATCGTTTCCAATAGTTATCCCCCGCTATGGGGTAGGTTACCTACGCGTTACTCACCCGTTCGCAACTCCTTGAACCGGTGCAAGCACCAGTTCTACAGCGTTCTACTTGCATGTATTAGGCACGCCGCCAGCGTTCGT
>cons0326|5
TCTGGGCCGTGTCTCAGTCCCAGTGTGGCCGATCACCCTCTCAGGTCGGCTATGTATCGTCGCCTTGGTGAGCCTTTACCTCACCAACTAGCTAATACAACGCAGGTCCATCTCATAGTGGAGCAATTGCCCCTTTCAAATTACTAACATGCGTTAGTCTCTCTTATGCGGTATTAGCTATCGTTTCCAATAGTTATCCCCCGCTATGAGGTAGGTTACCTACGCGTTACTCACCCGTTCGCAACTCCTTGAACCGGTGCAAGCACCAGTTCTCAGCGTTCTACTTGCATGTATTAGGCACGCCGCCAGCGTTCGT
>cons0327|5
TCTGGGCCGTGTCTCAGTCCCAGTGTGGCTGGTCGTCCTCTCAGACCAGCTACTGATCGTCGCCTTGGTAGGCCTTTACCCCACCAACTAGCTAATCAGCCATCGGCCAACCCTATAGCGCGAGGCCCGAAGGTCCCCCGCTTTCATCCGTGGATCGTATGCGGTATTAATCCGGCTTTCGCCGGGCTATCCCCCACTACAGGTACATGTTCCGATGTATTACTCACCCGTTCGCCACTCGCCACCAGGTGCAAGCACCCGTGCTGCCGTTCGACTTGCATGTGTAAGGCATGCCGCCAGCGTTCAAT
>cons0328|5
TCTGGGCCGTGTCTCAGTCCCAGTGTGGCTGGTCGTCCTCTCAGACCAGCTACTGATCGTCGCCTTGGTAGGCCTTTACCCCACCAACTAGCTAATCAGCCATCGGCCAACCCTATAGCGCGAGGCCCGAAGGTCCCCCGCTTTCATCCGTGGATCGTATGCGGTATTAATCCGGCTTTCGCCGGGCTATCCCCACTACAGGACATGTTCCGATGTATTACTCACCCGTTCGCCACTCGCCACCAGGTGCAAGCACCCGTGCTGCCGTTCGACTTGCATGTGTAAGGCTATGCCGCCAGCGTTCAATCN
>cons0329|5
TCTGGACCGTGTCTCAGTTCCAGTGTGACTGATCATCCTCTCAGACCAGTTACGGATCGTCGCCTTGGTAGGCCTTTACCCCACCAACTACGCTAATCCGACCTAGGCTCATCTGATAGCGTGAGGTCCGAAGATCCCCCACTTTCTCCCTCAGGACGTATGCGGTATTAGCGCCCGTTTCCGGACGTTATCCCCCACTACCAGGCAGATTCCTAGGCATTACTCACCCGTCCGCCGCTGAATCCAGGAGCAAGCTCCCTCATCCGCTCGACTTGCATGTGTTAGGCCTGCCGCCAGCGTTCAAT
>cons0330|5
TCTGGGCCGTATCTCAGTCCCAGTGTGGCCGGACACCCTCTCAGGCCGGCTACCCGTCGTCGCCTTGGTAGGCCGTCACCCCACCAACAAGCTGATAGGCCGCGGGCTCATCCCACACCGCTAAAGCGCTTTCCACCACAAGACATGCATCCCGTGGTCCTATCCGGTATTAGACCCAGTTTCCCACGGCTTATCCCGAAGTGCAGGGCAGATCACCCACGTGTTACTCACCCGTTCGCCACTCGAGATCTCCGAAGAGACCTTTCCGTTCGACTTGACATGTGTTAAGCACGCCGCCAGCGTTCGT
>cons0331|5
TCTGGGCCGTGTCTCAGTCCCAGTGTGGCTGGTCGTCCTCTCAGACCAGCTACTGATCGTCGCCTTGGTAGGCCTTTACCCCACCAACTAGCTAATCAGCCATCGGCCAACCCTATAGCGCGAGGCCCGAAGGTCCCCCGCTTTCATCCGTGGATCGTATGCGGTATTAATCCGGCTTTCGCCGGGCTATCCCCCACTACAGGACATGTTCCGATGTATTACTCACCCGTTCGCCACTCGCCACCAGGTGCAAGCACCCGTGCGCCGTTCGACTTGCATGTGTAAGGCATCGCCGCCAGCGTTCAAT
>cons0332|5
TCTGGACCGTGTCTCAGTTCCAGTGTGACTGATCATCCTCTCAGACCAGTTCGGATCGTCGCCTTGGTAGGCCTTTTACCCCACCAACTAGCTAATCCGACCTAGGCTCATCTGATAGCGTGAGGTCCGAAGATCCCCCACTTTCTCCCTCAGGACGTATGCGGTATTAGCGCCCGTTTCCGGACGTTATCCCCCACTACCAGGCAGATTCCTAGGCATTACTCACCCGTCCGCCGCTGAATCCAGGAGCAAGCTCCCTTCATCCGCTCACTTGCATGTGTTAGGCCTGCCGCCAGCGTTCAAT
>cons0333|5
TCTGGGCCGTGTCTCAGTCCCAGTGTGGCCGATCACCCTCTCAGGTCGGCTATGTATCGTCGCCTTGGTGAGCCTTTACCTCACCAACTAGCTAATACAACGCAGGTCCATCTCATAGTGGAGCAATTGCCCCTTTTAAATTACTAACATGCGTTAGTCTCTCTTATGCGGTATTAGCTATCGTTTCCAATAGTTATCCCCCGCTATGAGGTAGGTTACCTACGCGTTACTCACCCAGTTCGCAACTCCTTGAACCGGTGCAAGCACCAGTTCTCAGCGTTCTACTTGCATGTATTAGGCACGCCGCCAGCGTTCGT
>cons0334|5
TCTGGGCCGTGTCTCAGTCCCAGTGTGGCTGGTCGTCCTCTCAGACCAGCTACTGATCGTCGCCTTGGTAGGCCTTTACCCCACCAACTAGCTAATCAGCCATCGGCCAACCCTATAGCGCGAGGCCCGAAGGTCCCCCGCTTTCATCCGTGGATCGTATGCGGTATTAATCCGGCTTTCGCCGGGCTATCCCCCACTACAGGACATGTTCCGATGTATTACTCACCCGTTCGCCACTCGCCACCAGGTGCAAGCACCCGTGCTGCCGTTCGACTTGCATGTGTAAGGCATGCCACCAGCGTTCAAT
>cons0335|5
TCTGGACCGTGTCTCAGTTCCAGTGTGACTCGATCATCCTCTCAGACCAGTTACGGATCGTCGCCTTGGTAGGCCTTTACCCCACCAACTAGCTAATCCGACCTAGGCTCATCTGATAGCGTGAGGTCCGAAGATCCCCCACTTTCTCCCTCAGGACGTATGCGGTATTAGCGCCCGTTTCCGGACGTTATCCCCCACTACCAGGCAGATTCCTAGGCATTACTCACCCGTCCGCCGCTGAATCCAGGAGCAAGCTCCCTTCATCCGCTCGACTTGCATGTGTTAGGCCTGCCGCCAGCGTTCAAT
>cons0336|5
TCTGGGCCGTGTCTCAGTCCCAGTGTGGCTGGTCGTCCTCTCAGACCAGCTACTGATCGTCGCCTTGGTAGGCCTTTACCCCACCAACTAGCTAATCAGCCATCGGCCAACCCTATAGCGCGAGGCCCGAAGGTCCCCCGCTTTCATCCGTGGATCGTATGCGGTATTAATCCGGCTTTCGCCGGGCTATCCCCACCTACAGGACACTGTTCCGATCGATGATTACTCACCCGTTCGCCACTCGCCACCAGGTGCAAGCACCCGTGCTGCCGTTCGACTTGCATGTGTAAGGCATGCCGCCAGCGTTCAAT
>cons0337|5
TCTGGGCCGTGTCTCAGTCCCAGTGTGGCCGATCACCCTCTCAGGTCGCTATGTATCGTCGCCTTGGTAGGCCTTTACCCCACCAACTAGCTAATCAGCCATCGGCCAACCCTATAGCGCGAGGCCCGAAGGTCCCCCGCTTTCATCCGTGGATCGTATGCGGTATTAATCCGGCTTTCGCCGGGCTATCCCCCACTACAGGACATGTTCCGATGTATTACTCACCCGTTCGCCACTCGCCACCAGGTGCAAGCACCCGTGCTGCCGTTCGACTTGCATGTGTAAGGCATGCCGCCAGCGTTCAAT
>cons0338|5
TCTGGGCCGTATCTCAGTCCCAGTGTGGCCGGACACCCTCTCAGGCCGGCTACCCGTCGTCGCCTTGGTAGGCCGTCACCCCACCAACAAGCTGATAGGCCGCGGGCTCATCCCACACCGCTAAAGCGCTTTCCACCACAAGACATGCATCCCGTGGTCCTATCCGGTATTAGACCCAGTTTCCCACGGCTTATCCCGAACGTGCAGGGCAGATCACCCACGTGTTACTCACCCGTTCGCCACTCGAGTATCTCCGAAGAGACCTTTCCGTTCGACTTGCATGTGTTAAGCACGCCGCCAGCGTTCGT
>cons0339|5
TCTGGGCCGTGTCTCAGTCCCAGTGTGGCCGATCACCCTCTCAGGTCGGCTATGTATCGTCGCCTTGGTGAGCCTTTACCTCACCAACTAGCTAATACAACGCAGGTCCATCTCATAGTGGAGCAATTGCCCCTTTAAATTACTAACATGCGTTAGTCTCTCTTATGCGGTATTAGCTATCGTTTCCAATAGTTATCCCCCGCTATGAGGTAGGTTACCTACGCGTTACTCACCCGTTCGCAACTCCTTGAACCGGTGCAAGCACCAGTTCTCAGCGCTCTACTTGCATGTATTAGGCACGCCGCCAGCGTTCGAT
>cons0340|5
TCTGGGCCGTGTCTCAGTCCCAGTGTGGCCGATCACCCTCTCAGGTCGGCTATGTATCGTCGCCTTGGTGAGCCTTTACCTCACCAACTAGCTAATACAACGCAGGTCCATCTCATAGTGGAGCAATTGCCCCTTTTAAATTACTAACATGCGTTAGTCTCTCTTATGCGGTATTAGCTATCGTTTCCAATAGTTATCCCCCGCTATGAGGTAGGTTACCTACGCGTTACTCACCCGTTCACAACTCCTTGAACCGGTGCAAGCACCAGTTCTCAGCGTTCTACTTGCATGTATTAGGCACGCCGCCAGCGTTCGT
>cons0341|5
TCTGGGCCGTGTCTCAGTCCCAGTGTGGCCGATCACCCTCTCAGGTCGGCTATGTATCGTCGCCTTGGTGAGCCTTTACCTCACCAACTAGCTAATACAACGCAGGTCCATCTCATAGTGGAGCAATTGCCCCTTTTAAATCACTAACATGCGTTAGTCTCTCTTATGCGGTATTAGCTATCGTTTCCAATAGTTATCCCCCGCTATGAGGTAGGTTACCTACGCGTTACTCACCCGTTCGCAACTCCTTGAACCGGTGCAAGCACCAGTTCTCAGCGTTCTACTTGCATGTATTAGGCACGCCGCCAGCGTTCGT
>cons0342|5
TCTGGGCCGTGTCTCAGTCCCAGTGTGGCTGGTCGTCCTCTCAGACCAGCTACTGATCGTCGCCTTGGTAGGCCTTTACCCCACCAACTAGCTAATCAGCCATCGGCCAACCCTATAGCGCGAGGCCCGAAGGTCCCCCGCTTTCATCCGTGGATCGTATGCGGTATTAATCCGGCTTTCGCCGGGCTATCCCCCACTACAGGACATGTTCCGATGTATTACTCACCCGTTCGCCACTCGCCACCAGGTGCAAGCACCCGTGCTGCCGTTCGACTTGCATGTGTAAGGCATGCCGACCAGCGTTCAATGTN
>cons0343|4
TCTGGGCCGTGTCTCAGTCCCAGTGTGGCCGATCACCCTCTCAGGTCGGCTATGTATCGTCGCCTTGGTGAGCCTTTACCTCACCAACTAGCTAATACAACGCAGGTCCATCTCATAGTGGAGCAATTGCCCCTTTAAATTACTAACATGCGTTAGTCTCTCTTATGCGGTATTAGCTATCGTTTCCAATAGTTATCCCCCGCTATGAGGTAGGTTACCTACGCGTTACTCACCCGTTCGCAACTCCTTGAACCGGTGCAAGCACCAGTTCGTCAGCGNTTCTACTTGCATGTATTAGGCACGCCGCCAGCGTTCGAT
>cons0344|4
TCTGGGCCGTGTCTCAGTCCCAGTGTGGCCGATCACCCTCTCAGGTCGGCTATGTATCGTCGCCTTGGTGAGCCTTTACCTCACCAACTAGCTAATACAACGCAGGTCCATCTCATAGTGGAGCAATTGCCCCTTTAAATTACTAACATGCGTTAGTCTCTCTTATGCGGTATTAGCTATCGTTTCCAATAGTTATCCCCCGCTATGAGGTAGGTTACCTACGCGTTACTCACCCGTTCGCAACTCCTTGAACCGGTGCAAGCACCAGTTCTCAGCGTTCTATCTTGCATGTATTAGGCTACGCCGCCAGCGTTCGAT
>cons0345|4
TCTGGGCCGTGTCTCAGTCCCAGTGTGGCCGATCACCCTCTCAGGTCGCTATGTATCGTCGCCTTGGTGAGCCTTTACCTCACCAACTAGCTAATACAACGCAGGTCCATCTCATAGTGGAGCAATTGCCCCTTTTAAATTACTAACATGCGTTANTCTCTCTTATGCGTTATTGACTTAATCCGTTTCCAATATGTTATTCCCCCGCCCATGAGGTAGGTTACCTACGCGTTACTCACCCGTTCGCAACTCCTTGAACCGGTGCAAGCACCAGTTCTCAGCGTTCTACTTGCATGTATTAGGCACGCCGCCAGCGTTCGT
>cons0346|4
TCTGGACCGTGTCTCAGTTCCAGTGTGACTGATCATCCTCTCAGACCAGTTACGGATCGTCGCCTTGGTAGGCCTTTACCCCACCAACTAGCTAATCCGACCTAGGCTCATCTGATAGCGTGAGGTCCGAAGATCCCCCACTTTCTCCCTCAGGAGTATGCGGTATTAGCGCCCGTTTCCGGACGTTATCCCCCACTACCAGGCAGATTCCTAGGCATTACTCACCCGTCCGCCGCTGAATCCAGGAGCAAGCTCCCTTCATCCGCTCGACTTGCATGTGTTAGGCCTGCCGCCAGCGTCAAT
>cons0347|4
TCTGGGCCGTGTCTCAGTCCCAGTGTGGCCGATCACCCTCTCAGGTCGGCTATGTATCGTCGCCTTGGTGAGCCTTTACCTCACCAACTAGCTAATACAACGCAGGTCCATCNCATAGTGGAGCAATTGCCCCTTTAAATTACTAACATGCGTTAGTCTCTCTTATGCGGTATTAGCTANNGTTTCCAATAGTTATCCCCCGCTATGAGGTAGGTTACCTACGCGTTACTCACCCGTTCGCAACTCCTTGAACCGGTGCAAGCACCAGTTCTCAGCGTTCTACTTGCATGTATTAGGCACGCCGCCAGCGTTCGT
>cons0348|4
TCTGGGCCGTGTCTCAGTCCCAGTGTGGCCGATCACCCTCTCAGGTCGGCTATGTATCGTCGCCTTGGTGAGCCTTTACCTCACCAACTAGCTAATACAACGCAGGTCCATCTCATAGTGGAGCAATTGCCCCTTTAAATTACTAACATGCGTTAGTCTCTCTTATGCGGTATTAGCTATCGTTTCCAATAGTTATCCCCCGCTATGAGGTAGGTTACCTACGCGTTACTCACCCGTTCGCAACTCCTTGAACCGGTGCAAGCACCAGTTCTCAGCGTTCTACTTGCATGTATTAGGCGCGCCGACCAGCGTTCGT
>cons0349|4
TCTGGACCGTGTCTCAGTTCCAGTGTGACTGATCATCCTCTCAGACCAGTTACGGATCGTCGCCTTGGTAGGCCTTTACCCCACCAACTAGCTAATCCGACCTAGGCTCATCTGATAGCGTGAGGTCCGAAGATCCCCCACTTTCTCCCTCAGGACTATGCGGTATTAGCGCCCGTTTCCGGACGTTATCCCCCACTACCAGGCAGATTCCTAGGCATTACTCACCCGTCCGCCGCTGAATCCAGGAGCAAGCTCCCTTCATCCGCTCGACTTGCATGTGTTAGGCCTGCCGCCAGCGTTCAAT
>cons0350|4
TCTGGGCCGTGTCTCAGTCCCAGTGTGGCCGATCACCCTCTCAGGTCGGCTATGTATCGTCGCCTTGGTGAGCCTTTACCTCACCAACTAGCTAATACAACGCAGGTCCATCTCATAGTGGAGCAATTGCCCCTTTAAATTACTAACATGNCGTTAGTCTCTCTTATGCGGTATTAGCTATCGTTTCCAATAGTTATCCCCCGCTATGAGGTAGGTTACCTACGCGTTACTCACCCGTTCGCAACTCCTTGAACCGGTGCAAGCACCAGTTCTCAGCGATTCTACTTGCATGTATTAGGCACGCCGCCAGCGTTCGT
>cons0351|4
TCTGGGCCGTGTCTCAGTCCCAGTGTGGCTGGTCGTCCTCTCAGACCAGCTACTGATCGTCGCCTTGGTAGGCCTTTACCCCACCAACTAGCTAATCAGCCATCGGCCAACCCTATAGCGCGAGGCCCGAAGGTCCCCCACTTTCATCCGTAGATCGTATGCGGTATTAATCCGGCTTTCGCCGGGCTATCCCCCACTACAGGACATGTTCCGATGTATTACTCNACCCGTTCGCCACTCGCCACCAGGTGCAAGCACCCGTGCTGCCGTTCGACTTGCATGTGTAAGGCATGCCGCCAGCGTTCAAT
>cons0352|4
TCTGGGCCGTGTCTCAGTCCCAGTGTGGCCGATCACCCTCTCAGGTCGGCTATGTATCGTCGCCTTGGTGAGCCTTTACCTCACCAACTAGCTAATACAACGCAGGTCCATCTCATAGTGGAGCAATTGCCCCTTTAAATTACTAACATGCGTTAGTCTCTCTTATGCGGTATTAGCTATCGTTTCCAATAGTTATCCCCCGCTATGAGGTAGGTTACCTACGCGTTACTCACCCGTTCGCAACTCCTTGAACCGGNGCAAGCACCAGTTCTCAGCGTTCTACTTGCATGTATTAGGCACGCCGCCAGCGCTCGTN
>cons0353|4
TCTGGGCCGTGTCTCAGTCCCAGTGTGGCCGATCACCCTCTCAGGTCGGCTATGTATCGTCGCCTTGGTGAGCCTTTACCTCACCAACTAGCTAATACAACGCAGGTCCATCTCATNAGTGGAGCAATTGCCCCTTTAAATTACTAACATGCGTTAGTCTCTCTTATGCGGTATTAGCTATCGTTCCAATAGTTACTCCCCGCTATGAGGTAGGTTACCTACGCGTTACTCACCCGTTCGCAACTCCTTGAACCGGTGCAAGCACCAGTTCTCAGCGTTCTACTTGCATGTATTAGGCACGCCGCCAGCGTTCGT
>cons0354|4
TCTGGGCCGTGTCTCAGNCCCAGTGTGGCTGGTCGTCCTCTCAGACCAGCTACTGATCGTCGCCTTGGTAGGCCTTTACCCCACCAACTANGCTAATCAGCCATCGGCCAACCCTATAGCGCGAGGCCCGAAGGTCCCCCGCTTTCATCCGTGGATCGTATGCGGTATTAATCCGGCTTTCGCCGGGCTATCCCCACTCAGGACACTGTTCCGATGTATTACTCACCCGTTCGCCACTCGCCACCAGGTGCAAGCACCCGTGCTGCCGTTCGACTTGCATGTGTAAGGCATGCCGCCAGCGTTCAAT
>cons0355|4
TCTGGGCCGTGTCTCAGTCCCAGTGTGGCCGATCACCCTCTCAGGTCGGCTATGTATCNTCGCCTTGGTGAGCCTTTACCTCACCAACTAGCTAATACAACGCAGGTCCATCTCATAGTGGAGCAATTGCCCCTTTTAAATTACTAACATGCGTTAGTCTCTCTTATGCGGTATTAGCTATCGTTTCCAATAGTTATCCCCCGCTATGAGGTAGGTTNCCTACGCGTTACTCACCCGTTCGCAACTCCTTGAACCGGTGCAAGCACCAGTTCTCAGCGTTCTACTTGCATGTCATTAGGCACGCCGCCAGCGTTCGT
>cons0356|4
TCTGGGCCGTGTCTCAGTCCCAGTGTGGCTGGTCGTCCTCTCAGACCAGCTACTGATCGTCGCCTTGGTAGGCCTTTACCCCACCAACTAGCTAATCAGCCATCGGCCAACCCTATAGCGCGAGGCCCGAAGGTCCCCCGCTTTCATCCGTGGATCGTATGCGGTATTAATCCGGCTTTCGCCGGGCNATCCCCCACTACAGGACATGTTCCGATGTATTACTCACCCGTTCGCCACTCGCCACCAGGTGCAAGCACCCGTGCTGCCGTTCGACTTGCATGTGTAAGGCATGCCGCCAGCGTTCAAT
>cons0357|4
TCTGGGCCGTGTCTCAGTCCCAGTGTGGCCGATCACCCTCTCAGGTCGGCTATGTATCGTCGCCTTGGTGAGCCTTTACCTCACCAACTAGCTAATACAACGCAGGTCCATCTCATAGTGGAGCAATTGCCCCTTTAAATTACTAACATGCGTTAGTCTCTCTTATGCGGTATTAGCTATCGTTTCCAATAGTTATCCCCCGCTATGAGGTAGGTTACCTACGCGTTACTCACCCGTCGCAACTCCTTGAACCGGTGCAAGCACCAGTTCTCAGCGTTCTATCTTGCAGTGTATTAGGCACGCCGCCAGCGTTCGAT
>cons0358|4
TCTGGGCCGTGTCCCAGTCCCAGTGTGGCCGATCACCCTCTCAGGTCGGCTATGTATCGTCGCCTTGGTGAGCCTTTACCTCACCAACTAGCTAATACAACGCAGGTCCATCTCATAGTGGAGCAATTGCCCCTTTAAATTACTAACATGCGTTAGTCTCTCTTATGCGGTATTAGCTATCGTTTCCAATAGTTATCCCCCGCTATGAGGTAGGTTACCTACGCGTTACTCACCCGTTCGCAACTCCTTGAACCGGTGCAAGCACCAGTTCTCAGCGTTCTACTTGCATGTATTAGGCACGCCGCCAGCGTTCGT
>cons0359|4
TCTGGGCCGTGTCTCAGTCCCAGTGTGGCCGATCACCCTCTCAGGTCGGCTATGTATCGTCGCCTTGGTGAGCCTTTACCTCACCAACTAGCTAATACAACGCAGGTCCATCTCATAGTGGAGCAATTGCCCCTTTAAATTACTAACATGCGTTAGTCTCTCTTATGCGGTATTAGNCTATCGTTTCCAATAGTTATCCCCCGCTATGAGGTAGGTTACCTACGCGTTACTCACCCGTTCGCAACTCCTTGAACCGGTGCAAGCACCAGTTCTCAGCGTTCTACTTGCANTGTATTACGGCACGCCGCCAGCGNTTCGAT
>cons0360|4
TCTGGACCGTGTCTCAGTTCCAGTGTGACTGATCATCCTCTCAGACCAGTTACGGATCGTCGCCTTGGTAGGCCTTTACCCCACCAACTAGCTAATCCGACCTAGGCTCATCTGATAGCGTGAGGTCCGAAGATCCCCCANNCTCTCCCTCAGGACGTATGCGGTATTAGCGCCCGTTTCCGGACGTTATCCCCCACTACCAGGCAGATTCCTAGGCATTACTCACCCGTCCGCCGCTGAATCCAGGAGCAAGCTCCCTTCATCCGCTCGACTTGCATGTGTTAGGCCGCCGCCAGCGTTCAAT
>cons0361|4
TCTGGACCGTGTCTCAGTTCCAGTGTGACTGATCATCCTCTCAGACCAGTTACGGATCGTCGCCTTGGTAGGCCTTTACCCCACCAACTAGCTAATCCGACCTAGGCTCATCTGATAGCGTGAGGTCCGAAGATCCCCCACTTTCTCCCTCAGGACGTATGCGGTATCAGCGCCCGTTTCCGGACGTTATCCCCCACTACCAGGCAGATTCCTAGGCATTACTCACCCGTCCGCCGCTGAATCCAGGAGCAAGCTCCCTTCATCCGCTCGACTTGCATGTGTTAGGCCTGCCGCCAGCGTTCAAT
>cons0362|4
TCTGGGCCGTGTCTCAGTCCCAGTGTGGCTGGTCGTCCTCTCAGACCAGCTACTGATCGTCGCCTTGGTAGGCCTTTACCCCACCAACTAGCTAATCAGCCATCGGCCAACCCTATAGCGCGAGGCCCGAAGGTCCCCCGCTTTCATCCGTNGATCGTATGCGGTATTAATCCGGCTTTCGCCGGGCTATCCCCACTACAGGACATGTTCCGATGTATTACTCACCCGTTCGCCACTCGCCACCAGGTNGCGAGCACCCGTGCTGCCGTTCGACTTGCATGTGTAAGGCATGCCGCCAGCGTTCAANN
>cons0363|4
TCTGGACCGTGTCTCAGTTCCAGTGTGACTGATCATCCTCTCAGACCAGTTACGGATCGTCGCCTTNGGTAGGCCTTTACCCCACCAACTAGCTAATCCGACCTAGGCTCATCTGATAGCGTGAGGTCCGAAGATCCCCCACTTTCTCCCTCAGGACGTATGCGGTATTAGCGCCCGTTTCCGGACGTTATCCCCCACTACCAGGCAGATTCCTAGGCATTACTCACCCGTCCGCCGCTGAATCCAGGAGCAAGCTCCCTTCATCCGCTCGACTTGCATGTGTTAGGCCGCCGCCAGCGTTCAAT
>cons0364|4
TCTGGGCCGTGTCTCAGTCCCAGTGTGGCTGGTCGTCCTCTCAGACCAGCTACTGATCGTCGCCTTGGTAGGCCTTTACCCCACCAACTAGCTAATCAGCCATCGGCCAACCCTATAGCGCGAGGCCCGAAGGTCCCCCGCTTTCATCCGTGGATCGTATGCGGTATTAATCCGGCTTTCGCCGGGCTATCCCCCACTACAGGACATGTTCCGATGTATTNCTCACCCGTTCGCCACTCGCCACCAGGTGCAAGCACCCGTGCTGCCGTTCGACTTGCATGTGTAAGGCATGCCGCCAGCGTTCAAT
>cons0365|4
TCTGGACCGTGTCTCAGTTCCAGTGTGACTGATCATCCTCTCAGACCAGTTACGGATCGTCGCCTTGGTAGGCCTTTACCCCACCAACTAGCTAATCCGACCTAGGCTCATCTGATAGCGTGAGGTCCGAAGATCCCCCACTTTCTCCCTCAGGACGTATGCGGTATTAGCGCCCGTTTCCGGACGTATCCCCACTCACCAGGCAGATTCCTAGGCATTACTCACCCGTCCGCCGCTGAATCCAGGAGCAAGCTCCCTTCATCCGCTCGACTTGCATGTGTTAGGCCTGCCGCCAGCGTTCAAT
>cons0366|4
TCTGGGCCGTGTCTCAGTCCCAGTGTGGCCGATCACCCTCTCAGGTCGGCTATGTATCGTCGCCTTGGTGAGCCTTTACCTCACCAACTAGCTAATACAACGCAGGTCCATCTCATAGTGGAGCAATTGCCCCTTTAAATTACTAACATGCGTTAGTCTCTCTTATGCGGTATTAGCTATCGTTTCCAATAGTTATCCCCCGCTATGAGGTAGGTTACCTACGCGTTACTCACCCGTTCGCAACTCCTTGAACCGGTGCAAGCACCAGTTCCCAGCGTTCTACTTGCATGTATTAGGCACGCCGCCAGCGTTCGT
>cons0367|4
TCTGGGCCGTGTCTCAGTCCCAGTGTGGCCGATCGCCCTCTCAGGTCGGCTATGTATCGTCGCCTTGGTGAGCCTTTACCTCACCAACTAGCTAATACAACGCAGGTCCATCTCATAGTGGAGCAATTGCCCCTTTTAAATTACTAACATGCGTTAGTCTCTCTTATGCGGTATTAGCTATCGTTTCCAATAGTTATCCCCCGCTATGAGGTAGGTTACCTACGCGTTACTCACCCGTTCGCAACTCCTTGAACCGGTGCAAGCACCAGTTCTCAGCGTTCTACTTGCATGTNATTACGGCACGCCGCCAGCGTTCGT
>cons0368|4
TCTGGACCGTGTCTCAGTTCCAGTGTGACTGATCATCCTCTCAGACCAGTTACGGATCGTCGCCTTGGTAGGCCTTTACCCCACCAACTAGCTAATCCGACCTAGGCTCATCTGATAGCGTGAGGTCCGAAGATCCCCCACTTTCTCCCTCAGGACGTATGCGGTATTAGCGCCCGTTTCCGGACGTTATCCCCCACTACCAGGCAGATTCCTAGGCATTACTCACCCGTCCGCCGCTGAATCCAGGAGCAAGCTCCCTTCATCCGCTCGACTTGCATGTGTTAGGCCTGCCGCCACGTTCAAT
>cons0369|4
TCTGGGCCGTGTCTCAGTCCCAGTGTGGCTGGTCGTCCTCTCAGACCAGCTACTGATCGTCGCCTTGGTANGGCTTTACCCCACCAACTAGCTAATCAGCCATCGGCCAACCCTATAGCGCGAGGCCCGAAGGTCCCCCGCTTTCATCCGTGGATCGTATGCGGTATTAATCCGGCTTTCGCCGGGCTATCCCCCACTACAGGACATGNTTCCGATGTATTACTCACCCGTTCGCCACTCGCCACCAGGTGCAAGCACCCGTGCTGCCGTTCGACTTGCATGTGTAAGGCATGCCGCCAGCGTTCAAT
>cons0370|4
TCTGGGCCGTGTCTCAGTCCCAGTGTGGCCGATCACCCTCTCAGGTCGGCTATGTATCGTCGCCTTGGTGAGCCTTTACCTCACCAACTAGCTAATACAACGCAGGTCCATCTCATAGTGGAGCAATTGCCCCTTTAAATTACTAACATGCGTTAGTCTCTCTTATGCGGTATTAGCTATCGTTTCCAATAGTTATCCCCCGCTATGAGGTAGGTTACCTACGCGTTACTCACCCGTTCGCAACTCCTTGAACCGGTGCAAGCACCAGTTCTCAGCGTTCTACTTGCATGTATTACGGCACGCTGACCAGCGATTCGT
>cons0371|4
TCTGGGCCGTGTCTCAGTCCCAGTGTGGCCGATCACCCTCTCAGGTCGGCTATGTATCGTCGCCTTGGTGAGCCTTTACCTCACCAACTAGCTAATACAACGCAGGTCCATCTCATAGTGGAGCAATTGCCCCTTTTAAATTACTAACATGCGTTAGTCTCTCTTATGCGGTATTAGCTATCGTTTCCAATAGTTATCCCCCGCTATGAGGTAGGTTACCTACGCGTTACTCACCCGTTCGCAACTCCTTGAACCGGTGCAAGCACCAGTTCTCAGCGTTCTACTTGCATGTCATTACGGCACGCCGCCAGCGTTCGAT
>cons0372|4
TCTGGGCCGTGTCTCAGTCCCAGTGTGGCCGATCACCCTCAGGTCGGCTATGTATCGTCGCCTTGGTGAGCCTTTACCTCACCAACTAGCTAATACAACGCAGGTCCATCTCATAGTGGAGCAATTGCCCCTTTTAAATTACTAACATGCGTTAGTCTCTCTTATGCGGTATTAGCTATCGTTCCAATAGTTATCCCCCGCTATGAGGTAGGTTACCTACGCGTTACTCACCCGTTCGCAACTCCTTGAACCGGTGCAAGCACCAGTTCTCAGCGTTCTACTTGCATGTATTAGGCAGCCGCCAGCGTTCGT
>cons0373|4
TCTGGGCCGTGTCTCAGTCCCAGTGTGGCCGATCACCCTCTCAGGTCGGCTATGTATCGTCGCCTTGGTGAGCCTTTACCTCACCAACTAGCTAATACAACGCAGGTCCATCTCATAGTGGAGCAATTGCCCCTTTAAATTACTAACATGCGTTAGTCTCTCTTATGCGGTATTAGCTATCGTTTCCAATAGTTATCCCCCGCATGAGGTAGGTTACCTACGCGTTACTCACCCGTTCGCAACTCCTTGAACCGGTGCAAGCACCAGTTCTCAGCGATTCTATCTTGCATGTATTAGGCACGCCGCCAGCGTTCGAT
>cons0374|4
TCTGGGCCGTGTCTCAGTCCCAGTGTGGCCGATCACCCTCTCAGGTCGCTATGTATCGTCGCCTTGGTGAGCCTTTACCTCACCAACTAGCTAATACAACGCAGGTCCATCTCATAGTGGAGCAATTGCCCCTTTTAAATTACTAACATGCGTTAGTCTCTCTTATGCGGTATTAGCTATCGTTTCCAATAGTTATCCCCCGCTATGCGGTAGGTTACCTACGCGTTACTCACCCGTTCGCAACTCCTTGAACCGGTGCAAGCACCAGTTCTCAGCGTTCTACTTGCATGTATTAGGCACGCCGCCAGCGTTCGT
>cons0375|4
TCTGAGCCGTGTCTCAGTCCCAGTGTGGCCGATCACCCTCTCAGGTCGGCTATGTATCGTCGCCTTGGTGAGCCTTTACCTCACCAACTAGCTAATACAACGCAGGTCCATCTCATAGTGGAGCAATTGCCCCTTTAAATTACTAACATGCGTTAGTCTCTCTTATGCGGTATTAGCTATCGTTTCCAATAGTTATCCCCCGCTATGAGGTAGGTTACCTACGCGTTACTCACCCGTTCGCAACTCCTTGAACCGGTGCAAGCACCAGTTCTCAGCGTTCTACTTGCATGTATTAGGCACGCCGCCAGCGTTCGT
>cons0376|4
TCTGGGCCGTGTCTCAGTCCCAGTGTGGCCGATCACCCTCTCAGGTCGGCTATGTATCGTCGCCTTGGTGAGCCTTTACCTCACCAACTAGCTAATACAACGCAGGTCCATCTCATAGTGGAGCAATTGCCCCTTTAAATTACTAACATGCGTTAGTCTCTCTTATGCGGTATTAGCTAATCGTTCCAATAGTTATCCCCCGCTATGAGGTAGGTTACCTACGCGTTACTCACCCGTTCGCAACTCCTTGAACCGGTGCAAGCACCAGTTCTCGAGCGTTCTACTTGCAATGTATTACGGCANGCCGCCAGCGTTCGNT
>cons0377|4
TCTGGGCCGTGTCTCAGTCCCAGTGTGGCTGGTCGTCCTCTCAGACCAGCTACTGATCGTCGCCTTGGTAGGCCTTTACCCCACCAACTAGCTAATCAGCCATCGGCCAACCCTATAGCGCGAGGCCCGAAGGTCCCCCGCTTTCATCCGTGGATCGTATGCGGTATTAATCCGGCTTTCGCCGGGCTATCCCCCACTACAGGACATGTTCCGATGTATTACTCACCCGTTCGCCACTCGCCACCAGGTGCAAGCACCCGTGCTGCCGTTCGACTTGCATGTGTAAGGCATCGCCGCCAGCGNTTCAAT
>cons0378|4
TCTGGGCCGTGTCTCAGTCCCAGTGTGGCCGATCACCCTCTCAGGTCGGCTATGTATCGTCGCCTTGGTGAGCCTTTACCTCACCAACTAGCTAATACAACGCAGGTCCATCTCATAGTGGAGCAATTGCCCCTTTTAAATTACTAACATGCGTTAGTCTCTCTTATGCGGTATTAGCTATCGTTCCAATAGTTATCCCCCGCTATGAGGTAGGTTACCTACGCGTTACTCACCCGTTCGCAACTCCTTGAACCGGTGCAAGCACCAGTTCTCAGCGATTCTACTTGCATGTATTAGGCACGCCGCCAGCGTTCGAT
>cons0379|4
TCTGGACCGTGTCTCAGTTCCAGTGTGACTGATCATCCTCTCAGACCAGTTACGGATCGTCGCCTTGGTAGGCCTTTACCCCACCAACTAGCTAATCCGACCTAGGCTCATCTGATAGCGTGAGGTCCGAAGATCCCCCACTTTCTCCCTCAGGACGTATGCGGTATTAGCGCCCGTTTCCGGACGTTATCCCCCACTACCAGGCAGATTCCTAGGCATTACTCACCCGTCCGCCACTGAATCCAGGAGCAAGCTCCCTTCATCCGCTCGACTTGCATGTGTTAGGCCTGCCGCCAGCGTTCAAT
>cons0380|4
TCTGGACCGTGTCTCAGTTCCAGTGTGACTGATCATCCTCTCAGACCAGTTACGGATCGTCGCCTTGGTAGGCCTTTACCCCACCAACTAGCTAATCCGACCTAGGCTCATCTGATAGCGTGACGGTCCGAAGATCCCCCACTTTCTCCCTCAGGACGTATGCGGTATTAGCGCCCGTTCCGGACGTTATCCCCCACTACCAGGCAGATTCCTAGGCATTACTCACCCGTCCGCCGCTGAATCCAGGAGCAAGCTCCCTTCATCCGCTCGACTTGCATGTGTTAGGCCTGCCGCCAGCGTTCAAT
>cons0381|4
TCTGGGCCGTGTCTCAGTCCCAGTGTGGCCGATCACCCTCTCAGGTCGGCTATGTATCGTCGCCTTGGTGAGCCTTTACCTCACCAACTAGCTAATACAACGCAGGTCCATCTCATAGTGGAGCAATTGCCCCTTTTAAATTACTAACATGCGTTAGTCTCTCTTATGCGGTATTAGCTATCGTTTCCAATAGTTATCCCCCGCTATGAGGTAGGTTACCTACGCGTTACTCACCCGTTCGCAACTCCTTGAACCGGTGCAAGCACCAGTTCCCAGCGTTCTACTTGCATGANTTAGGCACGCCGCCAGCGTTCGT
>cons0382|4
TCTGGGCCGCGTCTCAGTCCCAGTGTGGCCGATCACCCTCTCAGGTCGGCTATGTATCGTCGCCTTGGTGAGCCTTTACCTCACCAACTAGCTAATACAACGCAGGTCCATCTCATAGTGGAGCAATTGCCCCTTTTAAATTACTAACATGCGTTAGTCTCTCTTATGCGGTATTAGCTATCGTTTCCAATAGTTATCCCCCGCTATGAGGTAGGTTACCTACGCGTTACTCACCCGTTCGCAACTCCTTGAACCGGTGCAAGCACCAGTTCTCAGCGATTCTACTTGCATGTATTNGGCACGCCGCCAGCGTTCGAT
>cons0383|4
TCTGGGCCGTGTCTCAGTCCCAGTGTGGCCGATCACCCTCTCAGGTCGGCTATGTATCGTCGCCTTGGTGAGCCTTTACCTCACCAACTAGCTAATACAACGCAGGTCCATCTCATAGTGGAGCAATTGCCCCTTTAAATTACTAACATGCGTTAGTCTCTCTTATGCGGTATTAGCTATCGTTTCCAATAGTTATCCCCCGCTATGAGGTAGGTTACCTACGCGTTACTCACCCGTTCGCAACTCCTTGAACCGGTGCAAGCACCAGTTCTCAGCGTTCTATCTTGCATGTCATTAGGCACGCCGCCAGCGTTCGT
>cons0384|4
TCTGGACCGTGTCTCAGTTCCAGTGTGACTGATCATCCTCTCAGACCAGTTACGGATCGTCGCCTTGGTAGGCCTTTACCCCACCAACTANGCTAATCCGACCTAGGCTCATCTGATAGCGTGAGGTCCGAAGATCCCCCACTTTCTCCCTCAGGACGTATGCGGTATTAGCGCCCGTTTCCGGACGTTATCCCCCACTACCAGGCAGATTCCTAGGCATTACTCACCCGTCCGCCGCTGAATCCAGGAGCAAGCTCCCTTCATCCGCTCGACTTGCATGTGTTAGGCCTGCCGCCAGCGCTCAAT
>cons0385|4
TCTGGGCCGTGTCTCAGTCCCAGTGTGGCCGATCACCCTCTCAGGTCGGCTATGTATCGTCGCCTTGGTGAGCCTTTACCTCACCAACTAGCTAATACAACGCAGGTCCATCTCANAGTGGAGCAATTGCCCCTTTTAAATTACTAACATGCGTTAGTCTCTCTTATGCGGTATTAGCTATCGTTTCCAATAGTTATCCCCCGCTATGAGGTAGGTTACCTACGCGTTACTCACCCGTTCGCAACTCCTTGAACCGGTGCAANCACCAGTTCTCAGCGTTCTACTTGCATGTATTACGGCACGCCGCCAGCGTTCGAT
>cons0386|4
TCTGGGCCGTGTCTCAGTCCCAGTGTGGCCGATCACCCTCTCAGGTCGGCTATGTATCGTCGCCTTGGTGAGCCTTTACCTCACCAACTAGCTAATACAACGCAGGTCCATCTCATAGTGGAGCAATTGCCCCTTTTAAATTACTAACATGCGTTAGTCTCTCTTATGCGGTATTAGCTATCGTTTCCAATAGTTATCCCCCGCTATGAGGTAGGTTACCTACGCGTTACTCACCCGTTCGCAACTCCTTGAACCGGTGCAAGCACCAGTTCTCAGCGTTCTATCTTGCATGTATTAGGCACGCCGCCAGCGTTCNT
>cons0387|4
TCTGGGCCGTGTCTCAGTCCCAGTGTGGCCGATCACCCTCTCAGGTCGGCTATGTATCGTCGCCTTGGTGAGCCTTTTACCCTCACCAACTAGCTAATACAACGCAGGTCCATCTCATAGTGGAGCAATTGCCCCTTTTAAATTACTAACATGCGTTAGTCTCTCTTATGCGGTATTAGCTATCGTTTCCAATAGTTATCCCCCGCTATGAGGTAGGTTCCTACGCGTTACTCACCCGTTCGCAACTCCTTGAACCGGTGCAAGCACCAGTTCTCAGCGTTCTACTTGCANGTATTAGGCACGCCGCCAGCGTTCGT
>cons0388|4
TCTGGACCGTGTCTCAGTTCCAGTGTGACTGATCATCCTCTCAGACCAGTTACGGATCGTCGCCTTGGTAGGCCTTTACCCCACCAACTAGCTAATCCGACCTAGGCTCATCTGATAGCGTGAGGTCCGAAGATCCCCCACTTTCTCCCTCAGGACGTATGCGGTATTAGCGCCCGTTTCCGGACGTTATCCCCCACCACCAGGCAGATTCCTAGGCATTACTCACCCGTCCGCCGCTGAATCCAGGAGCAAGCTCCCTCATCCGCTCGACTTGCATGTGTTAGGCCTGCCGCCAGCGTTCAAT
>cons0389|4
TCTGGGCCGTGTCTCAGTCCCAGTGTGGCTGGTCGTCCTCTCAGACCAGCTACTGATCGTCGCCTTGGTAGGCCTTTACCCCACCAACTAGCTAATCAGCCATCGGCCAACCCTATAGCGCGAGGCCCGAAGGTCCCCCGCTTTCATCCGTAGANCGTATGCGGTATTAATCCGGCTTTCGCCGGGCTATCCCCCACTACAGGACATGTTCCGATGTATTACTCACCCGTTCGCCACTCGCCACCGGTGCAAGCACCCGTGCTGCCGTTCGACTTGCATGTGTAGGCATGCCGCCAGCGTCAAT
>cons0390|4
TCTGGGCCGTATCTCAGTCCCAGTGTGGCCGGACACCCTCTCAGGCCGGCTACCCGTCGTCGCCTTGGTAGGCCGTCACCCCACCAACAAGCTGATAGGCCGCGGGCTCATCCCACACCGCTAAAGCGCTTTCCACCACAAGACATGCATCCCGTGGTCCTATCCGGTATTAGACCCAGTTTCCCAGGCTTATCCCGAAGTGCAGGGCTAGATCACCCACGTGTTACTCACCCGTTCGCCACTCGAGTATCTCCGAAGAGACCTTTCCGTTCGACTTGACATGTGTTAAGCACGCCGCCAGCGTTCGT
>cons0391|4
TCTGGGCCGTGTCTCAGTCCCAGTGTGGCCGATCACCCTCTCAGGTCGGCTATGTATCGTCGCCTTGGTGAGCCTTTACCTCACCAACTAGCTAATACAACGCAGGTCCATCTCATAGTGGAGCAATTGCCCCTTTTAAATTACTAACATGCGTTAGTCTCTCTTATGCGGTATTAGCTATCGTTTCCAATAGTTATCCCCCGCTATGAGGTAGGTTNCCTCGCGTTACTCACCCGTTCGCAACTCCTTGAACCGGTGCAAGCACCAGTTCTCAGCGTTCTACTTGCATGTATTANGGCACGCCGCCAGCGTTCGNT
>cons0392|4
TCTGGACCGTGTCTCAGTTCCAGTGTGACTGATCATCCTCTCAGACCAGTTACGGATCGTCGCCTTNGGTAGGCCTTTACCCCACCAACTAGCTAATCCGACCTAGGCTCATCTGATAGCGTGAGGTCCGAAGATCCCCCACTTTCTCCCTCAGGACGTATGCGGTATTAGCGCCCGTTTCCGGACGTTANCCCCCACTACCAGGCAGATTCCTAGGCATTACTCACCCGTCCGCCGCTGAATCCAGGAGCAAGCTCCCTTCATCCGCTCGACTTGCATGTGTTAGGCCTGCCGCCAGCGTTCAAT
>cons0393|4
TCTGGGCCGTGTCTCAGTCCCAGTGTGGCTGGTCGTCCTCTCAGACCAGCTACTGATCGTCGCCTTGGTAGGCCTTTACCCCACCAACTAGCTAATCAGCCATCGGCCAACCCTATAGCGCGAGGCCCGAAGGTCCCCCGCTTTCATCCGTGGATCGTATGCGGTATTAATCCGGCTTTCGCCGGGCTATCCCCCACTACAGGACGTGTTCCGATGTATTACTCACCCGTTCGCCACTCGCCACCAGGTNGCAAGCACCCGTGCTGCCGTTCGACTTGCATGTGTAAGGCATGCCGCCAGCGTTCAAT
>cons0394|4
TCTGGGCCGTGTCTCAGTCCCAGTGTGGCCGATCACCCTCTCAGGTCGCTATGTATCGTCGCCTTGGTGAGCCTTTACCTCACCAACTAGCTAATACAACGCAGGTCCATCTCATAGTGGAGCAATTGCCCCTTTAAATTACTAACATGCGTTAGTCTCTCTTATGCGGTATTAGCTATCGTTTCCAATAGTTATCCCCCGCTATGAGGTAGGTTACCTACGCGTTACTCACCCGTTCGCAACTCCTTGAACCGGTGCAAGCACCAGTTCTCAGCGTTCTACTTGCATGTATTAGGCACGCCGCCAGCGTTCGAT
>cons0395|4
TCTGGGCCGTGTCTCAGTCCCAGTGTGGCCGATCACCCTCTCAGGTCGGCTATGTATCGTCGCCTTGGTGAGCCTTTACCTCACCAACTAGCTAATACAACGCAGGTCCATCTCATAGTGGAGCAATTGCCCCTTTAAATTACTAACATGCGTTAGTCTCTCTTATGCGGTATTAGCTATCGTTTCCAATAGTTATCCCCGCTATGAGGTAGGTTACCTACGCGTTACTCACCCGTTCGCAACTCCTTGAACCGGTGCAAGCACCAGTTCTCAGCGATTCATACTTGCATGTCATTACGGCANGCCGCCAGCGTTCGAT
>cons0396|4
TCTGGGCCGTGTCTCAGTCCCAGTGTGGCTGGTCGTCCTCTCAGACCGCTACTGATCGTCGCCTTGGTAGGCCTTTACCCCACCAACTAGCTAATCAGCCATCGGCCAACCCTATAGCGCGAGGCCCGAAGGTCCCCCGCTTTCATCCGTGGATCGTATGCGGTATTAATCCGGCTTTCGCCGGGCTATCCCCCACTACAGGACATGTTCCGATGTATTACTCACCCGTTCGCCACTCGCCACCAGGTGCAAGCACCCGTGCTGCCGTTCGACTTGCATGTGTAAGGCATGCCGCCAGCGTTCAAT
>cons0397|4
TCTGGACCGTGTCTCAGTTCCAGTGTGACTGATCATCCTCTCAGACCAGTTACGGATCGTCGCCTTGGTAGGCCTTTACCCCACCAACTAGCTAATCCGACCTAGGCTCATCTGATAGCGTGAGGTCCGAAGATCCCCCACTTTCTCCCTCAGGACGTATGCGGTATTANGCGCCCGTTTCCGGACGTTATCCCCCACTACCAGGCAGATTCCAGGCATTACTCACCCGTCCGCCGCTGAATCCAGGAGCAAGCTCCCTTCATCCGCTCGACTTGCATGTGTTAGGCCTGCCGCCAGCGTTCAAT
>cons0398|4
TCTGGGCCGTGTCTCAGTCCCAGTGTGGCTGGTCGTCCTCTCAGACCAGCTACTGATCGTCGCCTTGGTAGGCCTTTACCCCACCAACTAGCTAATCAGCCATCGGCCAACCCTATAGCGCGAGGCCCGAAGGTCCCCCGCTTTCATCCGTGGATCGTATGCGGTATTAATCCGGCTTTCGCCGGGCTATCCCCACTACAGGACACTGTTCCGATNGTATTACTCACCCGTTCGCCACTCGCCACCAGGTGCAAGCACCCGTGCGCCGTTCGACTTGCATGTGTAAGGCATGCCGCCAGCGTTCAAT
>cons0399|4
TCTGGGCCGTGTCTCAGTCCCAGTGTGGCTGGTCGTCCTCTCAGACCAGCTACTGATCGTCGCCTTGGTAGGCCTTTACCCCACCAACTAGCTAATCAGCCATCGGCCAACCCTATAGCGCGAGGCCCGAAGGTCCCCCGCTTTCATCCGTGGATCGTATGCGGTATCAATCCGGCTTTCGCCGGGCTATCCCCACTACAGGACATGTTCCGATNGTATTACTCACCCGTTCGCCACTCGCCACCAGGTGCAAGCACCCGTGCTGCCGTTCGACTTGCATGTGTAAGGCATGCCGCCAGCGTTCAAT
>cons0400|4
TCTGGGCCGTGTCTCAGTCCCAGTGTGGCCGATCACCCTCTCAGGTCGGCTATGTATCGTCGCCTTGGTGAGCCTTTACCTCACCAACTAGCTAATACAACGCAGGTCCATCTCATAGTGGAGCAATTGCCCCTTTAAATTACTAACATGCGTTAGTCTCTCTTATGCGGTATTAGCTATCGTTCCAATAGTTATCCCCCGCTATGAGGTAGGTTACCTACGCGTTACTCACCCGTTCGCAACTCCTTGAACCGGTGCAAGCACCAGTTCTCAGCGTTCTACTTGCATGTATTACGGCACGCCGCCAGCGTTCGT
>cons0401|4
TCTGGGCCGTGTCTCAGTCCCAGTGTGGCTGGTCGTCCTCTCAGACCAGCTACTGATCGTCGCCTTGGTAGGCCTTTACCCCACCAACTAGCTAATCAGCCATCGGCCAACCCTATAGCGCGAGGCCCGAAGGTCCCCCGCTTTCATCCGTGGATCGTATGCGGTATTAATCCGGCTTTCGCCGGGCTATCCCCCACTACAGGACATGTTCCGATGTATTACTCACCCGTTCGCCACTCGCCACCAGGTGCAAGCACCCGTGCGCCGTTCGACTTGCATGTGTAAGGCATNGCCGCCAGCGTTCAATNN
>cons0402|4
TCTGGACCGTGTCTCAGTTCCAGTGTGACTGATCATCCTCTCAGACCAGTTACGGATCGTCGCCTTGGTAGGCCTTTACCCCACCAACTAGCTAATCCGACCTAGGCTCATCTGATAGCGTGAGGTCCGAAGATCCCCACTTTCTCCCTCAGGACGTATGCGGTATTAGCGCCCGTTTCCGGACGTTATCCCCCACTACCAGGCAGATTCCAGGCATTACTCACCCGTCCGCCGCTGAATCCAGGAGCAAGCTCCCTTCATCCGCTCGACTTGCATGTGTTAGGCCTGCCGCCAGCGTTCAAT
>cons0403|4
TCTGGGCCGTGTCTCAGTCCCAGTGTGGCCGATCACCCTCTCAGGTCGGCTATGTATCGTCGCCTTGGTGAGCCTTTACCTCACCAACTAGCTAATACAACGCAGGTCCATCTCATAGTGGAGCAATTGCCCCTTTTAAATTACTAACATGCGTTAGTCTCTCTTATGCGGTATTAGCTATCGTTTCCAATAGTTATCCCCCGCTATGAGGTAGGTTACCTACGCGTTACTCANCCGTTCGCAACTCCTTGAACCGGTGCAAGCACCAGTTCTCAGCGTTCTATCTTGCATGTATTACGGCACGCCGCCAGCGTTCGT
>cons0404|4
TCTGGGCCGTGTCTCAGTCCCAGTGTGGCCGATCACCCTCTCAGGTCGGCTATGTATCGTCGCCTTGGTGAGCCTTTACCTCACCAACTAGCTAATACAACGCAGGTCCATCTCATAGTGGAGCAATTGCCCCTTTAAATTACTAACATGCGTTAGTCTCTCTTATGCGGCATTAGCTATCGTTTCCAATAGTTATCCCCCGCTATGAGGTAGGTTACCTACGCGTTACTCACCCGTTCGCAACTCCTTGAACCGGTGCAAGCACCAGTTCTCAGCGTTCTACTTGCATGTATTAGGCACGCCGCCAGCGTTCGAT
>cons0405|4
TCTGGGCCGTGTCTCAGTCCCAGTGTGGCTGGTCGTCCTCTCAGACCAGCTACTGATCGTCGCCTTGGTAGGCCTTTACCCCACCAACTAGCTAATCAGCCATCGGCCAACCCTATAGCGCGAGGCCCGAAGGTCCCCCGCTTTCATCCGTGGATCGTATGCGGTATTAATCCGGCTTTCGCCGGGCTATCCCCACTACAGGACATGTTCCGATGTATTACTCACCCGTTCGCCACTCGCCACCAGGTGCAAGCACCCGTGCTGCCGTTCGACTTGCATGTGTAAGGCACGCCGCCAGCGTTCAAT
>cons0406|4
TCTGGGCCGTGTCTCAGTCCCAGTGTGGCCGATCACCCTCTCAGGTCGGCTATGTATCGTCGCCTTGGTGAGCCTTTACCTCACCAACTAGCTAATACAACGCAGGTCCATCTCATAGTGGAGCAATTGCCCCTTTAAATTACTAACATGCGTTAGTCTCTCTTATGCGGTATTAGCTATCGTTCCAATAGTTATCCCCGCTATGAGGTAGGTTACCTACGCGTTACTCACCCNGTTCGCAACTCCTTGAACCGGTGCAAGCACCAGTTCTCAGCGATTCTATCTTGCATGTATTCGGCACGCCGCCAGCGTTCGAT
>cons0407|4
TCTGGGCCGTGTCTCAGTCCCAGTGTGGCTGGTCGTCCTCTCAGACCAGCTACTGATCGTCGCCTTGGTAGGCCTTTACCCCACCAACTAGCTAATCAGCCATCGGCCAACCCTATAGCGCGAGGCCCGAAGGTCCCCCGCTTTCATCCGTGGATCGTATGCGGTATTAATCCGGCTTTCGCCGGGCTATCCCCCACTCAGGACATGTTCCGATGTATTACTCACCCGTTCGCCACTCGCCACCAGGTGCAAGCACCCGTGCTGCCGTTCGACTTGCATGTGTAAGGCATGCCGCCAGCGTCAAT
>cons0408|4
TCTGGACCGTGTCTCAGTTCCAGTGTGACTGATCATCCTCTCAGACCAGTTACGGATCGTCGCCTTGGTAGGCCTTTACCCCACCAACTAGCTAATCCGACCTAGGCTCATCTGATAGCGTGAGGTCCGAAGATCCCCCACTTTCTCCCTCAGGACGTATGCGGTATTAGCGCCCGTTTCCGGACGTTATCCCCCACTACCAGGCAGATTCCTAGGCATTACTCACCCGTCCGCCGCTGAATCCAGGAGCAAGCTCCCTTCATCCGCTCGCTTGCATGTGTTAGGCCTGCCGCCAGCGTTCAAT
>cons0409|4
TCTGGGCCGTGTCTCAGTCCCAGTGTGGCCGATCACCCTCTCAGGTCGGCTATGTATCGTCGCCTTGGTGAGCCTTTACCTCACCAACTAGCTAATACAACGCAGGTCCATCTCATAGTGGAGCAATTGCCCCTTTTAAATTACTAACATGCGTTAGTCTCTCTTATGCGGTATTAGCTATCGTTTCCAATAGTTATCCCCCGCTATGAGGTAGGTTACCTACGCGTTACTCACCCGTTCGCAACTCCTTGAACCGGTGCAAGCACCAGTTCTCAGCGTTCTACTTGCATGTATTAGGCACGCCGCCACGTTCGT
>cons0410|4
TCTGGGCCGTGTCTCAGTCCCAGTGTGGCCGATCACCCTCTCAGGTCGGCTATGTATCGTCGCCTTGGTGAGCCTTTACCTCACCAACTAGCTAATACAACGCAGGTCCATCTCATANGTGGAGCAATTCGCCCCTTTAAATTACTAACNTGCGTTAGTCTCTCTTATGCGGTATTAGCTATCCGTTTCCAATAGTTATCCCCCGCATGAGGTAGGTTACCTACGCGTTACTCACCCGTTCGCAACTCCTTGAACCGGTGCAAGCACCAGTTCTCAGCGTTCTACTTGCATGTATTAGGCACGCCGCCAGCGTTCGT
>cons0411|4
TCTGGACCGTGTCTCAGTTCCAGTGTGACTGACCATCCTCTCAGACCAGTTACGGATCGTCGCCTTGGTAGGCCTTTACCCCACCAACTAGCTAATCCGACCTAGGCTCATCTGATAGCGTGAGGTCCNAAGATCCCCCACTTTCTCCCTCAGGACGTATGCGGTATTAGCGCCCGTTTCCGGACGTTATCCCCCACTACCAGGCAGATTCCTAGGCATTACTCACCCGTCCGCCGCTGAATCCAGGAGCAAGCTCCCTCATCCGCTCGANTTGCATGTGTTAGGCCTGCCGCCAGCGTTCAAT
>cons0412|4
TCTGGGCCGTGTCTCAGTCCCAGTGTGGCCGATCACCCTCTCAGGTCGGCTATGTATCGTCGCCTTGGTGAGCCTTTACCTCACCAACTAGCTAATACAACGCAGGTCCATCTCATAGTGGAGCAATTGCCCCTTTAAATTACTAACATGCGTTAGTCTCTCTTATGCGGTATTAGCTATCGTTTCCAATAGTTATCCCCGCTATGAGGTAGGTTACCTACGCGTTACTCACCCGTTCGCAACTCCTTGAACCGGTGCAAGCACCAGTTCTCAGCGATTCTACTTGCATGTATTCGGCACGCCGCCAGCGTTCGAT
>cons0413|4
TCTGGACCGTGTCTCAGTTCCAGTGTGACTGATCATCCTCTCAGACCAGTTACGGATCGTCGCCTTCGGTAGGCCTTTACCCCACCAACTAGCTAATCCGACCTAGGCTCATCTGATAGCGTGAGGTCCGAAGATCCCCCACTTTCTCCCTCAGGACGTATGCGGTATTAGCGCCCGTTTCCGGACGTTATCCCCCACTACCAGGCAGATTCCNAGGCATTACTCACCCGTCCGCCGCTGAATCCAGGAGCAAGCTCCCTTCATCCGCTCGACTTGCATGTGTTAGGCCTGCCGCCAGCGTTCAAT
>cons0414|4
TCTGGGCCGTGTCTCAGTCCCAGTGTGGCCGATCACCCTCTCAGGTCGGCTATGTATCGTCGCCTTGGTGAGCCTTTACCTCACCAACTAGCTAATACAACGCAGGTCCATCTCATAGTGGAGCAATTGCCCCTTTTAAATTACTAACATGCGTTAGTCTCTCTTATGCGGTATTAGCTATCGTTTCCAATAGTTATCCCCCGCTATGAGGTAGGTTACCTACGCGTTACTCACCCGTTCGCAACTCCTTGAACCGGTGCAAGCACCAGTTCTCAGCGTTCTANCTTGCATGTATTAGGCACGCCGCCAGCGTTCGAT
>cons0415|4
TCTGGGCCGTGTCTCAGTCCCAGTGTGGCCGATCACCCTCTCAGGTCGGCTATGTATCGTCGCCTTGGTGAGCCTTTACCTCACCAACTAGCNAATACAACGCAGGTCCATCTCATAGTGGAGCAATTGCCCCTTTTAAATTACTAACCATGCGTTAGTCTCTCTTATGCGGTATTAGCTATCGTTCCAATAGTTATCCCCCGCTATGAGGTAGGTTACCTACGCGTTACTCACCCGTTCGCAACTCCTTGAACCGGTGCAAGCACCAGTTCTCAGCGTTCTACTTGCATGTATTAGGCACGCCGCCAGCNGTTCGT
>cons0416|4
TCTGGGCCGTGTCTCAGTCCCAGTGTGGCCGATCACCCTCTCAGGTCGGCTATGTATCGTCGCCTTGGTGAGCCTTTACCTCACCAACTAGCTAATACAACGCAGGTCCATCTCATAGTGGAGCAATTGCCCCTTTAAATTACTAACATGCGTTAGTCTCTCTTATGCGGTATTAGCTATCGTTTCCAATAGTTATCCCCCGCTATGAGGTAGGTTACCTACGCGTTACTCACCCGTTCGCAACTCCTTGAACCGGTGCAAGCACCAGTTCTCAGCGTTCTACTTGCATGTATTAGGCNACGCCGCCAGCGTTCGNNNN
>cons0417|4
TCTGGGCCGTGTCTCAGTCCCAGTGTGGCCGATCACCCTCTCAGGTCGGCTATGTATCGTCGCCTTGGTGAGCCTTTACCTCACCAACTAGCTAATACAACGCAGGTCCATCTCATAGTGGAGCAATTGCCCCTTTTAAATTACTAACATGCGTTAGTCTCTCTTATGTCGGTATTGAGCTATCCGTTTCCAATAGTTATTCCCCCGCCTATGAGGTAGGTTACCTACGCGTTACTCACCCGTTCGCAACTCCTTGAACCGGTGCAAGCACCAGTTCTCAGCGTTCTACTTGCATGTATTAGGCACGCCGCCAGCGTTCGT
>cons0418|4
TCTGGGCCGTGTCTCAGTCCCAGTGTGGCCGATCACCCTCTCAGGTCGGCTATGTATCTCGCCTTGGTGAGCCTTTACCTCACCAACTAGCTAATACAACGCAGGTCCATCTCATAGTGGAGCAATTGCCCCTTTTAAATTACTAACATGCGTTAGTCTCTCTTATGCGGTATTAGCTATCGTTTCCAATAGTTATCCCCCGCTATGAGGTAGGTTACCTACGCGTTACTCACCCGTTCGCAACTCCTTGAACCGGTGCAAGCACCAGTTCTCAGCGTTCTACTTGCATGTATTAGGCNACGCCGCCAGCGTTCGT
>cons0419|4
TCTGGGCCGTGTCTCAGTCCCAGTGTGGCTGGTCGTCCTCTCAGACCAGCTACTGATCGTCGCCTTGGTAGGCCTTTACCCCACCAACTAGCTAATCAGCCATCGGCCAACCCTATAGCGCGAGGCCCGAAGGTCCCCCGCTTTCATCCGTGGATCGTATGCGGTATTAATCCGGCTTTCGCCGGGCTATCCCCACTCAGGACATGTTCCGATGTATTACTCACCCGTTCGCCACTCGCCACCAGGTGCAAGCACCCGTGCTGCCGTTCGACTTGCATGTGTAAGGCNATGCCGCCAGCGTTCAAT
>cons0420|4
TCTGGGCCGTGTCTCAGTCCCAGTGTGGCCGATCACCCTCTCAGGTCGGCTATGTATCGTCGCCTTGGTGAGCCTTTACCTCACCAACTAGCTAATACAACGCAGGTCCATCTCATAGTGGAGCAATTGCCCCTTTAAATTACTAACATGCGTTAGTCTCTCTTATGCGGTATTAGCTATCGTTTCCAATNGTTACTCCCCGCTATGAGGTAGGTTACCTACGCGTTACTCACCCGTTCGCAACTCCTTGAACCGGTGCAAGCACCAGTTCTCAGCGTTCTACTTGCATGTATTAGGCACGCCGCCAGCGTTCGT
>cons0421|4
TCTGGGCCGTGTCTCAGTCCCAGTGTGGCTGGTCGTCCTCTCAGACCAGCTACTGATCGTCGCCTTGGTAGGCCTTTACCCCACCAACTANGCTAATCAGCCATCGGCCAACCCTATAGCGCGAGGCCCGAAGGTCCCCCGCTTTCATCCGTGGATCGTATGCGGTATTAATCCGGCTTTCGCCGGGCTACTCCCCACTACAGGACATGTTCCGATGTATTACTCACCCGTTCGCCACTCGCCACCAGGTGCAAGCACCCGTGCGCCGTTCGACTTGCATGTGTAAGGCATGCCGCCAGCGTTCAAT
>cons0422|4
TCTGGGCCGTGTCTCAGTCCCAGTGTGGCCGATCACCCTCTCAGGTCGGCTATGTATCGTCGCCTTGGTGAGCCTTTACCTCACCAACTAGCTAATACAACGCAGGTCCATCTCATAGTGGAGCAATTGCCCCTTTTAAATTACTAACATGCGTTAGTCTCTCTTATGCGGTATTAGCTNATCGTTTCCAATATTATCCCCCGCTATGAGGTAGGTTACCTACGCGTTACTCACCCGTTCGCAACTCCTTGAACCGGTGCAAGCACCAGTTCTCAGCGTTCTANCTTGCATGTATTAGGCACGCCGCCAGCGTTCGT
>cons0423|4
TCTGGGCCGTGTCTCAGTCCCAGTGTGGCCGATCACCCTCTCAGGTCGGCTATGTATCGTCGCCTTGGTGAGCCTTTACCTCACCAACTAGCTAATACAACGCAGGTCCATCTCATAGTGGAGCAATTGCCCCTTTTAAATTACTAACATGCGTTAGTCTCTCTTATGCGGTATTAGCTATCGTTTCCAATAGTTATCCCCCGCTATGAGGTAGGTTACCTACGCGTTACTCACCCGTTCGCAACTCCTTGAACCGGTGCAAGCACCAGTTCTCAGCGTTCTACTTGCATGTATTACGGCAGCCGCCAGCGTTCGAT
>cons0424|4
TCTGGGCCGTGTCTCAGTCCCAGTGTGGCCGATCACCCTCTCAGGTCGGCTATGTATCGTCGCCTTGGTGAGCCTTTACCTCACCAACTAGCTAATACAACGCAGGTCCATCTCATAGTGGAGCAATTGCCCCTTTAAATTACTAACCATGCGTTAGTCTCTCTTATGCGGTATTAGCTATCGTTTCCAATAGTTATCCCCCGCTATGAGGTAGGTTACCTACGCGTTACTCACCCTGTTCGCAACTCCTTGAACCGGTGCAAGCACCAGTTCTCAGCNTTCTACTTGCATGTATTCGGCACGCCGCCAGCGTTCGAT
>cons0425|4
TCTGGGCCGTGTCTCAGTCCCAGTGTGGCTGGTCGTCCTCTCAGACCAGCTACTGATCGTCGCCTTGGTAGGCCTTTACCCCACCAACTAGCTAATCAGCCATCGGCCAACCCTATAGCGCGAGGCCCGAAGGTCCCCCGCTTTCATCCGTAGATCGCATGCGGTATTAATCCGGCTTTCGCCGGGCTATCCCCCACTACAGGACATGTTCCGATGTATTACTCACCCGTTCGCCACTCGCCACCAGGTGCAAGCACCCGTGCTGCCGTTCGACTTGCATGTGTAAGGCATGCCGCCAGCGTTCAAT
>cons0426|4
TCTGGACCGTGTCTCAGTTCCAGTGTGACTGATCATCCTCTCAGACCAGTTACGGATCGTTGCCTTGGTAGGCCTTTACCCCACCAACTAGCTAATCCGACCTAGGCTCATCTGATAGCGTGAGGTCCGAAGATCCCCCACTTTCTCCCTCAGGACGTATGCGGTATTAGCGCCCGTTTCCGGACGTTATCCCCCACTACCAGGCAGATTCCTAGGCATTACTCACCCGTCCGCCGCTGAATCCAGGAGCAAGCTCCCTTCATCCGCTCGACTTGCATGTGTTAGGCCTGCCGCCAGCGTTCAAT
>cons0427|4
TCTGGGCCGTGTCTCAGTCCCAGTGTGGCCGATCACCCTCTCAGGTCGGCTATGTATCGTCGCCTTGGTGAGCCTTTACCTCACCAACTAGCTAATACAACGCAGGTCCATCTCATAGTGGAGCAATTGCCCCTTTAAATTACTAACATGCGTTAGTCTCTCTTATGCGGTATTAGCTATCGTTTCCAATAGTTATCCCCCGCTATGAGGTAGGTTACCTACGCGTTACTCACCCGTTCGCAACTCCTTGAACCGGTGCAAGCACCAGTTCTCAGCGATTCTNATCTTGCATGTATTAGGCACGCCGCCAGCGTTCGT
>cons0428|4
TCTGGGCCGTGTCTCAGTCCCAGTGTGGCCGATCACCCTCTCAGGTCGGCTATGTATCGTCGCCTTGGTGAGCCTTTACCTCACCAACTAGCTAATACAACGCAGGTCCATCTCATAGTGGAGCAATTGCCCCTTTAAATTACTAACATGCGTTAGTCTCTCTTATGCGGTATTAGCTATCGTTTCCAATAGTTATCCCCCGCTATGAGGTAGGTTACCTACGCGTTACTCACCCGTTCGCAACTCCTTGAACCGGCGCAAGCACCAGTTCTCAGCGTTCTACTTGCATGTATTAGGCACGCCGCCAGCGTTCGT
>cons0429|4
TCTGGGCCGTGTCTCAGTCCCAGTGTGGCCGATCACCCTCTCAGGTCGGCTATGTATCGTCGCCTTGGTGCTAGCCTTTACCTCACCAACTAGCTAATACAACGCAGGTCCATCTCATAGTGGAGCAATTGCCCCTTTTAAATTACTAACATGCGTTAGTCTCTCTTATGCGGTATTAGCTATCGTTCCAATAGTTATCCCCCGCTATGAGGTAGGTTACCTACGCGTTACTCACCCGTTCGCAACTCCTTGAACCGGTGCAAGCACCAGTTCTCAGCGTTCTACTTGCATGTATTAGGCACGCCGCCAGCGTTCGT
>cons0430|4
TCTGGGCCGTGTCTCAGTCCCAGTGTGGCCGATCACCCTCTCAGGTCGGCTATGTATCGTCGCCTTGGTGAGCCTTTACCTCACCAACTAGCTAATACAACGCAGGTCCATCTCATAGTGGAGCAATTGCCCCTTTAAATTACTAACATGCGTTAGTCTCTCTTATGCGGTATTAGCTATCGTTTCCAATAGTTATCCCCGCTATGAGGTAGGTTACCNCGCGTTACTCACCCGTTCGCAACTCCTTGAACCGGTGCAAGCACCAGTTCTCAGCGTTCTACTTGCATGTATTAGGCACGCCGCCAGCGTTCGT
>cons0431|4
TCTGGGCCGTGTCTCAGTCCCAGTGTGGCCGATCACCCTCTCAGGTCGGCTATGTATCGTCGCCTTGGTGAGCCTTTACCTCACCAACTAGCTAATACAACGCAGGTCCATCTCATAGTGGAGCAATTGCCCCTTTTAAATTACTAACATGCGTTAGTCTCTCTTATGCGGTATTGNCTAATCGTTTCCAATAGTTATCCCCCGCTATGAGGTAGGTTACCTACGCGTTACTCACCCGTTCGCAACTCCTTGAACCGGTGCAAGCACCAGTTCTCAGCGTTCTACTTGCATGTATTAGGCACGCCGCCAGCGTTCGT
>cons0432|4
TCTGGGCCGTGTCTCAGTCCCAGTGTGGCCGATCACCCTCTCAGGTCGGCTATGTATCGTCGCCTTGGTGAGCCTTTACCTCACCAACTAGCTAATACAACGCNAGGTCCATCTCATAGTGGAGCAATTGCCCCTTTAAATTACTAACATGCGTTAGTCTCTCTTATGCGGTATTAGCTATCGTTTCCAATAGTTATCCCCCGCTATGAGGTNGGTTACCTACGCGTTACTCACCCGTTCGCAACTCCTTNAACCGGTGCAAGCACCAGTTCTCAGCGTTCTACTTGCATGTATTAGGCACGCCGCCAGCGTTCGT
>cons0433|4
TCTGGACCGTGTCTCAGTTCCAGTGTGACTGATCATCCTCTCAGACCAGTTACGGATCGTCGCCTTGGTAGGCCTTTACCCCACCAACTAGCTAATCCGACCTAGGCTCATCTGATAGCGTGAGGTCCGAAGATCCCCCACTTTCTCCCTCAGGACGTATGCGGTATTAGCGCCCGTTTCCGGACGTTATCCCCCACTACCAGGCAGATTCCTAGGCATTACTCACCCGTCCGCCGCTGAATCCAGGAGCAAGCTCCCTTCATCCGCTCGACTTGCATGTGTTAGGCCTGCCGTCAGCGTTCAAT
>cons0434|4
TCTGGGCCGTGTCTCAGTCCCAGTGTGGCCGATCACCCTCTCAGGTCGGCTATGTATCGTCGCCTTGGTGAGCCTTTACCTCACCAACTAGCTAATACAACGCAGGTCCATCTCATAGTGGAGCAATTGCCCCTTTAAACTACTAACATGCGTTAGTCTCTCTTATGCGGTATTAGCTATCGTTTCCAATAGTTATCCCCCGCTATGAGGTAGGTTACCTACGCGTTACTCACCCGTTCGCAACTCCTTGAACCGGTGCAAGCACCAGTTCTCAGCGTTCTACTTGCATGTATTAGGCACGCCGCCAGCGTTCGT
>cons0435|4
TCTGGGCCGTGTCTCAGTCCCAGTGTGGCCGATCACCCTCTCAGGTCGGCTATGTATCGTCGCCTTGGTGAGCCTTTACCTCACCAACTAGCTAATACAACGCAGGTCCATCTCATAGTGGAGCAATTGCCCCTTTTAAATTACTAACATGCGTTAGTCTCTCTTATGCGGTATTAGCTATCGTTTCCAATAGTTATCCCCCGCTATGAGGTAGGTTACCTACGCGTTACTCACCCGTTCGCAACTCCTTGAACCGATGCAAGCACCAGTTCTCAGCGTTCTACTTGCATGTATTAGGCACGCCGCCAGCTGTTCGT
>cons0436|4
TCTGGGCCGTGTCTCAGTCCCAGTGTGGCCGATCACCCTCTCAGGTCGGCTATGTATCGTCGCCTTGGTGAGCCTTTACCTCACCAACTAGCTAATACAACGCAGGTCCATCTCATAGTGGAGCAATTGCCCCTTTTAAATTACTAACATGCGTTAGTCTCTCTTATGCGGTATTAGCTATCGTTTCCAATAGTTATCCCCCGCTATGAGGTAGGTTACCTACGCGTTACTCACCCGTTCGCAACTCCTTGAACCGGTGCAAGCACCAGTTCTCAGCGATTCTATCTTGCATGTATTACGGCACGCCGCCAGCGTTCGAT
>cons0437|4
TCTGGGCCGTGTCTCAGTCCCAGTGTGGCCGATCACCCTCTCAGGTCGGCTATGTATCGTCGCCTTGGTGAGCCTTTACCTCACCAACTAGCTAATACAACGCAGGTCCATCTCATAGTGGAGCAATTGCCCCTTTTAAATTACTAACATGCGTTAGTCTCTCTTATGCGGTATTAGCTATCGTTTCCAATAGTTATCCCCCGCTATGAGGTAGGTTACCTACGCGTTACTCACCCGTTCGCAACTCCTTGAACCGGTGCAAGCACCAGTTCTCAGCGATTCTATCTTGCATGTCATTACGGCACGCCGCCAGCGTTCGAT
>cons0438|4
TCTGGGCCGTGTCTCAGTCCCAGTGTGGCCGATCACCCTCTCAGGTCGGCTATGTATCGTCGCCTTGGTGAGCCTTTACCTCACCAACTAGCTAATACAACGCAGGTCCATCTCATAGTGGAGCAATTGCCCCTTTTAAATTACTAACATGCGTTNGTCTCTCTTATGCGGTATTAGCTATCGTTTCCAATAGTTATCCCCCGCTATGAGGTNGGTTACCTACGCGTTACTCACCCGTTCGCAACTCCTTGAACCGGTGCAANCACCAGTTCTCAGCGTTCTACTTGCATGTATTAGGCACGCCGCCAGCGTTCGT
>cons0439|4
TCTGGGCCGTGTCTCAGTCCCAGTGTGGCCGATCACCCTCTCAGGTCGCTATGTATCGTCGCCTTGGTTGACGCCTTTACCTCACCAACTAGCTAATACAACGCAGGTCCATCTCATAGTGGAGCAATTGCCCCTTTAAATTACTAACATGCGTTAGTCTCTCTTATGCGGTATTAGCTATCGTTTCCAATAGTTATCCCCCGCTATGAGGTAGGTTACCTACGCGTTACTCACCCGTTCGCAACTCCTTGAACCGGTGCAAGCACCAGTTCTCAGCGTTCTACTTGCATGTATTAGGCACGCCGCCAGCGTTCGT
>cons0440|4
TCTGGACCGTGTCTCAGTTCCAGTGTGACTGATCATCCTCTCAGACCAGTTACGGATCGTCGCCTTGGTAGGCCTTTACCCCACCAACTAGCTAATCCGACCTAGGCTCATCTGATAGCGTGAGGTCCGAAGATCCCCCACTTTCTCCCTCAGGACGTATGCGGTATTAGCGCCCGTTTCCGGACGTTATCCCCACTACCAGGCAGATTCCTAGGCATTACTCACCCGTCCGCCGCTGAATCCAGGAGCAAGCTCCCTTCATCCGCTCGACTTCGCATGTGTTAGGCCTGCCGCCAGCGTTCAAT
>cons0441|4
TCTGGACCGTGTCTCAGTTCCAGTGTGACTGATCATCCTCTCAGACCAGTTACGGATCGTCGCCTTGGTAGGCCTTTACCCCACCAACTAGCTAATCCAACCTAGGCTCATCTGATAGCGTGAGGTCCGAAGATCCCCCACTTTCTCCCTCAGGACGTATGCGGTATTAGCGCCCGTTTCCGGACGTTATCCCCCACTACCAGGCAGATTCCTAGGCATTACTCACCCGTCCGCCGCTGAATCCAGGAGCAAGCTCCCTTCATCCGCTCGACTTGCATGTGTTAGGCCTGCCGCCAGCGTTCAAT
>cons0442|4
TCTGGGCCGTGTCTCAGTCCCAGTGTGGCCGATCACCCTCTCAGGTCGGCTATGTATCGTCGCCTTGGTGAGCCTTTACCTCACCAACTAGCTAATACAACGCAGGTCCATCTCATAGTGGAGCAATTGCCCCTTTAAATTACTAACATGCGTTAGTCTCTCTTATGCGGTATTAGCTATCGNTTCCAATAGTTATCCCCCGCTATGAGGTAGGTTACCTACGCGTTACTCACCCGTTCGCAACTCCTTGAACCGGTGCAAGCACCAGTTCTCAGCGATTCTACTTGCATGTCATTACGGCACGCCGCCAGCGTTCGAT
>cons0443|4
TCTGGGCCGTGTCTCAGTCCCAGTGTGGCCGATCACCCTCTCAGGTCGGCTATGTATCGTCGCCTTGGTGAGCCTTTACCTCACCAACTAGCTAATACAACGCAGGTCCATCTCATAGTGGAGCAATTGCCCCTTTTAAATTACTAACATGCGTTAGTCTCTCTTATGCGGTATTAGCTATCGTTTCCAATAGTTATCCCCCGCTATGAGGTAGGTTACCTACGCGTTACTCACCCGTTCGCAACTCCTTNAACCGGTGCAAGCACCAGTTCTCAGCGTTCTACTTGCATGTATTAGGCACGCCGCCAGCGTTCGT
>cons0444|4
TCTGGGCCGTGTCTCAGTCCCAGTGTGGCTGGTCGTCCTCTCAGACCAGCTACTGATCGTCGCCTTGGTAGGCCTATACCCCACCAACTAGCTAATCAGCCATCGGCCAACCCTATAGCGCGACGGCCCGAAGGTCCCCCGCTTTCATCCGTAGATCGTATGCGGTATTAATCCGGCTTTCGCCGGGCTATCCCCCACTACAGGACATGTTCCGATGTATTACTCACCCGTTCGCCACTCGCCACCAGGTGCAAGCACCCGTGCTGCCGTTCGACTTGCATGTGTAAGGCATGCCGCCAGCGTTCAAT
>cons0445|4
TCTGGGCCGTGTCTCAGTCCCAGTGTGGCTGGTCGTCCTCTCAGACCAGCTACTGATCGTCGCCTTGGTAGGCCTTTACCCCACCAACTAGCTAATCAGCCATCGGCCAACCCTATAGCGCGAGGCCCGAAGGTCCCCCGCTTTCATCCGTGGATCGTATNGCGGTATTAATCCGGCTTTCGCCGGGCTATCCCCACTACAGGACACTGTTCCGATGTATTACTCACCCGTTCGCCACTCGCCACCAGGTGCAAGCACCCGTGCTGCCGTTCGACTTGCATGTGTAACGGCATGCCGACCAGCGTTCAATCTGN
>cons0446|4
TCTGGGCCGTGTCTCAGTCCCAGTGTGGCCGATCACCCTCTCAGGTCGGCTATGTATCGTCGCCTTGGTGAGCCTTTACCTCACCAACTAGCTAATACAACGCAGGTCCATCTCATAGTGGAGCAATTGCCCCTTTAAATTACTAACATGCGTTAGTCTCTCTTATGCGGTATTAGCTATCGTTTCCAATAGTTATCCCCCGCTATGAGGTAGGTTACCTACGCGTTACTCACCCGTTCGCAACTCCTTGAANCCGGTGCAAGCACCAGTTCTCAGCGATTCTACTTGCATGTATTAGGCACGCCGCCAGCTGTTCGNT
>cons0447|4
TCTGGGCCGTGTCTCAGTCCCAGTGTGGCCGATCACCCTCTCAGGTCGGCTATGTATCGTCGCCTTGGTGAGCCTTTACCTCACCAACTAGCTAATACAACGCAGGTCCATCTCATAGTGGAGCAATTGCCCCTTTTAAATTACTAACATGCGTTAGTCTCTCTTATGCGGTATTAGCTATCGTTTCCAATAGTTATCCCCCGCTATGAGGTAGGTTACCTACGCGTTACTCACCCGTTCGCAACTCCTTGAACCGGTGCAAGCACCAGTTCTCAGCGTTCTACTTGCATGTATTACGGCACGCCGCCAGCNGTTCGT
>cons0448|4
TCTGGGCCGTGTCTCAGTCCCAGTGTGGCCGATCACCCTCTCAGGTCGGCTATGTATCGTCGCCTTGGTGAGCCTTTACCTCACCAACTAGCTAATACAACGCAGGTCCATCTCATAGTGGAGCAATTGCCCCTTTAAATTATTAACATGCGTTAGTCTCTCTTATGCGGTATTAGCTATCGTTTCCAATAGTTATCCCCCGCTATGAGGTAGGTTACCTACGCGTTACTCACCCGTTCGCAACTCCTTGAACCGGTGCAAGCACCAGTTCTCAGCGTTCTACTTGCATGTATTAGGCACGCCGCCAGCGTTCGAT
>cons0449|4
TCTGGGCCGTGTCTCAGTCCCAGTGTGGCCGATCACCCTCTCAGGTCGCTATGTATCGTCGCCTTGGTGAGCCTTTACCTCACCAACTAGCTAATACAACGCAGGTCCATCTCATAGTGGAGCAATTGCCCCTTTTAAATTACTAACATGCGTTAGTCTCTCTTATGCGGTATTAGCTATCGTTTCCAATAGTTATCCCCCGCTATGAGGTAGGTTACCTACGCGTTANNCACCCGTTCGCAACTCCTTGAACCGGTGCAAGCACCAGCTCTCAGCGTTCTACTTGCATGTATTAGGCACGCCGCCAGCGTTCGT
>cons0450|4
TCTGGGCCGTGTCTCAGTCCCAGTGTGGCCGATCACCCTCTCAGGTCGGCTATGTATCGTCGCCTTGGTGAGCCTTTACCTCACCAACTAGCTAATACAACGCAGGTCCATCTCATAGTGGAGCAATTGCCCCTTTAAATTACTAACATGCGTTAGTCTCTCTTATGCGGTATTAGCTATCGTTTCCAATAGTTATCCCCCGCTATGAGGTAGGTTACCTACGCGTTACTCACCCGTTCGCAACTCCTTGAACCGGTGCAAGCACCAGTTCTCAGCGATTCTACTTGCATGTCATTAGGCACGCCGCCAGCGTTCGAT
>cons0451|4
TCTGGGCCGTGTCTCAGTCCCAGTGTGGCTGGTCGTCCTCTCAGACCAGCTACTGATCGTCGCCTTGGTAGGCCTTTACCCCACCAACTAGCTAATCAGCCATCGGCCAACCCTATAGCGCGAGGCCCGAAGGTCCCCCGCTTTCATCCGTGGATCGTATGCGGTATTAATCCGGCTTTCGCCGGGCTATCCCCACTCAGGACACTGTTCCGATGTATTACTCACCCGTTCGCCACTCGCCACCAGGTGCAAGCACCCGTGCTGCCGTTCGACTTGCATGTGTAAGGCATGCCGCCAGCGTTCAAT
>cons0452|4
TCTGGGCCGTGTCTCAGTCCCAGTGTGGCCGATCACCCTCTCAGGTCGGCTATGTATCGTCGCCTTGGTGAGCCTTTACCTCACCAACTAGCTAATACAACGCAGGTCCATCTCATAGTGGAGCAATTGCCCCTTTAAATTACTAACATGCGTTAGTCTCTCTTATGCGGTATTAGCTATCGTTCCAATAGTTATCCCCACTATGAGGTAGGTTACCTACGCGTTACTCACCCGTTCGCAACTCCTTGAACCGGTGCAAGCACCAGTTCTCAGCGNTTCTACTTGCATGTATTACGGCACGCCGCCAGCGTTCGT
>cons0453|4
TCTGGACCGTGTCTCAGTTCCAGTGTGACTGATCATCCTCTCAGACCAGTTACGGATCGTCGCCTTGGTAGGCCTTTACCCCACCAACTAGCTGATCCGACCTAGGCTCATCTGATAGCGTGAGGTCCGAAGATCCCCCACTTTCTCCCTCAGGACGTATGCGGTATTAGCGCCCGTTTCCGGACGTTATCCCCCACTACCAGGCAGATTCCTAGGCATTACTCACCCGTCCGCCGCTGAATCCAGGAGCAAGCTCCCTTCATCCGCTCGACTTGCATGTGTTAGGCCTGCCGCCAGCGTTCAAT
>cons0454|4
TCTGGGCCGTGTCTCAGTCCCAGTGTGGCTGGTCGTCCTCTCAGACCAGCTACTGATCGTCGCCTTGGTAGGCCTTTACCCCACCAACTAGCTAATCAGCCATCGGCCAACCCTATAGCGCGAGGCCCGAAGGTCCCCCGCTTTCATCCGTGGATCGTATGCGGTATTAATCCGGCTTTCGCCGGGCTATCCCCACTACAGGACACTGTTCCGATGTATTACTCACCCGTTCGCCACTCGCCACCAGGTNGCAAGCACCCGTGCTGCCGTTCGACTTGCATGTGTAAGGCATGCCGCCAGCGTTCAAT
>cons0455|4
TCTGGGCCGTGTCTCAGTCCCAGTGTGGCTGGTCGTCCTCTCAGACCAGCTACTGATCGTCGCCTTGGTAGGCCTTTACCCCACCAACTAGCTAATCAGCCATCGGCCAACCCTATAGCGCGAGGCCCGAAGGTCCCCCGCTTTCATCCGTGGATCGTATGCGGTATTAATCCGGCTTTCGCCGGGCTATCCCCCACTCAGGACATGTTCCGATGTATTACTCACCCGTTCGCCACTCGCCACCAGGTGCAAGCACCCGTGCTGCCGTTCGACTGCATGTGTAAGGCATGCCGCCAGCGTTCAAT
>cons0456|4
TCTGGGCCGTGTCTCAGTCCCAGTGTGGCCGATCACCCTCTCAGGTCGGCTATGTATCGTCGCCTTGGTGAGCCTTTACCTCACCAACTAGCTAATACAACGCAGGTCCATCTCATAGTGGAGCAATTGCCCCTTTTAAATTACTAACATGCGTTAGTCTCTCTTATGCGGTATTAGCTATCGTTTCCAATAGTTATCCCCCGCTATGAGGTAGGTTACCTACGCGTTACTCACCCGTTCGCAACTCCTTGAACCGGTGCAAGCACCAGTTCTCAGCGATTCTACTTGCATGTATTACGGCACGCCGCCAGCGTTCGAT
>cons0457|4
TCTGGACCGTGTCTCAGTTCCAGTGTGACTGATCATCCTCTCAGACCAGTTACGGATCGTCGCCTTGGTAGGCCTTTACCCCACCAACTAGCTAATCCGACCTAGGCTCATCTGATAGCGTGAGGTCCGAAGATCCCCCACTTTCTCCCTCAGGACGTATGCGGTATTAGCGCCCGTTTCCGGACGTTATCCCCCACTACCAGGCAGATTCCTAGGCATTACTCACCCGTCCGCCGCTGAATCCAGGAGCAAGCTCCCTTCATCCGCTCGACTTGCATGTGTTAGGCCTGCCGCCAGCTGTTCAAT
>cons0458|4
TCTGGACCGTGTCTCAGTTCCAGTGTGACTGATCATCCTCTCAGACCAGTTACGGATCGTCGCCTTGGTAGGCCTTTACCCCACCAACTAGCTAATCCGACCTAGGCTCATCTGATAGCGTGAGGTCCGAAGATCCCCCACTTTCTCCCTCAGGACGTATGCGGTATTAGCGCCCGTTTCCGGACGTTATCCCCCACTACCAGGCAGATTCCTAGGCATTACTCACCCGTCCGCCGCTGAATCCAGGAGCAAGCTCCCTCATCCGCTCGACTTCGCATGTGTTAGGCCTGCCGCCAGCGTCAAT
>cons0459|4
TCTGGGCCGTGTCTCAGTCCCAGTGTGGCCGATCACCCTCTCAGGTCGGCTATGTATCGTCGCCTTGGTGAGCCTTTACCTCACCAACTAGCTAATACAACGCAGGTCCATCTCATAGTGGAGCAATTNGCCCCTTTAAATTACTAACATGCGTTAGTCTCTCTTATGCGGTATTAGCTATCGTTTCCAATAGTTATCCCCCGCTATGAGGTAGGTTACCTACGCGTTACTCACCCGTTCGCAACTCCTTGAACCGGTGCAAGCACCAGTTCTCAGCGATTCTATCTTGCATGTATTACGGCTACGCCGCCAGCGTTCGT
>cons0460|4
TCTGGGCCGTGTCTCAGTCCCAGTGTGGCCGATCACCCTCTCAGGTCGGCTATGTATCGTCGCCTTGGTGAGCCTTTACCTCACCAACTAGCTAATACAACGCAGGTCCATCTCATAGTGGAGCAATTGCCCCTTTAAATTACTAACATGCGTTAGTCTCTCTTATGCGGTATTAGCTATCGTTTCCAATAGTTATCCCCCGCTATGAGGTAGGTTACCTACGCGTTACTCACCCGTTCGCAACTCCTTGAACCGGTGCAAGCACCAGTTCTCNAGCGTTCTATCTTGCATGTCATTAGGCACGCCGCCAGCGTTCGT
>cons0461|4
TCTGGGCCGTGTCTCAGTCCCAGTGTGGCCGATCACCCTCTCAGGTCGGCTATGTATCGTCGCCTTGGTGAGCCTTTACCTCACCAACTAGCTAATACAACGCAGGTCCATCTCATAGTGGAGCAATTGCCCCTTTAAATTACTAACATGCGTTAGTCTCTCTTATGCGGTATTAGCTATCGTTTCCAATAGTTATCCCCCGCTATGAGGTAGGTTACCTACGCGTTACTCACCCGTTCGTAACTCCTTGAACCGGTGCAAGCACCAGTTCTCAGCGNTTCTACTTGCATGTATTAGGCACGCCGCCAGCGTTCGNT
>cons0462|4
TCTGGGCCGTGTCTCAGTCCCAGTGTGGCCGATCACCCTCTCAGGTCGGCTATGTATCGTCGCCTTGGTGAGCCTTTACCTCACCAACTAGCTAATACAACGCAGGTCCATCTCATAGTGGAGCAATTGCCCCTTTTAAATTACTAACATGCGTTAGTCTCTCTTATGCGGTATTAGCTATCGTTTCCAATAGTTANCTCCCCCGCTATGAGGTAGGTTACCTACGCGTTACTCACCCGTTCGCAACTCCTTGAACCGGTGCAAGCACCAGTTCTCAGCGTTCTACTTGCATGTATTAGGCACGCCGCCAGCGTTCGT
>cons0463|4
TCTGGGCCGTGTCTCAGTCCCAGTGTGGCCGATCACCCTCTCAGGTCGGCTATGTATCGTCGCCTTGGTGAGCCTTTACCTCACCAACTAGCTAATACAACGCAGGTCCATCTCATAGTGGAGCAATTGCTCTTTTAAATTACTAACATGCGTTAGTCTCTCTTATGCGGTATTAGCTATCGTTTCCAATAGTTATCCCCCGCTATGAGGTAGGTTACCTACGCGTTACTCACCCGTTCGCAACTCCTTGAACCGGTGCAAGCACCAGTTCTCAGCGATTCTACTTGCATGTATTAGGCACGCCGCCAGCGTTCGAT
>cons0464|4
TCTGGGCCGTGTCTCAGTCCCAGTGTGGCCGATCACCCTCTCAGGTCGGCTATGTATCGTCGCCTTGGTGAGCCTTTACCTCACCAACTAGCTAATACAACGCAGGTCCATCTCATAGTGGAGCAATTGCCCCTTTAAATTACTAACATGCGTTAGTCTCTCTTATGCGGTATTAGCTATCGTTTCCAATAGTTATCCCCCGCTATGAGGTAGGTTACCTACGCGTTACTCACCCGTTCGCAACTCCTTGAACCGGTGCAACACCAGTTCTCAGCGTTCTACTTGCATGTATTAGGCACGCCGCCAGCGTTCGT
>cons0465|4
TCTGGACCGTGTCTCAGTTCCAGTGTGACTGATCATCCTCTCAGACCAGTTACGGATCGTCGCCTTTCGGTAGGCCTTTACCCCACCAACTAGCTAATCCGACCTAGGCTCATCTGATAGCGTGAGGTCCGAAGATCCCCCACTTTCTCCCTCAGGACNTATGCGGTATTAGCGCCCGTTTCCGGACGTTATCCCCCACTACCAGGCAGATTCCTAGGCATTACTCACCCGTCCGCCGCTGAATCCAGGAGCAAGCTCCCTTCATCCGCTCGACTTGCATGTGTTAGGCCTGCCGCCAGCGTTCAAT
>cons0466|4
TCTGGGCCGTGTCTCAGTCCCAGTGTGGCCGATCACCCTCTCAGGTCGGCTATGTATCGTCGCCTTGGTGAGCCTTTACCTCACCAACTAGCTAATACAACGCAGGTCCATCTCATAGTGGAGCAATTGCCCCTTTTAAATTACTAACATGCGTTAGTCTCTCTTATGCGGTATTAGNCTATCGTTTCCAATAGTTATCCCCCGCTATGAGGTAGGTTACCTACGCGTTACTCACCCGTTCGCAACTCCTTGAACCGGTGCAAGCACCAGTTCTCAGCGATTCTACTTGCATGTATTAGGCACGCCGCCAGCGTTCGT
>cons0467|4
TCTGGGCCGTGTCTCAGTCCCAGTGTGGCCGATCACCCTCTCAGGTCGGCTATGTATCGTCGCCTTGGTGAGCCTTTACCTCACCAACTAGCTAATACAACGCAGGTCCATCTCATAGTGGAGCAATTGCCCCTTTTAAATTACTAACATGCGTTAGTCTCTCTTATGCGGTATTAGCTATCGTTCCAATAGTTATCCCCCGCTATGAGGTAGGTTACCTACGCGTTACTCACCCGTTCGCAACTCCTTGAACCGGTGCAAGCACCAGTTCTCAGCGATTCTACTTGCATGTATTCGGCACGCCGCCAGCGTTCGAT
>cons0468|4
TCTGGGCCGTGTCTCAGTCCCAGTGTGGCCGATCNCTCAGGTCGGCTATGTATCGTCGCCTTGGTGAGCCTTTACCTCACCAACTAGCTAATACAACGCAGGTCCATCTCATAGTGGAGCAATTGCCCCTTTAAATTACTAACATGCGTTAGTCTCTCTTATGCGGTATTAGCTATCGTTTCCAATAGTTATCCCCCGCTATGAGGTAGGTTACCTACGCGTTACTCACCCGTTCGCAACTCCTTGAACCGGTGCAAGCACCAGTTCTCAGCGNTTCTACTTGCATGTATTAGGCACGCCGCCAGCGTTCGT
>cons0469|4
TCTGGGCCGTGTCTCAGTCCCAGTGTGGCCGATCACCCTCTCAGGTCGGCTATGTATCGTCGCCTTGGTGAGCCTTTACCTCACCAACTAGCTAATACAACGCAGGTCCATCTCATAGTGGAGCAATTGCCCCTTTAAATTACTAACATGCGTTAGTCTCTCTTATGCGGTATTAGCTATCGTTTCCAATAGTTATCCCCGCTATGAGGTAGGTTACCTACGCGTTACTCACCCTGTTCGCAACTCCTTGAACCGGTGCAAGCACCAGTTCTCAGCGTTCTACTTGCATGTATTAGGCACGCCGCCAGCGTTCGT
>cons0470|4
TCTGGACCGTGTCTCAGTTCCAGTGTGACTGATCATCCTCTCAGACCAGTTACGGATCGTCGCCTTGGTAGGCCTTTACCCCACCAACTAGCTAATCCGACCTAGGCTCATCTGATAGCGTGAGGTCCGAAGATCCCCACTTTCTCCCTCAGGACGTATGCGGTATTAGCGCCCGTTTCCGGACGTTATCCCCCACTACCAGGCAGATTCCTAGGCATTACTCACCCGTCCGCCGCTGAATCCAGGAGCAAGCTCCCTTACATCCGCTCGACTTGCATGTGTTAGGCCTGCCGCCAGCGTTCAAT
>cons0471|4
TCTGGGCCGTGTCTCAGTCCCAGTGTGGCCGATCACCCTCTCAGGTCGGCTATGTATCGTCGCCTTGGTGAGCCTTTACCTCACCAACTAGCTAATACAACGCAGGTCCATCTCATAGTGGAGCAATTGCCCCTTTAAATTACTAACATGCGTTAGTCTCTCTTATGCGGTATTAGCTATCGTTTCCAATAGTTATCCCCGCTATGAGGTAGGTTACCTACGCGTTACTCACCCTGTTCGCAACTCCTTGAACCGGTGCAAGCACCAGTTCTCAGCGATTCTACTTGCATGTATTACGGCACGCCGCCAGCGTTCGAT
>cons0472|4
TCTGGGCCGTGTCTCAGTCCCAGTGTGGCCGATCACCCTCTCAGGTCGGCTATGTATCGTCGCCTTGGTGAGCCTTTACCTCACCAACTAGCTAATACAACGCAGGTCCATCTCATAGTGGAGCAATTGCCCCTTTAAATTACTNACATGCGTTAGTCTCTCTTATGCGGTATTAGCTATCGTTTCCAATAGTTATCCCCCGCTATGAGGTAGGTTACCTACGCGTTACTCACCCGTTCGCAACTCCTTGAACCGGTGCAAGCACCAGTTCTCAGCGTTCTACTTGCATGTATTACGGCACGCCGCCAGCGTTCGAT
>cons0473|4
TCTGGGCCGTGTCTCAGTCCCAGTGTGGCCGATCACCCTCTCAGGTCGCTATGTATCGTCGCCTTGGTGAGCCTTTACCTCACCAACTAGCTAATACAACGCAGGTCCATCTCATAGTGGAGCAATTGCCCCTTTTAAATTACTAACATGCGTTAGTCTCTCTTATGCGGTATTAGCTATCGTTTCCAATAGTTATCCCCCGCTATGAGGTAGGTTACCTACGCGTTACTCGCCCGTTCGCAACTCCTTGAACCGGTGCAAGCACCAGTTCTCAGCGTTCTACTTGCATGTATTAGGCACGCCGCCAGCGTTCGT
>cons0474|4
TCTGGGCCGTGTCTCAGTCCCAGTGTGGCCGATCACCCTCTCAGGTCGGCTATGTATCGTCGTCTTGGTGAGCCTTTACCTCACCAACTAGCTAATACAACGCAGGTCCATCTCATAGTGGAGCAATTGCCCCTTTAAATTACTAACATGCGTTAGTCTCTCTTATGCGGTATTAGCTATCGTTCCAATAGTTATCCCCCGCTATGAGGTAGGTTACCTACGCGTTACTCACCCGTTCGCAACTCCTTGAACCGGTGCAAGCACCAGTTCTCAGCGTTCTACTTGCATGTATTAGGCACGCCGCCAGCGTTCGT
>cons0475|4
TCTGGGCCGTGTCTCAGTCCCAGTGTGGCTGGTCGTCCTCTCAGACCAGCTACTGATCGTCGCCTTGGTAGGCCTTTACCCCACCAACTAGCTAATCAGCCATCGGCCAACCCTATAGCGCGAGGCCCGAAGGTCCCCCGCTTTCATCCGTAGATCGTATGCGGTATTAATCCGGCTTTCGCCGGGCTATCCCCCACTACAGGACATGTTCCGATGTATTACTCACCCGTTCGCCACTCGCCACCAGGTGCAAGCACCCGTGCTGCCGTTCGACTTGCATGTGTAAGGCATGCCGCCAGCGTTCAAT
>cons0476|4
TCTGGGCCGTGTCTCAGTCCCAGTGTGGCCGATCACCCTCTCAGGTCGGCTATGTATCGTCGCCTTGGTGAGCCTTTACCTCACCAACTAGCTAATACAACGCAGGTCCATCTCATAGTGGAGCAATTGCCCCTTTAAATTACTAACATGCGTTAGTCTCTCTTATGCGGTATTAGCTATCGTTTCCAATAGTTATCCCCCGCTATGAGGTAGGTTACCTACGCGTTACTCACCCGTTCGCAACTCCTTGAACCGGTGCAAGCACCAGTTCTCAGCGATTCTACTTGCATGTATTACGGCACGCCGCCAGCGTTCGNT
>cons0477|4
TCTGGACCGTGTCTCAGTTCCAGTGTGACTGATCATCCTCTCAGACCAGTTACGGATCGTCGCCTTGGTAGCCTTTACCCCACCAACTAGCTAATCCGACCTAGGCTCATCTGATAGCGTGAGGTCCGAAGATCCCCCACTTTCTCCCTCAGGACGTATGCGGTATTAGCGCCCGTTTCCGGACGTTATCCCCCACTACCAGGCAGATTCCTAGGCATTACTCACCCGTCCGCCGCTGAATCCAGGAGCAANCTCCCTTCATCCGCTCGACTTCGCATGTGTTAGGCCTGCCGCCAGCGTTCAAT
>cons0478|4
TCTGGGCCGTGTCTCAGTCCCAGTGTGGCCGATCACCCTCTCAGGTCGGCTATGTATCGTCGCCTTGGTGAGCCTTTACCTCACCAACTAGCTAATACAACGCAGGTCCATCTCATAGTGGAGCAATTGCCCCTTTAAATTACTAACATGCGTTAGTCTCTCTTATGCGGTATTAGCTATCGTTTCCAATAGTTATCCCCCGCTATGAGGTAGGTTACCTACGCGTTACTCACCCTGTTCGCAACTCCTTGAACCGGTGCAAGCACCAGTTCTCAGCGTTCTACTTGCATGTATTAGGCACGCCGCCAGCGTTCGT
>cons0479|4
TCTGGGCCGTGTCTCAGTCCCAGTGTGGCCGATCACCCTCTCAGGTCGCTATGTATCGTCGCCTTGGTGAGCCTTTACCTCACCAACTAGCTAATACAACGCAGGTCCATCTCATAGTGGAGCAATTGCCCCTTTTAAATTACTAACATGCGTTAGTCTCTCTTATGCGGTATTAGCTATCGTTTCCAATAGTTATCCCCCGCTATGAGGTAGGTTACCTACGCGTTACTCACCCGTTCGCAACTCCTTGAACCGGTGCAAGCACCAGTTCTCAGCGTTCTACTTGCATGTATTAGGCACGCCGCCAGCGTTNNAT
>cons0480|4
TCTGGGCCGTGTCTCAGTCCCAGTGTGGCTGGTCGTCCTCTCAGACCAGCTACTGATCGTCGCCTTGGTAGGCCTTTACCCCACCAACTAGCTAATCAGCCATCGGCCANCCCTATAGCGCGAGGCCCGAAGGTCCCCCGCTTTCATCCGTGGATCGTATGCGGTATTAATCCGGCTTTCGCCGGGCTATCCCCACTACAGGACATGTTCCGATGTATTACTCACCCGTTCGCCACTCGCCACCAGGTGCAAGCACCCGTGCTGCCGTTCGACTTGCATGTGTAAGGCATGCCGCCAGCGTTCAAT
>cons0481|4
TCTGGACCGTGTCTCAGTTCCAGTGTGACTGATCATCCTCTCAGACCAGTTACGGATCGTCGCCTTGGTAGCCTTTACCCCACCAACTAGCTAATCCGACCTAGGCTCATCTGATAGCGTGAGGTCCGAAGATCCCCCACTTTCTCCCTCAGGACGTATGCGGTATTAGCGCCCGTTCCGGACGTTATCCCCCACTACCAGGCAGATTCCTAGGCATTACTCACCCGTCCGCCGCTGAATCCAGGAGCAAGCTCCCCTCATCCGCTCGACTTGCATGTGTTAGGCCTGCCGCCAGCGTTCAAT
>cons0482|4
TCTGGGCCGTGTCTCAGTCCCAGTGTGGCTGGTCGTCCTCTCAGACCAGCTACTGATCGTCGCCTTGGTAGGCCTTTACCCCACCAACTAGCTAATCAGCCATCGGCCAACCCTATAGCGCGAGGCCCGAAGGTCCCCCGCTTTCATCCGTGGATCGTATGCGGTATTAATCCGGCTTTCGCCGGGCTATCCCCACTCAGGACATGTTCCGATGTATACTCACCCGTTCGCCACTCGCCACCAGGTGCAAGCACCCGTGCTGCCGTTCGACTTGCATGTGTAAGGCATCGCCGCCAGCGTTCAAT
>cons0483|4
TCTGGGCCGTGTCTCAGTCCCAGTGTGGCTGGTCGTCCTCTCAGACCAGCTACTGATCGTCGCCTTGGTAGGCCTTTACCCCACCAACTAGCTAATCAGCCATCGGCCAACCCTATAGCGCGAGGCCCGAAGGTCCCCCGCTTTCATCCGTGGATCGTATGCGGTATTAATCCGGCTTTCGCCGGGCTATCCCCACTACAGGACATGTTCCGATNGTATTACTCACCCGTTCGCCACTCGCCACCAGGTGCAAGCACCCGTGCTGCCGTTCGACTTGCATGTGTAAGGCATGCCGCCAGCGTTCAAT
>cons0484|4
TCTGGGCCGTGTCTCAGTCCCAGTGTGGCTGGTCGTCCTCTCAGACCAGCTACTGATCGTCGCCTTGGTAGGCCTTTACCCCACCAACTAGCTAATCAGCCATCGGCCAACCCTATAGCGCGAGGCCCGAAGGTCCCCCGCTTTCATCCGTGGATCGTATGCGGTATTAATCCGGCTTTCGCCGGGCTATCCCCACCNTACAGACACTGTTCCGATCGNTGATTACTCACCCGTTCGCCACTCGCCACCAGGTGCAAGCACCCGTGCTGCCGTTCGACTTGCATGTGTAAGGCATGCCGCCAGCGTTCAAT
>cons0485|4
TCTGGGCCGTGTCTCAGTCCCAGTGTGGCCGATCACCCTCTCAGGTCGGCTATGTATCGTCGCCTTGGTGAGCCTTTACCTCACCAACTAGCTAATACAACGCAGGTCCATCTCATAGTGGAGCAATTGCCCCTTTTAAATTACTAACATGCGTTAGTCTCTCTTATGCGGTATTAGCTATCGTTTCCAATAGTTATCCCCGCATGAGGTAGGTTACCTACGCGTTACTCACCCGTTCGCAACTCCTTGAACCGGTGCAAGCACCAGTTCTCAGCGNTTCTACTTGCATGTATTAGGCACGCCGCCAGCGTTCGAT
>cons0486|4
TCTGGGCCGTGTCTCAGTCCCAGTGTGGCTGGTCGTCCTCAGACCAGCTACTGATCGTCGCCTTGGTAGGCCTTTACCCCACCAACTAGCTAATCAGCCATCGGCCAACCCTATAGCGCGAGGCCCGAAGGTCCCCCGCTTTCATCCGTGGATCGTATGCGGTATTAATCCGGCTTTCGCCGGGCTATCCCCCACTACAGGACATGTTCCGATGTATTACTCACCCGTTCGCCACTCGCCACCAGGTGCAAGCACCCGTGCTGCCGTTCGACTTGCATGTGTAAGGCATGCCGCCAGCGTTCAAT
>cons0487|4
TCTGGGCCGTGTCTCAGTCCCAGTGTGGCCGATCACCCTCTCAGGTCGGCTATGTATCGTCGCCTTGGTGAGCCTTTACCTCACCAACTAGCTAATACAACGCAGGTCCATCTCATAGTGGAGCAATTGCCCCTTTAAATTACTAACATGCGTTAGTCTCTCTTATGCGGTATTAGCTATCGNTTTCCAATAGTTATCCCCCGCTATGAGGTAGGTTACCTACGCGTTACTCNGCCCGTTCGCAACTCCTTGAACCGGTGCAAGCACCAGTTCTCAGCGATTCTACTTGCATGTATTAGGCACGCCGCCAGCGTTCGT
>cons0488|4
TCTGGGCCGTGTCTCAGTCCCAGTGTGGCCGATCACCCTCTCAGGTCGGCTATGTATCGTCGCCTTGGTGAGCCTTTACCTCACCAACTAGCTAATACAACGCAGGTCCATCTCATAGTGGAGCAATTGCCCCTTTAAATTACTAACATGCGTTAGTCTCTCTTATGCGGTATTAGCTATCGTTTCCAATAGTTATCCCCCGCTATGAGGTAGGTTACCTACGCGTTACTCACCCGTTCGCAACTCCTTGAACCGGTGCAAGCACCAGTTCTCAGCGTTCTACTTGCATGTATTAGGCACGCCGCCAGCGTAACGTNN
>cons0489|4
TCTGGGCCGTGTCTCAGTCCCAGTGTGGCCGATCACCCTCTCAGGTCGGCTATGTATCGTCGCCTTGGTGAGCCTTTACCTCACCAACTAGCTAATACAACGCAGGTCCATCTCATAGTGGANGCAATTGCCCCTTTAAATTACTAACATGCGTTAGTCTCTCTTATGCGGTATTGCTATCGTTTCCAATAGTTATCCCCCGCTATGAGGTAGGTTACCTACGCGTTACTCACCCGTTCGCAACTCCTTGAACCGGTGCAAGCACCAGTTCTCAGCGTTCTACTTGCATGTATTAGGCACGCCGCCAGCGTTCGT
>cons0490|4
TCTGGGCCGTGTCTCAGTCCCAGTGTGGCCGATCACCCTCTCAGGTCGGCTATGTATCGTCGCCTTGGTGAGCCTTTACCTCACCAACTNGCTAATACAACGCAGGTCCATCTCATAGTGGAGCAATTGCCCCTTTAAATTACTAACATGCGTTAGTCTCTCTTATGCGGTATTAGCTATCGTTTCCAATAGTTATCCCCCGCTATGAGGTAGGTTACCTACGCGTTACTCACCCGTTCGCAACTCCTTGAACCGGTGCAAGCACCAGTTCTCAGCGTTCTACTTGCATGTATTGAGGCACGCCGCCAGCGTTCGT
>cons0491|4
TCTGGACCGTGTCTCAGTTCCAGTGTGACTGATCATCCTCTCAGACCAGTTACGGATCGTCGCCTTGGTAGGCCTTTACCCCACCAACTAGCTAATCCGACCTAGGCTCATCTGATAGCGTGAGGTCCGAAGNTCCCCCACTTTCTCCCTCAGGACGTATGCGGTATTAGCGCCCGTTTCCGGACGTTATCCCCACTACCAGGCAGATTCCTAGGCATTACTCACCCGTCCGCCGCTGAATCCAGGAGCAAGCTCCCTCATCCGCTCGACTTGCATGTGTTAGGCCTGCCGCCAGCGTTCAAT
>cons0492|4
TCTGGGCCGTGTCTCAGTCCCAGTGTGGCTGGTCGTCCTCTCAGACCAGCTACTGATCGTCGCCTTGGTAGGCCTTTACCCCACCAACTAGCTAATCAGCCATCGGCCAACCCTATAGCGCGAGGCCCGAAGGTCCCCCGCTTTCATCCGTGGATCGTATGCGGTATTAATCCGGCTTTCGCCGGGCTATCCCCACTACAGGACACTGTTCCGATGNATTACTCACCCGTTCGCCACTCGCCACCAGGTGCAAGCACCCGTGCTGCCGTTCGACTTGCATGTGTAAGGCATGCCGCCAGCGTTCAAT
>cons0493|4
TCTGGGCCGTGTCTCAGTCCCAGTGTGGCTGGTCGTCCTCTCAGACCAGCTACTGATCGTCGCCTTGGTAGGCCTTTACCCCACCAACTAGCTAATCAGCCATCGGCCAACCCTATAGCGCGAGGCCCGAAGATCCCCCGCTTTCATCCGTAGATCGTATGCGGTATTAATCCGGCTTCGCCGGGCTATCCCCCACTACAGGACATGTTCCGATGTATTACTCACCCGTTCGCCACTCGCCACCAGGTGCAAGCACCCGTGCTGCCGTTCGACTTGCATGTGTAAGGCATGCCGCCAGCGTTCAAT
>cons0494|4
TCTGGGCCGTGTCTCAGTCCCAGTGTGGCTGGTCGTCCTCTCAGACCAGCTACTGATCGTCGCCTTGGTGAGCCTTTACCTCACCAACTAGCTAATACAACGCAGGTCCATCTCATAGTGGAGCAATTGCCCCTTTAAATTACTAACATGCGTTAGTCTCTCTTATGCGGTATTAGCTATCGTTTCCAATAGTATCCCCCGCTATGAGGTAGGTTACCTACGCGTTACTCACCCGTTCGCAACTCCTTGAACCGGTGCAAGCACCAGTTCTCAGCGTTCTACTTGCATGTATTAGGCACGCCGCCAGCGTTCGT
>cons0495|4
TCTGGACCGTGTCTCAGTTCCAGTGTGACTGATCATCCTCTCAGACCAGTTACGGATCGTCGCCTTGGTAGGCCTTTACCCCACCAACTAGCTAGTCCGACCTAGGCTCATCTGATAGCGTGAGGTCCGAAGATCCCCCACTTTCTCCCTCAGGACGTATGCGGTATTAGCGCCCGTTTCCGGACGTTATCCCCCACTACCAGGCAGATTCCTAGGCATTACTCACCCGTCCGCCGCTGAATCCAGGAGCAAGCTCCCTTCATCCGCTCGACTTNGCATGTGTTAGGCCTGCCGCCAGCGTTCAAT
>cons0496|4
TCTGGGCCGTGTCTCAGTCCCAGTGTGGCCGATCACCCTCTCAGGTCGGCTATGTATCGTCGCCTTGGTGAGCCTTTACCTCACCAACTAGCTAATACAACGCAGGTCCATCTCATAGTGGAGCAATTGCCCCTTTAAATTACTAACATGCGTTAGTCTCTCTTATGCGGTATTAGCTATCGTTTCCAATAGTTATCCCCGCTATGAGGTAGGTTACCTACGCGTTACTCACCCTGTTCGCAACTCCTTGAACCGGTGCAAGCACCAGTTCTCAGCGTTCTATCTTGCATGTATTACGGCACGCCGCCAGCGTTCGNT
>cons0497|4
TCTGGACCGTGTCTCAGTTCCAGTGTGACTGATCATCCTCTCAGACCAGTTACGGATCGTCGCCTTGGTAGGCCTTTACCCCACCAACTAGCTAATCCGACCTAGGCTCATCTGATAGCGTGAGGTCCGAAGATCCCCCACTTTCTCCCTCAGGACGTATGCGGTATTAGCGCCCGTTTCCGGACGTTATCCCCCACTACCAGGCAGATTCCTAGGCATTACTCACCCGTCCGCCGCTGAATCCAGGAGCAAGCTCCCTTCATCCGCTCGACTTGCATGTGTTAGGCCTGCCGCCGGCGTTCAAT
>cons0498|4
TCTGGACCGTGTCTCAGTTCCAGTGTGACTGATCATCCTCTCAGACCAGTTACGGATCGTCGCCTTGGTAGGCCTTTACCCCACCAACTAGCTAATCCGACCTAGGCTCATCTGATAGCGTGAGGTCCGAAGATCCCCCACTTTCTCCCTCAGGACGTATGCGGTATTAGCGCCCGTTTCCGGACGTTATCCCCACTACCAGGCAGATTCCAGGCATTACTCACCCGTCCGCNGCTGAATCCAGGAGCAAGCTCCCTTCATCCGCTCGANTTGCATGTGTTAGGCCTGCCGCCAGCGTTCAAT
>cons0499|4
TCTGGGCCGTGTCTCAGTCCCAGTGTGGCCGATCACCCTCTCAGGTCGGCTATGTATCGTCGCCTTGGTGAGCCTTTACCTCACCAACTAGCTAATACAACGCAGGTCCATCTCATAGTGGAGCAATTGCCCCTTTAAATTACTAACATGCGTTAGTCTCTCTTATGCGGTATTAGCTATCGTTTCCNAATAGTTATCCCCCGCTATGAGGTAGGTTACCTACGCGTTACTCACCCGTTCGCAACTCCTTGAACCGGTGCAAGCACCAGTTCTCAGCGTTCTACTTGCATGTATTAGGCTACGCCGCCAGCGTTCGT
>cons0500|4
TCTGGACCGTGTCTCAGTTCCAGTGTGACTGATCATCCTCTCAGNACCAGTTACGGATCGTCGCCTTGGTAGGCCTTTACCCCACCAACTAGCTAATCCGACCTAGGCTCATCTGATAGCGTGAGGTCCGAAGATCCCCCACTTTCTCCCTCAGGACGTATGCGGTATTAGCGCCCGTTTCCGGACGTTATCCCCCACTACCAGGCAGATTCCTCAGGCATTACTCACCCGTCCGCCGCTGAATCCAGGANGCAAGCTCCCTTCATCCGCTCGACTTGCATGTGTTAGGCCTGCCGCCAGCGTTCAAT
>cons0501|4
TCTGGGCCGTGTCTCAGTCCCAGTGTGGCTGGTCGTCCTCTCAGACCAGCTACTGATCGTCGCCTTGGTAGGCCTTTACCCCACCAACTAGCTAATCAGCCATCGGCCAACCCTATAGCGCGAGGCCCGAAGGTCCCCCGCTTTCATCCGTGGATCGTATGCGGTATTAATCCGGCTTTCGCCGGGCTATCCCCACTACAGGACATGTTCCGATGTATTACTCACCCGTTCGCCACTCGCCACCAGGTGCAAGCACCCGTGCTGCCGTTCGACTTGCATGTGTAACGGCATGCCGACCAGCGTTCAAT
>cons0502|4
TCTGGGCCGTGTCTCAGTCCCAGTGTGGCTGGTCGTCCTCTCAGACCNGCTACTGATCGTCGCCTTGGTAGGCCTTTACCCCACCAACTAGCTAATCAGCCATCGGCCAACCCTATAGCGCGAGGCCCGAAGGTCCCCCGCTTTCATCCGTGGATCGTATGCGGTATTAATCCGGCTTTCGCCGGGCTATCCCCCACTACAGGACATGTTCCGATGTATTACTCACCCGTTCGCCACTCGCCACCAGGTGCAAGCACCCGTGCTGCCGTTCGACTTGCATGTGTAAGGCATCGCCGCCAGCGTTCAAT
>cons0503|4
TCTGGACCGTGTCTCAGTTCCAGTGTGACTGATCATCCTCTCAGNACCAGTTACGGATCGTCGCCTTGGTAGGCCTTTACCCCACCAACTAGCTAATCCGACCTAGGCTCATCTGATAGCGTGACGGTCCGAAGATCCCCCACTTTCTCCCTCAGGACGTATGCGGTATTAGCGCCCGTTTCCGGACGTTATCCCCCACTACCAGGCAGATTCCTAGGCATTACTCACCCGTCCGCCGCTGAATCCAGGAGCAAGCTCCCTTCATCCGCTCGACTTGCATGTGTTAGGCCTGCCGCCAGCGTTCAAT
>cons0504|4
TCTGGACCGTGTCTCAGTTCCAGTGTGACTGATCATCCTCTCAGACCAGTTACGGATCGTCGCCTTGGTAGGCCTTTACCCCACCAACTAGCTAATCCGACCTAGGCTCATCTGATAGCGCGAGGTCCGAAGATCCCCCACTTTCTCCCTCAGGACGTATGCGGTATTAGCGCCCGTTTCCGGACGTTATCCCCCACTACCAGGCAGATTCCTAGGCATTACTCACCCGTCCGCCGCTGAATCCAGGAGCAAGCTCCCTTCATCCGCTCGACTTGCATGTGTTAGGCCTGCCGCCAGCGTTCAAT
>cons0505|4
TCTGGGCCGTGTCTCAGTCCCAGTGTGGCCGATCACCCTCTCAGGTCGGCTATGTATCGTCGCCTTGGTGAGCCTTTACCTCACCAACTAGCTAATACAACGCAGGTCCATCTCATAGTGGAGCAATTGCCCCTTTAAATTACTAACATGCGTTAGTCTCTCTTATGCGGTATTAGCTATCGTTCCAATAGTTATCCCCCGCTATGAGGTAGGTTACCTACGCGTTACTCACCCGTTCGCAACTCCTTGAACCGGTGCAAGCACCAGTTCTCAGCGATTCTACTTGCATGTATTAGGCACGCCGCCAGCGTTCGAT
>cons0506|4
TCTGGGCCGTGTCTCAGTCCCAGTGTGGCCGATCACCCTCTCAGGTCGGCTATGTATCGTCGCCTTGGTGAGCCTTTACCTCACCAACTAGCTAATACAACGCAGGTCCATCTCATAGTGGAGCAATTGCCCCTTTTAAATTACTAACATGCGTTAGTCTCTCTTATGCGGTATTAGCTATCGTTTCCAATAGTTATCCCCGCTATGGGGTAGGTTACCTACGCGTTACTCACCCGTTCGCAACTCCTTGAACCGGTGCAAGCACCAGTTCTCAGCGTTCTACTTGCATGTATTAGGCACGCCGCCAGCGTTCGT
>cons0507|4
TCTGGGCCTGTCTCAGTCCCAGTGTGGCCGATCACCCTCTCAGGTCGCTATGTATCGTCGCCTTGGTGAGCCTTTACCTCACCAACTAGCTAATACAACGCAGGTCCATCTCATAGTGGAGCAATTGCCCCTTTAAATTACTAACATGCGTTAGTCTCTCTTATGCGGTATTAGCTATCGTTTCCAATAGTTATCCCCCGCTATGAGGTAGGTTACCTACGCGTTACTCACCCGTTCGCAACTCCTTGAACCGGTGCAAGCACCAGTTCTCAGCGTTCTACTTGCATGTATTAGGCACGCCGCCAGCGTTCGT
>cons0508|4
TCTGGGCCGTGTCTCAGTCCCAGTGTGGCCGATCACCCTCTCAGGTCGGCTATGTATCGTCGCCTTGGTGAGCCTTTACCTCACCAACTAGCTAATACAACGCAGGTCCATCTCATAGTGGAGCAATTNGCCCTTTAAATTACTAACATGCGTTAGTCTCTCTTATGCGGTATTAGCTATCGTTTCCAATAGTTATCCCCGCTATGAGGTAGGTTACCTACGCGTTACTCACCCGTTCGCAACTCCTTGAACCGGTGCAAGCACCAGTTCTCTAGCGTTCTACTTGCATGTATTNCGGCACGCCGCCAGCGTTCGAT
>cons0509|4
TCTGGGCCGTGTCTCAGTCCCAGTGTGGCCGATCACCCTCTCAGGTCGCTATGTATCGTCGCCTTGGTGAGCCTTTACCTCACCAACTAGCTAATACAACGCAGGTCCATCTCATAGTGGAGCAATTGCCCCTTTAAATTACTAACATGCGTTAGTCTCTCTTATGCGGATATTAGCTATCGTTTCCAATAGTTATCCCCCGCTATGAGGTAGGTTACCTACGCGTTACTCACCCGTTCGCAACTCCTTGAACCGGTGCAAGCACCAGTTCTCAGCGTTCTANCTTGCATGTATTAGGCACGCCGCCAGCGTTCGT
>cons0510|4
TCTGGGCCGTGTCTCAGTCCCAGTGTGGCCGATCACCCTCTCAGGTCGGCTATGTATCGTCGCCTTGGTGAGCCTTTACCTCACCAACTAGCTAATACAACGCAGGTCCATCTCATAGTGGAGCAATTGCCCCTTTAAATTACTAACATGCGTTAGTCTCTCTTATGCGGTATTAGCTATCGTTTCCAATAGTTATCCCCGCTATGAGGTAGGTTACCTACGCGTTACTCACCCGTTCGCAACTCCTTGAACCGGTGCAAGCACCAGTTCTCAGCGTTCTACTTGCATGTATTAGGCACGCCGCCGAGCGTTCGAT
>cons0511|4
TCTGGGCCGTGTCTCAGTCCCAGTGTGGCCGATCACCCTCTCAGGTCGGCTATGTATCGTCGCCTTGGTGAGCCTTTACCTCACCAACTAGCTAATACAACGCAGGTCCATCTCATAGTGGAGCAATTGCCCCTTTAAATTACTAACATGCGTTAGTCTCTCTTATGCGGTATTAGCTNATCGTTCCAATAGTTATCCCCCGCTATGAGGTAGGTTACCTACGCGTTACTCACCCGTTCGCAACTCCTTGAACCGGTGCAAGCACCAGTTCTCAGCGATTCTACTTGCATGTATTAGGCACGCCGCCAGCGTTCGATNNN
>cons0512|4
TCTGGGCCGTGTCTCAGTCCCAGTGTGGCTGGTCGTCCTCTCAGACCAGCTACTGATCGTCGCCTTGGTAGGCCTTTACCCCACCAACTAGCTAATCAGCCATCGGCCAACCCTATAGCGCGAGGCCCGAAGGTCCCCCGCTTTCATCCGTGGATCGTATGCGGTATTAATCCGGCTTTCGCCGGGCTANTCCCCACTACAGGTACACTGTTCCGATCGTNATTACTCACCCGTTCGCCACTCGCCACCAGGTGCAAGCACCCGTGCTGCCGTTCGACTTGCATGTGTAAGGCATGCCGCCAGCGTTCAAT
>cons0513|4
TCTGGGCCGTGTCTCAGTCCCAGTGTGGCCGATCACCCTCTCAGGTCGGCTATGTATCGTCGCCTTGGTGAGCCTTTACCTCACCAACTAGCTAATACAACGCAGGTCCATCTCATAGTGGAGCAATTGCCCCTTTAAATTACTAACCATGCGTTAGTCTCTCTTATGCGGTATTAGCTATCGTTTCCAATAGTTATCCCCCGCTATGAGGTAGGTTACCTACGCGTTACTCACCCGTTCGCAACTCCTTGAATCCGGTGCAAGCACCAGTTCTCAGCGATTCTACTTGCATGTATTAGGCACGCCGCCAGCGTTCGT
>cons0514|4
TCTGGGCCGTGTCTCAGTCCCAGTGTGGCCGATCACCCTCTCAGGTCGGCTATGTATCGTCGCCTTGGTGAGCCTTTACCTCACCAACTAGCTAATACAACGCAGGTCCATCTCATAGTGGAGCAATTGCCCCTTTAAATTACTAACATGCGTTAGTCTCTCTATGCGGTATTAGCTATCGTTTCCAATAGTTATCCCCCGCTATGAGGTAGGTTACCTACGCGTTACTCACCCGTTCGCAACTCCTTGAACCGGTGCAAGCACCAGTTCTCAGCGTTCTACTTGCATGTCTTACGGCACGCCGCCAGCGTTGT
>cons0515|4
TCTGGGCCGTGTCTCAGTCCCAGTGTGGCCGATCACCCTCTCAGGTCGCTATGTATCGTCGCCTTGGTGAGCCTTTACCTCACCAACTAGCTAATACAACGCAGGTCCATCTCATAGTGGAGCAATTCGCCCCTTTAAATTACTAACATGCGTTAGTCTCTCTTATGCGGATATTAGCTATCCGTTTCCAATAGTTATCCCCCGCTATGAGGTAGGTTACCTACGCGTTACTCACCCGTTCGCAACTCCTTGAACCGGTGCAAGCACCAGTTCTCAGCGTTCTACTTGCATGTATTAGGCACGCCGCCAGCGTTCGT
>cons0516|4
TCTGGACCGTGTCTCAGTTCCAGTGTGACTGATCATCCTCTCAGACCAGTTACGGATCGTCGCCTTGGTAGGCCTTTACCCCACCAACTAGCTAATCCGACCTAGGCTCATCTGATAGCGTGAGGTCCGAAGATCCCCCACTTTCTCCCTCAGGACGTATGCGGTATTAGCGCCCGTTTCCGGACGTTATCCCCCACTACCAGGCAGATTCCTAGGCATTACTCACCCGTCCGCCGCTGAATCCAGGAGCAAGCTCCNTTCATCCGCTCGACTTGCATGTGTTAGGCCTGCCGCCAGCGTTCAAT
>cons0517|4
TCTGGGCCGTGTCTCAGTCCCAGTGTGGCCGATCACCCTCTCAGGTCGGCTATGTATCGTCGCCTTGGTGAGCCTTTACCTCACCAACTAGCTAATACAACGCAGGTCCATCTCATAGTGGAGCAATTGCCCCTTTTAAATTACTAACGTGCGTTAGTCTCTCTTATGCGGTATTAGCTATCGTTTCCAATAGTTATCCCCCGCTATGAGGTAGGTTACCTACGCGTTACTCACCCGTTCGCAACTCCTTGAACCGGTGCAAGCACCAGTTCTCAGCGTTCTACTTGCATGTATTAGGCACGCCGCCAGCGTTCGT
>cons0518|4
TCTGGGCCGTGTCTCAGTCCCAGTGTGGCCGATCACCCTCTCAGGTCGGCTATGTATCGTCGCCTTGGTGAGCCTTTACCTCACCAACTAGCTAATACAACGCAGGTCCATCTCATAGTGGAGCAATTGCCCCTTTAAATTACTAACATGCGTTAGTCTCTCTTATGCGGTATTAGCTATCGTTCCAATAGTTATCCCCCGCTATGAGGTAGGTTACCTACGCGTTACTCACCCGTTCGCAACTCCTTGAACCGGTGCAAGCACCAGTTCTCAGCGTTCTANCTTGCATGTATTCGGCAGCCGCCAGCGTTCGT
>cons0519|4
TCTGGGCCGTGTCTCAGTCCCAGTGTGGCCGATCACCCTCTCAGGTCGGCTATGTATCGTCGCCTTGGTGAGCCTTTACCTCACCAACTAGCTAATACAACGCAGGTCCATCTCATAGTGGAGCAATTGCCCCTTTAAATTACTAACATGCGTTAGTCTCTCTTATGCGGTATTAGCTATCGTTTCCAATAGTTATCCCCCGCTATGGGGTAGGTTACCTACGCGTTACTCACCCGTTCGCAACTCCTTGAACCGGTGCAAGCACCAGTTCTCAGCGTTCTACTTGCATGTATTAGGCACGCCGCCAGCGTTCGTN
>cons0520|4
TCTGGGCCGTGTCTCAGTCCCAGTGTGGCCGATCACCCTCTCAGGTCGGCTATGTATCGTCGCCTTGGTGAGCCTTTACCTCACCAACTAGCTAATACAACGCAGGTCCATCTCATAGTGGAGCAATTGCCCCTTTAAATTACTAACATGCGTTAGTCTCTCTTGTGCGGTATTAGCTATCGTTTCCAATAGTTATCCCCGCTATGAGGTAGGTTACCTACGCGTTACTCACCCGTTCGCAACTCCTTGAACCGGTGCAAGCACCAGTTCTCAGCGTTCTACTTGCATGTATTAGGCACGCCGCCAGCGTTCGN
>cons0521|4
TCTGGACCGTGTCTCAGTTCCAGTGTGACTGATCATCCTCTCAGNACCAGTTACGGATCGTCGCCTTGGTAGGCCTTTACCCCACCAACTAGCTAATCCGACCTAGGCTCATCTGATAGCGTGAGGTCCGAAGATCCCCACTTTCTCCCTCAGGACGTATGCGGTATTAGCGCCCGTTTCCGGACGTTATCCCCACTACCAGGCAGATTCCTAGGCATTACTCACCCGTCCGCCGCTGAATCCAGGAGCAAGCTCCCTCATCCGCTCGACTTGCATGTGATTAGGCCTGCCGCCAGCGTTCAAT
>cons0522|4
TCTGGGCCGTGTCTCAGTCCCAGTGTGGCCGATCACCCTCTCAGGTCGGCTATGTATCGTCGCCTTGGTGAGCCTTTACCTCACCAACTAGCTAATACAACGCAGGTCCATCTCATAGTGGAGCAATTGCCCCTTTAAATTACTAACATGCGTTAGTCTCTCTTATGCGGTATTAGCTATCGTTTCCAATAGTTATCCCCCGCTATGAGGTAGGTTACCTACGCGTTACTCACCCTGTTCGCAACTCCTTGAANCCGGTGCAAGCACCAGTTCTCAGCGATTCTATCTTGCATGTATTAGGCACGCCGCCAGCGTTCGT
>cons0523|4
TCTGGACCGTGTCTCAGTTCCAGTGTGACTGATCATCCTCTCAGACCAGTTACGGATCGTCGCCTTGGTAGGCCTTTACCCCACCAACTAGCTAATCTGACCTAGGCTCATCTGATAGCGTGAGGTCCGAAGATCCCCCACTTTCTCCCTCAGGACGTATGCGGTATTAGCGCCCGTTTCCGGACGTTATCCCCCACTACCAGGCAGATTCCTAGGCATTACTCACCCGTCCGCCGCTGAATCCAGGAGCAAGCTCCCTTCATCCGCTCGACTTGCATGTGTTAGGCCTGCCGCCAGCGTTCAAT
>cons0524|4
TCTGGGCCGTGTCTCAGTCCCAGTGTGGCTGGTCGTCCTCTCAGACCAGCTACTGATCGTCGCCTTGGTAGGCCTTTACCCCACCAACTAGCTAATCAGCCATCGGCCAACCCTATAGCGCGAGGCCCGAAGGTCCCCCGCTTTCATCCGTGGATCGTATGCGGTATTAATCCGGCTTTCGCCGGGCTATCCCCCACTACAGGACATGTTCCGATGTATTACTCACCCGTTCGTCACTCGCCACCAGGTGCAAGCACCCGTGCTGCCGTTCGACTTGCATGTGTAGGCATGCCGCCAGCGTCAAT
>cons0525|4
TCTGGGCCGTGTCTCAGTCCCAGTGTGGCCGATCACCCTCTCAGGTCGGCTATGTATCGTCGCCTTGGTGACCTTTACCTCACCAACTAGCTAATACAACGCAGGTCCATCTCATAGTGGAGCAATTGCCCCTTTTAAATTACTAACATGCGTTAGTCTCTCTTATGCGGTATTAGCTATCGTTTCCAATAGTTATCCCCCGCTATGAGGTAGGTTACCTACGCGTTACTCACCCGTTCGCAACTCCTTGAACCGGTGCAAGCACCAGTTCTCAGCGTTCTACTTGCATGTATTAGGCACGCCGCCAGCGTTCGNT
>cons0526|4
TCTGGGCCGTGTCTCAGTCCCAGTGTGGCCGATCACCCTCTCAGGTCGGCTATGTATCGTCGCCTTGGTGAGCCTTTACCTCACCAACTAGCTAATACAACGCAGGTCCATCTCATAGTGGAGCAATTGCCCCTTTAAATTACTAACATGCGTTAGTCTCTCTTATGCGGTATTAGCTATCGTTTCCAATAGTTATCCCCCGCTATGAGGTAGGTTACCTACGCGTTACTCACCCGTTCGCAACTCCTTGAACCGGTGCAAGCACCAGTTCTCAGCGATTCTACTTGCATGTATTAGGCACGCCGCCAGCGTTCGNT
>cons0527|4
TCTGGACCGTGTCTCAGTTCCAGTGTGACTGATCATCCTCTCAGACCAGTTACGGATCGTCGCCTTGGTAGGCCTTTACCCCACCAACTAGCTAACTCCGACCTAGGCTCATCTGATAGCGTGAGGTCCGAAGATCCCCACTTTCTCCCTCAGGACGTATGCGGTATTAGCGCCCGTTTCCGGACGTTATCCCCACTACCAGGCAGATTCCTAGGCATTACTCACCCGTCCGCCGCTGAATCCAGGAGCAAGCTCCCTCATCCGCTCGACTTGCATGTGTTAGGCCTGCCGCCAGCGTTCAAT
>cons0528|4
TCTGGGCCGTGTCTCAGTCCCAGTGTGGCTGGTCGTCCTCTCAGACCAGCTACTGATCGTCGCCTTGGTAGGCCTTTACCCCACCAACTAGCTAATCAGCCATCGGCCAACCCTATAGCGCGAGGCCCGAAGGTCCCCCGCTTTCATCCGTGGATCGTATGCGGTATTAATCCGGCTTTCGCCGGGCTATCCCCACTACAGGACATGTTCCGATGTATTACTCACCCGTTCGCCACTCGCCACCAGGTGCAAGCACCCGTGCTGCCGTTCGACTTGCATGTGTAAGGCATCGCCGACCAGCGATTCAAT
>cons0529|4
TCTGGACCGTGTCTCAGTTCCAGTGTGACTGATCATCCTCTCAGACCAGTTACGGATCGTCGCCTTGGTAGGCCTTTACCCCACCAACTAGCTAATCCGACCTAGGCTCATCTGATAGCGTGAGGTCCGAAGATCCCCCACTTTCTCCCTCAGGACGTATGCGGTATTAGCGCCCGTTTCCGGACGTTATCCCCCCTACCAGGCAGATTCCTAGGCATTACTCACCCGTCCGCCGCTGAATCCAGGAGCAAGCTCCCTTCATCCGCTCGACTTGCATGTGTTAGGCCTGCCGCCAGCGTTCAAT
>cons0530|4
TCTGGACCGTGTCTCAGTTCCAGTGTGACTGATCATCCTCTCAGACCAGTTACGGATCGTCGCCTTGGTAGGCCTTTACCCCACCAACTAGCTAATCCGACCTAGGCTCATCTGATAGCGTGAGGTCCGAAGATCCCCCACTTTCTCCCTCGGACGTATGCGGTATTAGCGCCCGTTTCCGGACGTTATCCCCCACTACCAGGCAGATTCCTAGGCATTACTCACCCGTCCGCCGCTGAATCCAGGAGCAAGCTCCCTTCATCCGCTCGACTTGCATGTGTTAGGCCTGCCGCCAGCGTTCAAT
>cons0531|4
TCTGGGCCGTGTCTCAGTCCCAGTGTGGCCGATCACCCTCTCAGGTCGGCTATGTATCGTCGCCTTGGTGAGCCTTTACCTCACCAACTAGCTAATACAACGCAGATCCATCTCATAGTGGAGCAATTGCCCCTTTAAATTACTAACATGCGTTAGTCTCTCTTATGCGGTATTAGCTATCGTTTCCAATAGTTATCCCCCGCTATGAGGTAGGTTACCTACGCGTTACTCACCCGTTCGCAACTCCTTGAACCGGTGCAAGCACCAGTTCTCAGCGTTCTACTTGCATGTATTAGGCACGCCGCCAGCGTTCGT
>cons0532|4
TCTGGGCCGTGTCTCAGTCCCAGTGTGGCCGATCACCCTCTCAGGTCGGCTATGTATCGTCGCCTTGGTGAGCCTTTACCTCACCAACTAGCTAATACAACGCAGGTCCATCTCATAGTGGAGCAATTGCCCCTTTTAAATTACTAACATGCGTTAGTCTCTCTTATGCGGTATTAGCTATCGTTTCCAATAGTTATCCCCCGCTATGAGGTAGGTTACCTACGCGTTACTCACCCGTTCGCAACTCCTTCGAACCGGTGCAAGCACCAGTTCTCAGCGTTCTATCTTGCATGTATTANGGCACGCCGCCAGCGTTCGNT
>cons0533|3
TCTGGGCCGTGTCTCAGTCCCAGTGTGGCCGATCACCCTCTCAGGTCGGCTATGTATCGTCGCCTTGGTGAGCCTTTACCTCACCAACTAGCTAATACAACGCAGGTCCATCTCATAGTGGAGCAATTGCCCCTTTTAAATTACTAACATGCGTTAGTCTCTCTTATGCGGTATTAGCTATCGTTTCCAATAGTTATCCCCCGCATGAGGTAGGTTACCTACGCGTTACTCACCCGTTCGCAACTCCTTGAACCGGTGCAAGCACCAGTTCTCAGCGTTCTACTTGGCATGTATTACGGCAGCCGCCAGCGTTCGT
>cons0534|3
TCTGGGCCGTGTCTCAGTCCCAGTGTGGCCGATCACCCTCTCAGGTCGGCTATGTATCGTCGCCTTGGTGAGCCTTTACCTCACCAACTAGCTAATACAACGCAGGTCCATCTCATAGTGGAGCAATTCGCCCCTTTAAATTACTAACATGCGTTAGTCTCTCTTATGCGGTATTAGCTATCCGTTTCCAATAGTTATCCCCCGCTATGAGGTAGGTTACCTACGCGTTACTCACCCGTTCGCAACTCCTTGAACCGGTGCAAGCACCAGTTCTCAGCGTTCTATCTTGGCATGTATTAGGCACGCCGCCAGGCGATTCGAT
>cons0535|3
TCTGGACCGTGTCTCAGTTCCAGTGTGACTGATCATCCTCTCAGACCAGTTACGGATCGTCGCCTTGGTAGGCCTTTACCCCACCAACTAGCTAATCCGACCTAGGCTCATCTGATAGCGTGACGGTCCGAAGATCCCCCACTTTCTCCCTCAGGACGTATGCGGTATTAGCGCCCGTTTCCGGACGTTATCCCCCACTACCAGGCAGATTCCTCAGGCATTACTCACCCGTCCGCCGCTGAATCCAGGAGCAAGCTCCCTTCATCCGCTCGATTCGCATGTGTTAGGCCTGCCGCCAGCGTTCAAT
>cons0536|3
AGTCTGGGCCGTGTCTCCAGTCCCAGTGCGGCCGATCACCCTCTCAGGTCGGCTATGTATCGTCGCCTTGGTGAGCCTTTACCTCACCAACTAGCTAATACAACGCAGGTCCATCTCATAGTGGAGCAATTGCCCCTTTTAAATTACTAACATGCGTTAGTCTCTCTTATGCGGTATTAGCTATCGTTTCCAATAGTTATCCCCCGCTATGAGGTAGGTTACCTACGCGTTACTCACCCGTTCGCAACTCCTTGAACCGGTGCAAGCACCAGTTCTCAGCGTTCTACTTGCATGTATTAGGCACGCCGCCACGTTCGT
>cons0537|3
TCTGGGCCGTGTCTCAGTCCCAGTGTGGCCGATCACCCTCTCAGGTCGGCTATGTATCGTCGCCTTGGTGAGCCTTTACCTCACCAACTAGCTAATACAACGCAGGTCCATCTCATAGTGGAGCAATTGCCCCTTTTAAATTACTAACATGCGTTAGTCTCTCTTATGCGGTATTAGCTATCGTTTCCAATAGTTATCCCCCGCTATGAGGTAGGTTACCTACGCGTTACTCACCCGTTCGCAACTCCTTGAACCGGTGCAAGCACCAGTTCTCAGCGTTCTACTTGCATGTATTCGGCACGCCGCCAGCGTTCGAT
>cons0538|3
TCTGGGCCGTGTCTCAGTCCCAGTGTGGCTGGTCGTCCTCTCAGACCAGCTACTGATCGTCGCCTTGGTAGGCCTTTACCCCACCAACTAGCTAATCAGCCATCGGCCAACCCTATAGCGCGAGGCCCGAAGGTCCCCCGCTTTCATCCGTGGATCGTATGCGGTATTAATCCGGCTTTCGCCGGGCTATCCCCCACTACAGGACATGTTCCGATGTATTACTCACCCGTTCGCCACTCGCCACCAGGTGCAAGCACCCGTGCTGCCGTTCGACTTGCATGTGTAAGGCAGTGCCGCCAGCGTCAAT
>cons0539|3
TCTGGACCGTGTCANTGTCCAGTGTGACTGATCATCCTCTCAGACCAGTTACGGATCGTCGCCTTGGTAGGCCTTTACCCCACCAACTAGCTAATCCGACCTAGGCTCATCTGATAGCGTGAGGTCCGAAGATCCCCCACTTTCTCCCTCAGGACGTATGCGGTATTAGCGCCCGTTTCCGGACGTTATCCCCCACTACCAGGCAGATTCCTAGGCATTACTCACCCGTCCGCCGCTGAATCCAGGAGCAAGCTCCCTTCATCCGCTCGACTTGCATGTGTTAGGCCTGCCGCCAGCGTTCAAT
>cons0540|3
TCTGGGCCGTGTCTCAGTCCCAGTGTGGCCGATCACCCTCTCAGGTCGGCTATGTATCGTCGCCTTGGTGAGCCTTTACCTCACCAACTAGCTAATACAACGCAGGTCCATCTCATAGTGGAGCAATTGCCCCTTTTAAATTACTAACCATGCGTTAGTCTCTCTTATGCGGTATTAGCTATCGTTTCCAATAGTTATCCCCCGCTATGAGGTAGGTTACCTACGCGTTACTCACCCGTTCGCAACTCCTTGAACCGGTGCAAGCACCAGTTCTCAGCGTTCTACTTGCATGTATTAGGCACGCCGCCAGCTGTTCGT
>cons0541|3
TCTGGGCCGTGTCTCAGTCCCAGTGTGGCCGATCACCCTCTCAGGTCGGCTATGTATCGTCGCCTTGGTGAGCCTTTACCTCACCNAACTAGCTAATACAACGCAGGTCCATCTCATAGTGGAGCAATTGCCCCTTTTAAATTACTAACATGCGTTAGTCTCTCTTATGCGGTATTAGCTATCGTTTCCAATAGTTATCCCCCGCTATGAGGTAGGTTACCTACGCGTTACTCACCCGTTCGCAACTCCTTGAANCGGTGCAAGCACCAGTTCTCAGCGTTCTACTTGCATGTATTAGGCACGCCGCCAGCGTTCGT
>cons0542|3
TCTGGGCCGTGTCTCAGTCCCAGTGTGGCCGATCACCCTCTCAGGTCGGCTATGTATCGTCGCCTTGGTGAGCCTTTACCTCACCAACTAGCTAATACAACGCAGGACCATCTCATAGTGGAGCAATTGCCCCTTTTAAATTACTAACATGCGTTAGTCTCTCTTATGCGGTATTAGCTATCGTTTCCAATAGTTATCCCCCGCTATGAGGTAGGTTACCTACGCGTTACTCACCCGTTCGCAACTCCTTGAACCGGTGCAAGCACCAGTTCTCAGCGTTCTACTTGCATGTATTAGGCACGCCGCCAGCGTTCGAT
>cons0543|3
TCTGGGCCGTGTCTCAGTCCCAGTGTGGCCGATCACCCTCTCAGGTCGGCTATGTATCGTCGCCTTGGTGAGCCTTTACCTCACCAACTAGCTAATACAACGCAGGTCCATCTCATAGTGGAGCAATTGCCCCTTTAAATTACTAACCATGCGTTAGTCTCTCTTATGCGGTATTAGCTATCGTTCCAATAGTTATCCCCCGCATGAGGTAGGTTACCTACGCGTTACTCACCCGTTCGCAACTCCTTGAACCGGTGCAAGCACCAGTTCTCAGCGATTCTACTTGCATGTATTAGGCAGCCGCCAGCGTTCGAT
>cons0544|3
TCTGGGCCGTGTCTCAGTCCCAGTGTGGCCGATCACCCTCTCAGGTCGGCTATGTATCGTCGCCTTGGTGAGCCTTTACCTCACCAACTAGCTAATACAACGCAGGTCCATCTCATAGTGGAGCAATTGCCCCTTTAAATTACTAACAATGCGTTAGTCTCTCTTATGCGGTATTAGCTATCGTTTCCAATAGTTATCCCCCGCTATGAGGTAGGTTACCTACGCGTTACTCACCCTGTTCGCAACTCCTTGAACCGGTGCAAGCACCAGTTCCTCAGCGATTCTATCTTGGCCATGTATTACGGCTACGCCGCCAGCGTTCGAT
>cons0545|3
TCTGGGCCGTGTCTCAGTCCCAGTGTGGCCGATCACCCTCTCAGGTCGCTATGTATCTCGCCTTGGTGAGCCTTTACCTCACCAACTAGCTAATACAACGCAGGTCCATCTCATAGTGGAGCAATTGCCCCTTTTAAATTACTAACATGCGTTAGTCTCTCTTATGCGGTATTAGCTATCGTTTCCAATAGTTATCCCCCGCTATGAGGTAGGTTACCTACGCGTTACTCACCCGTTCGCAACTCCTTGAACCGGTGCAAGCACCAGTTCTCAGCGTTCTACTTGCATGTATTAGGCACGCCGCCAGCGTTCGT
>cons0546|3
TCTGGGCCGTGTCTCAGTCCCAGTGTGGCCGATCACCCTCTCAGGTCGGCTATGTATCGTCGCCTTGGTGAGCCTTTACCTCACCAACTAGCTAATACAACGCAGGTCCATCTCATAGTGGAGCAATTGCCCCTTTAAATTACTAACATGCGTTAGTCTCTCTTATGCGGTATTAGCTATCGTTTCCAATAGTTATCCCCGCTATGAGGTAGGTTACCTACGCGTTACTCACCCGTTCGCAACTCCTTGAACCGGTGCAAGCACCAGTTCTCAGCGTTCTACTTGCATGTATTAGGCACGCCGCCAGCGTTCGAT
>cons0547|3
TCTGGGCCGTGTCTCAGTCCCAGTGTGGCCGATCACCCTCTCAGGTCGGCTATGTATCGTCGCCTTGGTGAGCCTTTACCTCACCAACTAGCTAATACAACGCAGGTCCATCTCATAGTGGAGCAATTGCCCCTTTAAATTACTAACCATGCGTTAGTCTCTCTTATGCGGTATTAGCTATCGTTTCCAATAGTTATCCCCCGCTATGAGGTAGGTTACCTACGCGTTACTCACCCGTTCGCAACTCCTTGAACCGGTGCAAGCACCAGTTCTCAGCGTTCATACTTGCATGTCATTAGGCACGCCGCCAGCGTTCGAT
>cons0548|3
TCTGGGCCGTGTCTCAGTCCCAGTGTGGCCGATCACCCTCTCAGGTCGGCTATGTATCGTCGCCTTGGTTGACGCCTTTACCTCACCAACTAGCTAATACAACGCAGGTCCATCTCATACGTGGAGCTAATTCGCCCCTTTAAATTACTTAACATGCGTTAGTCTCTCTTATGCGGTATTAGCTATCCGTTCCAATAGTTATCCCCCGCCATGAGGTAGGTTACCTACGCGTTACTCACCCGTTCGCAACTCCTTGAACCGGTGCAAGCACCAGTTCTCAGCGTTCTACTTGCATGTATTAGGCACGCCGCCAGCGTTCGT
>cons0549|3
TCTGGACCGTGTCTCAGTTCCAGTGTGACTGATCATCCTCTCAGACCAGTTACGGATCGTCGCCTTGGTAGGCCTTTACCCCACCAACTAGCTAATCCGACCTAGGCTCATCTGATAGCGTGAGGTCCGAAGATCCCCCACTTTCTCCCTCAGGACGTATGCGGTATTAGCGCCCGTTTCCGGACGTTATCCCCCACTACCAGGCAGATTCCTAGGCATTACTCACCCGTCCGCCGCTGAATCCGGGAGCAAGCTCCCTTCATCCGCTCGACTTGCATGTGTTAGGCCTGCCGCCAGCGTTCAAT
>cons0550|3
TCTGGGCCGTGTCTCAGTCCCAGTGTGGCCGATCACCCTCTCAGGTCGGCTATGTATCGTCGCCTTGGTGAGCCTTTACCTCACCAACTAGCTAATACAACGCAGGTCCATCTCATAGTGGAGCAATTGCCCCTTTTAAATTACTAACATGCGTTAGTCTCTCTTATGCGGTATTAGCTATCGTTTCCAATAGTTATCCCCGCTATGAGGTAGGTTACCTACGCGTTACTCACCCGTTCGCAACTCCTTGAACCGGTGCAAGCACCAGTTCTCAGCGTTCTACTTGCATGTATTAGGCGCCGCCGCCAGCGTTCGT
>cons0551|3
TCTGGGCCGTGTCTCAGTCCCAGTGTGGCTGGTCGTCCTCTCAGACCAGCTACTGATCGTCGCCTTGGTAGGCCTTTACCCCACCAACTAGCTAATCAGCCATCGGCCAACCCTATAGCGCGAGGCCCGAAGGTCCCCCGCTTTCATCCGTGGATCGTATGCGGTATTAATCCGGCTTTCGCCGGGCTATCCCCACTACAGGACACTGTTCCGATGTATTACTCACCCGTTCGCCACTCGCCACCAGGTGCAAGCACCCGTGCGCCGTTCGACTTGCATGTGTAAGGCATGCCGACCAGCGTTCAAT
>cons0552|3
TCTGGACCGTGTCTCAGTTCCAGTGTGACTGATCATCCTCTCAGACCAGTTACGGATCGTCGCCTTGGTAGGCCTTTACCCCACCAACTAGCTAATCCGACCTAGGCTCATCTGATAGCGTGAGGTCCGAAGATCCCCCACTTTCTCCCTCAGGACGTGTGCGGTATTAGCGCCCGTTTCCGGACGTTATCCCCCACTACCAGGCAGATTCCTAGGCATTACTCACCCGTCCGCCGCTGAATCCAGGAGCAAGCTCCCTTCATCCGCTCGACTTGCATGTGTTAGGCCTGCCGCCAGCGTTCAAT
>cons0553|3
TCTGGACCGTGTCTCAGTTCCAGTGTGACTGATCATCCTCTCAGACCAGTTACGGATCGTCGCCTTGGTNAGGCCTTTACCCCACCAACTAGCTAATCCGACCTAGGCTCATCTGATAGCGTGAGGTCCGAAGATCCCCCACTTTCTCCCTCAGGACGTATGCGGTATTAGCGCCCGTTTCCGGACGTTATCCCCCACTACCAGGCAGATTCCTAGGCATTACTCACCCGTCCGCCGCTGAATCCAGGAGCAAGCTCCCTTCATCCGCTCGACTTGCATGTGTTAGGCCTGCCGCCAGCGTCAAT
>cons0554|3
TCTGGGCCGTGTCTCAGTCCCAGTGTGGCCGATCACCCTCTCAGGTCGCTATGTATCGTCGCCTTGGTGAGCCTTTACCTCACCAACTAGCTAATACAACGCAGGTCCATCTCATAGTGGAGCAATTGCCCCTTTAAATTACTAACATGCGTTAGTCTCTCTTATGCGGTATTAGCTATCGTTTCCAATAGTTATCCCCCGCTATGAGGTAGGTTACCTACGCGTTACTCACCCGTTCGCAACTCCTTGAACCGGTGCAAGCACCAGTTCTCAGCGTTCTACTTGCATGTATTAGGCTACGCCGCCAGCGTTCGAT
>cons0555|3
TCTGAGCCGTGTCTCAGTCCCAGTGTGGCCGATCACCCTCTCAGGTCGGCTATGTATCGTCGCCTTGGTGAGCCTTTACCTCACCAACTAGCTAATACAACGCAGGTCCATCTCATAGTGGAGCAATTGCCCCTTTTAAATTACTAACATGCGTTAGTCTCTCTTATGCGGTATTAGCTATCGTTTCCAATAGTTATCCCCCGCTATGAGGTAGGTTACCTACGCGTTACTCACCCGTTCGCAACTCCTTGAACCGGTGCAAGCACCAGTTCTCAGCGTTCTACTTGCATGTATTAGGCACGCCGCCAGCGTTCGT
>cons0556|3
TCTGGGCCGTGTCTCAGTCCCAGTGTGGCCGATCACCCTCTCAGGTCGGCTATGTATCGTCGCCTTGGTGAGCCTTTACCCTCACCAACTAGCTAATACAACGCAGGTCCATCTCATAGTGGAGCAATTGCCCCTTTAAATTACTAACATGCGTTAGTCTCTCTTATGCGGTATTAGCTATCGTTTCCAATAGTTATCCCCCGCTATGAGGTAGGTTCCTACGCGTTACTCACCCTGTTCGCAACTCCTTGAACCGGTGCAAGCACCAGTTCTCAGCGTTCTACTTGCATGTATTAGGCACGCCGCCAGCGTTCGAT
>cons0557|3
TCTGGACCGTGTCACAGTTCCAGTGTGACTGATCATCCTCTCAGACCAGTTACGGGTCGTCGCCTTGGTAGGCCTTTACCCCACCAACTAGCTAATCCGACCTAGGCTCATCTGATAGCGTGAGGTCCGAAGATCCCCCACTTTCTCCCTCAGGACGTATGCGGTATTAGCGCCCGTTTCCGGACGTTATCCCCCACTACCAGGCAGATTCCTAGGCATTACTCACCCGTCCGCCGCTGAATCCAGGAGCAAGCTCCCTTCATCCGCTCGACTTGCATGTGTTAGGCCTGCCGCCAGCGTTCAAT
>cons0558|3
TCTGGGCCGTGTCTCAGTCCCAGTGTGGCCGATCACCCTCTCAGGTCGGCTATGTATCGTCGCCTTGGTGAGCCTTTACCTCACCAACTAGCTAATACAACGCAGGTCCATCTCATAGTGGAGCAATTGCCCCTTTTAAATTACTAACATGCGTTAGTCTCTCTTATGCGGTATTAGCTATCGTTTCCAATAGTTATCCCCTGCTATGAGGTAGGTTACCTACGCGTTACTCACCCGTTCGCAACTCCTTGAACCGGTGCAAGCACCAGTTCTCAGCGTTCTACTTGCATGTATTACGGCACGCCGCCAGCGTTCGT
>cons0559|3
TCTGGGCCGTGTCTCAGTCCCAGTGTGGCCGATCACCCTCTCAGGTCGGCTATGTATCGTCGCCTTGGTGAGCCTTTACCTCACCAACTAGCTAATACAACGCAGGTCCATCTCATAGTGGAGCAATTGCCCCTTTAAATTACTAACATGCGTTAGTCTCTCTTATGCGGTATTAGCTATCGTTTCCAATAGTTATCCCCGCTATGAGGTAGGTTACCTACGCGTTACTCACCCGTTCGCAACTCCTTGAACCGGTGCAAGCACCAGTTCTCAGCGTTCTACTTGCATGTATTAGGCACGCCGCCAGCGTTCGT
>cons0560|3
TCTGGGCCGTGTCTCAGTCCCAGTGTGGCTGGTCGTCCTCTCAGACCAGCTACTGATCGTCGCCTTGGTAGGCCTTTACCCCACCAACTAGCTAATCAGCCATCGGCCAACCCTATAGCGCGAGGCCCGAAGGTCCCCCGCTTTCATCCGTGGATCGTATGCGGTATTAATCCGGCTTTCGCCGGGCTATCCCCACTACAGGACATGTTCCGATGTATTACTCACCCGTTCGCCACTCGCCACCAGGTGCAAGCACCCGTGCTGCCGTTCGACTTGCATGTGATAAGGCAGTCGCCGCCAGCGTTCAAT
>cons0561|3
TCTGGGCCGTGTCTCAGTCCCAGTGTGGCCGATCACCCTCTCAGGTCGGCTATGTATCGTCGCCTTGGTGAGCCTTTACCTCACCAACTAGCTAATACAACGCAGGTCCATCTCATAGTGGAGCAATTGCCCCTTTAAATTACTAACATGCGTTAGTCTCTCTTATGCGGTATTAGCTATCGTTTCCAATAGTTATCCCCCGCTATGAGGTAGGTTACCTACGCGTTACTCACCCTGTTCCGCAACTCCTTCGAATCCGGTGCAAGCACCAGTTCTCAGCGTTCTACTTGCATGTATTAGGCACGCCGCCAGCGTTCGT
>cons0562|3
TCTGGGCCGTGTCTCAGTCCCAGTGTGGCCGATCACCCTCTCAGGTCGGCTATGTATCGTCGCCTTGGTGAGCCTTTACCTCACCAACTAGCTAATACAACGCAGGTCCATCTCATAGTGGAGCAATTGCCCCTTTAAATTACTAACATGCGTTAGTCTCTCTTATGCGGTATTAGCTATCGTTCCAATAGTTATCCCCGCTATGAGGTAGGTTACCTACGCGTTACTCACCCGTTCGCAACTCCTTGAACCGGTGCAAGCACCAGTTCTCAGTCGTTCTACTTGCATGTATTAGGCACGCCGCCAGCGTTCGT
>cons0563|3
TCTGGGCCGTGTCTCAGTCCCAGTGTGGCCGATCACCCTCTCAGGTCGGCTATGTATCGTCGCCTTGGTGAGCCTTTACCCTCACCAACTAGCTAATACAACGCAGGTCCATCTCATAGTGGAGCAATTGCCCCTTTAAATTACTAACCATGCGTTAGTCCCTCTTATGCGGTATTAGCTATCGTTTCCAATAGTTATCCCCCGCTATAAGGTAGGTTACCTACGCGTTACTCACCCGTTCGCAACTCCTTGAACCGGTGCAAGCACCAGTTCTCAGCGTTCTACTTGCATGTATTAGGCACGCCGCCAGCGTTCGAT
>cons0564|3
TCTGGGCCGTGTCTCAGTCCCAGTGTGGCCGATCACCCTCTCAGGTCGGCTATGTATCGTCGCCTTGGTGAGCCTTTACCTCACCAACTAGCTAATACAACGCAGGTCCATCTCATAGTGGAGCAATTGCCCCCTTTTAAATTACTAACATGCGTTAGTCTCTCTTATGCGGTATTAGCTATCGTTTCCAATAGTTATCCCCCGCTATGAGGTAGGTTCCTACGCGTTACTCACCCGTTCGCAACTCCTTGAACCGGTGCAAGCACCAGTTCTCAGCGTTCTACTTGCATGTATTAGGCACGCCGCCAGCGTTCGT
>cons0565|3
TCTGGACCGTGTCTCAGTTCCAGTGTGACTGATCATCCTCTCAGACCAGTTACGGATCGTCGCCTTGGTAGGCCTTTACCCCACCAACTAGCTAATCCGACCTAGGCTCATCTGATAGCGTGAGGTCCGAAGATCCCCCACTTTCTCCCTCAGGACGTATGCGGTATTAGCGCCCGTTTCCGGACGTTATCCCCCACTACCAGGCAGATTCCTAGGCATTACTCACCCGTCCGCCGCTGAATCCAGGAGCAAGCTCCCTTCATCCGCTCGACTTGCATGTGTTAGGCCTGCCGCCGGCGTCAAT
>cons0566|3
TCTGGGCCGTGTCTCAGTCCCAGTGTGGCCGATCACCCTCTCAGGTCGGCTATGTATCGTCGCCTTGGTGAGCCTTTACCTTCACCAACTAAGCTAATACAACGCAGGTCCATCTCATAGTGGAGCCTAAATTGCCCCTTTAAATTACTAACATGCGTTAGTCTCTCTTATGTCGGTATTAGCTTCAATCGTTTCCAATTAGTTACTCCCCCGCTATGAGGTAGGTTACCTACGCGTTACTCACCCGTTCGCAACTCCTTGAACCGGTGCAAGCACCAGTTCTCAGCGTTCTACTTGCATGTATTAGGCACGCCGCCAGCGTTCGT
>cons0567|3
TCTGGGCCGTGTCTCAGTCCCAGTGTGGCCGATCACCCTCTCAGGTCGGCTATGTATCGTCGCCTTGGTGAGCCTTTACCTCACCAACTAGCTAATACAACGCAGGTCCATCTCATAGTGGAGCAATTGCCCCTTTTAAATTACTAACATGCGTTAGTCTCTCTTATGCGGTATTAGCTATCGTTTCCAATAGTTATCCCCCGCTATGAGGTAGGTTACCTACGCGTTACTCACCCTGTTCGCAACTCCTTGAACCGGTGCAAGCACCAGTTCTCAGCGTTCATACTTGCATGTATTAGGCACGCCGCCAGCGTTCGAT
>cons0568|3
TCTGGGCCGTGTCTCAGTCCCAGTGTGGCCGATCACCCTCTCAGGTCGGCTATGTATCTCGCCTTGGTGAGCCTTTACCTCACCAACTAGCTAATACAACGCAGATCCATCTCATAGTGGAGCAATTGCCCCTTTTAAATTACTAACATGCGTTAGTCTCTCTTATGCGGTATTAGCTATCGTTCCAATAGTTATCCCCCGCTATGAGGTAGGTTACCTACGCGTTACTCACCCGTTCGCAACTCCTTGAACCGGTGCAAGCACCAGTTCTCAGCGTTCTACTTGCATGTATTACGGCACGCCGCCAGCGTTCGT
>cons0569|3
TCTGGGCCGTGTCTCAGTCCCAGTGTGGCCGATCACCCTCTCAGGTCGGCTATGTATCGTCGCCTTGGTGAGCCTTTACCTCACCAACTAGCTAATACAACGCAGGTCCATCTCATAGTGGAGCAATTGCCCCTTTTAAATTACTAACATGCGTTAGTCTCTCTTATGCGGTATTAGCTATCGTTTCCAATAGTTATCCCCCGCTATGAGGTAGGTTACCTACGCGTTACTCACCCGTTCGCAACTCCTTGAACCGGTGCAAGCACCAGTTCTCAGCGTTCTATCTTGCGTGTATTAGGCACGCCGCCAGCGTTCGT
>cons0570|3
TCTGGGCCGTGTCTCAGTCCCAGTGTGGCTGGTCGTCCTCTCAGACCAGCTACTGATCGTCGCCTTGGTAGGCCTTTACCCCACCAACTAGCTAATCAGCCATCGGCCAACCCTATAGCGCGAGGCCCGAAGGTCCCCCGCTTTCATCCGTGGATCGTATGCGGTATTAATCCGGCTTTCGCCGGGCTACTCCCCCACTACAGGACATGTTCCGATGTATTACTCACCCGTTCGCCACTCGCCACCAGGTGCAAGCACCCGTGCTGCCGTTCGACTTGCATGTGTAAGGCAGTGCCGCCAGCGTTCAAT
>cons0571|3
TCTGGGCCGTGTCTCAGTCCCAGTGTGGCCGATCACCCTCTCAGGTCGGCTATGTATCGTCGCCTTGGTGAGCCTTTACCTCACCAACTAGCTAATACAACGCAGGTCCATCTCATAGTGGAGCAATTGCCCCTTTTAAATTACTAACATGCTTAGTCTCTCTTATGCGGTATTAGCTATCGTTTCCAATAGTTATCCCCCGCTATGAGGTAGGTTACCTACGCGTTACTCACCCGTTCGCAACTCCTTGAACCGGTGCAAGCACCAGTTCTCAGCGATTCTACTTGCATGTATTAGGCACGCCGCCAGCGTTCGAT
>cons0572|3
TCTGGACCGTGTCTCAGTTCCAGTGTGACTGATCATCCTCTCAGACCAGTTACGGATCGTCGCCTTGGTAGGCCTTTACCCCACCAACTAGCTAATCCGACCTAGGCTCATCTGATAGCGTGACGGTCCGAAGATCCCCCACTTTCTCCCTCAGGACGTATCGGTATTAGCGCCCGTTTCCGGACGTTATCCCCCACTACCAGGCAGATTCCTAGGCATTACTCACCCGTCCGCCGCTGAATCCAGGAGCAAGCTCCCTTCATCCGCTCGACTTGCATGTGTTAGGCCTGCCGCCAGCGTCAAT
>cons0573|3
TCTGGACTGTGTCTCAGTTCCAGTGTGACTGATCATCCTCTCAGACCAGTTACGGATCGTCGCCTTGGTAGGCCTTTACCCCACCAACTAGCTAATCCGACCTAGGCTCATCTGATAGCGTGAGGTCCGAAGATCCCCCACTTTCTCCCTCAGGACGTATGCGGTATTAGCGCCCGTTTCCGGACGTTATCCCCCACTACCAGGCAGATTCCTAGGCATTACTCACCCGTCCGCCGCTGAATCCAGGAGCAAGCTCCCTTCATCCGCTCGACTTGCATGTGTTAGGCCTGCCGCCAGCGTTCAAT
>cons0574|3
TCTGGGCCGTGTCTCAGTCCCAGTGTGGCTGGTCGTCCTCTCAGACCAGCTACTGATCGTCGCCTTGGTAGGCCTTTACCCCACCAACTAGCTAATCAGCCATCGGCCAACCCTATAGCGCGAGGCCCGAAGGTCCCCCGCTTTCATCCGTAGATCGTATGCGGTATTAATCCGGCTTTCGCCGGGCCATCCCCCACTACAGGACATGTTCCGATGTATTACTCACCCGTTCGCCACTCGCCACCAGGTGCAAGCACCCGTGCTGCCGTTCGACTTGCATGTGTAAGGCATGCCGCCAGCGTTCAAT
>cons0575|3
TCTGGGCCGTGTCTCAGTCCCAGTGTGGCCGATCACCCTCTCAGGTCGGCTATGTATCGTCGCCTTGGTGAGCCTTTACCTCACCAACTAGCTAATACAACGCAGGTCCATCTCATAGTGGAGCAATTGCCCCTTTTAAATTACTAACATGCGTTAGTCTCTCTTATGCGGTATTAGCTATCGTTTCCAATAGTTATCCCCCGCTATGAGGTAGGTTACCTACGCGTTACTCACCCGTTCGCAACTCCTTGAACCGGTGCAAGCACCAGTTCTCAGCGTTCTACTTGCATGTATTAGGCACGCCGCCGGCGTTCGT
>cons0576|3
TCTGGGCCGTGTCTCAGTCCCAGTGTGGCCGATCACCCTCTCAGGTCGGCTATGTATCGTCGCCTTGGTGAGCCTTTACCTCACCAACTAGCTAATACAACGCAGGTCCATCTCATAGTGGAGCAATTGCCCCCTTTTAAATTTACTAACATGCGTTAGTCTCTCTTATGCGGTATTAGCTATCTTTCCAATAGTTATCCCCCCGCTATGAGGTAGGTTACCTACGCGTTACTCACCCGTTCGCAACTCCTTGAACCGGTGCAAGCACCAGTTCTCAGCGTTCTACTTGCATGTATTAGGCACGCCCGCCAGCGTTCGT
>cons0577|3
TCTGGGCCGTGTCTCAGTCCCAGTGTGGCCGATCACCCTCTCAGGTCGGCTATGTATCGTCGCCTTGGTGAGCCTTTACCTCACCAACTAGCTAATACAACGCAGGTCCATCTCATAGTGGAGCAATTGCCCCTTTTAAATTACTAACATGCGTTAGTCTCTCTTATGCGGATATTAGCTATCCGTTTCCAATAGTTATCCCCCGCCTATGAGGTAGGTTACCTACGCGTTACTCACCCGTTCGCAACTCCTTGAACCGGTGCAAGCACCAGTTCTCAGCGTTCTACTTGCATGTATTACGGCACGCCGCCAGCGTTCGAT
>cons0578|3
TCTGGGCCGTGTCTCAGTCCCAGTGTGGCTGGTCGTCCTCTCAGACCAGCTACTGATCGTCGCCTTGGTAGCCTTTACCCCACCAACTAGCTAATCAGCCATCGGCCAACCCTATAGCGCGAGGCCCGAAGGTCCCCCGCTTTCATCCGTGGATCGTATGCGGTATTAATCCGGCTTTCGCCGGGCTATCCCCCACTACAGGACATGTTCCGATGTATTACTCACCCGTTCGCCACTCGCCACCAGGTGCAAGCACCCGTGCTGCCGTTCGACTTGCATGTGTAAGGCATGCCGCCAGCGTTCAAT
>cons0579|3
TCTGGACCGTGTCTCAGTTCCAGTGTGACTGATCATCCTCTCAGACCAGTTACGGATCGTCGCCTTGGTAGGCCTTTACCCCACCAACTAGCTAATCCGACCTAGGCTCATCTGATAGCGTGACGGTCCGAAGATCCCCCACTTTCTCCCTCAGGACGTATGCGGTATTAGCGCCCGTTTCCGGACGTTATCCCCACTACCAGGCAGATTCCTAGGCATTACTCACCCGTCCGCCGCTGAATCCAGGAGCAAGCTCCCTTCATCCGCTCGACTTGCATGTGTTAGGCCTGCCGCCAGCNGTTCAAT
>cons0580|3
TCTGGGCCGTGTCTCAGTCCCAGTGTGGCTGGTCGTCCTCTCAGACCAGCTACTGATCGTCGCCTTGGTAGGCCTTTACCCCACCAACTAGCTAATCAGCCATCGGCCAACCCTATAGCGCGAGGCCCGAAGGTCCCCCGCTTTCATCCGTGGATCGTATGCGGTATTAATCCGGCTTTNGCCGGGCTATCCCCCACCTACAGGACATGTTCCGATCGTATTACTCACCCGTTCGCCACTCGCCACCAGGTGCAAGCACCCGTGCTGCCGTTCGACTTGCATGTGTAAGGCATGCCGCCAGCGTTCAAT
>cons0581|3
TCTGGGCCGTGTCTCAGTCCCAGTGTGGCCGATCACCCTCTCAGGTCGGCTACGTATCGTCGCCTTGGTGAGCCTTTACCTCACCAACTAGCTAATACAACGCAGGTCCATCTCATAGTGGAGCAAGTTGCCCCTTTTAAATTACTAACATGCGTTAGTCTCTCTTATGCGGTATTAGCTATCGTTTCCAATAGTTATCCCCCGCTATGAGGTAGGTTACCTACGCGTTACTCACCCGTTCGCAACTCCTTGAACCGGTGCAAGCACCAGTTCTCAGCGTTCTACTTGCATGTATTAGGCACGCCGCCAGCGTTCGAT
>cons0582|3
TCTGGGCCGTGTCTCAGTCCCAGTGTGGCCGATCACCCTCTCAGGTCGGCTATGTATCGTCGCCTTGGTGAGCCTTTACCTCACCAACTAGCTAATACAACGCAGGTCCATCTCATATGGAGCAATTGCCCCTTTTAAATTACTAACATGCGTTAGTCTCTCTTATGCGGTATTAGCTATCGTTTCCAATAGTTATCCCCCGCTATGAGGTAGGTTACCTACGCGTTACTCACCCGTTCGCAACTCCTTGAACCGGTGCAAGCACCAGTTCTCAGCGTTCTACTTGCATGTATTCNGGCACGCCGCCAGCGTTCGT
>cons0583|3
TCTGGACCGTGTCTCAGTTCCAGTGTGACTGATCATCCTCTCAGACCAGTTACGGATCGTCGCCTTGGTAGGCCTTTACCCCACCAACTAGCTAATCCGACCTAGGCTCATCTGATAGCGTGAGGTCCAAGATCCCCCACTTTCTCCCTCAGGACGTATGCGGTATTAGCGCCCGTTTCCGGACGTTATCCCCACTACCAGGCAGATTCCTAGGCATTACTCACCCGTCCGCCGCTGAATCCAGGAGCAAGCTCCCTTCATCCGCTCGACTTGCATGTGTTAGGCCTGCCGCCAGCGTTCAAT
>cons0584|3
TCTGGGCCGTGTCTCAGTCCCAGTGTGGCCGATCACCCTCTCAGGTCGGCTATGTATCGTCGCCTTGGTGAGCCTTTACCTCACCAACTAGCTAATACAACGCAGGTCCATCTCATAGTGGAGCAATTGCCCCTTTTAAATTACTAACAATGCGTTAGTCTCTCTTATGCGGTATTAGCTATCGTTTCCAATAGTTATCCCCCGCTATGAGGTAGGTTACCTACGCGTTACTCACCCTGTTCGCAACTCCTTGAACCGGTGCAAGCACCAGTTCTCAGCGATTCTACTTGCATGTATTAGGCACGCCGCCAGCTGTTCGT
>cons0585|3
TCTGGGCCGTGTCTCAGTCCCAGTGTGGCCGATCACCCTCTCAGGTCGGCTATGTATCGTCGCCTTGGTGAGCCTTTACCTCACCAACTAGCTAATACAACGCAGGTCCATCTCATAGTGGAGCAATTGCCCCTTTTAAATTACTAACATGCGTTAGTCTCTCTTATGCGGTATTAGCTATCGTTCCAATAGTTATCCCCCGCTATGATGGTAGGTTACCTACGCGTTACTCACCCGTTCGCAACTCCTTGAACCGGTGCAAGCACCAGTTCTCAGCGATTCTACTTGCATGTATTACGGCACGCCGCCAGCGTTCGT
>cons0586|3
TCTGGACCGTGTCTCAGTTCCAGTGTGACTGATCATCCTCTCAGACCAGTTACGGATCGTCGCCTTGGTAGGCCTTTACCCCACCAACTAGCTAATCCGACCTAGGCTCATCTGATAGCGTGAGGTCCGAAGATCCCCCACTTTCTCCTCAGGACGTAGCGGTATTAGCGCCCGTTTCCGGACGTTATCCCCCACTACCAGGCAGATTCCTAGGCATTACTCACCCGTCCGCCGCTGAATCCAGGAGCAAGCTCCCTCATCCGCTCGACTTGCATGTGTTAGGCCTGCCGCCAGCGTTCAAT
>cons0587|3
TCTGGACCGTGTCTCAGTTCCAGTGCGACTGATCATCCTCTCAGACCAGTTACGGATCGTCGCCTTGGTAGGCCTTTACCCCACCAACTAGCTAATCCGACCTAGGCTCATCTGATAGCGTGAGGTCCGAAGATCCCCCACTTTCTCCCTCAGGACGTATGCGGTATTAGCGCCCGTTTCCGGACGTTATCCCCCACTACCAGGCAGATTCCTAGGCATTACTCACCCGTCCGCCGCTGAATCCAGGAGCAAGCTCCCTTCATCCGCTCGACTTGCATGTGTTAGGCCTGCCGCCAGCGTTCAAT
>cons0588|3
TCTGGGCCGTGTCTCAGTCCCAGTGTGGCCGATCACCCTCTCAGGTCGGCTATGTATCGTCGCCTTGGTGAGCCTTTACCTCACCAACTAGCTAATACAACGCAGGTCCATCTCATAGTGGAGCAATTGCCCCTTTTAAATTACCAACATGCGTTAGTCTCTCTTATGCGGTATTAGCTATCGTTTCCAATAGTTATCCCCCGCTATGAGGTAGGTTACCTACGCGTTACTCACCCGTTCGCAACTCCTTGAACCGGTGCAAGCACCAGTTCTCAGCGATTCTACTTGCATGTATTAGGCACGCCGCCAGCGTTCGAT
>cons0589|3
TCTGGACCGTGTCTCAGTTCCAGTGTGACTGATCTCCTCTCAGACCAGTTACGGATCGTCGCCTTGGTAGGCCTTTACCCCACCAACTAGCTAATCCGACCTAGGCTCATCTGATAGCGTGAGGTCCAAGATCCCCCACTTTCTCCCTCAGGACGTATGCGGTATTAGCGCCCGTTTCCGGACGTTATCCCCCACTACCAGGCAGATTCCTAGGCATTACTCACCCGTCCGCCGCTGAATCCAGGAGCAAGCTCCCTTCATCCGCTCGACTTGCATGTGTTAGGCCTGCCGCCAGCGTCAAT
>cons0590|3
TCTGGACCGTGTCTCAGTTCCAGTGTGACTGATCATCCTCTCAGACCAGTTACGGATCGTCGCCTTGGTAGGCCTTTACCCCACCAACTAGCTAATCCGACCTAGGCTCATCTGATAGCGTGAGGTCCGAAGATCCCACTTTCTCCCTCAGGACGTATCGGTATTAGCGCCCGTTTCCGGACGTTATCCCCCACTACCAGGCAGATTCCTAGGCATTACTCACCCGTCCGCCGCTGAATCCAGGAGCAAGCTCCCTTCATCCGCTCGACTTGCATGTGTTAGGCCTGCCGCCAGCGTTCAAT
>cons0591|3
TCTGGGCCGTGTCTCAGTCCCAGTGTGGCCGATCACCCTCTCAGGTCGGCTATGTATCGTCGCCTTGGTGAGCCTTTACCTCACCAACTAGCTAATACAACGCAGGTCCATCTCATAGTGGAGCAATTGCCCCTTTTAGATTACTAACATGCGTTAGTCTCTCTTATGCGGTATTAGCTATCGTTTCCAATAGTTATCCCCCGCATGAGGTAGGTTACCTACGCGTTACTCACCCGTTCGCAACTCCTTGAACCGGTGCAAGCACCAGTTCTCAGCGTTCTACTTGCATGTATTAGGCACGCCGCCAGCGTTCGAT
>cons0592|3
TCTGGGCCGTGTCTCAGTCCCAGTGTGGCCGATCACCCTCTCAGGTCGGCTATGTATCGTCGCCTTGGTGAGCCTTTACCTCACCAACTAGCTAATACAACGCAGGTCCATCTCATAGTGGAGCAATTGCCCCTTTAAATTACTAACATGCGTTAGTCTCTCTTATGCGGTATTAGCTATCGTTTCCAATAGTTATCCCCCGCTATGAGGTAGGTTACCTACGCGTTACTCACCCGTTCGCAACTCCTTGAACCGGTGCAAGCACCAGTTCTCAGCGTTCTACTTGCATGTCATTACGGCACGCCGCCAGCGTTCGAT
>cons0593|3
TCTGGGCCGTGTCTCAGTCCCAGTGTGGCTGGTCGTCCTCTCAGACCAGCTACTGATCGTCGCCTTGGTAGGCCTTTACCCCACCAACTAGCTAATCAGCCATCGGCCAACCCTATAGCGCGAGGCCCGAAGGTCCCCCGCTTTCATCCGTGGATCGTATGCGGTATTAATCCGGCTTTCGCCGGGCTATCCCCACTACAGGACATGTTCCGATGTATTACTCACCCGTTCGCCACTCGCCACCAGGTGCAAGCACCCGTGCTGCCGTTCGACTTGCATGTGTAAGGCATGCCGCCAGCGTTCAATN
>cons0594|3
TCTGGGCCGTGTCTCAGTCCCAGTGTGGCTGGTCGTCCTCTCAGACCAGCTACTGATCGTCGCCTTGGTAGGCCTTTACCCCACCAACTAGCTAATCAGCCATCGGCCAACCCTATAGCGCGAGGCCCGAAGGTCCCCCGCTTTCATCCGTGGATCGTATGCGGTATTAATCCGGCTTTCGCCGGGCTACTCCCCCACTACAGGACACTGTTCCGATGTATTACTCACCCGTTCGCCACTCGCCACCAGGTGCAAGCACCCGTCGCTGCCGTTCGACTTGCATGTGTAAGGCATCGCCGACCAGCGTTCAAT
>cons0595|3
TCTGGGCCGTGTCTCAGTCCCAGTGTGGCCGATCACCCTCTCAGGTCGGCTATGTATCGTCGCCTTGGTGAGCCTTTACCTCACCAACTAGCTAATACAACGCAGGTCCATCTCATAGTGGAGCAATTGCCCCTTTTAAATTACTAACATGCGTTAGTCTCTCTTATGCGGTATTAGCTATCGTTTCCAATAGTTATCCCCCGCTATGAGGTAGGTTACCTACGCGTTACTCACCCGTTCGCAACTCCTTGAACCGGTGCAAGCACCAGTTCTCAGCGTTCTACTTGCATGTATTAGGCTACGCCGCCAGCGTTCGT
>cons0596|3
TCTGGACCGTGTCTCAGTTCCAGTGTGACTGATCATCCTCTCAGACCAGTTACGGATCGTCGCCTTGGTAGGCCTTTACCCCACCAACTAGCTAATCCGACCTAGGCTCATCTGATAGCGTGAGGTCCGAAGATCCCCCACTTTCTCCCTCAGGACGTATGCGGTATTAGCGCCCGTTTCCGGACGTGTCCCCCACTACCAGGCAGATTCCTAGGCATTACTCACCCGTCCGCCGCTGAATCCAGGAGCAAGCTCCCTTCATCCGCTCGACTTGCATGTGTTAGGCCTGCCGCCAGCGTTCAAT
>cons0597|3
TCTGGGCCGTGTCTCAGTCCCAGTGTGGCTGGTCGTCCTCTCAGACCAGCTACTGATCGTCGCCTTGGTAGGCCTTTACCCCACCAACTAGCTAATCAGCCATCGGCCAACCCTATAGCGCGAGGCCCGAAGGTCCCCCGCTTTCATCCGTGGATCGTATGCGGTATTAATCCGGCTTTCGCCGGGCTACTCCACTACAGGACACTGTTCCGATGTATTACTCACCCGTTCGCCACTCGCCACCAGGTGCAAGCACCCGTGCTGCCGTTCGACTTGCATGTGTAAGGCAGTCGCCGCCAGCGTTCAAT
>cons0598|3
TCTGGGCCGTGTCTCAGTCCCAGTGTGGCCGATCACCCTCTCAGGTCGGCTATGTATCGTCGCCTCGGTGAGCCTTTACCTCACCAACTAGCTAATACAACGCAGGTCCATCTCATAGTGGAGCAATTGCCCCTTTAAATTACTAACATGCGTTAGTCTCTCTTATGCGGTATTAGCTATCGTTTCCAATAGTTATCCCCCGCTATGAGGTAGGTTACCTACGCGTTACTCACCCGTTCGCAACTCCTTGAACCGGTGCAAGCACCAGTTCTCAGCGTTCTATCTTGCATGTATTAGGCACGCCGCCAGCGTTCGT
>cons0599|3
TCTGGGCCGTGTCTCAGTCCCAGTGTGGCCGATCACCCTCTCAGGTCGGCTATGTATCGTCGCCTTGGTGAGCCTTTTACCTCACCAACTAGCTAATACAACGCAGGTCCATCTCATAGTGGAGCTAATTCGCCCCTTTAAATTACTAACATGCGTTAGTCTCTCTTATGCGGTATTAGCTATCCGTTTCCAATAGTTATCCCCCGCTATGAGGTAGGTTACCTACGCGTTACTCACCCGTTCGCAACTCCTTGAACCGGTGCAAGCACCAGTTCTCAGCGTTCTATCTTTGCCAATGTCATTACGGCACGCCGCCAGCGTCGAT
>cons0600|3
TCTGGGCCGTGTCTCAGTCCCAGTGTGGCCGATCACCCTCTCAGGTCGGCTATGTATCGTCGCCTTGGTGAGCCTTTACCTCACCAACTAGCTAATACAACGCAGGTCCATCTCATAGTGGAGCAATTGCCCCTTTAAATTACTAACATGCGTTAGTCTCTCTTATGCGGTATTAGCTATCGTTTCCAATAGTTATCCCCCGTCTATGAGGTAGGTTACCTACGCGTTACTCACCCGTTCGCAACTCCTTGAACCGGTGCAAGCACCAGTTCTCAGCGTTCTACTTGCATGTATTAGGCACGCCGCCAGCGTTCGATCCN
>cons0601|3
TCTGGGCCGTGTCTCAGTCCCAGTGTGGCCGATCACCCTCTCAGGTCGGCTATGTATCGTCGCCTTGGTGAGCCTTTACCTCACCAACTAGCTAATACAACGCAGGTCCATCTCATAGTGGAGCAATTGCCCCTTTAAATTACTAACATGCGTTAGTCTCTCTTATGCGGTATTAGCCTATCGTTTCCAATAGTTATCCCCGCTATGAGGTAGGTTACCTACGCGTTACTCACCCGTTCGCAACTCCTTGAACCGGTGCAAGCACCAGTTCTCAGCGTTCTACTTGCATGTATTAGGCTACGCCGCCAGCGTTCGT
>cons0602|3
TCTGGGCCGTGTCTCAGTCCCAGTGTGGCCGATCACCCTCTCAGGTCGGCTATGTATCGTCGCCTTGGTGAGCCTTTACCTCACCAACTAGCTAATACAACGCAGGTCCATCTCATAGTGGAGCAATTGCCCCTTTAAATTACTAACATGCGTTAGTCTCTCTTATGCGGTATTAGCTATCGTTCCAATAGTTATCCCCCGCTATGAGGTAGGTTACCTACGCGTTACTCACCCGTTCGCAACTCCTTGAACCGGTGCAAGCACCAGTTCTCAGCGTTCTACTTGCATGTATTACGGCACGCCGCCAGCTGATCGT
>cons0603|3
TCTGGGCCGTGTCTCAGTCCCAGTGTGGCCGATCACCCTCTCAGGTCGGCTATGTATCGTCGCCTTGGTGAGCCTTTACCTCACCAACTAGCTAATACAACGCAGGTCCATCTCATAGTGGAGCAATTGCCCCTTTTAAATTACTAACATGCGTTAGTCTCTCTTATGCGGTATTAGCTATCGTTTCCAATANGTTATCCCCCGCTATGAGGTAGGTTACCTACGCGTTACTCACCCGTTCGCAACTCCTTGAACCGGTGCAAGCACCAGTTCTCAGCGTTCTACTTGCATGTATTAGGCACGCCGCCAGCTGTTCGT
>cons0604|3
TCTGGGCCGTGTCTCAGTCCCAGTGTGGCCGATCACCCTCTCAGGTCGGCTATGTATCGTCGCCTTGGTGAGCCTTTACCTCACCAACTAGCTAATACAACGCAGGTCCATCTCATAGTGGAGCAATTGCCCCTTTAAATTACTAACATGCGTTAGTCTCTCTTATGCGGTATTAGCTATCGTTCCAATAGTTATCCCCCGCTATGAGGTAGGTTACCTACGCGTTACTCACCCGTTCGCAACTCCTTGAACCGGTGCAAGCACCAGTTCTCAGCGATTCTACTTGCATGTATTACGGCACGCCGCCAGCGTTCGT
>cons0605|3
TCTGGGCCGTGTCTCAGTCCCAGTGTGGCCGATCACCCTCTCAGGTCGGCTATGTATCGTCGCCTTGGTGAGCCTTTACCTCACCAACTAGCTAATACAACGCAGGTCCATCTCATAGTGGAGCAATTGCCCCTTTAAATTACTAACATGCGTTAGTCTCTCTTATGCGGTATTAGCTATCGTTCCAATAGTTATCCCCGCTATGAGGTAGGTTACCTACGCGTTACTCACCCGTTCGCAACTCCTTGAACCGGTGCAAGCACCAGTTCTCAGCGTTCTACTTGCATGTATTAGGCACGCCGCCAGCTGTTCGAT
>cons0606|3
TCTGGGCCGTGTCTCAGTCCCAGTGTGGCCGATCACCCTCTCAGGTCGGCTATGTATCGTCGCCTTGGTGAGCCTTTACCTCACCAACTAGCTAATACAACGCAGGTCCATCTCATAGTGGAGCAATTGCCCCTTTTAAATTACTAACATGCGTTAGTCTCTCTTATGCGGTATTAGCTATCGTTTCCAATAGTTATCCCCCGCTAATGAGGTAGGTTACCTACGCGTTACTCACCCGTTCGCAACTCCTTGAACCGGTGCAAGCACCAGTTCTCAGCGTTCTACTTGCATGTATTAGGCACNGCCGCCAGCGTTCGT
>cons0607|3
TCTGGACCGTGTCTCAGTTCCAGTGTGACTGATCATCCTCTCANCACCAGTTACGGATCGTCGCCTTGGTAGGCCTTTACCCCACCAACTAGCTAATCCGACCTAGGCTCATCTGATAGCGTGAGGTCCGAAGATCCCCCACTTTCTCCCTCAGGACGTATGCGGTATTAGCGCCCGTTTCCGGACGTTATCCCCCACTACCAGGCAGATTCCTAGGCATTACTCACCCGTCCGCCGCTGAATCCAGGAGCAAGCTCCCTTCATCCGCTCGACTTGCATGTGTTAGGCCTGCCGCCAGCGTTCAAT
>cons0608|3
TCTGGGCCGTGTCTCAGTCCCAGTGTGGCCGATCACCCTCTCAGGTCGGCTATGTATCGTCGCCTTGGTGAGCCTTTACCTCACCAACTAGCTAATACAACGCAGGTCCATCTCATAGTGGAGCAATTGCCCCTTTTAAATTACTAACATGCGTTAGTCTCTCTTATGCGGTATTAGCTATCGTTTCCAATAGTTATCCCCCGCTATGGGGTAGGTTACCTACGCGTTACTCGACCCGTTCGCAACTCCTTGAACCGGTGCAAGCACCAGTTCTCAGCGTTCTACTTGCATGTATTAGGCACGCCGCCAGCGTTCGT
>cons0609|3
TCTGGACCGTGTCTCAGTTCCAGTGTGACTGATCATCCTCTCAGACCAGTTACGGATCGTCGCCTTGGTAGGCCTTTACCCCACCAACTAGCTAATCCGACCTAGGCTCATCTGATAGCGTGAGGTCCGAAGATCCCCCACTTTCTCCCTCAGGACGTATGCGGTATTAGCGCCCGTTTCCGGACGTTATCCCCCACTACCAGGCAGATTCCTAGGCATTACTCACCCGTCCGCCGCTGAATCCAGGAGCAAGCTCCCTTCATCCGCTCGACTTGCATGTGTTACGGCCTGCCGCCAGCGTTCAAT
>cons0610|3
TCTGGGCCGTGTCTCAGTCCCAGTGTGGCCGATCACCCTCTCAGGTCGGCTATGTATCGTCGCCTTGGTGAGCCTTTACCTCACCAACTAGCTAATACAACGCAGGTCCATCTCATAGTGGAGCAATTGCCCCTTTTAAATTACTAACATGCGTTAGTCTCTCTTATGCGGTATTAGCTGTCGTTTCCAATAGTTATCCCCCGCTATGAGGTAGGTTACCTACGCGTTACTCACCCGTTCGCAACTCCTTGAACCGGTGCAAGCACCAGTTCTCAGCGATTCTACTTGCATGTATTAGGCACGCCGCCAGCGTTCGT
>cons0611|3
TCTGGGCCGTGTCTCAGTCCCAGTGTGGCCGATCACCCTCTCAGGTCGGCTATGTATCGTCGCCTTGGTGAGCCTTTACCTCACCAACTAGCTAATACAACGCAGGTCCATCTCATAGTGGAGCAATTGCCCCTTTTAAATTACTAACATGCGTTAGTCTCTCTTATGCGGTATTAGCTATCGTTTCCAATAGTTATCCCCCGCTATGAGGTAGGTTACCTACGCGTTACTCACCCGTTCGCAACTCCTTGAACCGGTGCAAGCACCAGTTCTCAGCGTTCTACTTGCATGTATTAGGCACGCCGCTAGCGTTCGT
>cons0612|3
TCTGGGCCGTGTCTCAGTCCCAGTGTGGCCGATCACCCTCTCAGGTCGGCTATGTATCGTCGCCTTGGTGAGCCTTCACCTCACCAACTAGCTAATACAACGCAGGTCCATCTCATAGTGGAGCAATTGCCCCTTTAAATTACTAACATGCGTTAGTCTCTCTTATGCGGTATTAGCTATCGTTTCCAATAGTTATCCCCCGCTATGAGGTAGGTTACCTACGCGTTACTCACCCGTTCGCAACTCCTTGAACCGGTGCAAGCACCAGTTCTCAGCGCTTCTACTTGCATGTCATTAGGCACGCCGCCAGCGTTCGAT
>cons0613|3
TCTGGGCCGTGTCTCAGTCCCAGTGTGGCCGATCACCCTCTCAGGTCGGCTATGTATCGTCGCCTTGGTGAGCCTTTACCTCACCAACTAGCTAATACAACGCAGGTCCATCTCATAGTGGAGCAATTGCCCCTTTAAATTACTAACATGCGTTAGTCTCTCTTATGCGGTATTAGCTATCGTTTCCAATAGTTATCCCCCGCTATAGGTAGGTTACCTACGCGTTACTCACCCGTTCGCAACTCCTTGAACCGGTGCAAGCACCAGTTCTTCAGCGTTCTACTTGCATGTATTAGGCACGCCGCCAGCGTTCGT
>cons0614|3
TCTGGGCCGTGTCTCAGTCCCAGTGTGGCTGGTCGTCCTCTCAGACCAGCTACTGATCGTCGCCTTGGTAGGCCTTTACCCCACCAACTAGCTAATCAGCCATCGGCCAACCCTATAGCGCGAGGCCCGAAGGTCCCCCGCTTTCATCCGTGGATCGTATGCGGTATTAATCCGCTTTCGCCGGGCTATCCCCCACTACAGGACATGTTCCGATGTATTACTCACCCGTTCGCCACTCGCCACCAGGTGCAAGCACCCGTGCTGCCGTCGACTTGCATGTGTAGGCATGCCACCGCGTTCAAT
>cons0615|3
TCTGGGCCGTGTCTCAGTCCCAGTGTGGCTGGTCGTCCTCTCAGACCAGCTACTGATCGTCGCCTTGGTAGGCCTTTACCCCACCAACTAGCTAATCAGCCTCGGCCAACCCTATAGCGCGAGGCCCCGAAGGTCCCCCGCTTTCATCCGTGGATCGTATGCGGTATTAATCCGGCTTTCGCCGGGCTATCCCCCACTACAGGACATGTTCCGATGTATTACTCACCCGTTCGCCACTCGCCACCAGGTGCAAGCACCCGTGCTGCCGTTCGACTTGCATGTGTAAGGCATGCCGCCAGCGTTCAAT
>cons0616|3
TCTGGGCCGTGTCTCAGTCCCAGTGTGGCCGATCACCCTCTCAGGTCGGCTATGTATCGTCGCCTTGGTGAGCCTTTACCTCACCAACTAGCTAATACAACGCAGGTCCATCTCATAGTGGAGCAATTGCCCCTTTTAAATTACTAACATGCGTTAGTCTCTCTTATGCGGTATTAGCTATCGTTTCCAATAGTTATCCCCCGCTATGAGGTAGGTTACCTACGCGTTACTCACCCGTTCGCAACTCCTTGAACCGGTGCAAGCACCCGTGCTGCCGTTCGACTTGCATGTGTAAGGCATGCCGCCAGCGTTCAAT
>cons0617|3
TCTGGGCCGTGTCTCAGTCCCAGTGTGGCTGGTCGTCCTCTCAGACCAGCTACTGATCGTCGCCTTGGTAGGCCTTTACCCCACCAACTAGCTAATCAGCCATCGGCCAACCCTATAGCGCGAGGCCCGAAGGTCCCCCGCTTTCATCCGTGGATCGTATGCGGTATTAATCCGGCTTTCGCCGGGCTATCCCCCACTACAGGACATGTTCCGATGTATTACTCACCCGTTCGCCACTCGCCACCAGGTGCAAGCACCCGTGCTGCCGTTCGACTTGCATGTGTAACGGCATGCCGCCAGCGTTCAAT
>cons0618|3
TCTGGGCCGTGTCTCAGTCCCAGTGTGGCCGATCACCCTCTCAGGTCGGCTATGTATCGTCGCCTTGGTGAGCCTTTACCTCACCAACTAGCTAATACAACGCAGGTCCATCTCATAGTGGAGCAATTGCCCCTTTAAATTACTAACCATGCGTTAGTCTCTCTTATGCGGTATTAGCTATCGTTTCCAATAGTTATCCCCGCTATGAGGTAGGTTACCACGCGTTACTCACCGTTCGCAACTCCTTGAACCGGTGCAAGCACCAGTTCTCAGCGTTCTACTTGCATGTATTAGGCACGCCGCCAGCGTTCGAT
>cons0619|3
TCTGGACCGTGTCTCAGTTCCAGTGTGACTGATCATCCTCTCAGACCAGTTACGGATCGTCGCCTTGGTAGGCCTTTACCCCACCAACTAGCTAATCCGACCTAGGCTCATCTGATAGCCGTGAGGTCCAAGATCCCCCACTTTCTCCCTCAGGACGTATGCGGTATTACGCGCCCGTTTCCGGACGTTATCCCCCACTACCAGGCAGATTCCTAGGCATTACTCACCCGTCCGCCGCTGAATCCAGGAGCAAGCTCCCTTCATCCGCTCGACTTGCATGTGTTAGGCCTGCCGCCAGCGTTCAAT
>cons0620|3
TCTGGGCCGTGTCTCAGTCCCAGTGTGGCCGATCACCCTCTCAGGTCGGCTATGTATCGTCGCCTTGGTGAGCCTTTACCTCACCAACTAGCTAATACAACGCAGGTCCATCTCATAGTGGAGCAATTGCCCCTTTTAAATTACTAACATGCGTTAGTCTCTCTTATGCGATATTAGCTATCCGTTTCCAATAGTTATCCCCCGCCTATGAGGTAGGTTACCTACGCGTTACTCACCCGTTCGCAACTCCTTGAACCGGTGCAAGCACCAGTTCTCAGCGTTCTACTTGCATGTATTAGGCACGCCGCCAGCGTTCGT
>cons0621|3
TCTGGGCCGTGTCTCAGTCCCAGTGTGGCCGATCACCTCTCAGGTCGGCTATGTATCGTCGCCTTGGTGAGCCTTTACCTCACCAACTAGCTAATACAACGCAGGTCCATCTCATAGTGGAGCAATTGCCCCTTTAAATTACTAACATGCGTTAGTCTCTCTTATGCGGTATTAGCTATCGTTTCCAATAGTTATCCCCCGCTATGAGGTAGGTTACCTACGCGTTACTCACCCGTTCGCAACTCCTTGAACCGGTGCAAGCACCAGTTCCCAGCGTTCTACTTGCATATTAGGCACGCCGCCAGCGTTCGT
>cons0622|3
TCTGGACCGTGTCTCAGTTCCAGTGTGACTGATCATCCTCTCAGACCAGTTACGGATCGTCGCCTTGGTAGGCCTTTACCCCACCAACTAGCTAATCCGACCTAGGCTCATCTGATAGCGTGAGGTCCGAAGATCCCCCACTTTCTCCCTCAGGACGTATGCGGTATTAGCGCCCGTTTCCGGACGTTATCCCCCACTACCAGGCAGATTCCAGGCATTACTCACCCGTCCGCCGCTGAATCCAGGAGCAAGCTCCCTCATCCGCTCGACTTGCATGTGTTACGGCCTGCCGCCAGCGTTCAATCG
>cons0623|3
TCTGGGCCGTGTCTCAGTCCCAGTGTGGCCGATCACCCTCTCAGGTCGGCTATGTATCGTCGCCTTGGTGAGCCTTTACCTCACCAACTAGCTAATACAACGCAGGTCCATCTCATAGTGGAGCAATTGCCCCTTTTAAATTACTAACCATGCGTTAGTCTCTCTTATGCGGTATTAGCTAATCGTTTCCAATAGTTATCCCCCGCTATGAGGTAGGTTACCTACGCGTTACTCACCCGTTCGCAACTCCTTGAATCCGGTGCCAAGCACCAGTTCTCAGCGATTCATACTTGCATGTCATTAGGCACGCCGCCAAGCGTTCGAT
>cons0624|3
TCTGGACCGTGTCTCAGTTCCAGTGTGACTGATCATCCTCTCAGACCAGTTACGGATCGTCGCCTTGGTAGGCCTTTACCCCACCAACTAGCTAATCCGACCTAGGCTCATCTGATAGCGTGAGGTCCAAGATCCCCACTTTCTCCCTCAGGACGTATGCGGTATTAGCGCCCGTTTCCGGACGTTATCCCCCACTACCAGGCAGATTCCTAGGCATTACTCACCCGTCCGCCGCTGAATCCAGGAGCAAGCTCCCTTCATCCGCTCGACTTGCATGTGTTAGGCCTGCCGCCAGCGTTCAAT
>cons0625|3
TCTGGGCCGTGTCTCAGTCCCAGTGTGGCTGGTCGTCCTCTCAGACCAGCTACTGATCGTCGCCTTGGTAGGCCTTTACCCCACCAACTAGCTAATCAGCCATCGGCCAACCCTATAGCGCGAGGCCCGAAGGTCCCCCGCTTTCATCCGTGGATCGTATGCGGTATTAATCCGGCTTTCGCCGGGCTATCCCCACTCAGGACACTGTTCCGATGTATTACTCACCCGTTCGCCACTCGCCACCAGGTGCAAGCACCCGTGCTGCCGTTCGACTTGCATGTGTAAGGCATGCCGCCAGCGTCAAT
>cons0626|3
TCTGGGCCGTGTCTCAGTCCCAGTGTGGCTGGTCGTCCTCTCAGACCAGCTACTGATCGTCGCCTTGGTAGGCCTTTACCCCACCAACTAGCTAATCAGCCATCGGCCAACCCTATAGCGCGAGGCCCGAAGGTCCCCCGCTTTCATCCGTGGATCGTATGCGGTATTAATCCGGCTTTCGCCGGGCTATCCCCACTACAGGACATGTTCCGATGTATTACTCACCCGTTCGCCACTCGCCACCAGGTGCAAGCACCCGTGCTGCCGTTCGACTTGCATGTGTAAGGCATCGCCGACCAGCGTTCAAT
>cons0627|3
TCTGGGCCGTGTCTCAGTCCCAGTGTGGCCGATCACCCTCTCAGGTCGGCTATGTATCGTCGCCTTGGTGAGCCTTTACCTCACCAACTAGCTAATACAACGCAGGTCCATCTCATAGTGGAGCAATTGCCCCTTTAAATTACTAACATGCGTTAGTCTCTCTTATGCGGTATTAGCTATCGTTTCCAATAGTTATCCCCCGCTATGAGGTAGGTTACCTACGCGTTACTCACCCGTTCGCAACTCCTTGAACCGGTGCAAGCACCAGTTCTCAGCGATTCTACTTGCATGTATTAGGCAGCCGCCAGCGTTCGT
>cons0628|3
TCTGGGCCGTGTCTCAGTCCCGTGTGGCCGATCACCCTCTCAGGTCGGCTATGTATCGTCGCCTTGGTGAGCCTTTACCTCACCAACTAGCTAATACAACGCAGGTCCATCTCATAGTGGAGCAATTGCCCCTTTAAATTACTAACATGCGTTAGTCTCTCTTATGCGGTATTAGCTATCGTTTCCAATAGTTATCCCCCGCTATGAGGTAGGTTACCTACGCGTTACTCACCCGTTCGCAACTCCTTGAACCGGTGCAAGCACCAGTTCTCAGCGTTCTACTTGCATGTATTAGGCACGCCGCCAGCGTTCGT
>cons0629|3
TCTGGGCCGTGTCTCAGTCCCAGTGTGGCCGATCACCCTCTCAGGTCGGCTATGTATCGTCGCCTTGGTGAGCCTTTACCTCACCAACTAGCTAATACAACGCAGGCCATCTCATAGTGGAGCAATTGCCCCTTTAAATTACTAACATGCGTTAGTCTCTCTTATGCGGTATTAGCTATCGTTCCAATAGTTATCCCCCGCTATGAGGTAGGTTACCTACGCGTTACTCACCCGTTCGCAACTCCTTGAACCGGTGCAAGCACCAGTTCTCAGCGTTCTACTTGCATGTATTAGGCACGCCGCCAGCGTTCGT
>cons0630|3
TCTGGGCCGTGTCTCAGTCCCAGTGTGGCTGGTCGTCCTCTCAGACCAGCTACTGATCGTCGCCTTGGTAGGCCTTTACCCCACCAACTAGCTAATCAGCCATCGGCCAACCCCTATAGCGCGAGGCCCGAAGGTCCCCCGCTTTCATCCGTGGATCGTATGCGGTATTAATCCGGCTTTCGCCGGGCTATCCCCCACTACAGGACATGTTCCGATGTATTACTCACCCGTTCGCCATCGCCACCGGTGCAAGCACCCGTGCTGCCGTTCGACTTGCATGTGTAAGGCATGCCGCCAGCGTTCAAT
>cons0631|3
TCTGGGCCGTGTCTCAGTCCCAGTGTGGCCGATCACCCTCTCAGGTCGGCTATGTATCGTCGCCTTGGTTGACGCCTTTACCTCACCAACTAGCTAATACAACGCAGGTCCATCTCATAGTGGAGCAATTCGCCCCTTTAAATTACTAACATGCGTTAGTCTCTCTTATGCGTATTAGCTATCGTTTCCAATAGTTATCCCCGCTATGAGGTAGGTTACCTACGCGTTACTCACCCGTTCGCAACTCCTTGAACCGGTGCAAGCACCAGTTCTCAGCGTTCTACTTGCATGTATTAGGCACGCCGCCAGCGTTCGAT
>cons0632|3
TCTGGGCCGTGTCTCAGTCCCAGTGTGGCCGATCACCCTCTCAGGTCGGCTATGTATCGTCGCCTTGGTGAGCCTTTACCTCACCAACTAGCTAATACAACGCAGGTCCATCTCATAGTGGAGCAATTGCCCCTTTAAATTACTAACATGCGTTAGTCTCTCTTATGCGGTATTAGCTATCGTTCCAATAGTTATCCCCCGCTATGAGGTAGGTTACCTACGCGTTACTCACCCGTTCGCAACTCCTTGAACCGGTGCAAGCACCAGTTCTCAGCGATTCTACTTGCACTGTCATTACGGCAGCCGCCAGCGTTCGAT
>cons0633|3
TCTGGGCCGTGTCTCAGTCCCAGTGTGGCCGATCACCCTCTCAGGTCGGCTATGTATCGTCGCCTTGGTGAGCCTTTACCTCACCAACTAGCTAATACAACGCAGGTCCATCTCATAGTGGAGCAATTGCCCCTTTAAATTACTAACATGCGTTAGTCTCTCTTATGCGGTATTAGCTATCGTTTCCAATAGTTATCCCCGCTATGAGGTAGGTTACCTNCGCGTTACTCACCCGTTCGCAACTCCTTGAACCGGTGCAAGCACCAGTTCTCAGCGTTCTACTTGCATGTATTAGGCACGCCGCCAGCAGTTCGT
>cons0634|3
TCTGGGCCGTGTCTCAGTCCCAGTGTGGCCGATCACCCTCTCAGGTCGGCTATGTATCGTCGCCTTGGTGAGCCTTTACCTCACCAACTAGCTAATACAACGCAGGTCCATCTCATAGTGGAGCAATTGCCCCTTTAAATTACTAACATGCGTTAGTCTCTCTTATGCGGTATTAGCTATCGTTTCCAATAGTTATCCCCCGCTATGAGGTAGGTTACCTACGCGTTACTCACCCGTTCGCAACTCCTTGAATCCGGTGCAAGCACCAGTTCTCAGCGTTCTACTTGCATGTATTAGGCACGCCGCCAGCGTTCGT
>cons0635|3
TCTGGGCCGTGTCTCAGTCCCAGTGTGGCTGGTCGTCCTCTCAGACCAGCACTGATCGTCGCCTTGGTAGGCCTTTACCCCACCAACTAGCTAATCAGCCATCGGCCAACCCTATAGCGCGAGGCCCGAAGGTCCCCCGCTTTCATCCGTAGATCGTACGCGGTATTAATCCGGCTTTCGCCGGGCTATCCCCCACTACAGGACATGTTCCGATGTATTACTCACCCGTTCGCCACTCGCCACCAGGTGCAAGCACCCGTGCTGCCGTTCGACTTGCATGTGTAAGGCATGCCGCCAGCGTTCAAT
>cons0636|3
TCTGGACCGTGTCTCAGTTCCAGTGTGACTGATCATCCTCTCAGACCAGTTACGGATCGTCGCCTTGGTAGGCCTTTACCCCACCAACTAGCTAATCCGACCTAGGCTCATCTGATAGCGTGAGGTCCGAAGATCCCCCACTTTCTCCCTCAGGACGTATGCGGCATTAGCGCCCGTTTCCGGACGTTATCCCCCACTACCAGGCAGATTCCTAGGCATTACTCACCCGTCCGCCGCTGAATCCAGGAGCAAGCTCCCTTCATCCGCTCGACTTGCATGTGTTAGGCCTGCCGCCAGCGTTCAAT
>cons0637|3
TCTGGACCGTGTCTCAGTTCCAGTGTGACTGATCATCCTCTCAGACCAGTTACGGATCGTCGCCTTGGTAGGCCTTTACCCCACCAACTAGCTAATCCGACCTAGGCTCATCTGATAGCGTGAGGTCCGAAGATCCCCCACTTTCTCCCTCAGGACGTATGCGGTATTAGCGCCCGTTTCCGGACGTTATCCCCACTACCAGGCAGATTCCTAGGCATTACTCACCCGTCCGCCGATGAATCCAGGAGCAAGCTCCCTTACATCCGCTCGACTTGCATGTGTTAGGCCTGCCGCCAGCGTTCAAT
>cons0638|3
TCTGGGCCGTGTCTCAGTCCCAGTGTGGCCGATCACCCTCTCAGGTCGGCTATGTATCGCGCCTTGGTGAGCCTTTACCTCACCAACTAGCTAATACAACGCAGGTCCACCTCATAGTGGAGCAATTGCCCCTTTAAATTACTAACATGCGTTAGTCTCTCTTATGCGGTATTAGCTATCGTTTCCAATAGTTATCCCCCGCTATGAGGTAGGTTACCTACGCGTTACTCACCCGTTCGCAACTCCTTGAACCGGTGCAAGCACCAGTTCTCAGCGTTCTACTTGCATGTATTAGGCACGCCGCCAGCGTTCGT
>cons0639|3
TCTGGGCCGTGTCTCAGTCCCAGTGTGGCCGATCACCCTCTCAGGTCGGCTATGTATCTCGCCTTGGTGAGCCTTTACCTCACCAACTAGCTAATACAACGCAGGTCCATCTCATAGTGGAGCAATTGCCCCTTTTAAATTACTAACCATGCGTTAGTCTCTCTTATGCGGTATTAGCTATCGTTTCCAATAGTTATCCCCCGCTATGAGGTAGGTTCCTACGCGTTACTCACCCGTTCGCAACTCCTTGAACCGGTGCAAGCACCAGTTCTCAGCGTTCTACTTGCATGTATTAGGCACGCCGCCAGCGTTCGAT
>cons0640|3
TCTGGGCCGTGTCTCAGTCCCAGTGTGGCCGATCACCCTCTCAGGTCGGCTATGTATCGTCGCCTTGGTGAGCCTTTACCTCACCAACTAGCTAATACAACGCAGGTCCATCTCATAGTGGAGCAATTGCCCCTTTTAAATTACTAACATGCGTTAGTCTCTCTTATGCGGTATTAGCTATCGTTTCCAATAGTTATCCCCCGCTATGAGGTAGGTTACCTACGCGTTACTCACCCGTTCGCAACTCCTTGAACCGGTGCAAGCACCAGTTCTCAGCGTTCTACTTGCATNGTATTCGGCACGCCGCCAGCGTTCGT
>cons0641|3
TCTGGGCCGTGTCTCAGTCCCAGTGTGGCCGATCACCCTCTCAGGTCGCTATGTATCGTCGCCTTGGTGAGCCTTTACCTCACCAACTAGCTAATACAACGCAGGTCCATCTCATAGTGGAGCAATTGCCCCTTTAAATTACTAACATGCGTTAGTCTCTCTTATGCGGATTATTGACTTAATCCGTTTCCAAATATGTTAGTTCCCCCGCCCAATTGAGGTAGGTTACCTACGCGTTACTCACCCGTTCGCAACTCCTTGAACCGGTGCAAGCACCAGTTCTCAGCGTTCTACTTGCATGTATTAGGCACGCCGCCAGCGTTCGT
>cons0642|3
TCTGGGCCGTGTCTCAGTCCCAGTGTGGCCGATCACCCTCTCAGGTCGGCTATGTATCGTCGCCTTGGTGAGCCTTTACCTCACCAACTAGCTAATACAACGCAGGTCCATCTCATAGTGGAGCAATTGCCCCTTTTAAATTACTAACATGCGTTAGTCTCTCTTATGCGGTATTAGCTATCGTTTCCAATAGTTATCCCCCGCTATAGGTAGGTTACCTACGCGTTACTCACCCGTTCGCAACTCCTTGAACCGGTGCAAGCACCAGTTCTCAGCGATTCTACTTGCATGTATTACGGCACGCCGCCAGCTGTTCGT
>cons0643|3
TCTGGGCCGTGTCTCAGTCCCAGTGTGGCTGGTCGTCCTCTCAGACCAGCTACTGATCGTCGCCTTGGTAGGCCTTTACCCCACCAACTAGCTAATCAGCCATCGGCCAACCCTATAGCGCGAGGCCCGAAGGTCCCCCGCTTTCATCCGTGGATCGTATGCGGTATTAATCCGGCTTTCGCCGGGCTATCCCCCACTACAGGACATGTTCCGATGTATTACTCACCCGTTCGCCACTCGCCACCAGGTGCAAGCACCCGTGCGCCGTTCGACTTGCATGTGTAAGGCATCGCCGCCAGCGTTCNAT
>cons0644|3
TCTGGGCCGTGTCTCAGTCCCAGTGTGGCCGATCACCCTCTCAGGTCGGCTATGTATCGTCGCCTTGGTGAGCCTTTACCTCACCAACTAGCTAATACAACGCAGGTCCATCTCATAGTGGAGCAATTGCCCCTTTAAATTACTAACCATGCGTTAGTCTCTCTTATGCGGTATTAGCTATCGTTTCCAATAGTTATCCCCCGCTATGAGGTAGGTTACCTACGCGTTACTCACCCGTTCGCAACTCCTTGAACCGGTGCAAGCACCAGTTCTCAGCGATTCTACTTGCATGTCATTACGGCAGCCGCCAGCGTTCGAT
>cons0645|3
TCTGGGCCGTGTCTCAGTCCCAGTGTGGCTGGTCGTCCTCTCAGACCAGCTACTGATCGTCGCCTTGGTAGGCCTTTACCCCACCAACTAGCTAATCAGCCATCGGCCAACCCTATAGCGCGAGGCCCGAAGGTCCCCCGCTTTCATCCGTAGATCGTATGCGGTATTAATCCGGCTTTCGCCGGGCTATCCCCCACCTACAGGACATGTTCCGATGTATTACTCACCCGTTCGCCACTCGCCACCAGGTGCAAGCACCCGCGCTGCCGTTCGACTTGCATGTGTAAGGCATGCCGCCAGCGTTCAAT
>cons0646|3
TCTGGACCGTGTCTCAGTTCCAGTGTGACTGATCATCCTCTCGGACCAGTTACGGATCGTCGCCTTGGTAGGCCTTTACCCCACCAACTAGCTAATCCGACCTAGGCTCATCTGATAGCGTGAGGTCCGAAGATCCCCCACTTTCTCCCTCAGGACGTATGCGGTATTAGCGCCCGTTTCCGGACGTTATCCCCCACTACCAGGCAGATTCCTAGGCATTACTCACCCGTCCGCCGCGAATCCAGGAGCAAGCTCCCTTCATCCGCTCGACTTGCATGTGTTAGGCCTGCCGCCAGCGTTCAAT
>cons0647|3
TCTGGGCCGTGTCTCAGTCCCAGTGTGGCCGATCACCCTCTCAGGTCGGCTATGTATCGTCGCCTTGGTGAGCCTTTACCTCACCAACTAGCTAATACAACGCAGGTCCATCTCATAGTGGAGCAATTGCCCCTTTAAATTACTAACATGCGTTAGTCTCTCTTATGCGGTACTAGCTATCGTTTCCAATAGTTATCCCCCGCTATGAGGTAGGTTACCTACGCGTTACTCACCCGTTCGCAACTCCTTGAACCGGCGCAAGCACCAGTTCTCAGCGATTCTACTTGCATGTATTAGGCACGCCGCCAGCGTTCGA
>cons0648|3
TCTGGGCCGTGTCTCAGTCCCAGTGTGGCCGATCACCCTCTCAGGTCGGCTATGTATCGTCGCCTTGGTGAGCCTTTACCTCACCAACTAGCTAATACAACGCAGGTCCATCTCATAGTGGAGCAATTGCCCCTTTTAAATTACTAACCATGCGTTAGTCTCTCTTATGCGGCATTAGCTATCGTTTCCAATAGTTATCCCCCGCTATGAGGTAGGTTACCTACGCGTTACTCACCCGTTCGCAACTCCTTGAACCGGTGCAAGCACCAGTTCTCAGCGATTCTACTTGCATGTATTAGGCACGCCGCCAGCGTTCGAT
>cons0649|3
TCTGGGCCGTGTCTCAGTCCCAGTGTGGCTGGTCGTCCTCTCAGACCAGCTACTGATCGTCGCCTTGGTAGGCCTTTACCCCACCAACTAGCTAATCAGCCATCGGCCAACCCTATAGCGCGAGGCCCGAAGGTCCCCCGCTTTCATCCGTGGATCGTATGCGGTATTAATCCGGCTTTCGCCGGGCTATCCCCACTACAGGACATGTTCCGATGTATTACTCACCCGTTCGCCACTCGCCACCAGGTGCAAGCACCCGTGCTGCCGTTCGACTTGCACTGTGTAAGGCAGTCGCCGCCAGCGTTCAAT
>cons0650|3
TCTGGGCCGTGTCTCAGTCCCAGTGTGGCTGGTCGTCCTCTCAGACCAGCTACTGATCGTCGCCTTGGTAGGCCTTTACCCCACCAACTAGCTAATCAGCCATCGGCCAACCCTATAGCGCGAGGCCCGAAGGTCCCCCGCTTTCATCCGTGGATCGTATGCGGTATTAATCCGCTTTCGCCGGGCTATCCCCACTACAGGACACTGTTCCGATGTATTACTCACCCGTTCGCCACTCGCCACCAGGTGCAAGCACCCGTGCGCCGTTCGACCTTGCAATGTGTAAGGCTATCGCCGCCAGCGTTCAAT
>cons0651|3
TCTGGGCCGTGTCTCAGTCCCAGTGTGGCCGATCACCCTCTCAGGTCGGCTATGTATCGTCGCCTTGGTGAGCCTTTACCTCACCAACTAGCTAATACAACGCAGGTCCATCTCATAGTGGAGCAATTGCCCCTTTTAAATTACTAACAATGCGTTAGTCTCTCTTATGCGGTATTAGCTATCGTTTCCAATAGTTATCCCCCGCTATGAGGTAGGTTACCTACGCGTTACTCACCCGTTCGCAACTCCTTGAACCGGTGCAAGCACCAGTTCTCAGCGTTCTACTTGCATGTATTACGGCACGCCGCCAGCGTTCGAT
>cons0652|3
TCTGGGCCGTGTCTCAGTCCCAGTGTGGCCGATCACCCTCTCAGGTCGGCTATGTATCGTCGCCTTGGTGAGCCTTTACCTCACCAACTAGCTAATACAACGCAGGTCCATCTCATAGTGGAGCAATTGCCCCTTTTAAAATTACTAACATGCGTTAGTCTCTCTTATGCGGTATTAGCTTCAATCGTTTCCAATAGTTACTCCCCGCTATGAGGTAGGTTACCTACGCGTTACTCACCCGTTCGCAACTCCTTGAACCGGTGCAAGCACCAGTTCTCAGCGTTCTACTTGCATGTATTAGGCACGCCGCCAGCGTTCGT
>cons0653|3
TCTGGACCGTGTCTCAGTTCCAGTGTGACTGATCATCCTCTCAGACCAGTTACGGATCGTCGCCTTGGTAGGCCTTTACCCCACCAACTAGCTAATCCGACCTAGGCTCATCTGATAGCGTGACGGTCCGAAGATCCCCCACTTTCTCCCTCAGGACGTATCGGTATTAGCGCCCGTTTCCGGACGTTATCCCCCACTACCAGGCAGATTCCTAGGCATTACTCACCCGTCCGCCGCTGAATCCAGGAGCAAGCTCCCCTTCATCCGCTCGACTTGCATGTGTTAGGCCTGCCGCCAGCGTTCAAT
>cons0654|3
TCTGGGCCGTGTCTCAGTCCCAGTGTGGCCGATCACCCTCTCAGGTCGGCTATGTATCGTCGCCTTGGTGAGCCTTTACCTCACCAACTAGCTAATACAACGCAGGTCCATCTCATAGTGGAGCAATTGCCCCTTTTAAATTACTAACATGCGTTAGTCTCTCTTATGCGGATATTAGCTATCGTTTCCAATAGTTACCCCCCGCTACTGAGGTAGGTTACCTACGCGTTACTCACCCGTTCGCAACTCCTTGAACCGGTGCAAGCACCAGTTCTCAGCGTTCTACTGCATGTATTAGGCACGCCGCCAGCGTTCGT
>cons0655|3
TCTGGGCCGTGTCTCAGTCCCAGTGTGGCTGGTCGTCCTCTCAGACCAGCTACTGATCGTCGCCTTGGTAGGCCTTTACCCCACCAACTAGCTAATCAGCCATCGGCCAACCCTATAGCGCGAGGCCCGAAGGTCCCCCGCTTTCATCCGTAGATCGTATGCGGTATTAATCCGCTTTCGCCGGGCTATCCCCCACTACAGGACATGTTCCGATGTATTACTCACCCGTTCGCCACTCGCCACCAGGTGCAAGCACCCGTGCTGCCGTTCGACTTGCATGTGTAAGGCATGCCGCCAGCGTTCAAT
>cons0656|3
TCTGGGCCGTGTCTCAGTCCCAGTGTGGCTGGTCGTCCTCTCAGACCAGCTACTGATCGTCGCCTTGGTAGGCCTTTACCCCACCAACTAGCTAATCAGCCATCGGCCAACCCTATAGCGCGAGGCCCGAAGGTCCCCCGCTTTCATCCGTGGATCGTATGCGGTATTAATCCGGCTTTCGCCGGGCTATCCCCACTACAGGACAGTGTTCCGATGTATTACTCACCCGTTCGCCACTCGCCACCAGGTGCAAGCACCCGTGCTGCCGTTCGACTTGCATGTGTAAGGCATGCCGCCAGCGTTCAAT
>cons0657|3
TCCGGGCCGTGTCTCAGTCCCAGTGTGGCTGGTCGTCCTCTCAGACCAGCTACTGATCGTCGCCTTGGTAGGCCTTTACCCCACCAACTAGCTAATCAGCCATCGGCCAACCCTATAGCGCGAGGCCCGAAGGTCCCCCGCTTTCATCCGTGGATCGTATGCGGTATTAATCCGGCTTTCGCCGGGCTATCCCCCACTACAGGACATGTTCCGATGTATTACTCACCCGTTCGCCACTCGCCACCAGGTGCAAGCACCCGTGCTGCCGTTCGACTTGCATGTGTAAGGCATGCCGCCAGCGTTCAAT
>cons0658|3
TCTGGGCCGTGTCTCAGTCCCAGTGTGGCTGGTCGTCCTCTCAGACCAGCTACTGATCGTCGCCTTGGTAGGCCTTTACCCCACCAACTAGCTAATCAGCCATCGGCCAACCCTATAGCGCGAGGCCCGAAGGTCCCCCGCTTTCATCCGTGGATCGTATGCGGTATTAATCCGGCTTTCGCCGGGCTATCCCCCACTACAGGACATGTTCCGATGTATTACTCACCCGTTCGCCACTCGCCACCAGGTGCAAGCACCCGTGCTGCCGTTCGACTTGCATGTGTAAGGCAGTCGCCGCCAGCGATTCAATT
>cons0659|3
TCTGGGCCGTGTCTCAGTCCCAGTGTGGCTGGTCGTCCTCTCAGACCAGCTACTGATCGTCGCCTTGGTAGGCCTTTACCCCACCAACTAGCTAATCAGCCATCGGCCAACCCTATAGCGCGAGGCCCGAAGGTCCCCCGCTTTCATCCGTGGATCGTATGCGGTATTAATCCGGCTTTCGCCGGGCTATCCCCCACTACAGGACATGTTCCGATGTATTACTCACCCGTTCGCCACTCGCCACCAGGTGCAAGCGCCCGTGCTGCCGTTCGACTTGCATGTGTAAGGCATGCCGCCAGCGTTCAAT
>cons0660|3
TCTGGGCCGTGTCTCAGTCCCAGTGTGGCCGATCACCCTCTCAGGTCGGCTATGTATCGTCGCCTTGGTGAGCCTTTACCTCACCAACTAGCTAATACAACGCAGGTCCATCTCATAGTGGAGCAATTGCCCCTTTAAATTACTAACATGCGTTAGTCTCTCTTATGCGGTATTAGCTATCGTTTCCAATAGTTATCCCCCGCTATGAGGTAGGTTACCTACGCGTTACTCACCCGTTCGCAACTCCTTGAACCGGTGCAAGCACCAGTTCTCAGCGTTCTACTTGGCATGTCATTAGGCACGCCGCCAGCGATTCGAT
>cons0661|3
TCTGGGCCGTGTCTCAGTCCCAGTGTGGCCGATCACCCTCTCAGGTCGGCTATGTATCGTCGCCTTGGTGAGCCTTTACCTCACCAACTAGCTAATACAACGCAGGTCCATCTCATAGTGGAGCAATTTGCCCCTTTTAAATTACTAACATGCGTTAGTCTCTCTTATGCGGTATTAGCTATCGTTTCCAATAGTTTATCCCCCGCTATGAGGTAGGTTACCTACGCGTTACTCACCCGTTCGCAACTCCTTGAACCGGTGCAAGCACCAGTTCTCAGCGTTCTACTTGCAATGTATTAGGCACGCCGCCAGCGTTCGT
>cons0662|3
TCTGGGCCGTGTCTCAGTCCCAGTGTGGCCGATCACCCTCTCAGGTCGGCTATGTATCGTCGCCTTGGTGAGCCTTTACCTCACCAACTAGCTAATACAACGCAGGTCCATCTCATAGTGGAGCAATCGCCCCTTTAAATTACTAACATGCGTTAGTCTCTCTTATGCGGATATTAGCTATCGTTTCCAATAGTTATCCCCCGCCTATGGGGTAGGTTACCTACGCGTTACTCACCCGTTCGCAACTCCTTGAACCGGTGCAAGCACCAGTTCTCAGCGTTCTACTTGCATGTATTAGGCACGCCGCCAGCGTTCGT
>cons0663|3
TCTGGACCGTGTCTCAGTTCCAGTGTGACTGATCATCCTCTCAGACCAGTTACGGATCGTCGCCTTCGGTAGGCCTTTACCCCACCAACTAGCTAATCCGACCTAGGCTCATCTGATAGCGTGAGGTCCGAAGATCCCCCACTTTCTCCCTCAGGACGTATGCGGTATTAGCGCCCGTTTCCGGACGTTATCCCCCACTACCAGGCAGATTCCTAGGCATTACTCACCCATCCGCCGCTGAATCCAGGAGCAAGCTCCCTTCATCCGCTCGACTTGCATGTGTTAGGCCTGCCGCCAGCGTTCAAT
>cons0664|3
TCTGGGCCGTGTCTCAGTCCCAGTGTGGCCGATCACCCTCTCAGGTCGGCTATGTATCGTCGCCTTGGTGAGCCTTTACCTCACCAACTAGCTAATACAACGCAGGTCCATCTCATAGTGGAGCAATTGCCCCTTTTAAATTACTAACATGCGTTAGTCTCTCTTATGCGGTATTAGCTATCGTTTCCAATAGTTATCCCCCGCTATGAGGTAGGTTACCTACGCGTTACTCACCCGTTCGCAACTCCTTGAACCGGTGCAAGCACCAGTTCTCAGCGTTCTACTTGCATGTATTAGGCATGCCGCCAGCGTTCGT
>cons0665|3
TCTGGGCCGTGTCTCAGTCCCAGTGTGGCCGATCACCCTCTCAGGTCGGCTATGTATCGTCGCCTTGGTGAGCCTTTACCTCACCAACTAGCTAATACAACGCAGGTCCATCTCATAGTGGAGCAATTGCCCCTTTTAAATTACTAACATGCGTTAGTCTCTCTTATGCGGTATTAGCTATCGTTTCCAATAGTTATCCCCCGCTATGAGGTAGGTTACCTACGCGTTACTCACCCGTTCGCAACTCCTTGAACCGGTGCAAGCACCAGTTCAGCGTTCTACTTGCATGTATTAGGCACGCCGCCAGCGTTCGT
>cons0666|3
TCTGGGCCGTGTCTCAGTCCCAGTGTGGCCGATCACCCTCTCAGGTCGGCTATGTATCGTCGCCTTGGTGAGCCTTTACCCTCACCAACTAGCTAATACAACGCAGGTCCATCTCATAGTGGAGCAATTGCCCTTTAAATTACTAACCATGCGTTAGTCTCTCTTATGCGGTATTAGCTATCGTTTCCAATAGTTATCCCCCGCAATGAGGTAGGTTACCTACGCGTTACTCACCCGTTCGCAACTCCTTGAACCGGTGCAAGCACCAGTTCTCAGCGATTCTACTTGCATGTCATTAGGCACGCCGCCAGCGTTCGAT
>cons0667|3
TCTGGACCGTGTCTCAGTTCCAGTGTGACTGATCATCCTCTCAGACCAGTTACGGATCGTCGCCTTGGTAGGCCTTTACCCCACCAACTAGCTAATCCGACCTAGGCTCATCTGATAGCGTGAGGTCCGAAGATCCCCCACTTTCTCCCTCAGGACGTATGCGGTATTAGCGCCCGTTCCGGACGTTATCCCCCACTACCAGGCAGATTCCTAGGCATTACTCACCCGTCCGCCGCTGAATCCAGGAGCAAGCTCCCTTCATCCGCTCGACTTGCATGTGTTAGGCCTGCCGCCAGCGATTCAAT
>cons0668|3
TCTGGGCCGTGTCTCAGTCCCAGTGTGGCCGATCACCCTCTCAGGTCGGCTATGTATCGTCGCCTTGGTGAGCCTTTACCTCACCAACTAGCTAATACAACGCAGGTCCATCTCATAGTGGAGCAATTGCCCCTTTAAATTACTAACATGCGTTAGTCTCTCTTATGCGGTATTAGCTATCGTTTCCAATAGTTATCCCCCGCTATGAGGTAGGTTACCTACGCGTTACTCACCCGTTCGCAACTCCTTGAACCGGTGCAAGCACCAGTTCTCAGCGTTCTACTTGCATGTNATTNGGCACGCCGCCAGCGTTCNGT
>cons0669|3
TCTGGACCGTGTCTCAGTTCCAGTGTGACTGATCATCCTCTCAGACCAGTTACGGATCGTCGCCTTGGTAGGCCTTTACCCCACCAACTAGCTAATCCGACCTAGGCTCACTCTGATAGCGTGAGGTCCGAAGATCCCCCACTTTCTCCCTCAGGACGTATGCGGTATTAGCGCCCGTTTCCGGACGTTATCCCCCACTACCAGGCAGATTCCTAGGCATTACTCACCCGTCCGCCGCTGAATCCAGGAGCAAGCTCCCTTCATCCGCTCGACTTCGCATGTGTTAGGCCTGCCGCCAGCGTTCAAT
>cons0670|3
TCTGGGCCGTGTCTCAGTCCCAGTGTGGCCGATCACCCTCTCAGGTCGGCTATGTATCGTCGCCTTGGTGAGCCTTTACCTCACCAACTAGCTAATACAACGCAGGTCCATCTCATAGTGGAGCAATTGCCCCTTTTAAATTACTAACATGCGTTAGTCTCTCTTATGCGGTATTAGCTATCGTTTCCAATAGTTATCCCCCGCTATGAGGTAGGTTACCTACGCGTTACTCACCCGTTCGCAACTCCTTGAACCGGTGCAAGCACCAGTTCTCAGCATTCTACTTGCATGTATTACGGCACGCCGCCAAGCGTTCGAT
>cons0671|3
TCTGGGCCGTGTCTCAGTCCCAGTGTGGCTGGTCGTCCTCTCAGACCAGCTACTGATCGTCGCCTTGGTAGGCCTTTACCCCACCAACTAGCTAATCAGCCATCGGCCAACCCTATAGCGCGAGGCCCGAAGGTCCCCCGCTTTCATCCGTGGATCGTATGCGGTATTAATCCGGCTTTCGCCGGGCTATCCCCCACTACAGGACATGTTCCGATGTATTACTCCACCCGTTCGCCACTCGCCACCAGGTGCAAGCACCCGTGCGCCGTTCGACTTGCATGTGTAAGGCATGCCGCCGCGTTCAAT
>cons0672|3
TCTGGACCGTGTCTCAGTTCCAGTGTGACTGATCATCCTCTCAGACCAGTTACGGATCTCGCCTTGGTAGGCCTTTACCCCACCAACTAGCTAATCCGACCTAGGCTCATCTGATAGCGTGAGGTCCGAAGATCCCCCACTTTCTCCCTCAGGACGTATGCGGTATTAGCGCCCGTTTCCGGACGTTATCCCCACTACCAGGCAGATTCCTAGGCATTACTCACCCGTCCGCCGCTGAATCCAGGAGCAAGCTCCCTTCATCCGCTCGACTTGCATGTGTTAGGCCTGCCGCCAGCGTTCAAT
>cons0673|3
TCTGGGCCGTGTCTCAGTCCCAGTGTGGCCGATCACCCTCTCAGGTCGGCTATGTATCGTCGCCTTGGTGAGCCTTTACCTCACCAACTAGCTAATACAACGCAGGTCCATCTCATAGTGGAGCAATTGCCCCTTTTAAATTACTAACATGCGTTAGTCTCTCTTACGCGGTATTAGCTATCGTTTCCAATAGTTATCCCCCGCTATGAGGTAGGTTACCTACGCGTTACTCACCCGTTCGCAACTCCTTGAACCGGTGCAAGCACCAGTTCTCAGCGTTCTACTTGCATGTATTAGGCACGCCGCCAGCGTTCGT
>cons0674|3
TCTGGACCGTGTCTCAGTTCCAGTGTGACTGATCATCCTCTCAGACCAGTTACGGATCGTCGCCTTGGTAGGCCTTTACCCCACCAACTAGCCAATCCGACCTAGGCTCATCTGATAGCGTGAGGTCCGAAGATCCCCCACTTTCTCCCTCAGGACGTATGCGGTATTAGCGCCCGTTTCCGGACGTTATCCCCCACTACCAGGCAGATTCCTAGGCATTACTCACCCGTCCGCCGCTGAATCCAGGAGCAAGCTCCCTTCATCCGCTCGACTTGCATGTGTTAGGCCTGCCGCCAGCGTTCAAT
>cons0675|3
TCTGGGCCGTGTCTCAGTCCCAGTGTGGCCGATCACCCTCTCAGGTCGGCTATGTATCGTCGCCTTGGTGAGCCTTTACCTCACCAACTAGCTAATACAACGCAGGTCCATCTCATAGTGGAGCAATTGCCCCTTTTAAATTACTAACATGCGTTAGTCTCTCTTATGCGGAATTAGCTATCGTTTCCAATAGTTATCCCCCGCTATGAGGTAGGTTACCTACGCGTTACTCACCCGTTCGCAACTCCTTGAACCGGTGCAAGCACCAGTTCTCAGCGTTCTACTTGCATGTATTAGGCACGCCGCCAGCGTTCGT
>cons0676|3
CTCTGGGCCGTGTCTCAGTCCCAGTGTGGCCGATCACCCTCTCAGGTCGGCTATGTATCGTCGCCTTGGTGAGCCTTTACCTCACCAACTAGCTAATACAACGCAGGTCCATCTCATAGTGGAGCAATTGCCCCTTTAAATTACTAACATGCGTTAGTCTCTCTTATGCGGTATTAGCTATCGTTTCCAATAGTTATCCCCCGCTATGAGGTAGGTTACCTACGCGTTACTCACCCGTTCGCAACTCCTTGAACCGGTGCAAGCACCAGTTCTCAGCGTTCTATCTTGCATGTATTAGGCACGCCGCCAGCGTTCGT
>cons0677|3
TCTGGGCCGTGCCTCAGTCCCAGTGTGGCCGATCACCCTCTCAGGTCGGCTATGTATCGTCGCCTTGGTGAGCCTTTACCTCACCAACTAGCTAATACAACGCAGGTCCATCTCATAGTGGAGCAATTGCCCCTTTTAAATTACTAACATGCGTTAGTCTCTCTTATGCGGTATTAGCTATCGTTTCCAATAGTTATCCCCCGCTATGAGGTAGGTTACCTACGCGTTACTCACCCGTTCGCAACTCCTTGAACCGGTGCAAGCACCAGTTCTCAGCGATTCTACTTGCATGTATTAGGCACGCCGCCAGCGTTCGT
>cons0678|3
TCTGGGCCGTGTCTCAGTCCCAGTGTGGCCGATCACCCTCTCAGGTCGGCTATGTATCGTCGCCTTGGTGAGCCTTTACCTCACCAACTAGCTAATACAACGCAGGTCCATCTCATAGTGGAGCAATTGCCCCTTTTAAATTACTAACATGCGTTAGTCTCTCTTATGCGGTATTAGCTATCGTTTCCAATAGTTATCCCCCGCTATGAGGTAGGTTACCTACGCGTTACTCACCCTGTTCGCAACTCCTTGAACCGGTGCAAGCACCAGTTCTCAGCGTTCTACTTGCATGTATTAGGCACGCCGCCAGCGTTCGAT
>cons0679|3
TCTGGGCCGTGTCTCAGTCCCAGTGTGGCCGATCACCCTCTCAGGTCGCTATGTATCGTCGCCTTGGTGAGCCTTTACCTCACCAACTAGCTAATACAACGCAGGTCCATCTCATAGTGGAGCAATTGCCCCTTTTAAATTACTAACATGCGTTTAGTCTCTCTTATGCGGTATTAGCTATCGTTTCCAATAGTTATCCCCCGCTATGAGGTAGGTTACCTCGCGTTACTCACCCGTTCGCAACTCCTTGAACCGGTGCAAGCACCAGTTCTCAGCGTTCTACTTGCATGTATTAGGCACGCCGCCAGCGTTCGAT
>cons0680|3
TCTGGGCCGTGTCTCAGTCCCAGTGTGGCCGATCACCCTCTCAGGTCGGCTATGTATCTCGCCTTGGTGAGCCTTTACCTCACCAACTAGCTAATACAACGCAGGTCCATCTCATAGTGGAGCAATTGCCCCTTTTAAATTACTAACATGCGTTAGTCTCTCTTATGCGGTATTAGCTATCGTTTCCAATAGTTATCCCCCGCTATGAGGTAGGTTACCTACGCGTTACTCACCCGTTCGCAACTCCTTGAACCGGTGCAAGCACCAGTTCTCAGCGTTCTACTTGCATGTATTAGGCACGCCGCCAGCGTTCGT
>cons0681|3
TCTGGGCCGTGTCTCAGTCCCAGTGTGGCCGATCACCCTCTCAGGTCGCTATGTATCGTCGCCTTGGTGAGCCTTTACCTCACCAACTAGCTAATACAACGCAGGTCCATCTCATAGTGGAGCAATTGCCCCTTTTAAATTACTAACATGCGTTAGTCTCTCTTATGCGGTATTAGCTATCGTTTCCAATAGTTATCCCCCGCTATGGGGTAGGTTACCTACGCGTTACTCACCCGTTCGCAACTCCTTGAACCGGTGCAAGCACCAGTTCTCGCGTTCTACTTGCATGTATTAGGCACGCCGCCAGCGTTCGT
>cons0682|3
TCTGGGCCGTGTCTCAGTCCCAGTGTGGCCGATCACCCTCTCAGGTCGGCTATGTATCGTCGCCTTGGTGAGCCTTTACCTCACCAACTAGCTAATACAACGCAGGTCCATCTCATAGTGGAGCAATTGCCCCTTTTAAATTACTAACATGCGTTAGTCTCTCTTATGCGGTATTAGCTATCGTTTCCAATAGTTATCCCCCGCTATGAGGTAGGTTACCTACGCGTTACTCACCCGTTCGCAACTCCTTGAACCGGTGCAAGCACCAGTTCTCAGCGATTCTACTTGCATGTCATTAGGCACGCCGCCAGCGTTCGAT
>cons0683|3
TCTGGACCGTGTCTCAGTTCCAGTGTGACTGATCATCCTCTCAGACCAGTTACGGATCGTCGCCTTGGTAGGCCTTTACCCCACCAACTAGCTAATCCGACCTAGGCTCATCTGATAGCGTGAGGTCCGAAGATCCCCCACTTTCTCCCTCAGGAGTATGCGGTATTAGCGCCCGTTTCCGGACGTTATCCCCCACTACCAGGCAGATTCCTAGGCATTACTCACCCGTCCGCCGCTGAATCCAGGAGCAAGCTCCCTTCATCCGCTCGACTTGCATGTGTTAGGCCTGCCGCCAGCGTTCAAT
>cons0684|3
TCTGGGCCGTGTCTCAGTCCCAGTGTGGCCGATCACCCTCTCAGGTCGCTATGTATCGTCGCCTTGGTGAGCCTTTACCTCACCAACTAGCTAATACAACGCAGGTCCATCTCATAGTGGAGCAATTGCCCCTTTAAATTACTAACATGCGTTAGTCTCTCTTATGCGGTATTAGCTATCGTTTCCAATAGTTATCCCCCGCTATGAGGTAGGTTACCTACGCGTTACTCACCCGTTCGCAACTCCTTGAACCGGTGCAAGCACCAGTTCTCAGCATTCTATCTTGCATGTATTAGGCACGCCGCCAGCGTTCNT
>cons0685|3
TCTGGGCCGTGTCTCAGTCCCAGTGTGGCTGGTCGTCCTCTCAGACCAGCTACTGATCGTCGCCTTGGTAGGCCTTTACCCCACCAACTAGCTAATCAGCCATCGGCCAACCCTATAGCGCGAGGCCCGAAGGTCCCCCGCTTTCATCCGTGGATCGTATGCAGTATTAATCCGGCTTTCGCCGGGCTATCCCCCACTACAGGACATGTTCCGATGTATTACTCACCCGTTCGCCACTCGCCACCAGGTGCAAGCACCCGTGCTGCCGTTCGACTTGCATGTGTAAGGCATGCCGCCAGCGTTCAAT
>cons0686|3
TCTGGGCCGTGTCTCAGTCCCAGTGTGGCTGGTCGTCCTCTCAGACCAGCTACTGATCGTCGCCTTGGTAGGCCTTTACCCCACCAACTAGCTAATCAGCCATCGGCCAACCCTATAGCGCGAGGCCCGAAGGTCCCCTGCTTTCATCCGTAGATCGTATGCGGTATTAATCCGGCTTCGCCGGGCTATCCCCACTACAGGACATGTTCCGATGTATACTCACCCGTTCGCCACTCGCCACCAGGTGCAAGCACCCGTGCTGCCGTTCGACTTGCATGTGTAAGGCATGCCGCCAGCGTTCAAT
>cons0687|3
TCTGGACCGTGTCTCAGTTCCAGTGTGACTGATCATCCTCTCAGACCAGTTACGGATCGTCGCCTTGGTAGGCCTTTACCCCACCAACTAGCTAATCCGACCTAGGCTCATCTGATAGCGTGAGGTCCGAAGATCCCCACTTTCTCCCTCAGGACGTATGCGGTATTAGCGCCCGTTTCCGGACGTTATCCCCACTACCAGGCAGATTCCTAGGCATTACTCACCCGTCCGCCGCTGAATCCAGGAGCAAGCTCCCTTCATCCGCTCGACTTGCATNGTGTTAGGCCTGCCGCCAGCGTTCAAT
>cons0688|3
TCTGGGCCGTGTCTCAGTCCCAGTGTGGCCGATCACCCTCTCAGGTCGGCTATGTATCGTCGCCTTGGTGAGCCTTTACCTCACCAACTAGCTAATACAACGCAGGTCCATCTCATAGTGGAGCAATTTGCCCCTTTAAATTACTAACATGCGTTAGTCTCTCTTATGCGGTATTAGCTATCGTTTCCAATAGTTATCCCCCGCATGAGGTAGGTTACCTACGCGTTACTCACCCGTTCGCAACTCCTTGAACCGGTGCAAGCACCAGTTCTCAGCGATTCTACTTGCATGTATTAGGCACGCCGCCAGCGTTCGT
>cons0689|3
TCTGGGCCGTGTCTCAGTCCCAGTGTGGCCGATCACCCTCTCAGGTCGGCTATGTATCGTCGCCTTGGTGAGCCTTTACCTCACCAACTAGCTAATACAACGCAGGTCCATCTCATAGTGGAGCAATTGCCCCTTTAAATTACTAACATGCGTTAGTCTCTTATGCGGTATTAGCTATCGTTTCCAATAGTTATCCCCCGCATGAGGTAGGTTACCTACGCGTTACTCACCCGTTCGCAACTCCTTGAACCGGTGCAAGCACCAGTTCTCAGCGTTCTACTTGCATGTATTAGGCACGCCGCCAGCGTTCGAT
>cons0690|3
TCTGGGCCGTGTCTCAGTCCCAGTGTGGCTGGTCGTCCTCTCAGACCAGCTACTGATCGTCGCCTTGGTAGGCCTTTACCCCACCAACTAGCTAATCAGCCATCGGCCAACCCTATAGCGCGAGGCCCGAAGGTCCCCCGCTTTCATCCGTGGATCGTATGCGGTATTAATCCGGCTTTCGCCGGGCTATCCCCACTCAGGACATGTTCCGATGTATTACTCACCCGTTCGCCACTCGCCACCAGGTGCAAGCACCCGTGCTGCCGTTCGACTTGCATGTGTAAGGCATGCCGCCAGCGTTCAATCN
>cons0691|3
TCTGGGCCGTGTCTCAGTCCCAGTGTGGCCGATCACCCTCTCAGGTCGGCTATGTATCGTCGCCTTGGTGAGCCTTTACCTCACCAACTAGCTAATACAACGCAGGTCCATCTCATAGTGGAGCAATTGCCCCTTTAAATTACTAACATGCGTTAGTCTCTCTTATGCGGTATTAGCTATCGTTCCAATAGTTATCCCCCGCATGAGGTAGGTTACCTACGCGTTACTCACCCGTTCGCAACTCCTTGAACCGGTGCAAGCACCAGTTCTCACGCGATTCTACTTGCATGTATTAGGCACGCCGCCAGCGTTCGAT
>cons0692|3
TCTGGGCCGTGTCTCAGTCCCAGTGTGGCCGATCACCCTCTCAGGTCGGCTATGTATCGTCGCCTTGGTGAGCCTTTACCTCACCAACTAGCTAATACGACGCAGGTCCATCTCATAGTGGAGCAATTGCCCCTTTTAAATTACTAACATGCGTTAGTCTCTCTTATGCGGTATTAGCTATCGTTTCCAATAGTTATCCCCCGCTATGAGGTAGGTTACCTACGCGTTACTCACCCGTTCGCAACTCCTTGAACCGGTGCAAGCACCAGTTCTCAGCGTTCTACTTGCATGTATTAGGCACGCCGCCAGCGTTCGT
>cons0693|3
TCTGGGCCGTGTCTCAGTCCCAGTGTGGCTGGTCGTCCTCTCAGACCAGCTACTGATCGTCGCCTTGGTAGGCCTTTACCCCACCAACTACGCTAATCAGCCATCGGCCAACCCTATAGCGCGAGGCCCGAAGGTCCCCCGCTTTCATCCGTGGATCGTATGCGGTATTAATCCGGCTTTCGCCGGGCTATCCCCCACTACAGGACATGTTCCGATGTATTACTCACCCGTTCGCCACTCGCCACCAGGTGCAAGCACCCGTGCTGCCGTTCGACTTGCATGTGTAAGGCATCGCCACCAGCGTTCAAT
>cons0694|3
TCTGGACCGTGTCTCAGTTCCAGTGTGACTGATCATCCTCTCAGACCAGTTACGGATCGTCGCCTTGGTAGGCCTTTACCCCACCAACTAGCTAATCCGACCTAGGCTCATCTGATAGCGTGAGGTCTGAAGATCCCCCACTTTCTCCCTCAGGACGTATGCGGTATTAGCGCCCGTTTCCGGACGTTATCCCCCACTACCAGGCAGATTCCTAGGCATTACTCACCCGTCCGCCGCTGAATCCAGGAGCAAGCTCCCTTCATCCGCTCGACTTGCATGTGTTAGGCCTGCCGCCAGCGTTCAAT
>cons0695|3
TCTGGGCCGTGTCTCAGTCCCAGTGTGGCCGATCACCCTCTCAGGTCGGCTATGTATCGTCGCCTTGGTGAGCCTTTACCTCACCAACTAGCTAATACAACGCAGGTCCATCTCATAGTGGAGCAATTGCCCCTTTAAATTACTAACATGCGTTAGTCTCTCTTACGCGGTATTAGCTATCGTTTCCAATAGTTATCCCCCGCTATGAGGTAGGTTACCTACGCGTTACTCACCCGTTCGCAACTCCTTGAACCGGTGCAAGCACCAGTTCTCAGCGTTCTACTTGCATGTATTACGGCACGCCGCCAGCGTTCGT
>cons0696|3
TCTGGGCCGTGTCTCAGTCCCAGTGTGGCCGATCACCCTCTCAGGTCGGCTATGTATCGTCGCCTTGGTGAGCCTTTACCCCACCAACTAGCTAATACAACGCAGGTCCATCTCATAGTGGAGCAATTGCCCCTTTAAATTACTAACATGCGTTAGTCTCTCTTATGCGGTATTAGCTATCGTTTCCAATAGTTATCCCCCGCTATGAGGTAGGTTACCTACGCGTTACTCACCCGTTCGCAACTCCTTGAACCGGTGCAAGCACCAGTTCTCAGCGTTCTACTTGCATGTATTAGGCACGCCGCCAGCGTTCGT
>cons0697|3
TCTGGGCCGTGTCTCAGTCCCAGTGTGGCCGATCACCCTCTCAGGTCGGCTATGTATCGTCGCCTTGGTGAGCCTTTACCTCACCAACTAGCTAATACAACGCAGGTCCATCTCATAGTGGAGCAATTGCCCCTTTTAAATTACTAACATGCGTTAGTCTCTCTTATGCGGTATTAGCTATCGTTTCCAATAGTTATCCCCCGCTATGAGGTAGGTTACCTACGCGTTACTCACCCGTTCGCAACTCCTTGAACCGGTGCAAGCACCAGTTCTCAGCGTTCTACTTGCATGTATTAGGCTCGCCGCCAGCGTTCGT
>cons0698|3
TCTGGGCCGTGTCTCAGTCCCAGTGTGGCTGGTCGTCCTCTCAGACCAGCTACTGATCGTCGCCTTGGTAGGCCTTTACCCCACCAACTAGCTAATCAGCCATCGGCCAACCCTATAGCGCGAGGCCCGAAGGTCCCCCGCTTTCATCCGTGGATCGTATGCGGTATTAATCCGGCTTTCGCCGGGCTATCCCCCACTACAGGACATGTTCCGATGTATTACTCACCCGTTCGCCACTCGCCACCAGGTGCAAGCACCCGTGCGACCGTTCGACTTGCATGTGTAAGGCATCGCCGCCAGCGTTCAAT
>cons0699|3
TCTGGACCGTGTCTCAGTTCCAGTGTGACTGATCATCCTCTCAGACCAGTTACGGATCGTCGCCTTGGTAGGCCTTTACCCCACCAACTCGCTAATCCGAACCTAGGCTCATCTGATAGCGTGAGGTCCGAAGATCCCCACTTTCTCCCTCAGGACGTATGCGGTATTAGCGCCCGTTTCCGGACGTTATCCCCCACTACCAGGCAGATTCCCTAGGCATTACTCACCCGTCCGCCGCTGAATCCAGGAGCAAGCTCCCTTCATCCGACTCGACTTGCATGTGTTAGGCCTGCCGCCAGCGTTCAAT
>cons0700|3
TCTGGGCCGTGTCTCAGTCCCAGTGTGGCCGATCACCCTCTCAGGTCGCTATGTATCGTCGCCTTGGTGAGCCTTTACCTCACCGACTAGCTAATACAACGCAGGTCCATCTCATAGTGGAGCAATTGCCCCTTTAAATTACTAACATGCGTTAGTCTCTCTTATGCGGTATTAGCTATCGTTTCCAATAGTTATCCCCCGCTATGAGGTAGGTTACCTACGCGTTACTCACCCGTTCGCAACTCCTTGAACCGGTGCAAGCACCAGTTCTCAGCGTTCTACTTGCATGTATTACGGCAGCCGCCAGCGTTCGT
>cons0701|3
TCTGGACCGTGTCTCAGTTCCAGTGTGACTGATCATCCTCTCAGACCAGTTACGGATCGTCGCCTTGGTAGGCCTTTACCCCACCAACTAGCTAATCCGACCTAGGCTCATCTGATAGCGTGAGGTCCGAAGATCCCCCACTTTCTCCCCCAGGACGTATGCGGTATTAGCGCCCGTTTCCGGACGTTATCCCCCACTACCAGGCAGATTCCTAGGCATTACTCACCCGTCCGCCGCTGAATCCAGGAGCAAGCTCCCTTCATCCGCTCGACTTGCATGTGTTAGGCCTGCCGCCAGCGTTCAAT
>cons0702|3
TCTGGGCCGTGTCTCAGTCCCAGTGTGGCCGATCACCCTCTCAGGTCGGCTATGTATCGTCGCCTTGGTGAGCCTTTACCTCACCAACTAGCTAATACAACGCAGGTCCATCTCATAGTGGAGCAATTGCCCCTTTAAATTACTAACATGCGTTAGTCTCTCTTATGCGGTATTAGCATCGTTTCCAATAGTTATCCCCCGCTATGAGGTAGGTTACCTACGCGTTACTCACCCGTTCGCAACTCCTTGAACCGGTGCAAGCACCAGTTCTCAGCGATTCTACTTGCATGTATTACGGCACGCCGCCAGCGTTCGAT
>cons0703|3
TCTGGGCCGTGTCTCAGTCCCAGTGTGGCTGGTCGTCCTCTCAGACCAGCTACTGATCGTCGCCTTGGTAGGCCTTTACCCCACCAACTAGCTAATCAGCCATCGGCCAACCCTATAGCGCGAGGCCCGAAGGTCCCCCGCTTTCATCCGTGGATCGTATGCGGTATTAATCCGGCTTTCGCCGGGCTATCCCCCACTACAGGACATGTTCCGATGTATTACTCACCCGTTCGCCACTCGCCACCAGGTGCAAGCACCCGTGCTGCCGTTCGACTTGCATGTCGTAAGGCATGCCGCCAGCGTTCAATCN
>cons0704|3
TCTGGGCCGTGTCTCAGTCCCAGTGTGGCTGGTCGTCCTCTCAGACCAGCTACTGATCGTCGCCTTGGTAGGCCTTTACCCCACCAACTAGCTAATCAGCCATCGGCCAACCCTATAGCGCGAGGCCCGAAGGTCCCCCGCTTTCATCCGTGGATCGTATGCGGTATTAATCCGGCTTTCGCCGGGCTATCCCCCACTACAGGACATGTTCCGATGTATTACTCACCCGTTCGCCACTCGCCACCAGGTGCAAGCACCCGTGCTGCCGTTCGACTTGCATGTGTAAGGCATGCCGCCAGCGTTCCAAT
>cons0705|3
TCTGGGCCGTGTCTCAGTCCCAGTGTGGCCGATCACCCTCTCAGGTCGCTATGTATCGTCGCCTTGGTGAGCCTTTACCTCACCAACTAGCTAATACAACGCAGGTCCATCTCATAGTGGAGCAATTGCCCCTTTAAATTACTAACATGCGTTAGTCTCTCTTATGCGGTATTAGCTATCGTTTCCAATAGTTATCCCCTGCTATGAGGTAGGTTACCTACGCGTTACTCACCCGTTCGCAACTCCTTGAACCGGTGCAAGCACCAGTTCTCAGCGTTCTACTTGCATGTATTAGGCACGCCGCCAGCGTTCGT
>cons0706|3
TCAGGGCCGTGTCTCAGTCCCAGTGTGGCCGATCACCCTCTCAGGTCGGCTATGTATCGTCGCCTTGGTGAGCCTTTACCTCACCAACTAGCTAATACAACGCAGGTCCATCTCATAGTGGAGCAATTGCCCCTTTTAAATTACTAACATGCGTTAGTCTCTCTTATGCGGTATTAGCTATCGTTTCCAATAGTTATCCCCCGCTATGAGGTAGGTTACCTACGCGTTACTCACCCGTTCGCAACTCCTTGAACCGGTGCAAGCACCAGTTCTCAGCGTTCTACTTGCATGTATTAGGCACGCCGCCAGCGTTCGAT
>cons0707|3
TCTGGGCCGTGTCTCAGTCCCAGTGTGGCTGGTCGTCCTCTCAGACCAGCTACTGATCGTCGCCTTGGTACGGCCTTTACCCCACCAACTAGCTAATCAGCCATCGGCCAACCCTATAGCGCGAGGCCCGAAGGTCCCCCGCTTTCATCCGTGGATCGTATGCGGTATTAATCCGGCTTTCGCCGGGCTATCCCCCACTACAGGACATGTTCCGATGTATTACTCCACCCGTTCGCCACTCGCCACCAGGTGCAAGCACCCGTGCTGCCGTTCGACTTGCATGTGTAAGGCATGCCGCCAGCGTTCAAT
>cons0708|3
TCTGGGCCGTGTCTCAGTCCCAGTGTGGCCGATCACCCTCTCAGGTCGGCTATGTATCGTCGCCTTGGTGAGCCTTTACCTCACCAACTAGCTAATACAACGCAGGTCCATCTCATAGTGGAGCAATTGCCCCTTTAAATTACTAACATGCGTTAGTCTCTCTTATGCGGTATTAGCTATCGTTTCCAATAGTTACTCCCCGCATGAGGTAGGTTACCTACGCGTTACTCACCCGTTCGCAACTCCTTGAACCGGTGCAAGCACCAGTTCTCAGCGTTCTACTTGCATGTATTAGGCACGCCGCCAGCGTCGT
>cons0709|3
TCTGGGCCGTGTCTCAGTCCCAGTGTGGCCGATCACCCTCTCAGGTCGGCTATGTATCGTCGCCTTGGTGAGCCTTTACCTCACCAACTAGCTAATACAACGCAGGTCCATCTCATAGTGGAGCAATTGCCCCTTTAAATTACTAACATGCGTTAGTCTCTCTTATGCGGTATTAGCTATCGTTTCCAATAGTTATCCCCCGCTATGAGGTAGGTTACCTACGCGTTACTCAGCCCTGTTCGCAACTCCTTGAACCGGTGCAAGCACCAGTTCTCAGCGTTCTACTTGCATGTATTAGGCACGCCGCCAGCGTCGT
>cons0710|3
TCTGGGCCGTGTCTCAGTCCCAGTGTGGCCGATCACCCTCTCAGGTCGGCTATGTATCGTCGCCTTGGTGAGCCTTTACCTCACCAACTAGCTAATACAACGCAGGTCCATCTCATAGTGGAGCAATTGCCCCTTTAAATTACTAACATGCGTTAGTCTCTCTTATGCGGTATTAGCTATCGTTTCCAATAGTTATCCCCCGCTATGAGGTAGGTTACCTACGCGTTACTCAGCCCGTTCGCAACTCCTTGAACCGGTGCAAGCACCAGTTCTCAGCGATTCTACTTGCATGTATTACGGCACGCCGCCAGCGTTCGAT
>cons0711|3
TCTGGGCCGTGTCTCAGTCCCAGTGTGGCCGATCACCCTCTCAGGTCGGCTATGTATCGTCGCCTTGGTGAGCCTTTACCTCACCAACTAGCTAATACAACGCAGGTCCATCTCATAGTGGAGCAATTGCCTCTTTTAAATTACTAACATGCGTTAGTCTCTCTTATGCGGTATTAGTCCTCAATCGTTTCCAATTAGTTACTCCCCCGCTATGAGGTAGGTTACCTACGCGTTACTCACCCGTTCGCAACTCCTTGAACCGGTGCAAGCACCAGTTCTCAGCGTTCTACTTGCATGTATTAGGCACGCCGCCAGCGTTCGT
>cons0712|3
TCTGGGCCGTGTCTCAGTCCCAGTGTGGCCGATCACCCTCTCAGGTCGGCTATGTATCGTCGCCTTGGTGAGCCTTTACCTCACCAACTAGCTAATACAACGCAGGTCCATCTCATAGTGGAGCAATTGCCCCTTTTAAATTACTAACATGCGTTAGTCTCTCTTATGCGGTATTAGCTATCGTTCCAATAGTTACTCGCTATGAGGTAGGTTACCTACGCGTTACTCACCCGTTCGCAACTCCTTGAACCGGTGCAAGCACCAGTTCTCAGCGTTCTACTTGCATGTATTNACGGCACGCCGCCAGCGTTCGAT
>cons0713|3
TCTGGGCCGTGTCTCAGTCCCAGTGTGGCCGATCACCCTCTCAGGTCGGCTATGTATCGTCGCCTTGGTGAGCCTTTACCTCACCAACTAGCTAATACAACGCAGGTCCATCTCATAGTGGAGCAATTGCCCCTTTAAATTACTAACATGCGTTAGTCTCTCTTATGCGGTATTAGCTATCGTTTCCAATAGTTATCCCCCGCTATGAGGTAGGTTACCTACGCGTTACTCACCCGTTCGCAACTCCTTGAACCGGTGCAAGCACCAGCCTCAGCGTTCTACTTGCATGTATTAGGCACGCCGCCAGCGTTCGA
>cons0714|3
TCTGGGCCGTGTCTCAGTCCCAGTGTGGCCGATCACCCTCTCAGGTCGGCTATGTATCGTCGCCTTGGTGAGCCTTTACCTCACCAACTAGCTAATACAACGCAGGTCCATCTCATAGTGGAGCAATTGCCCCTTTTAAATTACTAACATGCGTTAGTCTCTCTTATGCGGTATTAGCTATCGTTTCCAATAGTTATCCCCGCTATGAGGTAGGTTACCTACGCGTTACTCACCCGTTCGCAACTCCTTGAACCGGTGCAAGCACCAGTTCTCAGCGTTCTACTTGCATGTATTACGGCACGCCGCCAGCGTCGT
>cons0715|3
TCTGGGCCGTGTCTCAGTCCCAGTGTGGCCGATCACCCTCTCAGGTCGGCTATGTATCGTCGCCTTGGTGACCTTTACCTCACCAACTAGCTAATACAACGCAGGTCCATCTCATAGTGGAGCAATTGCCCCTTTTAAATTACTAACATGCGTTAGTCTCTCTTATGCGGTATTAGCTATCGTTTCCAATAGTTATCCCCCGCTATGAGGTAGGTTACCTACGCGTTACTCACCCGTTCGCAACTCCTTGAACCGGTGCAAGCACCAGTTCTCAGCGTTCTACTTGCATGTATTAGGCAGCCGCCAGCGTTCGT
>cons0716|3
TCTGGACCGTGTCTCAGTTCCAGTGTGACTGATCATCCTCTCAGACCAGTTACGGATCGTCACCTTGGTAGGCCTTTACCCCACCAACTAGCTAATCCGACCTAGGCTCATCTGATAGCGTGAGGTCCGAAGATCCCCCACTTTCTCCCTCAGGACGTATGCGGTATTAGCCGCCCGTTTCCGGACGTTATCCCCCACTACCAGGCAGATTCCTAGGCATTACTCACCCGTCCGCCGCTGAATCCAGGAGCAAGCTCCCTTCATCCGCTCGACTTGCATGTGTTAGGCCTGCCGCCAGCGTTCAAT
>cons0717|3
TCTGGGCCGTGTCTCAGTCCCAGTGTGGCCGATCACCCTCTCAGGTCGGCTATGTATCGTCGCCTTGGTGAGCCTTTACCTCACCAACAGCTAATACAACGCAGGTCCATCTCATAGTGGAGCAATTGCCCCTTTTAAATTACTAACATGCGTTAGTCTCTCTTATGCGGTATTAGCTATCGTTTCCAATAGTTATCCCCCGCTATGAGGTAGGTTACCTACGCGTTACTCACCCGTTCGCAACTCCTTGAACCGGTGCAAGCACCAGTTCTCAGCGTTCTACTTGCATGTATTAGGCACGCCGCCAGCGTTCGT
>cons0718|3
TCTGGGCCGTGTCTCAGTCCCAGTGTGGCCGATCACCCTCTCAGGTCGGCTATGTATCGTCGCCTTGGTTGACGCCTTTACCTCACCAATCTAGCTAATACAACGCAGGTCCATCTCATAGTGGAGCAATTGCCCCTTTTAAATTACTAACATGCGTTAGTCTCTCTTATGCGGATATTAGCTATCCGTTTCCAAATAGTTATCCCCCGCCTATGAGGTAGGTTACCTACGCGTTACTCACCCGTTCGCAACTCCTTGAACCGGTGCAAGCACCAGTTCTCAGCGTTCTACTTGCATGTATTAGGCACGCCGCCAGCGTTCGT
>cons0719|3
TCTGGGCCGTGTCTCAGTCCCAGTGTGGCCGATCACCCTCTCAGGTCGGCTATGTATCGTCGCCTTGGTGAGCCTTTACCTCACCAACTAGCTAATACAACGCAGGTCCATCTCATAGTGGAGCAATTGCCCCTTTTAAATTACTAACATGCGTTAGTCTCTCTTATGCGGTATTAGCTATTGTTTCCAATAGTTATCCCCCGCTATGAGGTAGGTTACCTACGCGTTACTCACCCGTTCGCAACTCCTTGNAACCGGTGCAAGCACCAGTTCTCAGCGTTCTACTTGCATGTATTAGGCACGCCGCCAGCGTTCGT
>cons0720|3
TCTGGGCCGTGTCTCAGTCCCAGTGTGGCCGATCACCCTCTCAGGTCGGCTATGTATCGTCGCCTTGGTGAGCCTTTACCTCACCAACTAGCTAATACAACGCAGGTCCATCTCATAGTGGAGCAATTGCCCCTTTAAATTACTAACATGCGTTAGTCTCTCTTATGCGGTATTAGCCTAATCGTTTCCAATAGTTATCCCCCGCTATGAGGTAGGTTACCTACGCGTTACTCACCCGTTCGCAACTCCTTGAACCGGTGCAAGCACCAGTTCTCAGCGTTCTACTTGCATGTATTAGGCACGCCGCCAGCGTTCGT
>cons0721|3
TCTGGGCCGTGTCTCAGTCCCAGTGTGGCCGATCACCCTCTCAGGTCGGCTATGTATCGTCGCCTTGGTGAGCCTTTACCTCACCAACTAGCTAATACAACGCAGGTCCATCTCATAGTGGAGCAATTGCCCCTTTAAATTACTAACCATGCGTTAGTCTCTCTTATGCGGTATTAGCTATCGTTTCCAATAGTTATCCCCCGCTATGAGGTAGGTTACCTACGCGTTACTCACCCGTTCGCAACTCCTTGAACCGGTGTAAGCACCAGTTCTCAGCGTTCTACTTGCATGTATTAGGCACGCCGCCAGCGTTCGT
>cons0722|3
TCTGGGCCGTGTCTCAGTCCCAGTGTGGCTGGTCGTCCTCTCAGACCAGCTACTGATCGTCGCCTTGGTAGGCCTTTACCCCACCAACTAGCTAATCAGCCATCGGCCAACCCTATAGCGCGAGGCCCGAAGGTCCCCCGCTTTCATCCGTGGATCGTATGCGGTATTAATCCGGCTTTCGCCGGGCTATCCCCACCTACAGGACACTGTTCCGATCGTGATTACTCACCCGTTCGCCACTCGCCACCAGGTGCAAGCACCCGTGCTGCCGTTCGACTTGCATGTGTAAGGCATGCCGCCAGCGTTCAAT
>cons0723|3
TCTGGGCCGTGTCTCAGTCCCAGTGTGGCCGATCACCCTCTCAGGTCGGCTATGTATCGTCGCCTTGGTGAGCCTTTACCTCACCAACTAGCTAATACAGCGCAGGTCCATCTCATAGTGGAGCAATTGCCCCTTTTAAATTACTAACATGCGTTAGTCTCTCTTATGCGGTATTAGCTATCGTTTCCAATAGTTATCCCCCGCTATGAGGTAGGTTACCTACGCGTTACTCACCCGTTCGCAACTCCTTGAACCGGTGCAAGCACCAGTTCTCAGCGTTCTACTTGCATGTATTAGGCACGCCGCCAGCGTTCGT
>cons0724|3
TCTGGGCCGTGTCTCAGTCCCAGTGTGGCCGATCACCCTCTCAGGTCGGCTATGTATCGTCGCCTTGGTGAGCCTTTACCTCACCAACTAGCTAATACAACGCAGGTCCATCTCATAGTGGAGCAATTGCCCCTTTTAAATTACTAACATGCGTTAGTCTCTCTTATGCGGTATTAGCTATCGTTTCCAATAGTTATCCCCCGCTATGAGGTAGGTTACCTNCGCGTTACTCACCCGTTCGCAACTCCTTGAACCGGTGCAAGCACCAGTTCTCAGCGTTCTACTTGCATGTATTAGGCACGCCGCCAGCGTTCGT
>cons0725|3
TCTGGGCCGTGTCTCAGTCCCAGTGTGGCCGATCACCCTCTCAGGTCGGCTATGTATCGTCGCCTTGGTGAGCCTTTACCTCACCAACTAGCTAATACAACGCAGGTCCATCTCATAGTGGAGCAATTGCCCCTTTTAAATTTACTAACAATGCGTTAGTCTCTCTTATGCGGTATTAGCTATCGTTTCCAATAGTTATCCCCCGCTATGAGGTAGGTTACCTACGCGTTACTCACCCGTTCGCAACTCCTTGAACCGGTGCAAGCACCAGTTCTCAGCGTTCTACTTGCATGTATTACGGCTACGCCGCCAAGCGTTCGT
>cons0726|3
TCTGGGCCGTGTCTCAGTCCCAGTGTGGCTGGTCGTCCTCTCAGACCAGCTACTGATCGTCGCCTTGGTACGGCCTTTACCCCACCAACTAGCTAATCAGCCATCGGCCAACCCTATAGCGCGAGGCCCGAAGGTCCCCCGCTTTCATCCGTGGATCGTATGCGGTATTAATCCGGCTTTCGCCGGGCTATCCCCCACTACAGGACATGTTCCGATGTATTACTCACCCGTTCGCCACTCGCCACCGGTGCAAGCACCCGTGCTGCCGTTCGACTTGCATGTGTAAGGCATGCCGCCAGCGTTCAAT
>cons0727|3
TCTGGGCCGTGTCTCAGTCCCAGTGTGGCCGATCACCCTCTCAGGTCGGCTATGTATCGTCGCCTTGGTGAGCCTTTACCTCACCAACTAGCTAATACGACGCAGGTCCATCTCATAGTGGAGCAATTGCCCCTTTAAATTACTAACATGCGTTAGTCTCTCTTATGCGGTATTAGCTATCGTTCCAATAGTTATCCCCCGCTATGAGGTAGGTTACCTACGCGTTACTCACCCGTTCGCAACTCCTTGAACCGGTGCAAGCACCAGTTCTCAGCGTTCTACTTGCATGTATTAGGCACGCCGCCAGCGTTCGT
>cons0728|3
TCTGGGCCGTGTCTCAGTCCCAGTGTGGCCGATCACCCTCTCAGGCGGCTATGTATCGTCGCCTTGGTGAGCCTTTACCTCACCAACTAGCTAATACAACGCAGGTCCATCTCATAGTGGAGCAATTGCCCCTTTTAAATTACTAACATGCGTTAGTCTCTCTTATGCGGTATTAGCTATCGTTTCCAATAGTTATCCCCCGCTATGAGGTAGGTTACCTCGCGTTACTCACCCGTTCGCAACTCCTTGAACCGGTGCAAGCACCAGTTCTCAGCGTTCTACTTGCATGTATTAGGCACGCCGCCAGCGTTCGT
>cons0729|3
TCTGGGCCGTGTCTCAGTCCCAGTGTGGCCGATCACCCTCTCAGGTCGCTATGTATCGTCGCCTTGGTGAGCCTTTACCTCACCAACTAGCTAATACAACGCAGGTCCATCTCATAGTGGAGCAATTGCCCCTTTTAAATTACTAACATGCGTTAGTCTCTCTTATGCGGTATTAGCTATCGTTTCCAATAGTTATCCCCCGCTATGAGGTAGGTTACCTACGCGTTACTCACCCGTTCGCAACTCCTTGAACCGGTGCAAGCACCAGTTCTCAGCGTTCTACTTGCATGTATTAGGCACGCCGCCAGCTGTTCGT
>cons0730|3
TCTGGGCCGTGTCTCAGTCCCAGTGTGGCCGATCACCCTCTCAGGTCGGCTATGTATCGTCGCCTTGGTGAGCCTTTACCTCACCAACTAGCTAATACAACGCAGGTCCATCTCATAGTGGAGCAATTGCCCCTTTAAATTACTAACCATGCGTTAGTCTCTCTTATGCGGTATTAGCTATCGTTTCCAATAGTTATCCCCCGCTAATGAGGTAGGTTACCTACGCGTTACTCACCCGTTCGCAACTCCTTGAACCGGTGCAAGCACCAGTTCCTCAGCGATTCTATCTTGCATGTCATTCGGCTNGCCGCCAAGCGTTCGT
>cons0731|3
TCTGGGCCGTGTCTCAGTCCCAGTGTGGCCGATCACCCTCTCAGGTCGGCTATGTATCGTCGCCTTGGTGAGCCTTTACCTCACCAACTAGCTAATACAACGCAGGTCCATCTCATAGTGGAGCAATTGCCCCTTTTAAATTACTAACATGCGTTAGTCCCTCTTATGCGGTATTAGCTATCGTTTCCAATAGTTATCCCCCGCTATGAGGTAGGTTACCTACGCGTTACTCACCCGTTCGCAACTCCTTGAACCGGTGCAAGCACCAGTTCTCAGCGTTCTACTTGCATGTATTACGGCACGCCGCCAGCGTTCGT
>cons0732|3
TCTGGGCCGTGTCTCAGTCCCAGTGTGGCCGATCACCCTCTCAGGTCGGCTATGTATCGTCGCCTTGGTGACCTTTACCTCACCAACTAGCTAATACAACGCAGGTCCATCTCATAGTGGAGCAATTGCCCCTTTAAATTACTAACATGCGTTAGTCTCTCTTATGCGGTATTAGCTATCGTTTCCAATAGTTATCCCCCGCTATGAGGTAGGTTACCTACGCGTTACTCACCCGTTCGCAACTCCTTGAACCGGTGCAAGCACCAGTTCTCAGCGATTCTACTTGCATGTATTAGGCACGCCGCCAGCGTTCGAT
>cons0733|3
TCTGGGCCGTGTCTCAGTCCCAGTGTGGCTGGTCGCCTCTCAGACCAGCTACTGATCGTCGCCTTGGTAGGCCTTTACCCCACCAACTAGCTAATCAGCCATCGGCCAACCCTATAGCGCGAGGCCCGAAGGTCCCCCGCTTTCATCCGTGGATCGTATGCGGTATTAATCCGGCTTTCGCCGGGCTATCCCCCACTACAGGACATGTTCCGATCGTATTACTCACCCGTTCGCCACTCGCCACCAGGTGCAAGCACCCGTGCGCCGTTCGACTTGCATGTGTAAGGCATGCCGCCAGCGTTCAAT
>cons0734|3
TCTGGGCCGTGTCTCAGTCCCAGTGTGGCTGGTCGTCCTCTCAGACCAGCTACTGATCGTCGCCTTGGTAGGCCTTTACCCCACCAACTAGCTAATCAGCCATCGGCCAACCCTATAGCGCGAGGCCCGAAGGTCCCCCGCTTTCATCCGTGGATCGTATGCGGTATTAATCCGGCTTTCGCCGGGCTATCCCCACTACAGGACATGTTCCGATGTATTACTCACCCGTTCGCCACTCGCCACCAGGTGCAAGCACCCGTGCGCCGTTCGACTTGCTATGTGTAAGGCAGTCGCCGCCAGCGTTCAAT
>cons0735|3
TCTGGGCCGTGTCTCAGTCCCAGTGTGGCTGGTCGTCCTCTCAGACCAGCTACTGATCGTCGCCTTGGTAGGCCTTTACCCCACCAACTAGCTAATCAGCCATCGGCCAACCCTATAGCGCGAGGCCCGAAGGTCCCCCGCTTTCATCCGTGGATCGTATGCGGTATTAATCCGGCTTTCGCCGGGCTATCCCCCACTACAGGACAGTGTTCCGATGTATTACTCACCCGTTCGCCACTCGCCACCAGGTGCAAGCACCCGTGCGCCGTTCGACTTGCATGTGTAAGGCATGCCGCCAGCGTTCAAT
>cons0736|3
TCTGGGCCGTGTCTCAGTCCCAGTGTGGCCGATCACCCTCTCAGGTCGGCTATGTATCGTCGCCTTGGTGAGCCTTTACCTCACCAACTAGCTAATACAACGCAGGTCCATCTCATAGTGGAGCAATTGCCCCTTTTAAATTACTAACATGCGTTAGTCTCTCTTATGCGGTATTAGTCTATCGTTTCCAATAGTTATCCCCGCTATGAGGTAGGTTACCTACGCGTTACTCACCCGTTCGCAACTCCTTGAACCGGTGCAAGCACCAGTTCTCAGCGTTCTATCTTGCATGTCATTACGGCACGCCGCCAGCGTTCGAT
>cons0737|3
TCTGGACCGTGTCTCAGTTCCAGTGTGACTGATCATCCTCTCAGACCAGTTACGGATCGTCGCCTTGGTAGGCCTTTACCCCACCAACTAGCTAATCCGACCTAGGCTCATCTGATAGCGTGAGGTCCGAAGATCCCCCGCTTTCATCCGTAGATCGTATGCGGTATTAATCCGGCTTTCGCCGGGCTATCCCCCACTACAGGACATGTTCCGATGTATTACTCACCCGTTCGCCACTCGCCACCAGGTGCAAGCACCCGTGCTGCCGTTCGACTTGCATGTGTAAGGCATGCCGCCAGCGTTCAAT
>cons0738|3
TCTGGGCCGTGTCTCAGTCCCAGTGTGGCCGATCACCCTCTCAGGTCGGCTATGTATCGTCGCCTTGGTGAGCCTTTACCTCACCAACTAGCTAATACAACGCAGGTCCATCTCATAGTGGAGCAATTGCCCCTTTAAATTACTAACATGCGTTAGTCTCTCTTATGCGGTATTAGCTATCGTTTCCAATAGTTATCCCCCGCATGAGGTAGGTTACCTACGCGTTACTCACCCGTTCGCAACTCCTTGAACCGGTGCAAGCACCAGTTCTCAGCGTTCTACTTGCATGTATTACGGCACGCCGCCAGCGTTCGT
>cons0739|3
TCTGGGCCGTGTCTCAGTCCCAGTGTGGCCGATCACCCTCTCAGGTCGGCTATGTATCGTCGCCTTGGTGAGCCTTTACCTCACCAACTAGCTAATACAACGCAGGTCCATCTCATAGTGGAGCAATTGCCCCTTTAAATTACTAACATGCGTTAGTCTCTCTTATGCGGTATTAGCTATCGTTTCCAATAGTTATCCCCCGCTATGAGGTAGGTTACCTACGCGTTACTCACCCGTTCGCAACTCCTTGAACCGGTGCAAGCACCAGTTCTCAGCGATTCTATCTTGGCATGTCATACGGCAGCCGCCAGCGATTCGT
>cons0740|3
TCTGGGCCGTGTCTCAGTCCCAGTGTGGCTGGTCGTCCTCTCAGACCAGCTACTGATCGTCGCCTTGGTAGGCCTTTACCCCACCAACTAGCTAATCAGCCATCGGCCAACCCTATAGCGCGAGGCCCGAAGGTCCCCCGCTTTCATCCGTGGATCGTATGCGGTATTAATCCGGCTTTCGCCGGGCTATCCCCCACTACAGGACATGTTCCGATGTATTACTCACCCGTTCGCCACTCGCCACCAGGTGCAAGCACCCGTGCTCCGTTCGACTTGCATGTGTAAGGCATGCCGCCAGCGTTCAAT
>cons0741|3
TCTGGGCCGTGTCTCAGTCCCAGTGTGGCCGATCACCCTCTCAGGTCGGCTATGTATCGTCGCCTTGGTGAGCCTTTACCTCACCAACTAGCTAATACAACGCAGGTCCATCTCATAGTGGAGCAATTGCCCCTTTTAAATTACCAACATGCGTTAGTCTCTCTTATGCGGTATTAGCTATCGTTTCCAATAGTTATCCCCCGCTATGAGGTAGGTTACCTACGCGTTACTCACCCGTTCGCAACTCCTTGAACCGGTGCAAGCACCAGTTCTCAGCGTTCTACTTGCATGTATTAGGCACGCCGCCAGCGTTCGT
>cons0742|3
TCTGGGCCGTGTCTCAGTCCCAGTGTGGCCGATCACCCTCTCAGGTCGGCTATGTATCGTCGCCTTGGTGAGCCTTTACCTCACCAACTAGCTAATACAACGCAGGTCCATCTCATAGTGGAGCAATTGCCCCTTTTAAATTACTAACATGCGTTAGTCTCTCTTATGCGGTATTAGCTATCGTTTCCAATAGTTATCCCCCGCTATGAGGTAGGTTACCTACGCGTTACTCACCCGTTCGCAACTCCTTGAACCGGTGCAAGCACCAGTTCTCAGCGTTCTACTTGCATGTATTAGGCACGCCGCCAGCGCTCGTCCTGC
>cons0743|3
TTTGGGCCGTGTCTCAGTCCCAGTGTGGCCGATCACCCTCTCAGGTCGGCTATGTATCGTCGCCTTGGTGAGCCTTTACCTCACCAACTAGCTAATACAACGCAGGTCCATCTCATAGTGGAGCAATTGCCCCTTTAAATTACTAACATGCGTTAGTCTCTCTTATGCGGTATTAGCTATCGTTTCCAATAGTTATCCCCCGCTATGAGGTAGGTTACCTACGCGTTACTCACCCGTTCGCAACTCCTTGAACCGGTGCAAGCACCAGTTCTCAGCGTTCTACTTGCATGTATTAGGCACGCCGCCAGCGTTCGT
>cons0744|3
TCTGGGCCGTGTCTCAGTCCCAGTGTGGCCGATCACCCTCTCAGGTCGCTATGTATCGTCGCCTTGGTGAGCCTTTACCTCACCAACTAGCTAATACAGCGCAGGTCCATCTCATAGTGGAGCTAATTCGCCCCTTTAAATTACTAACATGCGTTAGTCTCTCTTATGCGGTATTAGCCTATCCGTTTCCAATAGTTATCCCCCGCTATGAGGTAGGTTACCTACGCGTTACTCACCCGTTCGCAACTCCTTGAACCGGTGCAAGCACCAGTTCTCAGCGTTCTACTTGCATGTATTAGGCACGCCGCCAGCGTTCGT
>cons0745|3
TCTGGGCCGTGTCTCAGTCCCAGTGTGGCCGATCACCCTCTCAGGTCGCTATGTATCGTCGCCTTGGTGTAGCCTTACCTTCACCAACTAGCTAATACAACGCAGGTCCATCTCATAGTGGAGCCAATTGCCCCTTTTAAATTACTAACATGCGTTAGTCTCTCTTATGCGGTATTAGCTATCGTTCCAATAGTTATCCCCCGCTATGAGGTAGGTTACCTACGCGTTACTCACCCGTTCGCAACTCCTTGAACCGGTGCAAGCACCAGTTCTCAGCGTTCTACTTGCATGTATTAGGCACGCCGCCAGCGTTCGT
>cons0746|3
TCTGGGCCGTGTCTCAGTCCCAGTGTGGCTGGTCGTCCTCTCAGACCAGCTACTGATCGTCGCCTTGGTAGGCCTTTACCCCACCAACTAGCTAATCAGCCATCGGCCAACCCTATAGCGCGAGGCCCGAAGGTCCCCCGCTTTCATCCGTGGATCGTATGCGGTATTAATCCGGCTTTCGCCGGGCTATCCCCCACTACAGGACATGTTCCGATGTATTACTCACCCGTTCGCCATCGCCACCAGGTGCAAGCACCCGTGCTGCCGTTCGACTTGCATGTGTAAGGCATCGCCGCCAGCGTTCAAT
>cons0747|3
TCTGGGCCGTGTCTCAGTCCCAGTGTGGCTGGTCGTCCTCTCAGACCAGCTACTGATCGTCGCCTTGGTAGGCCTTTACCCCACCAACTAGCTAATCAGCCATCGGCCAACCCTATAGCGCGAGGCCCGAAGGTCCCCCGCTTTCATCCGTGGATCGTATGCGGTATTAATCCGGCTTTCGCCGGGCTATCCCCCACTCAGGACATGTTCCGATGTATTACTCACCCGTTCGCCACTCGCCACCAGGTGCAAGCACCCGTGCTGCCGTTCGACTTGCATGTGTAAGGCATGCCGCCGCGTTCAAT
>cons0748|3
TCTGGGCCGTGTCTCAGTCCCAGTGTGGCCGATCACCCTCTCAGGTCGGCTATGTATCGTCGCCTTGGTGAGCCTTTACCTCACCAACTAGCTAATACAACGCAGGTCCATCTCATAGTGGAGCAATTGCCCCTTTTAAATTACTAACAATGCGTTAGTCTCTCTTATGCGGTATTAGCTATCGTTTCCAATAGTTATCCCCCGCTATGAGGTAGGTTACCTACGCGTTACTCAGCCCGTTCCGCAACTCCTTGAACCGGTGCAAGCACCAGTTCTCAGCGTTCTACTTGCATGTATTAGGCACGCCGCCAGCGTTCGAT
>cons0749|3
TCTGGGCCGTGTCTCAGTCCCAGTGTGGCCGATCACCCTCTCAGGTCGGCTATGTATCGTCGCCTTGGTGAGCCTTTACCTCACCAACTAGCTAATACAACGCAGGTCCATCTCATAGTGGAGCAATTGCCCCTTTAAATTACTAACATGCGTTAGTCTCTCTTATGCGGTATTAGCTATCGTTTCCAATAGTTATCCCCCGCTATGAGGTAGGTTACCTACGCGTTACTCACCCGTTCGCAACTCCTTGAACCGGTGCAAGCACCAGTTCTCAGCGTTCTACTTGCATGTATTCGGCACGCCGCCAGCGTTCGAT
>cons0750|3
TCTGGGCCGTGTCTCAGTCCCAGTGTGGCCGATCACCCTCTCAGGTCGGCTATGTATCGTCGCCTTGGTGAGCCTTTACCTCACCAACTAGCTAATACAACGCAGGTCCATCTCATAGTGGAGCAATTGCCCCTTTTAAATTACTAACATGCGTTAGTCTCTCTTATGCGGTATTAGCTATCGTTTCCAATAGTTATCCCCCGCTATGAGGTAGGTTACCTCGCGTTACTCACCCGTTCCGCAACTCCTTGAACCGGTGCAAGCACCAGTTCTCAGCGATTCTACTTGCATGTATTAGGCACGCCGCCAGCGTTCGAT
>cons0751|3
TCTGGGCCGTGTCTCAGTCCCAGTGTGGCCGATCACCCTCTCAGGTCGGCTATGTATCGTCGCCTTGGTGAGCCTTTACCTCACCAACTAGCTAATACAACGCAGGTCCATCTCATAGTGGAGCAAATTGCCCCTTTTAAATTTACTAACATGCGTTTAGTCTCTCTTATGCGGTATTAGCTATCGTTTCCAATAGTTATCCCCCGCTATAGGTAGGTTACCTACGCGTTACTCACCCGTTCGCAACTCCTTGAACCGGTGCAAGCACCAGTTCTCAGCGTTCTACTTGCATGTATTAGGCACGCCGCCAGCGTTCGT
>cons0752|3
TCTGGGCCGTGTCTCAGTCCCAGTGTGGCCGATCACCCTCTCAGGTCGCTATGTATCGTCGCCTTGGTGAGCCTTTACCTCACCAACTAGCTAATACAACGCAGGTCCATCTCATAGTGGAGCTAATTCGCCCCTTTAAATTACTAACATGCGTTAGTCTCTCTTATGCGGTATTAGCTATCGTTTCCAATAGTTATCCCCCGCTATGAGGTAGGTTACCTACGCGTTACTCACCCGTTCGCAACTCCTTGAACCGGTGCAAGCACCAGTTCTCAGCGTTCTACTTGCATGTATTAGGCACGCCGCCAGCGTTCGT
>cons0753|3
TCTGGGCCGTGTCTCAGTCCCAGTGTGGCCGATCACCCTCTCAGGTCGCTATGTATCGTCGCCTTGGTGAGCCTTTACCTCACCAACTAGCTAATACAACGCAGGTCCATCTCATAGTGGAGCAATTCGCCCCTTTAAATTACTAACATGCGTTAGTCTCTCTTATGCGGATATTNGCTATCCGTTCCAATAGTTATCCCCGCCTATGAGGTAGGTTACCTACGCGATTACTCACCCGTTCGCAACTCCTTGAACCGGTGCAAGCACCAGTTCTCAGCGTTCTACTTGCATGTATTAGGCACGCCGCCAGCGTTCGAT
>cons0754|3
TCTGGGCCGTGTCTCAGTCCCAGTGTGGCCGATCACCCTCTCAGGTCGGCTATGTATCGTCGCCTTGGTGAGCCTTTACCTCACCAACTAGCTAATACAACGCAGGTCCATCTCATAGTGGAGCAATTGCCCCTTTTAAATTACTAACATGCGTCAGTCTCTCTTATGCGGTATTAGCTATCGTTTCCAATAGTTCTCCCCCGCTATGAGGTAGGTTACCTACGCGTTACTCACCCGTTCGCAACTCCTTGAACCGGTGCAAGCACCAGTTCTCAGCGTTCTACTTGCATGTATTAGGCACGCCGCCAGCGTTCGT
>cons0755|3
TCTGGGCCGTGTCTCAGTCCCAGTGTGGCCGATCACCCTCTCAGGTCGGCTATGTATCGTCGCCTTGGTGAGCCTTTACCTCACCAACTAGCTAATACAACGCAGGTCCATCTCATAGTGGAGCAATTGCCCCTTTTAAATTACTAACATGCGTTAGTCTCTCTTATGCGGTATTAGCTATCGTTTCCAATAGTTATCCCCGCTATGAGGTAGGTTACCTACGCGTTACTCACCCGTTCGCAACTCCTTGAACCGGTGCAAGCACCAGTTCTCAGCGTTCTACTTGCATGTATTAGGCACGCCGCCAGCGTTCGAT
>cons0756|3
TCTGGGCCGTGTCTCAGTCCCAGTGTGGCCGATCACCCTCTCAGGTCGGCTATGTATCGTCGCCTTGGTGAGCCTTTACCTCACCAACTAGCTAATACAACGCAGGTCCATCTCATAGTGGAGCAATTGCCCCTTTTAAATTGCTAACATGCGTTAGTCTCTCTTATGCGGTATTAGCTATCGTTTCCAATAGTTATCCCCCGCTATGAGGTAGGTTACCTACGCGTTACTCACCCGTTCGCAACTCCTTGAACCGGTGCAAGCACCAGTTCTCAGCGTTCTACTTGCATGTATTAGGCACGCCGCCAGCGTTCGT
>cons0757|3
TCTGGGCCGTGTCTCAGTCCCAGTGTGGCCGATCACCCTCTCAGGTCGGCTATGTATCGTCGCCTTGGTGAGCCTTTACCTCACCAACTAGCTAATACAACGCAGGTCCATCTCATAGTGGAGCAATTGCCCCTTTTAAATTACTAACATGCGTTAGTCTCTCTTATGCGGTATTAGCTATCGTTTCCAATAGTTATCCCCCGCTATGAGGTAGGTTACCTACGCGTTACTCACCCTGTTCGCAACTCCTTGAACCGGTGCAAGCACCAGTTCTCAGCGATTCTACTTGCATGTATTAGGCACGCCGCCAGCGTTCGAT
>cons0758|3
TCTGGACCGTGTCTCAGTTCCAGTGTGACTGATCATCCTCTCAGACCAGTTACGGACCGTCGCCTTGGTAGGCCTTTACCCCACCAACTAGCTAATCCGACCTAGGCTCATCTGATAGCGTGAGGTCCGAAGATCCCCCACTTTCTCCCTCAGGACGTATGCGGTATTAGCGCCCGTTTCCGGACGTTATCCCCCACTACCAGGCAGATTCCTAGGCATTACTCACCCGTCCGCCGCTGAATCCAGGAGCAAGCTCCCTTCATCCGCTCGACTTGCATGTGTTAGGCCTGCCGCCAGCGTTCAAT
>cons0759|3
TCTGGGCCGTGTCTCAGTCCCAGTGTGGCCGATCACCCTCTCAGGTCGGCTATGTATCGTCGCCTTGGTGAGCCTTTACCTCACCAACTAGCTAATACAACGCAGGTCCATCTCATAGTGGAGCAATTGCCCCTTTTAAATTACTAACATGCGTTAGTCTCTCTTATGCGGTATTAGCTATCGTTTCCAATAGTTATCCCCCGCTATGAGGTAGGTTACCTACGCGTTACTCACCCGTTCGCAACTCCTTGAACCGGTGCAAGCACCAGTTCTCAGCGATTCTCATCTTGCATGTATTACGGCACGCCGCCAGCGTTCGAT
>cons0760|3
TCTGGACCGTGTCTCAGTTCCAGTGTGACTGATCATCCTCTCAGACCAGTTACGGATCGTCGCCTTGGTAGGCCTTTACCCCACCAACTAGCTAATCCGACCTAGGCTCATCTGATAGCGTGAGGTCCGAAGATCCCCACTTTCTCCCTCAGGACGTATGCGGTATTAGCGCCCGTTTCCGGACGTTATCCCCCACTACCAGGCAGATTCCTAGGCATTACTCACCCGTCCGCCGCTGAATCCAGGAGCAAGCTCCCTTCATCCGCTCGATTGCATGTGTTGGGCCTGCCGCCAGCGTTCAAT
>cons0761|3
TCTGGGCCGTGTCTCAGTCCCAGTGTGGCCGATCACCCTCTCAGGTCGGCTATGTATCGTCGCCTTGGTGAGCCTTTACCTCACCAACTAGCTAATACAACGCAGGTCCATCTCATGGTGGAGCAATTGCCCCTTTTAAATTACTAACATGCGTTAGTCTCTCTTATGCGGTATTAGCTATCGTTTCCAATAGTTATCCCCCGCTATGAGGTAGGTTACCTACGCGTTACTCACCCGTTCGCAACTCCTTGAACCGGTGCAAGCACCAGTTCTCAGCGTTCTACTTGCATGTATTAGGCACGCCGCCAGCGTTCGT
>cons0762|3
TCTGGGCCGTGTCTCAGTCCCAGTGTGGCTGGTCGTCCTCTCAGACCAGCTACTGATCGTCGCCTTGGTAGGCCTTTACCCCACCAACTAGCTAATCAGCCATCGGCCAACCCTATAGCGCGAGGCCCGAAGGTCCCCCGCTTTCATCCGTGGATCGTATGCGGTATTAATCCGGCTTTCGCCGGGCTATCCCCCACTACAGGACATGTTCCGATGTATTACTCACCCGTTCGCCACTCGCCACCAGGTGCAAGCACCCGTGCTGCCGTTCGACTTGCATGTGTAAGGCATCGCCGCCAGCGATTCAATTCTGC
>cons0763|3
TCTGGGCCGTGTCTCAGTCCCAGTGTGGCTGGTCGTCCTCTCAGACCAGCTACTGATCGTCGCCTTGGTACGGCCTTTACCCCACCAACTAGCTAATCAGCCATCGGCCAACCCTATAGCGCGAGGCCCGAAGGTCCCCCGCTTTCATCCGTGGATCGTATGCGGTATTAATCCGGCTTTCGCCGGGCTATCCCCCGACTACAGGACATGTTCCGATGTATTACTCACCCGTTCGCCACTCGCCACCAGGTGCAAGCACCCGTGCTGCCGTTCGACTTGCATGTGTAAGGCATGCCGCCAGCGTTCAAT
>cons0764|3
TCTGGGCCGTGTCTCAGTCCCAGTGTGGCCGATCACCCTCTCAGGTCGGCTATGTATCGTCGCCTTGGTGAGCCTTTACCTCACCAACTAGCTAATACAACGCAGGTCCATCTCATAGTGGAGCAATTGCCCCTTTAAATTACTAACATGCGTTAGTCTCTCTTATGCGGTATTAGCTATCGTTTCCAATAGTTATCCCCCGCTATGAGGTAGGTTACCTACGCGTTACTCACCCGTTCGCAACTCCTTGAACCGGTGCAAGCACCAGTTCTCAGCGTTCTACTTGCATGCATTAGGCACGCCGCCAGCGTTCGAT
>cons0765|3
TCTGGGCCGTGTCTCAGTCCCAGTGTGGCCGATCACCCTCTCAGGTCGGCTATGTATCGTCGCCTTGGTGAGCCTTTACCTCACCAACTAGCTAATACAACGCAGGTCCATCTCATAGTGGAGCAATTGCCCCTTTAAATTACTAACCATGCGTTAGTCTCTCTTATGCGGTATTAGCTATCGTTTCCAATAGTTATCCCCCGCTATGAGGTAGGTTACCTACGCGTTACTCACCCGTTCGCAACTCCTTGAACCGGTGCAAGCACCAGTTCTCAGCGTTCTACTTGCATGTATTACGGCTACGCCGCCAGCGTTCGT
>cons0766|3
TCTGGGCTGTGTCTCAGTCCCAGTGTGGCCGATCACCCTCTCAGGTCGGCTATGTATCGTCGCCTTGGTGAGCCTTTACCTCACCAACTAGCTAATACAACGCAGGTCCATCTCATAGTGGAGCAATTGCCCCTTTAAATTACTAACATGCGTTAGTCTCTCTTATGCGGTATTAGCTATCGTTTCCAATAGTTATCCCCCGCTATGAGGTAGGTTACCTACGCGTTACTCACCCGTTCGCAACTCCTTGAACCGGTGCAAGCACCAGTTCTCAGCGTTCTACTTGCATGTATTAGGCACGCCGCCAGCGTTCGT
>cons0767|3
TCTGGACCGTGTCTCAGTTCCAGTGTGACTGATCATCCTCTCAGACCAGTTACGGATCGTCGCCTTGGTAGGCCTTTACCCCACCAACTAGCTAATCCGACCTAGGCTCATCTGATAGCGTGAGGTCCGAAGATCCCCCACTTTCTCCCTCAGGACGTATGCGGTATTAGCGCCCGTTTCCGGACGTTATCCCCCACTACCAGGCAGATTCCCTAGGCATTACTCACCCTGTCCGCCGCTGAATCCAGGAGCAAGCTCCCTTCATCCGCTCGACTTGCATGTGTTAGGCCTGCCGCCAGCGTTCAAT
>cons0768|3
TCTGGACCGTGTCTCAGTTCCAGTGTGACTGATCATCCTCTCAGACCAGTTACGGATCGTCGCCTTNGGTAGGCCTTTACCCCACCAACTAGCTAATCCGACCTAGGCTCATCTGATAGCGTGAGGTCCGAAGATCCCCCACTTTCTCCCTCAGGACGCATGCGGTATTAGCGCCCGTTTCCGGACGTTATCCCCCACTACCAGGCAGATTCCTAGGCATTACTCACCCGTCCGCCGCTGAATCCAGGAGCAAGCTCCCTTCATCCGCTCGACTTGCATGTGTTAGGCCTGCCGCCAGCGTTCAAT
>cons0769|3
TCTGGGCCGTGTCTCAGTCCCAGTGTGGCCGATCACCCTCTCAGGTCGGCTATGTATCGTCGCCTTGGTGAGCCTTTACCTCACCAACTAGCTAATACAACGCAGGTCCATCTCATAGTGGAGCAATTGCCCCTTTTAAATTACTAACATGCGTTAGTCTCTCTTATGCGGTATTAGCTATCGTTTCCAATAGTTATCCCCCGCTATGAGGTAGGTTACCTACGCGTTACTCACCCGTTCGCAACTCCTTGAACCGGTGCAAGCACCAGTTCTCAGCATTCTACTTGCATGTATTAGGCACGCCGCCAGCGTTCGT
>cons0770|3
TCTGGACCGTGTCTCAGTTCCAGTGTGACTGATCATCCTCTCAGACCAGTTACGGATCGTCGCCTTGGTAGGCCTTTACCCCACCAACTAGCTAATCCGACCTAGGCTCATCTGATAGCGTGAGGTCCGAAGATCCCCCACTTTCTCCCTCAGGACGTATGCGGTATTAGCGCCCGTTTCCGGACGTTATCCCCCACTACCAGGCAGATTCCTAGGCATTACTCACCCGTCCGCCGCTGAATCCAGGAGCAAGCTCCCTTCATCCGCTCGACTTGCATGTGTTAGGCCTGCCGCCAGCGCTCAAT
>cons0771|3
TCTGGGCCGTGTCTCAGTCCCAGTGTGGCCGATCACCCTCTCAGGTCGGCTATGTATCGTCGCCTTGGTGAGCCTTTACCTCACCAACTAGCTAATACAACGCAGGTCCATCTCATAGTGGAGCAATTGCCCCTTTTAAATTACTAACATGCGTTAGTCTCTCTTATGCGGTATTAGCTATCGTTTCCAATAGTTATCCCCCGCTATGAGGTAGGTTACCTACGCGTTACTCACCCGTTCGCAACTCCTTGAACCGGTGCAAGCACCAGTTCTCAGCGATTCTACTTGCATGTATTGGCACGCCGCCAGCGTTCGT
>cons0772|3
TCTGGGCCGTGTCTCAGTCCCAGTGTGGCCGATCACCCTCTCAGGTCGGCTATGTATCGTCGCCTTGGTGAGCCTTTACCTCACCAACTAGCTAATATAACGCAGGTCCATCTCATAGTGGAGCAATTGCCCCTTTTAAATTACTAACATGCGTTAGTCTCTCTTATGCGGTATTAGCTATCGTTTCCAATAGTTATCCCCCGCTATGAGGTAGGTTACCTACGCGTTACTCACCCGTTCGCAACTCCTTGAACCGGTGCAAGCACCAGTTCTCAGCGTTCTACTTGCATGTATTAGGCACGCCGCCAGCGTTCGT
>cons0773|3
TCTGGGCCGTGTCTCAGTCCCAGTGTGGCTGGTCGTCCTCTCAGACCAGCTACTGATCGTCGCCTTGGTAGGCCTTTACCCCACCAACTAGCTAATCAGCCATCGGCCAACCCTATAGCGCGAGGCCCGAAGGTCCCCCGCTTTCATCCCGTGGATCGTATGCGGTATTAATCCGGCTTTCGCCGGGCTATCCCCACTACAGGACACTGTTCCGATGTATTACTCACCCGTTCGCCACTCGCCACCAGGTGCAAGCACCCGTCGCTGCCGTTCGACTTGCATGTGTAAGGCATCGCCGCCAGCGTTCAATGN
>cons0774|3
TCTGGACCGTGTCTCAGTTCCAGTGTGACCGATCATCCTCTCAGACCAGTTACGGATCGTCGCCTTGGTAGGCCTTTACCCCACCAACTAGCTAATCCGACCTAGGCTCATCTGATAGCGTGAGGTCCGAAGATCCCCCACTTTCTCCCTCAGGACGTATGCGGTATTAGCGCCCGTTTCCGGACGTTATCCCCCACTACCAGGCAGATTCCTAGGCATTACTCACCCGTCCGCCGCTGAATCCAGGAGCAAGCTCCCTTCATCCGCTCGACTTGCATGTGTTAGGCCTGCCGCCAGCGTTCAAT
>cons0775|3
TCTGGGCCGTGTCTCAGTCCCAGTGTGGCCGATCACCCTCTCAGGTCGGCTATGTATCGTCGCCTTGGTGAGCCTTTACCTCACCAACTAGCTAATACAACGCAGGTCCATCTCATAGTGGAGCAATTGCCCCTTTAAATTACTAACATGCGTTAGTCTCTCTTATGCGGTATTAGCTATCGTTTCCAATAGTTATCCCCCGCTATGAGGTAGGTTACCTACGCGTTACTCACCCGTTCGCAACTCCTTGAACCGGTGCAAGCACCAGTTCTCACGCGATTCTACTTGCATGTATTACGGCACGCCGCCAGCGTTCGAT
>cons0776|3
TCTGGACCGTGTCTCAGTTCCAGTGTGACTGATCATCCTCTCAGACCAGTTACGGATCGTCGCCTTGGTAGGCCTTTACCCCACCAACTAGCTAATCCGACCTAGGCTCATCTGATAGCGTGAGGTCCGAAGATCCCCCACTTTCTCCCTCAGGACGTATGCGGTATTAGCGCCCGTTTCCGGACGTTATCCCCCACTACCAGGCAGATTCCTCAGGCATTACTCACCCGTCCGCCGCGAATCCAGGAGCAAGCTCCCTTCATCCGCTCGACTTGCATGTGTTAGGCCTGCCGCCAGCGTTCAAT
>cons0777|3
TCTGGACCGTGTCTCAGTTCCAGTGTGACTGATCATCCTCTCAGACCAGTTACGGATCGTCGCCTTGGTAGGCCTTTACCCCACCAACTAGCTAATCCGACCTAGGCTCATCTAATAGCGTGAGGTCCGAAGATCCCCACTTTCTCCCTCAGGACGTATGCGGTATTAGCGCCCGTTTCCGGACGTTATCCCCCACTACCAGGCAGATTCCTAGGCATTACTCACCCGTCCGCCGCTGAATCCAGGAGCAAGCTCCCTTCTCCGCTCGACTTGCATGTGTTAGGCCTGCCGCCAGCGTTCAAT
>cons0778|3
TCTGGGCCGTGTCTCAGTCCCAGTGTGGCTGGTCGTCCTCTCAGACCAGCTACTGATCGTCGCCTTGGTAGGCCTTTACCCCACCAACTAGCTAATCAGCCATCGGCCAACCCTATAGCGCGAGGCCCGAAGGTCCCCCGCTTTCATCCGTGGATCGTATGCGGTATTAATCCGGCTTTCGCCGGGCTATCCCCCACTACAGGACGTGTTCCGATGTATTACTCACCCGTTCGCCACTCGCCACCAGGTGCAAGCACCCGTGCTGCCGTTCGACTTGCATGTGTAAGGCACTGCCGCCAGCGTTCAAT
>cons0779|3
TCTGGACCGTGTCTCAGTTCCAGTGTGACTGATCATCCTCTCAGACCAGTTACGGATCGTCGCCTTGGTAGGCCTTTACCCCACCAACTACGCTAATCCGACCTAGGCTCATCTGATAGCGTGAGGTCCGAAGATCCCCACTTTCTCCCTCAGGACGTATGCGGTATTAGCGCCCGTTTCCGGACGTTATCCCCCACTACCAGGCAGATTCCTAGGCATTACTCACCCGTCCGCCGCTGAATCCAGGAGCAAGCTCCCTTCATCCGCTCGACTTGCATGTGTTAGGCCTGCCGCCAGCGTTCAAT
>cons0780|3
TCTGGGCCGTGTCTCAGTCCCAGTGTGGCCGATCACCCTCTCAGGTCGGCTATGTATCGTCGCCTTGGTGAGCCTTTACCTCACCAACTAGCTAATACAACGCAGGTCCATCTCATAGTGGAGCAATTGCCCCTTTAAATTACTAACATGCGTTAGTCTCTCTTATGCGGTATTAGCTATCGTTTCCAATAGTTATCCCCCGCTATGAGGTAGGTTACCTACGCGTTACTCACCCGTTCGCAACTCCTTGAACCGGTGCAAGCACCAGTTCTCTAGCGTTCTACTTGCATGTATTAGGCACGCCGCCAGCGNTTCGT
>cons0781|3
TCTGGGCCGTGTCTCAGTCCCAGTGTGGCCGATCACCCTCTCAGGTCGGCTATGTATCGTCGCCTTGGTGAGCCTTTACCTCACCAACTAGCTAATACAACGCAGGTCCATCTCATAGTGGAGCAATTGCCCCTTTAAATTACTAACATGCGTTAGTCTCTCTTATGCGGTATTAGCTATCGTTTCCAATAGTTATCCCCCGCTATGAGGTAGGTTACCTACGCGTTACTCACCCGTTCGCAACTCCTTGAACCGGTGCAAGCACCAGTTCTCAGCGTTCTACTTGCATGTCATTAGGCACGCCGCCAGCGTTCGAT
>cons0782|3
TCTGGACCGTGTCTCAGTTCCAGTGTGACTGATCATCCTCTCAGACCAGTTACGGATCGTCGCCTTGGTAGGCCTTTACCCCACCAACTAGCTAATCCGACCTAGGCTCATCTGATAGCGTGAGGTCCGAAGATCCCCCACTTTCTCCCTCAGGACGTATGCGGTATTAGCGCCCGTTTCCGGACGTTATCCCCCACTACCAGGCAGATTCCTAGGCATTACTCACCCGTCCGCCGCTGAATCCAGGAGCAAGCTCCCTTCATCCGCTCGACTTCGCATGTCGTTAGGCCTGCCGCCAGCGTTCAAT
>cons0783|3
TCTGGGCCGTGTCTCAGTCCCAGTGTGGCCGATCACCCTCTCAGGTCGGCTATGTATCGTCGCCTTGGTGAGCCTTTACCTCACCAACTAGCTAATACAACGCAGGTCCATCTCATAGTGGAGCAATTGCCCCTTTTAAATTACTAACATGCGTTAGTCTCTCTTATGCGGTATTAGCTATCGTTTCCAATAGTTATCCCCGCTATGAGGTAGGTTACCTACGCGTTACTCACCCTGTTCGCAACTCCTTGAACCGGTGCAAGCACCAGTTCTCAGCGATTCTACTTGCATGTATTAGGCACGCCGCCAGCGTTCGT
>cons0784|3
TCTGGGCCGTATCTCAGTCCCAGTGTGGCCGGACACCCTCTCAGGCCGGCTACCCGTCGTCGCCTTGGTAGGCCGTCACCCCACCAACAAGCTGATAGGCCGCGGGCTCATCCCACACCGCTAAAGCGCTTTCCACCACAAGACATGCATCCCGTGGTCCTATCCGGTATTAGACCCAGTTTCCCAGGCTTATCCCGAAGTGCAGGGCAGATCACCCACGTGTTACTCACCCGTTCGCCACTCGAGTACTCTCCGAAGAGACCTTTCCGTTCGACTTGCATGTGTTAACGCACGCCGCCAGCGTTCGT
>cons0785|3
TCTGGGCCGTGTCTCAGCCCAGTGTGGCCGATCACCCTCTCAGGTCGGCTATGTATCGTCGCCTTGGTGAGCCTTTACCTCACCAACTAGCTAATACAACGCAGGTCCATCTCATAGTGGAGCAATTTGCCCCTTTTAAATTACTAACATGCGTTAGTCTCTCTTATGCGGTATTAGCTATCGTTTCCAATAGTTATCCCCCGCTATGAGGTAGGTTACCTACGCGTTACTCACCCGTTCGCAACTCCTTGAACCGGTGCAAGCACCAGTTCTCAGCGTTCTACTTGCATGTATTACGGCACGCCGCCAGCGTTCGT
>cons0786|3
TCTGGGCCGTGTCTCAGTCCCAGTGTGGCCGATCACCCTCTCAGGTCGGCTATGTATCGTCGCCTTGGTGAGCCTTTACCTCACCAACTAGCTAATACAACGCAGGTCCATCTCATAGTGGAGCAATTGCCCCTTTAAATTACTAACATGCGTTAGTCTCTCTTATGCGGTATTAGCTATCGTTTCCAATAGTTATCCCCCGCTATGAGGTAGGTTACCTACGCGTTACTCACCCGTTCGCAACTCCTTGAACCGGTGCAAGCACCAGTTCTCAGCGTTCTACTTGCATGTATTACGGCACGCCGCCAAGCGTTCGAT
>cons0787|3
TCTGGGCCGTGTCTCAGTCCCAGTGTGGCCGATCACCCTCTCAGGTCGGCTATGTATCGTCGCCTTGGTGAGCCTTTACCTCACCAACTGCTAATACAACGCAGGTCCATCTCATAGTGGAGCAATTGCCCCTTTTAAATTACTAACATGCGTTAGTCTCTCTTATGCGGTATTAGCTATCGTTTCCAATAGTTATCCCCCGCTATGAGGTAGGTTCCTACGCGTTACTCACCCGTTCGCAACTCCTTGAACCGGTGCAAGCACCAGTTCTCAGCGATTCTACTTGCATGTATTAGGCACGCCGCCAGCGTTCGT
>cons0788|3
TCTGGGCCGTGTCTCAGTCCCAGTGTGGCCGATCACCCTCTCAGGTCGGCTATGTATCGTCGCCTTGGTGAGCCTTTACCTCACCAACTAGCTAATACAACGCAGGTCCATCTCATAGTGGAGCAATTGCCCCTTTTAAATTACTAACCATGCGTTAGTCTCTCTTATGCGGTATTAGCTATCGTTCCAATAGTTATCCCCCGCTATGAGGTAGGTTACCTACGCGTTACTCACCCGTTCGCAACTCCTTGAACCGGTGCAAGCACCAGTTCTCGAGCGATTCTACTTGCATGTATTAGGCACGCCGCCAGCGATTCGT
>cons0789|3
TCTGGGCCGTGTCTCAGTCCCAGTGTGGCCGATCACCCTCTCAGGTCGGCTATGTATCGTCGCCTTGGTGAGCCTTTACCTCACCAACTAGCTAATACAACGCAGGTCCATCTCATAGTGGAGCAATTGCCCCTTTAAATTACTAACATGCGTTAGTCTCTCTTATGCGGTATTAGCTATCGTTCCAATAGTTATCCCCGCTATGAGGTAGGTTACCTACGCGTTACTCACCCGTTCGCAACTCCTTGAACCGGTGCAAGCACCAGTTCTCAGCGATTCTACTTGCATGTCATTACGGCACGCCGCCAGCGTTCGAT
>cons0790|3
TCTGGGCCGTGTCTCAGTCCCAGTGTGGCCGATCACCCTCTCAGGTCGGCTATGTATCGTCGCCTTGGTGAGCCTTTACCTCACCAACTAGCTAATACAACGCAGGTCCATCTCATAGTGGAGCAATTGCCCCTTTAAATTACTAACAATGCGTTAGTCTCTCTTATGCGGTATTAGCTATCGTTTCCAATAGTTATCCCCCGCTATGAGGTAGGTTACCTACGCGTTACTCACCCGTTCGCAACTCCTTGAACCGGTGCAAGCACCAGTTCTCAGCGTTCTATCTTGCATGTATTAGGCACGCCGCCAGCGTTCGAT
>cons0791|3
TCTGGGCCGTGTCTCAGTCCCAGTGTGGCCGATCACCCTCTCAGGTCGGCTATGTATCGTCGCCTTGGTGAGCCTTTACCTCACCAACTAGCTAATACAACGCAGGTCCATCTCATAGTGGAGCAATTGCCCCTTTAAATTACTAACATGCGTTAGTCTCTCTTATGCAGTATTAGCTATCGTTTCCAATAGTTATCCCCCGCTATGAGGTAGGTTACCTACGCGTTACTCACCCGTTCGCAACTCCTTGAACCGGTGCAAGCACCAGTTCTCAGCGTTCTACTTGCATGTATTAGGCACGCCGCCAGCGTTCGT
>cons0792|3
TCTGGGCCGTGTCTCAGTCCCAGTGTGGCCGATCACCCTCTCAGGTCGGCTATGTATCGTCGCCTTGGTGAGCCTTTACCTCACCAACTAGCTAATACAACGCAGGTCCATCTCATAGTGGAGCAATTGCCCCTTTACATTACTAACATGCGTTAGTCTCTCTTATGCGGTATTAGCTATCGTTTCCAATAGTTATCCCCCGCTATGAGGTAGGTTACCTACGCGTTACTCACCCGTTCGCAACTCCTTGAACCGGTGCAAGCACCAGTTCTCAGCGTTCTACTTGCATGTATTAGGCACGCCGCCAGCGTTCGT
>cons0793|3
TCTGGGCCGTGTCTCAGTCCCAGTGTGGCTGGTCGTCCTCTCAGACCAGCTACTGATCGTCGCCTTGGTAGGCCTTTACCCCACCAACTAGCTAATCAGCCATCGGCCAANCCTATAGCGCGAGGCCCGAAGGTCCCCCGCTTTCATCCGTGGATCGTATGCGGTATTAATCCGGCTTTCGCCGGGCTATCCCCACTACAGGACATGTTCCGATGTATTACTCACCCGTTCGCCACTCGCCACCAGGTGCAAGCACCCGTGCTGCCGTTCGACTTGCATGTGTAAGGCATGCCGCCAGCGTTCAAT
>cons0794|3
TCTGGGCCGTGTCTCAGTCCCAGTGTGGCTGGTCGTCCTCTCAGACCAGCTACTGATCGTCGCCTTGGTAGGCCTTTACCCCACCAACTAGCTAATCAGCCATCGGCCAACCCTATAGCGCGAGGCCCGAAGGTCCCCCGCTTTCATCCGTGGATCGTATGCGGTATTAATCCGGCTTTCGCCGGGCTATCCCCCACTACAGGACATGTTCCGATGTATTCTCACCCGTTCGCCACTCGCCACCAGGTGCAAGCACCCGTGCTGCCGTTCGACTTGCATGTGTAAGGCATGCCGCCAGCGTTCAAT
>cons0795|3
TCTGGGCCGTGTCTCAGTCCCAGTGTGGCTGGTCGTCCTCTCAGACCAGCTACTGATCGTCGCCTTGGTAGGCCTTTACCCCACCAACTAGCTAATCAGCCATCGGNCCAACCCTATAGCGCGAGGCCCGAAGGTCCCCCGCTTTCATCCGTGGATCGTATGCGGTATTAATCCGGCTTTCGCCGGGCTACTCCCCACTACAGGACATGTTCCGATGTATTACTCACCCGTTCGCCACTCGCCACCAGGTGCAAGCACCCGTGCTGCCGTTCGACTTGCATGTGTAAGGCATGCCGCCAGCGTTCAAT
>cons0796|3
TCTGGACCGTGTCTCAGTTCCAGTGTGACTGATCATCCTCTCAGACCAGTTACGGATCGTCGCCTTGGTAGGCCTTTACCCCACCAACTAGCTAATCCGACCTAGGCTCATCTGATAGCGTGACGGTCCGAAGATCCCCACTTTCTCCCTCAGGACGTATGCGGTATTAGCGCCCGTTTCCGGACGTTATCCCCCACTACCAGGCAGATTCCCTAGGCATTACTCACCCGTCCGCCGCTGAATCCAGGAGCAAGCTCCCTTACATCCGCTCGATTGCATGTGTTAGGCCTGCCGCCAGCGTTCAAT
>cons0797|3
TCTGGGCCGTGTCTCAGTCCCAGTGTGGCCGATCACCCTCTCAGGTCGGCTATGTATCGTCGCCTTGGTGAGCCTTTACCTCACCAACTAGCTAATACAACGCAGGTCCATCTCATAGTGGAGCAATTGCCCCTTTTAAATTACTAACATGCGTTAGTCTCTCTTATGCGGTATTAGCTATCGTTTCCAATAGTTATCCCCCGCTATGAGGTAGGTTACCTACGCGTTACTCACCCGTTCGCAACTCCTTGAACCGGTGCAAGCACCAGTTCTCAGCGTTCTATCTTGCATGTATTAGGCACGCCGCCAGCGTTCGAT
>cons0798|3
TCTGGGCCGTGTCTCAGTCCCAGTGTGGCCGATCACCCTCTCAGGTCGGCTATGTATCGTCGCCTTGGTGAGCCTTTACCTCACCAACTAGCTAATACAACGCAGGTCCATCTCATAGTGGAGCAATTGCCCCTTTTAAATTACTAACATGCGTTAGTCTCTCTTATGCGGTATTAGCTATCGTTTCCAATAGTTATCCCCCGCTATGAGGTAGGTTACCTACGCGTTACTCACCCGTTCGCAACTCCTTGAACCGGTGCAAGCACCAGTTCTCGAGCGTTCTATCTTGCATGTATTACGGCACGCCGCCAGCGTTCGAT
>cons0799|3
TCTGGGCCGTGTCTCAGTCCCAGTGTGGCCGATCACCCTCTCAGGTCGGCTATGTATCGTCGCCTTGGTGAGCCTTTACCTCACCAACTAGCTAATACAACGCAGGTCCATCTCATAGTGGAGCAATTGCCCCTTTAAATTACTAACATGCGTTAGTCTCTCTTATGCGGTATTACTATCGTTTCCAATAGTTATCCCCCGCTATGAGGTAGGTTACCTACGCGTTACTCACCCGTTCGCAACTCCTTGAACCGGTGCAAGCACCAGTTCTCAGCGTTCTACTTGCATGTATTAGGCACGCCGCCAGCGTTCGT
>cons0800|3
TCTGGGCCGTGTCTCAGTCCCAGTGTGGCTGGTCGTCCTCTCAGACCAGCTACTGATCGTCGCCTTGGTAGGCCTTTACCCCACCAACTAGCTAATCAGCCATCGGCCAACCCTATAGCGCGAGGCCCGAAGGTCCCCCGCTTTCATCCGTGGATCGTATGCGGTATTAATCCGGCTTTCGCCGGGCTATCCCCCACTACAGGACATGTTCCGATGTATTACTCACCCGTTCGCCACTCGCCACCAGGTGCAAGCACCCGTGCTGCCGTTCGACTTGCATGTGTAAGGCATGCCGCCAGCGTTCAATCN
>cons0801|3
TCTGGGCCGTGTCTCAGTCCCAGTGTGGCCGATCACCCTCTCAGGTCGGCTATGTATCGTCGCCTTGGTGAGCCTTTACCTCACCAACTAGCTAATACAATGCAGGTCCATCTCATAGTGGAGCAATTGCCCCTTTTAAATTACTAACATGCGTTAGTCTCTCTTATGCGGTATTAGCTATCGTTTCCAATAGTTATCCCCCGCTATGAGGTAGGTTACCTACGCGTTACTCACCCGTTCGCAACTCCTTGAACCGGTGCAAGCACCAGTTCTCAGCGTTCTACTTGCATGTATTAGGCACGCCGCCAGCGTTCGT
>cons0802|3
TCTGGGCCGTGTCTCAGTCCCAGTGTGGCCGATCACCCTCTCAGGTCGGCTATGTATCGTCGCCTTGGTGAGCCTTTACCTCACCAACTAGCTAATACAACGCAGGCCCATCTCATAGTGGAGCTAATTCGCCCCTTTTAAATTACTAACATGCGTTAGTCTCTCTTATGCGGTATTAGCTATCCGTTTCCAATAGTTATCCCCCGCTATGAGGTAGGTTACCTACGCGTTACTCACCCGTTCGCAACTCCTTGAACCGGTGCAAGCACCAGTTCTCAGCGTTCTACTTGCCATGTATTAGGCACGCCGCCAGCGTTCGAT
>cons0803|3
TCTGGGCCGTGTCTCAGTCCCAGTGTGGCCGATCACCCTCTCAGGTCGGCTATGTATCGTCGCCTTGGTGAGCCTTTACCTCACCAACTAGCTAATACAACGCAGGTCCATCTCATATGGANGCAATTGCCCCTTTTAAATTACTAACATGCGTTAGTCTCTCTTATGCGGTATTAGCTATCGTTTCCAATAGTTATCCCCCGCTATGAGGTAGGTTACCTACGCGTTACTCACCCGTTCGCAACTCCTTGAACCGGTGCAAGCACCAGTTCTCAGCGTTCTACTTGCATGTATTAGGCACGCCGCCAGCGTTCGT
>cons0804|3
TCTGGGCCGTGTCTCAGTCCCAGTGTGGCCGATCACCCTCTCAGGTCGGCTATGTATCGTCGCCTTGGTGAGCCTTTACCTCACCAACTAGCTAATACAACGCAGGTCCATCTCATAGTGGAGCAATTGCCCCTTTAAATTACTAACCATGCGTTAGTCTCTCTTATGCGGTATTAGCTATCGTTTCCAATAGTTATCCCCCGCTATGAGGTAGGTTACCTACGCGTTACTCACCCTGTTCGCAACTCCTTGAATCCGGTGCAAGCACCAGTTCTCAGCGTTCTACTTGCATGTATTAGGCACGCCGCCAGCGTTCNAT
>cons0805|3
TCTGGGCCGTGTCTCAGTCCCAGTGTGGNCCGATCACCCTCTCAGGTCGGCTATGTATCGTCGCCTTGGTGAGCCTTTACCTCACCAACTAGCTAATACAACGCAGGTCCATCTCATAGTGGAGCAATTGCCCCTTTTAAATTACTAACATGCGTTAATCTCTCTTATGCGGTATTAGCTATCGTTTCCAATAGTTATCCCCCGCTATGAGGTAGGTTACCTACGCGTTACTCACCCTGTTCGCAACTCCTTGAACCGGTGCAAGCACCAGTTCTCAGCGTTCTACTTGCATGTATTAGGCACGCCGCCAGCGTTCGT
>cons0806|3
TCTGGGCCGTGTCTCAGTCCCAGTGTGGCCGATCACCCTCTCAGGTCGGCTATGTATCGTCGCCTTGGTGAGCCTTTACCTCACCAACTAGCTAATACAACGCAGGTCCATCTCATAGTGGAGCAATTGCCCCTTTTAAATTACTAACATGCGTTAGTCTCTCTTATGCGGTATTAGCTATCGTTTCCAATAGTTATCCCCCGCTATGAGGTAGGTTCCTACGCGTTACTCACCCGTTCGCAACTCCTTGAACCGGTGCAAGCACCAGTTCTCAGCGTTCTACTTGCATGTATTAGGCACGCCGCCAGCTGTTCGT
>cons0807|3
TCTGGGCCGTGTCTCAGTCCCAGTGTGGCCGATCACCCTCTCAGGTCGGCTATGTATCGTCGCCTTGGTGAGCCTTTACCTCACCAACTGCTAATACAACGCAGGTCCATCTCATAGTGGAGCAATTGCCCCTTTTAAATTACTAACATGCGTTAGTCTCTCTTATGCGGTATTAGCTATCGTTTCCAATAGTTATCCCCCGCTATGAGGTAGGTTACCTACGCGTTACTCACCCGTTCGCAACTCCTTGAACCGGTGCAAGCACCAGTTCTCAGCGTTCTACTTGCATGTATTAGGCACGCCGCCAGCGTTCGAT
>cons0808|3
TCTGGGCCGTGTCTCAGTCCCAGTGTGGCCGATCACCCTCTCAGGTCGGCTATGTATCGTCGCCTTGGTGAGCCTTTACCTCACCAACTAGCTAATACAACGCAGGTCCATCTCATAGTGGAGCAATTGCCCCTTTAAATTACTAACATGCGTTAGTCTCTCTTATGCGGTATTAGCTATCGTTTCCAATAGTTATCCCCCGCTATGAGGTAGGTTACCTACGCGTTACTCACCCGTTCGCAACTCCTTGAACCGGTGCAAGCACCAGTTCTCAGCGTTCTACTTGCATGTCATTAGGCAGCCGCCAGCGTTCGT
>cons0809|3
TCTGGACCGTGTCTCAGTTCCAGTGTGACTGATCATCCTCTCAGACCAGTTACGGATCGTCGCCTTCGGTAGGCCTTTACCCCACCAACTAGCTAATCCGACCTAGGCTCATCTGATAGCGTGAGGTCCAAGATCCCCCACTTTCTCCCTCAGGACGTATGCGGTATTAGCGCCCGTTTCCGGACGTTATCCCCCACTACCAGGCAGATTCCTAGGCATTACTCACCCGTCCGCCGCTGAATCCAGGAGCAAGCTCCCTTCATCCGCTCGACTTGCATGTGTTAGGCCTGCCGCCAGCGTTCAAT
>cons0810|3
TCTGGGCCGTGTCTCAGTCCCAGTGTGGCCGATCACCCTCTCAGGTCGGCTATGTATCGTCGCCTTGGTGAGCCTTTACCTCACCAACTAGCTAATACAACGCAGGTCCATCTCATAGTGGAGCAATTGCCCCTTTTAAATTACTAACATGCGTTAGTCTCTCTTATACGGTATTAGCTATCGTTTCCAATAGTTATCCCCCGCTATGAGGTAGGTTACCTACGCGTTACTCACCCGTTCGCAACTCCTTGAACCGGTGCAAGCACCAGTTCTCAGCGTTCTACTTGCATGTATTAGGCACGCCGCCAGCGTTCGT
>cons0811|3
TCTGGACCGTGTCTCAGTTCCAGTGTGACTGATCATCCTCTCAGACCAGTTACGGATCGTCGCCTTGGTAGGCCTTTACCCCACCAACTAGCTAATCCGACCTAGGCTCATCTGATCAGCGTCGAGGTCCGAAGATCCCCCACTTTCTCCCTCAGGACGTATGCGGTATTACGCGCCCGTTTCCGGACGTTATCCCCCACTACCAGGCAGATTCCTAGGCATTACTCACCCGTCCGCCGCTGAATCCAGGAGCAAGCTCCCTTCATCCGCTCGACTTGCATGTGTTAGGCCTGCCGCCAGCGTTCAAT
>cons0812|3
TCTGGACCGTGTCTCAGTTCCAGTGTGACTGATCATCCTCTCAGACCAGTTACGGATCGTCGCCTTGGTAGGCCTTTACCCCACCAACTAGCTAATCCGACCTAGGCTCATCTGATAGCGTGAGGCCCGAAGATCCCCCACTTTCTCCCTCAGGACGTATGCGGTATTAGCGCCCGTTTCCGGACGTTATCCCCCACTACCAGGCAGATTCCTAGGCATTACTCACCCGTCCGCCGCTGAATCCAGGAGCAAGCTCCCTTCATCCGCTCGACTTGCATGTGTTAGGCCTGCCGCCAGCGTTCAAT
>cons0813|3
TCTGGACCGTGTCTCAGTTCCAGTGTGACTGATCATCCTCTCAGACCAGTTACGGATCGTCGCCTTGGTAGGCCTTTACCCCACCAACTAGCTAATCCGACCTAGGCTCATCTGATAGCGTGAGGTCCGAAGATCCCCCACTTTCTCCCTCAGGACGTATGCGGTATTAGCGCCCGTTTCCGGACGTTATCCCCACTACCGGGCAGATTCCTCAGGCATTACTCACCCGTCCGCCGCTGAATCCAGGAGCAAGCTCCCTTCATCCGCTCGACTTGCATGTGTTAGGCCTGCCGCCAGCGTTCAAT
>cons0814|3
TCTGGGCCGTGTCTCAGTCCCAGTGTGGCTGGTCGTCCTCTCAGACCAGCTACTGATCGTCGCCTTGGTAGGCCTTTACCCCACCAACTAGCTAATCAGCCATCGGCCAACCCTATAGCGCGAGGCCCGAAGGTCCCCCGCTTTCATCCGTAGATCGTATGCGGTATTAATCCGGCTTTCGCCGGGCTACCCCCCACTACAGGACATGTTCCGATGTATTACTCACCCGTTCGCCACTCGCCACCAGGTGCAAGCACCCGTGCTGCCGTTCGACTTGCATGTGTAAGGCATGCCGCCAGCGTTCAAT
>cons0815|3
TCTGGGCCGTGTCTCAGTCCCAGTGTGGCCGATCACCCTCTCAGGTCGGCTATGTATCGTCGCCTTGGTGAGCCTTTACCTCACCAACTAGCTAATACAACGCAGGTCCATCTCATAGTGGAGCAATTCGCCCCTTTTAAATTACTAACATGCGTTATCTCTCTTATGCGGTATTGAGCTATCCGTTTCCAATAGTTATCCCCCGCCTATGAGGTAGGTTACCTACGCGTTACTCACCCGTTCGCAACTCCTTGAACCGGTGCAAGCACCAGTTCTCAGCGTTCTACTTGCATGTATTAGGCACGCCGCCAGCGTTCGT
>cons0816|3
TCTGGGCCGTGTCTCAGTCCCAGTGTGGCCGATCACCCTCTCAGGTCGCTATGTATCGTCGCCTTGGTGAGCCTTTACCTCACCAACTAGCTAATACAACGCAGGTCCATCTCATAGTGGAGCAATTGCCCCTTTAAATTACTAACATGCGTTAGTCTCTCTTATGCGGTATTAGCTATCGTTTCCAATAGTTATCCCCCGCTATGGGGTAGGTTACCTACGCGTTACTCACCCGTTCGCAACTCCTTGAACCGGTGCAAGCACCAGTTCTCAGCGTTCTACTTGCATGTATTAGGCACGCCGCCAGCGTTCGT
>cons0817|3
TCTGGACCGTGTCCCAGTTCCAGTGTGACTGATCATCCTCTCAGACCAGTTACGGATCGTCGCCTTGGTAGGCCTTTACCCCACCAACTAGCTAATCCGACCTAGGCTCATCTGATAGCGTGAGGTCCGAAGATCCCCCACTTTCTCCCTCAGGACGTATGCGGTATTAGCGCCCGTTTCCGGACGTTATCCCCCACTACCAGGCAGATTCCTAGGCATTACTCACCCGTCCGCCGCTGAATCCAGGAGCAAGCTCCCTTCATCCGCTCGACTTGCATGTGTTAGGCCTGCCGCCAGCGTTCAAT
>cons0818|3
TCTGGGCCGTGTCTCAGTCCCAGTGTGGCCGATCACCCTCTCAGGTCGCTAGGTATCGTCGCCTTGGTGAGCCTTTACCTCACCAACTAGCTAATACAACGCAGGTCCATCTCATAGTGGAGCAATTGCCCCTTTTAAATTACTAACATGCGTTAGTCTCTCTTATGCGGTATTAGCTATCGTTTCCAATAGTTATCCCCCGCTATGAGGTAGGTTACCTACGCGTTACTCACCCGTTCGCAACTCCTTGAACCGGTGCAAGCACCAGTTCTCAGCGTTCTACTTGCATGTATTAGGCACGCCGCCAGCGTTCGT
>cons0819|3
TCTGGACCGTGTCTCAGTTCCAGTGTGACTGATCATCCTCTCAGACCAGTTACGGATCTCGCCTTGGTAGGCCTTTACCCCACCAACTAGCTAATCCGACCTAGGCTCATCTGATAGCGTGAGGTCCGAAGATCCCCCACTTTCTCCCTCAGGACGTATGCGGTATTAGCGCCCGTTTCCGGACGTTATCCCCCACTACCAGGCAGATTCCTAGGCATTACTCACCCGTCCGCCGCTGAATCCAGGAGCAAGCTCCCTTCATCCGCTCGACTTGCATGTGTTACGGCCTGCCGCCAGCGTTCAAT
>cons0820|3
TCTGGGCCGTGTCTCAGTCCCAGTGTGGCCGATCACCCTCTCAGGTCGGCTATGTATCGTCGCCTTGGTGAGCCTTTACCTCACCAACTAGCTAATACAACGCAGGTCCATCTCATAGTGGAGCAATTGCCCCTTTTAAATTACTAACATGCGNTAGTCTCTCTTATGCGGTATTAGCTATCGTTTCCAATAGTTATCCCCCGCTATGAGGTAGGTTACCTACGCGTTACTCACCCGTTCGCAACTCCTTGAACCGGTGCAAGCACCAGTTCTCAGCGTTCTACTTGCATGTATTAGGCACGCCGCCAGCGTTCGT
>cons0821|3
TCTGGACCGTGTCTCAGTTCCAGTGTGACTGATCATCCTCTCAGACCAGTTACGGATCGTCGCCTTGGTAGGCCTTTACCCCACCAACTAGCTAATCCGACCTAGGCTCATCTGATAGCGTGAGGTCCGAAGATCCCCCACTTTCTCCCTCAGGACGTATGCGGATTAGCGCCCGTTTCCGGACGTTATCCCCCACTACCAGGCAGATTCCTAGGCATTACTCACCCGTCCGCCGCTGAATCCAGGAGCAAGCTCCCTTCATCCGCTCGACTTGCATGTGTTAGGCCTGCCGCCAGCGTTCAAT
>cons0822|3
TCTGGACCGTGTCTCAGTTCCAGTGTGACTGATCATCCTCTCAGACCAGTTACGGATCGTCGCCTTGGTAGGCCTTTACCCCACCAACTAGCTAATCCGACCTAGGCTCATCTGATAGCGTGAGGTCCGAAGATCCCCACTTTCTCCCTCAGGACGTATGCGGTATTAGCGCCCGTTTCCGGACGTTATCCCCCACTACCAGGCAGATTCCTAGGCATTACTCACCCGTCCGCCGCTGAATCCAGGAGCAAGCTCCCTTCATCCGCATCGACTTGCATGTGTTAGGCCTGCCGCCAGCGTTCAAT
>cons0823|3
TCTGGGCCGTGTCTCAGTCCCAGTGTGGCCGATCACCCTCTCAGGTCGGCTATGTATCGTCGCCTTGGTGAGCCTTTACCTCACCAACTAGCTAATACAACGCAGGTCCATCTCATAGTGGACGCAATTGCCCCTTTTAAATTACTAACCATGCGTTAGTCTCTCTTATGCGGTATTAGCTATCGTTTCCAATAGTTATCCCCCGCTAATCGAGGTAGGTTACCTACGCGTTACTCACCCGTTCGCAACTCCTTGAACCGGTGCAAGCACCAGTTCTCAGCGTTCTACTTGCATGTATTAGGCACGCCGCCAGCGTTCGAT
>cons0824|3
TCTGGGCCGTGTCTCAGTCCCAGTGTGGCCGATCACCCTCTCAGGTCGGCTATGTATCGTCGCCTTGGTGAGCCTTTACCTCACCAACTAGCTAATACAACGCAGGTCCATCTCATAGTGGAGCAATTGCCCCTTTAAATTACTAACATGCGTTAGTCTCTCTTATGCGGTATTAGCTATCGTTTCCAATAGTTATCCCCCGCTATGAGGTAGGTTACCTACGCGTTACTCACCCGTTCGCAACTCCTTGAACCGGTGCAAGCACCAGTTCTCAGCGATTCTNACTTGCATGTATTAGGCACGCCGCCAGCGTTCGT
>cons0825|3
TCTGGACCGTGTCTCAGTTCCAGTGTGACTGATCATCCTCTCAGACCAGTTACGGATCGTCGCCTTGGTAGGCCTTTACCCCACCAACTAGCTAATCCGACCTAGGCTCATCTGATAGCGTGAGGTCCGAAGATCCCCACTTTCTCCCTCAGGACGTATGCGGTATTAGCGCCCGTTTCCGGACGTTATCCCCCACTACCATGGCAGATTCCTAGGCATTACTCACCCGTCCGCCGCTGAATCCAGGAGCAAGCTCCCTTCATCCGCTCGACTTGCATGTGTTAGGCCTGCCGCCAGCGTTCAAT
>cons0826|3
TCTGGGCCGTGTCTCAGTCCCAGTGTGGCTGGTCGTCCTCTCAGACCAGCTACTGATCGTCGCCTTGGTAGGCCTTTACCCCACCAACTAGCTAATCAGCCATCGGCCAACCCTATAGCGCGAGGCCCGAAGGTCCCCCGCTTTCATCCGTGGATCGTATGCGGTATTAATCCGGCTTTCGNCCGGGCTATCCCCACTACAGGACATGTTCCGATGTATTACTCACCCGTTCGCCACTCGCCACCAGGTGCAAGCACCCGTGCTGCCGTTCGACTTGCATGTGTAAGGCATGCCGCCAGCGTTCAAT
>cons0827|3
TCTGGGCCGTGTCTCAGTCCCAGTGTGGCCGATCACCCTCTCAGGTCGGCTATGTATCGTCGCCTTGGTGAGCCTTTACCTCACCAACTAGCTAATACAACGCAGGTCCATCTCATAGTGGAGCAATTGCCCCTTTAAATTACTAACATGCGTTAGTCTCTCTTATGCGGTATTAGCTATCGTTTCCAATAGTTATCCCCCGCTATGAGGTAGGTTACCTACGCGTTACTCACCCGTTCGCAACTCCTTGAACCGGTGCAAGCACCAGTTCTCAGCGTTCTACTTGCAATGTATTACGGCACGCCGCCAGCGTTCGT
>cons0828|3
TCTGGGCCGTGTCCCAGTCCCAGTGTGGCCGATCACCCTCTCAGGTCGGCTATGTATCGTCGCCTTGGTGAGCCTTTACCTCACCAACTAGCTAATACAACGCAGGTCCATCTCATAGTGGAGCAATTGCCCCTTTTAAATTACTAACATGCGTTAGTCTCTCTTATGCGGTATTAGCTATCGTTTCCAATAGTTATCCCCGCTATGAGGTAGGTTACCTACGCGTTACTCACCCGTTCGCAACTCCTTGAACCGGTGCAAGCACCAGTTCTCAGCGTTCTACTTGCATGTATTAGGCACGCCGCCAGCGTTCGT
>cons0829|3
TCTAGGCCGTGTCTCAGTCCCAGTGTGGCCGATCACCCTCTCAGGTCGGCTATGTATCGTCGCCTTGGTGAGCCTTTACCTCACCAACTAGCTAATACAACGCAGGTCCATCTCATAGTGGAGCAATTGCCCCTTTTAAATTACTAACATGCGTTAGTCTCTCTTATGCGGTATTAGCTATCGTTTCCAATAGTTATCCCCCGCTATGAGGTAGGTTACCTACGCGTTACTCACCCGTTCGCAACTCCTTGAACCGGTGCAAGCACCAGTTCTCAGCGTTCTACTTGCATGTATTAGGCACGCCGCCAGCGTTCGT
>cons0830|3
TCTGGGCCGTGTCTCAGTCCCAGTGTGGCCGATCACCCTCTCAGGTCGGCTATGTATCGTCGCCTTGGTGAGCCTTTACCTCACCAACTAGCTAATACAACGCAGGTCCATCTCATAGTGGAGCAATTGCCCCTTTAAATTACTAACCATGCGTTAGTCTCTCTTATGCGGTATTAGCTATCGTTTCCAATAGTTATCCCCCGCTATGAGGTAGGTTACCTACGCGTTACTCACCCGTTCGCAACTCCTTGAACCGGTGCAAGCACCAGTTCTCAGCGTTCTACTTGCATGTATTACGGCACGCCGCCAGCGTTCGT
>cons0831|3
TCTGGGCCGTGTCTCAGTCCCAGTGTGGCCGATCACCCTCTCAGGTCGGCTATGTATCGTCGCCTTGGTGAGCCTTTACCTCACCAACTAGCTAATACAACGCAGGTCCATCTCATAGTGGAGCAATTGCCCCTTTTAAATTACTAACATGCGCTAGTCTCTCTTATGCGGTATTAGCTATTGTTTCCAATAGTTATCCCCCGCTATGAGGTAGGTTACCTACGCGTTACTCACCCGTTCGCAACTCCTTGAACCGGTGCAAGCACCAGTTCTCAGCGTTCTACTTGCATGTATTAGGCACGCCGCCAGCGTTCGT
>cons0832|3
TCTGGGCCGTGTCTCAGTCCCAGTGTGGCCGATCACCCTCTCAGGTCGCTATGTATCGTCGCCTTGGTGAGCCTTTACCTCACCAACTAGCTAATACAACGCAGGTCCATCTCATAGTGGAGCAATTGCCCCTTTTAAATTACTAACATGCGTTAGTCTCTCTGATGCGGTATTAGCTATCGTTTCCAATAGTTATCCCCCGCTATGAGGTAGGTTACCTACGCGTTACTCACCCGTTCGCAACTCCTTGAACCGGTGCAAGCACCAGTTCTCAGCGTTCTACTTGCATGTATTAGGCACGCCGCCAGCGTTCGT
>cons0833|3
TCTGGGCCGTGTCTCAGTCCCAGTGTGGCCGACCACCCTCTCAGGTCGGCTATGTATCGTCGCCTTGGTGAGCCTTTACCTCACCAACTAGCTAATACAACGCAGGTCCATCTCATAGTGGAGCAATTGCCCCTTTAAATTACTAACATGCGTTAGTCTCTCTTATGCGGTATTAGCTATCGTTCCAATAGTTATCCCCCGCTATGAGGTAGGTTACCTACGCGTTACTCACCCTGTTCGCAACTCCTTGAACCGGTGCAAGCACCAGTTCTCAGCGATTCTACTTGCATGTATTAGGCACGCCGCCAGCGTTCGT
>cons0834|3
TCTGGGCCGTGTCTCAGTCCCAGTGTGGCCGATCACCCTCTCAGGTCGGCTATGTATCGTCGCCTTGGTGAGCCTTTACCTCACCAACTAGCTAATACAACGCAGGTCCATCTCATAGTGGAGCAATTGCCCCTTTTAAATTACTAACATGCGTTAGTCTCTCTTATGCGGTATTAGCTATCCGTTTCCAATAGTTATCCCCCGCTATGAGGTAGGTTACCTACGCGTTACTCACCCGTTCGCAACTCCTTGAACCGGTGCAAGCACCGGTTCTCAGCGTTCTACTTGCATGTATTAGGCGCGCCGCCAGCGTTCGT
>cons0835|3
TCTGGGCCGTGTCTCAGTCCCAGTGTGGCCGATCACCCTCTCAGGTCGGCTATGTATCGTCGCCTTGGTGAGCCTTTACCTCACCAACTAGCTAATACAACGCAGGTCCATCTCATAGTGGAGCAATTGCCCCTTTAAATTACTAACATGCGTTAGTCTCTCTTATGCGGTATTAGCTATCGTTTCCAATAGTTATCCCCCGCTATGAGGTAGGTTACCTACGCGTTACTCACCCGTTCGCAACTCCTTGAACCGGTGCAAGCACCAGTTCTCAGCGATTCTATCTTGCATGTATTAGGCACGCCGCCAGCGTTCGT
>cons0836|3
TCTGGGCCGTGTCTCAGTCCCAGTGTGGCCGATCACCCTCTCAGGTCGGCTATGTATCGTCGCCTTGGTGAGCCTTTACCCTCACCAACTAGCTAATACAACGCAGGTCCATCTCATAGTGGAGCAATTGCCCCTTTTAAATTACTAACCATGCGTTAGTCTCTCTTATGCGGTATTAGCTATCGTTTCCAATAGTTATCCCCCGCTATGAGGTAGGTTACCTACGCGTTACTCACCCTGTTCGCAACTCCTTGAACCGGTGCAAGCACCATGTTCTCAGCGTTCTACTTGCATGTATTAGGCACGCCGCCAGCGTTCGT
>cons0837|3
TCTGGGCCGTGTCTCAGTCCCAGTGTGGCTGGTCGTCCTCTCAGACCAGCTACTGATCGTCGCCTTGGTAGGCCTTTACCCCACCAGCTAGCTAATCAGCCATCGGCCAACCCTATAGCGCGACGGCCCGAAGGTCCCCCGCTTTCATCCGTGGATCGTATGCGGTATTAATCCGGCTTTCGCCGGGCTATCCCCCACTACAGGACATGTTCCCGATGTATTACTCACCCGTTCGCCACTCGCCACCAGGTGCAAGCACCCGTGCTGCCGTTCGACTTGCATGTGTAAGGCATGCCGCCAGCGTCAAT
>cons0838|3
TCTGGGCCGTGTCTCAGTCCCAGTGTGGCCGATCACCCTCTCAGGTCGGCTATGTATCGTCGCCTTGGTGAGCCTTTACCTCACCAACTAGCTAATACAACGCAGGTCCATCTCATAGTGGAGCAATTGCCCCTTTTAAATTACTAACATGCGTTAGTCTCTCTTATGCGGTATTAGCTATCGTTTCCAATAGTTATCCCCGCTATGAGGTAGGTTACCTACGCGTTACTCACCCGTTCGCAACTCCTTGAACCGGTGCAAGCACCAGTTCTCAGCGTTCTACTTGCATGTCATTAGGCACGCCGCCAGCGATTCGAT
>cons0839|3
TCTGGGCCGTGTCTCAGTCCCAGTGTGGCCGATCACCCTCTCAGGTCGGCTATGTATCGTCGCCTTGGTGAGCCTTTGCCTCACCAACTAGCTAATACAACGCAGGTCCATCTCATAGTGGAGCAATTGCCCCTTTTAAATTACTAACCATGCGTTAGTCTCTCTTATGCGGTATTAGCTATCGTTTCCAATAGTTATCCCCCGCTATGAGGTAGGTTACCTACGCGTTACTCACCCGTTCGCAACTCCTTGAACCGGTGCAAGCACCAGTTCTCAGCGTTCTACTTGCATGTCATTAGGCACGCCGCCAGCGTTCGT
>cons0840|3
TCTGGGCCGTGTCTCAGTCCCAGTGTGGCCGATCACCCTCTCAGGTCGGCTATGTATCGTCGCCTTGGTGAGCCTTTACCTCACCAACTAGCTAATACAACGCAGGTCCATCTCATAGGGGAGCAATTGCCCCTTTTAAATTACTAACATGCGTTAGTCTCTCTTATGCGGTATTAGCTATCGTTTCCAATAGTTATCCCCCGCTATGAGGTAGGTTACCTACGCGTTACTCACCCGTTCGCAACTCCTTGAACCGGTGCAAGCACCAGTTCTCAGCGTTCTACTTGCATGTATTAGGCACGCCGCCAGCGTTCGT
>cons0841|3
TCTGGGCCGTGTCTCAGTCCCAGTGTGGCCGATCACCCTCTCAGGTCGGCTATGTATCGTCGCCTTGGCGAGCCTTTACCTCACCAACTAGCTAATACAACGCAGGTCCATCTCATAGTGGAGCAATTGCCCCTTTAAATTACTAACATGCGTTAGTCTCTCTTATGCGGTATTAGCTATCGTTTCCAATAGTTATCCCCCGCTATGAGGTAGGTTACCTACGCGTTACTCACCCGTTCGCAACTCCTTGAACCGGTGCAAGCACCAGTTCTCAGCGTTCTACTTGCATGTATTAGGCTACGCCGCCAGCGTTCGT
>cons0842|3
TCTGGGCCGTGTCTCAGTCCCAGTGTGGCTGGTCGTCCTCTCAGACCAGCTACTGATCGTCGCCTTGGTAGGCCTTTACCCCACCAACTAGCTAATCAGCCATCGGCCAACCCTATAGCGCGAGGCCCGAAGGTCCCCCGCTTTCATCTGTAGATCGTATGCGGTATTAATCCGGCTTCGCCGGGCTATCCCCCACTACAGGACATGTTCCGATGTATTACTCTACCCGTTCGCCACTCGCCACCAGGTCGCAAGCACCCGTGCTGCCGTTCGACTTGCATGTGTAAGGCATGCCGCCAGCGTTCAAT
>cons0843|3
TCTGGACCGTGTCTCAGTTCCAGTGTGACTGATCATCCTCTCAGACCAGTTACGGATCGTCGCCTTGGTANGGCCTTTACCCCACCAACTAGCTAATCCGACCTAGGCTCATCTGATAGCGTGAGGTCCGAAGATCCCCCACTTTCTCCCTCAGGACGTATGCGGTATTAGCGCCCGTTTCCGGACGTTATCCCCCACTACCAGGCAGATTCCTAGGCATTACTCACCCGTCCGCCGCTGAATCCAGGAGCAAGCTCCCTTCATCCGCTCGACTTGCATGTGTTAGGCCTGCCGCCAGCGTTCAAT
>cons0844|3
TCTGGGCCGTGTCTCAGTCCCAGTGTGGCCGATCACCCTCTCAGGTCGGCTATGTATCGTCGCCTTGGTGAGCCTTTACCTCACCAACTAGCTAATACAACGCAGGTCCATCTCATAGTGGAGCAATTGCCCCTTTTAAATTACTAACATGCGTTAGTCTCTCTTATGCGGTATTAGCCTTAATCGTTTCCAATAGTTACTCGCTATGAGGTAGGTTACCTACGCGTTACTCACCCGTTCGCAACTCCTTGAACCGGTGCAAGCACCAGTTCTCAGCGTTCTACTTGCATGTATTAGGCACGCCGCCAGCGTTCGT
>cons0845|3
TCTGGACCGTGTCTCAGTTCCAGTGTGACTGATCATCCTCTCAGACCAGTTACGGATCGTCGCCTTGGTAGGCCTTTACCCCACCAACTAGCTAATCCGACCTAGGCTCATCTGATAGCGTGAGGTCCGAAGATCCCCACTTTCTCCCTCAGGACGTATGCGGTATTAGCGCCCGTTTCCGGACGTTATCCCCACTACCAGGCAGATTCCAGGCATTACTCACCCGTCCGCCGCTGAATCCAGGAGCAAGCTCCCTTCATCCGCTCGACTTGCATGTGTTAGGCCTGCCGCCAGCGTTCAAT
>cons0846|3
TCTGGGCCGTGTCTCAGTCCCAGTGTGGCCGATCACCCTCTCAGGTCGGCTATGTATCGTCGCCTTGGTGAGCCTTTACCTCACCAACTAGCTAATACAACGCAGGTCCATCTCATAGTGGAGCAATTGCCCCTTTTAAATTACTAACATGCGNTAGTCTCTCTTATGCGGTATTAGCTATCGTTTCCAATAGTTATCCCCCGCTATGAGGTAGGTTACCTACGCGTTACTCACCCGTTCGCAACTCCTTGAACCGGTGCAAGCACCAGTTCTCAGCGTTCTACTCGCATGTATTAGGCACGCCGCCAGCGTTCGT
>cons0847|3
TCTGGGCCGTGTCTCAGTCCCAGTGTGGCCGATCACCCTCTCAGGTCGGCTATGTATCGTCGCCTTGGTGAGCCTTTACCTCACCAACTAGCTAATACAACGCAGGTCCATCTCATAGTGGAGCAATTGCCCTTTAAATTACTAACATGCGTTAGTCTCTCTTATGCGGTATTAGCTATCGTTTCCAATAGTTATCCCCCGCTATGAGGTAGGTTACCTACGCGTTACTCACCCGTTCGCAACTCCTTGAACCGGTGCAAGCACCAGCTCTCAGCGTTCTACTTGCATGTATTAGGCACGCCGCCAGCGTTCGT
>cons0848|3
TCTGGGCCGTGTCTCAGTCCCAGTGTGGCCGATCACCCTCTCAGGTCGGCTATGTATCGTCGCCTTGGTGAGCCTTTACCTCACCAACTAGCTAATACAACGCAGGTCCATCTCATAGTGGAGCAATTGCCCCTTTAAATTACTAACATGCGTTAGTCTCTCTTATGCGGTATTAGCTATCGTTTCCAATAGTTATCCCCCGCTATGAGGTAGGTTACCTACGCGTTACTCACCCGTTCGCAACTCCTTGAACCGGTGCAAGCACCAGTTCTCAGCGTTCTACTTGCATGTATTAGGCGCCGCCAGCGTTCGT
>cons0849|3
TCTGGACCGTGTCTCAGTTCCAGTGTGACTGGTCATCCTCTCAGACCAGTTACGGATCGTCGCCTTGGTAGGCCTTTACCCCACCAACTAGCTAATCCGACCTAGGCTCATCTGATAGCGTGAGGTCCGAAGATCCCCCACTTTCTCCCTCAGGACGTATGCGGTATTAGCGCCCGTTTCCGGACGTTATCCCCCACTACCAGGCAGATTCCTAGGCATTACTCACCCGTCCGCCGCTGAATCCAGGAGCAAGCTCCCTTCATCCGCTCGACTTGCATGTGTTAGGCCTGCCGCCAGCGTTCAAT
>cons0850|3
TCTGGGCCGTGTCTCAGTCCCAGTGTGGCCGATCACCCTCTCAGGTCGGCTATGTATCGTCGCCTTGGTGAGCCTTTACCTCACCAACTAGCTAATACAACGCAGGTCCATCTCATAGTGGAGCAATTGCCCCTTTAAATTACTAACATGCGTTAGTCTCTCTTATGTGGTATTAGCTATCGTTTCCAATAGTTATCCCCCGCTATGAGGTAGGTTACCTACGCGTTACTCACCCGTTCGCAACTCCTTGAACCGGTGCAAGCACCAGTTCTCAGCGTTCTACTTGCATGTATTANGGCACGCCGCCAGCGTTCGT
>cons0851|3
TCTGGACCGTGTCTCAGTTCCAGTGTGACTGATCATCCTCTCAGACCAGTTACGGATCGTCGCCTTGGTAGGCCTTTACCCCACCAACTAGCTAATCCGACCTAGGCTCATCTGATAGCGTGAGGTCCGAAGATCCCCCACTTTCTCCCTCAGGACGTATGCGGTATTAGCGCCCGTTTCCGGACGTTATCCCCACTACCAGGCAGATTCCTAGGCATTACTCACCCGTCCGCCGCTGAATCCAGGAGCAACTCCCTTCATCCGCTCGACTTGCATGTGTTAGGCCTGCCGCCAGCGTTCAAT
>cons0852|3
TCTGGGCCGTGTCTCAGTCCCAGTGTGGCTGGTCGTCCTCTCAGACCAGCTACTGATCGTCGCCTTGGTAGGCCTTTACCCCACCAACTAGCTAATCAGCCATCGGCCAACCCTATAGCGCGAGGCCCGAAGGTCCCCCGCTTTCATCCGTGGATCGTATGCGGTATTAATCCGGCTTTCGCCGGGCTATCCCCCACTACCAGGACACTGTTCCGATGTATTACTCACCCGTTCGCCACTCGCCACCAGGTGCAAGCACCCGTGCTGCCGTTCGACTTGCATGTGTAAGGCATCGCCGACCAGCGTTCAAT
>cons0853|3
TCTGGGCCGTGTCTCAGTCCCAGTGTGGCTGGTCGTCCTCTCAGACCAGCTACTGATCGTCGCCTTGGTAGGCCTTTACCCCACCAACTAGCTAATCAGCCATCGGCCAACCCTATAGCGCGAGGCCCGAAGGTCCCCCGCTTTCATCCGTGGATCGTATGCGGTATTAATCCGGCTTTCGCCGGGCTATCCCCCACTACAGGACATGTTCCGATGTATTACTCACCCGTTCGCCACTCGCCACCAGGTGCAAGCACCAGTTCTCAGCGTTCTACTTGCATGTATTAGGCACGCCGCCAGCGTTCGT
>cons0854|3
TCTGGGCCGTGTCTCAGTCCCAGTGTGGCCGATCACCCTCTCAGGTCGCTATGTATCGTCGCCTTGGTGAGCCTTTACCTCACCAACTAGCTAATACAACGCAGGTCCATCTCATAGTGGAGCAATTGCCCCTTTTAAATTACTAACATGCGTTAGTCTCTCTTATGCGGTATTAGCTATCGTTTCCAATAGTTATCCCCCGCTATGAGGTAGGTTACCTACGCGTTACTCACCCGTTCGCAACTCCTTGAACCGGTGCAAGCACCAATTCTCAGCGTTCTACTTGCATGTATTAGGCACGCCGCCAGCGTTCGT
>cons0855|3
TCTGGGCCGTGTCTCAGTCCCAGTGTGGCCGATCACCCTCTCAGGTCGGCTATGTATCGTCGCCTTGGTGAGCCTTTACCTCACCAACTAGCTAATACAATGCAGGTCCATCTCATAGTGGAGCAATTGCCCCTTTTAAATTACTAACATGCGTTAGTCTCTCTTATGCGGTATTAGCTATCGTTTCCAATAGTTATCCCCCGCTATGAGGTAGGTTACCTACGCGTTACTCACCCGTTCGCAACTCCTTGAACCGGTGCAAGCACCAGTTCTCAGCGTTCTATCGTTGCATGTATTACGGCACGCCGCCAGCGTTCGT
>cons0856|3
TCTGGACCGTGTCTCAGTTCCAGTGTGACTGATCATCCTCTCAGACCAGTTACGGATCGTCGCCTTCGGTAGGCCTTTACCCCACCAACTAGCTAATCCGACCTAGGCTCATCTGATAGCGTGAGGTCCGAAGATCCCCACTTTCTCCCTCAGGACGTATGCGGTATTAGCGCCCGTTTCCGGACGTTATCCCCCACTACCAGGCAGATTCCCTAGGCATTACTCACCCGTCCGCCGCTGAATCCAGGAGCAAGCTCCCTCATCCGCTCGACTTGCATGTGTTAGGCCTGCCGCCAGCGTTCAAT
>cons0857|3
TCTGGGCCGTGTCTCAGTCCCAGTGTGGCCGATCACCCTCTCAGGTCGGCTATGTATCGTCGCCTTGGTGAGCCTTTACCTCACCAACTAGCTAATACAACGCAGGTCCATCTCATAGTGGAGCAATTGCCCCTTTTAAATTACTAACATTGCGTTAGTCTCTCTTATGCGGTATTAGCTATCGTTTCCAATAGTTATCCCCCGCTATGAGGTAGGTTACCTCGCGTTACTCACCCGTTCGCAACTCCTTGAACCGGTGCAAGCACCAGTTCTCAGCGTTCTACTTGCATGTATTAGGCACGCCGCCAGCTGTTCGT
>cons0858|3
TCTGGGCCGTGTCTCAGTCCCAGTGTGGCCGATCACCCTCTCAGGTCGGCTATGTATCGTCGCCTTGGTGAGCCTTTACCTCACCAACTAGCTAATACAACGCAGGTCCATCTCATAGTGGAGCAATTGCCCCTTTAAATTACTAACATGCGTTAGTCTCTCTTATGCGGTATTAGCTATCGTTTCCAATAGTTATCCCCCGCTATGAGGTAGGTTACCTACGCGTTACTCACCCGTTCGCAACTCCTTGAACCGGTGCAAGCACCAGTTCTCAGCGATTCTACTTGCATGTATTAGGCACGCCGCCACGTTCGT
>cons0859|3
TCTGGGCCGTGTCTCAGTCCCAGTGTGGCCGATCACCCTCTCAGGTCGGCTATGTATCGTCGCCTTGGTGAGCCTTTACCTCACCAACTAGCTAATACAACGCAGGTCCATCTCATAGTGGAGCAATTGCCCCTTTAAATTACTAACATGCGTTAGTCTCTCTTATGCGGTATTAGCTATCGTTTCCAATAGTTATCCCCGCTAATGAGGTAGGTTACCTACGCGTTACTCACCCGTTCGCAACTCCTTGAACCGGCTGCAAGCACCAGTTCTCAGCGATTCTATCTTGGCATGTATTACGGCACGCCGCCAGCGTTCGAT
>cons0860|3
TCTGGGCCGTGTCTCAGTCCCAGTGTGGCTGGTCGTCCTCTCAGACCAGCTACTGATCCTGCTCGCCTTGGTAGGCCTTTACCCCACCAACCTCAGCTAATCAGCCATCGGCCAACCCCTATAGCGCGAGGCCCGAAGGTCCCCCGCTTTCATCCGTGGATCGTATGCGGTATTAATCCGGCTTTCGCCGGGCTATCCCCCACTACAGGACATGTTCGATGTATTACTCACCCGTTCGCCACTCGCCACCAGGTGCAAGCACCCGTGCTGCCGTTCGACTTGCATGTGTAAGGCATGCCGCCAGCGTTCAAT
>cons0861|3
TCTGGGCCGTGTCTCAGTCCCAGTGTGGCCGATCACCCTCTCAGGTCGGCTATGTATCGTCGCCTTGGTGAGCCTTTACCTCACCAACTAGCTAATACAACGCAGGTCCATCTCATAGTGGAGCAATTGCCCCTTTAAATTACTAACATGCGTTAGTCTCTCTTATGCGGTATTAGCTATCGTTTCCAATAGTTATCCCCCGCTATGAGGTAGGTTACCTACGCGTTACTCACCCGTTCGCAATCCTTGAACCGGTGCAAGCACCAGTTCTCAGCGTTCTACTTGCATGTATTAGGCACGCCGCCAGCGTTCGT
>cons0862|3
TCTGGGCCGTGTCTCAGTCCCAGTGTGGCTGGTCGTCCTCTCAGACCAGCTACTGATCGTCGCCTTGGTAGGCCTTTACCCCACCAACTAGCTAATCAGTCATCGGCCAACCCTATAGCGCGAGGCCCGAAGGTCCCCCGCTTTCATCCGTGGATCGTATGCGGTATTAATCCGGCTTTCGCCGGGCTATCCCCCACTACAGGACATGTTCCGATGTATTACTCACCCGTTCGCCACTCGCCACCAGGTGCAAGCACCCGTGCTGCCGTTCGACTTGCATGTGTAAGGCATGCCGCCAGCGTTCAAT
>cons0863|3
TCTGGGCCGTGTCTCAGTCCCAGTGTGGCTGGTCGTCCTCTCAGGTCGGCTATGTATCGTCGCCTTGGTGAGCCTTTACCTCACCAACTAGCTAATACAACGCAGGTCCATCTCATAGTGGAGCAATTGCCCCTTTAAATTACTAACATGCGTTAGTCTCTCTTATGCGGTATTAGCTATCGTTTCCAATAGTTATCCCCCGCTATGAGGTAGGTTACCTACGCGTTACTCACCCGTTCGCAACTCCTTGAACCGGTGCAAGCACCAGTTCTCAGCGTTCTACTTGCATGTATTAGGCACGCCGCCAGCGTTCGT
>cons0864|3
TCTGGGCCGTGTCTCAGTCCCAGTGTGGCCGATCACCCTCTCAGGTCGCATGTATCGTCGCCTTGGTGAGCCTTTACCTCACCAACTAGCTAATACAACGCAGGTCCATCTCATAGTGGAGCAATTGCCCCTTTTAAATTACTAACATGCGTTAGTCTCTCTTATGCGGTATTAGCTATCGTTTCCAATAGTTACTCCCCCGCTATGAGGTAGGTTACCTACGCGTTACTCACCCGTTCGCAACTCCTTGAACCGGTGCAAGCACCAGTTCTCAGCGTTCTACTTGCATGTATTAGGCACGCCGCCAGCGTTCGT
>cons0865|3
TCTGGGCCGTGTCTCAGTCCCAGTGTGGCCGATCACCCTCTCAGGTCGGCTATGTATCGTCGCCTTGGTGAGCCTTTGCCTCACCAACTAGCTAATACAACGCAGGTCCATCTCATAGTGGAGCAATTGCCCCTTTTAAATTACTAACATGCGTTAGTCTCTCTTATGCGGTATTAGCTATCGTTTCCAATAGTTATCCCCCGCTATGAGGTAGGTTACCTACGCGTTACTCACCCGTTCGCAACTCCTTGAACCGGTGCAAGCACCAGTTCTCAGCGTTCTACTTGCATGTATTACGGCACGCCGCCAGCGTTCGAT
>cons0866|3
TCTGGACCGTGTCTCAGTTCCAGTGTGACTGATCATCCTCTCAGACCAGTTACGGATCGTCGCCTTGGTAGGCCTTTACCCCACCAACTAACTAATCCGACCTAGGCTCATCTGATAGCCGTGAGGTCCGAAGATCCCCCACTTTCTCCCTCAGGACGTATGCGGTATTAGCGCCCGTTTCCGGACGTTATCCCCCACTACCAGGCAGATTCCTAGGCATTACTCACCCGTCCGCCGCTGAATCCAGGAGCAAGCTCCCTTCATCCGCTCGACTTGCATGTGTTAGGCCTGCCGCCAGCGTTCAAT
>cons0867|3
TCTGGGCCGTGTCTCAGTCCCAGTGTGGCTGGTCGTCCTCTCAGACCAGCTACTGATCGTCGCCTTGGTAGGCCTTTACCCCACCAACTAGCTAATCAGCCATCGGCCAACCCTATAGCGCGAGGCCCGAAGGTCCCCCGCTTTCATCCGTGGATCGTATGCGGTATTAATCCGGCTTTCGCCGGGCTATCCCCCACTCAGGACATGTTCCGATGTATTACTCACCCGTTCGCCACTCGCCACCAGGTGCAAGCACCCGTGCTGCCGTTCGACTTGCATGTGTAAGGCATGCCGCCAGCGTTCAAGT
>cons0868|3
TCTGGACCGTGTCTCAGTTCCAGTGTGACTGATCATCCTCTCAGACCAGTTACGGATCGTCGCCTTGGTAGGCCTTTACCCCACCAACTAGCTAATCCGACCTAGGCTCATCTGATAGCGTGAGGTCCGAAGATCCCCCACTTTCTCCCTCAGGACGTATGCGGTATTAGCGCCCGTTTCCGGACGTTATCCCCCACTACCAGGCAGATTCCTAGGCATTACTCACCCGTCCGCCGACTGAATCCAGGAGCAAGCTCCCTTCATCCGCTCGACTTGCATGTGTTAGGCCTGCCGCCAGCGTTCAAT
>cons0869|3
TCTGGGCCGTGTCTCAGTCCCAGTGTGGCTGGTCGTCCTCTCAGACCAGCTACTGATCGTCGCCTTGGTAGGCCTTTACCCCACCAACTAGCTAATCAGCCATCGGCCAACCCTATAGCGCGAGGCCCGAAGGTCCCCCGCTTTCATCCGTGGATCGTATGCGGTATTAATCCGGCTTTCGCCGGGCTATCCCCCACTACAGGACATGTTCCGATGTATTACTCACCCGTTCGCCGCTCGCCACCAGGTGCAAGCACCCGTGCTGCCGTTCGACTTGCATGTGTAAGGCATGCCGCCAGCGTTCAAT
>cons0870|3
TCTGGGCCGTGTCTCAGTCCCAGTGTGGCCGATCACCCTCTCAGGTCGCTATGTATCGTCGCCTTGGTGAGCCTTTACCTCACCAACTAGCTAATACAACGCAGGTCCATCTCATAGTGGAGCAATTGCCCCTTTTAAATTACTAACATGCGTTAGTCTCTCTTATGCGGTATTAGCTATCGTTTCCAATAGTTATCCCCCGCTATGAGGTAGGTTACCTACGCGTTACTCACCCTGTTCGCAACTCCTTGAACCGGTGCAAGCACCAGTTCTCAGCGATTCTACTTGCATGTATTAGGCACGCCGCCAGCGTTCGT
>cons0871|3
TCTGGGCCGTATCTCAGTCCCAGTGTGGCCGATCACCCTCTCAGGTCGGCTATGTATCGTCGCCTTGGTGAGCCTTTACCTCACCAACTAGCTAATACAACGCAGGTCCATCTCATAGTGGAGCAATTGCCCCTTTAAATTACTAACATGCGTTAGTCTCTCTTATGCGGTATTAGCTATCGTTTCCAATAGTTATCCCCCGCTATGAGGTAGGTTACCTACGCGTTACTCACCCGTTCGCAACTCCTTGAACCGGTGCAAGCACCAGTTCTCAGCGTTCTACTTGCATGTATTAGGCACGCCGCCAGCGTTCGAT
>cons0872|3
TCTGGACCGTGTCTCAGTTCCAGTGTGACTGATCATCCTCTCAGACCAGTTACGGATCGTCGCCTTGGTAGGCCTTTACCCCACCAACTAGCTAATCCGACCTAGGCTCATCTGATAGCGTGAGGTCCGAAGATCCCCCACTTTCTCCCTCAGGACGTATGCGGTATTAGCGCCCGTTTCCGGACGTTATCCCCCACTACCAGGCAGATTCCTAGGCATTACTCACCCGTCCGCCGCTGAATCCAGGAGCAAGCCTCCCTTCATCCGTTCGACTTGCATGTGTTAGGCCTGCCGCCAGCGTTCAAT
>cons0873|3
TCTGGGCCGTGTCTCAGTCCCAGTGTGGCTGGTCGTCCTCTCAGACCAGCTACTGATCGTCGCCTTGGTAGGCCTTTACCCCACCAACTAGCTAATCAGCCATCGGCCAACCCTATAGCGCGAGGCCCGAAGGTCCCCCGCTTTCATCCGTGGATCGTATGCGGTATTAATCCGGCTTTCGCCGGGCTATCCCCACTACAGGTACACTGTTCCGATGTATTACTCACCCGTTCGCCACTCGCCACCAGGTGCAAGCACCCGTGCTGCCGTTCGACTTGCATGTGTAAGGCATGCCGCCAGCGTTCAAT
>cons0874|3
TCTGGACCGTGTCTCAGTTCCAGTGTGACTGATCATCCTCTCAGACCAGTTACGGATCGTCGCCTTTCGGTAGGCCTTTACCCCACCAACTACGCTAATCCGACCTAGGCTCATCTGATAGCGTGACGGTCCGAAGATCCCCACTTTCTCCCTCAGGACGTATGCGGTATTAGCGCCCGTTTCCGGACGTTATCCCCCACTACCAGGCAGATTCCTAGGCATTACTCACCCGTCCGCCGCTGAATCCAGGAGCAAGCTCCCTTCATCCGCTCGACCGCATGTGTTAGGCCTGCCGCCAGCGTTCAAT
>cons0875|3
TCTGGGCCGTGTCTCAGTCCCAGTGTGGCTGGTCGTCCTCTCAGACCAGCTACTGATCGTCGCCTTGGTAGGCCTTTACCCCACCAACTAGCTAATCAGCCATCGGCCAACCCTATAGCGCGAGGCCCGAAGGTCCCCCCGCTTTCATCCGTAGATCGTATGCGGTATTAATCCGGCTTTCGCCGGGCTATCCCCCACCTACAGGACATGCTCCGATGTATTACTCACCCGTTCGCCACTCGCCACCAGGTGCAAGCACCCGTGCTGCCGTTCGACTTGCATGTGTAAGGCATGCCGCCAGCGTTCAAT
>cons0876|3
TCTGGGCCGTGTCTCAGTCCCAGTGTGGCCGATCACCCTCTCAGGTCGGCTATGTATCGTCGCCTTGGTGAGCCTTTACCTCACCAACTAGCTAATACAACGTAGGTCCATCTCATAGTGGAGCAATTGCCCCTTTTAAATTACTAACATGCGTTAGTCTCTCTTATGCGGTATTAGCTATCGTTTCCAATAGTTATCCCCGCTATGAGGTAGGTTACCTACGCGTTACTCACCCGTTCGCAACTCCTTGAACCGGTGCAAGCACCAGTTCTCAGCGTTCTACTTGCATGTATTAGGCACGCCGCCAGCGTTCGT
>cons0877|3
TCTGGGCCGTGTCTCAGTCCCAGTGTGGCCGATCACCCTCTCAGGTCGGCTATGTATCGTCGCCTTGGTGAGCCTTTACCTCACCAACTAGCTAATACAACGCTAGGTCCATCTCATAGTGGAGCAATTGCCCCTTTAAATTACTAACATGCGTTAGTCTCTCTTATGCGGTATTAGCTATCGTTTCCAATAGTTATCCCCCGCTATGAGGTAGGTTACCTACGCGTTACTCACCCGTTCGCAACTCCTTGAACCGGTGCAAGCACCAGTTCTCAGCGTTCTACTTGCATGTATTAGGCACGCCGCCAGCGTTCGAT
>cons0878|3
TCTGGGCCGTGTCTCAGTCCCAGTGTGGCTGGTCGTCCTCTCAGACCAGCTACTGATCGTCGCCTTGGTAGGCCTTTACCCCACCAACTAGCTAATCAGCCATCGGCCAACCCTATAGCGCGAGGCCCGAAGGTCCCCCGCTTTCATCCGTGGATCGTATGCGGTATTAATCCGGCTTTCGCCGGGCTATCCCCCACTACAGGACATGTTCCGATGTATTACTCACCCGTTCGCCACTCGCCACCAGGTGCAAGCACCCGTGCTGCCGTTCGACTTGCATGTGTAGGCATGCTGCCAGCGTTCAAT
>cons0879|3
TCTGGGCCGTGTCTCAGTCCCAGTGTGGCTGGTCGTCCTCTCAGACCAGCTACTGATCGTCGCCTTGGTAGGCCTTTACCCCACCAACTAGCTAATCAGCCATCGGCCAACCCTATAGCGCGAGGCCCGAAGGTCCCCCGCTTTCATCCGTGGATCGTATGCGGTATTGAATCCGGCTTTCGCCGGGCTATCCCCCACTACAGGACATGTTCCGATGTATTACTCACCCGTTCGCCACTCGCCACCAGGTGCAAGCACCCGTGCTGCCGTTCGACTTGCATGTGTAAGGCATGCCGCCAGCGTTCCAAT
>cons0880|3
TCTGGGCCGTGTCTCAGTCCCAGTGTGGCTGGTCGTCCTCTCAGACCAGCTACTGATCGTCGCCTTGGTAGGCCTTTACCCCACCAACTAGCTAATCAGCCATCGGCCAACCCTATAGCGCGAGGCCCGAAGGTCCCCCGCTTTCATCCGTGGATCGTATGCGGTATTAATCCGGCTTTCGCCGGGCTATCCCCCACTCAGGACATGTTCCGATGTATTACTCACCCGTTCGCCACTCGCCACCAGGTGCAAGCACCCGTGCTGCCGTTCGACTTGCATGTGTAAGGCATGCCGCCGGCGTTCAAT
>cons0881|3
TCTGGGCCGTGTCTCAGTCCCAGTGTGGCTGGTCGTCCTCTCAGACCAGCTACTGATCGTCGCCTTGGTAGGCCTTTACCCCACCAACTAGCTAATCAGCCATCGGCCAACCCTATAGCGCGAGGCCCGAAGGTCCCCCGCTTTCATCCGTGGATCGTATGCGGTATTAATCCGGCTTTCGCCGGGCTATCCCCNACTACAGGACATGTTCCGATGTATTACTCACCCGTTCGCCACTCGCCACCAGGTGCAAGCACCCGTGCTGCCGTTCGACTTGCATGTGTAAGGCATGCCGCCAGCGTTCAAT
>cons0882|3
TCTGGGCCGTGTCTCAGTCCCAGTGTGGCTGGTCGTCCTCTCAGACCAGCTACTGATCGTCGCCTTGGTAGGCCTTTACCCCACCAACTAGCTAATCAGCCATCGGCCAACCCTATAGCGCGAGGCCCGAAGGTCCCCCGCTTTCATCCGTGGATCGTATGCGGTATTAATCCGGCTTCGCCGGGCTATCCCCACTACAGGACATGTTCCGATGTATTACTCACCCGTTCGCCACTCGCCACCAGGTGCAAGCACCCGTGCGCCGTTCGACTTGCATGTGTAAGGCATGCCGCCAGCGTTCAAT
>cons0883|3
TCTGGGCCGTGTCTCAGTCCCAGTGTGGCCGATCACCCTCTCAGGTCGCTATGTATCGTCGCCTTGGTGAGCCTTTACCTCACCAACTAGCTAATACAACGCAGGTCCATCTCATAGTGGAGCAATTCGCCCCTTTAAATTACTAACATGCGTTAGTCTCTCTTATGCGGTATTAGCTATCGTTTCCAATAGTTATCCCCCGCTATTGAGGTAGGTTACCTACGCGTTACTCACCCTGTTCGCAACTCCTTGAACCGGTGCAAGCACCAGTTCCTCAGCGTTCTACTTGCATGTATTAGGCACGCCGCCAGCGTTCGT
>cons0884|3
TCTGGGCCGTGTCTCAGTCCCAGTGTGGCTGGTCGTCCTCTCAGACCAGCTACTGATCGTCGCCTTGGTAGGCCTTTACCCCACCAACTAGCTAATCAGCCATCGGCCAACCCTATAGCGCGAGGCCCCGTAAGGTCCCCCGCTTTCATCCGTGGATCGTATGCGGTATTAATCCGGCTTTCGCCGGGCTATCCCCCACTACAGGACACTGTTCCGATGTATTACTCACCCGTTCGCCACTCGCCACCAGGTGCAAGCACCCGTGCTGCCGTTCGACTTGCATGTGTAAGGCATGCCGCCAGCGTTCAAT
>cons0885|3
TCTGGACCGTGTCTCAGTTCCAGTGTGACTGATCATCCTCTCAGACCAGTTACGGATCGTCGCCTTTCGGTACGGCCTTTACCCCACCAACTACGCTAATCCGACCTAGGCTCATCTGATAGCGTGAGGTCCGAAGATCCCCCACTTTCTCCCTCAGGACGTATGCGGTATTAGCGCCCGTTTCCGGACGTTATCCCCCACTACCAGGCAGATTCCTAGGCATTACTCACCCGTCCGCCGCTGAATCCAGGAGCAAGCTCCCTCATCCGCTCGACTTGCATGTGTTAGGCCTGCCGCCAGCGTTCAAT
>cons0886|3
TCTGGGCCGTGTCTCAGTCCCAGTGTGGCTGGTCGTCCTCTCAGACCAGCTACTGATCGTCGCCTTGGTAGGCCTTTACCCCACCAACTAGCTAATCAGCCATCGGCCAACCCTATAGCGCGAGGCCCGAAGGTCCCCCGCTTTCATCCGTGGATCGTATGCGGTATTAATCCGGCTTTCGCCGGGCTATCCCCACTACAGGACACGTTCCGATGTATTACTCACCCGTTCGCCACTCGCCACCAGGTCGCAAGCACCCGTGCTGCCGTTCGACTTCGCATGTGTAAGGCATGCCGCCAGCGTTCAAT
>cons0887|3
TCTGGGCCGTGTCTCAGTCCCAGTGTGGCCGATCACCCTCTCAGGTCGGCTATGTATCGTCGCCTTGGTTGACGCCTTTACCTCACCAACTAGCTAATACAACGCAGGTCCATCTCATAGTGGAGCTAATTCGCCCTTTAAATTACTAACATGCGTTAGTCTCTCTTATGCGGTATTAGCTATCGTTTCCAATAGTTATCCCCCGCTATGAGGTAGGTTACCTACGCGTTACTCACCCGTTCGCAACTCCTTGAACCGGTGCAAGCACCAGTTCTCAGCGTTCTACTTGCCATGTATTAGGCACGCCGCCAGCGTTCGT
>cons0888|3
TCTGGGCCGTGTCTCAGTCCCAGTGTGGCCGATCACCCTCTCAGGTCGGCTATGTATCGTCGCCTTGGTGAGCCTTTACCTCACCAACTAGCTAATACAACGCAGGTCCATCTCATAGTGGAGCAATTGCCCCTTTAAATTACTAACATGCGTTAGTCTCTCTTATGCGGTATTAGCTATCGTTTCCAATAGTTATCCCCGCTATGAGGTAGGTTACCTACGCGTTACTCACCCGTTCGCAACTCCTTGAACCGGTGCAAGCACCAGTTCTCTAGCGTTCTACTTGCATGTATTAGGCACGCCGCCAGCGTTCGAT
>cons0889|3
TCTGGACCGTGTCTCAGTTCCAGTGTGACTGATCATCCTCTCAGACCAGTTACGGATCGTCGCCTTGGTAGGCCTTTACCCCACCAACTAGCTAATCCGACCTAGGCTCATCTGATAGCGTGAGGTCCGAAGATCCCCCACTTTCTCCCTCAGGACGTATGCGGTATTAGCGCCCGTTTCCGGACGTTATCCCCCACTACCAGGCAGATTCCTAGGCATTACTCACCCGTCCGCCGCTGAATCCAGGAGCAAGCTCCCTTCATCTGCTCGACTTGCATGTGTTAGGCCTGCCGCCAGCGTTCAAT
>cons0890|3
TCTGGACCGTGTCTCAGTTCCAGTGTGACTGATCATCCTCTCAGACCAGTTACGGATCGTCGCCTTGGTAGGCCTTTACCCCACCAACTAGCTAATCCGACCTAGGCTCATCTGATAGCGTGAGGTCCGAAGATCCCCACTTTCTCCCTCAGGACGTATGCGGTATTAGCGCCCGTTTCCGGACGTTATCCCCCACTACCAGGCAGATTCCTAGGCATTACTCACCCGTCCGCCGCTGAATCCAGGAGCAAGCTCCCCTTCATCCGCTCGACTTGCATGTGTTACGGCCGCCGCCAGCGTTCAAT
>cons0891|3
TCTGGGCCGTATCTCAGTCCCAGTGTGGCCGGACACCCTCTCAGGCCGGCTACCCGTCGTCGCCTTGGTAGGCCGTCACCCCACCAACAAGCTGATAGGCCGCGGGCTCATCCCACACCGCTAAAGCGCTTTCCACCACAAGACATGCATCCCGTGGTCCTATCCGGTATTCAGACCCAGTTTCCCAGGCTTATCCCGAAGTGCCAGGGCAGATCACCCACGTGTTACTCACCCGTTCGCCACTCGAGTATCTCCGAAGAGACCTTTCCGTTCGACTTGCATGTGTTAAGCACGCCGCCAGCGTTCGT
>cons0892|3
TCTGGGCCGTGTCTCAGTCCCAGTGTGGCCGACCACCCTCTCAGGTCGGCTATGTATCGTCGCCTTGGTGAGCCTTTACCTCACCAACTAGCTAATACAACGCAGGTCCATCTCATAGTGGAGCAATTGCCCCTTTAAATTACTAACCATGCGTTAGTCTCTCTTATGCGGTATTAGCTATCGTTTCCAATAGTTATCCCCCGCTATGAGGTAGGTTACCTACGCGTTACTCACCCGTTCGCAACTCCTTGAACCGGTGCAAGCACCAGTTCTCAGCGTTCTACTTGCATGTATTAGGCAGCCGCCAGCGTTCGT
>cons0893|3
TCTGGACCGTGTCTCAGTTCCAGTGTGACTGATCATCCTCTCAGACCAGTTACGGATCGTCGCCTTGGTAGGCCTTTACCCCACCAACTAGCTAATCCGACCTAGGCTCATCTGATAGCGTGAGGTCCGAAGATCCCCCACTTTCTCCCTCAGGACGTACGCGGTATTAGCGCCCGTTTCCGGACGTTATCCCCCACTACCAGGCAGATTCCTAGGCATTACTCACCCGTCCGCCGCTGAATCCAGGAGCAAGCTCCCTTCATCCGCTCGACTTGCATGTGTTAGGCCTGCCGCCAGCGTTCAAT
>cons0894|3
TCTGGACCGTGTCTCAGTTCCAGTGTGCTGATCATCCTCTCAGACCAGTTACGGATCGTCGCCTTGGTAGGCCTTTACCCCACCAACTAGCTAATCCGACCTAGGCTCATCTGATAGCGTGAGGTCCGAAGATCCCCCACTTTCTCCCTCAGGACGTATGCGGTATTAGCGCCCGTTTCCGGACGTTATCCCCCACTACCAGGCAGATTCCTAGGCATTACTCACCCGTCCGCCGCTGAATCCAGGAGCAACGCTCCCTTCATCCGCTCGACTTGCATGTGTTAGGCCTGCCGCCAGCGTTCAAT
>cons0895|3
TCTGGGCCGTGTCTCAGTCCCAGTGTGGCCGATCACCCTCTCAGGTCGGCTATGTATCGTCGCCTTGGTGAGCCTTTACCTCACCAACTAGCTAATACAACGCAGGTCCATCTCATAGTGGAGCAATTGCCCCTTTAAATTACTAACATGCGTTAGTCTCTCTTATGCGGTATTAGCTATCGATCCAATAGTTATCCCCCGCTATGAGGTAGGTTACCTACGCGTTACTCACCCGTTCGCAACTCCTTGAACCGGTGCAAGCACCAGTTCTCAGCGTTCTACTTGCCATGTATTAGGCACGCCGCCAGCGTTCGAT
>cons0896|3
TCTGGGCCGTGTCTCAGTCCCAGTGTGGCCGATCACCCTCTCAGGTCGGCTATGTATCGTCGCCTTGGTGAGCCTTTACCTCACCAACTGGCTAATACAACGCAGGTCCATCTCATAGTGGAGCAATTGCCCCTTTAAATTACTAACATGCGTTAGTCTCTCTTATGCGGTATTAGCTATCGTTTCCAATAGTTATCCCCCGCTATGAGGTAGGTTACCTACGCGTTACTCACCCGTTCGCAACTCCTTGAACCGGTGCAAGCACCAGTTCTCAGCGTTCTACTTGCATGTATTAGGCACGCCGCCAGCGTTCGT
>cons0897|3
TCTGGGCCGTGTCTCAGTCCCAGTGTGGCCGATCACCCTCTCAGGTCGGCTATGTATCGTCGCCTTGGTGAGCCTTTACCTCACCAACTAGCTAATACAACGCAGGTCCATCTCATAGTGGAGCAATTGCCCCTTTAAATTACTAACATGCGTTAGTCTCTCTTATGCGGTATTAGCTATCGTTTCCAATAGTTATCCCCCGCTATGAGGTAGGTTACCTACGCGTTACTTCCGCTCGTCGAACTCCTTGAACCGGTGCAAGCACCAGTTCTCAGCGTTCTACTTGCATGTATTAGGCACGCCGCCAGCGTTCGT
>cons0898|3
TCTGGGCCGTGTCTCAGTCCCAGTGTGGCTGGTCGTCCTCTCAGACCAGCTACTGATCGTCGCCTTGGTAGGCCTTTACCCCACCAACTAGCTAATCAGCCATCGGCCAACCCTATAGCGCGAGGCCTGAAGGTCCCCCGCTTTCATCCGTAGATCGTATGCGGTATTAATCCGGCTTCGCCGGGCTATCCCCCACTACAGGACATGTTCCGATGTATTACTCACCCGTTCGCCACTCGCCACCAGGTGCAAGCACCCGTGCTGCCGTTCGACTTGCATGTGTAAGGCATGCCGCCAGCGTTCAAT
>cons0899|3
TCTGGGCCGTGTCTCAGTCCCAGTGTGGCCGATCACCCTCTCAGGTCGGCTATGTATCGTCGCCTTGGTGAGCCTTTACCTCACCAACTAGCTAATACAACGCAGGTCCATCTCATAGTGGAGCAATTCGCCCCTTTTAAATTACTAACATGCGTTAGTCTCTCTTATGCGGTATTAGCTATCGTTTCCAATAGTTATCCCCCGCTATGAGGTAGGTTACCTACGCGTTACTCACCCGTTCGCAACTCCTTGAACCGGTGCAAGCACCAGTTCTCAGCGTTCTATCTTGGCATGTATTACGGCTACGCCGGCCAGGCGATTCGAT
>cons0900|3
TCTGGGCCGTGTCTCAGTCCCAGTGTGGCCGATCACCCTCTCAGGTCGGCTATGTATCGTCGCCTTGGTGAGCCTTTACCTCACCAACTAGCTAATACAACGCAGGTCCATCTCATAGTGGACGCAATTGCCCCTTTTAAATTACTAACATGCGTTAGTCTCTCTTATGCGGTATTAGCTATCGTTTCCAATAGTTATCCCCCGCTATGAGGTAGGTTACCTACGCGTTACTCACCCGTTCGCAACTCCTTGAACCGGTGCAAGCACCAGTTCTCAGCGTTCTACTTGCAGTGTATTACGGCACGCCGCCAGCGTTCGAT
>cons0901|3
TCTGGGCCGTGTCTCAGTCCCAGTGTGGCTGGTCGTCCTCTCAGACCAGCTACTGATCGTCGCCTTGGTAGGCCTTTACCCCACCAACTAGCTAATCAGCCATCGGCCAACCCTATAGCGCGAGGCCCGAAGGTCCCCCGCTTTCATCCGTGGATCGTATGCGGTATTAATCCGGCTTTCGCCGGGCTATCTCACTACAGGACATGTTCCGATGTATTACTCACCCGTTCGCCACTCGCCACCAGGTGCAAGCACCCGTGCTGCCGTTCGACTTGCATGTGTAAGGCATGCCGCCAGCGTTCAAT
>cons0902|3
TCGTGCCGTGTCTCAGTCCCAGTGTGGCTGGTCGTCCTCTCAGACCAGCTACTGATCGTCGCCTTGGTAGGCCTTTACCCCACCAACTAGCTAATCAGCCATCGGCCAACCCTATAGCGCGAGGCCCGAAGGTCCCCCGCTTTCATCCGTGGATCGTATGCGGTATTAATCCGGCTTTCGCCGGGCTATCCCCCACTACAGGACATGTTCCGATGTATTACTCACCCGTTCGCCACTCGCCACCAGGTGCAAGCACCCGTGCTGCCGTTCGACTTGCATGTGTAAGGCATGCCGCCAGCGTTCAAT
>cons0903|3
TCTGGGCCGTGTCTCAGTCCCAGTGTGGCTGGTCGTCCTCTCAGACCAGCTACTGATCGTCGCCTTGGTAGGCCTTTACCCCACCAACTAGCTAATCAGCCATCGGCCAACCCTATAGCGCGAGGCCCGAAGGTCCCCCGCTTTCATCCGTGGATCGTATGCGGTATTAATCCGCTTTCGCCGGGCTATCCCCACTCAGGACACTGTTCCGATGTATTACTCACCCGTTCGCCACTCGCCACCAGGTGCAAGCACCCGTGCTGCCGTTCGACTTGCATGTGTAAGGCAGTGCCGCCAGCGTTCAAT
>cons0904|3
TCTGGGCCGTGTCTCAGTCCCAGTGTGGCCGATCACCCTCTCAGGTCGGCTATGTATCGTCGCCTTGGTGAGCCTTTACCTCACCAACTAGCTAATACAACGCAGGTCCATCTCATAGTGGAGCAATTGCCCCTTTTAAATTACTAACATGCGTTAGTCTCTCTTATGCGGTATCAGCTATCGTTTCCAATAGTTATCCCCCGCTATGAGGTAGGTTACCTACGCGTTACTCACCCGTTCGCAACTCCTTGAACCGGTGCAAGCACCAGTTCTCAGCGTTCTGCTTGCATGTATTAGGCACGCCGCCAGCGTTCGT
>cons0905|3
TCTGGACCGTGTCTCAGTTCCAGTGTGACTGATCATCCTCTCAGACCAGTTACGGATCGTCGCCTTGGTAGGCCTTTACCCCACCAACTAGCTAATCCGACCTAGGCTCATCTGATAGCGTGAGGTCCGAAGATCCCCCACTTTCTCCCTCAGGACGTATGCGGTATTAGCGCCCGTTTCCGGACGTTATCCCCCACTACCAGGCAGATTCCTAGGCATTACTCACCCGTCCGCCGCTGAATCCAGGAGCAAGCTCCCTTCATCCGCTTGACTTGCATGTGTTAGGCCTGCCGCCAGCGTTCAAT
>cons0906|3
TCTGGGCCGTGTCTCAGTCCCAGTGTGGCCGATCACCCTCTCAGGTCGGCTATGTATCGTCGCCTTGGTGAGCCTTTACCTCACCAACTAGCTAATACAACGCAGGTCCATCTCATAGTGGAGCAATTGCCCCTTTTAAATTACTAACACGCGTTAGTCTCTCTTATGCGGTATTAGCTATCGTTTCCAATAGTTATCCCCCGCTATGAGGTAGGTTACCTACGCGTTACTCACCCTGTTCGCAACTCCTTGAACCGGTGCAAGCACCAGTTCTCAGCGTTCTATCTTGCATGTATTAGGCACGCCGCCAGCGTTCGT
>cons0907|3
TCTGGGCCGTGTCTCAGTCCCAGTGTGGCCGATCACCCTCTCAGGTCGGCTATGTATCGTCGCCTTGGTGAGCCTTTACCTCACCAACTAGCTAATACAACGCAGGTCCATCTCATAGTGGAGCAATTGCCCCTTTTAAATTACTAACATGCGTTAGTCTCTCTTATGCGGTATTAGCTATCGTTTCCAATAGTTATCCCCCGCTATGAGGTAGGTTACCTACGCGTTACTCACCCGTTCGCAACTCCTTGAACCGGTGCAAGCACCAGTTCTCAGCATTCTATCTTGCATGTATTACGGCACGCCGCCAAGCGTTCGAT
>cons0908|3
TCTGGGCCGTGTCTCAGTCCCAGTGTGGCCGATCACCCTCTCAGGTCGGCTATGTATCGTCGCCTTGGTGAGCCTTTACCTCACCAACTAGCTAATACAACGCAGGTCCATCTCATAGTGGAGCAATTGCCCCTTTAAATTACTAACATGCGTTAGTCTCTCTTATGCGGTATTAGCTATCGTTTCCAATAGTTATCCCCCGCTATGAGGTAGGTTACCTACGCGTTACTCACCCGTTCGCAACTCCTTGAACCGGTGCAAGCACCAGTTCTCAGCGTTCTACNTTGCATGTATTACGGCACGCCGCCAGCGTTCGT
>cons0909|3
TCTGGGCCGTGTCTCAGTCCCAGTGTGGCCGATCACCCTCTCAGGTCGGCTATGTATCGTCGCCTTGGTGAGCCTTTACCTCACCAACTAGCTAATACAACGCAGGTCCATCTCATAGCGGAGCAATTGCCCCTTTTAAATTACTAACATGCGTTAGTCTCTCTTATGCGGTATTAGCTATCGTTTCCAATAGTTATCCCCCGCTATGAGGTAGGTTACCTACGCGTTACTCACCCGTTCGCAACTCCTTGAACCGGTGCAAGCACCAGTTCTCAGCGTTCTACTTGCATGTATTACGGCACGCCGCCAGCGTTCGT
>cons0910|3
TCTGGGCCGTGTCTCAGTCCCAGTGTGGCCGATCACCCTCTCAGGTCGGCTATGTATCGTCGCCTTGGTGAGCCTTTACCTCACCAACTAGCTAATACAACGCAGGTCCATCTCATAGTGGAGCAATTGCCCCTTTTAAATTACTAACATGCGTTAGTCTCTCTTATGCGGTATTAGCTATCGTTTCCAATAGTTATCCCCCGCTATGAGGTAGGTTACCTACGCGTTACTCACCCGTTCGCAACTCCTTGAACCGGTGCAAGCACCAGTTCTCAGCGTTCTACTTGCATGTATTAGGCAGTCCGCCAGCGTTCGTN
>cons0911|3
TCTGGGCCGTGTCTCAGTCCCAGTGTGGCCGATCACCCTCTCAGGTCGGCTATGTATCGTCGCCTTGGTGAGCCTTTACCTCACCAACTAGCTAATACAACGCAGGTCCATCTCATAGTGGAGCAATTGCCCCTTTAAATTACTAACATGCGTTAGTCTCTCTTATGCGGTATTAGCTATCGTTTCCAATAGTTATCCCCCGCTATGAGGTAGGTTACCTCGCGTTACTCACCCGTTCGCAACTCCTTGAACCGGTGCAAGCACCAGTTCTCAGCGTTCTACTTGCATGTATTAGGCACGCCGCCAGCGTTCGT
>cons0912|3
TCTGGACCGTGTCTCAGTTCCAGTGTGACTGATCATCCTCTCAGACCAGTTACGGATCGTCGCCTTGGTAGGCCTTTACCCCACCAACTAGCTAATCCGACCTAGGCTCATCTGATAGCGTGAGGTCCGAAGATCCCCCACTTTCTCCCTCAGGACGTATGTGGTATTAGCGCCCGTTTCCGGACGTTATCCCCCACTACCAGGCAGATTCCTAGGCATTACTCACCCGTCCGCCGCTGAATCCAGGAGCAAGCTCCCTCATCCGCTCGACTTGCATGTGTTAGGCCTGCCGCCAGCGTTCAAT
>cons0913|3
TCTGGGCCGTGTCTCAGTCCCAGTGTGGCCGATCACCCTCTCAGGTCGGCTATGTATCGTCGCCTTGGTGAGCCTTTACCTCACCAACTAGTTAATACAACGCAGGTCCATCTCATAGTGGAGCAATTGCCCCTTTTAAATTACTAACATGCGTTAGTCTCTCTTATGCGGTATTAGCTATCGTTTCCAATAGTTATCCCCCGCTATGAGGTAGGTTACCTACGCGTTACTCACCCGTTCGCAACTCCTTGAACCGGTGCAAGCACCAGTTCTCAGCGTTCTACTTGCATGTATTAGGCACGCCGCCAGCGTTCGT
>cons0914|3
TCTGGGCCGTGTCTCAGTCCCAGTGTGGCCGATCACCCTCTCAGGTCGGCTATGTATCGTCGCCTTGGTGAGCCTTACCTCACCAACTAGCTAATACAACGCAGGTCCATCTCATGAGTGGTAGCCTAATTGCCCCTTTAAATTACTAACATGCGTTAGTCTCTCTTATGCGGTATTAGCTTCAATCGTTTCCAATTAGTTACTCCCCCGCTATGAGGTAGGTTACCTACGCGTTACTCACCCGTTCGCAACTCCTTGAACCGGTGCAAGCACCAGTTCTCAGCGTTCTACTTGCATGTATTAGGCACGCCGCCAGCGTTCGT
>cons0915|3
TCTGGGCCGTGTCTCAGTCCCAGTGTGGCCGATCACCCTCTCAGGTCGGCTATGTATCGTCGCCTTGGTGAGCCTTTACCTCACCAACTAGCTAATACAACGCAGGTCCATCTCATAGTGGAGCAATTGCCCCTTTTAAATTACTAACATGCGTTAGTCTCTCTTATGCGGTATTAGCTATCGTTTCCAATAGTTATCCCCCGCTATGAGGTAGGTTCCTACGCGTTACTCACCCGTTCGCAACTCCTTGAACCGGTGCAAGCACCAGTTCTCAGCGTTCTACTTGCATGTCATTAGGCACGCCGCCAGCGTTCGT
>cons0916|3
TCTGGGCCGTGTCTCAGTCCCAGTGTGGCCGATCACCCTCTCAGGTCGGCTATGTATCGTCGCCTTGGTGAGCCTTTACCTCACCAACTAGCTAATACAACGCAGGTCCATCTCATAGTGGAGCAATTGCCCCTTTTAAATTACTAACCATGCGTTAGTCTCTCTTATGCGGTATTAGCTATCGTTTCCAATAGTTATCCCCCGCTAATGAGGTAGGTTACCTACGCGTTACTCACCCTGTTCGCAACTCCTTGAACCGGTGCAAGCACCAGTTCTCACGCGATTCTACTTGCATGTATTACGGCACGCCGCCAGCGTTCGT
>cons0917|3
TCTGGGCCGTGTCTCAGTCCCAGTGTGGCCGATCACCCTCTCAGGTCGGCTATGTATCGTCGCCTTGGTGAGCCTTTACCTCACCAACTAGCTAATACAACGCAGGTCCATCTCATAGTGGAGCAATTGCCCCTTTAAATTACTAACATGCGTTAGTCTCTCTTATGCGGTATTAGCTATCGTTCCAATAGTTATCCCCCGCTATGAGGTAGGTTACCTACGCGTTACTCGCCCGTTCGCAACTCCTTGAACCGGTGCAAGCACCAGTTCTCAGCGTTCTACTTGCATGTATTAGGCACGCCGCCAGCGTTCGT
>cons0918|3
TCTGGGCCGTGTCTCAGTCCCAGTGTGGCCGATCACCCTCTCAGGTCGGCTATGTATCGTCGCCTTGGTGAGCCTTTACCTCACCAACTAGCTAATACAACGCAGGTCCATCTCATAGTGGAGCAATTGCCCCTTTTAAATTACTAACATGCGTTAGTCTCTCTTATGCGGTATTAGCTATCGTTTCCAATAGTTACCCCCGCTATGAGGTAGGTTACCTACGCGTTACTCACCCGTTCGCAACTCCTTGAACCGGTGCAAGCACCAGTTCTCAGCGTTCTACTTGCATGTATTAGGCACGCCGCCAGCGTTCGT
>cons0919|3
TCTGGGCCGTGTCTCAGTCCCAGTGTGGCTGGTCGTCCTCTCAGACCAGCTACTGATCGTCGCCTTGGTAGGCCTTTACCCCACCAACTAGCTAATCAGCCATCGGCCAACCCTATAGCGCGAGGCCCAAAGGTCCCCCGCTTTCATCCGTGGATCGTATGCGGTATTAATCCGGCTTTCGCCGGGCTATCCCCCACTACAGGACATGTTCCGATGTATTACTCACCCGTTCGCCCACTCGCCACCAGGTGCAAGCACCCGTGCTGCCGTTCGACTTGCATGTGTAAGGCATCGCCGCCAGCGTTCAAT
>cons0920|3
TCTGGGCCGTGTCTCAGTCCCAGTGTGGCCGATCACCCTCTCAGGTCGGCTATGTATCGTCGCCTTGGTGAGCCTTTACCTCACCAACTAGCTAATACAACGCAGGTCCATCTCATAGTGGAGCAATTGCCCCTTTTAAATTACTAACCATGCGTTAGTCTCTCTTATGCGGTATTAGCTATCGTTTCCAATAGTTATCCCCCGCTATGAGGTAGGTTACCTACGCGTTACTCACCCTGTTCGCAACTCCTTGAACCGGTGCAAGCACCAGTTCTCAGCGTTCTACTTGCATGTATTACGGCACGCCGCCAGCGTTCGAT
