# Supplementary material for: Rapid 16S rRNA Next-Generation Sequencing of Polymicrobial Clinical Samples for Diagnosis of Complex Bacterial Infections
Source: PLoS One. 2013 May 29;8(5):e65226. doi: 10.1371/journal.pone.0065226 (PMC3666980; doi:10.1371/journal.pone.0065226)
Supplement: File S2 — CF-named reference package. (BZ2) [file pone.0065226.s003.bz2]

Archive with 11 entries (10 files):
- cf.named.1.1.refpkg
- cf.named.1.1.refpkg/CONTENTS.json
- cf.named.1.1.refpkg/treenMkAA6.tre
- cf.named.1.1.refpkg/cf_refs_aln.fasta
- cf.named.1.1.refpkg/cf_refs.sto
- cf.named.1.1.refpkg/bacteria16S_508_mod5.cm
- cf.named.1.1.refpkg/cf_refs_plus.seqinfo.csv
- cf.named.1.1.refpkg/taxtable.csv
- cf.named.1.1.refpkg/cf_refs.tre
- cf.named.1.1.refpkg/cd_refs.log
- cf.named.1.1.refpkg/phylo_model2QEVgE.json
