# Supplementary material for: Rapid 16S rRNA Next-Generation Sequencing of Polymicrobial Clinical Samples for Diagnosis of Complex Bacterial Infections
Source: PLoS One. 2013 May 29;8(5):e65226. doi: 10.1371/journal.pone.0065226 (PMC3666980; doi:10.1371/journal.pone.0065226)
Supplement: File S2 — CF-named reference package. (BZ2) [file pone.0065226.s003.bz2 › cf.named.1.1.refpkg/CONTENTS.json]

{
    "files": {
        "profile": "bacteria16S_508_mod5.cm", 
        "phylo_model": "phylo_model2QEVgE.json", 
        "taxonomy": "taxtable.csv", 
        "tree": "treenMkAA6.tre", 
        "aln_fasta": "cf_refs_aln.fasta", 
        "seq_info": "cf_refs_plus.seqinfo.csv", 
        "aln_sto": "cf_refs.sto", 
        "tree_stats": "cd_refs.log"
    }, 
    "rollback": {
        "files": {
            "profile": "bacteria16S_508_mod5.cm", 
            "phylo_model": "phylo_model2QEVgE.json", 
            "taxonomy": "taxtable.csv", 
            "tree": "cf_refs.tre", 
            "aln_fasta": "cf_refs_aln.fasta", 
            "seq_info": "cf_refs_plus.seqinfo.csv", 
            "aln_sto": "cf_refs.sto", 
            "tree_stats": "cd_refs.log"
        }, 
        "rollback": null, 
        "metadata": {
            "create_date": "2012-12-05 22:24:26", 
            "format_version": "1.1", 
            "locus": "16S"
        }, 
        "md5": {
            "profile": "7b36841cae1db2a2c4d60ea44db4aba9", 
            "phylo_model": "a750e8c3ab1655ebb38e9c9c6f9bcd1c", 
            "taxonomy": "acbb61c4c55758f22b6d109a9623591b", 
            "tree": "fbbd468826b7fe8693363526de8623e3", 
            "aln_fasta": "fbe7719d3e9667ac0510bcc8b93de39c", 
            "seq_info": "783aec4f0bdd8e0566f4c5a3acc1b000", 
            "aln_sto": "6af6bd35b943c3d5ca56fa916f954ac5", 
            "tree_stats": "b065ed2ab7c21a532e09f24ae105b84e"
        }
    }, 
    "log": [
        "Rerooted", 
        "Stripped refpkg (removed 1 files)", 
        "Loaded initial files into empty refpkg"
    ], 
    "metadata": {
        "create_date": "2012-12-05 22:24:26", 
        "format_version": "1.1", 
        "locus": "16S"
    }, 
    "rollforward": null, 
    "md5": {
        "profile": "7b36841cae1db2a2c4d60ea44db4aba9", 
        "phylo_model": "a750e8c3ab1655ebb38e9c9c6f9bcd1c", 
        "taxonomy": "acbb61c4c55758f22b6d109a9623591b", 
        "tree": "72e1961ee7a7d99b81973d7fd0c731a1", 
        "aln_fasta": "fbe7719d3e9667ac0510bcc8b93de39c", 
        "seq_info": "783aec4f0bdd8e0566f4c5a3acc1b000", 
        "aln_sto": "6af6bd35b943c3d5ca56fa916f954ac5", 
        "tree_stats": "b065ed2ab7c21a532e09f24ae105b84e"
    }
}
