# Supplementary material for: Rapid 16S rRNA Next-Generation Sequencing of Polymicrobial Clinical Samples for Diagnosis of Complex Bacterial Infections
Source: PLoS One. 2013 May 29;8(5):e65226. doi: 10.1371/journal.pone.0065226 (PMC3666980; doi:10.1371/journal.pone.0065226)
Supplement: File S2 — CF-named reference package. (BZ2) [file pone.0065226.s003.bz2 › cf.named.1.1.refpkg/treenMkAA6.tre]

((((((((((((((((((((S002351058:0.0028,(S000405661:0.0007,(S000405654:0.00139,S000395211:0.00014)0.813:0.00069)0.768:0.00069)0.800:0.00125,((S001187516:0.00014,S001352166:0.00888)0.830:0.00858,(S001187524:0.00014,S001187520:0.00168)0.731:0.0008)0.793:0.00836)1.000:0.05137,((S000617862:0.00937,S000711876:0.00066)0.974:0.00016,((((S000548066:0.0022,S000548072:0.00218)0.764:0.0011,(S000411908:0.00253,((S003222847:0.00309,S002034962:0.00202)0.450:0.00014,(S000420020:0.00065,S001352219:0.00015)0.837:0.00064)0.651:0.00014)0.781:0.00084)0.788:0.00083,(S001744714:0.00529,(S002150907:0.00507,S003277424:0.00014)0.000:0.00015)0.979:0.00314)0.781:0.00084,S002032973:0.00062)0.880:0.00166)0.828:0.00088)0.917:0.00504,(S001744696:0.00016,(S000901720:0.00014,(S002034956:0.00063,(S000326477:0.00233,(S001744704:0.00064,(S000420023:0.00064,S000750193:0.00064)0.789:0.00064)0.971:0.00595)0.939:0.00519)0.920:0.00372)0.585:0.00014)0.895:0.00117)0.968:0.00014,S002034941:0.00327)0.783:0.00133,((S000434331:0.00102,(S003222829:0.00707,S000617884:0.00353)0.913:0.00302)0.894:0.00273,(S000326501:0.0039,(S000405655:0.00422,(((S000405660:0.0001,S002166275:0.00062)0.876:0.00352,(((S000388821:0.00999,S000420025:0.00016)0.958:0.00308,(S002034954:0.00591,(((((S002232092:0.00062,S000326503:0.00063)0.972:0.00186,(S000405653:0.00418,(((S002410138:0.00016,(S000617863:0.00185,S000617883:0.0037)0.453:0.00124)0.794:0.00015,S002166282:0.00387)0.851:0.00189,S000326502:0.00533)0.821:0.0011)0.000:0.00014)0.973:0.00317,S000427357:0.00074)0.944:0.00302,((S003305940:0.00216,(S003305937:0.00014,S002034955:0.00016)0.788:0.00064)0.776:0.00063,S000420026:0.00016)0.887:0.00202)0.993:0.00601,S000750194:0.00014)0.989:0.00674)0.991:0.0067)0.671:0.00137,(S001352165:0.02212,S002034949:0.00015)0.617:0.00294)0.994:0.00803)0.980:0.00586,((S002034950:0.00248,S001352167:0.01719)0.955:0.00497,(S002166278:0.00135,(S000381842:0.00332,S001187495:0.00085)0.999:0.00036)0.947:0.00346)0.940:0.00387)0.950:0.00403)0.733:0.00073)0.885:0.00278)0.886:0.00653)0.783:0.00234,S002034951:0.006)0.985:0.00694,(S000326500:0.00062,((S000405651:0.00349,S000326499:0.00063)0.976:0.00384,(S002166281:0.01122,((S000386900:0.00014,(S000379932:0.00382,(S002034933:0.00265,((S001613823:0.0026,S000432323:0.00439)0.209:0.00084,S000432314:0.01222)0.669:0.00015)0.888:0.00175)1.000:0.00035)0.999:0.00035,(S000804881:0.00242,S000804888:0.00428)0.868:0.0013)1.000:0.01146)0.723:0.00069)0.999:0.01149)0.294:0.00069)0.000:0.00016,((((S000440792:0.00073,(S000440793:0.00073,S002166276:0.0008)0.799:0.0008)0.895:0.00161,(S000370153:0.00136,(S000427388:0.00262,S002034945:0.00249)0.975:0.00014)0.405:0.00074)0.786:0.00084,S001910587:0.00062)0.768:0.00064,S000405665:0.0042)0.950:0.00743)1.000:0.01395,((((S000413788:0.00628,(S000386903:0.00015,S002166277:0.00125)0.000:0.00015)0.752:0.00098,S002034947:0.00191)0.772:0.00099,(S000925887:0.00184,(S000011392:0.00015,S000901704:0.00015)0.788:0.00062)0.766:0.00061)0.361:0.00015,((S002034946:0.00064,S000405663:0.00335)0.979:0.00014,((((S000406602:0.00315,(S000379924:0.00015,S002034939:0.00064)0.000:0.00016)0.746:0.00041,(S000428928:0.00015,S000901712:0.00014)0.914:0.00247)0.970:0.00529,((S000388119:0.00013,S000527990:0.00185)0.940:0.00446,(S000388117:0.00142,(S000388116:0.00014,S002166274:0.00013)0.929:0.00231)0.866:0.00364)0.928:0.00505)1.000:0.01878,(((((S000405385:0.00014,(S000428924:0.00066,S000750178:0.00014)0.000:0.00011)0.649:0.00015,(S002034961:0.00309,S002961446:0.01652)1.000:0.00014)1.000:0.00741,S000405383:0.00014)0.691:0.00016,S001910596:0.00122)0.983:0.00551,(S002232071:0.00014,(S000428921:0.00038,S002034964:0.00193)1.000:0.00026)0.817:0.00015)0.957:0.00814)1.000:0.02425)0.231:0.00063)0.995:0.01709)0.952:0.012,((S000001360:0.00183,(S000379918:0.00182,(S000379921:0.00123,(S000379920:0.00062,S000712773:0.00184)0.792:0.0006)0.794:0.00061)0.000:0.00015)0.852:0.00056,(S000379916:0.00937,((S000712783:0.00559,(S000712806:0.00246,S000870485:0.00165)0.463:0.00012)0.000:0.00014,S000712842:0.00122)0.272:0.00014)0.933:0.00015)1.000:0.04489)0.928:0.01071,(S002918420:0.00017,(((((((S002153524:0.00064,(S002152597:0.00014,(S000400852:0.00015,(((S002034958:0.00014,S002034959:0.00014)0.790:0.00064,(S001588205:0.00253,(S000617893:0.01148,S000400850:0.00016)0.427:0.00147)0.173:0.00185)0.407:0.00109,((S000394499:0.00101,(S001588206:0.00065,S002989295:0.00384)0.784:0.00062)0.754:0.00092,S000617861:0.01754)0.864:0.00498)0.870:0.00368)0.940:0.00118)0.000:0.0004)0.404:0.00038,S002152429:0.00014)0.000:0.00037,S002235462:0.00438)0.998:0.00051,S002350094:0.00328)0.751:0.00138,S002235457:0.00442)0.925:0.00426,(S000843228:0.00016,S002918492:0.04123)0.930:0.01249)0.877:0.00294,S002227672:0.00224)0.798:0.00788)0.999:0.03255)0.956:0.01454,((S002447336:0.0019,(S002447334:0.0023,S003298612:0.00449)0.053:0.00015)0.464:0.00192,(((S000496330:0.00178,(S001875289:0.00144,S002353296:0.00443)0.792:0.00387)0.488:0.00414,(S000769151:0.0002,S002353298:0.01241)0.969:0.00042)1.000:0.00015,S000011437:0.00016)0.104:0.00012)0.993:0.02621)0.961:0.02074,(((S000004145:0.00063,(S002232430:0.01733,S000430945:0.0007)0.910:0.00015)0.610:0.00014,((S003314037:0.00752,S000128477:0.00625)0.896:0.00016,(S001577583:0.01574,S002966608:0.01103)0.000:0.00015)0.863:0.00113)0.841:0.00313,(S000439487:0.00015,S003299422:0.02284)0.255:0.00259)1.000:0.06595)0.995:0.0339,(((S000386268:0.00252,S000978964:0.00014)1.000:0.03354,(S001188075:0.03235,(S000653050:0.00015,(S000393883:0.00014,(((S000841434:0.00337,(S001611251:0.0183,(S001611247:0.00795,S001611249:0.00727)0.995:0.01592)0.969:0.01036)0.791:0.00256,S000996439:0.00607)0.741:0.00111,((S000978969:0.00016,S003314999:0.00244)0.915:0.00121,S000547323:0.00245)1.000:0.00019)0.957:0.00021)1.000:0.00019)1.000:0.0466)0.786:0.0095)0.926:0.01308,((S003261997:0.00971,(((S000422104:0.00294,S000422105:0.00117)0.871:0.00116,(S003313878:0.01479,(S000264827:0.00014,S002166044:0.01976)1.000:0.00016)1.000:0.00064)0.567:0.00014,((S000859945:0.00014,(S002225584:0.00299,S000478280:0.01179)0.000:0.00016)0.250:0.00015,S002231868:0.00539)0.940:0.00016)0.840:0.00034)1.000:0.05637,(((((((S000389915:0.01828,S000859944:0.0012)0.191:0.00015,(S002165656:0.00182,S000425270:0.00207)0.862:0.00014)0.799:0.00015,S003314867:0.00304)0.441:0.00061,S000389898:0.00175)1.000:0.0001,(((S000636356:0.00904,S000389907:0.00113)0.944:0.00015,S000008742:0.00015)0.885:0.00026,S000436411:0.00059)0.617:0.00028)0.982:0.01293,(S000003123:0.0005,(S001096705:0.01569,((S000009255:0.00014,((S000389894:0.00015,(S000389892:0.0008,S000389917:0.00404)0.781:0.00069)0.947:0.00232,(S002410301:0.0057,(S000636272:0.00785,S000636355:0.01304)0.917:0.00442)0.724:0.00036)0.751:0.00065)0.000:0.00015,S002157035:0.00059)0.939:0.00406)1.000:0.02953)1.000:0.0308)1.000:0.06064,((((S001589388:0.00059,(((S001240626:0.00015,S001240636:0.01009)0.748:0.00065,S002917257:0.00019)1.000:0.00046,(S001792824:0.0024,(S000542977:0.00014,S003314831:0.00245)0.623:0.00016)0.962:0.00239)0.000:0.00015)0.729:0.00107,(S002914385:0.008,S002235418:0.00014)0.873:0.00636)0.783:0.00066,S002222895:0.00015)1.000:0.04485,(S001098343:0.00125,(((S001098346:0.00176,S000390971:0.00059)0.000:0.00011,(S001094473:0.00117,(S000859966:0.01289,(S002232365:0.00062,S002967639:0.00035)0.999:0.00027)0.947:0.00015)0.845:0.0006)0.000:0.00015,(S002153350:0.00121,(S003264779:0.0002,S000651160:0.00359)0.284:0.00022)1.000:0.00022)0.832:0.00111)1.000:0.03755)0.997:0.02476)0.988:0.0274)0.948:0.02753)0.998:0.04075)1.000:0.08143,(S002034067:0.00063,(S000002714:0.0032,S003262791:0.00016)0.396:0.0007)1.000:0.11027)0.843:0.01523,((((S000624522:0.00357,S000413824:0.00223)0.069:0.00141,S000624521:0.00014)0.502:0.00266,S000624520:0.00178)1.000:0.07481,((S000382578:0.00449,(((S000000392:0.00139,S000824043:0.00069)0.987:0.00348,(S000002316:0.00073,S000387147:0.0041)0.781:0.00102)0.618:0.00016,S002961824:0.00066)0.810:0.00153)0.992:0.01794,((((S002408217:0.00066,S000624512:0.00025)0.984:0.00101,(S000624513:0.00152,S000413823:0.00078)0.408:0.00159)0.592:0.00014,S000018873:0.00014)0.840:0.0016,(S002449786:0.0021,S000130465:0.00208)0.897:0.00218)0.461:0.00387)0.993:0.02586)0.965:0.01809)0.741:0.01139,(S000926648:0.0416,(((S000010068:0.00198,S000843230:0.01047)0.883:0.00423,S002915864:0.00409)0.943:0.00036,(S002915866:0.00196,(((S000387145:0.00064,S002227077:0.00383)0.186:0.00016,(S001744001:0.00122,(S001743366:0.00119,S000000257:0.00179)0.730:0.00014)0.000:0.00014)0.819:0.00062,S001153805:0.0013)0.744:0.00062)0.631:0.00082)1.000:0.05024)0.990:0.02562)0.988:0.02365,(((S000107504:0.00372,(S002034969:0.00772,S002034970:0.00681)0.753:0.00374)0.802:0.00015,(((S002225452:0.00236,S002225451:0.00142)0.890:0.0026,S000617892:0.0063)0.844:0.00529,S000414422:0.00014)0.921:0.00124)0.704:0.00144,((S000016156:0.00015,(S000443764:0.00285,S002034971:0.00317)0.384:0.00015)1.000:0.00918,(S002034968:0.00227,(S000414423:0.00015,(S002034967:0.00507,S003313298:0.00361)1.000:0.00043)0.789:0.0009)0.998:0.00946)0.758:0.00206)1.000:0.11379)0.964:0.03363,((((((S001885060:0.03351,(S000003483:0.00823,(S001885130:0.00825,S001885131:0.00161)0.590:0.00217)0.827:0.00602)1.000:0.1045,(S002411066:0.07826,((S000461126:0.01289,S001417192:0.00016)1.000:0.0713,(S000393168:0.07363,S000326486:0.08611)0.243:0.01755)0.863:0.02313)0.297:0.02204)1.000:0.08148,((((S000141070:0.00071,(S000413503:0.0093,S003286825:0.00036)0.000:0.00026)0.920:0.00769,(S000768461:0.02227,((((S003222569:0.00196,(S000768460:0.00014,S000768467:0.00014)0.999:0.00014)0.168:0.00015,S000768453:0.00203)0.837:0.0013,S000768447:0.00069)0.764:0.00077,S000768450:0.00257)0.976:0.00731)0.830:0.00427)1.000:0.08474,((S000432295:0.00523,S000995189:0.01128)1.000:0.1119,(S000432296:0.02894,S000995185:0.0049)1.000:0.09406)0.989:0.04726)0.997:0.05254,((S000634343:0.01337,(S000140702:0.00016,(S000414263:0.00138,S002949619:0.00027)0.903:0.00033)0.937:0.01466)1.000:0.10653,(S000010026:0.02972,(S000128264:0.01116,(S002232072:0.00012,(S000437154:0.00613,S003222609:0.00198)0.000:0.00016)0.982:0.00015)0.911:0.00941)1.000:0.10386)0.999:0.05655)0.963:0.03654)0.980:0.03069,(((S000002314:0.04049,(S000607439:0.01234,(S000130242:0.00079,S000391613:0.00016)0.940:0.00842)0.996:0.0475)1.000:0.1424,(((S001611914:0.01996,(S000842537:0.01492,(((S000651443:0.00134,((S001352163:0.0194,(S000000629:0.00373,S000005914:0.00978)0.787:0.00073)0.768:0.00077,S001793015:0.00087)0.854:0.00197)0.745:0.00078,S002034890:0.00562)0.953:0.00599,(S003265063:0.02822,(S000432317:0.00067,(S000421312:0.00203,(S000420606:0.00014,(S002034888:0.0021,S000622338:0.00015)0.533:0.00016)0.837:0.00122)0.782:0.00066)0.798:0.00027)0.998:0.01557)0.990:0.01229)0.347:0.00637)1.000:0.0522,((S000008544:0.0389,(S000013991:0.00014,S001910583:0.00131)1.000:0.04078)1.000:0.05575,(S001416079:0.00019,(S001613103:0.00221,S001613106:0.00131)0.826:0.00215)1.000:0.16538)0.654:0.01438)0.503:0.01221,((S002288750:0.02497,(S003287404:0.00014,(S002287138:0.00014,(S000441334:0.00016,S000735842:0.00014)0.910:0.00127)0.794:0.00065)0.998:0.02151)1.000:0.03979,(((S000012691:0.00373,S000260732:0.00016)0.773:0.00318,(S001328092:0.00492,((S000007291:0.00078,S000467295:0.00239)0.776:0.00252,(S002957056:0.01139,(S002156994:0.00561,S002156998:0.00469)0.715:0.00326)0.885:0.0045)0.850:0.0022)0.822:0.00388)0.997:0.02926,((S000432318:0.00663,(S000432081:0.00014,(S000001309:0.01708,S002034887:0.01255)0.766:0.00153)0.921:0.00467)1.000:0.06762,(((S003304822:0.00068,S000404369:0.00695)0.846:0.00193,(S000010789:0.00989,(S000260167:0.00066,S003304817:0.00068)0.000:0.00014)0.835:0.00211)1.000:0.03896,(((S000260870:0.00194,S000581872:0.00016)0.777:0.00073,(S000001149:0.00016,(S000011174:0.02172,(S000005843:0.01935,S000005844:0.00471)0.739:0.00064)0.953:0.00274)0.213:0.00133)0.860:0.00175,S003299271:0.00271)0.998:0.01853)0.519:0.01304)0.957:0.01729)0.988:0.0227)0.982:0.02383)1.000:0.08485)1.000:0.08346,((((S001898983:0.00015,(S003222727:0.00642,S001898984:0.00389)0.738:0.00062)0.834:0.00014,S000752106:0.00899)0.334:0.00011,(S001898988:0.03623,S000435847:0.00149)0.697:0.00057)1.000:0.27994,(((((S000432328:0.00548,(S002034895:0.00562,(((S000437589:0.00788,S002034896:0.00647)0.994:0.00741,S000414440:0.00014)0.450:0.00131,S000000218:0.00016)0.963:0.00276)0.798:0.00067)0.714:0.00167,(((S001352171:0.01312,S002034894:0.01384)1.000:0.00015,(S002034893:0.00142,(S000437590:0.00016,S000002540:0.00423)0.800:0.00069)0.781:0.00069)0.977:0.0036,S000437591:0.00014)0.992:0.01434)0.995:0.03566,((S000541544:0.00015,S000711628:0.00068)0.997:0.02404,((((S000022403:0.00136,S000414437:0.00136)0.852:0.00132,S001548716:0.00069)0.463:0.00124,S000387860:0.0027)0.997:0.01889,((S001417191:0.00015,(S000000089:0.00118,S000414436:0.00336)0.177:0.00014)0.988:0.01026,((S000437593:0.00833,(S002034892:0.01453,(S000432325:0.0013,S000432331:0.00069)0.985:0.00781)0.442:0.00278)0.968:0.00986,(S000437594:0.01014,S002034891:0.00716)0.829:0.00588)0.966:0.0108)0.981:0.01077)0.455:0.00956)1.000:0.04335)1.000:0.11181,(((S000414474:0.00529,(S000404711:0.00015,S002235841:0.00014)0.818:0.00191)1.000:0.10222,(S000013923:0.00367,S002235838:0.00185)1.000:0.06698)0.983:0.04184,((((S000388792:0.00212,S000388791:0.00644)0.417:0.00068,(S001891163:0.00126,S001891164:0.00883)0.354:0.00106)0.000:0.00019,((S000388789:0.00643,S001168700:0.00015)0.878:0.00144,(S000388790:0.00266,(S000388788:0.0058,S002034907:0.01803)0.905:0.00282)0.749:0.00063)0.924:0.00146)1.000:0.1458,(((((S000414455:0.00395,(S001910594:0.00972,S002235884:0.00208)0.860:0.00518)1.000:0.03468,(((S001550734:0.00077,S001887834:0.00675)0.856:0.00191,((S000414457:0.00133,S002235882:0.00014)0.271:0.00015,(S002963306:0.0029,(S002963301:0.00073,S002963243:0.00742)0.990:0.00574)0.784:0.00129)0.877:0.00186)1.000:0.03692,(((S002963247:0.00016,(S001887703:0.03905,S002963251:0.00255)0.812:0.00264)0.996:0.00719,S000334739:0.00284)0.421:0.00116,S002034910:0.01137)0.974:0.01239)0.988:0.01817)0.919:0.01012,(S000326493:0.08855,(((S000464976:0.00264,(S000464975:0.00194,(S000393554:0.00014,(((S000013928:0.01322,S000393545:0.00016)0.764:0.00068,((S000393547:0.00214,S000393549:0.00014)0.879:0.00015,S000393553:0.00014)0.970:0.00015)0.317:0.00065,(S000393550:0.00014,S000393552:0.00014)0.796:0.00072)0.824:0.00122)0.867:0.00016)0.827:0.00525)1.000:0.04626,((S000016081:0.00205,((S000000255:0.00087,S000004779:0.00064)0.817:0.00085,(S002034916:0.0063,S002235885:0.00015)0.777:0.00023)0.736:0.00057)1.000:0.02716,(S001349936:0.01109,((S000464967:0.00198,(((S000464968:0.00321,((S003305967:0.00131,S000393537:0.00216)0.786:0.00065,S000464969:0.00126)0.000:0.00015)0.800:0.00063,((S000414451:0.00795,S000464972:0.00232)0.775:0.00072,S002963249:0.00584)0.794:0.00207)0.786:0.00063,S000464971:0.00063)0.901:0.00184)0.930:0.00272,S000393535:0.00071)1.000:0.02219)0.894:0.01241)0.841:0.00988)1.000:0.04256,(((S001910586:0.00254,(((S000546839:0.0006,S002235861:0.00014)0.746:0.00061,((S002963246:0.00014,S002034913:0.01909)0.931:0.00484,(S002963299:0.00016,(S002963289:0.00069,S002963291:0.00139)0.909:0.00138)0.977:0.00728)0.952:0.00819)0.782:0.00065,S002963256:0.00014)0.758:0.00065)0.633:0.00067,S002235862:0.00015)1.000:0.06007,((((((S000546840:0.00014,S002221364:0.00014)0.847:0.00149,(S002034908:0.00625,(S002963309:0.00075,(S002963323:0.00287,S002963331:0.00014)0.780:0.00073)0.956:0.00668)0.910:0.00585)0.890:0.0034,S002034909:0.02259)0.961:0.00546,(S002963259:0.01044,S000414453:0.00142)0.000:0.00014)0.867:0.00195,S002449756:0.00786)0.934:0.00571,(((S002232079:0.00067,(S002963318:0.00198,S002963329:0.00073)0.998:0.00974)0.000:0.00014,(S000927687:0.00016,S000927764:0.00014)0.895:0.0013)0.994:0.00812,((S000414456:0.00189,S000550082:0.00068)0.866:0.00377,(S001550742:0.0001,S002963244:0.02221)0.611:0.00137)0.998:0.0099)0.510:0.00209)0.942:0.01328)0.841:0.01157)0.939:0.01994)0.880:0.01379)0.981:0.01633,((((S002963264:0.00014,(S002963273:0.00012,S002963287:0.00014)0.894:0.00067)1.000:0.00026,S002963321:0.00072)0.839:0.0019,(S002963326:0.00176,S002963279:0.00015)0.871:0.00161)0.869:0.00327,(S002963263:0.00014,(S002963315:0.00014,(S000414458:0.00064,S002235855:0.00014)1.000:0.00072)0.114:0.00036)0.718:0.00077)1.000:0.04856)0.935:0.00901,(((S002235877:0.00016,(S002963300:0.00069,S002963302:0.00014)0.955:0.00208)0.856:0.00189,(S002034914:0.00332,(S002963308:0.00067,((S000824627:0.00404,S002963324:0.00016)0.903:0.00153,((S002963242:0.00175,S002963327:0.00014)0.866:0.00114,S002963333:0.00014)0.812:0.0008)0.000:0.00016)0.999:0.00988)0.819:0.00166)1.000:0.06138,((S002963335:0.00014,(S000750307:0.00014,S002963238:0.0001)0.000:0.00015)1.000:0.06726,((S000774968:0.05535,(S000000063:0.00015,S002235866:0.00014)1.000:0.03629)1.000:0.03678,((S002034915:0.00353,(S000546838:0.00058,S002235880:0.00016)0.836:0.0023)1.000:0.05273,(S000334738:0.00803,((S000550083:0.00224,S002963245:0.00991)0.997:0.01301,((S002950935:0.00299,(S002950945:0.00082,(S000721552:0.00134,S000326492:0.00068)0.992:0.00471)0.698:0.00068)0.721:0.00084,S002034911:0.01352)0.793:0.00251)0.987:0.01408)1.000:0.05722)0.290:0.00856)0.808:0.01284)0.944:0.01422)0.972:0.01447)1.000:0.06128)1.000:0.08694)0.993:0.08177)1.000:0.19983,(((S001796040:0.00107,(((S002230453:0.00431,(S002230455:0.0017,S002230458:0.00176)0.967:0.01231)0.771:0.00859,S002230463:0.01234)0.968:0.01259,((S000432864:0.00015,(S000432863:0.00069,S001551106:0.00068)0.894:0.00129)0.924:0.00312,(S001551104:0.00313,S002230461:0.00577)0.730:0.00177)0.576:0.0006)0.294:0.00075)0.925:0.01761,((S002949880:0.0029,((S000414722:0.00014,S000432868:0.00138)0.000:0.00014,(S000414272:0.00014,S000645710:0.00014)0.000:0.00016)0.886:0.00189)1.000:0.03516,(S001153564:0.00763,(S000645697:0.00014,(S000432865:0.00228,S002034976:0.00987)0.866:0.00165)0.965:0.00015)1.000:0.03177)0.884:0.01487)1.000:0.23194,((((S000386978:0.00455,((S000369367:0.00136,(S000386965:0.00014,S002153929:0.00066)0.786:0.00066)0.803:0.00066,S000386969:0.00067)0.938:0.01231)1.000:0.10249,((S000843637:0.02523,((((S001418342:0.00145,S001873122:0.00295)0.918:0.00561,((S002911975:0.00301,(S000408710:0.0068,S002911976:0.00073)0.752:0.00098)0.793:0.00125,((S000368472:0.00014,((S000134623:0.00332,S002034984:0.00135)0.859:0.00132,(S000903366:0.00242,S000408708:0.00462)0.467:0.00013)0.818:0.00036)0.902:0.00032,S001418341:0.00152)0.937:0.00276)0.952:0.00671)0.780:0.00567,((((S000434974:0.00482,((S003280562:0.00442,(((S000327301:0.00014,S000464926:0.00722)0.000:0.00014,S000327300:0.00132)0.000:0.00014,S001098878:0.03731)0.000:0.00014)0.845:0.00118,S003280552:0.00921)0.923:0.00271)1.000:0.01018,(S003222769:0.00333,S002408634:0.01509)0.748:0.00027)0.429:0.00067,S000460966:0.00194)1.000:0.03452,((S001418347:0.00308,(S002911962:0.00153,(S002911961:0.00076,((((S002034986:0.00368,S000245508:0.00173)0.000:0.00014,((S002911963:0.00014,S002911957:0.00188)0.728:0.00063,S002911958:0.00016)0.835:0.00124)0.933:0.00401,S002911960:0.00014)0.765:0.00014,S002034987:0.00488)0.882:0.00343)0.832:0.00014)0.823:0.00134)1.000:0.02582,((((S002955474:0.00469,S003291683:0.00015)0.916:0.00263,((S000943466:0.00682,(S003291685:0.00195,S003279707:0.01201)0.027:0.00487)0.817:0.00016,(S002916779:0.00015,(S002955449:0.01192,S002955475:0.00136)1.000:0.01301)0.806:0.00065)0.930:0.00272)0.926:0.00488,(S002955452:0.00086,((S002955540:0.00269,((S002955526:0.00363,S002955546:0.00135)0.411:0.00202,(S000573588:0.00013,((S000436254:0.00064,(S001418343:0.00014,S002410010:0.00136)1.000:0.00079)0.722:0.00055,(S002955494:0.00066,S000573573:0.00567)0.775:0.00069)0.245:0.00127)0.995:0.00895)0.973:0.00819)0.407:0.00274,S002955479:0.01042)0.999:0.0129)0.883:0.00667)0.971:0.00924,S002955524:0.00974)0.980:0.01292)0.373:0.01102)0.989:0.0184)1.000:0.09583,((((S000389638:0.00067,(S002964228:0.04979,(S001239834:0.00775,(S000979995:0.01468,(S002234010:0.00016,(S000021704:0.00014,S001575474:0.0105)0.803:0.00069)0.947:0.00743)0.546:0.00016)0.982:0.00016)0.881:0.00176)0.308:0.00015,(S000495667:0.00336,S001045910:0.00577)0.764:0.00076)0.705:0.00355,((S001096633:0.00636,(((S001549301:0.00014,(S003259330:0.00014,S003259331:0.00413)0.916:0.00165)0.965:0.00268,(S001015228:0.00133,(S002958946:0.00144,((((((S003262119:0.00014,(S001577308:0.00194,S000013935:0.00014)1.000:0.00035)1.000:0.00031,S001198626:0.00261)0.000:0.00014,(S000893808:0.00013,S000893176:0.00253)0.941:0.0019)0.847:0.00063,(S002305563:0.00309,(((S000000258:0.00539,S000893807:0.00014)0.995:0.00458,(S003262085:0.00014,((S000711309:0.00014,S002166849:0.02045)0.787:0.00014,(S003298598:0.00537,S002916979:0.00065)0.340:0.00065)0.905:0.00191)0.366:0.00015)0.610:0.00014,S002911893:0.00075)0.890:0.00192)0.950:0.0027)0.877:0.00016,(S001156126:0.00014,(S002165753:0.00093,S000000637:0.00266)0.963:0.00033)0.000:0.00015)0.000:0.00015,(S002949609:0.00014,(S002165741:0.0245,(S003280559:0.00015,(S003284973:0.00365,S003259339:0.02095)0.941:0.00589)0.883:0.00244)0.677:0.00241)0.977:0.00024)0.887:0.00269)0.991:0.00033)0.907:0.00027)0.893:0.00239,S002165759:0.00342)1.000:0.01802)1.000:0.01753,(((((S001577121:0.00199,(((S001549123:0.00151,S001153509:0.01104)0.769:0.00091,S002353204:0.00014)0.981:0.00273,(S002353207:0.00511,S003279923:0.01073)0.116:0.00015)0.934:0.00012)0.928:0.00203,S003284038:0.00134)0.936:0.00127,((S001589265:0.00802,(S002911869:0.01058,S002443378:0.02193)0.899:0.00579)0.889:0.00622,((((S000114066:0.00076,S001574882:0.01633)0.781:0.0023,(S002958891:0.00543,(S002418688:0.00774,S002964461:0.00737)0.917:0.00509)0.484:0.00199)0.688:0.00084,(S001744480:0.00328,((S002229127:0.00014,S002964200:0.02643)0.770:0.00065,(((S001576582:0.02748,((((S002906780:0.00138,S000528103:0.00253)0.893:0.00513,S000544285:0.00217)0.629:0.00014,S000544286:0.00014)0.558:0.00015,S000806030:0.00925)0.983:0.00365)0.153:0.00015,((S003299626:0.00127,(S002959001:0.00076,S002409118:0.00535)0.796:0.00075)0.729:0.00015,(S000925360:0.00014,(S002305591:0.00195,S002958959:0.00893)0.714:0.00014)0.598:0.00015)0.521:0.00015)0.894:0.00163,S003303825:0.00014)0.981:0.00411)0.785:0.00082)0.747:0.00014)0.979:0.00815,S002448635:0.00959)0.368:0.00281)0.961:0.00534)1.000:0.0001,S003302588:0.00155)0.969:0.00484,(S003303032:0.01481,(((S002912090:0.01544,S003285398:0.00467)0.985:0.00536,(S003278180:0.00685,S003284466:0.00068)0.748:0.00067)0.695:0.00065,S002912087:0.00724)0.990:0.00014)0.861:0.0019)0.939:0.00662)0.207:0.00557)0.927:0.00989,(S002912338:0.00351,(S000903064:0.00015,(((S002351628:0.00091,(S000768954:0.00978,S002351645:0.00096)0.790:0.00377)0.546:0.00481,(S003289140:0.01311,(S002449348:0.00487,(S002447830:0.00383,S003279843:0.00196)0.672:0.00213)0.930:0.00664)0.810:0.00445)0.801:0.00287,(((S000980280:0.00411,(S000118144:0.00015,S000690881:0.00458)0.990:0.00015)0.870:0.00249,((S002035928:0.00014,(S001795075:0.00617,S002951764:0.00251)0.742:0.00079)0.907:0.00129,S003313095:0.05316)0.000:0.00014)0.000:0.00014,S003278965:0.00137)0.802:0.00068)0.787:0.00073)0.000:0.00015)0.993:0.01818)0.591:0.01574)0.999:0.03518)1.000:0.07286,((((S001152224:0.04809,S003284068:0.00014)0.852:0.00149,(((((S002034277:0.01334,S001095854:0.00255)0.768:0.00163,S001188246:0.00272)0.000:0.00036,S000358773:0.00139)0.131:0.00037,S002444972:0.01235)0.034:0.00042,S000978771:0.00014)0.718:0.00117)0.998:0.00019,((S000005765:0.00043,S001331508:0.00265)0.822:0.00029,S001351053:0.01582)0.727:0.0006)0.999:0.0308,((S002411007:0.00808,(S001153987:0.00266,S000002018:0.00723)0.913:0.00406)1.000:0.01984,((S003281111:0.00543,(S003299364:0.00885,S001240546:0.00717)0.398:0.00136)0.468:0.00473,(S000943416:0.00589,(S002912021:0.00704,((S002967082:0.00703,S002156859:0.00619)0.119:0.00432,S000736648:0.0081)0.100:0.00327)0.176:0.00359)0.860:0.00428)0.864:0.00429)0.975:0.02236)1.000:0.05514)0.847:0.02068)0.985:0.03243,(((S000414302:0.00016,(S001352162:0.02327,S002034989:0.00067)0.789:0.00086)0.973:0.01287,(((S002034978:0.0049,((S000004357:0.00015,(S000003951:0.01145,(S002151931:0.01414,(S000009673:0.00096,S000021311:0.00945)0.794:0.00645)0.991:0.01075)0.997:0.0122)1.000:0.02698,(((((S002350903:0.0092,S000428220:0.00077)0.999:0.00015,S000334213:0.00206)0.824:0.00084,S000613478:0.00375)0.527:0.00129,S000613477:0.00356)0.495:0.00067,((S000003142:0.00079,(S000013108:0.00315,S000014664:0.00235)0.930:0.00313)0.992:0.00835,S000334209:0.00016)0.872:0.00154)0.171:0.00198)0.684:0.00327)0.997:0.01194,S001549260:0.00822)0.984:0.01286,((S002954162:0.00105,S002964321:0.00163)1.000:0.02453,((S000414304:0.0011,S000436070:0.00089)1.000:0.01904,(S001589401:0.00868,(S002034988:0.00346,(S000016134:0.00135,(S003222613:0.00131,S001610887:0.00128)0.766:0.00062)0.999:0.00726)0.732:0.00055)0.995:0.01245)0.468:0.00496)0.981:0.01455)0.985:0.01353)1.000:0.05032,(((((((S002236085:0.00617,(S002236082:0.00393,(S002236084:0.00015,S002236083:0.01472)0.917:0.00269)0.713:0.00074)0.988:0.00543,(((S000728228:0.00132,(S000728229:0.00207,(S001573037:0.00301,(S000425933:0.00016,S001574545:0.00068)0.706:0.00012)0.916:0.00235)0.762:0.00056)0.797:0.00066,(S000728234:0.00265,S001094616:0.00016)0.797:0.00066)0.805:0.00066,(((S000390345:0.00135,S000334648:0.00068)0.908:0.00133,(((S000871749:0.00014,S002915194:0.00016)0.980:0.00471,(S000405104:0.0007,S001331510:0.00016)0.875:0.00243)0.994:0.00015,((S000701370:0.00066,S001264354:0.00269)0.799:0.00065,((S000871756:0.00014,S000806350:0.00376)0.777:0.00093,(S000871750:0.00157,(S001331514:0.01333,(S002156935:0.02665,S000584202:0.02112)0.905:0.00599)0.000:0.00015)0.775:0.00167)0.785:0.00172)0.659:0.00015)0.000:0.00015)0.367:0.00075,(S001099259:0.00462,(S003276987:0.00014,S003276994:0.00087)1.000:0.00893)0.741:0.0007)0.622:0.00015)0.871:0.00015)0.928:0.0032,S000388587:0.00404)0.858:0.00237,(((S003263589:0.00012,S001611226:0.00475)0.853:0.00149,(S000749620:0.00014,S000965230:0.00027)0.968:0.00042)0.802:0.00066,(S000127492:0.0027,((S000017474:0.00137,(S000583669:0.00101,S002965777:0.00475)0.912:0.00036)0.021:0.00035,S000978774:0.00014)1.000:0.00032)0.000:0.00015)0.834:0.00132)0.977:0.00836,S000358793:0.00533)0.959:0.01493,(S001170300:0.02979,S002910431:0.02589)0.818:0.00888)1.000:0.03684,((S002229530:0.02182,(S000439510:0.00251,(S003263822:0.00014,(S000015591:0.0001,S003285498:0.00918)0.000:0.00014)0.859:0.00227)0.977:0.01468)1.000:0.06234,(((S001242109:0.0141,S002952614:0.00014)0.945:0.0045,(S003278196:0.00146,((S001589739:0.00503,S001589452:0.0097)0.763:0.00057,(S000651732:0.0078,S001746469:0.006)0.835:0.00246)0.765:0.0009)0.887:0.00288)1.000:0.03451,((((S003302525:0.00014,S002907542:0.00014)0.991:0.00014,((((S003262663:0.00014,((S000389716:0.00706,S003262204:0.00016)0.422:0.00123,(S001155581:0.0009,(S000484395:0.00529,(S000843235:0.00335,(S001155782:0.00265,S000980221:0.00133)0.795:0.00231)0.842:0.00609)0.835:0.00196)0.325:0.001)0.747:0.00088)0.855:0.00014,S000001831:0.00134)0.884:0.00125,S002949667:0.00014)0.919:0.00015,S003312192:0.00067)0.827:0.00138)0.985:0.00015,S003291266:0.00277)0.816:0.0013,(S000399556:0.00014,((((S000966875:0.00014,S002411577:0.00081)0.959:0.00217,((S002353695:0.00014,S001331511:0.00014)0.648:0.00015,((S000967034:0.00233,S000468895:0.00257)0.800:0.00087,S000414183:0.01522)1.000:0.00015)0.000:0.00015)0.773:0.00094,S001098383:0.01228)0.893:0.00195,(((((S000118383:0.00193,(S002988648:0.00352,S000824402:0.00689)0.773:0.00231)0.845:0.00067,S002351595:0.00015)0.309:0.00098,(S000860374:0.02024,S000825312:0.01609)0.952:0.00554)0.847:0.00208,S002949671:0.00081)0.899:0.00015,S003284048:0.00071)0.966:0.00016)0.807:0.0008)0.564:0.00042)0.995:0.02508)1.000:0.03891)0.581:0.0153)0.999:0.04471)1.000:0.07019)0.804:0.03074,((S003257703:0.00013,(S000981217:0.00014,S001873779:0.00262)0.000:0.00014)0.988:0.01688,((S000618439:0.00779,((((S000824097:0.0011,((S003288277:0.0123,S002911857:0.00784)0.919:0.00436,S002409089:0.00014)0.898:0.00144)0.897:0.00231,S001418873:0.00014)0.000:0.00014,(S000967045:0.0083,S001352635:0.00666)0.849:0.00179)0.975:0.00335,S000428890:0.00014)0.997:0.00757)0.800:0.00148,S000892495:0.00014)0.889:0.00859)1.000:0.08432)0.999:0.08647)0.981:0.07775)0.215:0.02675)0.855:0.01549)0.935:0.03179)0.773:0.0171,(((((S002908070:0.00325,(S001890409:0.00136,(S001243310:0.00625,(S000432333:0.00016,S000326485:0.00549)0.751:0.00064)0.974:0.00414)0.994:0.00634)0.916:0.00458,(S001577264:0.0096,(S001243309:0.00362,(S000653590:0.00177,(S001243302:0.00014,(S001243288:0.0022,S002908068:0.00151)0.000:0.00015)0.782:0.00014)0.235:0.0001)0.488:0.00253)0.593:0.00241)0.776:0.00133,(S002908071:0.00882,(S002908084:0.00266,(S002034921:0.00227,((S001243313:0.00073,S001243315:0.0022)0.905:0.00147,(S001243319:0.00073,((S001243314:0.00219,(S001574345:0.00289,S000367143:0.00125)0.792:0.00015)0.468:0.00015,S001243316:0.00147)0.465:0.00014)0.000:0.00014)0.186:0.00014)0.394:0.00015)0.941:0.00671)0.355:0.00243)0.995:0.03505,((S000891816:0.00073,((S000842910:0.00096,((S000653583:0.00251,S000842909:0.00014)0.824:0.00159,S000769880:0.00339)0.180:0.00016)0.942:0.00462,S000653584:0.00526)1.000:0.00016)0.000:0.00016,((S000016319:0.00146,S000968892:0.00218)0.000:0.00014,(S000653586:0.00014,S001575018:0.00364)1.000:0.00035)0.913:0.00143)0.998:0.03791)1.000:0.08376,(((S003279420:0.00014,(S000096693:0.00079,S000414724:0.00015)0.000:0.00014)0.995:0.02659,(S000450504:0.00191,(S000435063:0.00188,(S002305131:0.00388,S000806194:0.00016)0.828:0.0008)0.637:0.00036)0.987:0.02519)1.000:0.08493,((S000326489:0.00493,(S002034924:0.00853,(S001417217:0.00132,((S000434620:0.00179,S001745168:0.02301)0.850:0.00174,S002236290:0.0007)0.857:0.00015)0.499:0.00196)0.994:0.01093)0.982:0.01328,((S002034922:0.0059,(S000434623:0.00202,(S000018119:0.00141,S000434619:0.00014)0.789:0.00069)0.909:0.00015)1.000:0.02009,(S000434624:0.00016,S002165153:0.0014)1.000:0.02297)0.595:0.00487)1.000:0.08374)0.999:0.06952)1.000:0.15216)0.905:0.01644,((((S002034973:0.00455,(S000348929:0.00876,S000008225:0.0016)0.770:0.00092)0.920:0.00286,((S001743423:0.00061,((S001743428:0.00245,(S001046017:0.00543,S001743425:0.00121)0.868:0.00123)0.763:0.00061,S000000269:0.00014)0.778:0.0006)0.799:0.00096,((((S003286659:0.00014,S003286660:0.00079)0.885:0.00015,(S003286661:0.00558,S003286662:0.00537)0.885:0.00225)0.987:0.00408,(S002035367:0.0015,S002035368:0.00191)0.970:0.00378)0.756:0.00071,((S001884223:0.00316,S001884222:0.00779)0.851:0.00124,(S001874825:0.00306,S001602635:0.00369)0.916:0.00184)0.976:0.00314)0.678:0.00022)0.833:0.00243)0.501:0.00036,(S000015427:0.00062,((S002034974:0.00676,S001891797:0.02943)0.890:0.00245,S000348931:0.00966)0.000:0.00015)0.968:0.01025)1.000:0.06776,((S000395077:0.00948,(S000326490:0.0037,(S000344683:0.00312,S001910592:0.00053)0.997:0.00016)0.703:0.00065)1.000:0.03801,((S001879599:0.01067,(S003222540:0.00322,((S001879600:0.00136,S003222541:0.00424)0.938:0.00305,(S000398983:0.00015,S002440960:0.00062)0.777:0.00076)0.294:0.00112)0.808:0.00176)0.997:0.03514,(S002440962:0.00603,(S000478276:0.00754,(S000478277:0.0022,S000478279:0.00797)0.951:0.00758)0.812:0.00427)0.999:0.03135)1.000:0.05766)0.057:0.03188)1.000:0.13824)0.831:0.02491,(((S000000991:0.00517,S000389354:0.00084)0.997:0.03949,((S001901071:0.00266,(S000434888:0.00014,S000652946:0.00015)0.412:0.00016)0.862:0.00248,(S001872329:0.00011,(S000382898:0.00459,(S000382899:0.00213,S000382900:0.00445)0.793:0.00591)0.963:0.00402)0.820:0.00121)1.000:0.03503)1.000:0.11673,(S000387267:0.00014,S003262516:0.00015)1.000:0.23364)0.976:0.04453);
