# Supplementary material for: Rapid 16S rRNA Next-Generation Sequencing of Polymicrobial Clinical Samples for Diagnosis of Complex Bacterial Infections
Source: PLoS One. 2013 May 29;8(5):e65226. doi: 10.1371/journal.pone.0065226 (PMC3666980; doi:10.1371/journal.pone.0065226)
Supplement: File S2 — CF-named reference package. (BZ2) [file pone.0065226.s003.bz2 › cf.named.1.1.refpkg/cf_refs_aln.fasta]

>S000005765
------------------------------------------------------------
-----------A-GTT-T----GAT--C--CTG-G-C-TCA-GATTG-A--AC-GCT--G
G----C--G-G--C-A-GG---C-C-TAACACAT-G-C---AA-G-TC--GA-GCGgatg
aagggggct---------------------------------------------agctcc
tggattcAGC--GGC-GGACGG-G-TGA-GT-A-A-TGCCTAGGA-ATCTG--C-CTGGT
-AGTG-GGG-GATA-AC-G--TCCG---G-A-AACGGG-C-GCTAAT-A-CCGC--A-TA
CG------------TC---C-TGAG-G---GA-----------GAAA-GTgggggatct-
------------------------tcggacctcACGCTATCAGATGAGCCTAGGT-CGGA
-TTAGCTAGTTGGTG-GGGTAAAG-GCCTAC-CAAGGCG-------ACG-ATCCGTAA--
C-TGGTCTGAGAGG--ATGATC-AG-TCA----C-ACTGGA-AC-TGAGACAC-G----G
T-C-----CAGA-CTCC-TACG-GGAGGC------A-GCAGTGG-GGAATA-TTGGACAA
TGGGC-GAA-ANNNTGATCCAGCC-ATGCC-GC-GTGTGTGAA-G--A---AG-GTC-TT
C-G-G--AT-TGT-AAA-GCA-C-T-T--TA-A-G-T-TGG-GA-GGAagggcagtaagt
ta--ataccttgctgtttTGACGTTACC-A-A-CA-GAATA-AG-CACC-GGCTAAC-TT
CGTGC-CAGC-AGCC-GC-GGTA-ATAC-GA-AG-GGTG-CAA-GCGT-TAA-T-CG-GA
AT-TACTGG-GCGTAAA-GCGC-GC-GT-AGGT-GG-T-TC-AGC-A-AGT-T-GGATGT
G-AAAT--C-C-CC---G-G-GCTC-AACC-TGG-GAAC-TG-CATC-C-A-AAACT-AC
-TG-A-GCT-AGAGTA-CGGTAGAGGG-T-GG-TGG-AAT-T-T-C-CTGT-GTAG-C-G
G-TG-A-AATG-CGTAGA-TATAG-G-A-AG-----------GA-ACACCA-G-TG-GCG
A-AG-GC-GA-CC-A-CCT--G--GACTG-A------TACTG-AC---ACT-G-AGGTGC
G-AAAGC-G-TGG-GGAGC-A-AACAGG-AT-TA-GAT-AC-CCTG-GTA---GTC-C-A
C-GC-C-GTAAACG-ATGT-CGACTAGCCGTTGGGAtcct----------tgagaTCTTA
GT-GG-CG-C-N-NNTA-AC-GCGATAA-GT-CGACC-GCC-T--G-GGG-----AG-TA
CGGCC-GCAAGGTTAA-AACT-CAAA-TGAAT-TG-A-C-GG-GGGC-CCGCAC-AA-GC
GGTGGA-GCAT-GTGGT-TTAATT-C-GAAGCAACGCGA-AGAA-CCT-TA-CCT-G-GC
CTTGA-CATG-CTGAG-AACTTTCCAGAGA---TGGATTGgtgcct--------------
------------------------------------------------------------
------------------------------------------------------------
------------------------------------------------------------
------------------------------------------------------------
------------------------------------------------------------
------------------------------------------------------------
----------------tcgggaaCTCAG-A-CA-CA-GGTGC-TGCATG-G-C-T-GTCG
T-CAGCTCGTGT-CG-TGAGATGT-TGGG-TTAAGTCCCGTAACG---AGC--GC--AAC
-CC-TTG-T-C-C-TT-AGTTACC-AGCAcct---cgggTG-GG-CACT-CTAAGG--AG
ACTGC-CGGTGACAA-ACCG-G--AG-G---A--A--GGTGG-GGA-TGACGT-CAAG-T
CATCATG-G--CCCT-TACGG-CC-AGGGCTACACAC-GT----GCTACA-ATGG-T--C
GGT-ACAAAGGG--TT-GC-CAAGC-CGCGAGG-TGGAGC-TAAT------CCC--ATAA
AACCG-AT-CGTAGTCCGG-ATCGCAGTC-TGCAAC-TCGACT-GC-GTG-AAGTCG-GA
ATC-GCTAG-TAATCGT-GAA-T-CA-GA-ATGT-CACG-GTGAA-T-ACGT-T-C-C-C
--G-GGC-CTT-GT-A-C-ACA--CCGC-CCGTC-ACA-C-CAT-GG-GAGTG-GGT-TG
CTC-C-A--G--AAG-T-A-GCTagtctaaccg---------------------------
-------------caagggggacG----G-T-T-ACCA-C-GG-A-GT-NATT-C-AT-G
-A-C-TGG-GGT-G-AA-G-TC-G-TA-A-C-AA-GG-TAG--C-C-G-TA-GG------
-GGA------A------CC-TG-C-GGC--TG---GATCAC-CT-CC-TT----------
------------------------------------------------------------
-----
>S000358773
------------------------------------------------------------
------------------------------------------------------------
-------------C-A-GG---C-C-TAACACAT-G-C---AA-G-TC--GA-GCGgatg
aagggagct---------------------------------------------tgctcc
tggattcAGC--GGC-GGACGG-G-TGA-GT-A-A-TGCCTAGGA-ATCTG--C-CTGGT
-AGTG-GGG-GATA-AC-G--TCCG---G-A-AACGGG-C-GCTAAT-A-CCGC--A-TA
CG------------TC---C-TGAG-G---GA-----------GAAA-GTgggggatct-
------------------------tcggacctcACGCTATCAGATGAGCCTAGGT-CGGA
-TTAGCTAGTTGGTG-GGGTAAAG-GCCTAC-CAAGGNG-------ACG-ATCCGTAA--
C-TGGTCTGAGAGG--ATGATC-AG-TCA----C-ACTGGA-AC-TGAGACAC-G----G
T-C-----CAGA-CTCC-TACG-GGAGGC------A-GCAGTGG-GGAATA-TTGGACAA
TGGGC-GAA-AGCCTGATCCANCC-ATGCC-GC-GTGTGTGAA-G--A---AG-GTC-TT
C-G-G--AT-TGN-AAA-GCA-C-T-T--TA-A-G-T-TGG-GA-GGAagggcagtaagt
tt-aataccttgctgtttTGACGTTACC-A-A-CA-GAATN-AG-CACC-GGCTAAN-TT
CGTGC-CAGC-AGCC-GC-GGTA-ATAC-GAaAG-GGTG-CAA-GCGT-TAA-T-CG-AA
AT-TACTGG-GCGTAAA-GCGC-GC-GT-AGGT-GG-T-TC-AGC-A-AGT-T-GGATGT
G-AAAT--C-C-CC---G-G-GCTC-AACC-TGG-GAAC-TG-CATC-C-A-AAACT-AC
-TG-A-GCT-AGAGTA-CGGTAGAGGG-T-GG-TGG-AAT-T-T-C-CTGT-GTAG-C-G
G-TG-A-AATG-CGTAGA-TATAG-G-A-AG-----------GA-ACACCA-G-TG-GCG
A-AG-GC-GA-CC-A-CCT--G--GACTG-A------TACTG-AC---ACT-G-AGGTGC
G-AAAGC-G-TGG-GGAGC-A-AACAGG-AT-TA-GAT-AC-CCTG-GTA---GTC-C-A
C-GC-C-GTAAACG-ATGT-CGACTAGCCGTTGGGAtcct----------tgagaTCTTA
GT-GG-CG-C-A-GCTA-AC-GCGATAA-GT-CGACC-GCC-T--G-GGG-----AG-TA
CGGCC-GCAAGGTTAA-AACT-CAAA-TGAAT-TG-A-C-GG-GGGC-CCGCAC-AA-GC
GGTGGA-GCAT-GTGGT-TTAATT-C-GAAGCAACGCGA-AGAA-CCT-TA-CCT-G-GC
CTTGA-CATG-CTGAG-AACTTTCCAGAGA---TGGATTGgtgcct--------------
------------------------------------------------------------
------------------------------------------------------------
------------------------------------------------------------
------------------------------------------------------------
------------------------------------------------------------
------------------------------------------------------------
----------------tcgggaaCTCAG-A-CA-CA-GGTGC-TGCATG-G-C-T-GTCG
T-CAGCTCGTGT-CG-TNAGATGT-TGGG-TTAAGTCCCGTAACG---AGC--GC--AAC
-CC-TTG-T-C-C-TT-AGTTACC-AGCAcct---cgggTG-GG-CACT-CTAAGG--AG
ACTGC-CGGTGACAA-ACCG-G--AG-G---A--A--GGTGG-GGA-TGACGT-CAAG-T
CATCATG-G--CCCT-TACGG-CC-AGGGCTACACAC-GT----GCTACA-ATGG-T--C
GGT-ACAAAGGG--TT-GC-CAAGC-CGCGAGG-TGGAGC-TAAT------CCC--ATAA
AACCG-AT-CGTAGTCCGG-ATCGCAGTC-TGCAAC-TCGACT-GC-GTG-AAGTCG-GA
ATCnGCTAG-TAATCGT-GAA-T-CA-GA-ATGT-CACG-GTGAA-T-ACGT-T-C-C-C
--G-GGC-CTT-GT-A-C-ACA--CCGC-CCGTC-ACA-C-CAT-GG-GAGTG-GGT-TG
CTC-C-A--G--AAG-T-A-GCTagtctaaccg---------------------------
-------------caagggggacG----G-T-T-ACCA-C-GG-A---------------
------------------------------------------------------------
------------------------------------------------------------
------------------------------------------------------------
-----
>S000978771
------------------------------------------------------------
---------AGA-GTT-T----GAT--C--CTG-G-C-TCA-GATTG-A--AC-GCT--G
G----C--G-G--C-A-GG---C-C-TAACACAT-G-C---AA-G-TC--GA-GCGgatg
aagggagct---------------------------------------------tgctcc
tggattcAGC--GGC-GGACGG-G-TGA-GT-A-A-TGCCTAGGA-ATCTG--C-CTGGT
-AGTG-GGG-GATA-AC-G--TCCG---G-A-AACGGG-C-GCTAAT-A-CCGC--A-TA
CG------------TC---C-TGAG-G---GA-----------GAAA-GTgggggatct-
------------------------tcggacctcACGCTATCAGATGAGCCTAGGT-CGGA
-TTAGCTAGTTGGTG-GGGTAAAG-GCCTAC-CAAGGCG-------ACG-ATCCGTAA--
C-TGGTCTGAGAGG--ATGATC-AG-TCA----C-ACTGGA-AC-TGAGACAC-G----G
T-C-----CAGA-CTCC-TACG-GGAGGC------A-GCAGTGG-GGAATA-TTGGACAA
TGGGC-GAA-AGCCTGATCCAGCC-ATGCC-GC-GTGTGTGAA-G--A---AG-GTC-TT
C-G-G--AT-TGT-AAA-GCA-C-T-T--TA-A-G-T-TGG-GA-GGAagggcagtaagt
ta--ataccttgctgtttTGACGTTACC-A-A-CA-GAATA-AG-CACC-GGCTAAC-TT
CGTGC-CAGC-AGCC-GC-GGTA-ATAC-GA-AG-GGTG-CAA-GCGT-TAA-T-CG-GA
AT-TACTGG-GCGTAAA-GCGC-GC-GT-AGGT-GG-T-TC-AGC-A-AGT-T-GGATGT
G-AAAT--C-C-CC---G-G-GCTC-AACC-TGG-GAAC-TG-CATC-C-A-AAACT-AC
-TG-A-GCT-AGAGTA-CGGTAGAGGG-T-GG-TGG-AAT-T-T-C-CTGT-GTAG-C-G
G-TG-A-AATG-CGTAGA-TATAG-G-A-AG-----------GA-ACACCA-G-TG-GCG
A-AG-GC-GA-CC-A-CCT--G--GACTG-A------TACTG-AC---ACT-G-AGGTGC
G-AAAGC-G-TGG-GGAGC-A-AACAGG-AT-TA-GAT-AC-CCTG-GTA---GTC-C-A
C-GC-C-GTAAACG-ATGT-CGACTAGCCGTTGGGAtcct----------tgagaTCTTA
GT-GG-CG-C-A-GCTA-AC-GCGATAA-GT-CGACC-GCC-T--G-GGG-----AG-TA
CGGCC-GCAAGGTTAA-AACT-CAAA-TGAAT-TG-A-C-GG-GGGC-CCGCAC-AA-GC
GGTGGA-GCAT-GTGGT-TTAATT-C-GAAGCAACGCGA-AGAA-CCT-TA-CCT-G-GC
CTTGA-CATG-CTGAG-AACTTTCCAGAGA---TGGATTGgtgcct--------------
------------------------------------------------------------
------------------------------------------------------------
------------------------------------------------------------
------------------------------------------------------------
------------------------------------------------------------
------------------------------------------------------------
----------------tcgggaaCTCAG-A-CA-CA-GGTGC-TGCATG-G-C-T-GTCG
T-CAGCTCGTGT-CG-TGAGATGT-TGGG-TTAAGTCCCGTAACG---AGC--GC--AAC
-CC-TTG-T-C-C-TT-AGTTACC-AGCAcct---cgggTG-GG-CACT-CTAAGG--AG
ACTGC-CGGTGACAA-ACCG-G--AG-G---A--A--GGTGG-GGA-TGACGT-CAAG-T
CATCATG-G--CCCT-TACGG-CC-AGGGCTACACAC-GT----GCTACA-ATGG-T--C
GGT-ACAAAGGG--TT-GC-CAAGC-CGCGAGG-TGGAGC-TAAT------CCC--ATAA
AACCG-AT-CGTAGTCCGG-ATCGCAGTC-TGCAAC-TCGACT-GC-GTG-AAGTCG-GA
ATC-GCTAG-TAATCGT-GAA-T-CA-GA-ATGT-CACG-GTGAA-T-ACGT-T-C-C-C
--G-GGC-CTT-GTtA-C-ACA--CCGC-CCGTC-ACA-C-CAT-GGtGAGTG-GGT-TG
CTC-C-A--G--AA----------------------------------------------
------------------------------------------------------------
------------------------------------------------------------
------------------------------------------------------------
------------------------------------------------------------
-----
>S001095854
------------------------------------------------------------
------CGGAGA-GTT-T----GAT--C--CTG-G-C-TCA-GATTG-A--AC-GCT--G
G----C--G-G--C-A-GG---C-C-TAACACAT-G-C---AA-G-TC--GA-GCGgatg
aagggagct---------------------------------------------tgctcc
tggattcAGC--GGC-GGACGG-G-TGA-GT-A-A-TGCCTAGGA-ATCTG--C-CTGGT
-AGCG-GGG-GATA-AC-G--TCCG---G-A-AACGGG-C-GCTAAT-A-CCGC--A-TA
CG------------TC---C-TGAG-G---GA-----------GAAA-GTgggggatct-
------------------------tcggacctcACGCTATCAGATGAGCCTAGGT-CGGA
-TTAGCTAGTTGGTT-GGGTAAAG-GCCTAC-CAAGGCG-------ACG-ATCCGTAA--
C-TGGTCTGAGAGG--ATGATC-AG-TCA----C-ACTGGA-AC-TGAGACAC-G----G
T-C-----CAGA-CTCC-TACG-GGAGGC------A-GCAGTGG-GGAATA-TTGGACAA
TGGGC-GAA-AGCCTGATCCAGCC-ATGCC-GC---GTGTGAA-G--A---AG-GTC-TT
C-G-G--AT-TGT-AAA-GCA-C-T-T--TA-A-G-T-TGG-GA-GGAagggcagtaagt
ta--ataccttgctgtttTGACGTTACC-A-A-CA-GAATA-AG-CACC-GGCTAAC-TT
CGTGC-CAGC-AGCC-GC-GGTA-ATAC-GA-AG-GGTG-CAA-GCGT-TAA-T-CG-GA
AT-TACTGG-GCGTAAA-GCGC-GC-GT-AGGT-GG-T-TC-AGC-A-AGT-T-GGATGT
G-AAAT--C-C-CC---G-G-GCTC-AACC-TGG-GAAC-TG-CATC-C-A-AAACT-AC
-TG-A-GCT-AGAGTA-CGGTAGAGGG-T-GG-TGG-AAT-T-T-C-CTGT-GTAG-C-G
G-TG-A-AATG-CGTAGA-TATAG-G-A-AG-----------GA-ACACCA-G-TG-GCG
A-AG-GC-GA-CC-A-CCT--G--GACTG-A------TACTG-AC---ACT-G-AGGTGC
G-AAAGC-G-TGG-GGAGC-A-AACAGG-AT-TA-GAT-AC-CCTG-GTA---GTC-C-A
C-GC-C-GTAAACG-ATGT-CGACTAGCCGTTGGGAtcct----------tgagaTCTTA
GT-GG-CG-C-A-GCTA-AC-GCGATAA-GT-CGACC-GCC-T--G-GGG-----AG-TA
CGGCC-GCAAGGTTAA-AACT-CAAA-TGAAT-TG-A-C-GG-GGGC-CCGCAC-AA-GC
GGTGGA-GCAT-GTGGT-TTAATT-C-GAAGCAACGCGA-AGAA-CCT-TA-CCT-G-GC
CTTGA-CATG-CTGAG-AACTTTCCAGAGA---TGGATTGgtgcct--------------
------------------------------------------------------------
------------------------------------------------------------
------------------------------------------------------------
------------------------------------------------------------
------------------------------------------------------------
------------------------------------------------------------
----------------tcgggaaCTCAG-A-CA-CA-GGTGC-TGCATG-G-C-T-GTCG
T-CAGCTCGTGT-CG-TGAGATGT-TGGG-TTAAGTCCCGTAACG---AGC--GC--AAC
-CC-TTG-T-C-C-TT-AGTTACC-AGCAcct---cgggCG-GG-CACT-CTAAGG--AG
ACTGC-CGGTGACAA-ACCG-G--AG-G---A--A--GGTGG-GGA-TGACGT-CAAG-T
CATCATG-G--CCCT-TACGG-CC-AGGGCTACACAC-GT----GCTACA-ATGG-T--C
GGT-ACAAAGGG--TT-GC-CAAGC-CGCGAGG-TGGAGC-TAAT------CCC--ATAA
AACCG-AT-CGTAGTCCGG-ATCGCAGTC-TGCAAC-TCGACT-GC-GTG-AAGTCG-GA
ATC-GCTAG-TAATCGT-GAA-T-CA-GA-ATGT-CACG-GTGAA-T-ACGT-T-C-C-C
--G-GGC-CTT-GT-A-C-ACA--CCGC-CCGTC-ACA-C-CAT-GG-GAGTG-GGT-TG
CTC-C-A--G--AAG-T-A-GCTagtctaaccg---------------------------
-------------caagggggacG----G-T-T-ACCA-C-GG-A-GT-GATT-C-AT-G
-A-C-TGG-GGT-G-AA-G-TC-G-TA-A-C-AA-GG-TAG--C-C-G-TA---------
------------------------------------------------------------
------------------------------------------------------------
-----
>S001188246
------------------------------------------------------------
--------------------------------------------ATT-G--AC-GCT--G
G----C--G-G--C-A-GG---C-C-TAACACAT-G-C---AA-G-TC--GA-GCGgatg
aagggagct---------------------------------------------tgctcc
tggattcAGC--GGC-GGACGG-G-TGA-GT-A-A-TGCCTAGGA-ATCTG--C-CTGGT
-AGTG-GGG-GATA-AC-G--TCCG---G-A-AACGGG-C-GCTAAT-A-CCGC--A-TA
CG------------TC---C-TGAG-G---GA-----------GAAA-GTgggggatct-
------------------------tcggacctcACGCTATCAGATGAGCCTAGGT-CGGA
-TTAGCTAGTTGGTG-GGGTAAAG-GCCTAC-CAAGGCG-------ACG-ATCCGTAA--
C-TGGTCTGAGAGG--ATGATC-AG-TCA----C-ACTGGA-AC-TGAGACAC-G----G
T-C-----CAGA-CTCC-TACG-GGAGGC------A-GCAGTGG-GGAATA-TTGGACAA
TGGGC-GAA-AGCCTGATCCAGCC-ATGCC-GC-GTGTGTGAA-G--A---AG-GTC-TT
C-G-G--AT-TGT-AAA-GCA-C-T-T--TA-A-G-T-TGG-GA-GGAagggcagtaagt
ta--ataccttgctgtttTGACGTTACC-A-A-CA-GAATA-AG-CACC-GGCTAAC-TT
CGTGC-CAGC-AGCC-GC-GGTA-ATAC-GA-AG-GGTG-CAA-GCGT-TAA-T-CG-GA
AT-TACTGG-GCGTAAA-GCGC-GC-GT-AGGT-GG-T-TC-AGC-A-AGT-T-GGATGT
G-AAAT--C-C-CC---G-G-GCTC-AACC-TGG-GAAC-TG-CATC-C-A-AAACT-AC
-TG-A-GCT-AGAGTA-CGGTAGAGGG-T-GG-TGG-AAT-T-T-C-CTGT-GTAG-C-G
G-TG-A-AATG-CGTAGA-TATAG-G-A-AG-----------GA-ACACCA-G-TG-GCG
A-AG-GC-GA-CC-A-CCT--G--GACTG-A------TACTG-AC---ACT-G-AGGTGC
G-AAAGC-G-TGG-GGAGC-A-AACAGG-AT-TA-GAT-AC-CCTG-GTA---GTC-C-A
C-GC-C-GTAAACG-ATGT-CGACTAGCCGTTGGGAtcct----------tgagaTCTTA
GT-GG-CG-C-A-GCTA-AC-GCGATAA-GT-CGACC-GCC-T--G-GGG-----AG-TA
CGGCC-GCAAGGTTAA-AACT-CAAA-TGAAT-TG-A-C-GG-GGGC-CCGCAC-AA-GC
GGTGGA-GCAT-GTGGT-TTAATT-C-GAAGCAACGCGA-AGAA-CCT-TA-CCT-G-GC
CTTGA-CATG-CTGAG-AACTTTCCAGAGA---TGGATTGgtgcct--------------
------------------------------------------------------------
------------------------------------------------------------
------------------------------------------------------------
------------------------------------------------------------
------------------------------------------------------------
------------------------------------------------------------
----------------tcgggagCTCAG-A-CA-CA-GGTGC-TGCATG-G-C-T-GTCG
T-CAGCTCGTGT-CG-TGAGATGT-TGGG-TTAAGTCCCGTAACG---AGC--GC--AAC
-CC-TTG-T-C-C-TT-AGTTACC-AGCAcct---cgggTG-GG-CACT-CTAAGG--AG
ACTGC-CGGTGACAA-ACCG-G--AG-G---A--A--GGTGG-GGA-TGACGT-CAAG-T
CATCATG-G--CCCT-TACGG-CC-AGGGCTACACAC-GT----GCTACA-ATGG-T--C
GGT-ACAAAGGG--TT-GC-CAAGC-CGCGAGG-TGGAGC-TAAT------CCC--ATAA
AACCG-AT-CGTAGTCCGG-ATCGCAGTC-TGCAAC-TCGACT-GC-GTG-AAGTCG-GA
ATC-GCTAG-TAATCGT-GAA-T-CA-GA-ATGT-CACG-GTGAA-T-ACGT-T-C-C-C
--G-GGC-CTT-GT-A-C-ACA--CCGC-CCGTC-ACA-C-CAT-GG-GAGTG-GGT-TG
CTC-C-A--G--AAG-T-A-GCTagtctaaccg---------------------------
-------------caagggggacG----G-T-T-ACCA-C-GG-A-GT-GATT-C-AT-G
-A-C-TGG-GG-------------------------------------------------
------------------------------------------------------------
------------------------------------------------------------
-----
>S001331508
------------------------------------------------------------
------------------------------------------------------------
------------------------------------------------------------
------------------------------------------------------------
-----------------GACGG-G-TGA-GT-A-A-TGCCTAGGA-ATCTG--C-CTGGT
-AGTG-GGG-GATA-AC-G--TCCG---G-A-AACGGG-C-GCTAAT-A-CCGC--A-TA
CG------------TC---C-TGAG-G---GA-----------GAAA-GTgggggatct-
------------------------tcggacctcACGCTATCAGATGAGCCTAGGT-CGGA
-TTAGCTAGTTGGTG-GGGTAAAG-GCCTAC-CAAGGCG-------ACG-ATCCGTAA--
C-TGGTCTGAGAGG--ATGATC-AG-TCA----C-ACTGGA-AC-TGAGACAC-G----G
T-C-----CAGA-CTCC-TACG-GGAGGC------A-GCAGTGG-GGAATA-TTGGACAA
TGGGC-GAA-AGCCTGATCCAGCC-ATGCC-GC-GTGTGTGAA-G--A---AG-GTC-TT
C-G-G--AT-TGT-AAA-GCA-C-T-T--TA-A-G-T-TGG-GA-GGAagggcagtaagt
ta--ataccttgctgtttTGACGTTACC-A-A-CA-GAATA-AG-CACC-GGCTAAC-TT
CGTGC-CAGC-AGCC-GC-GGTA-ATAC-GA-AG-GGTG-CAA-GCGT-TAA-T-CG-GA
AT-TACTGG-GCGTAAA-GCGC-GC-GT-AGGT-GG-T-TC-AGC-A-AGT-T-GGATGT
G-AAAT--C-C-CC---G-G-GCTC-AACC-TGG-GAAC-TG-CATC-C-A-AAACT-AC
-TG-A-GCT-AGAGTA-CGGTAGAGGG-T-GG-TGG-AAT-T-T-C-CTGT-GTAG-C-G
G-TG-A-AATG-CGTAGA-TATAG-G-A-AG-----------GA-ACACCA-G-TG-GCG
A-AG-GC-GA-CC-A-CCT--G--GACTG-A------TACTG-AC---ACT-G-AGGTGC
G-AAAGC-G-TGG-GGAGC-A-AACAGG-AT-TA-GAT-AC-CCTG-GTA---GTC-C-A
C-GC-C-GTACACG-ATGT-CGACTAGCCGTTGGGAtcct----------tgagaTCTTA
GT-GG-CG-C-A-GCTA-AC-GCGATCA-GT-CGACC-GCC-T--G-GGG-----AG-TA
CGGCC-GCAAGGTTAA-AACT-CACA-TGAAT-TG-A-C-GG-GGGC-CCGCAC-AA-GC
GGTGGA-GCAT-GTGGT-TTAATT-C-GAAGCAACGCGA-AGAA-CCT-TA-CCT-G-GC
CTTGA-CATG-CTGAG-AACTTTCCAGAGA---TGGATTGgtgcct--------------
------------------------------------------------------------
------------------------------------------------------------
------------------------------------------------------------
------------------------------------------------------------
------------------------------------------------------------
------------------------------------------------------------
----------------tcgggaaCTCAG-A-CA-CA-GGTGC-TGCATG-G-C-T-GTCG
T-CAGCTCGTGT-CG-TGAGATGT-TGGG-TTAAGTCCCGTAACG---AGC--GC--AAC
-CC-TTG-T-C-C-TT-AGTTACC-AGCAcct---cgggTG-GG-CACT-CTAAGG--AG
ACTGC-CGGTGACAA-ACCG-G--AG-G---A--A--GGTGG-GGA-TGACGT-CAAG-T
CATCATG-G--CCCT-TACGG-CC-AGGGCTACACAC-GT----GCTACA-ATGG-T--C
GGT-ACAAAGGG--TT-GC-CAAGC-CGCGAGG-TGGAGC-TAAT------CCC--ATAA
AACCG-AT-CGTAGTCCGG-ATCGCAGTC-TGCAAC-TCGACT-GC-GTG-AAGTCG-GA
ATC-GCTAG-TAATCGT-GAA-T-CA-GA-ATGT-CACG-GTGAA-T-ACGT-T-C-C-C
--G-GGC-CTT-GT-A-C-ACA--CCGC-CCGTC-ACA-C-CAT-GG-GAGT--------
------------------------------------------------------------
------------------------------------------------------------
------------------------------------------------------------
------------------------------------------------------------
------------------------------------------------------------
-----
>S001351053
------------------------------------------------------------
------------------------------------------------------------
--------G-G--C-A-GG---C-C-TAACACAT-G-C---AA-G-TC--GA-GCGgatg
aaggggct----------------------------------------------tgctcc
tggattcAGC--GGC-GGACGG-G-TGA-GT-A-A-TGCCTAGGA-ATCTG--C-CTGGT
-AGTG-GGG-GATA-AC-G--TCCG---G-A-AACGGG-C-GCTAAT-A-CCGC--A-TA
CG------------TC---C-TGAG-G---GA-----------GA-A-GTgggggatct-
------------------------tcggacctcACGCTATCAGATGAGCCTAGGT-CGGA
-TTAGCTAGTTGGTG-GGGTAAAG-GCCTAC-CAAGGCG-------ACG-ATCCGTAA--
C-TGGTCTGAGAGG--ATGATC-AG-TCA----C-ACTGGA-AC-TGAGACAC-G----G
T-C-----CAGA-CTCC-TACG-GGAGGC------A-GCAGTGG-GGAATA-TTGGACAA
TGGGG-GAA-AGCCTGATCCAGCC-ATGCC-GC-GTGTGTGAA-G--A---AG-GTC-TT
C-G-G--AT-TGT-AAA-GCA-C-T-T--TA-A-G-T-TGG-GA-GGAagggcagtaagt
t---aataccttgctgttTGACGTTACC-A-A-CA-GAATA-AG-CACC-GGCTAAC-TT
CGTGCcCAGC-AGCC-GC-GGTA-ATAC-GA-AG-GGTG-CAA-GCGT-TAT---CG-GA
AT-TACTGG-GCGTAAA-GCGC-GC-GT-AGGT-GG-T-TC-AGC-A-AGT-T-GGATGT
G-AAAT--C-C-CC---G-G-GCTC-AACC-TGG-GAAC-TG-CATC-C-A-AAACT-AC
-TG-A-GCT-AGAGTA-CGGTAGAGGG-T-GG-TGG-AAT-T-T-C-CTGT-GTAG-C-G
G-TG-A-AATG-CGTAGA-TATAG-G-A-AG-----------GA-ACACCA-G-TG-GCG
A-AG-GC-GA-CC-A-CCT--G--GACTG-A------TACTG-AC---ACT-G-AGGTGC
G-AAAGC-G-TGG-GGAGC-A-AACAGG-AT-TA-GAT-AC-CCTG-GTA---GTC-C-A
C-GC-C-GTAAACG-ATGT-CGACTAGCCGTTGGGAtcct----------tgagaTCTTA
GT-GG-CG-C-A-GCTA-AC-GCGATAA-GT-CGACC-GCC-T--G-GGG-----AG-TA
CGGGC-GCAAGGTTAA-AACT-CAAA-TGAAT-TG-A-C-GGgGGGC-CCGCAC-AA-GC
GGTGGA-GCAT-GTGGT-TTAATT-C-GAAGCAACGCGA-AGAA-CCT-TA-CCT-G-GC
CTTGA-CATG-CTGAG-AACTTTCCAGAGA---TGGATTGgtgcct--------------
------------------------------------------------------------
------------------------------------------------------------
------------------------------------------------------------
------------------------------------------------------------
------------------------------------------------------------
------------------------------------------------------------
----------------tcgggaaCTCAG-A-CA-CA-GGTGC-TGCATG-G-C-T-GTCG
T-CAGCTCGTGT-CG-TGAGATGT-TGGG-TTAAGTCCCGTAACG---AGC--GC--AAC
-CC-TTG-T-C-C-CT-AGTTACC-AGCAcct---cgggTG-GG-CACT-CTAAGG--AG
ACTGC-CGGTGACAA-ACCG-G--AG-G---A--G--GGTGG-GGA-TGACGT-CAAG-T
CATCATG-G--CCCT-TACGG-CC-AGGGCTACACAC-GT----GCTACA-ATGG-T--C
GGT-ACAAAGGG--TT-GC-CAAGC-CGCGAGG-TGGAGC-TAAT------CCC--ATAA
AACCG-AT-CGTAGTCCGG-ATCGCAGTC-TGCAAC-TCGACT-GC-GTG-AAGTCG-GA
ATC-GCTAG-TAATCGT-GAA-T-CA-GA-ATGT-CACG-GTGAA-T-ACGT-T-C-C-C
--G-GGC-CTT-GT-A-C-ACA--CCGC-CCGTC-ACA-C-CAT-GG-GAGTG-GGT-TG
CTC-C-A--G--AAA-T-A-G--ca-----------------------------------
---------------------aa-------------------------------------
------------------------------------------------------------
------------------------------------------------------------
------------------------------------------------------------
-----
>S003284068
------------------------------------------------------------
-------------------------------------------ATTG-A--AC-GCT--G
G----C--G-G--C-A-GG---C-C-TAACACAT-G-C---AA-G-TC--GA-GCGgatg
aagggagct---------------------------------------------tgctcc
tggattcAGC--GGC-GGACGG-G-TGA-GT-A-A-TGCCTAGGA-ATCTG--C-CTGGT
-AGTG-GGG-GATA-AC-G--TCCG---G-A-AACGGG-C-GCTAAT-A-CCGC--A-TA
CG------------TC---C-TGAG-G---GA-----------GAAA-GTgggggatct-
------------------------tcggacctcACGCTATCAGATGAGCCTAGGT-CGGA
-TTAGCTAGTTGGTG-GGGTAAAG-GCCTAC-CAAGGCG-------ACG-ATCCGTAA--
C-TGGTCTGAGAGG--ATGATC-AG-TCA----C-ACTGGA-AC-TGAGACAC-G----G
T-C-----CAGA-CTCC-TACG-GGAGGC------A-GCAGTGG-GGAATA-TTGGACAA
TGGGC-GAA-AGCCTGATCCAGCC-ATGCC-GC-GTGTGTGAA-G--A---AG-GTC-TT
C-G-G--AT-TGT-AAA-GCA-C-T-T--TA-A-G-T-TGG-GA-GGAagggcagtaagt
ta--ataccttgctgtttTGACGTTACC-A-A-CA-GAATA-AG-CACC-GGCTAAC-TT
CGTGC-CAGC-AGCC-GC-GGTA-ATAC-GA-AG-GGTG-CAA-GCGT-TAA-T-CG-GA
AT-TACTGG-GCGTAAA-GCGC-GC-GT-AGGT-GG-T-TC-AGC-A-AGT-T-GGATGT
G-AAAT--C-C-CC---G-G-GCTC-AACC-TGG-GAAC-TG-CATC-C-A-AAACT-AC
-TG-A-GCT-AGAGTA-CGGTAGAGGG-T-GG-TGG-AAT-T-T-C-CTGT-GTAG-C-G
G-TG-A-AATG-CGTAGA-TATAG-G-A-AG-----------GA-ACACCA-G-TG-GCG
A-AG-GC-GA-CC-A-CCT--G--GACTG-A------TACTG-AC---ACT-G-AGGTGC
G-AAAGC-G-TGG-GGAGC-A-AACAGG-AT-TA-GAT-AC-CCTG-GTA---GTC-C-A
C-GC-C-GTAAACG-ATGT-CGACTAGCCGTTGGGAtcct----------tgagaTCTTA
GT-GG-CG-C-A-GCTA-AC-GCGATAA-GT-CGACC-GCC-T--G-GGG-----AG-TA
CGGCC-GCAAGGTTAA-AACT-CAAA-TGAAT-TG-A-C-GG-GGGC-CCGCAC-AA-GC
GGTGGA-GCAT-GTGGT-TTAATT-C-GAAGCAACGCGA-AGAA-CCT-TA-CCT-GgGC
CTTGA-CATG-CTGAG-AACTTTCCAGAGA---TGGATTGgtgcct--------------
------------------------------------------------------------
------------------------------------------------------------
------------------------------------------------------------
------------------------------------------------------------
------------------------------------------------------------
------------------------------------------------------------
----------------tcgggaaCTCAG-A-CA-CA-GGTGC-TGCATG-G-C-T-GTCG
T-CAGCTCGTGT-CG-TGAGATGT-TGGG-TTAAGTCCCGTAACG---AGC--GC--AAC
-CC-TTG-T-C-C-TT-AGTTACC-AGCAcct---cgggTG-GG-CACT-CTAAGG--AG
ACTGC-CGGTGACAA-ACCG-G--AG-G---A--A--GGTGG-GGA-TGACGT-CAAG-T
CATCATG-G--CCCT-TACGG-CC-AGGGCTACACAC-GT----GCTACA-ATGG-T--C
GGT-ACAAAGGG--TT-GC-CAAGC-CGCGAGG-TGGAGC-TAAT------CCC--ATAA
AACCG-AT-CGTAGTCCGG-ATCGCAGTC-TGCAAC-TCGACT-GC-GTG-AAGTCG-GA
ATC-GCTAG-TAATCGT-GAA-T-CA-GA-ATGT-CACG-GTGAA-T-ACGT-T-C-C-C
--G-GGC-CTT-GT-A-C-ACA--CCGC-CCGTC-ACA-C-CAT-GG-GAGTG-GGT-TG
CTC-C-A--G--AAG-T-A-GCTagtctaaccg---------------------------
-------------caagggggacG----G-T-A-CC------------------------
------------------------------------------------------------
------------------------------------------------------------
------------------------------------------------------------
-----
>S001152224
--------------------------------------------------tcggctacC-
T-T--GTTACGA-GTT-T----GAT--C--ATG-G-C-TCA-GATTG-A--AC-GCT--G
G----C--G-G--C-A-GG---C-C-TAACACAT-G-C---AA-G-TC--GA-GCGgatg
aagggagct---------------------------------------------tgctcc
tggattcAGC--GGC-GGACGG-TgTGA-GT-A-A-TGCCTAGGA-ATCTG--C-CTGGT
-AGTG-GGG-GATG-AC-G--TCCG---G-A-AACGGG-C-GATAATgA-CCGC--A-TA
CG------------TC---C-G-AG-G---GA-----------GAAA-CTgggattc---
--------------------------ggacctcACGCTATCAGATGAGCCTAGGT-CGGA
-TTAGCTAGTTGGTG-GGGTAAAGtACCTAC-CAAGGCG-------ACGcATCTGTAAcc
-cTGGTCTGAGAGGccATGATC-A-cTCAacgtC-ACTGGA-AC-TGAGACAC-GgtttG
T-CaccggCAGT-CTCC-TACG-GGAGGCcacccgA-GCAGTGG-GGAATA-TTGGACAA
TGGGC-GAA-AGCGTGATCCAGCC-ATGCC-GC-CTGTGTGAC-G--AcacAG-GTC-TT
C-G-GcaAT-TGT-AAA-GCA-C-T-T--TA-A-G-T-TGG-GA-GGCcgagggcagtaa
gttaataccttgctgtttTCACGTTACC-A-A-CA-GAATAtAG-CACCgGGCTAAC-TT
CGTGC-CAGC-AGCC-GC-GGTA-ATCC-GA-AG-GGTG-CAA-GGGT-TAA-T-CG-GA
AT-TACTGG-GAGTAAA-GCGC-GC-GT-AGGT-GG-T-TC-AGC-A-AAT---GGATGT
G-AAAT--C-C-CC---G-G-GCTC-AACC-TCG-GAAC-TG-CATC-C-A-AAACT-AC
-TG-A-GCT-AGAGTA-CGGTAGACGG-T-GG-TGG-AAT-T-T-C-CTGT-GTAG-C-G
G-TG-A-AATG-CGTAGA-TATAG-G-A-AGacgaaaggtgtGA-ACACCA-G-TG-GCG
A-AG-GC-GA-CC-A-CCT--G--GACTG-A------TACTG-AC---ACT-G-AGGTGC
G-AAAGC-G-TGG-GGAGC-A-AACAGG-AT-TA-GAT-AC-CCTA-GTAcctGTC-C-A
C-GC-C-GTAAACG-ATGT-CGA-TAGCCGTTGGATcctt-----------gagaTCTTA
GT-GG-CG-C-A-GCTA-AC-GCGATAA-GT-CGACCg--C-T--G-GG------AG-TA
CGGCC-GCAAGGTTA--AACT-CAAA-TG-AT-TG-A-C-GG-GGGC-CCGCAC-AA-GC
GGTGGA-GCAT-GTGGT-TTAATT-C-GAAGCAACGCGA-AGAA-CCT-TA-CCT-G-GC
CTTGA-CATG-CTGAG-AACTTTCCAGAGA---TGGATTGgtgcct--------------
------------------------------------------------------------
------------------------------------------------------------
------------------------------------------------------------
------------------------------------------------------------
------------------------------------------------------------
------------------------------------------------------------
----------------tcgggaaCTCAG-A-CA-CA-GGTGC-TGCATG-G-C-T-GTCG
T-CAGCTCGTGT-CG-TGAGATGT-TGGG-TTAAGTCCCGTAACG---AGC--GC--AAC
-CC-TTG-T-C-C-TT-AGTTACC-AGCAcct---cgggTG-GG-CACT-CTAAGG--AG
ACTGC-CGGTGACAA-ACCG-G--AG-G---A--A--GGTGG-GGA-TGACGT-CAAG-T
CATCATG-G--CCCT-TACGG-CC-AGGGCTACACAC-GT----GCTACA-ATGG-T--C
GGT-ACAAAGGG--TT-GC-CAAGC-CGCGAGG-TGGAGC-TAAT------CCC--ATAA
AACCG-AT-CGTAGTCCGG-ATCGCAGTC-TGCAAC-TCGACT-GC-GTG-AAGTCG-GA
ATC-GCTAG-TAATCGT-GAA-T-CA-GA-ATGT-CACG-GTGAA-T-ACGT-T-C-C-C
--G-GGC-CTT-GT-A-C-ACA--CCGC-CCGTC-ACA-C-CAT-GG-GAGTG-GGT-TG
CTC-C-A--G--AA-------GTagctag-------------------------------
----------------tctaaccG----C-A-A---------------------------
------------------------------------------------------------
------------------------------------------------------------
------------------------------------------------------------
-----
>S002034277
------cgcgatgcatctagattagagtttgatcctggctcaggaagtcgtaacaaggT-
A-G--CCGTAGA-GTT-T----GAT--C--CTG-G-C-TCA-GATTG-A--AC-GCT--G
G----C--G-G--C-A-GG---C-C-TAACACAT-G-C---AA-G-TC--GA-GCGgatg
aagggagct---------------------------------------------tgctcc
tggattcAGC--GGC-GGACGG-G-TGA-GT-A-A-TGCCTAGGA-ATCTG--C-CTGGT
-AGTG-GGG-GATA-AC-G--TCCG---G-A-AACGGG-C-GCTAAT-A-CCGC--A-TA
CG------------TC---C-TGAG-G---GA-----------GAAA-GTgggggatct-
------------------------tcggacctcACGCTATCAGATGAGCCTAGGT-CGGA
-TTAGCTAGTTGGTG-GGGTAAAG-GCCTAC-CAAGGCG-------ACG-ATCCGTAA--
C-TGGTCTGAGAGG--ATGATC-AG-TCA----C-ACTGGA-AC-TGAGACAC-G----G
T-C-----CAGA-CTCC-TACG-GGAGGC------A-GCAGTGG-GGAATA-TTGGACAA
TGGGC-GAA-AGCCTGATCCAGCC-ATGCC-GC-GTGTGTGAA-G--A---AG-GTC-TT
C-G-G--AT-TGT-AAA-GCA-C-T-T--TA-A-G-T-TGG-GA-GGAagggcagtaagt
ta--ataccttgctgtttTGACGTTACC-A-A-CA-GAATA-AG-CACC-GGCTAAC-TT
CGTGC-CAGC-AGCC-GC-GGTA-ATAC-GA-AG-GGTG-CAA-GCGT-TAA-T-CG-GA
AT-TACTGG-GCGTAAA-GCGC-GC-GT-AGGT-GG-T-TC-AGC-A-AGT-T-GGATGT
G-AAAT--C-C-CC---G-G-GCTC-AACC-TGG-GAAC-TG-CATC-C-A-AAACT-AC
-TG-A-GCT-AGAGTA-CGGTAGAGGG-T-GG-TGG-AAT-T-T-C-CTGT-GTAC-C-G
G-TG-A-AATG-CGTAGA-TATAG-G-A-AG-----------GA-ACACCA-C-TG-GCG
A-AC-GC-CA-CC-A-CCT--G--GACTG-A------TACTG-AC---ACT-G-AGGTGC
G-AAAGC-G-TGG-GGAGC-A-AACAGG-AT-TA-GAT-AC-CCTG-GTA---GAC-C-A
C-GC-C-GTAAACG-ATGT-CGACTAGCCGTTGGGAtcct----------tgagaTCTTA
GT-GG-CG-C-A-GCTA-AC-GCGATAA-GT-CGACC-GCC-T--G-GGG-----AG-TA
CGGCC-GCAAGGTTAA-AACT-CAAA-TGAAT-TG-A-C-GG-GGGCcCCGCAC-AA-GC
GGTGGA-GCAT-GTGGT-TTAATT-C-GAAGCAACGCAA-AGAA-CCT-TA-CCC-G-GC
CTTGA-CATG-CTGAA-AACTTTCCAGAGA---TGGATTGgtgccg--------------
------------------------------------------------------------
------------------------------------------------------------
------------------------------------------------------------
------------------------------------------------------------
------------------------------------------------------------
------------------------------------------------------------
----------------tcgggaaCTCAG-A-CA-CA-GGTGC-TGCATG-G-C-T-GTCG
T-CAGCTCGTGT-CG-TGAGATGT-TGGG-TTAAGTCCCGTAACG---AGC--GC--AAC
-CC-TTG-T-C-C-TT-AGTTACC-AGCAcct---cgggTG-GG-CACT-CTAAGG--AG
ACTGC-CGGTGACAA-ACCG-G--AG-G---A--A--GGTGG-GGA-TGACGT-CAAG-T
CATCATG-G--CCCT-TACGG-CC-AGGGCTACACAC-GT----GCTACA-ATGG-T--C
GGT-ACAAAGGG--TT-GC-CAAGC-CGCGAGG-TGGAGC-TAAT------CCC--ATAA
AACCG-AT-CGTAGTCCGG-ATCGCAGTC-TGCAAC-TCGACT-GC-GTG-AAGTCG-GA
ATC-GCTAG-TAATCGT-GAA-T-CA-GA-ATGT-CACG-GTGAA-T-ACGT-T-C-C-C
--G-GGC-CTT-GT-A-C-ACA--CCGC-CCGTC-ACA-C-CAT-GG-GAGTG-GGT-TG
CTC-C-A--G--AAG-T-A-GCTagtctaaccg---------------------------
-------------caagggggacG----G-T-T-ACCA-C-GG-A-GT-GATT-C-AT-G
-A-C-TGG-GGT-G-AA-G-TC-G-TA-A-C-AA-GG-TAG--C-C-G-TA-G-------
-----------------TC-TG-A-GCC--AG---GATCAA----------actctacgg
ctaccttgttacgacttacggctaccttgttacgacttatcctgagccaggatcaaactc
taagt
>S000395211
------------------------------------------------------------
----------------------------------G-C-TCA-GGACG-A--AC-GCT--G
G----C--G-G--C-G-TG---C-C-TAATACAT-G-C---AA-G-TA--GA-ACGctga
aggaggagct-------------------------------------------tgcttct
ctggatgAGT--TGC-GAACGG-G-TGA-GT-A-A-CGCGTAGGTAACCTG--C-CTGGT
-AGCG-GGG-GATA-AC-T--ATTG---G-A-AACGAT-A-GCTAAT-A-CCGC--A-TA
AG---AGTAG--ATGT---T-GCAT-G---ACA-T-TTGCT-tAAAA-GGtgcaa-----
----------------------------ttgcaTCACTACCAGATGGACCTGCGT-TGTA
-TTAGCTAGTTGGTG-AGGTAACG-GCTCAC-CAAGGCA-------ACG-ATACATAG--
C-CGACCTGAGAGG--GTGATC-GG-CCA----C-ACTGGG-AC-TGAGACAC-G----G
C-C-----CAGA-CTCC-TACG-GGAGGC------A-GCAGTAG-GGAATC-TTCGGCAA
TGGAC-GGA-AGTCTGACCGAGCA-ACGCC-GC-GTGAGTGAA-G--A---AG-GTT-TT
C-G-G--AT-CGT-AAA-GCT-C-T-G--TT-G-T-A-AGA-GA-AGAacgagtgtgaga
gt-ggaaagttcacactgTGACGGTATC-T-T-AC-CAGAA-AG-GGAC-GGCTAAC-TA
CGTGC-CAGC-AGCC-GC-GGTA-ATAC-GT-AG-GTCC-CGA-GCGT-TGT-C-CG-GA
TT-TATTGG-GCGTAAA-GCGA-GC-GC-AGGC-GG-T-TA-GAT-A-AGT-C-TGAAGT
T-AAAG--G-C-TG---T-G-GCTT-AACC-ATA-GTAC--G-CTTT-G-G-AAACT-GT
-TT-A-ACT-TGAGTG-CAAGAGGGGA-G-AG-TGG-AAT-T-C-C-ATGT-GTAG-C-G
G-TG-A-AATG-CGTAGA-TATAT-G-G-AG-----------GA-ACACCG-G-TG-GCG
A-AA-GC-GG-CT-C-TCT--G--GCTTG-T------AACTG-AC---GCT-G-AGGCTC
G-AAAGC-G-TGG-GGAGC-A-AACAGG-AT-TA-GAT-AC-CCTG-GTA---GTC-C-A
C-GC-C-GTAAACG-ATGA-GTGCTAGGTGTTAGACccttt---------ccgggGTTTA
GT-GC-CG-C-A-GCTA-AC-GCATTAA-GC-ACTCC-GCC-T--G-GGG-----AG-TA
CGACC-GCAAGGTTGA-AACT-CAAA-GGAAT-TG-A-C-GG-GGGC-CCGCAC-AA-GC
GGTGGA-GCAT-GTGGT-TTAATT-C-GAAGCAACGCGA-AGAA-CCT-TA-CCA-G-GT
CTTGA-CATC-CCTCTgACCGCTCTAGAGA---TAGAGTTttcctt--------------
------------------------------------------------------------
------------------------------------------------------------
------------------------------------------------------------
------------------------------------------------------------
------------------------------------------------------------
------------------------------------------------------------
-----------------cgggacAGAGG-T-GA-CA-GGTGG-TGCATG-G-T-T-GTCG
T-CAGCTCGTGT-CG-TGAGATGT-TGGG-TTAAGTCCCGCAACG---AGC--GC--AAC
-CC-CTA-T-T-G-TT-AGTTGCC-ATCAttc----agtTG-GG-CACT-CTAGCG--AG
ACTGC-CGGTAATAA-ACCG-G--AG-G---A--A--GGTGG-GGA-TGACGT-CAAA-T
CATCATG-C--CCCT-TATGA-CC-TGGGCTACACAC-GT----GCTACA-ATGG-C--T
GGT-ACAACGAG--TC-GC-AAGCC-GGTGACG-GCAAGC-TAAT------CTC--TTAA
AGCCA-GT-CTCAGTTCGG-ATTGTAGGC-TGCAAC-TCGCCT-AC-ATG-AAGTCG-GA
ATC-GCTAG-TAATCGC-GGA-T-CA-GC-ACGC-CGCG-GTGAA-T-ACGT-T-C-C-C
--G-GGC-CTT-GT-A-C-ACA--CCGC-CCGTC-ACA-C-CAC-GA-GAGTT-TG----
------------------------------------------------------------
------------------------------------------------------------
------------------------------------------------------------
------------------------------------------------------------
------------------------------------------------------------
-----
>S000405651
------------------------------------------------------------
----------------------------------------A-GGACG-A--AC-GCT--G
G----C--G-G--C-G-TG---C-C-TAATACAT-G-C---AA-G-TA--GA-ACGctga
agagaggagct-----------------------------------------tgctcttc
ttggatgAGT--TGC-GAACGG-G-TGA-GT-A-A-CGCGTAGGTAACCTG--C-CTGGT
-AGCG-GGG-GATA-AC-T--ATTG---G-A-AACGAT-A-GCTAAT-A-CCGC--A-TA
AA---ATGGA--TTAT---C-GCAT-G---ATA-A-TCCAT-tGAAA-GGtgcaa-----
----------------------------atgcaTCACTACCAGATGGACCTGCGT-TGTA
-TTAGCTAGTTGGTG-GGGTAACG-GCTCAC-CAAGGCG-------ACG-ATACATAG--
C-CGACCTGAGAGG--GTGATC-GG-CCA----C-ACTGGG-AC-TGAGACAC-G----G
C-C-----CAGA-CTCC-TACG-GGAGGC------A-GCAGTAG-GGAATC-TTCGGCAA
TGGAC-GGA-AGTCTGACCGAGCA-ACGCC-GC-GTGAGTGAA-G--A---AG-GTT-TT
C-G-G--AT-CGT-AAA-GCT-C-T-G--TT-G-T-A-AGA-GA-AGAacgagtgtgaga
gt-ggaaagttcacactgTGACGGTATC-T-T-AC-CAGAA-AG-GGAC-GGCTAAC-TA
CGTGC-CAGC-AGCC-GC-GGTA-ATAC-GT-AG-GTCC-CGA-GCGT-TGT-C-CG-GA
TT-TATTGG-GCGTAAA-GCGA-GC-GC-AGGC-GG-T-TA-GAT-A-AGT-C-TGAAGT
T-AAAG--G-C-TG---T-G-GCTT-AACC-ATA-GTAC--G-CTTT-G-G-AAACT-GT
-TT-A-ACT-TGAGTG-CAAGAGGGGA-G-AG-TGG-AAT-T-C-C-ATGT-GTAG-C-G
G-TG-A-AATG-CGTAGA-TATAT-G-G-AG-----------GA-ACACCG-G-TG-GCG
A-AA-GC-GG-CT-C-TCT--G--GCTTG-T------AACTG-AC---GCT-G-AGGCTC
G-AAAGC-G-TGG-GGAGC-A-AACAGG-AT-TA-GAT-AC-CCTG-GTA---GTC-C-A
C-GC-C-GTAAACG-ATGA-GTGCTAGGTGTTAGACccttt---------ccgggGTTTA
GT-GC-CG-C-A-GCTA-AC-GCATTAA-GC-ACTCC-GCC-T--G-GGG-----AG-TA
CGACC-GCAAGGTTGA-AACT-CAAA-GGAAT-TG-A-C-GG-GGGC-CCGCAC-AA-GC
GGTGGA-GCAT-GTGGT-TTAATT-C-GAAGCAACGCGA-AGAA-CCT-TA-CCA-G-GT
CTTGA-CATC-CCTCTgATCGCTCTAGAGA---TAGAGTTttcctt--------------
------------------------------------------------------------
------------------------------------------------------------
------------------------------------------------------------
------------------------------------------------------------
------------------------------------------------------------
------------------------------------------------------------
-----------------cgggacAGAGG-T-GA-CA-GGTGG-TGCATG-G-T-T-GTCG
T-CAGCTCGTGT-CG-TGAGATGT-TGGG-TTAAGTCCCGCAACG---AGC--GC--AAC
-CC-CTA-T-T-G-TT-AGTTGCC-ATCAttt----agtTG-GG-CACT-CTAGCG--AG
ACTGC-CGGTAATAA-ACCG-G--AG-G---A--A--GGTGG-GGA-TGACGT-CAAA-T
CATCATG-C--CCCT-TATGA-CC-TGGGCTACACAC-GT----GCTACA-ATGG-C--T
GGT-ACAACGAG--TC-GC-AAGCC-GGTGACG-GCAAGC-TAAT------CTC--TTAA
AGCCA-GT-CTCAGTTCGG-ATTGTAGGC-TGCAAC-TCGCCT-AC-ATG-AAGTCG-GA
ATC-GCTAG-TAATCGC-GGA-T-CA-GC-ACGC-CGCG-GTGAA-T-ACGT-T-C-C-C
--G-GGC-CTT-GT-A-C-ACA--CCGC-CCGTC-ACA-C-CAC-GA-GAGTT-TGT-AA
CAC-C-C--G--AAG-T-C-GGTg------------------------------------
----------------------aG----G-T-A-ACC-----------------------
------------------------------------------------------------
------------------------------------------------------------
------------------------------------------------------------
-----
>S000405653
------------------------------------------------------------
----------------------------------------A-GGATG-A--AC-GCT--G
G----C--G-G--C-G-TG---C-C-TAATACAT-G-C---AA-G-TA--GA-ACGctga
agcttggtgct-----------------------------------------tgcaccga
gcggatgAGT--TGC-GAACGG-G-TGA-GT-A-A-CGCGTAGGTAACCTG--C-CTCTT
-AGCG-GGG-GATA-AC-T--ATTG---G-A-AACGAT-A-GCTAAT-A-CCGC--A-TA
AA---AGTCG--ATAT---C-GCAT-G---ATA-T-TGATT-tGAAA-GGtgcaa-----
----------------------------atgcaTCACTAAGAGATGGACCTGCGT-TGTA
-TTAGCTAGTTGGTG-AGGTAACG-GCTCAC-CAAGGCG-------ACG-ATACATAG--
C-CGACCTGAGAGG--GTGATC-GG-CCA----C-ACTGGG-AC-TGAGACAC-G----G
C-C-----CAGA-CTCC-TACG-GGAGGC------A-GCAGTAG-GGAATC-TTCGGCAA
TGGGG-GCA-ACCCTGACCGAGCA-ACGCC-GC-GTGAGTGAA-G--A---AG-GTT-TT
C-G-G--AT-CGT-AAA-GCT-C-T-G--TT-G-T-A-AGA-GA-AGAacgagtgtgaga
gt-ggaaagttcacactgTGACGGTAAC-T-T-AC-CAGAA-AG-GGAC-GGCTAAC-TA
CGTGC-CAGC-AGCC-GC-GGTA-ATAC-GT-AG-GTCC-CGA-GCGT-TAT-C-CG-GA
TT-TATTGG-GCGTAAA-GCGA-GC-GC-AGGC-GG-T-TA-GAT-A-AGT-C-TGAAGT
T-AAAG--G-C-TG---T-G-GCTT-AACC-ATA-GTAC--G-CTTT-G-G-AAACT-GT
-TT-A-ACT-TGAGTG-CAGAAGGGGA-G-AG-TGG-AAT-T-C-C-ATGT-GTAG-C-G
G-TG-A-AATG-CGTAGA-TATAT-G-G-AG-----------GA-ACACCG-G-TG-GCG
A-AA-GC-GG-CT-C-TCT--G--GTCTG-T------AACTG-AC---GCT-G-AGGCTC
G-AAAGC-G-TGG-GGAGC-A-AACAGG-AT-TA-GAT-AC-CCTG-GTA---GTC-C-A
C-GC-C-GTAAACG-ATGA-GTGCTAGGTGTTGGGTccttt---------ccgggACTCA
GT-GC-CG-C-A-GCTA-AC-GCATTAA-GC-ACTCC-GCC-T--G-GGG-----AG-TA
CGACC-GCAAGGTTGA-AACT-CAAA-GGAAT-TG-A-C-GG-GGGC-CCGCAC-AA-GC
GGTGGA-GCAT-GTGGT-TTAATT-C-GAAGCAACGCGA-AGAA-CCT-TA-CCA-G-GT
CTTGA-CATC-CCTCTgACCGCTCTAGAGA---TAGAGTTttcctt--------------
------------------------------------------------------------
------------------------------------------------------------
------------------------------------------------------------
------------------------------------------------------------
------------------------------------------------------------
------------------------------------------------------------
-----------------cgggacAGAGG-T-GA-CA-GGTGG-TGCATG-G-T-T-GTCG
T-CAGCTCGTGT-CG-TGAGATGT-TGGG-TTAAGTCCCGCAACG---AGC--GC--AAC
-CC-CTA-T-T-G-TT-AGTTGCC-ATCAttg----agtTG-GG-CACT-CTAGCG--AG
ACTGC-CGGTAATAA-ACCG-G--AG-G---A--A--GGTGG-GGA-TGACGT-CAAA-T
CATCATG-C--CCCT-TATGA-CC-TGGGCTACACAC-GT----GCTACA-ATGG-C--T
GGT-ACAACGAG--TC-GC-GAGTC-GGTGACG-GCAAGC-TAAT------CTC--TTAA
AGCCA-GT-CTCAGTTCGG-ATTGTAGGC-TGCAAC-TCGCCT-AC-ATG-AAGTCG-GA
ATC-GCTAG-TAATCGC-GGA-T-CA-GC-ACGT-CGCG-GTGAA-T-ACGT-T-C-C-C
--G-GGC-CTT-GT-A-C-ACA--CCGC-CCGTC-ACA-C-CAC-GA-GAGTT-TGT-AA
CAC-C-C--G--AAG-T-C-GGTg------------------------------------
----------------------aG----G-T-A-ACC-----------------------
------------------------------------------------------------
------------------------------------------------------------
------------------------------------------------------------
-----
>S000411908
------------------------------------------------------------
------TGGAGA-GTT-T----GAT--C--CTG-G-C-TCA-GGACG-A--AC-GCT--G
G----C--G-G--C-G-TG---C-C-TAATACAT-G-C---AA-G-TA--GA-ACGctga
aggaggagct-------------------------------------------tgcttct
ctggatgAGT--TGC-GAACGG-G-TGA-GT-A-A-CGCGTAGGTAACCTG--C-CTGGT
-AGCG-GGG-GATA-AC-T--ATTG---G-A-AACGAT-A-GCTAAT-A-CCGC--A-TA
AG---AGTAG--ATGT---T-GCAT-G---ACA-T-TTGCT-tAAAA-GGtgcaa-----
----------------------------ttgcaTCACTACCAGATGGACCTGCGT-TGTA
-TTAGCTAGTTGGTG-GGGTAACG-GCTCAC-CAAGGCG-------ACG-ATACATAG--
C-CGACCTGAGAGG--GTGATC-GG-CCA----C-ACTGGG-AC-TGAGACAC-G----G
C-C-----CAGA-CTCC-TACG-GGAGGC------A-GCAGTAG-GGAATC-TTCGGCAA
TGGAC-GGA-AGTCTGACCGAGCA-ACGCC-GC-GTGAGTGAA-G--A---AG-GTT-TT
C-G-G--AT-CGT-AAA-GCT-C-T-G--TT-G-T-A-AGA-GA-AGAacgagtgtgaga
gt-ggaaagttcacactgTGACGGTATC-T-T-AC-CAGAA-AG-GGAC-GGCTAAC-TA
CGTGC-CAGC-AGCC-GC-GGTA-ATAC-GT-AG-GTCC-CGA-GCGT-TGT-C-CG-GA
TT-TATTGG-GCGTAAA-GCGA-GC-GC-AGGC-GG-T-TA-GAT-A-AGT-C-TGAAGT
T-AAAG--G-C-TG---T-G-GCTT-AACC-ATA-GTAC--G-CTTT-G-G-AAACT-GT
-TT-A-ACT-TGAGTG-CAAGAGGGGA-G-AG-TGG-AAT-T-C-C-ATGT-GTAG-C-G
G-TG-A-AATG-CGTAGA-TATAT-G-G-AG-----------GA-ACACCG-G-TG-GCG
A-AA-GC-GG-CT-C-TCT--G--GCTTG-T------AACTG-AC---GCT-G-AGGCTC
G-AAAGC-G-TGG-GGAGC-A-AACAGG-AT-TA-GAT-AC-CCTG-GTA---GTC-C-A
C-GC-C-GTAAACG-ATGA-GTGCTAGGTGTTAGACccttt---------ccgggGTTTA
GT-GC-CG-C-A-GCTA-AC-GCATTAA-GC-ACTCC-GCC-T--G-GGG-----AG-TA
CGACC-GCAAGGTTGA-AACT-CAAA-GGAAT-TG-A-C-GG-GGGC-CCGCAC-AA-GC
GGTGGA-GCAT-GTGGT-TTAATT-C-GAAGCAACGCGA-AGAA-CCT-TA-CCA-G-GT
CTTGA-CATC-CCTCTgACCGCTCTAGAGA---TAGAGCTttcctt--------------
------------------------------------------------------------
------------------------------------------------------------
------------------------------------------------------------
------------------------------------------------------------
------------------------------------------------------------
------------------------------------------------------------
-----------------cgggacAGAGG-T-GA-CA-GGTGG-TGCATG-G-T-T-GTCG
T-CAGCTCGTGT-CG-TGAGATGT-TGGG-TTAAGTCCCGCAACG---AGC--GC--AAC
-CC-CTA-T-T-G-TT-AGTTGCC-ATCAttc----agtTG-GG-CACT-CTAGCG--AG
ACTGC-CGGTAATAA-ACCG-G--AG-G---A--A--GGTGG-GGA-TGACGT-CAAA-T
CATCATG-C--CCCT-TATGA-CC-TGGGCTACACAC-GT----GCTACA-ATGG-C--T
GGT-ACAACGAG--TC-GC-AAGCC-GGTGACG-GCAAGC-TAAT------CTC--TTAA
AGCCA-GT-CTCAGTTCGG-ATTGTAGGC-TGCAAC-TCGCCT-AC-ATG-AAGTCG-GA
ATC-GCTAG-TAATCGC-GGA-T-CA-GC-ACGC-CGCG-GTGAA-T-ACGT-T-C-C-C
--G-GGC-CTT-GT-A-C-ACA--CCGC-CCGTC-ACA-C-CAC-GA-GAGTT-TGT-AA
CAC-C-C--G--AAG-T-C-GGTgaggtaacct---------------------------
------------tttaggagccaG----C-C-G-CCTA-A-GG-T-GG-GATA-G-AT-G
-A-T-TGG-GGT-G-AA-G-TC-G-TA-A-C-AA-GG-TAG--C-C-G-TA-TC------
-GGA------A------GG-TG-C-GGC--TG---GATCAC-CT-CC-------------
------------------------------------------------------------
-----
>S000434331
------------------------------------------------------------
-------------------------------------------GACG-A--AC-GCT--G
G----C--G-G--C-G-TG---C-C-TAATACAT-G-C---AA-G-TA--GA-ACGctga
aggaggagct-------------------------------------------tgcttct
ctggatgAGT--TGC-GAACGG-G-TGA-GT-A-A-CGCGTAGGTAACCTG--C-CTGGT
-AGCG-GGG-GATA-AC-T--ATTG---G-A-AACGAT-A-GCTAAT-A-CCGC--A-TA
AT---AGCAG--TTRT---T-GCAT-G---ATA-A-CTGTT-tGAAA-GGtgcaa-----
----------------------------ttgcaCCACTACCAGATGGACCTGCGT-TGTA
-TTAGCTAGTTGGTG-GGGTAACG-GCTCAC-CAAGGCG-------ACG-ATACATAG--
C-CGACCTGAGAGG--GTGATC-GG-CCA----C-ACTGGG-AC-TGAGACAC-G----G
C-C-----CAGA-CTCC-TACG-GGAGGC------A-GCAGTAG-GGAATC-TTCGGCAA
TGGAC-GGA-AGTCTGACCGAGCA-ACGCC-GC-GTGAGTGAA-G--A---AG-GTT-TT
C-G-G--AT-CGT-AAA-GCT-C-T-G--TT-G-T-A-AGA-GA-AGAacgagtgtgaga
gt-ggaaagttcacactgTGACGGTATC-T-T-AC-CAGAA-AG-GGAC-GGCTAAC-TA
CGTGC-CAGC-AGCC-GC-GGTA-ATAC-GT-AG-GTCC-CGA-GCGT-TGT-C-CG-GA
TT-TATTGG-GCGTAAA-GCGA-GC-GC-AGGC-GG-T-TA-GAT-A-AGT-C-TGAAGT
T-AAAG--G-C-TG---T-G-GCTT-AACC-ATA-GTAC--G-CTTT-G-G-AAACT-GT
-TT-A-ACT-TGAGTG-CAAGAGGGGA-G-AG-TGG-AAT-T-C-C-ATGT-GTAG-C-G
G-TG-A-AATG-CGTAGA-TATAT-G-G-AG-----------GA-ACACCG-G-TG-GCG
A-AA-GC-GG-CT-C-TCT--G--GCTTG-T------AACTG-AC---GCT-G-AGGCTC
G-AAAGC-G-TGG-GGAGC-A-AACAGG-AT-TA-GAT-AC-CCTG-GTA---GTC-C-A
C-GC-C-GTAAACG-ATGA-GTGCTAGGTGTTAGACccttt---------ccgggGTTTA
GT-GC-CG-C-A-GCTA-AC-GCATTAA-GC-ACTCC-GCC-T--G-GGG-----AG-TA
CGACC-GCAAGGTTGA-AACT-CAAA-GGAAT-TG-A-C-GG-GGGC-CCGCAC-AA-GC
GGTGGA-GCAT-GTGGT-TTAATT-C-GAAGCAACGCGA-AGAA-CCT-TA-CCA-G-GT
CTTGA-CATC-CCTCTgACCGCTCTAGAGA---TAGAGCTttcctt--------------
------------------------------------------------------------
------------------------------------------------------------
------------------------------------------------------------
------------------------------------------------------------
------------------------------------------------------------
------------------------------------------------------------
-----------------cgggacAGAGG-T-GA-CA-GGTGG-TGCATG-G-T-T-GTCG
T-CAGCTCGTGT-CG-TGAGATGT-TGGG-TTAAGTCCCGCAACG---AGC--GC--AAC
-CC-CTA-T-T-G-TT-AGTTGCC-ATCAttc----agtTG-GG-CACT-CTAGCG--AG
ACTGC-CGGTAATAA-ACCG-G--AG-G---A--A--GGTGG-GGA-TGACGT-CAAA-T
CATCATG-C--CCCT-TATGA-CC-TGGGCTACACAC-GT----GCTACA-ATGG-C--T
GGT-ACAACGAG--TC-GC-AAGCC-GGTGACG-GCAAGC-TAAT------CTC--TTAA
AGCCA-GT-CTCAGTTCGG-ATTGTAGGC-TGCAAC-TCGCCT-AC-ATG-AAGTCG-GA
ATC-GCTAG-TAATCGC-GGA-T-CA-GC-ACGC-CGCG-GTGAA-T-ACGT-T-C-C-C
--G-GGC-CTT-GT-A-C-ACA--CCGC-CCGTC-ACA-C-CAC-GA-GAGTT-TGT-AA
CAC-C-C--G--AAG-T-C-GGTgaggtaacct---------------------------
------------tttaggagccaG----C-C-G-CCTA-A-GG-T-GG-GATA-G-AT-G
-A-T-TGG-GGT-G-AA-G-TC-G-TA-A-------------------------------
------------------------------------------------------------
------------------------------------------------------------
-----
>S000617862
-----------------------------------ccgccatgggcggccgcgggaaaT-
T-C--GATTAGA-GTT-T----GAT--T--CTG-G-C-TCA-GGACG-A--AC-GCT--G
G----C--G-G--C-G-TG---C-C-TAATACAT-G-C---AA-G-TA--GA-ACGctga
aggaggagct-------------------------------------------tgcttct
ctggatgAGT--TGC-GAACGG-G-TGA-GT-A-A-CGCGTAGGTAACCTG--C-CTGGT
-AGCG-GGG-GATA-AC-T--ATTG---G-A-AACGAT-A-GCTAAT-A-CCGC--A-TA
AC---AGTAG--ATGT---T-GCAT-G---ACA-T-TTGCT-tAAAA-GGtgcaa-----
----------------------------ttgcaTCACTACCAGATGGACCTGCGT-TGTA
-TTAGCTAGTTGGTG-GGGTAACG-GCTCAC-CAAGGCG-------ACG-ATACATAG--
C-CGACCTGAGAGG--GTGATC-GG-CCA----C-ACTGGG-AC-TGAGACAC-G----G
C-C-----CAGA-CTCC-TACG-GGAGGC------A-GCAGTAG-GGAATC-TTCGGCAA
TGGAC-GGA-AGTCTGACCGAGCA-ACGCC-GC-GTGAGTGAA-G--A---AG-GTT-TT
C-G-G--AT-CGT-AAA-GCT-C-T-G--TT-G-T-A-AGA-GA-AGAacaggtgtgaga
gt-ggaaagttcacactgTGACGGTATC-T-T-AC-CAGAA-AG-GGAC-GGCTAAC-TA
CGTGC-CAGC-AGCC-GC-GGTA-ATAC-GT-AG-GTCC-CGA-GCGT-TGT-C-CG-GA
TT-TATTGG-GCGTAAA-GCGA-GC-GC-AGGC-GG-T-TA-GAT-A-AGT-C-TGAAGT
T-AAAG--GcC-TG---T-G-GCTT-AACC-ATA-GTAC--G-CTTT-G-G-AAACT-GT
-TT-A-ACT-TGAGTGcCAAGAGGGGA-G-AG-TGG-AAT-T-C-C-ATGT-GTAG-C-G
G-TG-A-AATG-CGTAGA-TATAT-G-G-AG-----------GA-ACACCG-G-TG-GCG
A-AA-GC-GG-CT-C-TCT--G--GCTTG-T------AACTG-AC---GCT-G-AGGCTC
G-AAAGC-G-TGG-GGAGC-A-AACAGG-AT-TA-GAT-AC-CCTG-GTA---GTC-C-A
C-GC-C-GTAAACG-ATGA-GTGCTAGGTGTTAGACccttt---------ccgggGTTTA
GT-GC-CG-C-A-GCTA-AC-GCATTAA-GC-ACTCC-GCC-T--G-GGG-----AG-TA
CGACC-GCAAGGTTGA-AACT-CAAA-GGAAT-TG-A-C-GG-GGGC-CCGCAC-AA-GC
GGTGGA-GCAT-GTGGT-TTAATT-C-GAGGCAACGCGA-AGAA-CCT-TA-CCA-G-GT
CTTGA-CATC-CCTCTgACCGCTCTAGAGA---TAGAGTTttcctt--------------
------------------------------------------------------------
------------------------------------------------------------
------------------------------------------------------------
------------------------------------------------------------
------------------------------------------------------------
------------------------------------------------------------
-----------------cgggacAGAGG-T-GAcCA-GGTGG-TGCATG-G-T-T-GTCG
T-CAGCTCGTGT-CG-TGAGATGT-TGGG-TTAAGTCCCGCAACG---AGC--GC--AAC
-CC-CTA-T-T-G-TT-AGTTGCC-ATCAttt----agtTG-GG-CACT-CTAGCG--AG
ACTGC-CGGTAATAA-ACCG-G--AG-G---A--A--GGTGG-GGA-TGACGT-CAAA-T
CATCATG-C--CCCT-TATGA-CC-TGGGCTACACAC-GT----GCTACA-ATGG-C--T
GGT-ACAACGAG--TC-GC-AAGCC-GGTGACG-GCAAGC-TAAT------CTC--TTAA
AGCCA-GT-CTCAGTTCGG-ATTGTGGGC-TGCAAC-TCGCCT-AC-ATG-AAGTCG-GA
ATC-GCTAG-TAATCGC-GGA-T-CA-GC-ACGC-CGCG-GTGAA-T-ACGT-T-C-C-C
--G-GGC-CTT-GT-A-C-ACA--CCGC-CCGTC-ACA-C-CAC-GA-GAGTT-TGT-AA
CAC-C-C--G--AAG-T-C-GGTgaggtaacct---------------------------
------------tttaggagccaG----C-C-G-CCTA-A-GG-T-GG-GATA-G-AT-G
-A-T-TGG-GGT-G-AA-G-TC-G-TA-A-C-AA-GG-TAA--C-C-G-TA-AAtcacta
gTGA------At---tc-------------------------------------------
------------------------------------------------------------
-----
>S000711876
------------------------------------------------------------
--------------------------------------TCA--GACG-A--AC-GCT--G
G----C--G-G--C-G-TG---C---TAATACAT-G-C---AA-G-TA--GA-ACGctga
aggaggagct-------------------------------------------tgcttct
ccggatgAGT--TGC-GAACGG-G-TGA-GT-A-A-CGCGTAGGTAACCTG--C-CTGGT
-AGCG-GGG-GATA-AC-T--ATTG---G-A-AACGAT-A-GCTAAT-A-CCGC--A-TA
AG---AGTAG--ATGT---T-GCAT-G---ACA-T-TTGCT-tAAAA-GGtgcaa-----
----------------------------ttgcaTCACTACCAGATGGACCTGCGT-TGTA
-TTAGCTAGTTGGTG-GGGTAACG-GCTCAC-CAAGGCG-------ACG-ATACATAG--
C-CGACCTGAGAGG--GTGATC-GG-CCA----C-ACTGGG-AC-TGAGACAC-G----G
C-C-----CAGA-CTCC-TACG-GGAGGC------A-GCAGTAG-GGAATC-TTCGGCAA
TGGAC-GGA-AGTCTGACCGAGCA-ACGCC-GC-GTGAGTGAA-G--A---AG-GTT-TT
C-G-G--AT-CGT-AAA-GCT-C-T-G--TT-G-T-A-AGA-GA-AGAacgagtgtgaga
gt-ggaaagttcacactgTGACGGTATC-T-T-AC-CAGAA-AG-GGAC-GGCTAAC-TA
CGTGC-CAGC-AGCC-GC-GGTA-ATAC-GT-AG-GTCC-CGA-GCGT-TGT-C-CG-GA
TT-TATTGG-GCGTAAA-GCGA-GC-GC-AGGC-GG-T-TA-GAT-A-AGT-C-TGAAGT
T-AAAG--G-C-TG---T-G-GCTT-AACC-ATA-GTAC--G-CTTT-G-G-AAACT-GT
-TT-A-ACT-TGAGTG-CAAGAGGGGA-G-AG-TGG-AAT-T-C-C-ATGT-GTAG-C-G
G-TG-A-AATG-CGTAGA-TATAT-G-G-AG-----------GA-ACACCG-G-TG-GCG
A-AA-GC-GG-CT-C-TCT--G--GCTTG-T------AACTG-AC---GCT-G-AGGCTC
G-AAAGC-G-TGG-GGAGC-A-AACAGG-AT-TA-GAT-AC-CCTG-GTA---GTC-C-A
C-GC-C-GTAAACG-ATGA-GTGCTAGGTGTTAGACccttt---------ccgggGTTTA
GT-GC-CG-C-A-GCTA-AC-GCATTAA-GC-ACTCC-GCC-T--G-GGG-----AG-TA
CGACC-GCAAGGTTGA-AACT-CAAA-GGAAT-TG-A-C-GG-GGGC-CCGCAC-AA-GC
GGTGGA-GCAT-GTGGT-TTAATT-C-GAAGCAACGCGA-AGAA-CCT-TA-CCA-G-GT
CTTGA-CATC-CCTCTgACCGCTCTAGAGA---TAGAGTTttcctt--------------
------------------------------------------------------------
------------------------------------------------------------
------------------------------------------------------------
------------------------------------------------------------
------------------------------------------------------------
------------------------------------------------------------
-----------------cgggacAGAGG-T-GA-CA-GGTGG-TGCATG-G-T-T-GTCG
T-CAGCTCGTGT-CG-TGAGATGT-TGGG-TTAAGTCCCGCAACG---AGC--GC--AAC
-CC-CTA-T-T-G-TT-AGTTGCC-ATCAttt----agtTG-GG-CACT-CTAGCG--AG
ACTGC-CGGTAATAA-ACCG-G--AG-G---A--A--GGTGG-GGA-TGACGT-CAAA-T
CATCATG-C--CCCT-TATGA-CC-TGGGCTACACAC-GT----GCTACA-ATGG-C--T
GGT-ACAACGAG--TC-GC-AAGCC-GGTGACG-GCAAGC-TAAT------CTC--TTAA
AGCCA-GT-CTCAGTTCGG-ATTGTAGGC-TGCAAC-TCGCCT-AC-ATG-AAGTCG-GA
ATC-GCTAG-TAATCGC-GGA-T-CA-GC-ACGC-CGCG-GTGAA-T-ACGT-T-C-C-C
--G-GGC-CTT-GT-A-C-ACA--CCGC-CCGTC-ACA-C-CAC-GA-GAGTT-TGT-AA
CAC-C-C--G--AAG-T-C-GGTgaggtaacct---------------------------
------------tttaggagccaG----C-C-G-CC------------------------
------------------------------------------------------------
------------------------------------------------------------
------------------------------------------------------------
-----
>S002032973
------------------------------------------------------------
-------------GTT-T----GAT--C--CTG-G-C-TCA-GGACG-A--AC-GCT--G
G----C--G-G--C-G-TG---C-C-TAATACAT-G-C---AA-G-TA--GA-ACGctga
aggaggagct-------------------------------------------tgcttct
ctggatgAGT--TGC-GAACGG-G-TGA-GT-A-A-CGCGTAGGTAACCTG--C-CTGGT
-AGCG-GGG-GATA-AC-T--ATTG---G-A-AACGAT-A-GCTAAT-A-CCGC--A-TA
AG---AGTAG--ATGT---T-GCAT-G---ACA-T-TTACT-tAAAA-GGtgcaa-----
----------------------------ttgcaTCACTACCAGATGGACCTGCGT-TGTA
-TTAGCTAGTTGGTG-GGGTAACG-GCTCAC-CAAGGCG-------ACG-ATACATAG--
C-CGACCTGAGAGG--GTGATC-GG-CCA----C-ACTGGG-AC-TGAGACAC-G----G
C-C-----CAGA-CTCC-TACG-GGAGGC------A-GCAGTAG-GGAATC-TTCGGCAA
TGGAC-GGA-AGTCTGACCGAGCA-ACGCC-GC-GTGAGTGAA-G--A---AG-GTT-TT
C-G-G--AT-CGT-AAA-GCT-C-T-G--TT-G-T-A-AGA-GA-AGAacgagtgtgaga
gt-ggaaagttcacactgTGACGGTATC-T-T-AC-CAGAA-AG-GGAC-GGCTAAC-TA
CGTGC-CAGC-AGCC-GC-GGTA-ATAC-GT-AG-GTCC-CGA-GCGT-TGT-C-CG-GA
TT-TATTGG-GCGTAAA-GCGA-GC-GC-AGGC-GG-T-TA-GAT-A-AGT-C-TGAAGT
T-AAAG--G-C-TG---T-G-GCTT-AACC-ATA-GTAC--G-CTTT-G-G-AAACT-GT
-TT-A-ACT-TGAGTG-CAAGAGGGGA-G-AG-TGG-AAT-T-C-C-ATGT-GTAG-C-G
G-TG-A-AATG-CGTAGA-TATAT-G-G-AG-----------GA-ACACCG-G-TG-GCG
A-AA-GC-GG-CT-C-TCT--G--GCTTG-T------AACTG-AC---GCT-G-AGGCTC
G-AAAGC-G-TGG-GGAGC-A-AACAGG-AT-TA-GAT-AC-CCTG-GTA---GTC-C-A
C-GC-C-GTAAACG-ATGA-GTGCTAGGTGTTAGACccttt---------ccgggGTTTA
GT-GC-CG-C-A-GCTA-AC-GCATTAA-GC-ACTCC-GCC-T--G-GGG-----AG-TA
CGACC-GCAAGGTTGA-AACT-CAAA-GGAAT-TG-A-C-GG-GGGC-CCGCAC-AA-GC
GGTGGA-GCAT-GTGGT-TTAATT-C-GAAGCAACGCGA-AGAA-CCT-TA-CCA-G-GT
CTTGA-CATC-CCTCTgACCGCTCTAGAGA---TAGAGTTttcctt--------------
------------------------------------------------------------
------------------------------------------------------------
------------------------------------------------------------
------------------------------------------------------------
------------------------------------------------------------
------------------------------------------------------------
-----------------cgggacAGAGG-T-GA-CA-GGTGG-TGCATG-G-T-T-GTCG
T-CAGCTCGTGT-CG-TGAGATGT-TGGG-TTAAGTCCCGCAACG---AGC--GC--AAC
-CC-CTA-T-T-G-TT-AGTTGCC-ATCAttt----agtTG-GG-CACT-CTAGCG--AG
ACTGC-CGGTAATAA-ACCG-G--AG-G---A--A--GGTGG-GGA-TGACGT-CAAA-T
CATCATG-C--CCCT-TATGA-CC-TGGGCTACACAC-GT----GCTACA-ATGG-C--T
GGT-ACAACGAG--TC-GC-AAGCC-GGTGACG-GCAAGC-TAAT------CTC--TTAA
AGCCA-GT-CTCAGTTCGG-ATTGTAGGC-TGCAAC-TCGCCT-AC-ATG-AAGTCG-GA
ATC-GCTAG-TAATCGC-GGA-T-CA-GC-ACGC-CGCG-GTGAA-T-ACGT-T-C-C-C
--G-GGC-CTT-GT-A-C-ACA--CCGC-CCGTC-ACA-C-CAC-GA-GAGTT-TGT-AA
CAC-C-C--G--AAG-T-C-GGTgaggtaaccg---------------------------
-------------taaggagccaG----C-C-G-CCTA-A-GG-T-GG-GATA-G-AT-G
-A-T-TGG-GGT-G-AA-G-TC-G-TA-A-C-AA-GG-TAG--C-C-G-TA-TC------
-GGA------A------GG-TG-C-GGC--TG---GATCAC-CT-CC-TTTct-------
------------------------------------------------------------
-----
>S002034941
------------------------------------------------------------
------------------------------------------------------------
-----------------GG---C-C-TAATACAT-G-C---AA-G-TA--GA-ACGctga
aggaggagct-------------------------------------------tgcttct
ccggatgAGT--TGC-GAACGG-G-TGA-GT-A-A-CGCGTAGGTAACCTG--C-CTGGT
-AGCG-GGG-GATA-AC-T--ATTG---G-A-AACGAT-A-GCTAAT-A-CCGC--A-TA
AT---AGTAG--ATGT---T-GCAT-G---ACA-T-TTGCT-tAAAA-GGtgcaa-----
----------------------------ttgcaTCACTACCAGATGGACCTGCGT-TGTA
-TTAGCTAGTTGGTG-GGGTAACG-GCTCAC-CAAGGCG-------ACG-ATACATAG--
C-CGACCTGAGAGG--GTGATC-GG-CCA----C-ACTGGG-AC-TGAGACAC-G----G
C-C-----CAGA-CTCC-TACG-GGAGGC------A-GCAGTAG-GGAATC-TTCGGCAA
TGGAC-GGA-AGTCTGACCGAGCA-ACGCC-GC-GTGAGTGAA-G--A---AG-GTT-TT
C-G-G--AT-CGT-AAA-GCT-C-T-G--TT-G-T-A-AGA-GA-AGAacgagtgtgaga
gt-ggaaagttcacactgTGACGGTATC-T-T-AC-CAGAA-AG-GGAC-GGCTAAC-TA
CGTGC-CAGC-AGCC-GC-GGTA-ATAC-GT-AG-GTCC-CGA-GCGT-TGT-C-CG-GA
TT-TATTGG-GCGTAAA-GCGA-GC-GC-AGGC-GG-T-TA-GAT-A-AGT-C-TGAAGT
T-AAAG--G-C-TG---T-G-GCTT-AACC-ATA-GTAC--G-CTTT-G-G-AAACT-GT
-TT-A-ACT-TGAGTG-CAAGAGGGGA-G-AG-TGG-AAT-T-C-C-ATGT-GTAG-C-G
G-TG-A-AATG-CGTAGA-TATAT-G-G-AG-----------GA-ACACCG-G-TG-GCG
A-AA-GC-GG-CT-C-TCT--G--GCTTG-T------AACTG-AC---GCT-G-AGGCTC
G-AAAGC-G-TGG-GGAGC-A-AACAGG-AT-TA-GAT-AC-CCTG-GTA---GTC-C-A
C-GC-C-GTAAACG-ATGA-GTGCTAGGTGTTAGACccttt---------ccgggGTTTA
GT-GC-CG-C-A-GCTA-AC-GCATTAA-GC-ACTCC-GCC-T--G-GGG-----AG-TA
CGACC-GCAAGGTTGA-AACT-CAAA-GGAAT-TG-A-C-GG-GGGC-CCGCAC-AA-GC
GGTGGA-GCAT-GTGGT-TTAATT-C-GAAGCAACGCGA-AGAA-CCT-TA-CCA-G-GT
CTTGA-CATC-CCTCTgACCGCTCTAGAGA---TAGAGTTttcctt--------------
------------------------------------------------------------
------------------------------------------------------------
------------------------------------------------------------
------------------------------------------------------------
------------------------------------------------------------
------------------------------------------------------------
-----------------cgggacAGAGG-T-GA-CA-GGTGG-TGCATG-G-T-T-GTCG
T-CAGCTCGTGT-CG-TGAGATGT-TGGG-TTAAGTCCCGCAACG---AGC--GC--AAC
-CC-CTA-T-T-G-TT-AGTTGCC-ATCAttc----agtTG-GG-CACT-CTAGCG--AG
ACTGC-CGGTAATAA-ACCG-G--AG-G---A--A--GGTGG-GGA-TGACGT-CAAA-T
CATCATG-C--CCCT-TATGA-CC-TGGGCTACACAC-GT----GCTACA-ATGG-C--T
GGT-ACAACGAG--TC-GC-AAGCC-GGTGACG-GCAAGC-TAAT------CTC--TTAA
AGCCA-GT-CTCAGTTCGG-ATTGTAGGC-TGCAAC-TCGCCT-AC-ATG-AAGTCG-GA
ATC-GCTAG-TAATCGC-GGA-T-CA-GC-ACGC-CGCG-GTGAA-T-ACGT-T-C-C-C
--G-GGC-CTT-GT-A-C-ACA--CCGC-CCGTC-ACA-C-CAC-GA-GAGTT-TGT-AA
CAC-C-C--G--AAG-T-C-GGTgaggtaacct---------------------------
------------tttaggagccaG----C-C-G-CCTA-A-GG-T-GG-ATA--------
------------------------------------------------------------
------------------------------------------------------------
------------------------------------------------------------
-----
>S003222829
------------------------------------------------------------
----------GA-GTT-T----GAT--C--CTG-G-C-TCA-GGACG-A--AC-GCT--G
G----C--G-G--C-G-TG---C-C-TAATACAT-G-C---AA-G-TA--GA-ACGctga
aggaggagct-------------------------------------------tgctctt
ctggatgAGT--TGC-GAACGG-G-TGA-GT-A-A-CGCGTAGGTAACCTG--C-CTGGT
-AGTG-GGG-GATA-AC-T--ATTG---G-A-AACGAT-A-GCTAAT-A-CCGC--A-TA
AT---AACAG--TTGT---T-GCAT-G---ACA-A-CTGTT-tGAAA-GGtgcaa-----
----------------------------ttgcaTCACTACCAGATGGACCTGCGT-TGTA
-TTAGCTAGTTGGTG-GGGTAACG-GCTCAC-CAAGGCG-------ACG-ATACATAG--
C-CGACCTGAGAGG--GTGATC-GG-CCA----C-ACTGGG-AC-TGAGACAC-G----G
C-C-----CAGA-CTCC-TACG-GGAGGC------A-GCAGTAG-GGAATC-TTCGGCAA
TGGAC-GAA-AGTCTGACCGAGCA-ACGCC-GC-GTGAGTGAA-G--A---AG-GTT-TT
C-G-G--AT-CGT-AAA-GCT-C-T-G--TT-G-T-A-AGA-GA-AGAacgagtgtgaga
gt-ggaaagttcacactgTGACGGTATC-T-T-AC-CAGAA-AG-GGAC-GGCTAAC-TA
CGTGC-CAGC-AGCC-GC-GGTA-ATAC-GT-AG-GTCC-CGA-GCGT-TGT-C-CG-GA
TT-TATTGG-GCGTAAA-GCGA-GC-GC-AGGC-GG-T-TA-GAT-A-AGT-C-TGAAGT
T-AAAG--G-C-TG---T-G-GCTT-AACC-ATA-GTAC--G-CTTT-G-G-AAACT-GT
-TT-A-ACT-TGAGTG-CAAGAGGGGA-G-AG-TGG-AAT-T-C-C-ATGT-GTAG-C-G
G-TG-A-AATG-CGTAGA-TATAT-G-G-AG-----------GA-ACACCG-G-TG-GCG
A-AA-GC-GG-CT-C-TCT--G--GCTTG-T------AACTG-AC---GCT-G-AGGCTC
G-AAAGC-G-TGG-GGAGC-A-AACAGG-AT-TA-GAT-AC-CCTG-GTA---GTC-C-A
C-GC-C-GTAAACG-ATGA-GTGCTAGGTGTTAGACccttt---------ccgggGTTTA
GT-GC-CG-T-A-GCTA-AC-GCATTAA-GC-ACTCC-GCC-T--G-GGG-----AG-TA
CGACC-GCAAGGTTGA-AACT-CAAA-GGAAT-TG-A-C-GG-GGGC-CCGCAC-AA-GC
GGTGGA-GCAT-GTGGT-TTAATT-C-GAAGCAACGCGA-AGAA-CCT-TA-CCA-G-GT
CTTGA-CATC-CCTCTgACCGCTCTAGAGA---TAGAGTTttcctt--------------
------------------------------------------------------------
------------------------------------------------------------
------------------------------------------------------------
------------------------------------------------------------
------------------------------------------------------------
------------------------------------------------------------
-----------------cgggacAGAGG-T-GA-CA-GGTGG-TGCATG-G-T-T-GTCG
T-CAGCTCGTGT-CG-TGAGATGT-TGGG-TTAAGTCCCGCAACG---AGC--GC--AAC
-CC-CTA-T-T-G-TT-AGTTGCC-ATCAttt----agtTG-GG-CACT-CTAGCG--AG
ACTGC-CGGTAATAA-ACCG-G--AG-G---A--A--GGTGG-GGA-TGACGT-CAAA-T
CATCATG-C--CCCT-TATGA-CC-TGGGCTACACAC-GT----GCTACA-ATGG-C--T
GGT-ACAACGAG--TC-GC-AAGTC-GGTGACG-ACAAGC-TAAT------CTC--TTAA
AGCCA-GT-CTCAGTTCGG-ATTGTAGGC-TGCAAC-TCGCCT-AC-ATG-AAGTCG-GA
ATC-GCTAG-TAATCGC-GGA-T-CA-GC-ACGC-CGCG-GTGAA-T-ACGT-T-C-C-C
--G-GGC-CTT-GT-A-C-ACA--CCGC-CCGTC-ACA-C-CAC-GA-GAGTT-TGT-AA
CAC-C-C--G--AAG-T-C-GGTgaggtaaccg---------------------------
-------------taattagccaG----C-C-G-CCTA-A-GG-T-GG-GATA-G-AT-G
-A-T-TGG-GGT-G-AA-G-TC-G-TA-A-C-AA-GG-TAG--C----------------
------------------------------------------------------------
------------------------------------------------------------
-----
>S000000257
---------------------------------------------------------tT-
T-T--ATGGAGA-GTT-T----GAT--C--CTG-G-C-TCA-GGATG-A--AC-GCT--G
G----C--G-G--C-G-TG---C-C-TAATACAT-G-C---AA-G-TC--GA-GCGaacg
gacgagaagct-----------------------------------------tgcttctc
tgatgttAGC--GGC-GGACGG-G-TGA-GT-A-A-CACGTGGATAACCTA--C-CTATA
-AGAC-TGG-GATA-AC-T--TCGG---G-A-AACCGG-A-GCTAAT-A-CCGG--A-TA
AT---ATTTT--GAAC---C-GCAT-G---GTT-C-AAAAG-tGAAA-GAcggtc-----
---------------------------ttgctgTCACTTATAGATGGATCCGCGC-TGCA
-TTAGCTAGTTGGTA-AGGTAACG-GCTTAC-CAAGGCA-------ACG-ATACGTAG--
C-CGACCTGAGAGG--GTGATC-GG-CCA----C-ACTGGA-AC-TGAGACAC-G----G
T-C-----CAGA-CTCC-TACG-GGAGGC------A-GCAGTAG-GGAATC-TTCCGCAA
TGGGC-GAA-AGCCTGACGGAGCA-ACGCC-GC-GTGAGTGAT-G--A---AG-GTC-TT
C-G-G--AT-CGT-AAA-ACT-C-T-G--TT-A-T-T-AGG-GA-AGAacatatgtgtaa
gt--aactgtgcacatctTGACGGTACC-T-A-AT-CAGAA-AG-CCAC-GGCTAAC-TA
CGTGC-CAGC-AGCC-GC-GGTA-ATAC-GT-AG-GTGG-CAA-GCGT-TAT-C-CG-GA
AT-TATTGG-GCGTAAA-GCGC-GC-GT-AGGC-GG-T-TT-TTT-A-AGT-C-TGATGT
G-AAAG--C-C-CA---C-G-GCTC-AACC-GTG-GAGG-GT-CATT-G-G-AAACT-GG
-AA-A-ACT-TGAGTG-CAGAAGAGGA-A-AG-TGG-AAT-T-C-C-ATGT-GTAG-C-G
G-TG-A-AATG-CGCAGA-GATAT-G-G-AG-----------GA-ACACCA-G-TG-GCG
A-AG-GC-GA-CT-T-TCT--G--GTCTG-T------AACTG-AC---GCT-G-ATGTGC
G-AAAGC-G-TGG-GGATC-A-AACAGG-AT-TA-GAT-AC-CCTG-GTA---GTC-C-A
C-GC-C-GTAAACG-ATGA-GTGCTAAGTGTTAGGGggttt---------ccgccCCTTA
GT-GC-TG-C-A-GCTA-AC-GCATTAA-GC-ACTCC-GCC-T--G-GGG-----AG-TA
CGACC-GCAAGGTTGA-AACT-CAAA-GGAAT-TG-A-C-GG-GGAC-CCGCAC-AA-GC
GGTGGA-GCAT-GTGGT-TTAATT-C-GAAGCAACGCGA-AGAA-CCT-TA-CCA-A-AT
CTTGA-CATC-CTTTG-ACAACTCTAGAGA---TAGAGCCttcccct-------------
------------------------------------------------------------
------------------------------------------------------------
------------------------------------------------------------
------------------------------------------------------------
------------------------------------------------------------
------------------------------------------------------------
---------------tcgggggaCAAAG-T-GA-CA-GGTGG-TGCATG-G-T-T-GTCG
T-CAGCTCGTGT-CG-TGAGATGT-TGGG-TTAAGTCCCGCAACG---AGC--GC--AAC
-CC-TTA-A-G-C-TT-AGTTGCC-ATCAtta----agtTG-GG-CACT-CTAAGT--TG
ACTGC-CGGTGACAA-ACCG-G--AG-G---A--A--GGTGG-GGA-TGACGT-CAAA-T
CATCATG-C--CCCT-TATGA-TT-TGGGCTACACAC-GT----GCTACA-ATGG-A--C
AAT-ACAAAGGG--CA-GC-GAAAC-CGCGAGG-TCAAGC-AAAT------CCC--ATAA
AGTTG-TT-CTCAGTTCGG-ATTGTAGTC-TGCAAC-TCGACT-AC-ATG-AAGCTG-GA
ATC-GCTAG-TAATCGT-AGA-T-CA-GC-ATGC-TACG-GTGAA-T-ACGT-T-C-C-C
--G-GGT-ATT-GT-A-C-ACA--CCGC-CCGTC-ACA-C-CAC-GA-GAGTT-TGT-AA
CAC-C-C--G--AAG-C-C-GGTggagtaacct---------------------------
------------tttaggagctaG----C-C-G-TCGA-A-GG-T-GG-GACA-A-AT-G
-A-T-TGG-GGT-G-AA-G-TC-G-TA-A-C-AA-GG-TAG--C-C-G-TA-TC------
-GGA------A------GG-TG-C-GGC--TG---GATCAC-CT-CC-TTTct-------
------------------------------------------------------------
-----
>S000010068
------------------------------------------------------------
---------------------------------------------TG-A--AC-GCT--G
G----C--G-G--C-G-TG---C-C-TAATACAT-G-C---AA-G-TC--GA-GCGaacg
gacgagaagct-----------------------------------------tgcttctc
tgatgttAGC--GGC-GGACGG-G-TGA-GT-A-A-CACGTGGATAACCTA--C-CTATA
-AGAC-TGG-GATA-AC-T--TCGG---G-A-AACCGG-A-GCTAAT-A-CCGG--A-TA
AT---ATTTT--GAAC---C-GCAT-G---GTT-C-AAAAG-tGAAA-GAcggtc-----
---------------------------ttgctgTCACTTATAGATGGATCCGCGC-TGCA
-TTAGCTAGTTGGTA-AGGTAACG-GCTTAC-CAAGGCA-------ACG-ATGCATAG--
C-CGACCTGAGAGG--GTGATC-GG-CCA----C-ACTGGA-AC-TGAGACAC-G----G
T-C-----CAGA-CTCC-TACG-GGAGGC------A-GCAGTAG-GGAATC-TTCCGCAA
TGGGC-GAA-AGCCTGACGGAGCA-ACGCC-GC-GTGAGTGAT-G--A---AG-GTC-TT
C-G-G--AT-CGT-AAA-ACT-C-T-G--TT-A-T-T-AGG-GA-AGAacatatgtgtaa
gt--aactgtgcacatctTGACGGTACC-T-A-AT-CAGAA-AG-CCAC-GGCTAAC-TA
CGTGC-CAGC-AGCC-GC-GGTA-ATAC-GT-AG-GTGG-CAA-GCGT-TAT-C-CG-GA
AT-TATTGG-GCGTAAA-GCGC-GC-GT-AGGC-GG-T-TT-TTT-A-AGT-C-TGATGT
G-AAAG--C-C-CA---C-G-GCTC-AACC-GTG-GAGG-GT-CATT-G-G-AAACT-GG
-AA-A-ACT-TGAGTG-CAGAAGAGGA-A-AG-TGG-AAT-T-C-C-ATGT-GTAG-C-G
G-TG-A-AATG-CGCAGA-GATAT-G-G-AG-----------GA-ACACCA-G-TG-GCG
A-AG-GC-GA-CT-T-TCT--G--GTCTG-T------AACTG-AC---GCT-G-ATGTGC
G-AAAGC-G-TGG-GGATC-A-AACAGG-AT-TA-GAT-AC-CCTG-GTA---GTC-C-A
C-GC-C-GTAAACG-ATGA-GTGCTAAGTGTTAGGGggttt---------ccgccCCTTA
GT-GC-TG-C-A-GCTA-AC-GCATTAA-GC-ACTCC-GCC-T--G-GGG-----AG-TA
CGACC-GCAAGGTTGA-AACT-CAAA-GGAAT-TG-A-C-GG-GGAC-CCGCAC-AA-GC
G-TGGA-GCAT-GTGGT-TTAATT-C-GAAGCAACGCGA-AGAA-CCT-TA-CCA-A-AT
CTTGA-CATC-CTTTG-ACAACTCTAGAGA---TAGAGCCttcttc--------------
------------------------------------------------------------
------------------------------------------------------------
------------------------------------------------------------
------------------------------------------------------------
------------------------------------------------------------
------------------------------------------------------------
-----------------gggggaCAAAG-T-GA-CA-GGTGG-TGCATG-G-T-T-GTCG
T-CAGCTCGTGT-CG-TGAGATGT-TGGG-TTAAGTCCCGCAACG---AGC--GC--AAC
-CC-TTA-A-G-C-TT-AGTTGCC-ATCAtta----agtTG-GG-CACT-CTAAGT--TG
ACTGC-CGGTGACAA-ACCG-G--AG-G---A--A--GGTGG-GGA-TGACGT-CAAA-T
CATCATG-C--CCCT-TATGA-TT-TGGGCTACACAC-GT----GCTACA-ATGG-A--C
AAT-ACAAAGGG--CA-GC-GAAAC-CGCGAGG-TCAAGC-AAAT------CCC--ATAA
AGTTG-TT-CTCAGTTCGG-ATTGTAGTC-TGCAAC-TCGACT-AC-ATG-AAGCTG-GA
ATC-GCTAG-TAATCGT-AGA-T-CA-GC-ATGC-TACG-GTGAA-T-ACGT-T-C-C-C
--G-GGT-CTT-GT-A-C-ACA--CCGC-CCGTC-ACA-C-CAC-GAaGAGTT-TGT-AA
CAC-C-C--G--AAG-C-C-GGTggagtaac-----------------------------
--------------cttttaggaG----C-T-----------------------------
------------------------------------------------------------
------------------------------------------------------------
------------------------------------------------------------
-----
>S000387145
------------------------------------------------------------
------------------------------------------------------------
------------------------------------------A-G-TC--GA-GCGaacg
gacgagaagct-----------------------------------------ttcttctc
tgatgttAGC--GGC-GGACGG-G-TGA-GT-A-A-CACGTGGATAACCTA--C-CTATA
-AGAC-TGG-GATA-AC-T--TCGG---G-A-AACCGG-A-GCTAAT-A-CCGG--A-TA
AT---ATTTT--GAAC---C-GCAT-G---GTT-C-AAAAG-tGAAA-GAcggtc-----
---------------------------ttgctgTCACTTATAGATGGATCCGCGC-TGCA
-TTAGCTAGTTGGTA-AGGTAACG-GCTTAC-CAAGGCA-------ACG-ATGCATAG--
C-CGACCTGAGAGG--GTGATC-GG-C-A----C-ACTGGA-AC-TGAGACAC-G----G
T-C-----CAGA-CTCC-TACG-GGAGGC------A-GCAGTAG-GGAATC-TTCCGCAA
TGGGC-GAA-AGCCTGACGGAGCA-ACGCC-GC-GTGAGTGAT-G--A---AG-GTC-TT
C-G-G--AT-CGT-AAA-ACT-C-T-G--TT-A-T-T-AGG-GA-AGAacatatgtgtaa
gt--aactgtgcacatctTGACGGTACC-T-A-AT-CAGAA-AG-CCAC-GGCTAAC-TA
CGTGC-CAGC-AGCC-GC-GGTA-ATAC-GT-AG-GTGG-CAA-GCGT-TAT-C-CG-GA
AT-TATTGG-GCGTAAA-GCGC-GC-GT-AGGC-GG-T-TT-TTT-A-AGT-C-TGATGT
G-AAAG--C-C-CA---C-G-GCTC-AACC-GTG-GAGG-GT-CATT-G-G-AAACT-GG
-AA-A-ACT-TGAGTG-CAGAAGAGGA-A-AG-TGG-AAT-T-C-C-ATGT-GTAG-C-G
G-TG-A-AATG-CGCAGA-GATAT-G-G-AG-----------GA-ACACCA-G-TG-GCG
A-AG-GC-GA-CT-T-TCT--G--GTCTG-T------AACTG-AC---GCT-G-ATGTGC
G-AAAGC-G-TGG-GGATC-A-AACAGG-AT-TA-GAT-AC-CCTG-GTA---GTC-C-A
C-GC-C-GTAAACG-ATGA-GTGCTAAGTGTTAGGGggttt---------ccgccCCTTA
GT-GC-TG-C-A-GCTA-AC-GCATTAA-GC-ACTCC-GCC-T--G-GGG-----AG-TA
CGACC-GCAAGGTTGA-AACT-CAAA-GGAAT-TG-A-C-GG-GGAC-CCGCAC-AA-GC
GGTGGA-GCAT-GTGGT-TTAATT-C-GAAGCAACGCGA-AGAA-CCT-TA-CCA-A-AT
CTTGA-CATC-CTTTG-ACAACTCTAGAGA---TAGAGCCttcccct-------------
------------------------------------------------------------
------------------------------------------------------------
------------------------------------------------------------
------------------------------------------------------------
------------------------------------------------------------
------------------------------------------------------------
---------------tcgggggaCAAAG-T-GA-CA-GGTGG-TGCATG-G-T-T-GTCG
T-CAGCTCGTGT-CG-TGAGATGT-TGGG-TTAAGTCCCGCAACG---AGC--GC--AAC
-CC-TTA-A-G-C-TT-AGTTGCC-ATCAtta----agtTG-GG-CACT-CTAAGT--TG
ACTGC-CGGTGACAA-ACCG-G--AG-G---A--A--GGTGG-GGA-TGACGT-CAAA-T
CATCATG-C--CCCT-TATGA-TT-TGGGCTACACAC-GT----GCTACA-ATGG-A--C
AAT-ACAAAGGG--CA-GC-GAAAC-CGCGAGG-TCAAGC-AAAT------CCC--ATAA
AGTTG-TT-CTCAGTTCGG-ATTGTAGTC-TGCAAC-TCGACT-AC-ATG-AAGCTG-GA
ATC-GCTAG-TAATCGT-AGA-T-CA-GC-ATGC-TACG-GTGAA-T-ACGT-T-C-C-C
--G-GGT-CTT-GT-A-C-ACA--CCGC-CCGTC-ACA-C-CAC-GA-GAGTT-TGT-AA
CAC-C-C--G--AAG-C-C-GGTggagtaacct---------------------------
------------tttaggagctaG----C-C-G-TCGA-A-GG-T-GG-GACA-A-AT-G
-A-T-TGG-GGT-G-A--------------------------------------------
------------------------------------------------------------
------------------------------------------------------------
-----
>S000843230
------------------------------------------------------------
------------------------------------------------------------
-------------------------------------C---AT-T-AC--GA-GCGacgg
acgagaagct------------------------------------------tgcttctc
tgatgttAGC--GGC-GGACGG-G-TGA-GT-A-A-CACGTGGATAACCTA--C-CTATA
-AGAC-TGG-GATA-AC-T--TCGG---G-A-AACCGG-A-GCTAAT-A-CCGG--A-TA
AT---ATTTT--GAAC---C-GCAT-G---GTT-C-AAAAG-tGAAA-GAcggtc-----
---------------------------ttgctgTCACTTATAGATGGATCCGCGC-TGCA
-TTAGCTAGTTGGTA-AGGTAACG-GCTTAC-CAAGGCA-------ACG-ATGCATAG--
C-CGACCTGAGAGG--GTGATC-GG-CCA----C-ACTGGA-AC-TGAGACAC-G----G
T-C-----CAGA-CTCC-TACG-GGAGGC------A-GCAGTAG-GGAATC-TTCCGCAA
TGGGC-GAA-AGCCTGACGGAGCA-ACGCC-GC-GTGAGTGAT-G--A---AG-GTC-TT
C-G-G--AT-CGT-AAA-ACT-C-T-G--TT-A-T-T-AGG-GA-AGAacatatgtgtaa
gt--aactgtgcacatctTGACGGTACC-T-A-AT-CAGAA-AG-CCAC-GGCTAAC-TA
CGTGC-CAGC-AGCC-GC-GGTA-ATAC-GT-AG-GTGG-CAA-GCGT-TAT-C-CG-GA
AT-TATTGG-GCGTAAA-GCGC-GC-GT-AGGC-GG-T-TT-TTT-A-AGT-YtTGATGT
G-AAAAgcC-C-CA---C-G-GCTC-AACC-GTG-GAGG-GT-CATT-G-G-AAACT-GG
-AA-A-ACT-TGAGTG-CAGAAGAGGA-AaAG-TGG-AAT-T-C-C-ATGT-GTAG-C-G
G-TG-A-AATG-CGCAGA-GATAT-G-G-AG-----------GA-ACACCA-G-TG-GCG
A-AG-GC-GA-CT-T-TCT--G--GTCTG-T------AACTG-AC---GCT-G-ATGTGC
G-AAAGC-G-TGG-GGATC-A-AACAGG-AT-TA-GAT-AC-CCTG-GTA---GTC-C-A
C-GC-C-GTAAACG-ATGA-GTGCTAAGTGTTAGGGggttt---------ccgccCCTTA
GT-GC-TG-C-A-GCTA-AC-GCATTAA-GC-ACTCC-GCC-T--G-GGG-----AG-TA
CGACC-GCAAGGTTGA-AACT-CAAA-GGAAT-TG-A-C-GG-GGAC-CCGCAC-AA-GC
GGTGGA-GCAT-GTGGT-TTAATT-C-GAAGCAACGCGA-AGAA-CCT-TA-CCA-A-AT
CTTGA-CATC-CTTTG-ACAACTCTAGAGA---TAGAGCTttcccct-------------
------------------------------------------------------------
------------------------------------------------------------
------------------------------------------------------------
------------------------------------------------------------
------------------------------------------------------------
------------------------------------------------------------
---------------tcgggggaCAAAG-T-GA-CA-GGTGG-TGCATG-G-T-T-GTCG
T-CAGCTCGTGT-CG-TGAGATGT-TGGG-TTAAGTCCCGCAACG---AGC--GC--AAC
-CC-TTA-A-G-C-TT-AGTTGCC-ATCAtta----agtTG-GG-CACT-CTAAGT--TG
ACTGC-CGGTGACAA-ACCG-G--AG-G---A--A--GGTGG-GGA-TGACGT-CAAA-T
CATCATG-C--CCCT-TATGA-TT-TGGGCTACACAC-GT----GCTACA-ATGG-A--C
AAT-ACAAAGGG--CA-GC-GAAAC-CGCGAGG-TCAAGC-AAAT------CCC--ATAA
AGTTG-TT-CTCAGTTCGG-ATTGTAGTC-TGCAAC-TCGACT-AC-ATG-AAGCTG-GA
ATC-GCTAG-TAATCGT-AGA-T-CA-GC-ATGC-TACG-GTGAA-T-ACGT-T-C-C-C
--G-GGT-CTT-GT-A-C-ACA--CCGC-CCGTC-ACA-C-CAC-GA-GAGTT-TGT-AA
CAC-C-C--G--AAG-C-C-GGTggagtaac-----------------------------
--------------cttttaggaG----C-T-----------------------------
------------------------------------------------------------
------------------------------------------------------------
------------------------------------------------------------
-----
>S001153805
------------------------------------------------------------
------------------------------------------------------------
------------------------------ACAT-G-C---AA-G-TC--GA-GCGaacg
gacgagaagct-----------------------------------------tgcttctc
tgatgttAGC--GGC-GGACGG-G-TGA-GT-A-A-CACGTGGATAACCTA--C-CTATA
-AGAC-TGG-GATA-AC-T--TCGG---G-A-AACCGG-A-GCTAAT-A-CCGG--A-TA
AT---ATTTT--GAAC---C-GCAT-G---GTT-C-AAAAG-tGAAA-GAcggtc-----
---------------------------ttgctgTCACTTATAGATGGATCCGCGC-TGCA
-TTAGCTAGTTGGTA-AGGTAACG-GCTTAC-CAAGGCA-------ACG-ATGCATAG--
C-CCACCTGAGAGG--GTGATC-GG-CCA----C-ACTGGA-AC-TGAGACAC-G----G
T-C-----CAGA-CTCC-TACG-GGAGGC------A-GCAGTAG-GGAATC-TTCCGCAA
TGGGC-GAA-AGCCTGACGGAGCA-ACGCC-GC-GTGAGTGAT-G--A---AG-GTC-TT
C-G-G--AT-CGT-AAA-ACT-C-T-G--TT-A-T-T-AGG-GA-AGAacatatgtgtaa
gt--aactgtgcacatctTGACGGTACC-T-A-AT-CAGAA-AG-CCAC-GGCTAAC-TA
CGTGC-CAGC-AGCC-GC-GGTA-ATAC-GT-AG-GTGG-CAA-GCGT-TAT-C-CG-GA
AT-TATTGG-GCGTAAA-GCGC-GC-GT-AGGC-GG-T-TT-TTT-A-AGT-C-TGATGT
G-AAAG--C-C-CA---C-G-GCTC-AACC-GTG-GAGG-GT-CATT-G-G-AAACT-GG
-AA-A-ACT-TGAGTG-CAGAAGAGGA-A-AG-TGG-AAT-T-C-C-ATGT-GTAG-C-G
G-TG-A-AATG-CGCAGA-GATAT-G-G-AG-----------GA-ACACCA-G-TG-GCG
A-AS-GC-GA-CT-T-TCT--G--GTCTG-T------AACTG-AC---GCT-G-ATGTGC
G-AAAGC-G-TGG-GGATC-A-AACAGG-AT-TA-GAT-AC-CCTG-GTA---GTC-C-A
C-GC-C-GTAAACG-ATGA-GTGCTAAGTGTTAGGGggttt---------ccgccCCTTA
GT-GC-TG-C-A-GCTA-AC-GCATTAA-GC-ACTCC-GCC-T--G-GGG-----AG-TA
CGACC-GCAAGGTTGA-AACT-CAAA-GGAAT-TG-A-C-GG-GGAC-CCGCAC-AA-GC
GGTGGA-GCAT-GTGGT-TTAATT-C-GAAGCAACGCGA-AGAA-CCT-TA-CCA-A-AT
CTTGA-CATC-CTTTG-ACAACTCTAGAGA---TAGAGCTttcccct-------------
------------------------------------------------------------
------------------------------------------------------------
------------------------------------------------------------
------------------------------------------------------------
------------------------------------------------------------
------------------------------------------------------------
---------------tcgggggaCAAAG-T-GA-CA-GGTGG-TGCATG-G-T-T-GTCG
T-CAGCTCGTGT-CG-TGAGATGT-TGGG-TTAAGTCCCGCAACG---AGC--GC--AAC
-CC-TTA-A-G-C-TT-AGTTGCC-ATCAtta----agtTG-GG-CACT-CTAAGT--TG
ACTGC-CGGTGACAA-ACCG-G--AG-G---A--A--GGTGG-GGA-TGACGT-CAAA-T
CATCATG-C--CCCT-TATGA-TT-TGGGCTACACAC-GT----GCTACA-ATGG-A--C
AAT-ACAAAGGG--CA-GC-GAAAC-CGCGAGG-TCAAGC-AAAT------CCC--ATAA
AGTTG-TT-CTCAGTTCGG-ATTGTAGTC-TGCAAC-TCGACT-AC-ATG-AAGCTG-GA
ATC-GCTAG-TAATCGT-AGA-T-CA-GC-ATGC-TACG-GTGAA-T-ACGT-T-C-C-C
--G-GGT-CTT-GT-A-C-ACA--CCGC-CCGTC-ACA-C-CAC-GA-GAGTT-TGT-AA
CAC-C-C--G--AAG-C-C-GGTggagtaacct---------------------------
-------------ttaggagctaG----C-C-G-TCGA-A-GT-T-G-------------
------------------------------------------------------------
------------------------------------------------------------
------------------------------------------------------------
-----
>S001743366
---------------------------------------------------------tT-
T-T--ATGGAGA-GTT-T----GAT--C--CTG-G-C-TCA-GGATG-A--AC-GCT--G
G----C--G-G--C-G-TG---C-C-TAATACAT-G-C---AA-G-TC--GA-GCGaacg
gacgagaagct-----------------------------------------tgcttctc
tgatgttAGC--GGC-GGACGG-G-TGA-GT-A-A-CACGTGGATAACCTA--C-CTATA
-AGAC-TGG-GATA-AC-T--TCGG---G-A-AACCGG-A-GCTAAT-A-CCGG--A-TA
AT---ATTTT--GAAC---C-GCAT-G---GTT-C-AAAAG-tAAAA-GAcggtc-----
---------------------------ttgctgTCACTTATAGATGGATCCGCGC-TGCA
-TTAGCTAGTTGGTA-AGGTAACG-GCTTAC-CAAGGCA-------ACG-ATGCATAG--
C-CGACCTGAGAGG--GTGATC-GG-CCA----C-ACTGGA-AC-TGAGACAC-G----G
T-C-----CAGA-CTCC-TACG-GGAGGC------A-GCAGTAG-GGAATC-TTCCGCAA
TGGGC-GAA-AGCCTGACGGAGCA-ACGCC-GC-GTGAGTGAT-G--A---AG-GTC-TT
C-G-G--AT-CGT-AAA-ACT-C-T-G--TT-A-T-T-AGG-GA-AGAacatatgtgtaa
gt--aactgtgcacatctTGACGGTACC-T-A-AT-CAGAA-AG-CCAC-GGCTAAC-TA
CGTGC-CAGC-AGCC-GC-GGTA-ATAC-GT-AG-GTGG-CAA-GCGT-TAT-C-CG-GA
AT-TATTGG-GCGTAAA-GCGC-GC-GT-AGGC-GG-T-TT-TTT-A-AGT-C-TGATGT
G-AAAG--C-C-CA---C-G-GCTC-AACC-GTG-GAGG-GT-CATT-G-G-AAACT-GG
-AA-A-ACT-TGAGTG-CAGAAGAGGA-A-AG-TGG-AAT-T-C-C-ATGT-GTAG-C-G
G-TG-A-AATG-CGCAGA-GATAT-G-G-AG-----------GA-ACACCA-G-TG-GCG
A-AG-GC-GA-CT-T-TCT--G--GTCTG-T------AACTG-AC---GCT-G-ATGTGC
G-AAAGC-G-TGG-GGATC-A-AACAGG-AT-TA-GAT-AC-CCTG-GTA---GTC-C-A
C-GC-C-GTAAACA-ATGA-GTGCTAAGTGTTAGGGggttt---------ccgccCCTTA
GT-GC-TG-C-A-GCTA-AC-GCATTAA-GC-ACTCC-GCC-T--G-GGG-----AG-TA
CGACC-GCAAGGTTGA-AACT-CAAA-GGAAT-TG-A-C-GG-GGAC-CCGCAC-AA-GC
GGTGGA-GCAT-GTGGT-TTAATT-C-GAAGCAACGCGA-AGAA-CCT-TA-CCA-A-AT
CTTGA-CATC-CTTTG-ACAACTCTAGAGA---TAGAGCCttcccct-------------
------------------------------------------------------------
------------------------------------------------------------
------------------------------------------------------------
------------------------------------------------------------
------------------------------------------------------------
------------------------------------------------------------
---------------tcgggggaCAAAG-T-GA-CA-GGTGG-TGCATG-G-T-T-GTCG
T-CAGCTCGTGT-CG-TGAGATGT-TGGG-TTAAGTCCCGCAACG---AGC--GC--AAC
-CC-TTA-A-G-C-TT-AGTTGCC-ATCAtta----agtTG-GG-CACT-CTAAGT--TG
ACTGC-CGGTGACAA-ACCG-G--AG-G---A--A--GGTGG-GGA-TGACGT-CAAA-T
CATCATG-C--CCCT-TATGA-TT-TGGGCTACACAC-GT----GCTACA-ATGG-A--C
AAT-ACAAAGGG--CA-GC-GAAAC-CGCGAGG-TCAAGC-AAAT------CCC--ATAA
AGTTG-TT-CTCAGTTCGG-ATTGTAGTC-TGCAAC-TCGACT-AC-ATG-AAGCTG-GA
ATC-GCTAG-TAATCGT-AGA-T-CA-GC-ATGC-TACG-GTGAA-T-ACGT-T-C-C-C
--G-GGT-CTT-GT-A-C-ACA--CCGC-CCGTC-ACA-C-CAC-GA-GAGTT-TGT-AA
CAC-C-C--G--AAG-C-C-GGTggagtaacct---------------------------
------------tttaggagctaG----C-C-G-TCGA-A-GG-T-GG-GACA-A-AT-G
-A-T-TGG-GGT-G-AA-G-TC-G-TA-A-C-AA-GG-TAG--C-C-G-TA-TC------
-GGA------A------GG-TG-C-GGC--TG---GATCAC-CT-CC-TTTct-------
------------------------------------------------------------
-----
>S001744001
------------------------------------------------------------
---------AGA-GTT-T----GAT--C--CTG-G-C-TCA-GGATG-A--AC-GCT--G
G----C--G-G--C-G-TG---C-C-TAATACAT-G-C---AA-G-TC--GA-GCGaacg
gacgagaagct-----------------------------------------tgcttctc
tgatgttAGC--GGC-GGACGG-G-TGA-GT-A-A-CACGTGGATAACCTA--C-CTATA
-AGAC-TGG-GATA-AC-T--TCGG---G-A-AACCGG-A-GCTAAT-A-CCGG--A-TG
AT---ATTTT--GAAC---C-GCAT-G---GTT-C-AAAAG-tGAAA-GAcggtc-----
---------------------------ttgctgTCACTTATAGATGGATCCGCGC-TGCA
-TTAGCTAGTTGGTA-AGGTAACG-GCTTAC-CAAGGCA-------ACG-ATGCATAG--
C-CGACCTGAGAGG--GTGATC-GG-CCA----C-ACTGGA-AC-TGAGACAC-G----G
T-C-----CAGA-CTCC-TACG-GGAGGC------A-GCAGTAG-GGAATC-TTCCGCAA
TGGGC-GAA-AGCCTGACGGAGCA-ACGCC-GC-GTGAGTGAT-G--A---AG-GTC-TT
C-G-G--AT-CGT-AAA-ACT-C-T-G--TT-A-T-T-AGG-GA-AGAacatatgtgtaa
gt--aactgtgcacatctTGACGGTACC-T-A-AT-CAGAA-AG-CCAC-GGCTAAC-TA
CGTGC-CAGC-AGCC-GC-GGTA-ATAC-GT-AG-GTGG-CAA-GCGT-TAT-C-CG-GA
AT-TATTGG-GCGTAAA-GCGC-GC-GT-AGGC-GG-T-TT-TTT-A-AGT-C-TGATGT
G-AAAG--C-C-CA---C-G-GCTC-AACC-GTG-GAGG-GT-CATT-G-G-AAACT-GG
-AA-A-ACT-TGAGTG-CAGAAGAGGA-A-AG-TGG-AAT-T-C-C-ATGT-GTAG-C-G
G-TG-A-AATG-CGCAGA-GATAT-G-G-AG-----------GA-ACACCA-G-TG-GCG
A-AG-GC-GA-CT-T-TCT--G--GTCTG-T------AACTG-AC---GCT-G-ATGTGC
G-AAAGC-G-TGG-GGATC-A-AACAGG-AT-TA-GAT-AC-CCTG-GTA---GTC-C-A
C-GC-C-GTAAACG-ATGA-GTGCTAAGTGTTAGGGggttt---------ccgccCCTTA
GT-GC-TG-C-A-GCCA-AC-GCATTAA-GC-ACTCC-GCC-T--G-GGG-----AG-TA
CGACC-GCAAGGTTGA-AACT-CAAA-GGAAT-TG-A-C-GG-GGAC-CCGCAC-AA-GC
GGTGGA-GCAT-GTGGT-TTAATT-C-GAAGCAACGCGA-AGAA-CCT-TA-CCA-A-AT
CTTGA-CATC-CTTTG-ACAACTCTAGAGA---TAGAGCCttcccct-------------
------------------------------------------------------------
------------------------------------------------------------
------------------------------------------------------------
------------------------------------------------------------
------------------------------------------------------------
------------------------------------------------------------
---------------tcgggggaCAAAG-T-GA-CA-GGTGG-TGCATG-G-T-T-GTCG
T-CAGCTCGTGT-CG-TGAGATGT-TGGG-TTAAGTCCCGCAACG---AGC--GC--AAC
-CC-TTA-A-G-C-TT-AGTTGCC-ATCAtta----agtTG-GG-CACT-CTAAGT--TG
ACTGC-CGGTGACAA-ACCG-G--AG-G---A--A--GGTGG-GGA-TGACGT-CAAA-T
CATCATG-C--CCCT-TATGA-TT-TGGGCTACACAC-GT----GCTACA-ATGG-A--C
AAT-ACAAAGGG--CA-GC-GAAAC-CGCGAGG-TCAAGC-AAAT------CCC--ATAA
AGTTG-TT-CTCAGTTCGG-ATTGTAGTC-TGCAAC-TCGACT-AC-ATG-AAGCTG-GA
ATC-GCTAG-TAATCGT-AGA-T-CA-GC-ATGC-TACG-GTGAA-T-ACGT-T-C-C-C
--G-GGT-CTT-GT-A-C-ACA--CCGC-CCGTC-ACA-C-CAC-GA-GAGTT-TGT-AA
CAC-C-C--G--AAG-C-C-GGTggagtaacct---------------------------
------------tttaggagctaG----C-C-G-TCGA-A-GG-T-GG-GACA-A-AT-G
-A-T-TGG-GGT-G-AA-G-TC-G-TA-A-C-AA-GG-TAG--C-C-G-TA-TC------
-GGA------A------GG-TG-C-GGC--TG---GATCAC-CT----------------
------------------------------------------------------------
-----
>S002227077
------------------------------------------------------------
------------------------------------------------------------
------------------G---C-C-TAATACAT-G-C---AA-G-TC--GA-GCGaacg
gacgagaagct-----------------------------------------tgcttctc
tgatgttAGC--GGC-GGACGG-G-TGA-GT-A-A-CACGTGGATAACCTA--C-CTATA
-AGAC-TGG-GATA-AC-T--TCGG---G-A-AACCGG-A-GCTAAT-A-CCGG--A-TA
AT---ATTTT--GAAC---C-GCAT-G---GTT-C-AAAAG-tGAAA-GAcggtc-----
---------------------------ttgctgTCACTTATAGATGGATCCGCGC-TGCA
-TTAGCTAGTTGGTA-AGGTAACG-GCTTAC-CAAGGCA-------ACG-ATGCATAG--
C-CGACCTGAGAGG--GTGATC-GG-CCA----C-ACTGGA-AC-TGAGACAC-G----G
T-C-----CAGA-CTCC-TACG-GGAGGC------A-GCAGTAG-GGAATC-TTCCGCAA
TGGGC-GAA-AGCCTGACGGAGCA-ACGCC-GC-GTGAGTGAT-G--A---AG-GTC-TT
C-G-G--AT-CGT-AAA-ACT-C-T-G--TT-A-T-T-AGG-GA-AGAacatatgtgtaa
gt--aactgtgcacatctTGACGGTACC-T-A-AT-CAGAA-AG-CCAC-GGCTAAC-TA
CGTGC-CAGC-AGCC-GC-GGTA-ATAC-GT-AG-GTGG-CAA-GCGT-TAT-C-CG-GA
AT-TATTGG-GCGTAAA-GCGC-GC-GT-AGGC-GG-T-TT-TTT-A-AGT-C-TGATGT
G-AAAG--C-C-CA---C-G-GCTC-AACC-GTG-GAGG-GT-CATT-G-G-AAACT-GG
-AA-A-ACT-TGAGTG-CAGAAGAAGA-A-AG-TGG-AGT-T-C-C-ATGT-GTAG-C-G
G-TG-A-AATG-CGCAAA-GATAT-G-G-AG-----------GA-ACACCA-C-TG-GCG
--AG-GC-GA-CT-T-TCT--G--GTCTG-T------AACTG-AC---GCT-G-ATGTGC
G-AAAGC-G-TGG-GGATC-A-AACAGG-AT-TA-GAT-AC-CCTG-GTA---GTC-C-A
C-GC-C-GTAAACG-ATGA-GTGCTAAGTGTTAGGGggttt---------ccgccCCTTA
GT-GC-TG-C-A-GCTA-AC-GCATTAA-GC-ACTCC-GCC-T--G-GGG-----AG-TA
CGACC-GCAAGGTTGA-AACT-CAAA-GGAAT-TG-A-C-GG-GGAC-CCGCAC-AA-GC
GGTGGA-GCAT-GTGGT-TTAATT-C-GAAGCAACGCGA-AGAA-CCT-TA-CCA-A-AT
CTTGA-CATC-CTTTG-ACAACTCTAGAGA---TAGAGCCttcccct-------------
------------------------------------------------------------
------------------------------------------------------------
------------------------------------------------------------
------------------------------------------------------------
------------------------------------------------------------
------------------------------------------------------------
---------------tcgggggaCAAAG-T-GA-CA-GGTGG-TGCATG-G-T-T-GTCG
T-CAGCTCGTGT-CG-TGAGATGT-TGGG-TTAAGTCCCGCAACG---AGC--GC--AAC
-CC-TTA-A-G-C-TT-AGTTGCC-ATCAtta----agtTG-GG-CACT-CTAAGT--TG
ACTGC-CGGTGACAA-ACCG-G--AG-G---A--A--GGTGG-GGA-TGACGT-CAAA-T
CATCATG-C--CCCT-TATGA-TT-TGGGCTACACAC-GT----GCTACA-ATGG-A--C
AAT-ACAAAGGG--CA-GC-GAAAC-CGCGAGG-TCAAGC-AAAT------CCC--ATAA
AGTTG-TT-CTCAGTTCGG-ATTGTAGTC-TGCAAC-TCGACT-AC-ATG-AAGCTG-GA
ATC-GCTAG-TAATCGT-AGA-T-CA-GC-ATGC-TACG-GTGAA-T-ACGT-T-C-C-C
--G-GGT-CTT-GT-A-C-ACA--CCGC-CCGTC-ACA-C-CAC-GA-GAGTT-TGT-AA
CAC-C-C--G--AAG-C-C-GGTggagtaacct---------------------------
------------tttaggagctaG----C-C-G-TCGA-A-TG-T-GG-GACA-A-AT-G
-A-T-TGG-CGT-G-AA-G-TC--------------------------------------
------------------------------------------------------------
------------------------------------------------------------
-----
>S002915864
------------------------------------------------------------
------------------------------------------------------------
---------------------------------T-G-C---AA-G-TC--GA-GCGaacg
gacgagaagct-----------------------------------------tgcttctc
tgatgttAGC--GGC-GGACGG-G-TGA-GT-A-A-CACGTGGATAACCTA--C-CTATA
-AGAC-TGG-GATA-AC-T--TCGG---G-A-AACCGG-A-GCTAAT-A-CCGG--A-TA
AT---ATTTT--GAAC---C-GCAT-G---GTT-C-AAAAG-tGAAA-GAcggtc-----
---------------------------ttgctgTCACTTATAGATGGATCCGCGC-TGCA
-TTAGCTAGTTGGTA-AGGTAACG-GCTTAC-CAAGGCA-------ACG-ATGCATAG--
C-CGACCTGAGAGG--GTGATC-GG-CCA----C-ACTGGA-AC-TGAGACAC-G----G
T-C-----CAGA-CTCC-TACG-GGAGGC------A-GCAGTAG-GGAATC-TTCCGCAA
TGGGC-GAA-AGCCTGACGGAGCA-ACGCC-GC-GTGAGTGAT-G--A---AG-GTC-TT
C-G-G--AT-CGT-AAA-ACT-C-T-G--TT-A-T-T-AGG-GA-AGAacatatgtgtaa
gt--aactgtgcacatctTGACGGTACC-T-A-AT-CAGAA-AG-CCAC-GGCTAAC-TA
CGTGC-CAGC-ATCC-GC-GGTA-ATAC-GT-AG-GTGG-CAA-GCGT-TAT-C-CG-GA
AT-TATTGG-GCGTAAA-GCGC-GC-GT-AGGC-GG-T-TT-TTT-A-AGT-C-TGATGT
G-AAAG--C-C-CA---C-G-GCTC-AACC-GTG-GAGG-GT-CATT-G-G-AAACT-GG
-AA-A-ACT-TGAGTG-CAGAAGAGGA-A-AG-TGG-AAT-T-C-C-ATGT-GTAG-C-G
G-TG-A-AATG-CGCAGA-GATAT-G-G-AG-----------GA-ACACCA-G-TG-GCG
A-AG-GC-GA-CT-T-TCT--G--GTCTG-T------AACTG-AC---GCT-G-ATGTGC
G-GAAGC-G-TGG-GGATC-A-AACAGG-AT-TA-GAT-AC-CCTG-GTA---GTC-C-A
C-GCtC-GTAAACG-ATGA-GTGCTAAGTGTTAGGGggttt---------ccgccCCTTA
GT-GC-TG-C-A-GCTA-AC-GCATTAA-GC-ACTCC-GCC-T--G-GGG-----AG-TA
CGACC-GCAAGGTTGA-AACT-CAAA-GGAAT-TG-A-C-GG-GGAC-CCGCAC-AA-GC
GGTGGA-GCAT-GTGGT-TTAATT-C-GAAGCAACGCGA-AGAA-CCT-TA-CCA-A-AT
CTTGA-CATC-CTTTG-ACAACTCTAGAGA---TAGAGCTttcccct-------------
------------------------------------------------------------
------------------------------------------------------------
------------------------------------------------------------
------------------------------------------------------------
------------------------------------------------------------
------------------------------------------------------------
---------------tcgggggaCAAAG-T-GA-CA-GGTGG-TGCATG-G-T-T-GTCG
T-CAGCTCGTGT-CG-TGAGATGT-TGGG-TTAAGTCCCGCAACG---AGC--GC--AAC
-CCgTTA-A-GtC-TTcAGTTGCC-ATCAtta----agtTG-GG-CACT-CTAAGT--TG
ACTGC-CGGTGACAA-ACCG-G--AG-G---A--A--GGTGG-GGA-TGACGT-CAAA-T
CATCATG-C--CCCTcTATGA-TT-TGGGCTACACAC-GT----GCTACA-ATGG-A--C
AAT-ACAAAGGG--CA-GC-GAAAC-CGCGAGG-TCAAGC-AAAT------CCC--ATAA
AGTTG-TT-CTCAGTTCGG-ATTGTAGTCaTGCAAC-TCGACT-AC-ATGcAAGCTG-GA
ACC-GCTAG-TAATCGT-AGA-T-CA-GC-ATGC-TACG-GTGAA-T-ACGT-T-C-C-C
--G-GGT-CTT-GT-A-C-ACA--CCGC-CCGTC-ACA-C-CAC-GA-GAGTT-TGT-AA
CAC-C-C--G--AAG-CcA-GGTgga----------------------------------
--------------------gtaA----C-C-T---------------------------
------------------------------------------------------------
------------------------------------------------------------
------------------------------------------------------------
-----
>S002915866
------------------------------------------------------------
------------------------------------------------------------
--------------------------TAATACAT-G-C---AA-G-TC--GA-GCGaacg
gacgagaagct-----------------------------------------tgcttctc
tgatgttAGC--GGC-GGACGG-G-TGA-GT-A-A-CACGTGGATAACCTA--C-CTATA
-AGAC-TGG-GATA-AC-T--TCGG---G-A-AACCGG-A-GCTAAT-A-CCGG--A-TA
AT---ATTTT--GAAC---C-GCAT-G---GTT-C-AAAAG-tGAAA-GAcggtc-----
---------------------------ttgctgTCACTTATAGATGGATCCGCGC-TGCA
-TTAGCTAGTTGGTA-AGGTAACG-GCTTAC-CAAGGCA-------ACG-ATGCATAG--
C-CGACCTGAGAGG--GTGATC-GG-CCA----C-ACTGGA-AC-TGAGACAC-G----G
T-C-----CAGA-CTCC-TACG-GGAGGC------A-GCAGTAG-GGAATC-TTCCGCAA
TGGGC-GAA-AGCCTGACGGAGCA-ACGCC-GC-GTGAGTGAT-G--A---AG-GTC-TT
C-G-G--AT-CGT-AAA-ACT-C-T-G--TT-A-T-T-AGG-GA-AGAacatatgtgtaa
gt--aactgtgcacatctTGACGGTACC-T-A-AT-CAGAA-AG-CCAC-GGCTAAC-TA
CGTGC-CAGC-AGCC-GC-GGTA-ATAC-GT-AG-GTGG-CAA-GCGT-TAT-C-CG-GA
AT-TATTGG-GCGTAAA-GCGC-GC-GT-AGGC-GG-T-TT-TTT-A-AGT-C-TGATGT
G-AAAG--C-C-CA---C-G-GCTC-AACC-GTG-GAGG-GT-CATT-G-G-AAACT-GG
-AA-A-ACT-TGAGTG-CAGAAGAGGA-A-AG-TGG-AAC-T-C-C-ATGT-GTAG-C-G
G-TG-A-AATG-CGCAGA-GATAT-G-G-AG-----------GA-ACACCA-G-TG-GCG
A-AG-GC-GA-CT-T-TCT--G--GTCTG-T------AACTG-AC---GCT-G-ATGTGC
G-AAAGC-G-TGG-GGATC-A-AACAGG-AT-TA-GAT-AC-CCTG-GTA---GTC-C-A
C-GC-C-GTAAACG-ATGA-GTGCTAAGTGTTAGGGgggtt--------tccgccCCTTA
GT-GC-TG-C-A-GCTA-AC-GCATTAA-GC-ACTCC-GCC-T--G-GGG-----AG-TA
CGACC-GCAAGGTTGA-AACT-CAAA-GGAAT-TG-A-C-GG-GGAC-CCGCAC-AA-GC
GGTGGA-GCAT-GTGGT-TTAATT-C-GAAGCAACGCGA-AGAA-CCT-TA-CCA-A-AT
CTTGA-CATC-CTTTG-ACAACTCTAGAGA---TAGAGCTttcccct-------------
------------------------------------------------------------
------------------------------------------------------------
------------------------------------------------------------
------------------------------------------------------------
------------------------------------------------------------
------------------------------------------------------------
---------------tcgggggaCAAAG-T-GA-CA-GGTGG-TGCATG-G-T-T-GTCG
T-CAGCTCGTGT-CG-TGAGATGT-TGGG-TTAAGTCCCGCAACG---AGC--GC--AAC
-CC-TTA-A-G-C-TT-AGTTGCC-ATCAtta----agtTG-GG-CACT-CTAAGT--TG
ACTGC-CGGTGACAA-ACCG-G--AG-G---A--A--GGTGG-GGA-TGACGT-CAAA-T
CATCATG-C--CCCT-TATGA-TT-TGGGCTACACAC-GT----GCTACA-ATGG-A--C
AAT-ACAAAGGG--CA-GC-GAAAC-CGCGAGG-TCAAGC-AAAT------CCC--ATAA
AGTTG-TT-CTCAGTTCGG-ATTGTAGTC-TGCAAC-TCGACT-AC-ATG-AAGCTG-GA
ATC-GCTAG-TAATCGT-AGA-T-CA-GC-ATGC-TACG-GTGAA-T-ACGT-T-C-C-C
--G-GGT-CTT-GT-A-C-ACA--CCGC-CCGTC-ACA-C-CAC-GA-GAGTT-TGT-AA
CAC-C-C--G--AAG-C-C-GGTggagtaacca---------------------------
-------------tttggagctaG----C-C-G-TCGA-A--------------------
------------------------------------------------------------
------------------------------------------------------------
------------------------------------------------------------
-----
>S000394499
------------------------------------------------------------
-------ATAGA-GTT-T----GAT--C--CTG-G-C-TCA-GGACG-A--AC-GCT--G
G----C--G-G--C-G-TG---C-C-TAATACAT-G-C---AA-G-TA--GA-ACGctga
agagaggagct-----------------------------------------tgctcttc
ttggatgAGT--TGC-GAACGG-G-TGA-GT-A-A-CGCGTAGGTAACCTG--C-CTTGT
-AGCG-GGG-GATA-AC-T--ATTG---G-A-AACGAT-A-GCTAAT-A-CCGC--A-TA
AC---AATGG--ATGA---C-TCAT-G---TCA-T-TTATT-tGAAA-GGggcaa-----
----------------------------atgctCCACTACAAGATGGACCTGCGT-TGTA
-TTAGCTAGTAGGTG-AGGTAACG-GCTCAC-CTAGGCG-------ACG-ATACATAG--
C-CGACCTGAGAGG--GTGATC-GG-CCA----C-ACTGGG-AC-TGAGACAC-G----G
C-C-----CAGA-CTCC-TACG-GGAGGC------A-GCAGTAG-GGAATC-TTCGGCAA
TGGGG-GCA-ACCCTGACCGAGCA-ACGCC-GC-GTGAGTGAA-G--A---AG-GTT-TT
C-G-G--AT-CGT-AAA-GCT-C-T-G--TT-G-T-A-AGT-CA-AGAacgagtgtgaga
gt-ggaaagttcacactgTGACGGTAGC-T-T-AC-CAGAA-AG-GGAC-GGCTAAC-TA
CGTGC-CAGC-AGCC-GC-GGTA-ATAC-GT-AG-GTCC-CGA-GCGT-TGT-C-CG-GA
TT-TATTGG-GCGTAAA-GCGA-GC-GC-AGGC-GG-T-TT-GAT-A-AGT-C-TGAAGT
T-AAAG--G-C-TG---T-G-GCTC-AACC-ATA-GTTC--G-CTTT-G-G-AAACT-GT
-CA-A-ACT-TGAGTG-CAGAAGGGGA-G-AG-TGG-AAT-T-C-C-ATGT-GTAG-C-G
G-TG-A-AATG-CGTAGA-TATAT-G-G-AG-----------GA-ACACCG-G-TG-GCG
A-AA-GC-GG-CT-C-TCT--G--GTCTG-T------AACTG-AC---GCT-G-AGGCTC
G-AAAGC-G-TGG-GGAGC-G-AACAGG-AT-TA-GAT-AC-CCTG-GTA---GTC-C-A
C-GC-C-GTAAACG-ATGA-GTGCTAGGTGTTGGATccttt---------ccgggATTCA
GT-GC-CG-C-A-GCTA-AC-GCATTAA-GC-ACTCC-GCC-T--G-GGG-----AG-TA
CGACC-GCAAGGTTGA-AACT-CAAA-GGAAT-TG-A-C-GG-GGGC-CCGCAC-AA-GC
GGTGGA-GCAT-GTGGT-TTAATT-C-GAAGCAACGCGA-AGAA-CCT-TA-CCA-G-GT
CTTGA-CATC-CCGATgCTATTTCTAGAGA---TAGAAAGttactt--------------
------------------------------------------------------------
------------------------------------------------------------
------------------------------------------------------------
------------------------------------------------------------
------------------------------------------------------------
------------------------------------------------------------
-----------------cggtacATCGG-T-GA-CA-GGTGG-TGCATG-G-T-T-GTCG
T-CAGCTCGTGT-CG-TGAGATGT-TGGG-TTAAGTCCCGCAACG---AGC--GC--AAC
-CC-CTA-T-T-G-TT-AGTTGCC-ATCAttc----agtTG-GG-CACT-CTAGCG--AG
ACTGC-CGGTAATAA-ACCG-G--AG-G---A--A--GGTGG-GGA-TGACGT-CAAA-T
CATCATG-C--CCCT-TATGA-CC-TGGGCTACACAC-GT----GCTACA-ATGG-T--T
GGT-ACAACGAG--TT-GC-GAGTC-GGTGACG-GCAAGC-TAAT------CTC--TTAA
AGCCA-AT-CTCAGTTCGG-ATTGTAGGC-TGCAAC-TCGCCT-AC-ATG-AAGTCG-GA
ATC-GCTAG-TAATCGC-GGA-T-CA-GC-ACGC-CGCG-GTGAA-T-ACGT-T-C-C-C
--G-GGC-CTT-GT-A-C-ACA--CCGC-CCGTC-ACA-C-CAC-GA-GAGTT-TGT-AA
CAC-C-C--G--AAG-T-C-GGTgaggtaacct---------------------------
-------------tttggagccaG----C-C-G-CCTA-A-GG-T-GG-GATA-G-AT-G
-A-T-TGG-GGT-G-AA-G-TC-G-TA-A-C-AA-GG-TAG--C-C-G-TA-TC------
-GGA------A------GG-TG-C-GGC--TG---GATCAC-CT-CT-CTTaa-------
------------------------------------------------------------
-----
>S000400850
------------------------------------------------------------
--A--TGGGAGA-GTT-T----GAT--C--CTG-G-C-TCA-GGACG-A--AC-GCT--G
G----C--G-G--C-G-TG---C-C-TAATACAT-G-C---AA-G-TA--GA-ACGctga
agagaggagct-----------------------------------------tgctcttc
ttggatgAGT--TGC-GAACGG-G-TGA-GT-A-A-CGCGTAGGTAACCTG--C-CTTGT
-AGCG-GGG-GATA-AC-T--ATTG---G-A-AACGAT-A-GCTAAT-A-CCGC--A-TA
AC---AATGG--ATGA---C-ACAT-G---TCA-T-TTATT-tGAAA-GGggcaa-----
----------------------------ttgctCCACTACAAGATGGACCTGCGT-TGTA
-TTAGCTAGTAGGTG-AGGTAACG-GCTCAC-CTAGGCG-------ACG-ATACATAG--
C-CGACCTGAGAGG--GTGATC-GG-CCA----C-ACTGGG-AC-TGAGACAC-G----G
C-C-----CAGA-CTCC-TACG-GGAGGC------A-GCAGTAG-GGAATC-TTCGGCAA
TGGGG-GCA-ACCCTGACCGAGCA-ACGCC-GC-GTGAGTGAA-G--A---AG-GTT-TT
C-G-G--AT-CGT-AAA-GCT-C-T-G--TT-G-T-A-AGT-CA-AGAacgagtgtgaga
gt-ggaaagttcacactgTGACGGTAGC-T-T-AC-CAGAA-AG-GGAC-GGCTAAC-TA
CGTGC-CAGC-AGCC-GC-GGTA-ATAC-GT-AG-GTCC-CGA-GCGT-TGT-C-CG-GA
TT-TATTGG-GCGTAAA-GCGA-GC-GC-AGGC-GG-T-TT-GAT-A-AGT-C-TGAAGT
T-AAAG--G-C-TG---T-G-GCTC-AACC-ATA-GTTC--G-CTTT-G-G-AAACT-GT
-CA-A-ACT-TGAGTG-CAGAAGGGGA-G-AG-TGG-AAT-T-C-C-ATGT-GTAG-C-G
G-TG-A-AATG-CGTAGA-TATAT-G-G-AG-----------GA-ACACCG-G-TG-GCG
A-AA-GC-GG-CT-C-TCT--G--GTCTG-T------AACTG-AC---GCT-G-AGGCTC
G-AAAGC-G-TGG-GGAGC-G-AACAGG-AT-TA-GAT-AC-CCTG-GTA---GTC-C-A
C-GC-C-GTAAACG-ATGA-GTGCTAGGTGTTGGATccttt---------ccgggATTCA
GT-GC-CG-C-A-GCTA-AC-GCATTAA-GC-ACTCC-GCC-T--G-GGG-----AG-TA
CGACC-GCAAGGTTGA-AACT-CAAA-GGAAT-TG-A-C-GG-GGGC-CCGCAC-AA-GC
GGTGGA-GCAT-GTGGT-TTAATT-C-GAAGCAACGCGA-AGAA-CCT-TA-CCA-G-GT
CTTGA-CATC-CCGATgCTATTTCTAGAGA---TAGAAAGttactt--------------
------------------------------------------------------------
------------------------------------------------------------
------------------------------------------------------------
------------------------------------------------------------
------------------------------------------------------------
------------------------------------------------------------
-----------------cggtacATCGG-T-GA-CA-GGTGG-TGCATG-G-T-T-GTCG
T-CAGCTCGTGT-CG-TGAGATGT-TGGG-TTAAGTCCCGCAACG---AGC--GC--AAC
-CC-CTA-T-T-G-TT-AGTTGCC-ATCAttc----agtTG-GG-CACT-CTAGCG--AG
ACTGC-CGGTAATAA-ACCG-G--AG-G---A--A--GGTGG-GGA-TGACGT-CAAA-T
CATCATG-C--CCCT-TATGA-CC-TGGGCTACACAC-GT----GCTACA-ATGG-T--T
GGT-ACAACGAG--TT-GC-GAGTC-GGTGACG-GCAAGC-TAAT------CTC--TTAA
AGCCA-AT-CTCAGTTCGG-ATTGTAGGC-TGCAAC-TCGCCT-AC-ATG-AAGTCG-GA
ATC-GCTAG-TAATCGC-GGA-T-CA-GC-ACGC-CGCG-GTGAA-T-ACGT-T-C-C-C
--G-GGC-CTT-GT-A-C-ACA--CCGC-CCGTC-ACA-C-CAC-GA-GAGTT-TGT-AA
CAC-C-C--G--AAG-T-C-GGTgaggtaacct---------------------------
-------------tttggagccaG----C-C-G-CCTA-A-GG-T-GG-GATA-G-AT-G
-A-T-TGG-GGT-G-AA-G-TC-G-TA-A-C-AA-GG-TAG--C-C-G-TA-TC------
-GGA------A------GG-TG-C-GGC--TG---GATCAC-TC-CC-TTA---------
------------------------------------------------------------
-----
>S000617861
------------------------------------ccgccatggcggccgcgggaatT-
C-G--ATTA-GA-GTT-T----GAT--C--ATG-G-C-TCA-GGACG-A--AC-GCT--G
G----C--G-G--C-G-TG---C-C-TAATACAT-G-C---AA-G-TA--GA-ACGctga
agagaggagct-----------------------------------------tgctcttc
ttggatgAGT--TGC-GAACGG-G-TGA-GT-A-A-CGCGTAGGTAACCTG--C-CTTGT
-AGCG-GGG-GATA-AC-T--ATTG---G-A-AACGAT-A-GCTAAT-A-CCGC--A-TA
AC---AATGG--ATGA---C-ACAT-G---TCA-T-TTATT-tGAAA-GGggcaa-----
----------------------------ttgctCCACTACAAGATGGACCTGCGT-TGTA
-TTAGCTAGTAGGTG-AGGTAACG-GCTCAC-CTAGGCG-------ACG-ATACATAG--
C-CGACCTGAGAGG--GTGATC-GG-CCA----C-ACTGGG-AC-TGAGACAC-G----G
C-C-----CAGA-CTCC-TACG-GGAGGC------A-GCAGTAG-GGAATC-TTCGGCAA
TGGGG-GCA-ACCCTGACCGAGCA-ACGCC-GC-GTGAGTGAA-G--A---AG-GTT-TT
C-G-G--AT-CGT-AAA-GCT-C-T-G--TT-G-T-A-AGT-CA-AGAacgagtgtgaga
gt-ggaaaactcacactgTGACGGTAGC-T-T-AC-CAGAA-AG-GGAC-GGCTAAC-TA
CGTGC-CAGC-AGCC-GC-GGTA-ATAC-GT-AG-GTCC-CGA-GCGT-TGT-C-CG-GA
TT-TATTGG-GCGTAAA-GCGA-GC-GC-AGGC-GG-T-TT-GAT-A-AGT-C-TGAAGT
T-AAAG--G-C-TG---T-G-GCTC-AACC-ATA-GTTC--G-CTTT-G-G-AAACT-GT
-CA-A-ACT-TGAGTG-CAGAAG-GGA-G-AG-TGG-AAT-T-C-C-ATGT-GTAG-C-G
G-TG-A-AATG-CGTAGA-TATAT-G-G-AG-----------GA-ACACCG-G-TG-GCG
A-AA-GC-GG-CT-C-TCT--G--GTCTG-T------AACTG-AC---GCT-G-AGGCTC
G-AAAGC-G-TGG-GGAGC-G-AACAGG-AT-TA-GAT-AC-CCTG-GTA---GTC-C-A
C-GC-C-GTAAACG-ATGA-GTGCTAGGTGTTGGATccttt---------ccgggATTCA
GT-GC-CG-C-A-GCTA-AC-GCATTAA-GC-ACTCC-GCC-T--G-GGG-----AG-TA
CGACC-GCAAGGTTGA-AGCT-CAAA-GGAAT-TG-A-C-GG-GGGC-CCGCAC-AA-GC
GGTGGA-GCAT-GTGGT-TTAATT-C-GAAGCAACGCGA-AGAA-CCT-TA-CCA-G-GT
CTTGA-CATC-CCGATgCTATTTCTAGAGA---TAGAAAGttactt--------------
------------------------------------------------------------
------------------------------------------------------------
------------------------------------------------------------
------------------------------------------------------------
------------------------------------------------------------
------------------------------------------------------------
-----------------cggtacATCGG-T-GA-CA-GGTGG-TGCATG-G-T-T-GTCG
T-CAGCTCGTGT-CG-TGAGATGT-TGGG-TTAAGTCCCGCAACG---AGC--GC--AAC
-CC-CTA-T-T-G-TT-AGTTGCC-ATCAttc----agtTG-GG-CACT-CTAGCG--AG
ACTGC-CGGTAATAA-ACCG-G--AG-G---A--A--GGTGG-GGA-TGACGT-CAAA-T
CATCATG-C--CCCT-TATGA-CC-TGGGCTACACAC-GT----GCTACA-ATGG-T--T
GGT-ACAACGAG--TT-GC-GAGTC-GGTGACG-GCAAGC-TAAC------CTC--TTAA
AGCCA-AT-CTCAGTTCGG-ATTGTAGGC-TGCAAC-TCGCCT-AC-ATG-AAGTCG-GA
ATC-GCTAG-TAATCGC-GGA-T-CA-GC-ACGC-CGCG-GTGAA-T-ACGT-T-C-C-C
--G-GGC-CTT-GT-A-C-ACA--CCGC-CCGTC-ACA-C-CAC-GA-GAGTT-TGT-AA
CAC-C-C--G--AAG-T-C-GGTgaggtaacct---------------------------
-------------tttggagccaG----C-C-G-CCTA-A-GG-T-GG-GATA-G-AT-G
-A-T-TGG-GGT-G-AA-G-TC-G-TA-A-C-AA-GG-TA--------------------
----------A--------------CCG--TA---AATCAC----------tagtgaatt
cgcggccgcctgcaggtcgaccatatgggagagtcccaacgcgtgag-------------
-----
>S000617893
-----------------------------------------gaattcactagtgatta--
----------GA-GTT-T----GAT--T--ATG-G-C-TCA-GGACG-A--AC-GCT--G
G----C--G-G--C-G-TG---C-C-TAATACAT-G-C---AA-G-TA--GA-ACGctga
agagaggagct-----------------------------------------tgctcttc
ttggatgAGT--TGC-GAACGG-G-TGA-GT-A-A-CGCGTAGGTAACCTG--C-CTTGT
-AGCG-GGG-GATA-AC-T--ATTG---G-A-AACGAT-A-GCTAAT-A-CCGC--A-TA
AC---AATGG--ATGA---C-ACAT-G---TCA-T-TTATT-tGAAA-GGggcaa-----
----------------------------ttgctCCACTACAAGATGGACCTGCGT-TGTA
-TTAGCTAGTAGGTG-AGGTAACG-GCTCAC-CTAGGCG-------ACG-ATACATAG--
C-CGACCTGAGAGG--GTGATC-GG-CCA----C-ACTGGG-AC-TGAGACAC-G----G
C-C-----CAGA-CTCC-TACG-GGAGGC------A-GCAGTAG-GGAATC-TTCGGCAA
TGGGG-GCA-ACCCTGACCGAGCA-ACGCC-GC-GTGAGTGAA-G--A---AG-GTT-TT
C-G-G--AT-CGT-AAA-GCT-C-T-G--TT-G-T-A-AGTcCA-AGAacgagtgtgaga
gt-ggaaagttcacactgTGACGGTAGC-T-T-AC-CAGAA-AG-GGAC-GGCTAAC-TA
CGTGC-CAGC-AGCC-GC-GGTA-ATAC-GT-AG-GTCC-CGA-GCGT-TGT-C-CG-GA
TT-TATTGG-GCGTAAA-GCGA-GC-GC-AGGC-GG-T-TT-GAT-A-AGT-C-TGAAGT
T-AAAG--G-C-TG---T-G-GCTC-AACC-ATA-GTTC--G-CTTT-G-G-AAACT-GT
-CA-A-ACT-TGAGTG-CAGAAGGGGA-G-AG-TGG-AAT-T-C-C-ATGT-GTAG-C-G
G-TG-A-AATG-CGTAGA-TATAT-G-G-AG-----------GA-ACACCG-G-TG-GCG
A-AA-GC-GG-CT-C-TCT--G--GTCTG-T------AACTG-AC---GCT-G-AGGCTC
G-AAAGC-G-TGG-GGAGC-G-AACAGG-AT-TA-GAT-AC-CCTG-GTA---GTC-C-A
C-GC-C-GTAAACG-ATGA-GTGCTAGGTGTTGGATccttt---------ccgggATTCA
GT-GC-CG-C-A-GCTA-AC-GCATTAA-GC-ACTCC-GCC-T--G-GGG-----AG-TA
CGACC-GCAAGGTTGA-AACT-CAAA-GGAAT-TG-A-C-GG-GGGC-CCGCAC-AA-GC
GGTGGA-GCAT-GTGGT-TTAATT-C-GAAGCAACGCGA-AGAA-CCT-TA-CCA-G-GT
CTTGA-CATT-CCGATgCTATTTCTAGAGA---TAGAAAGttactt--------------
------------------------------------------------------------
------------------------------------------------------------
------------------------------------------------------------
------------------------------------------------------------
------------------------------------------------------------
------------------------------------------------------------
-----------------cggtacATCGG-T-GA-CA-GGTGG-TGCATG-G-T-T-GTCG
T-CAGCTCGTGT-CG-TGAGATGT-TGGG-TTAAGTCCCGCAACG---AGC--GC--AAC
-CC-CTA-T-T-G-TT-AGTTGCC-ATCAttc----agtTG-GG-CACT-CTAGCG--AG
ACTGC-CGGTAATAA-ACCG-G--AG-G---A--A--GGTGG-GGA-TGACGT-CAAA-T
CATCATG-C--CCCT-TATGA-CC-TGGGCTACACAC-GT----GCTACA-ATGG-T--T
GGT-ACAACGAG--TT-GC-GAGTC-GGTGACG-GCAAGC-TAAT------CTC--TTAA
AGCCA-AT-CTCAGTTCGG-ATTGTAGGC-TGCAAC-TCGCCT-AC-ATG-AAGTCG-GA
ATC-GCTAG-TAATCGC-GGA-T-CA-GC-ACGC-CGCG-GTGAA-T-ACGT-T-C-C-C
--G-GGC-CTT-GT-A-C-ACA--CCGC-CCGTC-ACA-C-CAC-GA-GAGTT-TGT-AA
CAC-C-C--G--AAG-T-C-GGTgaggtaacct---------------------------
-------------tttggagccaG----C-C-G-CCTA-A-GG-T-GG-GATA-G-AT-G
-A-T-TGG-GGT-G-AA-G-TC-G-TAaA-C-AA-GG-TAG--C-C-G-TA-AA------
tCGA------Att-ccc----G-C-GGC--CG-------------CC----atggcggcc
ggagctgcatcgc-----------------------------------------------
-----
>S000843228
------------------------------------------------------------
------------------------------------------------------------
--------------------------------------------------GA-GAGgagc
ttgctc---------------------------------------------------ttc
ttggatgAGT--TGC-GAACGC-CcTTA-AA-A-N-CGCGTAGGTAACCTG--C-CTTGT
-AGCG-GGG-GATA-AC-T--ATTG---G-A-AACGAT-A-GCTAAT-A-CCGC--A-TA
AC---AATGG--ATGA---C-ACAT-G---TCA-T-TTATT-tGAAA-GGggcaa-----
----------------------------ttgctCCACTACAAGATGGACCTGCGT-TGTA
-TTAGCTAGTAGGTG-AGGTAACG-GCTCAC-CTAGGCG-------ACG-ATACATAG--
C-CGACCTGAGAGG--GTGATC-GG-CCA----C-ACTGGG-AC-TGAGACAC-G----G
C-C-----CAGA-CTCC-TACG-GGAGGC------A-GCAGTAG-GGAATC-TTCGGCAA
TGGGG-GCA-ACCCTGACCGAGCA-ACGCC-GC-GTGAGTGAA-G--A---AG-GTT-TT
C-G-G--AT-CGT-AAA-GCT-C-T-G--TT-G-T-A-AGT-CA-AGAacgagtgtgaga
gt-ggaaagttcacactgTGACGGTAGC-T-T-AC-CAGAA-AG-GGAC-GGCTAAC-TA
CGTGC-CAGC-AGCC-GC-GGTA-ATAC-GT-AG-GTCC-CGA-GCGT-TGT-C-CG-GA
TT-TATTGG-GCGTAAA-GCGA-GC-GC-AGGC-GG-T-TT-GAT-A-AGT-C-TGAAGT
T-AAAG--G-C-TG---T-G-GCTC-AACC-ATA-GTTC--G-CTTT-G-G-AAACT-GT
-CA-A-ACT-TGAGTG-CAGAAGGGGA-G-AG-TGG-AAT-T-C-C-ATGT-GTAG-C-G
G-TG-A-AATG-CGTAGA-TATAT-G-G-AG-----------GA-ACACCG-G-TG-GCG
A-AA-GC-GG-CT-C-TCT--G--GTCTG-T------AACTG-AC---GCT-G-ANGCTC
G-AAAGC-G-TGG-GGAGC-G-AACAGG-AT-TA-GAT-AC-CCTG-GTA---GTC-C-A
C-GC-C-GTAAACG-ATGA-GTGCTAGGTGTTGGATccttt---------ccgggATTCA
GT-GC-CG-C-A-GCTA-AC-GCATTAA-GC-ACTCC-GCC-T--G-GGG-----AG-TA
CGACC-GCAAGGTTGA-AACT-CAAA-GGAAT-TG-A-C-GG-GGGC-CCGCAC-AA-GC
GGTGGA-GCAT-GTGGT-TTAATT-C-GAAGCAACGCGA-AGAA-CCT-TA-CCA-G-GT
CTTGA-CATC-CCGATgCTATTTCTAGAGA---TAGAAAGttactt--------------
------------------------------------------------------------
------------------------------------------------------------
------------------------------------------------------------
------------------------------------------------------------
------------------------------------------------------------
------------------------------------------------------------
-----------------cggtacATCGG-T-GA-CA-GGTGG-TGCATG-G-T-T-GTCG
T-CAGCTCGTGT-CG-TGAGATGT-TGGG-TTAAGTCCCGCAACG---AGC--GC--AAC
-CC-CTA-T-T-G-TT-AGTTGCC-ATCAttc----agtTG-GG-CACT-CTAGCG--AG
ACTGC-CGGTAATAA-ACCG-G--AG-G---A--A--GGTGG-GGA-TGACGT-CAAA-T
CATCATG-C--CCCT-TATGA-CC-TGGGCTACACAC-GT----GCTACA-ATGG-T--T
GGT-ACAACGAG--TT-GC-GAGTC-GGTGACG-GCAAGC-TAAT------CTC--TTAA
AGCCA-AT-CTCAGTTCGG-ATTGTAGGC-TGCAAC-TCGCCT-AC-ATG-AAGTCG-GA
ATC-GCTAG-TAATCGC-GGA-T-CA-GC-ACGC-CGCG-GTGAA-T-ACGT-T-C-C-C
--G-GGC-CTT-GT-A-C-ACA--CCGC-CCGTC-ACA-C-CAC-GA-GAGTT-TGT-AA
CAC-C-CttA--AAN-G-G-GGTgaggtaacct---------------------------
-------------tttggagccaG----C-C-G-CCTA-A-GG-T-GG-GA---------
------------------------------------------------------------
------------------------------------------------------------
------------------------------------------------------------
-----
>S001588205
------------------------------------------------------------
------------------------------CTG-G-C-TCA-GGACG-A--AC-GCT--G
G----C--G-G--C-G-TG---C-C-TAATACAT-G-C---AA-G-TA--GG-ACGctga
agagaggagtt-----------------------------------------tgctcttc
ttggatgAGT--TGC-GAACGG-G-TGA-GT-A-A-CGCGTAGGTAACCTG--C-CTTGT
-AGCG-GGG-GATA-AC-T--ATTG---G-A-AACGAT-A-GCTAAT-A-CCGC--A-TA
AC---AATGG--GTGA---C-ACAT-G---TCA-T-TTATT-tGAAA-GGggcaa-----
----------------------------ttgctCCACTACAAGATGGACCTGCGT-TGTA
-TTAGCTAGTAGGTG-AGGTAACG-GCTCAC-CTAGGCG-------ACG-ATACATAG--
C-CGACCTGAGAGG--GTGATC-GG-CCA----C-ACTGGG-AC-TGAGACAC-G----G
C-C-----CAGA-CTCC-TACG-GGAGGC------A-GCAGTAG-GGAATC-TTCGGCAA
TGGGG-GCA-ACCCTGACCGAGCA-ACGCC-GC-GTGAGTGAA-G--A---AG-GTT-TT
C-G-G--AT-CGT-AAA-GCT-C-T-G--TT-G-T-A-AGT-CA-AGAacgagtgtgaga
gt-ggaaagttcacactgTGACGGTAGC-T-T-AC-CAGAA-AG-GGAC-GGCTAAC-TA
CGTGC-CAGC-AGCC-GC-GGTA-ATAC-GT-AG-GTCC-CGA-GCGT-TGT-C-CG-GA
TT-TATTGG-GCGTAAA-GCGA-GC-GC-AGGC-GG-T-TT-GAT-A-AGT-C-TGAAGT
T-AAAG--G-C-TG---T-G-GCTC-AACC-ATA-GTTC--G-CTTT-G-G-AAACT-GT
-CA-A-ACT-TGAGTG-CAGAAGGGGA-G-AG-TGG-AAT-T-C-C-ATGT-GTAG-C-G
G-TG-A-AATG-CGTAGA-TATAT-G-G-AG-----------GA-ACACCG-G-TG-GCG
A-AA-GC-GG-CT-C-TCT--G--GTCTG-T------AACTG-AC---GCT-G-AGGCTC
G-AAAGC-G-TGG-GGAGC-G-AACAGG-AT-TA-GAT-AC-CCTG-GTA---GTC-C-A
C-GC-C-GTAAACG-ATGA-GTGCTAGGTGTTGGATccttt---------ccgggATTCA
GT-GC-CG-C-A-GCTA-AC-GCATTAA-GC-ACTCC-GCC-T--G-GGG-----AG-TA
CGACC-GCAAGGTTGA-AACT-CAAA-GGAAT-TG-A-C-GG-GGGC-CCGCAC-AA-GC
GGTGGA-GCAT-GTGGT-TTAATT-C-GAAGCAACGCGA-AGAA-CCT-TA-CCA-G-GT
CTTGA-CATC-CCGATgCTATTTCTAGAGA---TAGAAAGttactt--------------
------------------------------------------------------------
------------------------------------------------------------
------------------------------------------------------------
------------------------------------------------------------
------------------------------------------------------------
------------------------------------------------------------
-----------------cggtacATCGG-T-GA-CA-GGTGG-TGCATG-G-T-T-GTCG
T-CAGCTCGTGT-CG-TGAGATGT-TGGG-TTAAGTCCCGCAACG---AGC--GC--AAC
-CC-CTA-T-T-G-TT-AGTTGCC-ATCAttc----agtTG-GG-CACT-CTAGCG--AG
ACTGC-CGGTAATAA-ACCG-G--AG-G---A--A--GGTGG-GGA-TGACGT-CAAA-T
CATCATG-C--CCCT-TATGA-CC-TGGGCTACACAC-GT----GCTACA-ATGG-T--T
GGT-ACAACGAG--TT-GC-GAGTC-GGTGACG-GCAAGC-TAAT------CTC--TTAA
AGCCA-AT-CTCAGTTCGG-ATTGTAGGC-TGCAAC-TCGCCT-AC-ATG-AAGTCG-GA
ATC-GCTAG-TAATCGC-GGA-T-CA-GC-ACGC-CGCG-GTGAA-T-ACGT-T-C-C-C
--G-GGC-CTT-GT-A-C-ACA--CCGC-CCGTC-ACA-C-CAC-GA-GAGTT-TGT-AA
AAC-C-C--G--AAG-T-C-GGTgaggtaacct---------------------------
-------------tttggagccaG----C-C-G-CCTA-A-GG-T-GG-GATA-G-AT-G
-A-T-TGG-GGT-G----------------------------------------------
------------------------------------------------------------
------------------------------------------------------------
-----
>S001588206
------------------------------------------------------------
------------------------------------------------------------
---------------------------------T-G-C---AA-G-TA--GA-ACGctga
agagaggagct-----------------------------------------tgctcttc
ttggatgAGT--TGC-GAACGG-G-TGA-GT-A-A-CGCGTAGGTAACCTG--C-CTTGT
-AGCG-GGG-GATA-AC-T--ATTG---G-A-AACGAT-A-GCTAAT-A-CCGC--A-TA
AC---AATGA--ATGA---C-TCAT-G---TCA-T-TTATT-tGAAA-GGggcaa-----
----------------------------ttgctCCACTACAAGATGGACCTGCGT-TGTA
-TTAGCTAGTAGGTG-AGGTAACG-GCTCAC-CTAGGCG-------ACG-ATACATAG--
C-CGACCTGAGAGG--GTGATC-GG-CCA----C-ACTGGG-AC-TGAGACAC-G----G
C-C-----CAGA-CTCC-TACG-GGAGGC------A-GCAGTAG-GGAATC-TTCGGCAA
TGGGG-GCA-ACCCTGACCGAGCA-ACGCC-GC-GTGAGTGAA-G--A---AG-GTT-TT
C-G-G--AT-CGT-AAA-GCT-C-T-G--TT-G-T-A-AGT-CA-AGAacgagtgtgaga
gt-ggaaagttcacactgTGACGGTAGC-T-T-AC-CAGAA-AG-GGAC-GGCTAAC-TA
CGTGC-CAGC-AGCC-GC-GGTA-ATAC-GT-AG-GTCC-CGA-GCGT-TGT-C-CG-GA
TT-TATTGG-GCGTAAA-GCGA-GC-GC-AGGC-GG-T-TT-GAT-A-AGT-C-TGAAGT
T-AAAG--G-C-TG---T-G-GCTC-AACC-ATA-GTTC--G-CTTT-G-G-AAACT-GT
-CA-A-ACT-TGAGTG-CAGAAGGGGA-G-AG-TGG-AAT-T-C-C-ATGT-GTAG-C-G
G-TG-A-AATG-CGTAGA-TATAT-G-G-AG-----------GA-ACACCG-G-TG-GCG
A-AA-GC-GG-CT-C-TCT--G--GTCTG-T------AACTG-AC---GCT-G-AGGCTC
G-AAAGC-G-TGG-GGAGC-G-AACAGG-AT-TA-GAT-AC-CCTG-GTA---GTC-C-A
C-GC-C-GTAAACG-ATGA-GTGCTAGGTGTTGGATccttt---------ccgggATTCA
GT-GC-CG-C-A-GCTA-AC-GCATTAA-GC-ACTCC-GCC-T--G-GGG-----AG-TA
CGACC-GCAAGGTTGA-AACT-CAAA-GGAAT-TG-A-C-GG-GGGC-CCGCAC-AA-GC
GGTGGA-GCAT-GTGGT-TTAATT-C-GAAGCAACGCGA-AGAA-CCT-TA-CCA-G-GT
CTTGA-CATC-CCGATgCTATTTCTAGAGA---TAGAAAGttactt--------------
------------------------------------------------------------
------------------------------------------------------------
------------------------------------------------------------
------------------------------------------------------------
------------------------------------------------------------
------------------------------------------------------------
-----------------cggtacATCGG-T-GA-CA-GGTGG-TGCATG-G-T-T-GTCG
T-CAGCTCGTGT-CG-TGAGATGT-TGGG-TTAAGTCCCGCAACG---AGC--GC--AAC
-CC-CTA-T-T-G-TT-AGTTGCC-ATCAttc----agtTG-GG-CACT-CTAGCG--AG
ACTGC-CGGTAATAA-ACCG-G--AG-G---A--A--GGTGG-GGA-TGACGT-CAAA-T
CATCATG-C--CCCT-TATGA-CC-TGGGCTACACAC-GT----GCTACA-ATGG-T--T
GGT-ACAACGAG--TT-GC-GAGTC-GGTGACG-GCAAGC-TAAT------CTC--TTAA
AGCCA-AT-CTCAGTTCGG-ATTGTAGGC-TGCAAC-TCGCCT-AC-ATG-AAGTCG-GA
ATC-GCTAG-TAATCGC-GGA-T-CA-GC-ACGC-CGCG-GTGAA-T-ACGT-T-C-C-C
--G-GGC-CTT-GT-A-C-ACA--CCGC-CCGTC-ACA-C-CAC-GA-GAGTT-TGT-AA
AAC-C-C--G--AAG-T-C-GGTgaggtaacct---------------------------
-------------tttggagccaG----C-C-G-CCTA-A-GG-T-GG-GATA-G-AT-G
------------------------------------------------------------
------------------------------------------------------------
------------------------------------------------------------
-----
>S002034958
------------------------------------------------------------
------------------------------------------------------------
------------------G---C-T---ATACAT-G-C---AA-G-TA--GA-ACGctga
agagaggagct-----------------------------------------tgctcttc
ttggatgAGT--TGC-GAACGG-G-TGA-GT-A-A-CGCGTAGGTAACCTG--C-CTTGT
-AGCG-GGG-GATA-AC-T--ATTG---G-A-AACGAT-A-GCTAAT-A-CCGC--A-TA
AC---AATGG--ATGA---C-ACAT-G---TCA-T-TTATT-tGAAA-GGggcaa-----
----------------------------ttgctCCACTACAAGATGGACCTGCGT-TGTA
-TTAGCTAGTAGGTG-AGGTAACG-GCTCAC-CTAGGCG-------ACG-ATACATAG--
C-CGACCTGAGAGG--GTGATC-GG-CCA----C-ACTGGG-AC-TGAGACAC-G----G
C-C-----CAGA-CTCC-TACG-GGAGGC------A-GCAGTAG-GGAATC-TTCGGCAA
TGGGG-GCA-ACCCTGACCGAGCA-ACGCC-GC-GTGAGTGAA-G--A---AG-GTT-TT
C-G-G--AT-CGT-AAA-GCT-C-T-G--TT-G-T-A-AGT-CA-AGAacgagtgtgaga
gt-ggaaagttcacactgTGACGGTAGC-T-T-AC-CAGAA-AG-GGAC-GGCTAAC-TA
CGTGC-CAGC-AGCC-GC-GGTA-ATAC-GT-AG-GTCC-CGA-GCGT-TGT-C-CG-GA
TT-TATTGG-GCGTAAA-GCGA-GC-GC-AGGC-GG-T-TT-GAT-A-AGT-C-TGAAGT
T-AAAG--G-C-TG---T-G-GCTC-AACC-ATA-GTTC--G-CTTT-G-G-AAACT-GT
-CA-A-ACT-TGAGTG-CAGAAGGGGA-G-AG-TGG-AAT-T-C-C-ATGT-GTAG-C-G
G-TG-A-AATG-CGTAGA-TATAT-G-G-AG-----------GA-ACACCG-G-TG-GCG
A-AA-GC-GG-CT-C-TCT--G--GTCTG-T------AACTG-AC---GCT-G-AGGCTC
G-AAAGC-G-TGG-GGAGC-G-AACAGG-AT-TA-GAT-AC-CCTG-GTA---GT--C-A
C-GC-C-GTAAACG-ATGA-GTGCTAGGTGTTGGATccttt---------ccgggATTCA
GT-GC-CG-C-A-GCTA-AC-GCATTAA-GC-ACTCC-GCC-T--G-GGG-----AG-TA
CGACC-GCAAGGTTGA-AACT-CAAA-GGAAT-TG-A-C-GG-GGGC-CCGCAC-AA-GC
GGTGGA-GCAT-GTGGT-TTAATT-C-GAAGCAACGCGA-AGAA-CCT-TA-CCA-G-GT
CTTGA-CATC-CCGATgCTATTTCTAGAGA---TAGAAAGttactt--------------
------------------------------------------------------------
------------------------------------------------------------
------------------------------------------------------------
------------------------------------------------------------
------------------------------------------------------------
------------------------------------------------------------
-----------------cggtacATCGG-T-GA-CA-GGTGG-TGCATG-G-T-T-GTCG
T-CAGCTCGTGT-CG-TGAGATGT-TGGG-TTAAGTCCCGCAACG---AGC--GC--AAC
-CC-CTA-T-T-G-TT-AGTTGCC-ATCAttc----agtTG-GG-CACT-CTAGCG--AG
ACTGC-CGGTAATAA-ACCG-G--AG-G---A--A--GGTGG-GGA-TGACGT-CAAA-T
CATCATG-C--CCCT-TATGA-CC-TGGGCTACACAC-GT----GCTACA-ATGG-T--T
GGT-ACAACGAG--TT-GC-GAGTC-GGTGACG-GCAAGC-TAAT------CTC--TTAA
AGCCA-AT-CTCAGTTCGG-ATTGTAGGC-TGCAAC-TCGCCT-AC-ATG-AAGTCG-GA
ATC-GCTAG-TAATCGC-GGA-T-CA-GC-ACGC-CGCG-GTGAA-T-ACGT-T-C-C-C
--G-GGC-CTT-GT-A-C-ACA--CCGC-CCGTC-ACA-C-CAC-GA-GAGTT-TGT-AA
CAC-C-C--G--AAG-T-C-GGTgaggtaacct---------------------------
-------------tttggagccaG----C-C-G-CCTA-A-GG-----------------
------------------------------------------------------------
------------------------------------------------------------
------------------------------------------------------------
-----
>S002034959
------------------------------------------------------------
------------------------------------------------------------
------------------G---C-T---ATACAT-G-C---A--G-TA--GA-ACGctga
agagaggagct-----------------------------------------tgctcttc
ttggatgAGT--TGC-GAACGG-G-TGA-GT-A-A-CGCGTAGGTAACCTG--C-CTTGT
-AGCG-GGG-GATA-AC-T--ATTG---G-A-AACGAT-A-GCTAAT-A-CCGC--A-TA
AC---AATGG--ATGA---C-ACAT-G---TCA-T-TTATT-tGAAA-GGggcaa-----
----------------------------ttgctCCACTACAAGATGGACCTGCGT-TGTA
-TTAGCTAGTAGGTG-AGGTAACG-GCTCAC-CTAGGCG-------ACG-ATACATAG--
C-CGACCTGAGAGG--GTGATC-GG-CCA----C-ACTGGG-AC-TGAGACAC-G----G
C-C-----CAGA-CTCC-TACG-GGAGGC------A-GCAGTAG-GGAATC-TTCGGCAA
TGGGG-GCA-ACCCTGACCGAGCA-ACGCC-GC-GTGAGTGAA-G--A---AG-GTT-TT
C-G-G--AT-CGT-AAA-GCT-C-T-G--TT-G-T-A-AGT-CA-AGAacgagtgtgaga
gt-ggaaagttcacactgTGACGGTAGC-T-T-AC-CAGAA-AG-GGAC-GGCTA-C-TA
CGTGC-CAGC-AGC--GC-GGTA-ATAC-GT-AG-GTC--CGA-GCG--NGT-C-CG-GA
TT-TATTGG-GCGTAAA-GCGA-GC-GC-AGGC-GG-T-TT-GAT-A-AGT-C-TGAAGT
T-AAAG--G-C-TG---T-G-GCTC-AACC-ATA-GTTC--G-CTTT-G-G-AAACT-GT
-CA-A-ACT-TGAGTG-CAGAAGGGGA-G-AG-TGG-AAT-T-C-C-ATGT-GTAG-C-G
G-TG-A-AATG-CGTAGA-TATAT-G-G-AG-----------GA-ACACCG-G-TG-GCG
A-AA-GC-GG-CT-C-TCT--G--GTCTG-T------AACTG-AC---GCT-G-AGGCTC
G-AAAGC-G-TGG-GGAGC-G-AACAGG-AT-TA-GAT-AC-CCTG-GTA---GTC-C-A
C-GC-C-GTAAACG-ATGA-GTGCTAGGTGTTGGATccttt---------ccgggATTCA
GT-GC-CG-C-A-GCTA-AC-GCATTAA-GC-ACTCC-GCC-T--G-GGG-----AG-TA
CGACC-GCAAGGTTGA-AACT-CAAA-GGAAT-TG-A-C-GG-GGGC-CCGCAC-AA-GC
GGTGGA-GCAT-GTGGT-TTAATT-C-GAAGCAACGCGA-AGAA-CCT-TA-CCA-G-GT
CTTGA-CATC-CCGATgCTATTTCTAGAGA---TAGAAAGttactt--------------
------------------------------------------------------------
------------------------------------------------------------
------------------------------------------------------------
------------------------------------------------------------
------------------------------------------------------------
------------------------------------------------------------
-----------------cggtacATCGG-T-GA-CA-GGTGG-TGCATG-G-T-T-GTCG
T-CAGCTCGTGT-CG-TGAGATGT-TGGG-TTAAGTCCCGCAACG---AGC--GC--AAC
-CC-CTA-T-T-G-TT-AGTTGCC-ATCAttc----agtTG-GG-CACT-CTAGCG--AG
ACTGC-CGGTAATAA-ACCG-G--AG-G---A--A--GGTGG-GGA-TGACGT-CAAA-T
CATCATG-C--CCCT-TATGA-CC-TGGGCTACACAC-GT----GCTACA-ATGG-T--T
GGT-ACAACGAG--TT-GC-GAGTC-GGTGACG-GCAAGC-TAAT------CTC--TTAA
AGCCA-AT-CTCAGTTCGG-ATTGTAGGC-TGCAAC-TCGCCT-AC-ATG-AAGTCG-GA
ATC-GCTAG-TAATCGC-GGA-T-CA-GC-ACGC-CGCG-GTGAA-T-ACGT-T-C-C-C
--G-GGC-CTT-GT-A-C-ACA--CCGC-CCGTC-ACA-C-CAC-GA-GAGTT-TGT-AA
CAC-C-C--GgaAAG-T-C-----------------------------------------
------------------------------------------------------------
------------------------------------------------------------
------------------------------------------------------------
------------------------------------------------------------
-----
>S002918492
------------------------------------------------------------
------------------------------------------------------------
------------------------------------------------------------
------------------------------------------------------------
------------------------------------------------------------
--GCG-GGG-GATA-AC-T--ATTG---G-A-AACGAT-A-GCTAAT-A-CCGC--A-TA
AC---AATGG--ATGA---C-TCAT-G---TCA-T-TTATT-tGAAA-GGggcaa-----
----------------------------atgctCCACTACAAGATGGACCTGCGT-TGTA
-TTATCTAGTAAGTG-AGGTAACG-GCTCAC-CTAGGCG-------ACT-ATACATAG--
C-CGACCTGAGAAG--GTGATC-GG-CCA----C-ACTGGG-AC-TGAGACAC-G----G
C-C-----CAGA-CTCC-TACA-GGAGGC------A-GCAATAG-GGAATC-TTCGGCAA
TGGGG-GCA-ACCCTGACCGAGCA-ACGCC-GC-GTGAGTGAA-G--A---AG-GTT-TT
C-G-G--AT-CGT-AAA-ACT-C-T-G--TT-G-T-A-AGT-CA-AGAacgagtgtgaga
gt-ggaaagttcacactgTGACGGTGGC-T-T-AC-CAGAA-AG-GGAC-GGCTAAC-TA
CGTGC-CAGC-AGCC-GC-GGTA-ATAC-GT-AA-GTCC-CGA-GCGT-TGT-C-CG-GA
TT-TATTGG-GCGTAAA-GCGA-GC-GC-ACGC-GG-T-TT-GAT-A-AGT-C-TGAAGT
T-AAAG--G-C-TG---T-G-GCTC-AACC-ATA-GTTC--G-CTTT-G-G-AAACT-GT
-CA-A-ACT-TGAGTG-CATAAGGGGA-G-AG-TGG-AAT-T-C-C-GTGT-GTAG-C-G
G-TG-A-AATG-CGTAGA-TATAT-G-G-AG-----------GA-ACACCG-G-TG-GCG
A-AA-GC-GG-CT-C-TCT--G--GTCTG-T------AACTG-AC---GCT-G-AGGCTC
T-AAAGC-G-TGG-GGAGC-G-AACAGG-AT-TA-GAT-AC-TTTG-GTA---GTC-C-A
C-GC-C-GTAAACG-ATGA-GTGTTAGGTGTTGGATccttt---------ccgggATTCA
GT-GC-CG-C-A-GTTA-AC-GCATTAA-GC-ATTCC-GCC-T--G-GGG-----AG-TA
CGACC-GCAAGGTTGA-AATT-CAAA-GGAAT-TG-A-C-GG-GGGC-CCGCAC-AA-GC
GGTGGA-GCAT-GTGGT-TTAATT-G-GAAGCAACGGGA-AGAC-CCT-TA-CCA-G-GT
CTTGA-CATC-CCGATgCTATTTCTAGAGA---TAGAAAGttattt--------------
------------------------------------------------------------
------------------------------------------------------------
------------------------------------------------------------
------------------------------------------------------------
------------------------------------------------------------
------------------------------------------------------------
-----------------cggtacATCGG-T-GA-CA-GGTGG-TGCATG-G-T-T-GTCG
T-CAGCTCGTGT-CG-TGAGATGT-TGGG-TTAAGTCCCGCAACG---AGC--GC--AAC
-CC-CTA-T-T-G-TT-AGTTGCC-ATCAttc----agtTG-GG-CACT-CTAGCG--AG
ACTGC-CGGTAATAA-ACCG-G--AG-G---A--A--GGTGG-GGA-GGACGT-CAAA-T
CATCATG-C--CCCT-TATGA-CC-TGGGCTACACAC-GT----GTTACA-ATGG-T--T
GGT-ACAACGAG--TT-GC-GAGTC-GGTGACG-CCAAGT-TAAT------TTC--TTAA
AGCCA-AT-TTCAGTTCGG-ATTGTAGGC-TGCAAT-TCGCCT-AC-AGG-AAGTGG-GA
ATC-GTTGG-TATTCGC-GGA-T-CA-CC-AGGC-AGGG-GGAAA-A-AGGT-T-C-C-C
--G-G-------------------------------------------------------
------------------------------------------------------------
------------------------------------------------------------
------------------------------------------------------------
------------------------------------------------------------
------------------------------------------------------------
-----
>S000405654
------------------------------------------------------------
----------------------------------------A-GGACG-A--AC-GCT--G
G----C--G-G--C-G-TG---C-C-TAATACAT-G-C---AA-G-TA--GA-ACGctga
aggaggagct-------------------------------------------tgctctt
ctggatgAGT--TGC-GAACGG-G-TGA-GT-A-A-CGCGTAGGTAACCTG--C-CTGGT
-AGCG-GGG-GATA-AC-T--ATTG---G-A-AACGAT-A-GCTAAT-A-CCGC--A-TA
AG---AGTAG--ATGT---T-GCAT-G---ACA-T-TTGCT-tAAAA-GGtgcaa-----
----------------------------ttgcaTCACTACCAGATGGACCTGCGT-TGTA
-TTAGCTAGTTGGTG-AGGTAACG-GCTCAC-CAAGGCA-------ACG-ATACATAG--
C-CGACCTGAGAGG--GTGATC-GG-CCA----C-ACTGGG-AC-TGAGACAC-G----G
C-C-----CAGA-CTCC-TACG-GGAGGC------A-GCAGTAG-GGAATC-TTCGGCAA
TGGAC-GGA-AGTCTGACCGAGCA-ACGCC-GC-GTGAGTGAA-G--A---AG-GTT-TT
C-G-G--AT-CGT-AAA-GCT-C-T-G--TT-G-T-A-AGA-GA-AGAacgagtgtgaga
gt-ggaaagttcacactgTGACGGTATC-T-T-AC-CAGAA-AG-GGAC-GGCTAAC-TA
CGTGC-CAGC-AGCC-GC-GGTA-ATAC-GT-AG-GTCC-CGA-GCGT-TGT-C-CG-GA
TT-TATTGG-GCGTAAA-GCGA-GC-GC-AGGC-GG-T-TA-GAT-A-AGT-C-TGAAGT
T-AAAG--G-C-TG---T-G-GCTT-AACC-ATA-GTAC--G-CTTT-G-G-AAACT-GT
-TT-A-ACT-TGAGTG-CAAGAGGGGA-G-AG-TGG-AAT-T-C-C-ATGT-GTAG-C-G
G-TG-A-AATG-CGTAGA-TATAT-G-G-AG-----------GA-ACACCG-G-TG-GCG
A-AA-GC-GG-CT-C-TCT--G--GCTTG-T------AACTG-AC---GCT-G-AGGCTC
G-AAAGC-G-TGG-GGAGC-A-AACAGG-AT-TA-GAT-AC-CCTG-GTA---GTC-C-A
C-GC-C-GTAAACG-ATGA-GTGCTAGGTGTTAGACccttt---------ccgggGTTTA
GT-GC-CG-C-A-GCTA-AC-GCATTAA-GC-ACTCC-GCC-T--G-GGG-----AG-TA
CGACC-GCAAGGTTGA-AACT-CAAA-GGAAT-TG-A-C-GG-GGGC-CCGCAC-AA-GC
GGTGGA-GCAT-GTGGT-TTAATT-C-GAAGCAACGCGA-AGAA-CCT-TA-CCA-G-GT
CTTGA-CATC-CCTCTgACCGCTCTAGAGA---TAGAGTTttcctt--------------
------------------------------------------------------------
------------------------------------------------------------
------------------------------------------------------------
------------------------------------------------------------
------------------------------------------------------------
------------------------------------------------------------
-----------------cgggacAGAGG-T-GA-CA-GGTGG-TGCATG-G-T-T-GTCG
T-CAGCTCGTGT-CG-TGAGATGT-TGGG-TTAAGTCCCGCAACG---AGC--GC--AAC
-CC-CTA-T-T-G-TT-AGTTGCC-ATCAttc----agtTG-GG-CACT-CTAGCG--AG
ACTGC-CGGTAATAA-ACCG-G--AG-G---A--A--GGTGG-GGA-TGACGT-CAAA-T
CATCATG-C--CCCT-TATGA-CC-TGGGCTACACAC-GT----GCTACA-ATGG-C--T
GGT-ACAACGAG--TC-GC-AAGCC-GGTGACG-GCAAGC-TAAT------CTC--TTAA
AGCCA-GT-CTCAGTTCGG-ATTGTAGGC-TGCAAC-TCGCCT-AC-ATG-AAGTCG-GA
ATC-GCTAG-TAATCGC-GGA-T-CA-GC-ACGC-CGCG-GTGAA-T-ACGT-T-C-C-C
--G-GGC-CTT-GT-A-C-ACA--CCGC-CCGTC-ACA-C-CAC-GA-GAGTT-TGT-AA
CAC-C-C--G--AAG-T-C-GGTg------------------------------------
----------------------aG----G-T-A-ACC-----------------------
------------------------------------------------------------
------------------------------------------------------------
------------------------------------------------------------
-----
>S000405655
------------------------------------------------------------
----------------------------------------A-GGACG-A--AC-GCT--G
G----C--G-G--C-G-TG---C-C-TAATACAT-G-C---AA-G-TA--GA-ACGctga
aggaggagct-------------------------------------------tgcttct
ccggatgAGT--TGC-GAACGG-G-TGA-GT-A-A-CGCGTAGGTAACCTG--C-CTGGT
-AGCG-GGG-GATA-AC-T--ATTG---G-A-AACGAT-A-GCTAAT-A-CCGC--A-TA
AC---AGTAG--ATAT---T-GCAT-G---ATA-T-CTGCT-tGAAA-GGtgcaa-----
----------------------------ttgcaTCACTACCAGATGGACCTGCGT-TGTA
-TTAGCTAGTTGGTG-AGGTAACG-GCTCAC-CAAGGCG-------ACG-ATACATAG--
C-CGACCTGAGAGG--GTGATC-GG-CCA----C-ACTGGG-AC-TGAGACAC-G----G
C-C-----CAGA-CTCC-TACG-GGAGGC------A-GCAGTAG-GGAATC-TTCGGCAA
TGGAC-GGA-AGTCTGACCGAGCA-ACGCC-GC-GTGAGTGAA-G--A---AG-GTT-TT
C-G-G--AT-CGT-AAA-GCT-C-T-G--TT-G-T-A-AGA-GA-AGAacgagtgtgaga
gt-ggaaagttcacactgTGACGGTATC-T-T-AC-CAGAA-AG-GGAC-GGCTAAC-TA
CGTGC-CAGC-AGCC-GC-GGTA-ATAC-GT-AG-GTCC-CGA-GCGT-TGT-C-CG-GA
TT-TATTGG-GCGTAAA-GCGA-GC-GC-AGGC-GG-T-TA-GAT-A-AGT-C-TGAAGT
T-AAAG--G-C-TG---T-G-GCTT-AACC-ATA-GTAC--G-CTTT-G-G-AAACT-GT
-TT-A-ACT-TGAGTG-CAAGAGGGGA-G-AG-TGG-AAT-T-C-C-ATGT-GTAG-C-G
G-TG-A-AATG-CGTAGA-TATAT-G-G-AG-----------GA-ACACCG-G-TG-GCG
A-AA-GC-GG-CT-C-TCT--G--GCTTG-T------AACTG-AC---GCT-G-AGGCTC
G-AAAGC-G-TGG-GGAGC-A-AACAGG-AT-TA-GAT-AC-CCTG-GTA---GTC-C-A
C-GC-C-GTAAACG-ATGA-GTGCTAGGTGTTAGACccttt---------ccgggGTTTA
GT-GC-CG-C-A-GCTA-AC-GCATTAA-GC-ACTCC-GCC-T--G-GGG-----AG-TA
CGACC-GCAAGGTTGA-AACT-CAAA-GGAAT-TG-A-C-GG-GGGC-CCGCAC-AA-GC
GGTGGA-GCAT-GTGGT-TTAATT-C-GAAGCAACGCGA-AGAA-CCT-TA-CCA-G-GT
CTTGA-CATC-CCTCTgACCACTCTAGAGA---TAGAGTTttcctt--------------
------------------------------------------------------------
------------------------------------------------------------
------------------------------------------------------------
------------------------------------------------------------
------------------------------------------------------------
------------------------------------------------------------
-----------------cgggacAGAGG-T-GA-CA-GGTGG-TGCATG-G-T-T-GTCG
T-CAGCTCGTGT-CG-TGAGATGT-TGGG-TTAAGTCCCGCAACG---AGC--GC--AAC
-CC-CTA-T-T-G-TT-AGTTGCC-ATCAttc----agtTG-GG-CACT-CTAGCG--AG
ACTGC-CGGTAATAA-ACCG-G--AG-G---A--A--GGTGG-GGA-TGACGT-CAAA-T
CATCATG-C--CCCT-TATGA-CC-TGGGCTACACAC-GT----GCTACA-ATGG-C--T
GGT-ACAACGAG--TC-GC-AAGTC-GGTGACG-GCAAGC-TAAT------CTC--TTAA
AGCCA-GT-CTCAGTTCGG-ATTGTAGGC-TGCAAC-TCGCCT-AC-ATG-AAGTCG-GA
ATC-GCTAG-TAATCGC-GGA-T-CA-GC-ACGC-CGCG-GTGAA-T-ACGT-T-C-C-C
--G-GGC-CTT-GT-A-C-ACA--CCGC-CCGTC-ACA-C-CAC-GA-GAGTT-TGT-AA
CAC-C-C--G--AAG-T-C-GGTg------------------------------------
----------------------aG----G-T-A-ACC-----------------------
------------------------------------------------------------
------------------------------------------------------------
------------------------------------------------------------
-----
>S000420023
------------------------------------------------------------
-------------------------------------------GACG-A--AC-GCT--G
G----C--G-G--C-G-TG---C-C-TAATACAT-G-C---AA-G-TA--GA-ACGctga
agcttggtgct-----------------------------------------tgcaccga
gcggatgAGT--TGC-GAACGG-G-TGA-GT-A-A-CGCGTAGGTAACCTG--C-CTGGT
-AGCG-GGG-GATA-AC-T--ATTG---G-A-AACGAT-A-GCTAAT-A-CCGC--A-TA
AG---AGTAG--ATGT---T-GCAT-G---ACA-T-TTACT-tAAAA-GGtgcaa-----
----------------------------ttgcaTCACTACCAGATGGACCTGCGT-TGTA
-TTAGCTAGTTGGTG-AGGTAACG-GCTCAC-CAAGGCA-------ACG-ATACATAG--
C-CGACCTGAGAGG--GTGATC-GG-CCA----C-ACTGGG-AC-TGAGACAC-G----G
C-C-----CAGA-CTCC-TACG-GGAGGC------A-GCAGTAG-GGAATC-TTCGGCAA
TGGAC-GGA-AGTCTGACCGAGCA-ACGCC-GC-GTGAGTGAA-G--A---AG-GTT-TT
C-G-G--AT-CGT-AAA-GCT-C-T-G--TT-G-T-A-AGA-GA-AGAacgagtgtgaga
gt-ggaaagttcacactgTGACGGTATC-T-T-AC-CAGAA-AG-GGAC-GGCTAAC-TA
CGTGC-CAGC-AGCC-GC-GGTA-ATAC-GT-AG-GTCC-CGA-GCGT-TGT-C-CG-GA
TT-TATTGG-GCGTAAA-GCGA-GC-GC-AGGC-GG-T-TA-GAT-A-AGT-C-TGAAGT
T-AAAG--G-C-TG---T-G-GCTT-AACC-ATA-GTAC--G-CTTT-G-G-AAACT-GT
-TT-A-ACT-TGAGTG-CAAGAGGGGA-G-AG-TGG-AAT-T-C-C-ATGT-GTAG-C-G
G-TG-A-AATG-CGTAGA-TATAT-G-G-AG-----------GA-ACACCG-G-TG-GCG
A-AA-GC-GG-CT-C-TCT--G--GCTTG-T------AACTG-AC---GCT-G-AGGCTC
G-AAAGC-G-TGG-GGAGC-A-AACAGG-AT-TA-GAT-AC-CCTG-GTA---GTC-C-A
C-GC-C-GTAAACG-ATGA-GTGCTAGGTGTTAGACccttt---------ccgggGTTTA
GT-GC-CG-C-A-GCTA-AC-GCATTAA-GC-ACTCC-GCC-T--G-GGG-----AG-TA
CGACC-GCAAGGTTGA-AACT-CAAA-GGAAT-TG-A-C-GG-GGGC-CCGCAC-AA-GC
GGTGGA-GCAT-GTGGT-TTAATT-C-GAAGCAACGCGA-AGAA-CCT-TA-CCA-G-GT
CTTGA-CATC-CCTCTgACCGCTCTAGAGA---TAGAGTTttcctt--------------
------------------------------------------------------------
------------------------------------------------------------
------------------------------------------------------------
------------------------------------------------------------
------------------------------------------------------------
------------------------------------------------------------
-----------------cgggacAGAGG-T-GA-CA-GGTGG-TGCATG-G-T-T-GTCG
T-CAGCTCGTGT-CG-TGAGATGT-TGGG-TTAAGTCCCGCAACG---AGC--GC--AAC
-CC-CTA-T-T-G-TT-AGTTGCC-ATCAttc----agtTG-GG-CACT-CTAGCG--AG
ACTGC-CGGTAATAA-ACCG-G--AG-G---A--A--GGTGG-GGA-TGACGT-CAAA-T
CATCATG-C--CCCT-TATGA-CC-TGGGCTACACAC-GT----GCTACA-ATGG-C--T
GGT-ACAACGAG--TC-GC-AAGCC-GGTGACG-GCAAGC-TAAT------CTC--TTAA
AGCCA-GT-CTCAGTTCGG-ATTGTAGGC-TGCAAC-TCGCCT-AC-ATG-AAGTCG-GA
ATC-GCTAG-TAATCGC-GGA-T-CA-GC-ACGC-CGCG-GTGAA-T-ACGT-T-C-C-C
--G-GGC-CTT-GT-A-C-ACA--CCGC-CCGTC-ACA-C-CAC-GA-GAGTT-TGT-AA
CAC-C-C--G--AAG-T-C-GGTgaggtaacct---------------------------
------------tttaggagccaG----C-C-G-CCTA-A-GG-T-GG-GATA-G-AT-G
-A-T-TGG-GGT-G----------------------------------------------
------------------------------------------------------------
------------------------------------------------------------
-----
>S000750193
------------------------------------------------------------
-------------------------------------------------------CT--G
G----C--G-G--C-G-TG---C-C-TAATACAT-G-C---AA-G-TA--GA-ACGctga
agcttggtgct-----------------------------------------tgcaccga
gcggatgAGT--TGC-GAACGG-G-TGA-GT-A-A-CGCGTAGGTAACCTG--C-CTGGT
-AGCG-GGG-GATA-AC-T--ATTG---G-A-AACGAT-A-GCTAAT-A-CCGC--A-TA
AG---AGTAG--ATGT---T-GCAT-G---ACA-T-TTGCT-tAAAA-GGtgcaa-----
----------------------------ttgcaTCACTACCAGATGGACCTGCGT-TGTA
-TTAGCTAGTTGGTG-AGGTAACG-GCTCAC-CAAGGCG-------ACG-ATACATAG--
C-CGACCTGAGAGG--GTGATC-GG-CCA----C-ACTGGG-AC-TGAGACAC-G----G
C-C-----CAGA-CTCC-TACG-GGAGGC------A-GCAGTAG-GGAATC-TTCGGCAA
TGGAC-GGA-AGTCTGACCGAGCA-ACGCC-GC-GTGAGTGAA-G--A---AG-GTT-TT
C-G-G--AT-CGT-AAA-GCT-C-T-G--TT-G-T-A-AGA-GA-AGAacgagtgtgaga
gt-ggaaagttcacactgTGACGGTATC-T-T-AC-CAGAA-AG-GGAC-GGCTAAC-TA
CGTGC-CAGC-AGCC-GC-GGTA-ATAC-GT-AG-GTCC-CGA-GCGT-TGT-C-CG-GA
TT-TATTGG-GCGTAAA-GCGA-GC-GC-AGGC-GG-T-TA-GAT-A-AGT-C-TGAAGT
T-AAAG--G-C-TG---T-G-GCTT-AACC-ATA-GTAC--G-CTTT-G-G-AAACT-GT
-TT-A-ACT-TGAGTG-CAAGAGGGGA-G-AG-TGG-AAT-T-C-C-ATGT-GTAG-C-G
G-TG-A-AATG-CGTAGA-TATAT-G-G-AG-----------GA-ACACCG-G-TG-GCG
A-AA-GC-GG-CT-C-TCT--G--GCTTG-T------AACTG-AC---GCT-G-AGGCTC
G-AAAGC-G-TGG-GGAGC-A-AACAGG-AT-TA-GAT-AC-CCTG-GTA---GTC-C-A
C-GC-C-GTAAACG-ATGA-GTGCTAGGTGTTAGACccttt---------ccgggGTTTA
GT-GC-CG-C-A-GCTA-AC-GCATTAA-GC-ACTCC-GCC-T--G-GGG-----AG-TA
CGACC-GCAAGGTTGA-AACT-CAAA-GGAAT-TG-A-C-GG-GGGC-CCGCAC-AA-GC
GGTGGA-GCAT-GTGGT-TTAATT-C-GAAGCAACGCGA-AGAA-CCT-TA-CCA-G-GT
CTTGA-CATC-CCTCTgACCGCTCTAGAGA---TAGAGTTttcctt--------------
------------------------------------------------------------
------------------------------------------------------------
------------------------------------------------------------
------------------------------------------------------------
------------------------------------------------------------
------------------------------------------------------------
-----------------cgggacAGAGG-T-GA-CA-GGTGG-TGCATG-G-T-T-GTCG
T-CAGCTCGTGT-CG-TGAGATGT-TGGG-TTAAGTCCCGCAACG---AGC--GC--AAC
-CC-CTA-T-T-G-TT-AGTTGCC-ATCAttc----agtTG-GG-CACT-CTAGCG--AG
ACTGC-CGGTAATAA-ACCG-G--AG-G---A--A--GGTGG-GGA-TGACGT-CAAA-T
CATCATG-C--CCCT-TATGA-CC-TGGGCTACACAC-GT----GCTACA-ATGG-C--T
GGT-ACAACGAG--TC-GC-AAGCC-GGTGACG-GCAAGC-TAAT------CTC--TTAA
AGCCA-GT-CTCAGTTCGG-ATTGTAGGC-TGCAAC-TCGCCT-AC-ATG-AAGTCG-GA
ATC-GCTAG-TAATCGC-GGA-T-CA-GC-ACGC-CGCG-GTGAA-T-ACGT-T-C-C-C
--G-GGC-CTT-GT-A-C-ACA--CCGC-CCGTC-ACA-C-CAC-GA-GAGTT-TGT-AA
CAC-C-C--G--AAG-T-C-GGTgaggtaacct---------------------------
------------tttaggagccaG----C-C-G-CCTA-A-GG-T-GG-GATA-G-AT-G
-A-T-TGG-GGT-G-AA-G-TC-G-T----------------------------------
------------------------------------------------------------
------------------------------------------------------------
-----
>S000750194
------------------------------------------------------------
-------------------------------------------------------CT--G
G----C--G-G--C-G-TG---C-C-TAATACAT-G-C---AA-G-TA--GA-ACGctga
agcttggtgct-----------------------------------------tgcaccga
gcggatgAGT--TGC-GAACGG-G-TGA-GT-A-A-CGCGTAGGTAACCTG--C-CTGGT
-AGCG-GGG-GATA-AC-T--ATTG---G-A-AACGAT-A-GCTAAT-A-CCGC--A-TA
AC---AGTCG--ACAT---T-GCAT-G---ATG-T-TGATT-tGAAA-GGggcaa-----
----------------------------ttgctCCACTACCAGATGGACCTGCGT-TGTA
-TTAGCTAGTTGGTG-AGGTAACG-GCTCAC-CAAGGCG-------ACG-ATACATAG--
C-CGACCTGAGAGG--GTGATC-GG-CCA----C-ACTGGG-AC-TGAGACAC-G----G
C-C-----CAGA-CTCC-TACG-GGAGGC------A-GCAGTAG-GGAATC-TTCGGCAA
TGGAC-GGA-AGTCTGACCGAGCA-ACGCC-GC-GTGAGTGAA-G--A---AG-GTT-TT
C-G-G--AT-CGT-AAA-GCT-C-T-G--TT-G-T-A-AGA-GA-AGAacgagtgtgaga
gt-ggaaagttcacactgTGACGGTAAC-T-T-AC-CAGAA-AG-GGAC-GGCTAAC-TA
CGTGC-CAGC-AGCC-GC-GGTA-ATAC-GT-AG-GTCC-CGA-GCGT-TAT-C-CG-GA
TT-TATTGG-GCGTAAA-GCGA-GC-GC-AGGC-GG-T-TA-GAT-A-AGT-C-TGAAGT
T-AAAG--G-C-TG---T-G-GCTT-AACC-ATA-GTAC--G-CTTT-G-G-AAACT-GT
-TT-A-ACT-TGAGTG-CAGAAGGGGA-G-AG-TGG-AAT-T-C-C-ATGT-GTAG-C-G
G-TG-A-AATG-CGTAGA-TATAT-G-G-AG-----------GA-ACACCG-G-TG-GCG
A-AA-GC-GG-CT-C-TCT--G--GTCTG-T------AACTG-AC---GCT-G-AGGCTC
G-AAAGC-G-TGG-GGAGC-A-AACAGG-AT-TA-GAT-AC-CCTG-GTA---GTC-C-A
C-GC-C-GTAAACG-ATGA-GTGCTAGGTGTTGGGTccttt---------ccgggACTCA
GT-GC-CG-C-A-GCTA-AC-GCATTAA-GC-ACTCC-GCC-T--G-GGG-----AG-TA
CGACC-GCAAGGTTGA-AACT-CAAA-GGAAT-TG-A-C-GG-GGGC-CCGCAC-AA-GC
GGTGGA-GCAT-GTGGT-TTAATT-C-GAAGCAACGCGA-AGAA-CCT-TA-CCA-G-GT
CTTGA-CATC-CCTCTgACCGCTCTAGAGA---TAGAGYTttcctt--------------
------------------------------------------------------------
------------------------------------------------------------
------------------------------------------------------------
------------------------------------------------------------
------------------------------------------------------------
------------------------------------------------------------
-----------------cgggacAGAGG-T-GA-CA-GGTGG-TGCATG-G-T-T-GTCG
T-CAGCTCGTGT-CG-TGAGATGT-TGGG-TTAAGTCCCGCAACG---AGC--GC--AAC
-CC-CTA-T-T-G-TT-AGTTGCC-ATCAtty----agtTG-GG-CACT-CTAGCG--AG
ACTGC-CGGTAATAA-ACCG-G--AG-G---A--A--GGTGG-GGA-TGACGT-CAAA-T
CATCATG-C--CCCT-TATGA-CC-TGGGCTACACAC-GT----GCTACA-ATGG-C--T
GGT-ACAACGAG--TC-GC-GAGTC-GGTGACG-GCAAGC-TAAT------CTC--TTAA
AGCCA-GT-CTCAGTTCGG-ATTGTAGGC-TGCAAC-TCGCCT-AC-ATG-AAGTCG-GA
ATC-GCTAG-TAATCGC-GGA-T-CA-GC-ACGC-CGCG-GTGAA-T-ACGT-T-C-C-C
--G-GGC-CTT-GT-A-C-ACA--CCGC-CCGTC-ACA-C-CAC-GA-GAGTT-TGT-AA
CAC-C-C--G--AAG-T-C-GGTgaggtaacca---------------------------
-------------tttggagccaG----C-C-G-CCTA-A-GG-T-GG-GATA-G-AT-G
-A-T-TGG-GGT-G-AA-G-TC-G-T----------------------------------
------------------------------------------------------------
------------------------------------------------------------
-----
>S000901720
------------------------------------------------------------
------------------------------------------------------------
------------------------------------------------------------
------------------------------------------------------------
--------------------GG-G-TGA-GT-A-A-CGCGTAGGTAACCTG--C-CTGGT
-AGCG-GGG-GATA-AC-T--ATTG---G-A-AACGAT-A-GCTAAT-A-CCGC--A-TA
AG---AGTAG--ATGT---T-GCAT-G---ACA-T-TTGCT-tAAAA-GGtgcaa-----
----------------------------ttgcaTCACTACCAGATGGACCTGCGT-TGTA
-TTAGCTAGTTGGTG-AGGTAACG-GCTCAC-CAAGGCG-------ACG-ATACATAG--
C-CGACCTGAGAGG--GTGATC-GG-CCA----C-ACTGGG-AC-TGAGACAC-G----G
C-C-----CAGA-CTCC-TACG-GGAGGC------A-GCAGTAG-GGAATC-TTCGGCAA
TGGAC-GGA-AGTCTGACCGAGCA-ACGCC-GC-GTGAGTGAA-G--A---AG-GTT-TT
C-G-G--AT-CGT-AAA-GCT-C-T-G--TT-G-T-A-AGA-GA-AGAacgagtgtgaga
gt-ggaaagttcacactgTGACGGTATC-T-T-AC-CAGAA-AG-GGAC-GGCTAAC-TA
CGTGC-CAGC-AGCC-GC-GGTA-ATAC-GT-AG-GTCC-CGA-GCGT-TGT-C-CG-GA
TT-TATTGG-GCGTAAA-GCGA-GC-GC-AGGC-GG-T-TA-GAT-A-AGT-C-TGAAGT
T-AAAG--G-C-TG---T-G-GCTT-AACC-ATA-GTAC--G-CTTT-G-G-AAACT-GT
-TT-A-ACT-TGAGTG-CAAGAGGGGA-G-AG-TGG-AAT-T-C-C-ATGT-GTAG-C-G
G-TG-A-AATG-CGTAGA-TATAT-G-G-AG-----------GA-ACACCG-G-TG-GCG
A-AA-GC-GG-CT-C-TCT--G--GCTTG-T------AACTG-AC---GCT-G-AGGCTC
G-AAAGC-G-TGG-GGAGC-A-AACAGG-AT-TA-GAT-AC-CCTG-GTA---GTC-C-A
C-GC-C-GTAAACG-ATGA-GTGCTAGGTGTTAGACccttt---------ccgggGTTTA
GT-GC-CG-C-A-GCTA-AC-GCATTAA-GC-ACTCC-GCC-T--G-GGG-----AG-TA
CGACC-GCAAGGTTGA-AACT-CAAA-GGAAT-TG-A-C-GG-GGGC-CCGCAC-AA-GC
GGTGGA-GCAT-GTGGT-TTAATT-C-GAAGCAACGCGA-AGAA-CCT-TA-CCA-G-GT
CTTGA-CATC-CCTCTgACCGCTCTAGAGA---TAGAGTTttcctt--------------
------------------------------------------------------------
------------------------------------------------------------
------------------------------------------------------------
------------------------------------------------------------
------------------------------------------------------------
------------------------------------------------------------
-----------------cgggacAGAGG-T-GA-CA-GGTGG-TGCATG-G-T-T-GTCG
T-CAGCTCGTGT-CG-TGAGATGT-TGGG-TTAAGTCCCGCAACG---AGC--GC--AAC
-CC-CTA-T-T-G-TT-AGTTGCC-ATCAttc----agtTG-GG-CACT-CTAGCG--AG
ACTGC-CGGTAATAA-ACCG-G--AG-G---A--A--GGTGG-GGA-TGACGT-CAAA-T
CATCATG-C--CCCT-TATGA-CC-TGGGCTACACAC-GT----GCTACA-ATGG-C--T
GGT-ACAACGAG--TC-GC-AAGCC-GGTGACG-GCAAGC-TAAT------CTC--TTAA
AGCCA-GT-CTCAGTTCGG-ATTGTAGGC-TGCAAC-TCGCCT-AC-ATG-AAGTCG-GA
ATC-GCTAG-TAATCGC-GGA-T-CA-GC-ACGC-CGCG-GTGAA-T-ACGT-T-C-C-C
--G-GGC-CTT-GT-A-C-ACA--CCGC-CCGTC-ACA-C-CAC-GA-GAGTT-TGT-AA
CAC-C-C--G--AAG-T-C-GGTgaggtaacct---------------------------
------------tttaggagccaG----C-C-G-CCTA-A-GG-T-GG-GATA-G-AT-G
-A-T-TGG-GGT-G-AA-G-TC-G-TA-A-C-----------------------------
------------------------------------------------------------
------------------------------------------------------------
-----
>S001744696
------------------------------------------------------------
----------------------------------------A-AGACG-A--AC-GCT--G
G----C--G-G--C-G-TG---C-C-TAATACAT-G-C---AA-G-TA--GA-ACGctga
aggaggagct-------------------------------------------tgcttct
ctggatgAGT--TGC-GAACGG-G-TGA-GT-A-A-CGCGTAGGTAACCTG--C-CTGGT
-AGCG-GGG-GATA-AC-T--ATTG---G-A-AACGAT-A-GCTAAT-A-CCGC--A-TA
AG---AGTAG--ATGT---T-GCAT-G---ACA-T-TTGCT-tAAAA-GGtgcaa-----
----------------------------ttgcaTCACTACCAGATGGACCTGCGT-TGTA
-TTAGCTAGTTGGTG-AGGTAACG-GCTCAC-CAAGGCG-------ACG-ATACATAG--
C-CGACCTGAGAGG--GTGATC-GG-CCA----C-ACTGGG-AC-TGAGACAC-G----G
C-C-----CAGA-CTCC-TACG-GGAGGC------A-GCAGTAG-GGAATC-TTCGGCAA
TGGAC-GGA-AGTCTGACCGAGCA-ACGCC-GC-GTGAGTGAA-G--A---AG-GTT-TT
C-G-G--AT-CGT-AAA-GCT-C-T-G--TT-G-T-A-AGA-GA-AGAacgagtgtgaga
gt-ggaaagttcacactgTGACGGTATC-T-T-AC-CAGAA-AG-GGAC-GGCTAAC-TA
CGTGC-CAGC-AGCC-GC-GGTA-ATAC-GT-AG-GTCC-CGA-GCGT-TGT-C-CG-GA
TT-TATTGG-GCGTAAA-GCGA-GC-GC-AGGC-GG-T-TA-GAT-A-AGT-C-TGAAGT
T-AAAG--G-C-TG---T-G-GCTT-AACC-ATA-GTAC--G-CTTT-G-G-AAACT-GT
-TT-A-ACT-TGAGTG-CAAGAGGGGA-G-AG-TGG-AAT-T-C-C-ATGT-GTAG-C-G
G-TG-A-AATG-CGTAGA-TATAT-G-G-AG-----------GA-ACACCG-G-TG-GCG
A-AA-GC-GG-CT-C-TCT--G--GCTTG-T------AACTG-AC---GCT-G-AGGCTC
G-AAAGC-G-TGG-GGAGC-A-AACAGG-AT-TA-GAT-AC-CCTG-GTA---GTC-C-A
C-GC-C-GTAAACG-ATGA-GTGCTAGGTGTTAGACccttt---------ccgggGTTTA
GT-GC-CG-C-A-GCTA-AC-GCATTAA-GC-ACTCC-GCC-T--G-GGG-----AG-TA
CGACC-GCAAGGTTGA-AACT-CAAA-GGAAT-TG-A-C-GG-GGGC-CCGCAC-AA-GC
GGTGGA-GCAT-GTGGT-TTAATT-C-GAAGCAACGCGA-AGAA-CCT-TA-CCA-G-GT
CTTGA-CATC-CCTCTgACCGCTCTAGAGA---TAGAGTTttcctt--------------
------------------------------------------------------------
------------------------------------------------------------
------------------------------------------------------------
------------------------------------------------------------
------------------------------------------------------------
------------------------------------------------------------
-----------------cgggacAGAGG-T-GA-CA-GGTGG-TGCATG-G-T-T-GTCG
T-CAGCTCGTGT-CG-TGAGATGT-TGGG-TTAAGTCCCGCAACG---AGC--GC--AAC
-CC-CTA-T-T-G-TT-AGTTGCC-ATCAttc----agtTG-GG-CACT-CTAGCG--AG
ACTGC-CGGTAATAA-ACCG-G--AG-G---A--A--GGTGG-GGA-TGACGT-CAAA-T
CATCATG-C--CCCT-TATGA-CC-TGGGCTACACAC-GT----GCTACA-ATGG-C--T
GGT-ACAACGAG--TC-GC-AAGCC-GGTGACG-GCAAGC-TAAT------CTC--TTAA
AGCCA-GT-CTCAGTTCGG-ATTGTAGGC-TGCAAC-TCGCCT-AC-ATG-AAGTCG-GA
ATC-GCTAG-TAATCGC-GGA-T-CA-GC-ACGC-CGCG-GTGAA-T-ACGT-T-C-C-C
--G-GGC-CTT-GT-A-C-ACA--CCGC-CCGTC-ACA-C-CAC-GA-GAGTT-TGT-AA
CAC-C-C--G--AAG-T-C-GGTgaggtaacct---------------------------
------------tttaggagccaG----C-C-G-CCTA-A-GG-T-GG-GATA-G-AT-G
-A-T-TGG-GG--G-AA-G-TC--------------------------------------
------------------------------------------------------------
------------------------------------------------------------
-----
>S001744704
------------------------------------------------------------
------------------------------------------------------------
-------------------------------------------------------Gctga
agcttggtgct-----------------------------------------tgcaccga
gcggatgAGT--TGC-GAACGG-G-TGA-GT-A-A-CGCGTAGGTAACCTG--C-CTGGT
-AGCG-GGG-GATA-AC-T--ATTG---G-A-AACGAT-A-GCTAAT-A-CCGC--A-TA
AT---AGTAG--ATGT---T-GCAT-G---ACA-T-TTGCT-tAAAA-GGtgcaa-----
----------------------------ttgcaTCACTACCAGATGGACCTGCGT-TGTA
-TTAGCTAGTTGGTG-AGGTAACG-GCTCAC-CAAGGCA-------ACG-ATACATAG--
C-CGACCTGAGAGG--GTGATC-GG-CCA----C-ACTGGG-AC-TGAGACAC-G----G
C-C-----CAGA-CTCC-TACG-GGAGGC------A-GCAGTAG-GGAATC-TTCGGCAA
TGGAC-GGA-AGTCTGACCGAGCA-ACGCC-GC-GTGAGTGAA-G--A---AG-GTT-TT
C-G-G--AT-CGT-AAA-GCT-C-T-G--TT-G-T-A-AGA-GA-AGAacgagtgtgaga
gt-ggaaagttcacactgTGACGGTATC-T-T-AC-CAGAA-AG-GGAC-GGCTAAC-TA
CGTGC-CAGC-AGCC-GC-GGTA-ATAC-GT-AG-GTCC-CGA-GCGT-TGT-C-CG-GA
TT-TATTGG-GCGTAAA-GCGA-GC-GC-AGGC-GG-T-TA-GAT-A-AGT-C-TGAAGT
T-AAAG--G-C-TG---T-G-GCTT-AACC-ATA-GTAC--G-CTTT-G-G-AAACT-GT
-TT-A-ACT-TGAGTG-CAAGAGGGGA-G-AG-TGG-AAT-T-C-C-ATGT-GTAG-C-G
G-TG-A-AATG-CGTAGA-TATAT-G-G-AG-----------G--ACACCG-G-TG-GCG
A-AA-GC-GG-CT-C-TCT--G--GCTTG-T------AACTG-AC---GCT-G-AGGCTC
G-AAAGC-G-TGG-GGAGC-A-AACAGG-AT-TA-GAT-AC-CCTG-GTA---GTC-C-A
C-GC-C-GTAAACG-ATGA-GTGCTAGGTGTTAGACccttt---------ccgggGTTTA
GT-GC-CG-T-A-GCTA-AC-GCATTAA-GC-ACTCC-GCC-T--G-GGG-----AG-TA
CGACC-GCAAGGTTGA-AACT-CAAA-GGAAT-TG-A-C-GG-GGGC-CCGCAC-AA-GC
GGTGGA-GCAT-GTGGT-TTAATT-C-GAAGCAACGCGA-AGAA-CCT-TA-CCA-G-GT
CTTGA-CATC-CCTCTgACCGCTCTAGAGA---TAGAGTTttcctt--------------
------------------------------------------------------------
------------------------------------------------------------
------------------------------------------------------------
------------------------------------------------------------
------------------------------------------------------------
------------------------------------------------------------
-----------------cgggacAGAGG-T-GA-CA-GGTGG-TGCATG-G-T-T-GTCG
T-CAGCTCGTGT-CG-TGAGATGT-TGGG-TTAAGTCCCGCAACG---AGC--GC--AAC
-CC-CTA-T-T-G-TT-AGTTGCC-ATCAttc----agtTG-GG-CACT-CTAGCG--AG
ACTGC-CGGTAATAA-ACCG-G--AG-G---A--A--GGTGG-GGA-TGACGT-CAAA-T
CATCATG-C--CCCT-TATGA-CC-TGGGCTACACAC-GT----GCTACA-ATGG-C--T
GGT-ACAACGAG--TC-GC-AAGCC-GGTGACG-GCAAGC-TAAT------CTC--TTAA
AGCCA-GT-CTCAGTTCGG-ATTGTAGGC-TGCAAC-TCGCCT-AC-ATG-AAGTCG-GA
ATC-GCTAG-TAATCGC-GGA-T-CA-GC-ACGC-CGCG-GTGAA-T-ACGT-T-C-C-C
--G-GGC-CTT-GT-A-C-ACA--CCGC-CCGTC-ACA-C-CAC-GA-GAGTT-TGT-AA
CAC-C-C--G--AAG-T-C-GGTgaggtaacct---------------------------
------------tttaggagccaG----C-C-G-CCTA-A-GG-T-GG-GATA-G-AT-G
-A-T-TGG----------------------------------------------------
------------------------------------------------------------
------------------------------------------------------------
-----
>S002034956
------------------------------------------------------------
------------------------------------------------------------
------------------G---C-T---ATACAT-G-C---AA-G-TA--GA-ACGctga
aggaggagct------------------------------------------tgctctct
ctggatgAGT--TGC-GAACGG-G-TGA-GT-A-A-CGCGTAGGTAACCTG--C-CTGGT
-AGCG-GGG-GATA-AC-T--ATTG---G-A-AACGAT-A-GCTAAT-A-CCGC--A-TA
AT---AGTAG--ATGT---T-GCAT-G---ACA-T-TTGCT-tAAAA-GGtgcaa-----
----------------------------ttgcaTCACTACCAGATGGACCTGCGT-TGTA
-TTAGCTAGTTGGTG-AGGTAACG-GCTCAC-CAAGGCA-------ACG-ATACATAG--
C-CGACCTGAGAGG--GTGATC-GG-CCA----C-ACTGGG-AC-TGAGACAC-G----G
C-C-----CAGA-CTCC-TACG-GGAGGC------A-GCAGTAG-GGAATC-TTCGGCAA
TGGAC-GGA-AGTCTGACCGAGCA-ACGCC-GC-GTGAGTGAA-G--A---AG-GTT-TT
C-G-G--AT-CGT-AAA-GCT-C-T-G--TT-G-T-A-AGA-GA-AGAacgagtgtgaga
gt-ggaaagttcacactgTGACGGTATC-T-T-AC-CAGAA-AG-GGAC-GGCTAAC-TA
CGTGC-CAGC-AGCC-GC-GGTA-ATAC-GT-AG-GTCC-CGA-GCGT-TGT-C-CG-GA
TT-TATTGG-GCGTAAA-GCGA-GC-GC-AGGC-GG-T-TA-GAT-A-AGT-C-TGAAGT
T-AAAG--G-C-TG---T-G-GCTT-AACC-ATA-GTAC--G-CTTT-G-G-AAACT-GT
-TT-A-ACT-TGAGTG-CAAGAGGGGA-G-AG-TGG-AAT-T-C-C-ATGT-GTAG-C-G
G-TG-A-AATG-CGTAGA-TATAT-G-G-AG-----------GA-ACACCG-G-TG-GCG
A-AA-GC-GG-CT-C-TCT--G--GCTTG-T------AACTG-AC---GCT-G-AGGCTC
G-AAAGC-G-TGG-GGAGC-A-AACAGG-AT-TA-GAT-AC-CCTG-GTA---GTC-C-A
C-GC-C-GTAAACG-ATGA-GTGCTAGGTGTTAGACccttt---------ccgggGTTTA
GT-GC-CG-C-A-GCTA-AC-GCATTAA-GC-ACTCC-GCC-T--G-GGG-----AG-TA
CGACC-GCAAGGTTGA-AACT-CAAA-GGAAT-TG-A-C-GG-GGGC-CCGCAC-AA-GC
GGTGGA-GCAT-GTGGT-TTAATT-C-GAAGCAACGCGA-AGAA-CCT-TA-CCA-G-GT
CTTGA-CATC-CCTCTgACCGCTCTAGAGA---TAGAGTTttcctt--------------
------------------------------------------------------------
------------------------------------------------------------
------------------------------------------------------------
------------------------------------------------------------
------------------------------------------------------------
------------------------------------------------------------
-----------------cgggacAGAGG-T-GA-CA-GGTGG-TGCATG-G-T-T-GTCG
T-CAGCTCGTGT-CG-TGAGATGT-TGGG-TTAAGTCCCGCAACG---AGC--GC--AAC
-CC-CTA-T-T-G-TT-AGTTGCC-ATCAttc----agtTG-GG-CACT-CTAGCG--AG
ACTGC-CGGTAATAA-ACCG-G--AG-G---A--A--GGTGG-GGA-TGACGT-CAAA-T
CATCATG-C--CCCT-TATGA-CC-TGGGCTACACAC-GT----GCTACA-ATGG-C--T
GGT-ACAACGAG--TC-GC-AAGCC-GGTGACG-GCAAGC-TAAT------CTC--TTAA
AGCCA-GT-CTCAGTTCGG-ATTGTAGGC-TGCAAC-TCGCCT-AC-ATG-AAGTCG-GA
ATC-GCTAG-TAATCGC-GGA-T-CA-GC-ACGC-CGCG-GTGAA-T-ACGT-T-C-C-C
--G-GGC-CTT-GT-A-C-ACA--CCGC-CCGTC-ACA-C-CAC-GA-GAGTT-TGT-AA
CAC-C-C--G--AAG-T-C-GGTgaggtaacct---------------------------
------------tttaggagccaG----C-C-G-CCTA-A-GG-----------------
------------------------------------------------------------
------------------------------------------------------------
------------------------------------------------------------
-----
>S002166281
------------------------------------------------------------
------------------------------------------------------------
------------------G---C-C-TAATACAT-G-C---AA-G-TA--GA-ACGctga
agagaggagct-----------------------------------------tgctcttc
ttggatgAGT--TGC-GAACGG-G-TGA-GT-A-A-CGCGTAGGTAACCTG--C-CTGGT
-AGCG-GGG-GATA-AC-T--ATTG---G-A-AACGAT-A-GCTAAT-A-CCGC--A-TA
AA---ATTGA--TTAT---T-GCAT-G---ATA-T-TCAAT-tGAAA-GGtgcaa-----
----------------------------ctgcaCCACTACCAGATGGACCTGCGT-TGTA
-TTAGCTAGTTGGTG-GGGTAACG-GCTCAC-CAAGGCG-------ACG-ATACATAG--
C-CGACCTGAGAGG--GTGATC-GG-CCA----C-ACTGGG-AC-TGAGACAC-G----G
C-C-----CAGA-CTCC-TACG-GGAGGC------A-GCAGTAG-GGAATC-TTCGGCAA
TGGAC-GGA-AGTCTGACCGAGCA-ACGCC-GC-GTGAGTGAA-G--A---AG-GTT-TT
C-G-G--AT-CGT-AAA-GCT-C-T-G--TT-G-T-A-AGA-GA-AGAacgagtgtgaga
gt-ggaaagttcacactgTGACGGTATC-T-T-AC-CAGAA-AG-GGAC-GGCTAAC-TA
CGTGC-CAGC-AGCC-GC-GGTA-ATAC-GT-AG-GTCC-CGA-GCGT-TGT-C-CG-GA
TT-TATTGG-GCGTAAA-GCGA-GC-GC-AGGC-GG-T-TA-GAT-A-AGT-C-TGAAGT
T-AAAG--G-C-TG---T-G-GCTT-AACC-ATA-GTAC--G-CTTT-G-G-AAACT-GT
-TT-A-ACT-TGAGTG-CAAGAGGGGA-G-AG-TGG-AAT-T-C-C-ATGT-GTAG-C-G
G-TG-A-AATG-CGTAAA-TATAT-G-G-AG-----------GA-ACACCG-G-TG-GCG
A-AA-GC-GG-CT-C-TCT--G--GCTTG-T------AACTG-AC---GCT-G-AGGCTC
G-AAAGC-G-TGG-GGAGC-A-AACAGG-AT-TA-GAT-AC-CCTG-GTA---GTC-C-A
C-GC-C-GTAAACG-ATGA-GTGCTAGGTGTTAGACccttt---------ccgggGTTTA
GT-GC-CG-C-A-GCTA-AC-GCATTAA-GC-ACTCC-GCC-T--G-GGG-----AG-TA
CGACC-GCAAGGTTGA-AACT-CAAA-GGAAT-TG-A-C-GG-GGGC-CCGCAC-AA-GC
GGTGGA-GCAT-GTGGT-TTAATT-C-GAAGCAACGCGA-AGAA-CCT-TA-CCA-G-GT
CTTGA-CATC-CCTCTgACCGCTCTAGAGA---TAGAGTTttcctt--------------
------------------------------------------------------------
------------------------------------------------------------
------------------------------------------------------------
------------------------------------------------------------
------------------------------------------------------------
------------------------------------------------------------
-----------------cgggacAGAGG-T-GA-CA-GGTGG-TGCATG-G-T-T-GTCG
T-CAGCTCGTGT-CG-TGAGATGT-TGGG-TTAAGTCCCGCAACG---AGC--GC--AAC
-CC-CTA-T-T-G-TT-AGTTGCC-ATCAttc----agtTG-GG-CACT-CTAGCG--AG
ACTGC-CGGTAATAA-ACCG-G--AG-G---A--A--GGTGG-GGA-TGACGT-CAAA-T
CATCATG-C--CCCT-TATGA-CC-TGGGCTACACAC-GT----GCTACA-ATGG-C--T
GGT-ACAACGAG--TC-GC-AAGCC-GGTGACG-GCAAGC-TAAT------CTC--TTAA
AGCCA-GT-CTCAGTTCGG-ATTGTAGGC-TGCAAC-TCGCCT-AC-ATG-AAGTCG-GA
ATC-GCTAG-TAATCGC-GGA-T-CA-GC-ACGC-CGCG-GTGAA-T-ACGT-T-C-C-C
--G-GGC-CTT-GT-A-C-ACA--CCGC-CCGTC-ACA-C-CAC-GA-GAGTT-TGT-AA
CAC-C-C--G--AAG-T-C-GGTgaggtaaccgtcag-----------------------
--------gagccagcacttagtG---g--------------------------------
------------------------------------------------------------
------------------------------------------------------------
------------------------------------------------------------
-----
>S000420026
------------------------------------------------------------
-------------------------------------------GATG-A--AC-GCT--G
G----C--G-G--C-G-TG---C-C-TAATACAT-G-C---AA-G-TA--GA-ACGctga
agcttggtgct-----------------------------------------tgcaccga
gcggaggAGT--TGC-GAACGG-G-TGA-GT-A-A-CGCGTAGGTAACCTG--C-CTCTT
-AGCG-GGG-GATA-AC-T--ATTG---G-A-AACGAT-A-GCTAAT-A-CCGC--A-TA
AA---AGTCG--ACAT---T-GCAT-G---ATG-T-TGACT-tGAAA-GGtgcaa-----
----------------------------atgcaTCACTAAGAGATGGACCTGCGT-TGTA
-TTAGCTAGTTGGTG-AGGTAACG-GCTCAC-CAAGGCG-------ACG-ATACATAG--
C-CGACCTGAGAGG--GTGATC-GG-CCA----C-ACTGGG-AC-TGAGACAC-G----G
C-C-----CAGA-CTCC-TACG-GGAGGC------A-GCAGTAG-GGAATC-TTCGGCAA
TGGAC-GGA-AGTCTGACCGAGCA-ACGCC-GC-GTGAGTGAA-G--A---AG-GTT-TT
C-G-G--AT-CGT-AAA-GCT-C-T-G--TT-G-T-A-AGA-GA-AGAacgagtgtgaga
gt-ggaaagttcacactgTGACGGTAAC-T-T-AC-CAGAA-AG-GGAC-GGCTAAC-TA
CGTGC-CAGC-AGCC-GC-GGTA-ATAC-GT-AG-GTCC-CGA-GCGT-TAT-C-CG-GA
TT-TATTGG-GCGTAAA-GCGA-GC-GC-AGGC-GG-T-TA-GAT-A-AGT-C-TGAAGT
T-AAAG--G-C-TG---T-G-GCTT-AACC-ATA-GTAC--G-CTTT-G-G-AAACT-GT
-TT-A-ACT-TGAGTG-CAGAAGGGGA-G-AG-TGG-AAT-T-C-C-ATGT-GTAG-C-G
G-TG-A-AATG-CGTAGA-TATAT-G-G-AG-----------GA-ACACCG-G-TG-GCG
A-AA-GC-GG-CT-C-TCT--G--GTCTG-T------AACTG-AC---GCT-G-AGGCTC
G-AAAGC-G-TGG-GGAGC-A-AACAGG-AT-TA-GAT-AC-CCTG-GTA---GTC-C-A
C-GC-C-GTAAACG-ATGA-GTGCTAGGTGTTGGGTccttt---------ccgggACTCA
GT-GC-CG-C-A-GCTA-AC-GCATTAA-GC-ACTCC-GCC-T--G-GGG-----AG-TA
CGACC-GCAAGGTTGA-AACT-CAAA-GGAAT-TG-A-C-GG-GGGC-CCGCAC-AA-GC
GGTGGA-GCAT-GTGGT-TTAATT-C-GAAGCAACGCGA-AGAA-CCT-TA-CCA-G-GT
CTTGA-CATC-CCTCTgACCGCTCTAGAGA---TAGAGCTttcctt--------------
------------------------------------------------------------
------------------------------------------------------------
------------------------------------------------------------
------------------------------------------------------------
------------------------------------------------------------
------------------------------------------------------------
-----------------ckggacAKAGG-T-GA-CA-GGTGG-TGCATG-G-T-T-GTCG
T-CAGCTCGTGT-CG-TGAGATGT-TGGG-TTAAGTCCCGCAACG---AGC--GC--AAC
-CC-CTA-T-T-G-TT-AGTTGCC-ATCAttt----agtTG-GG-CACT-CTAGCG--AG
ACTGC-CGGTAATAA-ACCG-G--AG-G---A--A--GGTGG-GGA-TGACGT-CAAA-T
CATCATG-C--CCCT-TATGA-CC-TGGGCTACACAC-GT----GCTACA-ATGG-C--T
GGT-ACAACGAG--TC-GC-GAGTC-GGTGACG-GCAAGC-TAAT------CTC--TTAA
AGCCA-GT-CTCAGTTCGG-ATTGTAGGC-TGCAAC-TCGCCT-AC-ATG-AAGTCG-GA
ATC-GCTAG-TAATCGC-GGA-T-CA-GC-ACGC-CGCG-GTGAA-T-ACGT-T-C-C-C
--G-GGC-CTT-GT-A-C-ACA--CCGC-CCGTC-ACA-C-CAC-GA-GAGTT-TGT-AA
CAC-C-C--G--AAG-T-C-GGTgaggtaacct---------------------------
-------------tttggagccaG----C-C-G-CCTA-A-GG-K-GG-GATA-G-AT-G
-A-T-TGG-GGT-G----------------------------------------------
------------------------------------------------------------
------------------------------------------------------------
-----
>S000427357
------------------------------------------------------------
------------------------------------------------------------
--------------------------TAATACAT-G-C---AA-G-TA--GA-ACGctga
agcttggtgct-----------------------------------------tgcaccga
gcggatgAGT--TGC-GAACGG-G-TGA-GT-A-A-CGCGTAGGTAACCTG--C-CTCTT
-AGCG-GGG-GATA-AC-T--ATTG---G-A-AACGAT-A-GCTAAT-A-CCGC--A-TA
AA---AGTCG--ATAT---C-GCAT-G---ATA-T-TGATT-tGAAA-GGtgcaa-----
----------------------------atgcaTCACTAAGAGATGGACCTGCGT-TGTA
-TTAGCTAGTTGGTG-AGGTAACG-GCTCAC-CAAGGCG-------ACG-ATACATAG--
C-CGACCTGAGAGG--GTGATC-GG-CCA----C-ACTGGG-AC-TGAGACAC-G----G
C-C-----CAGA-CTCC-TACG-GGAGGC------A-GCAGTAG-GGAATC-TTCGGCAA
TGGAC-GGA-AGTCTGACCGAGCA-ACGCC-GC-GTGAGTGAA-G--A---AG-GTT-TT
C-G-G--AT-CGT-AAA-GCT-C-T-G--TT-G-T-A-AGA-GA-AGAacgagtgtgaga
gt-ggaaagttcacactgTGACGGTAAC-T-T-AC-CAGAA-AG-GGAC-GGCTAAC-TA
CGTGC-CAGC-AGCC-GC-GGTA-ATAC-GT-AG-GTCC-CGA-GCGT-TAT-C-CG-GA
TT-TATTGG-GCGTAAA-GCGA-GC-GC-AGGC-GG-T-TA-GAT-A-AGT-C-TGAAGT
T-AAAG--G-C-TG---T-G-GCTT-AACC-ATA-GTAC--G-CTTT-G-G-AAACT-GT
-TT-A-ACT-TGAGTG-CAGAAGGGGA-G-AG-TGG-AAT-T-C-C-ATGT-GTAG-C-G
G-TG-A-AATG-CGTAGA-TATAT-G-G-AG-----------GA-ACACCG-G-TG-GCG
A-AA-GC-GG-CT-C-TCT--G--GTCTG-T------AACTG-AC---GCT-G-AGGCTC
G-AAAGC-G-TGG-GGAGC-A-AACAGG-AT-TA-GAT-AC-CCTG-GTA---GTC-C-A
C-GC-C-GTAAACG-ATGA-GTGCTAGGTGTTGGGTccttt---------ccgggACTCA
GT-GC-CG-C-A-GCTA-AC-GCATTAA-CC-ACTCC-GCC-T--G-GGG-----AG-TA
CGACC-GCAAGGTTGA-AACT-CAAA--GAAT-TG-A-C-GG-GGGC-CCGCAC-AA-GC
GGTGGA-GCAT-GTGGT-TTAATT-C-GAAGC-ACGCGA-AGAA-CCT-TA-CCA-G-GT
CTTGA-CATC-CCTCTgACCGCTCTAGAGA---TAGAGTTttcctt--------------
------------------------------------------------------------
------------------------------------------------------------
------------------------------------------------------------
------------------------------------------------------------
------------------------------------------------------------
------------------------------------------------------------
-----------------cgggacAGAGG-T-GA-CA-GGTGG-TGCATG-G-T-T-GTCG
T-CAGCTCGTGT-CG-TGAGATGT-TGGG-TTAAGTCCCGCAACG---AGC--GC--AAC
-CC-CTA-T-T-G-TT-AGTTGCC-ATCAttg----agtTG-GGcCACT-CTAGCG--AG
ACT-C-CGGTAATAA-ACCG-G--AG-G---A--A--GGTGG-GGA-TGACGT--AAA-T
CATCATG-C--CCCT-TATGA-CC-TGGGCTACACAC-GT----GCTACA-ATGG-C--T
GGT-ACAACGAG--TC-GC-GAGTC-GGTGACG-GCAAGC-TAAT------CTC--TTAA
AGCCA-GT-CTCAGTTCGG-ATTGTAGGC-TGCAAC-TCGCCTaAC-ATGcAAGTCG---
------------------------------------------------------------
------------------------------------------------------------
------------------------------------------------------------
------------------------------------------------------------
------------------------------------------------------------
------------------------------------------------------------
------------------------------------------------------------
-----
>S000617863
----------------------------cagctccggccgccatggcggccgcgggaaT-
T-C--GATTAGA-GTT-T----GAT--C--CTG-G-C-TCA-GGATG-A--AC-GCT--G
G----C--G-G--C-G-TG---C-C-TAATACAT-G-C---AA-G-TA--GA-ACGctga
agcttggtgct-----------------------------------------tgcaccga
gcggatgAGT--TGC-GAACGG-G-TGA-GT-A-A-CGCGTAGGTAACCTG--C-CTCTT
-AGCG-GGG-GATA-AC-T--ACTG---G-A-AACGAT-A-GCTAAT-A-CCGC--A-TA
AA---AGTCG--ACAT---C-GCAT-G---ATG-T-TGACT-tGAAA-GGtgcaa-----
----------------------------ttgcaTCACTAAGAGATGGACCTGCGT-TGTA
-TTAGCTAGTTGGTG-AGGTAACG-GCTCAC-CAAGGCG-------ACG-ATACATAG--
C-CGACCTGAGAGG--GTGATC-GG-CCA----C-ACTGGG-AC-TGAGACAC-G----G
C-C-----CAGA-CTCC-TACG-GGAGGC------A-GCAGTAG-GGAATC-TTCGGCAA
TGGGG-GCA-ACCCTGACCGAGCA-ACGCC-GC-GTGAGTGAA-G--A---AG-GTT-TT
C-G-G--AT-CGT-AAA-GCT-C-T-G--TT-G-T-A-AGA-GA-AGAacgagtgtgaga
gt-ggaaagttcacgctgTGACGGTAAC-T-T-AC-CAGAA-AG-GGAC-GGCTAAC-TA
CGTGC-CAGC-AGCC-GC-GGTA-ATAC-GT-AG-GTCC-CGA-GCGT-TAT-C-CG-GA
TT-TATTGG-GCGTAAA-GCGA-GC-GC-AGGC-GG-T-TA-GAT-A-AGT-C-TGAAGT
T-AAAG--G-C-TG---T-G-GCTT-AACC-ATA-GTAC--G-CTTT-G-G-AAACT-GT
-TT-A-ACT-TGAGTG-CAGAAGGGGA-G-AG-TGG-AAT-T-C-C-ATGT-GTAG-C-G
G-TG-A-AATG-CGTAGA-TATAT-G-G-AG-----------GA-ACACCG-G-TG-GCG
A-AA-GC-GG-CT-C-TCT--G--GTCTG-T------AACTG-AC---GCT-G-AGGCTC
G-AAAGC-G-TGG-GGAGC-A-AACAGG-AT-TA-GAT-AC-CCTG-GTA---GTC-C-A
C-GC-C-GTAAACG-ATGA-GTGCTAGGTGTTGGGTccttt---------ccgggACTCA
GT-GC-CG-C-A-GCTA-AC-GCATTAA-GC-ACTCC-GCC-T--G-GGG-----AG-TA
CGACC-GCAAGGTTGA-AACT-CAAA-GGAAT-TG-A-C-GG-GGGC-CCGCAC-AA-GC
GGTGGA-GCAT-GTGGT-TTAATT-C-GAAGCAACGCGA-AGAA-CCT-TA-CCA-G-GT
CTTGA-CATC-CCTCTgACCGCTCTAGAGA---TAGAGTTttcctt--------------
------------------------------------------------------------
------------------------------------------------------------
------------------------------------------------------------
------------------------------------------------------------
------------------------------------------------------------
------------------------------------------------------------
-----------------cgggacAGAGG-T-GA-CA-GGTGG-TGCATG-G-T-T-GTCG
T-CAGCTCGTGT-CG-TGAGATGT-TGGG-TTAAGTCCCGCAACG---AGC--GC--AAC
-CC-CTA-T-T-G-TT-AGTTGCC-ATCAttg----agtTG-GG-CACT-CTAGCG--AG
ACTGC-CGGTAATAA-ACCG-G--AG-G---A--A--GGTGG-GGA-TGACGT-CAAA-T
CATCATG-C--CCCT-TATGA-CC-TGGGCTACACAC-GT----GCTACA-ATGG-C--T
GGT-ACAACGAG--TC-GC-GAGTC-GGTGACG-GCAAGC-TAAT------CTC--TTAA
AGCCA-GT-CTCAGTTCGG-ATTGTAGGC-TGCAAC-TCGCCT-AC-ATG-AAGTCG-GA
ATC-GCTAG-TAATCGC-GGA-T-CA-GC-ACGC-CGCG-GTGAA-T-ACGT-T-C-C-C
--G-GGC-CTT-GT-A-C-ACA--CCGC-CCGTC-ACA-C-CAC-GA-GAGTT-TGT-AA
CAC-C-C--G--AAG-T-C-GGTgaggtaaccg---------------------------
-------------taaggagccaG----C-C-G-CCTA-A-GG-T-GG-GATA-G-AT-G
-A-T-TGG-GGT-G-AA-G-TC-G-TA-A-C-AA-GG-TAA--C-C-G-TA---------
------------------------------------------------------------
------------------------------------------------------------
-----
>S000617883
----------------------gcgmtccagctccggccgccatggcggccgcgggaaT-
T-C--GATTAGA-GTT-T----GAT--T--CTG-G-C-TCA-GGATG-A--AC-GCT--G
G----C--G-G--C-G-TG---C-C-TAATACAT-G-C---AA-G-TA--GA-ACGctga
agcttggtgct-----------------------------------------tgcaccga
gcggatgAGT--TGC-GAACGG-G-TGA-GT-A-A-CGCGTAGGTAACCTG--C-CTCTT
-AGCG-GGG-GATA-AC-T--ATTG---G-A-AACGAT-A-GCTAAT-A-CCGC--A-TA
AA---AGTCG--ACAT---T-GCAT-G---ATG-T-TGATT-tGAAA-GAtgcaa-----
----------------------------ttgcaTCACTAAGAGATGGACCTGCGT-TGTA
-TTGGCTAGTTGGTG-AGGTAACG-GCTCAC-CAAGGCG-------ACG-ATACATAG--
C-CGACCTGAGAGG--GTGATC-GG-CCA----C-ACTGGG-AC-TGAGACAC-G----G
C-C-----CAGA-CTCC-TACG-GGAGGC------A-GCAGTAG-GGAATC-TTCGGCAA
TGGGG-GCA-ACCCTGACCGAGCA-ACGCC-GC-GTGAGTGAA-G--A---AG-GTT-TT
C-G-G--AT-CGT-AAA-GCT-C-T-G--TT-G-T-A-AGA-GA-AGAacgagtgtgaga
gt-ggaaagttcacactgTGACGGTAAC-T-T-AC-CAGAA-AG-GGAC-GGCTAAC-TA
CGTGC-CAGC-AGCC-GC-GGTA-ATAC-GT-AG-GTCC-CGA-GCGT-TAT-C-CG-GA
TT-TATTGG-GCGTAAA-GCGA-GC-GC-AGGC-GG-T-TA-GAT-A-AGT-C-TGAAGT
T-AAAG--G-C-TG---T-G-GCTT-AACC-ATA-GTAC--G-CTTT-G-G-AAACT-GT
-TT-A-ACT-TGAGTG-CAGAAGGGGA-G-AG-TGG-AAT-T-C-C-ATGT-GTAG-C-G
G-TG-A-AATG-CGTAGA-TATAT-G-G-AG-----------GA-ACACCG-G-TG-GCG
A-AA-GC-GG-CT-C-TCT--G--GTCTG-T------AACTG-AC---GCT-G-AGGCTC
G-AAAGC-G-TGG-GGAGC-A-AACAGG-AT-TA-GAT-AC-CCTG-GTA---GTC-C-A
C-GC-C-GTAAACG-ATGA-GTGCTAGGTGTTGGGTccttt---------ccgggACTCA
GT-GC-CG-C-A-GCTA-AC-GCATTAA-GC-ACTCC-GCC-T--G-GGG-----AG-TA
CGACC-GCAAGGTTGA-AACT-CAAA-GGAAT-TG-A-C-GG-GGGC-CCGCAC-AA-GC
GGTGGA-GCAT-GTGGT-TTAATT-C-GAAGCAACGCGA-AGAA-CCT-TA-CCA-G-GT
CTTGA-CATC-CCTCTgACCGCTCTAGAGA---TAGAGTTttcctt--------------
------------------------------------------------------------
------------------------------------------------------------
------------------------------------------------------------
------------------------------------------------------------
------------------------------------------------------------
------------------------------------------------------------
-----------------cgggacAGAGG-T-GA-CA-GGTGG-TGCATG-G-T-T-GTCG
T-CAGCTCGTGT-CG-TGAGATGT-TGGG-TTAAGTCCCGCAACG---AGC--GC--AAC
-CC-CTA-T-T-G-TT-AGTTGCC-ATCAttg----agtTG-GG-CACT-CTAGCG--AG
ACTGC-CGGTAATAA-ACCG-G--AG-G---A--A--GGTGG-GGA-TGACGT-CAAA-T
CGTCATG-C--CCCT-TATGA-CC-TGGGCTACACAC-GT----GCTACA-ATGG-C--T
GGT-ACAACGAG--TC-GC-GAGTC-GGTGACG-GCAAGC-TAAT------CTC--TTAA
AGCCA-GT-CTCAGTTCGG-ATTGTAGGC-TGCAAC-TCGCCT-AC-ATG-AAGTCG-GA
ATC-GCTAG-TAATCGC-GGA-T-CA-GC-ACGC-CGCG-GTGAA-T-ACGT-T-C-C-C
--G-GGC-CTT-GT-A-C-ACA--CCGC-CCGTC-ACA-C-CAC-GA-GAGTT-TGT-AA
CAC-C-C--G--AAG-T-C-GGTgaggtaaccg---------------------------
-------------taaggagccaG----C-C-G-CCTA-A-GG-T-GG-GATA-G-AT-G
-A-T-TGG-GGT-G-AA-G-TC-G-TA-A-C-AA-GG-TAG--C-C-G-TA---------
------------------------------------------------------------
------------------------------------------------------------
-----
>S002034954
------------------------------------------------------------
------------------------------------------------------------
------------------G---C-T-ATA---AT-G-C---AA-G-TA--GA-ACGctga
agcttggtgct-----------------------------------------tgcaccga
gcggatgAGT--TGC-GAACGG-G-TGA-GT-A-A-CGCGTAGGTAACCTG--C-CTGGT
-AGCG-GGG-GATA-AC-T--ATTG---G-A-AACGAT-A-GCTAAT-A-CCGC--A-TA
AC---AGTAG--ATGT---T-GCAT-G---ACA-T-CTATT-tGAAA-GGggcaa-----
----------------------------ttgctCCACTACCAGATGGACCTGCGT-TGTA
-TTAGCTAGTTGGTG-AGGTAACG-GCTCAC-CAAGGCG-------ACG-ATACATAG--
C-CGACCTGAGAGG--GTGATC-GG-CCA----C-ACTGGG-AC-TGAGACAC-G----G
C-C-----CAGA-CTCC-TACG-GGAGGC------A-GCAGTAG-GGAATC-TTCGGCAA
TGGAC-GGA-AGTCTGACCGAGCA-ACGCC-GC-GTGAGTGAA-G--A---AG-GTT-TT
C-G-G--AT-CGT-AAA-GCT-C-T-G--TT-G-T-A-AGA-GA-AGAacgagtgtgaga
gt-ggaaagttcacactgTGACGGTATC-T-T-AC-CAGAA-AG-GGAC-GGCTAAC-TA
CGTGC-CAGC-AGCC-GC-GGTA-ATAC-GT-AG-GTCC-CGA-GCGT--AT-C-CG-GA
TT-TA-TGG-GCGTAAA-GCGA-GC-GC-AGGC-GG-T-TA-GAT-A-AGT-C-TGAAGT
T-AAAG--G-C-TG---T-G-GCTT-AACC-ATA-GTAC--G-CTTT-G-G-AAACT-GT
-TT-A-ACT-TGAGTG-CAGAAGGGGA-G-AG-TGG-AAT-T-C-C-ATGT-GTAG-C-G
G-TG-A-AATG-CGTAGA-TATAT-G-G-AG-----------GA-ACACCG-G-TG-GCG
A-AA-GC-GG-CT-C-TCT--G--GTCTG-T------AACTG-AC---GCT-G-AGGCTC
G-AAAGC-G-TGG-GGAGC-A-AACAGG-AT-TA-GAT-AC-CCTG-GTA---GTC-C-A
C-GC-C-GTAAACG-ATGA-GTGCTAGGTGTTGGGTcctnt---------ccgggACTCA
GT-GC-CG-C-A-GCTA-AC-GCATTAA-GC-ACTCC-GCC-T--G-GGG-----AG-TA
CGACC-GCAAGGTTGA-AACT-CAAA-GGAAT-TG-A-C-GG-GGGC-CCGCAC-AA-GC
GGTGGA-GCAT-GTGGT-TTAATT-C-GAAGCAACGCGA-AGAA-CCT-TA-CCA-G-GT
CTTGA-CATC-CCTCTgACCGCTCTAGAGA---TAGAGCTttcctt--------------
------------------------------------------------------------
------------------------------------------------------------
------------------------------------------------------------
------------------------------------------------------------
------------------------------------------------------------
------------------------------------------------------------
-----------------cgggacAGAGG-T-GA-CA-GGTGG-TGCATG-G-T-T-GTCG
T-CAGCTCGTGT-CG-TGAGATGT-TGGG-TTAAGTCCCGCAACG---AGC--GC--AAC
-CC-CTA-T-T-G-TT-AGTTGCC-ATCAttc----agtTG-GG-CACT-CTAGCG--AG
ACTGC-CGGTAATAA-ACCG-G--AG-G---A--A--GGTGG-GGA-TGACGT-CAAA-T
CATCATG-C--CCCT-TATGA-CC-TGGGCTACACAC-GT----GCTACA-ATGG-C--T
GGT-ACAACGAG--TC-GC-AAGTC-GGTGACG-GCAAGC-TAAT------CTC--TTAA
AGCCA-GT-CTCAGTTCGG-ATTGTAGGC-TGCAAC-TCGCCT-AC-ATG-AAGTCG-GA
ATC-GCTAG-TAATCGC-GGA-T-CA-GC-ACGC-CGCG-GTGAA-T-ACGT-T-C-C-C
--G-GGC-CTT-GT-A-C-ACA--CCGC-CCGTC-ACA-C-CAC-GA-GAGTT-TGT-AA
CAC-C-C--G--AAG-T-C-GGTgaggtaacct---------------------------
------------tttaggagccaG----C-C-G-CCTA-A-GG-T-GG-ATAG-A-A---
------------------------------------------------------------
------------------------------------------------------------
------------------------------------------------------------
-----
>S002034955
------------------------------------------------------------
------------------------------------------------------------
---------------------------------T-G-C---A--G-TA--GA-ACGctga
agcttggtgct-----------------------------------------tgcaccga
gcggaggAGT--TGC-GAACGG-G-TGA-GT-A-A-CGCGTAGGTAACCTG--C-CTCTT
-AGCG-GGG-GATA-AC-T--ATTG---G-A-AACGAT-A-GCTAAT-A-CCGC--A-TA
AA---AGTCG--ACAT---T-GCAT-G---ATG-T-TGACT-tGAAA-GGtgcaa-----
----------------------------ctgcaTCACTAAGAGATGGACCTGCGT-TGTA
-TTAGCTAGTTGGTG-AGGTAACG-GCTCAC-CAAGGCG-------ACG-ATACATAG--
C-CGACCTGAGAGG--GTGATC-GG-CCA----C-ACTGGG-AC-TGAGACAC-G----G
C-C-----CAGA-CTCC-TACG-GGAGGC------A-GCAGTAG-GGAATC-TTCGGCAA
TGGAC-GGA-AGTCTGACCGAGCA-ACGCC-GC-GTGAGTGAA-G--A---AG-GTT-TT
C-G-G--AT-CGT-AAA-GCT-C-T-G--TT-G-T-A-AGA-GA-AGAacgagtgtgaga
gt-ggaaagttcacactgTGACGGTAAC-T-T-AC-CAGAA-AG-GGAC-GGCTAAC-TA
CGTGC-CAGC-AGCC-GC-GGTA-ATAC-GT-AG-GTCC-CGA-GCGT-TAT-C-CG-GA
TT-TATTGG-GCGTAAA-GCGA-GC-GC-AGGC-GG-T-TA-GAT-A-AGT-C-TGAAGT
T-AAAG--G-C-TG---T-G-GCTT-AACC-ATA-GTAC--G-CTTT-G-G-AAACT-GT
-TT-A-ACT-TGAGTG-CAGAAGGGGA-G-AG-TGG-AAT-T-C-C-ATGT-GTAG-C-G
G-TG-A-AATG-CGTAGA-TATAT-G-G-AG-----------GA-ACACCG-G-TG-GCG
A-AA-GC-GG-CT-C-TCT--G--GTCTG-T------AACTG-AC---GCT-G-AGGCTC
G-AAAGC-G-TGG-GGAGC-A-AACAGG-AT-TA-GAT-AC-CCTG-GTA---GTC-C-A
C-GC-C-GTAAACG-ATGA-GTGCTAGGTGTTGGGTccttt---------ccgggACTCA
GT-GC-CG-C-A-GCTA-AC-GCATTAA-GC-ACTCC-GCC-T--G-GGG-----AG-TA
CGACC-GCAAGGTTGA-AACT-CAAA-GGAAT-TG-A-C-GG-GGGC-CCGCAC-AA-GC
GGTGGA-GCAT-GTGGT-TTAATT-C-GAAGCAACGCGA-AGAA-CCT-TA-CCA-G-GT
CTTGA-CATC-CCTCTgACCGCTCTAGAGA---TAGAGCTttcctt--------------
------------------------------------------------------------
------------------------------------------------------------
------------------------------------------------------------
------------------------------------------------------------
------------------------------------------------------------
------------------------------------------------------------
-----------------cgggacAGAGG-T-GA-CA-GGTGG-TGCATG-G-T-T-GTCG
T-CAGCTCGTGT-CG-TGAGATGT-TGGG-TTAAGTCCCGCAACG---AGC--GC--AAC
-CC-CTA-T-T-G-TT-AGTTGCC-ATCAttt----agtTG-GG-CACT-CTAGCG--AG
ACTGC-CGGTAATAA-ACCG-G--AG-G---A--A--GGTGG-GGA-TGACGT-CAAA-T
CATCATG-C--CCCT-TATGA-CC-TGGGCTACACAC-GT----GCTACA-ATGG-C--T
GGT-ACAACGAG--TC-GC-GAGTC-GGTGACG-GCAAGC-TAAT------CTC--TTAA
AGCCA-GT-CTCAGTTCGG-ATTGTAGGC-TGCAAC-TCGCCT-AC-ATG-AAGTCG-GA
ATC-GCTAG-TAATCGC-GGA-T-CA-GC-ACGC-CGCG-GTGAA-T-ACGT-T-C-C-C
--G-GGC-CTT-GT-A-C-ACA--CCGC-CCGTC-ACA-C-CAC-GA-GAGTT-TGT-AA
CAC-C-C--G--AAG-T-C-GGTgaggtaacct---------------------------
------------tttaggagccaG----C-C-G-CCTA-A-GG-T-G--GATA-G-A---
------------------------------------------------------------
------------------------------------------------------------
------------------------------------------------------------
-----
>S002166282
------------------------------------------------------------
------------------------------------------------------------
------------------G---C-C-TAATACAT-G-C---AA-G-TA--GA-ACGctga
agcttggtgct-----------------------------------------tgcaccga
gcggatgAGT--TGC-GAACGG-G-TGA-GT-A-A-CGCGTAGGTAACCTG--C-CTCTT
-AGCG-GGG-GATA-AC-T--ATTG---G-A-AACGAT-A-GCTAAT-A-CCGC--A-TA
AA---AGTCG--ATAT---C-GCAT-G---ATA-T-TGATT-tGAAA-GGtgcaa-----
----------------------------ttgcaTCACTAAGAGATGGACCTGCGT-TGTA
-TTAGCTAGTTGGTG-AGGTAACG-GCTCAC-CAAGGCG-------ACG-ATACATAG--
C-CGACCTGAGAGG--GTGATC-GG-CCA----C-ACTGGG-AC-TGAGACAC-G----G
C-C-----CAGA-CTCC-TACG-GGAGGC------A-GCAGTAG-GGAATC-TTCGGCAA
TGGGG-GCA-ACCCTGACCGAGCA-ACGCC-GC-GTGAGTGAA-G--A---AG-GTT-TT
C-G-G--AT-CGT-AAA-GCT-C-T-G--TT-G-T-A-AGA-GA-AGAacgagtgtgaga
gt-ggaaagttcacactgTGACGGTAAC-T-T-AC-CAGAA-AG-GGAC-GGCTAAC-TA
CGTGC-CAGC-AGCC-GC-GGTA-ATAC-GT-AG-GTCC-CGA-GCGT-TAT-C-CG-GA
TT-TATTGG-GCGTAAA-GCGA-GC-GC-AGGC-GG-T-TA-GAT-A-AGT-C-TGAAGT
T-AAAG--G-C-TG---T-G-GCTT-AACC-ATA-GTAC--G-CTTT-G-G-AAACT-GT
-TT-A-ACT-TGAGTG-CAGAAGGGGA-G-AG-TGG-AAT-T-C-C-ATGT-GTAG-C-G
G-TG-A-AATG-CGTAGA-TATAT-G-G-AG-----------GA-ACACCG-G-TG-GCG
A-AA-GC-GG-CT-C-TCT--G--GTCTG-T------AACTG-AC---GCT-G-AGGCTC
G-AAAGC-G-TGG-GGAGC-A-AACAGG-AT-TA-GAT-AC-CCTG-GTA---GTC-C-A
C-GC-C-GTAAACG-ATGA-GTGCTAGGTGTTGGTGtcctt--------tccgggACTCA
GT-GC-CG-C-A-GCTA-AC-GCATTAA-GC-ACTCC-GCC-T--G-GGG-----AG-TA
CGACC-GCAAGGTTGA-AACT-CAAA-GGAAT-TG-A-C-GG-GGGC-CCGCAC-AA-GC
GGTGGA-GCAT-GTGGT-TTAATT-C-GAAGCAACGCGA-AGAA-CCT-TA-CCA-G-GT
CTTGA-CATC-CCTCTgACCGCTCTAGAGA---TAGAGTTttcctt--------------
------------------------------------------------------------
------------------------------------------------------------
------------------------------------------------------------
------------------------------------------------------------
------------------------------------------------------------
------------------------------------------------------------
-----------------cgggacAGAGG-T-GA-CA-GGTGG-TGCATG-G-T-T-GTCG
T-CAGCTCGTGT-CG-TGAGATGT-TGGG-TTAAGTCCCGCAACG---AGC--GC--AAC
-CC-CTA-T-T-G-TT-AGTTGCC-ATCAttt----agtTG-GG-CACT-CTAGCG--AG
ACTGC-CGGTAATAA-ACCG-G--AG-G---A--A--GGTGG-GGA-TGACGT-CAAA-T
CATCATG-C--CCCT-TATGA-CC-TGGGCTACACAC-GT----GCTACA-ATGG-C--T
GGT-ACAACGAG--TC-GC-GAGTC-GGTGACG-GCAAGC-TAAT------CTC--TTAA
AGCCA-GT-CTCAGTTCGG-ATTGTAGGC-TGCAAC-TCGCCT-AC-ATG-AAGTCG-GA
ATC-GCTAG-TAATCGC-GGA-T-CA-GC-ACGC-CGCG-GTGAA-T-ACGT-T-C-C-C
--G-GGC-CTT-GT-A-C-ACA--CCGC-CCGTC-ACA-C-CAC-GA-GAGTT-TGT-AA
CAC-C-C--G--AAG-T-C-GGTgaggtaaccg---------------------------
-------------taaggagccaG----C-C-G-CCTA-A-GG-----------------
------------------------------------------------------------
------------------------------------------------------------
------------------------------------------------------------
-----
>S002232092
------------------------------------------------------------
----------GA-GTT-T----GAT--C--CTG-G-C-TCA-GGATG-A--AC-GCT--G
G----C--G-G--C-G-TG---C-C-TAATACAT-G-C---AA-G-TA--GA-ACGctga
agcttggtgct-----------------------------------------tgcaccga
gcggatgAGT--TGC-GAACGG-G-TGA-GT-A-A-CGCGTAGGTAACCTG--C-CTCTT
-AGCG-GGG-GATA-AC-T--ATTG---G-A-AACGAT-A-GCTAAT-A-CCGC--A-TA
AA---AGTCA--ATAT---C-GCAT-G---ATA-T-TGATT-tGAAA-GGtgcaa-----
----------------------------atgcaTCACTAAGAGATGGACCTGCGT-TGTA
-TTAGCTAGTTGGTG-AGGTAACG-GCTCAC-CAAGGCG-------ACG-ATACATAG--
C-CGACCTGAGAGG--GTGATC-GG-CCA----C-ACTGGG-AC-TGAGACAC-G----G
C-C-----CAGA-CTCC-TACG-GGAGGC------A-GCAGTAG-GGAATC-TTCGGCAA
TGGGG-GCA-ACCCTGACCGAGCA-ACGCC-GC-GTGAGTGAA-G--A---AG-GTT-TT
C-G-G--AT-CGT-AAA-GCT-C-T-G--TT-G-T-A-AGA-GA-AGAacgagtgtgaga
gt-ggaaagttcacgctgTGACGGTATC-T-T-AC-CAGAA-AG-GGAC-GGCTAAC-TA
CGTGC-CAGC-AGCC-GC-GGTA-ATAC-GT-AG-GTCC-CGA-GCGT-TAT-C-CG-GA
TT-TATTGG-GCGTAAA-GCGA-GC-GC-AGGC-GG-T-TA-GAT-A-AGT-C-TGAAGT
T-AAAG--G-C-TG---T-G-GCTT-AACC-ATA-GTAC--G-CTTT-G-G-AAACT-GT
-TT-A-ACT-TGAGTG-CAGAAGGGGA-G-AG-TGG-AAT-T-C-C-ATGT-GTAG-C-G
G-TG-A-AATG-CGTAGA-TATAT-G-G-AG-----------GA-ACACCG-G-TG-GCG
A-AA-GC-GG-CT-C-TCT--G--GTCTG-T------AACTG-AC---GCT-G-AGGCTC
G-AAAGC-G-TGG-GGAGC-A-AACAGG-AT-TA-GAT-AC-CCTG-GTA---GTC-C-A
C-GC-C-GTAAACG-ATGA-GTGCTAGGTGTTGGGTccttt---------ccgggACTCA
GT-GC-CG-C-A-GCTA-AC-GCATTAA-GC-ACTCC-GCC-T--G-GGG-----AG-TA
CGACC-GCAAGGTTGA-AACT-CAAA-GGAAT-TG-A-C-GG-GGGC-CCGCAC-AA-GC
GGTGGA-GCAT-GTGGT-TTAATT-C-GAAGCAACGCGA-AGAA-CCT-TA-CCA-G-GT
CTTGA-CATC-CCTCTgACCGCTCTAGAGA---TAGAGTTttcctt--------------
------------------------------------------------------------
------------------------------------------------------------
------------------------------------------------------------
------------------------------------------------------------
------------------------------------------------------------
------------------------------------------------------------
-----------------cgggacAGAGG-T-GA-CA-GGTGG-TGCATG-G-T-T-GTCG
T-CAGCTCGTGT-CG-TGAGATGT-TGGG-TTAAGTCCCGCAACG---AGC--GC--AAC
-CC-CTA-T-T-G-TT-AGTTGCC-ATCAttt----agtTG-GG-CACT-CTAGCG--AG
ACTGC-CGGTAATAA-ACCG-G--AG-G---A--A--GGTGG-GGA-TGACGT-CAAA-T
CATCATG-C--CCCT-TATGA-CC-TGGGCTACACAC-GT----GCTACA-ATGG-C--T
GGT-ACAACGAG--TC-GC-GAGTC-GGTGACG-GCAAGC-TAAT------CTC--TTAA
AGCCA-GT-CTCAGTTCGG-ATTGTAGGC-TGCAAC-TCGCCT-AC-ATG-AAGTCG-GA
ATC-GCTAG-TAATCGC-GGA-T-CA-GC-ACGC-CGCG-GTGAA-T-ACGT-T-C-C-C
--G-GGC-CTT-GT-A-C-ACA--CCGC-CCGTC-ACA-C-CAC-GA-GAGTT-TGT-AA
CAC-C-C--G--AAG-T-C-GGTgaggtaacca---------------------------
-------------tttggagccaG----C-C-G-CCTA-A-GG-T-GG-GATA-G-AT-G
-A-T-TGG-GGT-G-AA-G-TC-G-TA-A-C-AA-GG-TAG--C-C-G-TA-TC------
-GGA------A------GG-TG-C-G----------------------------------
------------------------------------------------------------
-----
>S003305937
------------------------------------------------------------
------------------------------------------------------------
-------------------------------------------------------G----
------------------------------------------------------------
-------AGT--TGC-GAACGG-G-TGA-GT-A-A-CGCGTAGGTAACCTG--C-CTCTT
-AGCG-GGG-GATA-AC-T--ATTG---G-A-AACGAT-A-GCTAAT-A-CCGC--A-TA
AA---AGTCG--ACAT---T-GCAT-G---ATG-T-TGACT-tGAAA-GGtgcaa-----
----------------------------ctgcaTCACTAAGAGATGGACCTGCGT-TGTA
-TTAGCTAGTTGGTG-AGGTAACG-GCTCAC-CAAGGCG-------ACG-ATACATAG--
C-CGACCTGAGAGG--GTGATC-GG-CCA----C-ACTGGG-AC-TGAGACAC-G----G
C-C-----CAGA-CTCC-TACG-GGAGGC------A-GCAGTAG-GGAATC-TTCGGCAA
TGGAC-GGA-AGTCTGACCGAGCA-ACGCC-GC-GTGAGTGAA-G--A---AG-GTT-TT
C-G-G--AT-CGT-AAA-GCT-C-T-G--TT-G-T-A-AGA-GA-AGAacgagtgtgaga
gt-ggaaagttcacactgTGACGGTAAC-T-T-AC-CAGAA-AG-GGAC-GGCTAAC-TA
CGTGC-CAGC-AGCC-GC-GGTA-ATAC-GT-AG-GTCC-CGA-GCGT-TAT-C-CG-GA
TT-TATTGG-GCGTAAA-GCGA-GC-GC-AGGC-GG-T-TA-GAT-A-AGT-C-TGAAGT
T-AAAG--G-C-TG---T-G-GCTT-AACC-ATA-GTAC--G-CTTT-G-G-AAACT-GT
-TT-A-ACT-TGAGTG-CAGAAGGGGA-G-AG-TGG-AAT-T-C-C-ATGT-GTAG-C-G
G-TG-A-AATG-CGTAGA-TATAT-G-G-AG-----------GA-ACACCG-G-TG-GCG
A-AA-GC-GG-CT-C-TCT--G--GTCTG-T------AACTG-AC---GCT-G-AGGCTC
G-AAAGC-G-TGG-GGAGC-A-AACAGG-AT-TA-GAT-AC-CCTG-GTA---GTC-C-A
C-GC-C-GTAAACG-ATGA-GTGCTAGGTGTTGGGTccttt---------ccgggACTCA
GT-GC-CG-C-A-GCTA-AC-GCATTAA-GC-ACTCC-GCC-T--G-GGG-----AG-TA
CGACC-GCAAGGTTGA-AACT-CAAA-GGAAT-TG-A-C-GG-GGGC-CCGCAC-AA-GC
GGTGGA-GCAT-GTGGT-TTAATT-C-GAAGCAACGCGA-AGAA-CCT-TA-CCA-G-GT
CTTGA-CATC-CCTCTgACCGCTCTAGAGA---TAGAGCTttcctt--------------
------------------------------------------------------------
------------------------------------------------------------
------------------------------------------------------------
------------------------------------------------------------
------------------------------------------------------------
------------------------------------------------------------
-----------------cgggacAGAGG-T-GA-CA-GGTGG-TGCATG-G-T-T-GTCG
T-CAGCTCGTGT-CG-TGAGATGT-TGGG-TTAAGTCCCGCAACG---AGC--GC--AAC
-CC-CTA-T-T-G-TT-AGTTGCC-ATCAttt----agtTG-GG-CACT-CTAGCG--AG
ACTGC-CGGTAATAA-ACCG-G--AG-G---A--A--GGTGG-GGA-TGACGT-CAAA-T
CATCATG-C--CCCT-TATGA-CC-TGGGCTACACAC-GT----GCTACA-ATGG-C--T
GGT-ACAACGAG--TC-GC-GAGTC-GGTGACG-GCAAGC-TAAT------CTC--TTAA
AGCCA-GT-CTCAGTTCGG-ATTGTAGGC-TGCAAC-TCGCCT-AC-ATG-AAGTCG-GA
ATC-GCTAG-TAATCGC-GGA-T-CA-GC-ACGC-CGCG-GTGAA-T-ACGT-T-C-C-C
--G-GGC-CTT-GT-A-C-ACA--CCGC-CCGTC-ACA-C-CAC-GA-GAGTT-TGT-AA
CAC-C-C--G--AAG-T-C-GGTgaggtaacct---------------------------
------------tttaggagccaG----C-C-G-CCTA-A-GG-T-GG-GATA-G-AT-G
-A-T-TGG-GGT-G-AA-G-TC-G-TA-A-C-AA-GG-TAG--C-C-G-TA-TC------
-GGA------A------G------------------------------------------
------------------------------------------------------------
-----
>S003305940
------------------------------------------------------------
------------------------------------------------------------
-------------------------------------------------------G----
------------------------------------------------------------
-------AGT--TGC-GAACGG-G-TGA-GT-A-A-CGCGTAGGTAACCTA--C-CTCTT
-AGCG-GGG-GATA-AC-T--ATTG---G-A-AACGAT-A-GCTAAT-A-CCGC--A-TA
AA---AGTCG--GCAT---T-GCAT-G---ATG-T-TGACT-tGAAA-GGtgcaa-----
----------------------------atgcaTCACTGAGAGATGGACCTGCGT-TGTA
-TTAGCTAGTTGGTG-AGGTAACG-GCTCAC-CAAGGCG-------ACG-ATACATAG--
C-CGACCTGAGAGG--GTGATC-GG-CCA----C-ACTGGG-AC-TGAGACAC-G----G
C-C-----CAGA-CTCC-TACG-GGAGGC------A-GCAGTAG-GGAATC-TTCGGCAA
TGGAC-GGA-AGTCTGACCGAGCA-ACGCC-GC-GTGAGTGAA-G--A---AG-GTT-TT
C-G-G--AT-CGT-AAA-GCT-C-T-G--TT-G-T-A-AGA-GA-AGAacgagtgtgaga
gt-ggaaagttcacactgTGACGGTAAC-T-T-AC-CAGAA-AG-GGAC-GGCTAAC-TA
CGTGC-CAGC-AGCC-GC-GGTA-ATAC-GT-AG-GTCC-CGA-GCGT-TAT-C-CG-GA
TT-TATTGG-GCGTAAA-GCGA-GC-GC-AGGC-GG-T-TA-GAT-A-AGT-C-TGAAGT
T-AAAG--G-C-TG---T-G-GCTT-AACC-ATA-GTAC--G-CTTT-G-G-AAACT-GT
-TT-A-ACT-TGAGTG-CAGAAGGGGA-G-AG-TGG-AAT-T-C-C-ATGT-GTAG-C-G
G-TG-A-AATG-CGTAGA-TATAT-G-G-AG-----------GA-ACACCG-G-TG-GCG
A-AA-GC-GG-CT-C-TCT--G--GTCTG-T------AACTG-AC---GCT-G-AGGCTC
G-AAAGC-G-TGG-GGAGC-A-AACAGG-AT-TA-GAT-AC-CCTG-GTA---GTC-C-A
C-GC-C-GTAAACG-ATGA-GTGCTAGGTGTTGGGTccttt---------ccgggACTCA
GT-GC-CG-C-A-GCTA-AC-GCATTAA-GC-ACTCC-GCC-T--G-GGG-----AG-TA
CGACC-GCAAGGTTGA-AACT-CAAA-GGAAT-TG-A-C-GG-GGGC-CCGCAC-AA-GC
GGTGGA-GCAT-GTGGT-TTAATT-C-GAAGCAACGCGA-AGAA-CCT-TA-CCA-G-GT
CTTGA-CATC-CCTCTgACCGCTCTAGAGA---TAGAGCTttcctt--------------
------------------------------------------------------------
------------------------------------------------------------
------------------------------------------------------------
------------------------------------------------------------
------------------------------------------------------------
------------------------------------------------------------
-----------------cgggacAGAGG-T-GA-CA-GGTGG-TGCATG-G-T-T-GTCG
T-CAGCTCGTGT-CG-TGAGATGT-TGGG-TTAAGTCCCGCAACG---AGC--GC--AAC
-CC-CTA-T-T-G-TT-AGTTGCC-ATCAttt----agtTG-GG-CACT-CTAGCG--AG
ACTGC-CGGTAATAA-ACCG-G--AG-G---A--A--GGTGG-GGA-TGACGT-CAAA-T
CATCATG-C--CCCT-TATGA-CC-TGGGCTACACAC-GT----GCTACA-ATGG-C--T
GGT-ACAACGAG--TC-GC-GAGTC-GGTGACG-GCAAGC-TAAT------CTC--TTAA
AGCCA-GT-CTCAGTTCGG-ATTGTAGGC-TGCAAC-TCGCCT-AC-ATG-AAGTCG-GA
ATC-GCTAG-TAATCGC-GGA-T-CA-GC-ACGC-CGCG-GTGAA-T-ACGT-T-C-C-C
--G-GGC-CTT-GT-A-C-ACA--CCGC-CCGTC-ACA-C-CAC-GA-GAGTT-TGT-AA
CAC-C-C--G--AAG-T-C-GGTgaggtaacct---------------------------
------------tttaggagccaG----C-C-G-CCTA-A-GG-T-GG-GATA-G-AT-G
-A-T-TGG-GGT-G-AA-G-TC-G-TA-A-C-AA-GG-TAG--C-C-G-TA-TC------
-GGA------A------G------------------------------------------
------------------------------------------------------------
-----
>S000428890
------------------------------------------------------------
------------------------------------------------------------
------------------------------------------A-G-TC--GA-ACGgcag
cacaggnagagc--------------------------------------wtgctctctg
ggtggcgAGT--GGC-GGACGG-G-TGA-GG-A-A-TACATCGGA-ATCTA--C-TTTTT
-CGTG-GGG-GATA-AC-G--TAGG---G-A-AACTTA-C-GCTAAT-A-CCGC--A-TA
CS------------AC---C-TACG-G---GT-----------GAAA-GCaggggatct-
------------------------tcggaccttGCGCGATTGAATGAGCCGATGT-CGGA
-TTAGCTAGTTGGCG-GGGTAAAG-GCCCAC-CAAGGCG-------ACG-ATCCGTAG--
S-TGGTCTGAGAGG--ATGATC-AG-CCA----C-ACTGGA-AC-TGAGACAC-G----G
T-C-----CAGA-CTCC-TACG-GGAGGC------A-GCAGTGG-GGAATA-TTGGACAA
TGGGC-GCA-AGCCTGATCCAGCC-ATACC-GC-GTGGGTGAA-G--A---AG-GCC-TT
C-G-G--GT-TGT-AAA-GCC-C-T-T--TT-G-T-T-GGG-AA-AGAaatccagctggc
ta--atacccggttgggaTGACGGTACC-C-A-AA-GAATA-AG-CACC-GGCTAAC-TT
CGTGC-CAGC-AGCC-GC-GGTA-ATAC-GA-AG-GGTG-CAA-GCGT-TAC-T-CG-GA
AT-TACTGG-GCGTAAA-GCGT-GC-GT-AGGT-GG-T-CG-TTT-A-AGT-C-CGTTGT
G-AAAG--C-C-CT---G-G-GCTC-AACC-TGG-GAAC-TG-CAGT-G-G-ATACT-GG
-GC-G-ACT-AGAGTG-TGGTAGAGGG-T-AG-CGG-AAT-T-C-C-TGGT-GTAG-C-A
G-TG-A-AATG-CGTAGA-GATCA-G-G-AG-----------GA-ACATCC-A-TG-GCG
A-AG-GC-AG-CT-A-CCT--G--GACCA-A------CACTG-AC---ACT-G-AGGCAC
G-AAAGC-G-TGG-GGAGC-A-AACAGG-AT-TA-GAT-AC-CCTG-GTA---GTC-C-A
C-GC-C-CTAAACG-ATGC-GAACTGGATGTTGGGTgcaat---------ttggcACGCA
GT-AT-CG-A-A-GCTA-AC-GCGTTAA-GT-TCGCC-GCC-T--G-GGG-----AG-TA
CGGTC-GCAAGACTGA-AACT-CAAA-GGAAT-TG-A-C-GG-GGGC-CCGCAC-AA-GC
GGTGGAaGTAT-GTGGT-TTAATT-C-GATGCAACGCGA-AGAA-CCT-TA-CCT-G-GC
CTTGA-CATG-TCGAG-AACTTTCCAGAGA---TGGATTGgtgcct--------------
------------------------------------------------------------
------------------------------------------------------------
------------------------------------------------------------
------------------------------------------------------------
------------------------------------------------------------
------------------------------------------------------------
----------------tcgggaaCTCGA-A-CA-CA-GGTGC-TGCATG-G-C-T-GTCG
T-CAGCTCGTGT-CG-TGAGATGT-TGGG-TTAAGTCCCGCAACG---AGC--GC--AAC
-CC-TTG-T-C-C-TT-AGTTGCC-AGCAcgta--atggTG-GG-AACT-CTAAGG--AG
ACCGC-CGGTGACAA-ACCG-G--AG-G---A--A--GGTGG-GGA-TGACGT-CAAG-T
CATCATG-G--CCCT-TACGG-CC-AGGGCTACACAC-GT----ACTACA-ATGG-T--A
GGG-ACAGAGGG--CT-GC-AAGCC-GGCGACG-GTAAGC-CAAT------CCC--AGAA
ACCCT-AT-CTCAGTCCGG-ATTGGAGTC-TGCAAC-TCGACT-CC-ATG-AAGTCG-GA
ATC-GCTAG-TAATCGC-AGA-T-CA-GCaTTGC-TGCG-GTGAA-T-ACGT-T-C-C-C
--G-GGC-CTT-GT-A-C-ACA--CCGC-CCGTC-ACA-C-CAT-GG-GAGTT-TGT-TG
CAC-C-A--G--AAG-C-A-GGTagcttaacct---------------------------
-------------tcgggagggcG----C-T-T-GCCA-C-GG-T-GT-GGCC-G-AT-G
-A-C-TGG-GGT-G-AA-G-TC-G-TA-A-C-AA-G------------------------
------------------------------------------------------------
------------------------------------------------------------
-----
>S000618439
------------------------------------------------------------
---------AGA-GTT-T----GAT--G--GTG-G-C-TCA-GAGTG-A--AC-GCT--G
G----C--G-G--T-A-GG---C-C-TAACACAT-G-C---AA-G-TC--GA-ACGgcag
cacagctaagagc------------------------------------ttgctcttatg
ggtggcgAGT--GGC-GGACGG-G-TGA-GG-A-A-TACATCGGA-ATCTA--C-TTTTT
-CGTG-GGG-GATA-AC-G--TAGG---G-A-AACTTA-C-GCTAAT-A-CCGC--A-TA
CG------------AC---C-TACG-G---GT-----------GAAA-GCaggggatct-
------------------------tcggaccttGCGCGATTGAATGAGCCGATGT-CGGA
-TTAGCTAGTTGGCG-GGGTAAAG-GCCCAC-CAAGGCG-------ACG-ATCCGTAG--
C-TGGTCTGAGAGG--ATGATC-AG-CCA----C-ACTGGA-AC-TGAGACAC-G----G
T-C-----CAGA-CTCC-TACG-GGAGGC------A-GCAGTGG-GGAATA-TTGGACAA
TGGGC-GCA-AGCCTGATCCAGCC-ATACC-GC-GTGGGTGAA-G--A---AG-GCC-TT
C-G-G--GT-TGT-AAA-GCC-C-T-T--TT-G-T-T-GGG-AA-AGAaatccagctggt
ta--atacccggttgggaTGACGGTACC-C-A-AA-GAATA-AG-CACC-GGCTAAC-TT
CGTGC-CAGC-AGCC-GC-GGTA-ATAC-GA-AG-GGTG-CAA-GCGT-TAC-T-CG-GA
AT-TACTGG-GCGTAAA-GCGT-GC-GT-AGGT-GG-T-CG-TTT-A-AGT-C-TGTTGT
G-AAAG--C-C-CT---G-G-GCTC-AACC-TGG-GAAC-TG-CAGT-G-G-AAACT-GG
-AC-G-ACT-AGAGTG-TGGTAGAGGG-T-AG-CGG-AAT-T-C-C-TGGT-GTAG-C-A
G-TG-A-AATG-CGTAGA-GATCA-G-G-AG-----------GA-ACATCC-A-TG-GCG
A-AG-GC-AG-CT-A-CCT--G--GACCA-A------CACTG-AC---ACT-G-AGGCAC
G-AAAGC-G-TGG-GGAGC-A-AACAGG-AT-TA-GAT-AC-CCTG-GTA---GTC-C-A
C-GC-C-CTAAACG-ATGC-GAACTGGATGTTGGGTgcaat---------ttggcACGCA
GT-AT-CG-A-A-GCTA-AC-GCGTTAA-GT-TCGCC-GCC-T--G-GGG-----AG-TA
CGGTC-GCAAGACTGA-AACT-CAAA-GGAAT-TG-A-C-GG-GGGC-CCGCAC-AG-GC
GGTGGA-GTAT-GTGGT-TTAATT-C-GATGCAACGCGA-AGAA-CCT-TA-CCT-G-GC
CTTGA-CATG-TCGAG-AACTTTCCAGAGA---TGGATTGgtgcct--------------
------------------------------------------------------------
------------------------------------------------------------
------------------------------------------------------------
------------------------------------------------------------
------------------------------------------------------------
------------------------------------------------------------
----------------tcgggaaCTCGA-A-CA-CA-GGTGC-TGCATG-G-C-T-GTCG
T-CAGCTCGTGT-CG-TGAGATGT-TGGG-TTAAGTCCCGCAACG---AGC--GC--AAC
-CC-TTG-T-C-C-TT-AGTTGCC-AGCAcgta--atggTG-GG-AACT-CTAAGG--AG
ACCGC-CGGTGACAA-ACCG-G--AG-G---A--A--GGTGG-GGA-TGACGT-CAAG-T
CATCGTG-G--CCCT-TACGG-CC-AGGGCTACACAC-GT----ACTACA-ATGG-T--A
GGG-ACAGAGGG--CT-GC-AAGCC-GGCGACG-GTAAGC-CAAT------CCC--AGAA
ACCCT-AT-CTCAGTCCGG-ATTGGAGTC-TGCAAC-TCGACT-CC-ATG-AAGTCG-GA
ATC-GCTAG-TAATCGC-AGA-T-CA-GCaTTGC-TGCG-GTGAA-T-ACGT-T-C-C-C
--G-GGC-CTT-GT-A-C-ACA--CCGC-CCGTC-ACA-C-CAT-GG-GAGTT-TGT-TG
CAC-C-A--G--AAG-C-A-GGTagcttaacct---------------------------
-------------tcgggagggcG----C-T-T-GCCA-C-GG-T-GT-GGCC-G-AT-G
-A-C-TGG-GGT-G-AA-G-TC-G-TA-A-C-AA-GG-TAC--C-C-G------------
------------------------------------------------------------
------------------------------------------------------------
-----
>S000824097
------------------------------------------------------------
---------TGA-GTT-T----TAT--C--CTG-G-C-TCA-GAGTG-A--AC-GCT--G
G----C--G-G--T-A-GG---C-C-TAACACAT-G-C---AA-G-TC--GA-ACGgcag
cacaggagagct---------------------------------------tgctctctg
ggtggcgAGT--GGC-GGACGG-G-TGA-GG-A-A-TACATCGGA-ATCTA--C-TCTGT
-CGTG-GGG-GATA-AC-G--TAGG---G-A-AACTTA-C-GCTAAT-A-CCGC--A-TA
CG------------AC---C-TACG-G---GT-----------GAAA-GCaggggatct-
------------------------tcggaccttGCGCGATTGAATGAGCCGATGT-CGGA
-TTAGCTAGTTGGCG-GGGTAAAG-GCCCAC-CAAGGCG-------ACG-ATCCGTAG--
C-TGGTCTGAGAGG--ATGATC-AG-CCA----C-ACTGGA-AC-TGAGACAC-G----G
T-C-----CAGA-CTCC-TACG-GGAGGC------A-GCAGTGG-GGAATA-TTGGACAA
TGGGC-GCA-AGCCTGATCCAGCC-ATACC-GC-GTGGGTGAA-G--A---AG-GCC-TT
C-G-G--GT-TGT-AAA-GCC-C-T-T--TT-G-T-T-GGG-AA-AGAaatccagctggc
ta--atacccggttgggaTGACGGTACC-C-A-AA-GAATA-AG-CACC-GGCTAAC-TT
CGTGC-CAGC-AGCC-GC-GGTA-ATAC-GA-AG-GGTG-CAA-GCGT-TAC-T-CG-GA
AT-TACTGG-GCGTAAA-GCGT-GC-GT-AGGT-GG-T-CG-TTT-A-AGT-C-CGTTGT
G-AAAG--C-C-CT---G-G-GCTC-AACC-TGG-GAAC-TG-CAGT-G-G-ATACT-GG
-GC-G-ACT-AGAGTG-TGGTAGAGGG-T-AG-CGG-AAT-T-C-C-TGGT-GTAG-C-A
G-TG-A-AATG-CGTAGA-GATCA-G-G-AG-----------GA-ACATCC-A-TG-GCG
A-AG-GC-AG-CT-A-CCT--G--GACCA-A------CACTG-AC---ACT-G-AGGCAC
G-AAAGC-G-TGG-GGAGC-A-AACAGG-AT-TA-GAT-AC-CCTG-GTA---GTC-C-A
C-GC-C-CTAAACG-ATGC-GAACTGGATGTTGGGTgcaat---------ttggcACGCA
GT-AT-CG-A-A-GCTA-AC-GCGTTAA-GT-TCGCC-GCC-T--G-GGG-----AG-TA
CGGTC-GCAAGACTGA-AACT-CAAA-GGAAT-TG-A-C-GG-GGGC-CCGCAC-AA-GC
GGTGGA-GTAT-GTGGT-TTAATT-C-GATGCAACGCGA-AGAA-CCT-TA-CCT-G-GC
CTTGA-CATG-TCGAG-AACTTTCCAGAGA---TGGATTGgtgcct--------------
------------------------------------------------------------
------------------------------------------------------------
------------------------------------------------------------
------------------------------------------------------------
------------------------------------------------------------
------------------------------------------------------------
----------------tcgggaaCTCGA-A-CA-CA-GGTGC-TGCATG-G-C-T-GTCG
T-CAGCTCGTGT-CG-TGAGATGT-TGGG-TTAAGTCCCGCAACG---AGC--GC--AAC
-CC-TTG-T-C-C-TT-AGTTGCC-AGCAcata--atggTG-GG-AACT-CTAAGG--AG
ACCGC-CGGTGACAA-ACCG-G--AG-G---A--A--GGTGG-GGA-TGACGT-CAAG-T
CATCATG-G--CCCT-TACGG-CC-AGGGCTACACAC-GT----ACTACA-ATGG-T--A
GGG-ACAGAGGG--CT-GC-AAGCC-GGCGACG-GTAAGC-CAAT------CCC--AGAA
ACCCT-AT-CTCAGTCCGG-ATTGGAGTC-TGCAAC-TCGACT-CC-ATG-AAGTCG-GA
ATC-GCTAG-TAATCGC-AGA-T-CA-GCaTTGC-TGCG-GTGAA-T-ACGT-T-C-C-C
--G-GGC-CTT-GT-A-C-ACA--CCGC-CCGTC-ACA-C-CAT-GG-GAGTT-TGT-TG
CAC-C-A--G--AAG-C-A-GGTagcttaacct---------------------------
-------------tcgggagggcG----C-T-T-GCCA-C-GG-T-GT-GGCC-G-AT-G
-A-C-TGG-GGT-G-AA-G-TC-G-TA-A-C-AA-GG-TAG--C-C-G-TA-TC------
-GGA------A------GG-TG-C-GGC--TG---GATCAC-CT-CC-TTA---------
------------------------------------------------------------
-----
>S000892495
------------------------------------------------------------
--------GAGA-GTT-T----GAT--C--CTG-G-C-TCA-GAGTG-A--AC-GCT--G
G----C--G-G--T-A-GG---C-C-TAACACAT-G-C---AA-G-TC--GA-ACGgcag
cacagtaagagct-------------------------------------tgctcttacg
ggtggcgAGT--GGC-GGACGG-G-TGA-GG-A-A-TACATCGGA-ATCTA--C-TTTTT
-CGTG-GGG-GATA-AC-G--TAGG---G-A-AACTTA-C-GCTAAT-A-CCGC--A-TA
CG------------AC---C-TACG-G---GT-----------GAAA-GCaggggatct-
------------------------tcggaccttGCGCGATTGAATGAGCCGATGT-CGGA
-TTAGCTAGTTGGCG-GGGTAAAG-GCCCAC-CAAGGCG-------ACG-ATCCGTAG--
C-TGGTCTGAGAGG--ATGATC-AG-CCA----C-ACTGGA-AC-TGAGACAC-G----G
T-C-----CAGA-CTCC-TACG-GGAGGC------A-GCAGTGG-GGAATA-TTGGACAA
TGGGC-GCA-AGCCTGATCCAGCC-ATACC-GC-GTGGGTGAA-G--A---AG-GCC-TT
C-G-G--GT-TGT-AAA-GCC-C-T-T--TT-G-T-T-GGG-AA-AGAaatccagctggt
ta--atacccggttgggaTGACGGTACC-C-A-AA-GAATA-AG-CACC-GGCTAAC-TT
CGTGC-CAGC-AGCC-GC-GGTA-ATAC-GA-AG-GGTG-CAA-GCGT-TAC-T-CG-GA
AT-TACTGG-GCGTAAA-GCGT-GC-GT-AGGT-GG-T-TG-TTT-A-AGT-C-TGTTGT
G-AAAG--C-C-CT---G-G-GCTC-AACC-TGG-GAAC-TG-CAGT-G-G-AAACT-GG
-AC-G-ACT-AGAGTG-TGGTAGAGGG-T-AG-CGG-AAT-T-C-C-TGGT-GTAG-C-A
G-TG-A-AATG-CGTAGA-GATCA-G-G-AG-----------GA-ACATCC-A-TG-GCG
A-AG-GC-AG-CT-A-CCT--G--GACCA-A------CACTG-AC---ACT-G-AGGCAC
G-AAAGC-G-TGG-GGAGC-A-AACAGG-AT-TA-GAT-AC-CCTG-GTA---GTC-C-A
C-GC-C-CTAAACG-ATGC-GAACTGGATGTTGGGTgcaat---------ttggcACGCA
GT-AT-CG-A-A-GCTA-AC-GCGTTAA-GT-TCGCC-GCC-T--G-GGG-----AG-TA
CGGTC-GCAAGACTGA-AACT-CAAA-GGAAT-TG-A-C-GG-GGGC-CCGCAC-AA-GC
GGTGGA-GTAT-GTGGT-TTAATT-C-GATGCAACGCGA-AGAA-CCT-TA-CCT-G-GC
CTTGA-CATGtRCGAG-AACTTTCCAGAGA---TGGATTGgtgcct--------------
------------------------------------------------------------
------------------------------------------------------------
------------------------------------------------------------
------------------------------------------------------------
------------------------------------------------------------
------------------------------------------------------------
----------------tcgggaaCTCGA-A-CA-CA-GGTGC-TGCATG-G-CrT-GTCG
T-CAGCTCGTGT-CG-TGAGATGT-TGGG-TTAAGTCCCGCAACG---AGC--GC--AAC
-CC-TTG-T-C-C-TT-AGTTGCC-AGCAcgta--atggTG-GG-AACT-CTAAGG--AG
ACCGC-CGGTGACAA-ACCG-G--AG-G---A--A--GGTGG-GGA-TGACGT-CAAG-T
CATCATG-G--CCCT-TACGG-CC-AGGGCTACACAC-GT----ACTACA-ATGG-T--A
GGG-ACAGAGGG--CT-GC-AAGCC-GGCGACG-GTAAGC-CAAT------CCC--AGAA
ACCCT-AT-CTCAGTCCGG-ATTGGAGTC-TGCAAC-TCGACT-CC-ATG-AAGTCG-GA
ATC-GCTAG-TAATCGC-AGA-T-CA-GCaTTGC-TGCG-GTGAA-T-ACGT-T-C-C-C
--G-GGC-CTT-GT-A-C-ACA--CCGC-CCGTC-ACA-C-CAT-GG-GAGTT-TGT-TG
CAC-C-A--G--AAG-C-A-GGTagcttaacct---------------------------
-------------tcgggagggcG----C-T-T-G-------------------------
------------------------------------------------------------
------------------------------------------------------------
------------------------------------------------------------
-----
>S000967045
------------------------------------------------------------
------TCCAGA-GTT-T----GAT--C--ATG-G-C-TCA-GAGTG-A--AC-GCT--G
G----C--G-G--T-A-GG---C-C-TAACACAT-G-C---AA-G-TC--GA-ACGgcag
cacaggagagct---------------------------------------tgctctctg
ggtggcgAGT--GGC-GGACGG-G-TGA-GG-A-A-TACATCGGA-ATCTA--C-TTTTT
-CGTG-GGG-GATA-AC-G--TAGG---G-A-AACTTA-C-GCTAAT-A-CCGC--A-TA
CG------------AC---C-TACG-G---GT-----------GAAA-GCaggggattc-
-----------------------ttcggaccttGCGCGATTGAATGAGCCGATGT-CGGA
cTTAGCTAGTTGGCG-GGGTAAAG-GCCCAC-CAAGGCG-------ACG-ATCCGTAG--
C-TGGTCTGAGAGG--ATGATC-AG-CCA----CaACTGGA-AC-TGAGACAC-G----G
T-C-----CAGA-CTCC-TACG-GGAGGC------A-GCAGTGG-GGAATA-TTGGACAA
TGGGC-GCA-AGCCTGATCCAGCC-ATACC-GC-GTGGGTGAA-G--A---AG-GCC-TT
C-G-G--GT-TGT-AAA-GCC-C-T-T--TT-G-T-T-GGG-AA-AGAaatccagctggt
ta--atacccggttgggaTGACGGTACC-C-A-AA-GAATA-AG-CACC-GGCTAAC-TT
CGTGC-CAGC-AGCC-GC-GGTA-ATAC-GA-AG-GGTG-CAA-GCGT-TAC-T-CG-GA
AT-TACTGG-GCGTAAA-GCGT-GC-GT-AGGT-GG-T-CG-TTT-A-AGT-C-CGTTGT
G-AAAG--C-C-CT---G-G-GCTC-AACC-TGG-GAAC-TG-CAGT-G-G-ATACT-GG
-AC-G-ACT-AGAGTG-TGGTAGAGGG-T-AG-CGG-AAT-T-C-C-TGGT-GTAG-C-A
G-TG-A-AATG-CGTAGA-GATCA-G-G-AG-----------GA-ACATCC-A-TG-GCG
A-AG-GC-AG-CT-A-CCT--G--GATCA-CagtacgATCTG-ACtcaGCT-G-AGGCAC
G-AAAGC-G-TGG-GGAGCgA-AACAGG-AT-TA-GAT-AC-CCTG-GTA---GTC-C-A
C-GC-C-CTAAACG-ATGC-GAACTGGATGTTGGGTgcaat---------ttggcACGCA
GT-AT-CG-A-A-GCTA-AC-GCGTTAA-GT-TCGCC-GCC-T--G-GGG-----AG-TA
CGGTC-GCAAGACTGA-AACT-CAAA-GGAAT-TG-A-C-GG-GGGC-CCGCAC-AA-GC
GGTGGA-GTAT-GTGGT-TTAATT-C-GATGCAACGCGA-AGAA-CCT-TA-CCT-G-GC
CTTGA-CATG-TCGAG-AACTTTCCAGAGA---TGGATTGgtgcct--------------
------------------------------------------------------------
------------------------------------------------------------
------------------------------------------------------------
------------------------------------------------------------
------------------------------------------------------------
------------------------------------------------------------
----------------tcgggaaCTCGA-A-CA-CA-GGTGC-TGCATG-G-C-T-GTCG
T-CAGCTCGTGT-CG-TGAGATGTtTGGG-TTAAGTCCCGCAACG---AGC--GC--AAC
-CC-TTG-T-C-C-TT-AGTTGCC-AGCAcgta--atggTG-GG-AACT-CTAAGG--AG
ACCGC-CGGTGACAA-ACCG-G--AG-G---A--A--GGTGG-GGA-TGACGT-CAAG-T
CATCATG-G--CCCT-TACGG-CC-AGGGCTACACAC-GT----ACTACA-ATGG-T--A
GGG-ACAGAGGG--CT-GC-AAGCC-GGCGACG-GTAAGC-CAAT------CCC--AGAA
ACCCT-AT-CTCAGTCCGG-ATTGGAGTC-TGCAAC-TCGACT-CC-ATG-AAGTCG-GA
ATC-GCTAG-TAATCGC-AGA-T-CA-GCaTTGC-TGCG-GTGAA-T-ACGT-T-C-C-C
--G-GGC-CTT-GT-A-C-ACA--CCGCcCCGTC-ACA-C-CAT-GG-GAGTT-TGT-TG
CAC-C-A--G--AAG-C-A-GGTagcttaacct---------------------------
------------tcgggaggggcG----C-T-T-GCCA-C-GG-T-GT-GGCC-G-AT-G
-A-C-TGG-GGT-GaAA-G-TC-G-TA-A-C-AA-GG-TAA--C-C-G------------
------------------------------------------------------------
------------------------------------------------------------
-----
>S001352635
------------------------------------------------------------
---------AGA-GTT-T----GAT--C--ATG-G-C-TCA-GTGTG-A--AC-GCT--G
G----C--G-G--T-A-GG---C-C-TAACACAT-G-C---AA-G-TC--GA-ACGgcag
cacaggagagct---------------------------------------tgctctctg
ggtggcgAGT--GGC-GGACGG-G-TGA-GG-A-A-TACATCGGA-ATCTA--C-TTTTT
-CGTG-GGG-GATA-AC-G--TAGG---G-A-AACTTA-C-GCTAAT-A-CCGC--A-TA
CG------------AC---C-TACG-G---GT-----------GAAA-GCaggggatct-
------------------------tcggaccttGCGCGATTGAATGAGCCGATGT-CGGA
-TTAGCTAGTTGGCG-GGGTAAAG-GCCCAC-CAAGGCG-------ACG-ATCCGTAG--
C-TGGTCTGAGAGG--ATGATC-AG-CCA----C-ACTGGA-AC-TGAGACAC-G----G
T-C-----CAGA-CTCC-TACG-GGAGGC------A-GCAGTGG-GGAATA-TTGGACAA
TGGGC-GCA-AGCCTGATCCAGCC-ATACC-GC-GTGGGTGAA-G--A---AG-GCC-TT
C-G-G--GT-TGT-AAA-GCC-C-T-T--TT-G-T-T-GGG-AA-AGAaatccagccggc
ta--atacctggttgggaTAACGGTACC-C-A-AA-GAATA-AG-CACC-GGCTAAC-TT
CGTGC-CAGC-AGCC-GC-GGTA-ATAC-GA-AG-GGTG-CAA-GCGT-TAC-T-CG-GA
AT-TACTGG-GCGTAAA-GCGT-GC-GT-AGGT-GG-T-TG-TTT-A-AGT-C-TGTTGT
G-AAAG--C-C-CT---G-G-GCTC-AACC-TGG-GAAC-TG-CAGT-G-G-AAACT-GG
-AC-A-ACT-AGAGTG-TGGTAGAGGG-T-AG-CGG-AAT-T-C-C-CGGT-GTAG-C-A
G-TG-A-AATG-CGTAGA-GATCG-G-G-AG-----------GA-ACATCC-A-TG-GCG
A-AG-GC-AG-CT-A-CCT--G--GACCA-A------CACTG-AC---ACT-G-AGGCAC
G-AAAGC-G-TGG-GGAGC-A-AACAGG-AT-TA-GAT-AC-CCTG-GTA---GTC-C-A
C-GC-C-CTAAACG-ATGC-GAACTGGATGTTGGGTgcaat---------ttggcACGCA
GT-AT-CG-A-A-GCTA-AC-GCGTTAA-GT-TCGCC-GCC-T--G-GGG-----AG-TA
CGGTC-GCAAGACTGA-AACT-CAAA-GGAAT-TG-A-C-GG-GGGC-CCGCAC-AA-GC
GGTGGA-GTAT-GTGGT-TTAATT-C-GATGCAACGCGA-AGAA-CCT-TA-CCT-G-GC
CTTGA-CATG-TCGAG-AACTTTCCAGAGA---TGGATTGgtgcct--------------
------------------------------------------------------------
------------------------------------------------------------
------------------------------------------------------------
------------------------------------------------------------
------------------------------------------------------------
------------------------------------------------------------
----------------tcgggaaCTCGA-A-CA-CA-GGTGC-TGCATG-G-C-T-GTCG
T-CAGCTCGTGT-CG-TGAGATGT-TGGG-TTAAGTCCCGCAACG---AGC--GC--AAC
-CC-TTG-T-C-C-TT-AGTTGCC-AGCAcgta--atggTG-GG-AACT-CTAAGG--AG
ACCGC-CGGTGACAA-ACCG-G--AG-G---A--A--GGTGG-GGA-TGACGT-CAAG-T
CATCATG-G--CCCT-TACGG-CC-AGGGCTACACAC-GT----ACTACA-ATGG-T--A
GGG-ACAGAGGG--CT-GC-AAGCC-GGCGACG-GTAAGC-CAAT------CCC--AGAA
ACCCT-AT-CTCAGTCCGG-ATTGGAGTC-TGCAAC-TCGACT-CC-ATG-AAGTCG-GA
ATC-GCTAG-TAATCGC-AGA-T-CA-GCaTTGC-TGCG-GTGAA-T-ACGT-T-C-C-C
--G-GGC-CTT-GT-A-C-ACA--CCGC-CCGTC-ACA-C-CAT-GG-GAGTT-TGT-TG
CAC-C-A--G--AAG-C-A-GGTagcttaacct---------------------------
-------------tcgggagggcG----C-T-T-GCCA-C-GG-T-GT-GGCC-G-AT-G
-A-C-TGG-GGT-G-AA-G-TC-G-TA-A-C-AA-GG-TAA--C-C-G-T----------
------------------------------------------------------------
------------------------------------------------------------
-----
>S001418873
------------------------------------------------------------
------------tG-T-T----GAT--C--CTG-G-C-TCA-GAGTG-A--AC-GCT--G
G----C--G-G--T-A-GG---C-C-TAACACAT-G-C---AA-G-TC--GA-ACGgcag
cacaggagagct---------------------------------------tgctctctg
ggtggcgAGT--GGC-GGACGG-G-TGA-GG-A-A-TACATCGGA-ATCTA--C-TTTTT
-CGTG-GGG-GATA-AC-G--TAGG---G-A-AACTTA-C-GCTAAT-A-CCGC--A-TA
CG------------AC---C-TACG-G---GT-----------GAAA-GCaggggatct-
------------------------tcggaccttGCGCGATTGAATGAGCCGATGT-CGGA
-TTAGCTAGTTGGCG-GGGTAAAG-GCCCAC-CAAGGCG-------ACG-ATCCGTAG--
C-TGGTCTGAGAGG--ATGATC-AG-CCA----C-ACTGGA-AC-TGAGACAC-G----G
T-C-----CAGA-CTCC-TACG-GGAGGC------A-GCAGTGG-GGAATA-TTGGACAA
TGGGC-GCA-AGCCTGATCCAGCC-ATACC-GC-GTGGGTGAA-G--A---AG-GCC-TT
C-G-G--GT-TGT-AAA-GCC-C-T-T--TT-G-T-T-GGG-AA-AGAaatccagctggc
ta--atacccggttgggaTGACGGTACC-C-A-AA-GAATA-AG-CACC-GGCTAAC-TT
CGTGC-CAGC-AGCC-GC-GGTA-ATAC-GA-AG-GGTG-CAA-GCGT-TAC-T-CG-GA
AT-TACTGG-GCGTAAA-GCGT-GC-GT-AGGT-GG-T-CG-TTT-A-AGT-C-CGTTGT
G-AAAG--C-C-CT---G-G-GCTC-AACC-TGG-GAAC-TG-CAGT-G-G-ATACT-GG
-GC-G-ACT-AGAGTG-TGGTAGAGGG-T-AG-CGG-AAT-T-C-C-TGGT-GTAG-C-A
G-TG-A-AATG-CGTAGA-GATCA-G-G-AG-----------GA-ACATCC-A-TG-GCG
A-AG-GC-AG-CT-A-CCT--G--GACCA-A------CACTG-AC---ACT-G-AGGCAC
G-AAAGC-G-TGG-GGAGC-A-AACAGG-AT-TA-GAT-AC-CCTG-GTA---GTC-C-A
C-GC-C-CTAAACG-ATGC-GAACTGGATGTTGGGTgcaat---------ttggcACGCA
GT-AT-CG-A-A-GCTA-AC-GCGTTAA-GT-TCGCC-GCC-T--G-GGG-----AG-TA
CGGTC-GCAAGACTGA-AACT-CAAA-GGAAT-TG-A-C-GG-GGGC-CCGCAC-AA-GC
GGTGGA-GTAT-GTGGT-TTAATT-C-GATGCAACGCGA-AGAA-CCT-TA-CCT-G-GC
CTTGA-CATG-TCGAG-AACTTTCCAGAGA---TGGATTGgtgcct--------------
------------------------------------------------------------
------------------------------------------------------------
------------------------------------------------------------
------------------------------------------------------------
------------------------------------------------------------
------------------------------------------------------------
----------------tcgggaaCTYGA-A-CA-CA-GGTGC-TGCATG-G-C-T-GTCG
T-CAGCTCGTGTtCG-TGAGATGT-TGGG-TTAAGTCCCGCAACG---AGC--GC--AAC
-CC-TTG-T-C-C-TT-AGTTGCC-AGCAcgta--atggTG-GG-AACT-CTAAGG--AG
ACCGC-CGGTGACAA-ACCG-G--AG-G---A--A--GGTGG-GGA-TGACGT-CAAG-T
CATCATG-G--CCCT-TACGG-CC-AGGGCTACACAC-GT----ACTACA-ATGG-T--A
GGG-ACAGAGGG--CT-GC-AAGCC-GGCGACG-GTAAGC-CAAT------CCC--AGAA
ACCCT-AT-CTCAGTCCGG-ATTGGAGTC-TGCAAC-TCGACT-CC-ATG-AAGTCG-GA
ATC-GCTAG-TAATCGC-AGA-T-CA-GCaTTGC-TGCG-GTGAA-T-ACGT-T-C-C-C
--G-GGC-CT--------------------------------------------------
------------------------------------------------------------
------------------------------------------------------------
------------------------------------------------------------
------------------------------------------------------------
------------------------------------------------------------
-----
>S002409089
------------------------------------------------------------
------------------------------------------------------------
--------------------------TAACACAT-G-C---AA-G-TC--GA-ACGgcag
cacaggagagct---------------------------------------tgctctctg
ggtggcgAGT--GGC-GGACGG-G-TGA-GG-A-A-TACATCGGA-ATCTA--C-TCTGT
-CGTG-GGG-GATA-AC-G--TAGG---G-A-AACTTA-C-GCTAAT-A-CCGC--A-TA
CG------------AC---C-TACG-G---GT-----------GAAA-GCaggggacct-
------------------------tcgggccttGCGCGATTGAATGAGCCGATGT-CGGA
-TTAGCTAGTTGGCG-GGGTAAAG-GCCCAC-CAAGGCG-------ACG-ATCCGTAG--
C-TGGTCTGAGAGG--ATGATC-AG-CCA----C-ACTGGA-AC-TGAGACAC-G----G
T-C-----CAGA-CTCC-TACG-GGAGGC------A-GCAGTGG-GGAATA-TTGGACAA
TGGGC-GCA-AGCCTGATCCAGCC-ATACC-GC-GTGGGTGAA-G--A---AG-GCC-TT
C-G-G--GT-TGT-AAA-GCC-C-T-T--TT-G-T-T-GGG-AA-AGAaatccagctggc
ta--atacccggttgggaTGACGGTACC-C-A-AA-GAATA-AG-CACC-GGCTAAC-TT
CGTGC-CAGC-AGCC-GC-GGTA-ATAC-GA-AG-GGTG-CAA-GCGT-TAC-T-CG-GA
AT-TACTGG-GCGTAAA-GCGT-GC-GT-AGGT-GG-T-CG-TTT-A-AGT-C-CGTTGT
G-AAAG--C-C-CT---G-G-GCTC-AACC-TGG-GAAC-TG-CAGT-G-G-ATACT-GG
-GC-G-ACT-AGAGTG-TGGTAGAGGG-T-AG-CGG-AAT-T-C-C-TGGT-GTAG-C-A
G-TG-A-AATG-CGTAGA-GATCA-G-G-AG-----------GA-ACATCC-A-TG-GCG
A-AG-GC-AG-CT-A-CCT--G--GACCA-A------CACTG-AC---ACT-G-AGGCAC
G-AAAGC-G-TGG-GGAGC-A-AACAGG-AT-TA-GAT-AC-CCTG-GTA---GTC-C-A
C-GC-C-CTAAACG-ATGC-GAACTGGATGTTGGGTgcaat---------ttggcACGCA
GT-AT-CG-A-A-GCTA-AC-GCGTTAA-GT-TCGCC-GCC-T--G-GGG-----AG-TA
CGGTC-GCAAGACTGA-AACT-CAAA-GGAAT-TG-A-C-GG-GGGC-CCGCAC-AA-GC
GGTGGA-GTAT-GTGGT-TTAATT-C-GATGCAACGCGA-AGAA-CCT-TA-CCT-G-GC
CTTGA-CATG-TCGAG-AACTTTCCAGAGA---TGGATTGgtgcct--------------
------------------------------------------------------------
------------------------------------------------------------
------------------------------------------------------------
------------------------------------------------------------
------------------------------------------------------------
------------------------------------------------------------
----------------tcgggaaCTCGA-A-CA-CA-GGTGC-TGCATG-G-C-T-GTCG
T-CAGCTCGTGT-CG-TGAGATGT-TGGG-TTAAGTCCCGCAACG---AGC--GC--AAC
-CC-TTG-T-C-C-TT-AGTTGCC-AGCAcgta--atggTG-GG-AACT-CTAAGG--AG
ACCGC-CGGTGACAA-ACCG-G--AG-G---A--A--GGTGG-GGA-TGACGT-CAAG-T
CATCATG-G--CCCT-TACGG-CC-AGGGCTACACAC-GT----ACTACA-ATGG-T--A
GGG-ACAGAGGG--CT-GC-AAGCC-GGCGACG-GTAAGC-CAAT------CCC--AGAA
ACCCT-AT-CTCAGTCCGG-ATTGGAGTC-TGCAAC-TCGACT-CC-ATG-AAGTCG-GA
ATC-GCTAG-TAATCGC-AGA-T-CA-GCaTTGC-TGCG-GTGAA-T-ACGT-T-C-C-C
--G-GGC-CTT-GT-A-C-ACA--CCGC-CCGTC-ACA-C-CAT-GG-GAGTT-TGT-TG
CAC-C-A--G--AAG-C-A-GGTagcttaacct---------------------------
-------------tcgggagggcG----C-T-T-GCCA-C-GG-----------------
------------------------------------------------------------
------------------------------------------------------------
------------------------------------------------------------
-----
>S002911857
------------------------------------------------------------
-------------------------------------------AGTG-A--AC-GCT--G
G----C--G-G--T-A-GG---C-C-TAACACAT-G-C---AA-G-TC--GA-ACGgcag
cacaggagagct---------------------------------------tgctctctg
ggtggcgAGT--GGC-GGACGG-G-TGA-GG-A-A-TACATCGGA-ATCTA--C-TCTGT
-CGTG-GGG-GATA-AC-G--TAGG---G-A-AACTTA-C-GCTAAT-A-CCGC--A-TA
CG------------AC---C-TACG-G---GT-----------GAAA-GCaggggacct-
------------------------tcgggccttGCGCGATTGAATGAGCCGATGT-CGGA
-TTAGCTAGTTGGCG-GGGTAAAG-GCCCAC-CAAGGCG-------ACG-ATCCGTAG--
C-TGGTCTGAGAGG--ATGATC-AG-CCA----C-ACTGGA-AC-TGAGACAC-G----G
T-C-----CAGA-CTCC-TACG-GGAGGC------A-GCAGTGG-GGAATA-TTGGACAA
TGGGC-GCA-AGCCTGATCCAGCC-ATACC-GC-GTGGGTGAA-G--A---AG-GCC-TT
C-G-G--GT-TGT-AAA-GCC-C-T-T--TT-G-T-T-GGG-AA-AGAaatccagctggc
ta--atacccggttgggaTGACGGTACC-C-A-AA-GAATA-AG-CACC-GGCTAAC-TT
CGTGC-CAGC-AGCC-GC-GGTA-ATAC-GA-AG-GGTG-CAA-GCGT-TAC-T-CG-GA
AT-TACTGG-GCGTAAA-GCGT-GC-GT-AGGT-GG-T-CG-TTT-A-AGT-C-CGTTGT
G-AAAG--C-C-CT---G-G-GCTC-AACC-TGG-GAAC-TG-CAGT-G-G-ATACT-GG
-GC-G-ACT-AGAATG-TGGTAGAGGG-T-AG-CGG-AAT-T-C-C-TGGT-GTAG-C-A
G-TG-A-AATG-CGTAGA-GATCA-G-G-AG-----------GA-ACATCC-A-TG-GCG
A-AG-GC-AG-CT-A-CCT--G--GACCA-A------CATTG-AC---ACT-G-AGGCAC
G-AAAGC-G-TGG-GGAGC-A-AACAGG-AT-TA-GAT-AC-CCTG-GTA---GTC-C-A
C-GC-C-CTAAACG-ATGC-GAACTGGATGTTGGGTgcaat---------ttggcACGCA
GT-AT-CG-A-A-GCTA-AC-GCGTTAA-GT-TCGCC-GCC-T--G-GGG-----AG-TA
CGGTC-GCAAGACTGA-AACT-CAAA-GGAAT-TG-A-C-GG-GGGC-CCGCAC-AA-GC
GGTGGA-GTAT-GTGGT-TTAATT-C-GATGCAACGCGA-AGAA-CCT-TA-CCT-G-GC
CTTGA-CATG-TCGAG-AACTTTCCAGAGA---TGGATTGgtgcct--------------
------------------------------------------------------------
------------------------------------------------------------
------------------------------------------------------------
------------------------------------------------------------
------------------------------------------------------------
------------------------------------------------------------
----------------tcgggaaCTCGA-A-CA-CA-GGTGC-TGCATG-G-C-T-GTCG
T-CAGCTCGTGT-CG-TGAGATGT-TGGG-TTAAGTCCCGCAACG---AGC--GC--AAC
-CC-TTG-T-C-C-TT-AGTTGCC-AGCAcgta--atggTG-GG-AACT-CTAAGG--AG
ACCGC-CGGTGACAA-ACCG-G--AG-G---A--A--GGTGG-GGA-TGACGT-CAAG-T
CATCATG-G--CCCT-TACGG-CC-AGGGCTACACAC-GT----ACTACA-ATGG-T--A
GGG-ACAGAGGG--CT-GN-CAGCC-GGCGACG-GTAAGC-CAAT------CCC--AGAA
ACCCT-AT-CTCAGTCCGG-ATTGAAGTC-TGNCAC-TCGACT-CC-ATG-AAGTCG-GA
ATC-GCTAG-TAATCGC-AGA-T-CA-GCaTTGC-TGCG-GTGAA-T-ACGT-T-C-C-C
--G-GGG-CTT-GT-A-C-ACA--CCGC-CGGTC-ACA---CAT-GG-GAGTT-TGN-TG
CAA-C-A--G--A-G-C-A-GGTagcttacc-----------------------------
--------------ttcgggaggG----CgC-T-GCCA-C-GG-G-GT-GGCC---AT-G
-A-C-TGG-G--------------------------------------------------
------------------------------------------------------------
------------------------------------------------------------
-----
>S003288277
------------------------------------------------------------
------------------------------------------------------------
---------------------------------------------------A-ACGgcag
cacaggagagct--------------------------------------tgctctctga
ggtggcgAGT--GGC-GGACGG-G-TGA-GG-A-A-TACATCGGA-ATCTA--C-TCTGT
-CGTG-GGG-GATA-AC-G--TAGG---G-A-AACTTA-C-GCTAAT-A-CCGC--A-TA
CG------------AC---C-TACG-G---GT-----------GAAA-GCaggggacct-
------------------------tcgggccttGCGCGATTGAATGAGCCGATGT-CGGA
-TTAGCTAGTTGGCG-GGGTAAAG-GCCCAC-CAAGGCG-------ACG-ATCCGTAG--
C-TGGTCTGAGAGG--ATGATC-AG-CCA----C-ACTGGA-AC-TGAGACAC-G----G
T-C-----CAGA-CTCC-TACG-GGAGGC------A-GCAGTGG-GGAATA-TTGGACAA
TGGGC-GCA-AGCCTGATCCAGCC-ATACC-GC-GTGGGTGAA-G--A---AG-GCC-TT
C-G-G--GT-TGT-AAA-GCC-C-T-T--TT-G-T-T-GGG-AA-AGAaatccagccggc
ta--atacccggttgggaTGACGGTACC-C-A-AA-GAATA-AG-CACC-GGCTAAC-TT
CGTGC-CAGC-AGCC-GC-GGTA-ATAC-GA-AG-GGTG-CAA-GCGT-TAC-T-CG-GA
AT-TACTGG-GCGTAAA-GCGT-GC-GT-AGGT-GG-T-CG-TTT-A-AGT-C-CGTTGT
G-AAAG--C-C-CT---G-G-GCTC-AACC-TGG-GAAC-TG-CAGT-G-G-ATACT-GG
-GC-G-ACT-AGAATG-TGGTAGAGGG-T-AG-CGG-AAT-T-C-C-TGGT-GTAG-C-A
G-TG-A-AATG-CGTAGA-GATCA-G-G-AG-----------GA-ACATCC-A-TG-GCG
A-AG-GC-AG-CT-A-CCT--G--GACCA-A------CATTG-AC---ACT-G-AGGCAC
G-AAAGC-G-TGG-GGAGC-A-AACAGG-AT-TA-GAT-AC-CCTG-GTA---GTC-C-A
C-GC-C-CTAAACG-ATGC-GAACTGGATGTTGGGTgcaat---------ttggcACGCA
GT-AT-CG-A-A-GCTA-AC-GCGTTAA-GT-TCGCC-GCC-T--G-GGG-----AG-TA
CGGTC-GCAAGACTGA-AACT-CAAA-GGAAT-TG-A-C-GG-GGGC-CCGCAC-AA-GC
GGTGGA-GTAT-GTGGT-TTAATT-C-GATGCAACGCGA-AGAA-CCT-TA-CCT-G-GC
CTTGA-CATG-TCGAG-AACTTTCCAGAGA---TGGATGGgtgcct--------------
------------------------------------------------------------
------------------------------------------------------------
------------------------------------------------------------
------------------------------------------------------------
------------------------------------------------------------
------------------------------------------------------------
----------------tcgggaaCTCGA-A-CA-CA-GGTGC-TGCATG-G-C-T-GTCG
T-CAGCTCGTGT-CG-TGAGATGT-TGGG-TTAAGTCCCGCAACG---AGC--GC--AAC
-CC-TTG-T-C-C-TT-AGTTGCC-AGCAcgta--atggTG-GG-AACT-CTAAGG--AG
ACCGC-CGGTGACAA-ACCG-G--AG-G---A--A--GGTGG-GGA-TGACGT-CAAG-T
CATCATG-G--CCCT-TACGG-CC-AGGGCTACACAC-GT----ACTACA-ATGG-T--A
GGG-ACAGAGGG--CT-GC-AAGCC-GGCGACG-GTAAGC-CAAT------CCC--AGAA
ACCCT-AT-CTCAGTCCGG-ATTGGAGTC-TGCAAC-TCGACT-CC-ATG-AAGTCG-GA
ATC-GCTAG-TAATCGC-AGA-T-CA-GCaTTGC-TGCG-GTGAA-T-ACGT-T-C-C-C
--G-GGC-CTT-GT-A-C-ACA--CCGC-CCGTC-ACA-C-CAT-GG-GAGTT-TGT-TG
CAC-C-A--G--AAG-C-A-GGTagcttaacctt--------------------------
-----------tgggagggcccgG----C-------------------------------
------------------------------------------------------------
------------------------------------------------------------
------------------------------------------------------------
-----
>S000130465
------------------------------------------------------------
------------------------------------------------------GCT--G
G----C--G-G--C-G-TG---C-C-TAATACAT-G-C---AA-G-TC--GA-ACGagag
cgaccggtgct-----------------------------------------tgcactgg
tcaatctAGT--GGC-GAACGG-G-TGA-GT-A-A-CACGTGGGTAACCTG--C-CCATC
-AGAG-GGG-GATA-AC-A--TTCG---G-A-AACGGA-T-GCTAAA-A-CCGC--A-TA
GG---TCNTT--TAAC---C-GCAT-G---GTT-G-RARGA-gGAAA-AGaggcgc----
---------------------------aagcttCTGCTGATGGATGGACCCGCGG-TGCA
-TTAGCTAGTTGGTG-AGGTAACG-GCTCAC-CAAGGCC-------GTG-ATGCATAG--
C-CGACCTGAGAGG--GTGATC-GG-CCA----C-ATTGGG-AC-TGAGACAC-G----G
C-C-----CAAA-CTCC-TACG-GGAGGC------A-GCAGTAG-GGAATC-TTCCGCAA
TGGAC-GCA-AGTCTGACGGAGCA-ACGCC-GC-GTGAGTGAA-G--A---AG-GTT-TT
C-G-G--AT-CGT-AAA-ACT-C-T-G--TT-G-T-T-AGA-GA-AGAacaagtgctaga
gt--aactgttagcgcctTGACGGTATC-T-A-AC-CAGAA-AG-CCAC-GGCTAAC-TA
CGTGC-CAGC-AGCC-GC-GGTA-ATAC-GT-AG-GTGG-CAA-GCGT-TGT-C-CG-GA
TT-TATTGG-GCGTAAA-GCGA-GC-GC-AGGC-GG-T-TC-CTT-A-AGT-C-TGATGT
G-AAAG--C-C-CC---C-G-GCTC-AACC-GGG-GAGG-GT-CATT-G-G-AAACT-GG
-GG-A-ACT-TGAGTG-CAGAAGAGGA-G-AG-TGG-AAT-T-C-C-ATGT-GTAG-C-G
G-TG-A-AATG-CGTAGA-TATAT-G-G-AG-----------GA-ACACCA-G-TG-GCG
A-AG-GC-GA-CT-C-TCT--G--GTCTG-T------AACTG-AC---GCT-G-AGGCTC
G-AAAGC-G-TGG-GTAGC-A-AACAGG-AT-TA-GAT-AC-CCTG-GTA---GTC-C-A
C-GC-C-GTAAACG-ATGA-GTGCTAAGTGTTGGAGggttt---------ccgccCTTCA
GT-GC-TG-C-A-GTTA-AC-GCATTAA-GC-ACTCC-GCC-T--G-GGG-----AG-TA
CGACC-GCAAGGTTGA-AACT-CAAA-GGAAT-TG-A-C-GG-GGAC-CCGCAC-AA-GC
GGTGGA-GCAT-GTGGT-TTAATT-C-GAAGCAACGCGA-AGAA-CCT-TA-CCA-A-GT
CTTGA-CATC-CTTTG-A-CCCTCTAGAKA---TAGAGCTttccct--------------
------------------------------------------------------------
------------------------------------------------------------
------------------------------------------------------------
------------------------------------------------------------
------------------------------------------------------------
------------------------------------------------------------
----------------tcggggaCAAAG-T-GA-CA-GGTGG-TGCATG-G-T-T-GTCG
T-CAGCTCGTGT-CG-TGAGATGT-TGGG-TTAAGTCCCGCAACG---AGC--GC--AAC
-CC-TTA-T-T-A-CT-AGTTGCC-AGCAttg----agtTG-GG-CACT-CTAGTG--AG
ACTGC-CGGTGACAA-ACCG-G--AG-G---A--A--GGTGG-GGA-TGACGT-CAAA-T
CATCATG-C--CCCT-TATGA-CT-TGGGCTACACAC-GT----GCTACA-ATGG-A--T
GGT-ACAACGAG--CA-GC-GAACT-CGCGAGG-GTAAGC-GAAT------CTC--TTAA
AGCCA-TT-CTCAGTTCGG-ATTGTAGGC-TGCAAC-TCGCCT-AC-ATG-AAGCCG-GA
ATC-GCTAG-TAATCGC-GGA-T-CA-GC-ACGC-CGCG-GTGAA-T--CGT-T-C-C-C
--G-GGT-CTT-GT-A-C-ACA--CCGC--CGTC-ACA-C-CAC-GA-GAGTT-TGT-AA
CAC-C-C--A--AAG-T-C-GGTgaggtaacc----------------------------
-------------ttttgagccaG----C-C-G-CT-A-A--G-T-G--GATA-G-AT-G
-A-T-TGG-AC-------------------------------------------------
------------------------------------------------------------
------------------------------------------------------------
-----
>S000413823
------------------------------------------------------------
---------AGA-GTT-T----GAT--C--ATG-G-C-TCA-GGACG-A--AC-GCT--G
G----C--G-G--C-G-TG---C-C-TAATACAT-G-C---AA-G-TC--GA-ACGanag
cgaccggtgct-----------------------------------------tgcactgg
tcaatctAGT--GGC-GAACGG-G-TGA-GT-A-A-CACGTGGGTAACCTG--C-CCATC
-ANAG-GGG-GATA-AC-A--TCCG---G-A-AACGGA-T-GCTAAA-A-CCGC--A-TA
GG---TCTTC--GAAC---C-GCAT-G---GTT-T-GAAGA-gGAAA-AGaggcgc----
---------------------------aagcttCTGCTGATGGATGGACCCGCGG-TGCA
-TTAGCTAGTTGGTG-AGGTA-CG-GCTCAC-CAAGGCC-------GTG-ATGCATAG--
C-CGACCTGAGAGG--GTGATC-GG-CCA----C-ATTGGG-AC-TGAGACAC-G----G
C-C-----CAAA-CTCC-TACG-GGAGGC------A-GCAGTAG-GGAATC-TTCCGCAA
TGGAC-GCA-AGTCTNACGGAGCA-ACGCC-GC-GTGAGTGAA-G--A---AG-GTT-TT
C-G-G--AT-CGT-AAA-ACT-C-T-G--TT-G-T-T-AGA-GA-AGAacaagtgctaga
gt--aactgttagcgcctTGACGGTATC-T-A-AC-CAGAA-AG-CCAC-GGCTAAC-TA
CGTGC-CAGC-AGCC-GC-GGTA-ATAC-GT-AG-GTGG-CAA-GCGT-TGT-C-CG-GA
TT-TATTGG-GCGTAAA-GCGA-GC-GC-AGGC-GN-T-TC-CTT-A-AGT-C-TGATGT
G-AAAG--C-C-CC---C-G-GCTC-AACC-GGG-GAGG-GT-CATT-G-G-AAACT-GG
-GG-A-ACT-TGAGTG-CAGAAGAGGA-G-AG-TGG-AAT-T-C-C-ATGT-GTAG-C-G
G-TG-A-AATG-CGTAGA-TATAT-G-G-AG-----------GA-ACACCA-G-TG-GCG
A-AG-GC-GA-CT-C-TCT--G--GTCTG-T------AACTG-AC---GCT-G-AGGCTC
G-AAAGC-G-TGG-GTAGC-A-AACAGG-AT-TA-GAT-AC-CCTG-GTA---GTC-C-A
C-GC-C-GTAAACG-ATGA-GTGCTAAGTGTTGGAGggttt---------ccgccCTTCA
GT-GC-TG-C-A-GTTA-AN-GCATTAA-GC-ACTCC-GCC-T--G-GGG-----AG-TA
CGACC-GCAAGGTTGA-AACT-CAAA-GGAAT-TG-A-C-GG-GGAC-CCGCAC-AA-GC
GGTGGA-GCAT-GTGGT-TTAATT-C-GAAGCAACGCGA-AGAA-CCT-TA-CCA-A-GT
CTTGA-CATC-CTTTG-ACCACTCTAGAGA---TAGAGCTttccct--------------
------------------------------------------------------------
------------------------------------------------------------
------------------------------------------------------------
------------------------------------------------------------
------------------------------------------------------------
------------------------------------------------------------
----------------tcggggaCAAAG-T-GA-CA-GGTGG-TGCATG-G-T-T-GTCG
T-CAGCTCGTGT-CG-TGAGATGT-TGGG-TTAAGTCCCGCAACG---AGC--GC--AAC
-CC-TTA-T-T-A-CT-AGTTGCC-AGCAttc----ggtTG-GG-CACT-CTAGTG--AG
ACTGC-CGGTGACAA-ACCG-G--AG-G---A--A--GGTGG-GGA-TGACGT-CAAA-T
CATCATG-C--CCCT-TATGA-CT-TGGGCTACACAC-GT----GCTACA-ATGG-A--T
GGT-ACAACGAG--CA-GC-GAACT-NGCGAGG-GTAAGC-GAAT------CTC--TTAA
AGCCA-TT-CTCAGTTCGG-ATTGTAGGC-TGCAAC-TCGCCT-AC-ATG-AAGCCG-GA
ATC-GCTAG-TAATCGC-GGA-T-CA-GC-ACGC-CGCG-GTGAA-T-ACGT-T-C-C-C
--G-GGT-CTT-GT-A-C-ACA--CCGC-CCGT---------------------------
------------------------------------------------------------
------------------------------------------------------------
------------------------------------------------------------
------------------------------------------------------------
------------------------------------------------------------
-----
>S000624513
------------------------------------------------------------
----------TA-GTT-T----GAT--C--ATG-G-C-TCA-GGACG-A--AC-GCT--G
G----C--G-G--C-G-TG---C-C-TAATACAT-G-C---AA-G-TC--GA-ACGagag
cgaccggtgct-----------------------------------------tgcactgg
tcaatctAGT--GGC-GAACGG-G-TGA-GT-A-A-CACGTGGGTAACCTG--C-CCATC
-AGAG-GGG-GATA-AC-A--TCCG---G-A-AACGGA-T-GCTAAA-A-CCGC--A-TA
GG---TCTTC--GAGC---C-GCAT-G---GTT-T-GAAGA-gGAAA-AGaggcgc----
---------------------------aagcttCTGCTGATGGATGGACCCGCGG-TGCA
-TTAGCTAGTTGGTG-AGGTAACG-GCTCAC-CAAGGCC-------GTG-ATGCATAG--
C-CGACCTGAGAGG--GTGATC-GG-CCA----C-ATTGGG-AC-TGAGACAC-G----G
C-C-----CAAA-CTCC-TACG-GGAGGC------A-GCAGTAG-GGAATC-TTCCGCAA
TGGAC-GCA-AGTCTGACGGAGCA-ACGCC-GC-GTGAGTGAA-G--A---AG-GTT-TT
C-G-G--AT-CGT-AAA-ACT-C-T-G--TT-G-T-T-AGA-GA-AGAacaagtgctaga
gt--aactgttagcgcctTGACGGTATC-T-A-AC-CAGAA-AG-CCAC-GGCTAAC-TA
CGTGC-CAGC-AGCC-GC-GGTA-ATAC-GT-AG-GTGG-CAA-GCGT-TGT-C-CG-GA
TT-TATTGG-GCGTAAA-GCGA-GC-GC-AGGC-GG-T-TC-CTT-A-AGT-C-TGATGT
G-AAAG--C-C-CC---C-G-GCTC-AACC-GGG-GAGG-GT-CATT-G-G-AAACT-GG
-GG-A-ACT-TGAGTG-CAGAAGAGGA-G-AG-TGG-AAT-T-C-C-ATGT-GTAG-C-G
G-TG-A-AATG-CGTAGA-TATAT-G-G-AG-----------GA-ACACCA-G-TG-GCG
A-AG-GC-GA-CT-C-TCT--G--GTCTG-T------AACTG-AC---GCT-G-AGGCTC
G-AAAGC-G-TGG-GTAGC-A-AACAGG-AT-TA-GAT-AC-CCTG-GTA---GTC-C-A
C-GC-C-GTAAACG-ATGA-GTGCTAAGTGTTGGAGggttt---------ccgccCTTCA
GT-GC-TG-C-A-GTTA-AC-GCATTAA-GC-ACTCC-GCC-T--G-GGG-----AG-TA
CGACC-GCAAGGTTGA-AACT-CAAA-GGAAT-TG-A-C-GG-GGAC-CCGCAC-AA-GC
GGTGGA-GCAT-GTGGT-TTAATT-C-GAAGCAACGCGA-AGAA-CCT-TA-CCA-A-GT
CTTGA-CATC-CTTTG-ACCACTCTAGAGA---TAGAGCTttccct--------------
------------------------------------------------------------
------------------------------------------------------------
------------------------------------------------------------
------------------------------------------------------------
------------------------------------------------------------
------------------------------------------------------------
----------------tcggggaCAAAG-T-GA-CA-GGTGG-TGCATG-G-T-T-GTCG
T-CAGCTCGTGT-CG-TGAGATGT-TGGG-TTAAGTCCCGCAACG---AGC--GC--AAC
-CC-TTA-T-T-A-CT-AGTTGCC-AGCAttc----agtTG-GG-CACT-CTAGTG--AG
ACTGC-CGGTGACAA-ACCG-G--AG-G---A--A--GGTGG-GGA-TGACGT-CAAA-T
CATCATG-C--CCCT-TATGA-CT-TGGGCTACACAC-GT----GCTACA-ATGG-A--T
GGT-ACAACGAG--CA-GC-GAACT-CGCGAGG-GTAAGC-GAAT------CTC--TTAA
AGCCA-TT-CTCAGTTCGG-ATTGTAGGC-TGCAAC-TCGCCT-AC-ATG-AAGCCG-GA
ATC-GCTAG-TAATCGC-GGA-T-CA-GC-ACGC-CGCG-GTGAA-T-ACGT-T-C-C-C
--G-GGT-CTT-GT-A-C-ACA--CCGC-CCGTC-ACA-C-CAC-GA-GAGTT-TGT-AA
CAC-C-C--A--AAG-T-C-GGTgaggtaacca---------------------------
-------------tttggagccaG----C-C-G-CCTA-A-GG-T-GG-GATA-G-AT-G
-A-T-TGG-GGT-G-AA-G-TC-G-TA-A-C-AA-GG-TAG--C-C-G-TA---------
------------------------------------------------------------
------------------------------------------------------------
-----
>S002408217
------------------------------------------------------------
-------------------------------------------GACG-A--AC-GCT--G
G----C--G-G--C-G-TG---C-C-TAATACAT-G-C---AA-G-TC--GA-ACGagag
cgaccggtgct-----------------------------------------tgcactgg
tcaatctAGT--GGC-GAACGG-G-TGA-GT-A-A-CACGTGGGTAACCTG--C-CCATC
-AGAG-GGG-GATA-AC-A--TTCG---G-A-AACGGA-T-GCTAAA-A-CCGC--A-TA
GG---TCTTC--GAAC---C-GCAT-G---GTT-T-GAAGA-gGAAA-AGaggcgc----
---------------------------aagcttCTGCTGATGGATGGACCCGCGG-TGCA
-TTAGCTAGTTGGTG-AGGTAACG-GCTCAC-CAAGGCC-------GTG-ATGCATAG--
C-CGACCTGAGAGG--GTGATC-GG-CCA----C-ATTGGG-AC-TGAGACAC-G----G
C-C-----CAAA-CTCC-TACG-GGAGGC------A-GCAGTAG-GGAATC-TTCCGCAA
TGGAC-GCA-AGTCTGACGGAGCA-ACGCC-GC-GTGAGTGAA-G--A---AG-GTT-TT
C-G-G--AT-CGT-AAA-ACT-C-T-G--TT-G-T-T-AGA-GA-AGAacaagtgctaga
gt--aactgttagcgcctTGACGGTATC-T-A-AC-CAGAA-AG-CCAC-GGCTAAC-TA
CGTGC-CAGC-AGCC-GC-GGTA-ATAC-GT-AG-GTGG-CAA-GCGT-TGT-C-CG-GA
TT-TATTGG-GCGTAAA-GCGA-GC-GC-AGGC-GG-T-TC-CTT-A-AGT-C-TGATGT
G-AAAG--C-C-CC---C-G-GCTC-AACC-GGG-GAGG-GT-CATT-G-G-AAACT-GG
-GG-A-ACT-TGAGTG-CAGAAGAGGA-G-AG-TGG-AAT-T-C-C-ATGT-GTAG-C-G
G-TG-A-AATG-CGTAGA-TATAT-G-G-AG-----------GA-ACACCA-G-TG-GCG
A-AG-GC-GA-CT-C-TCT--G--GTCTG-T------AACTG-AC---GCT-G-AGGCTC
G-AAAGC-G-TGG-GTAGC-A-AACAGG-AT-TA-GAT-AC-CCTG-GTA---GTC-C-A
C-GC-C-GTAAACG-ATGA-GTGCTAAGTGTTGGAGggttt---------ccgccCTTCA
GT-GC-TG-C-A-GTTA-AC-GCATTAA-GC-ACTCC-GCC-T--G-GGG-----AG-TA
CGACC-GCAAGGTTGA-AACT-CAAA-GGAAT-TG-A-C-GG-GGAC-CCGCAC-AA-GC
GGTGGA-GCAT-GTGGT-TTAATT-C-GAAGCAACGCGA-AGAA-CCT-TA-CCA-A-GT
CTTGA-CATC-CTTTG-ACCACTCTAGAGA---TAGAGCTttccct--------------
------------------------------------------------------------
------------------------------------------------------------
------------------------------------------------------------
------------------------------------------------------------
------------------------------------------------------------
------------------------------------------------------------
----------------tcggggaCAAAG-T-GA-CA-GGTGG-TGCATG-G-T-T-GTCG
T-CAGCTCGTGT-CG-TGAGATGT-TGGG-TTAAGTCCCGCAACG---AGC--GC--AAC
-CC-TTA-T-T-A-CT-AGTTGCC-AGCAttg----agtTG-GG-CACT-CTAGTG--AG
ACTGC-CGGTGACAA-ACCG-G--AG-G---A--A--GGTGG-GGA-TGACGT-CAAA-T
CATCATG-C--CCCT-TATGA-CT-TGGGCTACACAC-GT----GCTACA-ATGG-A--T
GGT-ACAACGAG--CA-GC-GAACT-CGCGAGG-GTAAGC-GAAT------CTC--TTAA
AGCCA-TT-CTCAGTTCGG-ATTGTAGGC-TGCAAC-TCGCCT-AC-ATG-AAGCCG-GA
ATC-GCTAG-TAATCGC-GGA-T-CA-GC-ACGC-CGCG-GTGAA-T-ACGT-T-C-C-C
--G-GGT-CTT-GT-A-C-ACA--CCGC-CCGTC-ACA-C-CAC-GA-GAGTT-TGT-AA
CAC-C-C--A--AAG-T-C-GGTgaggtaacct---------------------------
-------------tttggagccaG----C-C-G-CCTA-A-GG-T-GG-GATA-G-AT-G
-A-T-TGG-GGT-G-AA-G-TC-G-TA-A-C-AA-GG-TAA--C-C-G-TA-A-------
------------------------------------------------------------
------------------------------------------------------------
-----
>S000624512
------------------------------------------------------------
---------CTA-GTT-T----GAT--C--ATG-G-C-TCA-GGACG-A--AC-GCT--G
G----C--G-G--C-G-TG---C-C-TAATACAT-G-C---AA-G-TC--GA-ACGagag
cgaccggtgct-----------------------------------------tgcactgg
tcaatctAGT--GGC-GAACGG-G-TGA-GT-A-A-CACGTGGGTAACCTG--C-CCATC
-AGAG-GGG-GATA-AC-A--TTCG---G-A-AACGGA-T-GCTAAA-A-CCGC--A-TA
GG---TCTTC--GAAC---C-GCAT-G---GTT-T-GAAGA-gGAAA-AGaggcgc----
---------------------------aagcttCTGCTGATGGATGGACCCGCGG-TGCA
-TTAGCTAGTTGGTG-AGGTAACG-GCTCAC-CAAGGCC-------GTG-ATGCATAG--
C-CGACCTGAGAGG--GTGATC-GG-CCA----C-ATTGGG-AC-TGAGACAC-G----G
C-C-----CAAA-CTCC-TACG-GGAGGC------A-GCAGTAG-GGAATC-TTCCGCAA
TGGAC-GCA-AGTCTGACGGAGCA-ACGCC-GC-GTGAGTGAA-G--A---AG-GTT-TT
C-G-G--AT-CGT-AAA-ACT-C-T-G--TT-G-T-T-AGA-GA-AGAacaagtgctaga
gt--aactgttagcgcctTGACGGTATC-T-A-AC-CAGAA-AG-CCAC-GGCTAAC-TA
CGTGC-CAGC-AGCC-GC-GGTA-ATAC-GT-AG-GTGG-CAA-GCGT-TGT-C-CG-GA
TT-TATTGG-GCGTAAA-GCGA-GC-GC-AGGC-GG-T-TC-CTT-A-AGT-C-TGATGT
G-AAAG--C-C-CC---C-G-GCTC-AACC-GGG-GAGG-GT-CATT-G-G-AAACT-GG
-GG-A-ACT-TGAGTG-CAGAAGAGGA-G-AG-TGG-AAT-T-C-C-ATGT-GTAG-C-G
G-TG-A-AATG-CGTAGA-TATAT-G-G-AG-----------GA-ACACCA-G-TG-GCG
A-AG-GC-GA-CT-C-TCT--G--GTCTG-T------AACTG-AC---GCT-G-AGGCTC
G-AAAGC-G-TGG-GTAGC-A-AACAGG-AT-TA-GAT-AC-CCTG-GTA---GTC-C-A
C-GC-C-GTAAACG-ATGA-GTGCTAAGTGTTGGAGggttt---------ccgccCTTCA
GT-GC-TG-C-A-GTTA-AC-GCATTAA-GC-ACTCC-GCC-T--G-GGG-----AG-TA
CGACC-GCAAGGTTGA-AACT-CAAA-GGAAT-TG-A-C-GG-GGAC-CCGCAC-AA-GC
GGTGGA-GCAT-GTGGT-TTAATT-C-GAAGCAACGCGA-AGAA-CCT-TA-CCA-A-GT
CTTGA-CATC-CTTTG-ACCACTCTAGAGA---TAGAGCTttccct--------------
------------------------------------------------------------
------------------------------------------------------------
------------------------------------------------------------
------------------------------------------------------------
------------------------------------------------------------
------------------------------------------------------------
----------------tcggggaCAAAG-T-GA-CA-GGTGG-TGCATG-G-T-T-GTCG
T-CAGCTCGTGT-CG-TGAGATGT-TGGG-TTAAGTCCCGCAACG---AGC--GC--AAC
-CC-TTA-T-T-A-CT-AGTTGCC-AGCAttg----agtTG-GG-CACT-CTAGTG--AG
ACTGC-CGGTGACAA-ACCG-G--AG-G---A--A--GGTGG-GGA-TGACGT-CAAA-T
CATCATG-C--CCCT-TATGA-CT-TGGGCTACACAC-GT----GCTACA-ATGG-A--T
GGT-ACAACGAG--CA-GC-GAACT-CGCGAGG-GTAAGC-GAAT------CTC--TTAA
AGCCA-TT-CTCAGTTCGG-ATTGTAGGC-TGCAAC-TCGCCT-AC-ATG-AAGCCG-GA
ATC-GCTAG-TAATCGC-GGA-T-CA-GC-ACGC-CGCG-GTGAA-T-ACGT-T-C-C-C
--G-GGT-CTT-GT-A-C-ACA--CCGC-CCGTC-ACA-C-CAC-GA-GAGTT-TGT-AA
CAC-C-C--A--AAG-T-C-GGTgaggtaacct---------------------------
-------------tttggagccaG----C-C-G-CCTA-A-GG-T-GG-GATA-G-AT-G
-A-T-TGG-GGT-G-AA-G-TC-G-TA-A-C-AA-GG-TAG--C-C-G-TA---------
------------------------------------------------------------
------------------------------------------------------------
-----
>S002449786
------------------------------------------------------------
------------------------------------------------------------
------------------------------------------A-G-TC--GA-ACGagag
cgaccggtgct-----------------------------------------tgcactgg
tcaatctAGT--GGC-GAACGG-G-TGA-GT-A-A-CACGTGGGTAACCTG--CcCCATC
-AGAG-GGG-GATA-AC-A--TTCG---G-A-AACGGA-T-GCTAAA-A-CCGC--A-TA
GG---TCNTT--TAAC---C-GCAT-G---GTT-N-GAGGA-gGAAA-AGaggcgc----
---------------------------aagcttCTGCTGATGGATGGACCCGCGG-TGCA
-TTAGCTAGTTGGTG-AGGTAACG-GCTCAC-CAAGGCC-------GTG-ATGCATAG--
C-CGACCTGAGAGG--GTGATC-GG-CCA----C-ATTGGG-AC-TGAGACAC-G----G
C-C-----CAAA-CTCC-TACG-GGAGGC------A-GCAGTAG-GGAATC-TTCCGCAA
TGGAC-GCA-AGTCTGACGGAGCA-ACGCC-GC-GTGAGTGAA-G--A---AG-GTT-TT
C-G-G--AT-CGT-AAA-ACT-C-T-G--TT-G-T-T-AGA-GA-AGAacaagtgctaga
gt--aactgttagcgcctTGACGGTATC-T-A-AC-CAGAA-AG-CCAC-GGCTAAC-TA
CGTGC-CAGC-AGCC-GC-GGTA-ATAC-GT-AG-GTGG-CAA-GCGT-TGT-C-CG-GA
TT-TATTGG-GCGTAAA-GCGA-GC-GC-AGGC-GG-T-TC-CTT-A-AGT-C-TGATGT
G-AAAG--C-C-CC---C-G-GCTC-AACC-GGG-GAGG-GT-CATT-G-G-AAACT-GG
-GG-A-ACT-TGAGTG-CAGAAGAGGA-G-AG-TGG-AAT-T-C-C-ATGT-GTAG-C-G
G-TG-A-AATG-CGTAGA-TATAT-G-G-AG-----------GA-ACACCA-G-TG-GCG
A-AG-GC-GA-CT-C-TCT--G--GTCTG-T------AACTG-AC---GCT-G-AGGCTC
G-AAAGC-G-TGG-GTAGC-A-AACAGG-AT-TA-GAT-AC-CCTG-GTA---GTC-C-A
C-GC-C-GTAAACG-ATGA-GTGCTAAGTGTTGGAGggttt---------ccgccCTTCA
GT-GC-TG-C-A-GTTA-AC-GCATTAA-GC-ACTCC-GCC-T--G-GGG-----AG-TA
CGACC-GCAAGGTTGA-AACT-CAAA-GGAAT-TG-A-C-GG-GGAC-CCGCAC-AA-GC
GGTGGA-GCAT-GTGGT-TTAATT-C-GAAGCAACGCGA-AGAA-CCT-TA-CCA-A-GT
CTTGA-CATC-CTTTG-ACCACTCTAGAGA---TAGAGCTttccct--------------
------------------------------------------------------------
------------------------------------------------------------
------------------------------------------------------------
------------------------------------------------------------
------------------------------------------------------------
------------------------------------------------------------
----------------tcggggaCAAAG-T-GA-CA-GGTGG-TGCATG-G-T-T-GTCG
T-CAGCTCGTGT-CG-TGAGATGT-TGGG-TTAAGTCCCGCAACG---AGC--GC--AAC
-CC-TTA-T-T-A-CT-AGTTGCC-AGCAttg----agtTG-GG-CACT-CTAGTG--AG
ACTGC-CGGTGACAA-ACCG-G--AG-G---A--A--GGTGG-GGA-TGACGT-CAAA-T
CATCATG-C--CCCT-TATGA-CT-TGGGCTACACAC-GT----GCTACA-ATGG-A--T
GGT-ACAACGAG--CA-GC-GAACT-CGCGAGG-GTAAGC-GAAT------CTC--TTAA
AGCCA-TT-CTCAGTTCGG-ATTGTAGGC-TGCAAC-TCGCCT-AC-ATG-AAGCCG-GA
ATC-GCTAG-TAATCGC-GGA-T-CA-GC-ACGC-CGCG-GTGAA-T-ACGT-T-C-C-C
--G-GGT-CTT-GT-A-C-ACA--CCGC-CCGTC-ACA-C-CAC-GA-GAGTT-TGT-AA
CAC-C-C--A--AAG-T-C-GGTgaggtaacc----------------------------
--------------tttgagccaG----C-C-G-CCTA-A-GT-G-A-------------
------------------------------------------------------------
------------------------------------------------------------
------------------------------------------------------------
-----
>S000018873
------------------------------------------------------------
---------AGA-GTT-T----GAT--C--ATG-G-C-TCA-GGACG-A--AC-GCT--G
G----C--G-G--C-G-TG---C-C-TAATACAT-G-C---AA-G-TC--GA-ACGagag
cgaccggtgct-----------------------------------------tgcactgg
tcaatctAGT--GGC-GAACGG-G-TGA-GT-A-A-CACGTGGGTAACCTG--C-CCATC
-AGAG-GGG-GATA-AC-A--TTCG---G-A-AACGGA-T-GCTAAA-A-CCGC--A-TA
GG---TCTTC--GAAC---C-GCAT-G---GTT-T-GAAGA-gGAAA-AGaggcgc----
---------------------------aagcttCTGCTGATGGATGGACCCGCGG-TGCA
-TTAGCTAGTTGGTG-AGGTAACG-GCTCAC-CAAGGCC-------GTG-ATGCATAG--
C-CGACCTGAGAGG--GTGATC-GG-CCA----C-ATTGGG-AC-TGAGACAC-G----G
C-C-----CAAA-CTCC-TACG-GGAGGC------A-GCAGTAG-GGAATC-TTCCGCAA
TGGAC-GCA-AGTCTGACGGAGCA-ACGCC-GC-GTGAGTGAA-G--A---AG-GTT-TT
C-G-G--AT-CGT-AAA-ACT-C-T-G--TT-G-T-T-AGA-GA-AGAacaagtgctaga
gt--aactgttagcgcctTGACGGTATC-T-A-AC-CAGAA-AG-CCAC-GGCTAAC-TA
CGTGC-CAGC-AGCC-GC-GGTA-ATAC-GT-AG-GTGG-CAA-GCGT-TGT-C-CG-GA
TT-TATTGG-GCGTAAA-GCGA-GC-GC-AGGC-GG-T-TC-CTT-A-AGT-C-TGATGT
G-AAAG--C-C-CC---C-G-GCTC-AACC-GGG-GAGG-GT-CATT-G-G-AAACT-GG
-GG-A-ACT-TGAGTG-CAGAAGAGGA-G-AG-TGG-AAT-T-C-C-ATGT-GTAG-C-G
G-TG-A-AATG-CGTAGA-TATAT-G-G-AG-----------GA-ACACCA-G-TG-GCG
A-AG-GC-GA-CT-C-TCT--G--GTCTG-T------AACTG-AC---GCT-G-AGGCTC
G-AAAGC-G-TGG-GTAGC-A-AACAGG-AT-TA-GAT-AC-CCTG-GTA---GTC-C-A
C-GC-C-GTAAACG-ATGA-GTGCTAAGTGTTGGAGggttt---------ccgccCTTCA
GT-GC-TG-C-A-GTTA-AC-GCATTAA-GC-ACTCC-GCC-T--G-GGG-----AG-TA
CGACC-GCAAGGTTGA-AACT-CAAA-GGAAT-TG-A-C-GG-GGAC-CCGCAC-AA-GC
GGTGGA-GCAT-GTGGT-TTAATT-C-GAAGCAACGCGA-AGAA-CCT-TA-CCA-A-GT
CTTGA-CATC-CTTTG-ACCACTCTAGAGA---TAGAGCTttccct--------------
------------------------------------------------------------
------------------------------------------------------------
------------------------------------------------------------
------------------------------------------------------------
------------------------------------------------------------
------------------------------------------------------------
----------------tcggggaCAAAG-T-GA-CA-GGTGG-TGCATG-G-T-T-GTCG
T-CAGCTCGTGT-CG-TGAGATGT-TGGG-TTAAGTCCCGCAACG---AGC--GC--AAC
-CC-TTA-T-T-A-CT-AGTTGCC-AGCAttg----agtTG-GG-CACT-CTAGTG--AG
ACTGC-CGGTGACAA-ACCG-G--AG-G---A--A--GGTGG-GGA-TGACGT-CAAA-T
CATCATG-C--CCCT-TATGA-CT-TGGGCTACACAC-GT----GCTACA-ATGG-A--T
GGT-ACAACGAG--CA-GC-GAACT-CGCGAGG-GTAAGC-GAAT------CTC--TTAA
AGCCA-TT-CTCAGTTCGG-ATTGTAGGC-TGCAAC-TCGCCT-AC-ATG-AAGCCG-GA
ATC-GCTAG-TAATCGC-GGA-T-CA-GC-ACGC-CGCG-GTGAA-T-ACGT-T-C-C-C
--G-GGT-CTT-GT-A-C-ACA--CCGC-CCGT---------------------------
------------------------------------------------------------
------------------------------------------------------------
------------------------------------------------------------
------------------------------------------------------------
------------------------------------------------------------
-----
>S000414183
------------------------------------------------------------
---------------------------------------------------AC-GCT--A
G----C--G-G--G-A-TG---C-C-TTACACAT-G-C---AA-G-TC--GA-ACGgcag
cacggactt---------------------------------------------cggtct
ggtggcgAGT--GGC-GAACGG-G-TGA-GT-A-A-TGTATCGGA-ACGTG--C-CCAGT
-AGCG-GGG-GATA-AC-T--ACGC---G-A-AAGCGT-A-GCTAAT-A-CCGC--A-TA
CG------------CC---C-TACG-G---GG-----------GAAA-GCaggggatcg-
------------------------caagaccttGCACTATTGGAGCGGCCGATAT-CGGA
-TTAGCTAGTTGGTG-GGGTAACG-GCTCAC-CAAGGCG-------ACG-ATCCGTAG--
C-TGGTTTGAGAGG--ACGACC-AG-CCA----C-ACTGGG-AC-TGAGACAC-G----G
C-C-----CAGA-CTCC-TACG-GGAGGC------A-GCAGTGG-GGAATT-TTGGACAA
TGGGG-GAA-ACCCTGATCCAGCC-ATCCC-GC-GTGTTCGAT-G--A---AG-GCC-TT
C-G-G--GT-TGT-AAA-GCA-C-T-T--TT-N-G-C-AGG-AA-AGAacgtcgcgggtt
a----atacctcgcgaacTTACGGTACC-TtG-CA-GAATA-AG-CACC-GGCTAAC-TA
CGTGC-CAGC-AGCC-GC-GGTA-ATAC-GT-AG-GGTG-CAA-GCGT-TAA-T-CG-GA
AT-TACTGG-GCGTAAA-GCGT-GC-GC-AGGC-GG-T-TC-GGA-A-AGA-A-AGATGT
G-AAAT--C-C-CA---G-A-GCTT-AACT-TTG-GAAC-TG-CATT-T-T-TAACT-AC
-CG-G-GCT-AGAGTG-TGTCAGAGGG-A-GG-TGG-AAT-T-C-C-GCGT-GTAG-C-A
G-TG-A-AATG-CGTAGA-TATGC-G-G-AG-----------GA-ACACCG-A-TG-GCG
A-AG-GC-AG-CC-T-CCT--G--GGATA-A------CACTG-AC---GCT-C-ATGCAC
G-AAAGC-G-TGG-GGAGC-A-AACAGG-AT-TA-GAT-AC-CCTG-GTA---GTC-C-A
C-GC-C-CTAAACG-ATGT-CAACTAGCTGTTGGGGcctt-----------cgggCCTTG
GT-AG-CG-C-A-CGTA-AC-GCGTGAA-GT-TGACC-GCC-T--G-GGG-----AG-TA
CGGTC-GCAAGATTAA-AACT-CAAA-GGAAT-TG-A-C-GG-GGAC-CCGCAC-AA-GC
GGTGGA-TGAT-GTGGA-TTAATT-C-GATGCAACGCGA-AAAA-CCT-TA-CCT-A-CC
CTTGA-CATG-TCTGG-AATGCCGAAGAGA---TTTGGCAgtgctcg-------------
------------------------------------------------------------
------------------------------------------------------------
------------------------------------------------------------
------------------------------------------------------------
------------------------------------------------------------
------------------------------------------------------------
---------------caagagaaCCGGA-A-CA-CA-GGTGC-TGCATG-G-C-T-GTCG
T-CAGCTCGTGT-CG-TGAGATGT-TGGG-TTAAGTCCCGCAACG---AGC--GC--AAC
-CC-TTG-T-C-A-TT-AGTTGCT-AC--ga-----aag---GG-CACT-CTAATG--AG
ACTGC-CGGTGACAA-ACCG-G--AG-G---A--A--GGTGG-GGA-TGACGT-CAAG-T
CCTCATG-G--CCCT-TATGG-GT-AGGGCTTCACAC-GT----CATACA-ATGG-T--C
GGG-ACAGAGGG--TC-GC-CAACC-CGCGAGG-GGGAGC-CAAT------CCC--AGAA
ACCCG-AT-CGTAGTCCGG-ATCGCAGTC-TGCAAC-TCGACT-GC-GTG-AAGTCG-GA
ATC-GCTAG-TAATCGC-GGA-T-CA-GC-ATGT-CGCG-GTGAA-T-ACGT-T-C-C-C
--G-GGT-CTT-GT-A-C-ACA--CCGC-CCGTC-ACAaC-CAT-GG-GAGTG-GGT-T-
TAC-C-A--G--AAG-T-A-GTTagcctaaccg---------------------------
-------------caaggggggcG----A-T-T-ACCA-C-GG-T-AG-GATT-C-AT-G
-A-C-TGG-GGT-G-AA-G-TC-G-TA-A-C-AA-GG-T---------------------
------------------------------------------------------------
------------------------------------------------------------
-----
>S000468895
------------------------------------------------------------
---------AGA-GTT-T----GAT--T--CTG-G-C-TCA-GATTG-A--AC-GCT--A
G----C--G-G--G-A-TG---C-C-TTACACAT-G-C---AA-G-TC--GA-ACGgcag
cacggactt---------------------------------------------cggtct
ggtggcgAGT--GGC-GAACGG-G-TGA-GT-A-A-TGTATCGGA-ACGTG--C-CCAGT
-AGCG-GGG-GATA-AC-T--ACGC---G-A-AAGCGT-A-GCTAAT-A-CCGC--A-TA
CG------------CC---C-TACG-G---GG-----------GAAA-GCaagggatcg-
------------------------caagaccttGCACTATTGGAGCGGCCGATAT-CGGA
-TTAGCTAGTTGGTG-GGGTAACG-GCTCAC-CAAGGCG-------ACG-ATCCGTAG--
C-TGGTTTGAGAGG--ACGACC-AG-CCA----C-ACTGGG-AC-TGAGACAC-G----G
C-C-----CAGA-CTCC-TACG-GGAGGC------A-GCAGTGG-GGAATT-TTGGACAA
TGGGG-GAA-ACCCTGATCCAGCC-ATCCC-GC-GTGTGCGAT-G--A---AG-GCC-TT
C-G-G--GT-TGT-AAA-GCA-C-T-T--TT-G-G-C-AGG-AA-AGAaacgtcgcgggt
ta--atacctcgcgaaacTGACGGTACC-T-G-CA-GAATA-AG-CACC-GGCTAAC-TA
CGTGC-CAGC-AGCC-GC-GGTA-ATAC-GT-AG-GGTG-CAA-GCGT-TAA-T-CG-GA
AT-TACTGG-GCGTAAA-GCGT-GC-GC-AGGC-GG-T-TC-GGA-A-AGA-A-AGATGT
G-AAAT--C-C-CA---G-A-GCTT-AACT-TTG-GAAC-TG-CATT-T-T-TAACT-AC
-CG-G-GCT-AGAGTG-TGTCAGAGGG-A-GG-TGG-AAT-T-C-C-GCGT-GTAG-C-A
G-TG-A-AATG-CGTAGA-TATGC-G-G-AG-----------GA-ACACCG-A-TG-GCG
A-AG-GC-AG-CC-T-CCT--G--GGATA-A------CACTG-AC---GCT-C-ATGCAC
G-AAAGC-G-TGG-GGAGC-A-AACAGG-AT-TA-GAT-AC-CCTG-GTA---GTC-C-A
C-GC-C-CTAAACG-ATGT-CAACTAGCTGTTGGGGcctt-----------cgggCCTTG
GT-AG-CG-C-A-GCTA-AC-GCGTGAA-GT-TGACC-GCC-T--G-GGG-----AG-TA
CGGTC-GCAAGATTAA-AACT-CAAA-GGAAT-TG-A-C-GG-GGAC-CCGCAC-AA-GC
GGTGGA-TGAT-GTGGA-TTAATT-C-GATGCAACGCGA-AAAA-CCT-TA-CCT-A-CC
CTTGA-CATG-TCTGG-AATGCCGAAGAGA---TTTGGCAgtgctcg-------------
------------------------------------------------------------
------------------------------------------------------------
------------------------------------------------------------
------------------------------------------------------------
------------------------------------------------------------
------------------------------------------------------------
---------------caagagaaCCGGA-A-CA-CA-GGTGC-TGCATG-G-C-T-GTCG
T-CAGCTCGTGT-CG-TGAGATGT-TGGG-TTAAGTCCCGCAACG---AGC--GC--AAC
-CC-TTG-T-C-A-TT-AGTTGCT-AC--ga-----aag---GG-CACT-CTAATG--AG
ACTGC-CGGTGACAA-ACCG-G--AG-G---A--A--GGTGG-GGA-TGACGT-CAAG-T
CCTCATG-G--CCCT-TATGG-GT-AGGGCTTCACAC-GT----CATACA-ATGG-T--C
GGG-ACAGAGGG--TC-GC-CAACC-CGCGAGG-GGGAGC-CAAT------CCC--AGAA
ACCCG-AT-CGTAGTCCGG-ATCGCAGTC-TGCAAC-TCGACT-GC-GTG-AAGTCG-GA
ATC-GCTAG-TAATCGC-GGA-T-CA-GC-ATGT-CGCG-GTGAA-T-ACGT-T-C-C-C
--G-GGT-CTT-GT-A-C-ACA--CCGC-CCGTC-ACA-C-CAT-GG-GAGTG-GGT-TT
TAC-C-A--G--AAG-T-A-GTTagcctaaccg---------------------------
-------------caaggggggcG----A-T-T-ACCA-C-GG-T-AG-GATT-C-AT-G
-A-C-TGG-GGT-G-AA-G-TC-G-TA-A-C-AA-GG-TAG--C-C-G-TA-G-------
------------------------------------------------------------
------------------------------------------------------------
-----
>S000484395
------------------------------------------------------------
---------------T-T----GAT--C--CTG-G-C-TCA-GATTG-A--AC-GCT--A
G----C--G-G--G-A-TG---C-C-TTACACAT-G-C---AA-G-TC--GA-ACGgcag
cacggactt---------------------------------------------cggtct
ggtggcgAGT--GGC-GAACGG-G-TGA-GT-A-A-TGTATCGGA-ACGTG--C-CCAGT
-AGCG-GGG-GATA-AC-T--ACGC---G-A-AAGCGT-A-GCTAAT-A-CCGC--A-TA
CG------------CC---C-TACG-G---GG-----------GAAA-GCaggggtcg--
------------------------caagaccttGCACTATTGGAGCGGCCGATAT-CGGA
-TTAGCTAGTTGGTG-GGGTAACG-GCTCAC-CAAGGCG-------ACG-ATCCGTAG--
C-TGGTTTGAGAGG--ACGACC-AG-CCA----C-ACTGGG-AC-TGAGACAC-G----G
C-C-----CAGA-CTCC-TACG-GGAGGC------A-GCAGTGG-GGAATT-TTGGACAA
TGGGG-GAA-GCCCTGATCCAGCC-ATCCC-GC-GTGTGCGAT-G--A---AG-GCC-TT
C-G-G--GT-TGT-AAA-GCA-C-T-T--TT-G-G-C-AGG-AA-AGAaacgtcgcgggt
ta--ataccccgcggaacTGACGGTACC-T-G-CA-GAATA-AG-CACC-GGCTAAC-TA
CGTGC-CAGC-AGCC-GC-GGTA-ATAC-GT-AG-GGTG-CAA-GCGT-TAA-T-CG-GA
AT-TACTGG-GCGTAAA-GCGT-GC-GC-AGGC-GG-T-TC-GGA-A-AGA-A-AGGTGT
G-AAAT--C-C-CA---G-A-GCTT-AACT-TTG-GAAC-TG-CATT-T-T-TAACT-AC
-CG-G-GCT-AGAGTG-TGTCAGAGGG-A-GG-TGG-AAT-T-C-C-GCGC-GTAG-C-A
G-TG-A-AATG-CGTAGA-TATGC-G-G-AG-----------GA-ACACCG-A-TG-GCG
A-AG-GC-AG-CC-T-CCT--G--GGATA-A------CACTG-AC---GCT-C-ACGCAC
G-AAAGC-G-TGG-GGAGC-A-AACAGG-AT-TA-GAT-AC-CCTG-GTA---GTC-C-A
C-GC-C-CTAAACG-ATGT-CAACTAGCTGTTGGGGtctt-----------cggaCCTTG
GT-AG-CG-C-A-GCTA-AC-GCGTGAA-GT-TGACC-GCC-T--G-GGG-----AG-TA
CGGTC-GCAAGATTAA-AACT-CAAA-GGAAT-TG-A-C-GG-GGAC-CCGCAC-AA-GC
GGTGGA-TGAT-GTGGA-TTAATT-C-GATGCAACGCGA-AAAA-CCT-TA-CCT-A-CC
CTTGA-CATG-TCTGG-AATGCCGAAGAGA---TTTGGNAgtgctcg-------------
------------------------------------------------------------
------------------------------------------------------------
------------------------------------------------------------
------------------------------------------------------------
------------------------------------------------------------
------------------------------------------------------------
---------------caagagaaCCGGA-A-CA-CA-GGTGC-TGCATG-G-C-T-GTCG
T-CAGCTCGTGT-CG-TGAGATGT-TGGG-TTAAGTCCCGCAACG---AGC--GC--AAC
-CC-TTG-T-C-A-TT-AGTTGCT-AC--ga-----aag---GG-CACT-CTAATG--AG
ACTGC-CGGTGACAA-ACCG-G--AG-G---A--A--GGTGG-GGA-TGACGT-CAAG-T
CCTCATG-G--CCCT-TATGG-GT-AGGGCTTCACAC-GT----CATACA-ATGG-T--C
GGG-ACAGAGGG--TC-GC-CAACC-CGCGAGG-GGGAGC-CAAT------CCC--AGAA
ACCCG-AT-CGTAGTCCGG-ATCGCAGTC-TGCAAC-TCGACT-GC-GTG-AAGTCG-GA
ATC-GCTAG-TAATCGC-GGA-T-CA-GC-ATGT-CGCG-GTGAA-T-ACGT-T-C-C-C
--G-GGT-CTT-GT-A-C-ACA--CCGC-CCGTC-ACA-C-CAT-GG-GAGTG-GGT-TT
TAC-C-A--G--AAG-T-A-GTTagcctaaccg---------------------------
-------------caaggagggcG----A-T-T-ACCA-C-GG-T-AG-GATT-C-AT-G
-A-C-TGG-GGT-G-AA-G-TC-N-TA-A-C-AA-GG-TAG--C-C-G-TA---------
------------------------------------------------------------
------------------------------------------------------------
-----
>S000824402
------------------------------------------------------------
------TTGAGA-GTTtT----GAT--C--CTG-G-C-TCA-GATTG-A--AC-GCT--A
G----C--G-G--G-A-TG---C-C-TTACACAT-G-C---AA-G-TC--GA-ACGgcag
cacggactt---------------------------------------------cggtct
ggtggcgAGT--GGC-GAACGG-G-TGA-GT-A-A-TGTATCGGA-ACGTG--C-CCAGT
-AGCG-GGG-GATA-AC-T--ACGC---G-A-AAGCGT-A-GCTAAT-A-CCGC--A-TA
CG------------CC---C-TACG-G---GG-----------GAAA-GCaggggatcg-
------------------------caagaccttGCACTATTGGAGCGGCCGATAT-CGGA
-TTAGCTAGTTGGTG-GGGTAACG-GCTCAC-CAAGGCG-------ACG-ATCCGTAG--
C-TGGTTTGAGAGG--ACGACC-AG-CCA----C-ACTGGG-AC-TGAGACAC-G----G
C-C-----CAGA-CTCC-TACG-GGAGGC------A-GCAGTGG-GGAATT-TTGGACAA
TGGGG-GAA-ACCCTGATCCAGCC-ATCCC-GC-GTGTGCGAT-G--A---AG-GCC-TT
C-G-G--GT-TGT-AAA-GCA-C-T-T--TT-G-G-C-AGG-AA-AGAaacgtcatgggc
ta--ataccccgtgaaacTGACGGTACC-T-G-CA-GAATA-AG-CACC-GGCTAAC-TA
CGTGC-CAGC-AGCC-GC-GGTA-ATAC-GT-AG-GGTG-CAA-GCGT-TAA-T-CG-GA
AT-TACTGG-GCGTAAA-GCGT-GC-GC-AGGC-GG-T-TC-GGA-A-AGA-A-AGATGT
G-AAAT--C-C-CA---G-A-GCTT-AACT-TTG-GAAC-TG-CATT-T-T-TAACT-AC
-CG-A-GCT-AGAGTG-TGTCAGAGGG-A-GG-TGG-AAT-T-C-C-GCGT-GTAG-C-A
G-TG-A-AATG-CGTAGA-TATGC-G-G-AG-----------GA-ACACCG-A-TG-GCG
A-AG-GC-AG-CC-T-CCT--G--GGATA-A------CACTG-AC---GCT-C-ATGCAC
G-AAAGC-G-TGG-GGAGC-A-AACAGG-AT-TA-GAT-AC-CCTG-GTA---GTC-C-A
C-GC-C-CTAAACG-ATGT-CAACTAGCTGTTGGGGcctt-----------cgggCCTTG
GT-AG-CG-C-A-GCTA-AC-GCGTGAA-GT-TGACC-GCC-T--G-GGG-----AG-TA
CGGTC-GCAAGATTAA-AACT-CAAA-GGAAT-TG-A-C-GG-GGAC-CCGCAC-AA-GC
GGTGGA-TGAT-GTGGA-TTAATT-C-GATGCAACGCGA-AAAA-CCT-TA-CCT-A-CC
CTTGA-CATG-TCTGG-AATTCCGAAGAGA---TTTGGAAgtgctcg-------------
------------------------------------------------------------
------------------------------------------------------------
------------------------------------------------------------
------------------------------------------------------------
------------------------------------------------------------
------------------------------------------------------------
---------------caagagaaCCGGA-A-CA-CA-GGTGC-TGCATG-G-C-T-GTCG
T-CAGCTCGTGT-CG-TGAGATGT-TGGG-TTAAGTCCCGCAACG---AGC--GC--AAC
-CC-TTG-T-C-A-TT-AGTTGCT-AC--ga-----aag---GG-CACT-CTAATG--AG
ACTGC-CGGTGACAA-ACCG-G--AG-G---A--A--GGTGG-GGA-TGACGT-CAAG-T
CCTCATG-G--CCCT-TATGG-GT-AGGGCTTCACAC-GT----CATACA-ATGG-T--C
GGG-ACAGAGGG--TC-GC-CAACC-CGCGAGG-GGGAGC-CAAT------CCC--AGAA
ACCCG-AT-CGTAGTCCGG-ATCGCAGTC-TGCAAC-TCGACT-GC-GTG-AAGTCG-GA
ATC-GCTAG-TAATCGC-GGA-T-CA-GC-ATGT-CGCG-GTGAA-T-ACGT-T-C-CcC
--G-GGT-CTT-GT-A-C-ACA--CCGC-CCGTC-ACA-C-CAT-GG-GAGTG-GGT-TT
TAC-C-A--G--AAG-T-A--GTtagcc--------------------------------
------------------taaccG----C-A-----------------------------
------------------------------------------------------------
------------------------------------------------------------
------------------------------------------------------------
-----
>S000843235
------------------------------------------------------------
--------------------------------G-G-C-TCA-GATTG-A--AC-GCT--A
G----C--G-G--G-A-TG---C-C-TTACACAT-G-C---AA-G-TC--GA-ACGgcag
cacggactt---------------------------------------------cggtct
ggtggcgAGT--GGC-GAACGG-G-TGA-GT-A-A-TGTATCGGA-ACGTG--C-CCAGT
-AGCG-GGG-GATA-AC-T--ACGC---G-A-AAGCGT-A-GCTAAT-A-CCGC--A-TA
CG------------CC---C-TACG-G---GG-----------GAAA-GCaggggatcg-
------------------------caagaccttGCACTATTGGAGCGGCCGATAT-CGGA
-TTAGCTAGTTGGTG-GGGTAACG-GCTCAC-CAAGGCG-------ACG-ATCCGTAG--
C-TGGTTTGAGAGG--ACGACC-AG-CCA----C-ACTGGG-AC-TGAGACAC-G----G
C-C-----CAGA-CTCC-TACG-GGAGGC------A-GCAGTGG-GGAATT-TTGGACAA
TGGGG-GAA-ACCCTGATCCAGCC-ATCCC-GC-GTGTGCGAT-G--A---AG-GCC-TT
C-G-G--GT-TGT-AAA-GCA-C-T-T--TT-G-G-C-AGG-AA-AGAaacgtcgcgggt
ta--ataccccgcggaacTGACGGTACC-T-G-CA-GAATA-AG-CACC-GGCTAAC-TA
CGTGC-CAGC-AGCC-GC-GGTA-ATAC-GT-AG-GGTG-CAA-GCGT-TAA-T-CG-GA
AT-TACTGG-GCGTAAA-GCGT-GC-GC-AGGC-GG-T-TC-GGA-A-AGA-A-AGATGT
G-AAAT--C-C-CA---G-A-GCTT-AACT-TTG-GAAC-TG-CATT-T-T-TAACT-AC
-CG-G-GCT-AGAGTG-TGTCAGAGGG-A-GG-TGG-AAT-T-C-C-GCGT-GTAG-C-A
G-TG-A-AATG-CGTAGA-TATGC-G-G-AG-----------GA-ACACCG-A-TG-GCG
A-AG-GC-AG-CC-T-CCT--G--GGATA-A------CACTG-AC---GCT-C-ATGCAC
G-AAAGC-G-TGG-GGAGC-A-AACAGG-AT-TA-GAT-AC-CCTG-GTA---GTC-C-A
C-GC-C-CTAAACG-ATGT-CAACTAGCTGTTGGGGtctt-----------cggaCCTTG
GT-AG-CG-C-A-GCTA-AC-GCGTGAA-GT-TGACC-GCC-T--G-GGG-----AG-TA
CGGTC-GCAAGATTAA-AACT-CAAA-GGAAT-TG-A-C-GG-GGAC-CCGCAC-AA-GC
GGTGGA-TGAT-GTGGA-TTAATT-C-GATGCAACGCGA-AAAA-CCT-TA-CCT-A-CC
CTTGA-CATG-TCTGG-AATGCCGAAGAGA---TTTGGCAgtgctcg-------------
------------------------------------------------------------
------------------------------------------------------------
------------------------------------------------------------
------------------------------------------------------------
------------------------------------------------------------
------------------------------------------------------------
---------------caagagaaCTGGA-A-CA-CA-GGTGC-TGCATG-G-C-T-GTCG
T-CAGCTCGTGT-CG-TGAGATGT-TGGG-TTAAGTCCCGCAACG---AGC--GC--AAC
-CC-TTG-T-C-A-TT-AGTTGCT-AC--ga-----aag---GG-CACT-CTAATG--AG
ACTGC-CGGTGACAA-ACCG-G--AG-G---A--A--GGTGG-GGA-TGACGT-CAAG-T
CCTCATG-G--CCCT-TATGG-GT-AGGGCTTCACAC-GT----CATACA-ATGG-T--C
GGG-ACAGAGGG--TC-GC-CAACC-CGCGAGG-GGGAGC-CAAT------CCC--AGAT
ACCCG-AT-CGTAGTCCGG-ATCGCAGTC-TGCAAC-TCGACT-GC-GTG-AAGTCG-GA
ATC-GCTAG-TAATCGC-GGA-T-CA-GC-ATGT-CGCG-GTGAA-T-ACGT-T-C-CcC
--G-GGT-CTT-GT-A-C-ACA--CCGC-CCGTC-ACA-C-CAT-GG-GAGTG-GGT-TT
TAC-C-A--G--AAG-T-A-GTTagcctaac-----------------------------
--------------cgcaaggggG----G-C-G-ATT-----------------------
------------------------------------------------------------
------------------------------------------------------------
------------------------------------------------------------
-----
>S000860374
------------------------------------------------------------
--------------TT-T----GAT--C--ATG---C-TCA-GATTG-A--AC-GCT--A
G----CagG-G--G-A-TG---C-C-TTACACAT-G-C---AA-G-TC--GA-ACGgcag
cacggactt---------------------------------------------cggtct
ggtggcgAGT--GGC-GAACGG-G-TGA-GT-A-A-TGTATCGGA-ACGTG--C-CTAGT
-AGCG-GGG-GATA-AC-T--ACGC---G-A-AAGCGT-A-GCTAAT-A-CCGC--A-TA
CG-------------C---C-CTAC-G---G------------GAAA-GCaggggatcg-
------------------------ccagaccttGCACTATTAGAGCGGCCGATATaCGGA
-TTAGCTAGTTGGTG-GGGTAACG-GCTCAC-CAAGGCG-------ACG-ATCCGTAG--
C-TGGTTTGAGAGG--ACGACC-AG-CCA----C-ACTGGG-AC-TGAGACAC-G----G
C-C-----CAGA-CTCC-TACG-GGAGGC------A-GCAGTGG-GGAATTtTTGGACAA
TGGGG-GAA-ACCCTGATCCAGCC-ATCCC-GC-GTGTGCGAT-G--A---AG-GCC-TT
C-G-G--GT-TGT-AAA-GCA-C-T-T--TT-G-G-C-AGG-AA-AGAaacgtcatgggt
ta--ataccccgtgaaacTGACGGTACC-T-G-CA-GAATA-AG-CACC-GGCTAAC-TA
CGTGC-CAGC-AGCC-GC-GGTA-ATAC-GT-AG-GGTG-CAA-GCGT-TAA-T-CG-GA
AT-TACTGG-GCGTAAA-GCGT-GC-GC-AGGC-GG-T-TC-GGA-A-AGA-A-AGATGT
G-AAAT--C-C-CA---G-A-GCTT-AACT-TTG-GAAC-TG-CATT-T-T-TAACT-AC
-CG-G-GCT-AGAGTG-TGTCAGAGGG-A-GG-TGG-AAT-T-C-C-GCGT-GTAG-C-A
G-TG-A-A-TG-CGTAGA-TATGC-GgG-AG-----------GA-ACACCG-A-TG-GCA
A-AG-GC-AG-CC-T-CCT--G--GGATA-A------CACTG-AC---GCT-C-ATGCAC
G-AAAGC-G-TGG-GGAGC-A-AACAGG-AT-TA-TAT-AC-CCTG-GTA---GTC-C-A
C-GC-C-CTAAACG-ATGT-CAACTAGCTGTTGGGGaatt-----------cgggCCTTA
GT-AG-CG-C-A-GCTA-AC-GCGTGAA-GT-TGACC-GCC-T--G-GGG-----AG-TA
CGGTC-GCAAGATTAA-AACT-CAAA-GGAAT-TG-A-C-GG-GGAC-CCGCAC-AA-GC
GGTGGA-TGATcGTGGA-TTAATT-C-GATGCAACGCGA-AAAA-CCT-TA-CCT-A-CC
CTTGA-CATG-TCTGG-AATTCCGAAGAGA---TTTGGAAtgctcgc-------------
------------------------------------------------------------
------------------------------------------------------------
------------------------------------------------------------
------------------------------------------------------------
------------------------------------------------------------
------------------------------------------------------------
----------------aagagaaCCGGA-A-CA-CA-GGTGC-TGCATG-G-C-T-GTCG
T-CAGCT-GTGT-CG-TGCGATGT-TGGG-TTAAGTCCCGCAACG---AGC--GA--AAC
-CC-TTG-T-C-A-TT-AGTTGCT-AC--ga-----aag---GG-CACT-C-AATC--AG
ACTGC-CGGTGACAA-ACCG-G--AG-G---A--A--GGTG--GGA-TGACGT-CAAG-T
CCTCATG-G--CCCT-TATGG-GT-AGGGCTTCACACaGT----CATACA-ATGG-T--C
GGG-ACAGAGGG--TCaCC-CAACC-CAC-AGA-GGGAGC-CAAT------CCC--AGAA
ACCCG-ATaCGTAGTCCGGaATCGCAGTC-TGCAAC-TCGACT-GC-GTG-AAGTCG-GA
ATC-GCTAG-TAATCGC-GGA-T-CA-GC-ATGT-CGCG-GTGAA-T-ACGT-T-C-C-C
--G-GGT-CTT-GT-A-C-ACAggCCGC-CCGTC-ACA-C-CAT-GG-GAGTG-GGT-TT
TAC-C-A--G--AAG-T-AcGTTagcctaagcc---------------------------
-------------gtaagggggcG----A-T-T-ACCA-C-GG-T-AG-GATT-C-AT-G
-A-C-TGA-GGT-A-AA-T-TC-G-A----------------------------------
------------------------------------------------------------
------------------------------------------------------------
-----
>S000966875
------------------------------------------------------------
------------------------------------------------------------
---------------------------------T-G-C---AA-G-TC--GA-ACGgcag
cacggactt---------------------------------------------cggtct
ggtggcgAGT--GGC-GAACGG-G-TGA-GT-A-A-TGTATCGGA-ACGTG--C-CCAGT
-AGCG-GGG-GATA-AC-T--ACGC---G-A-AAGCGT-A-GCTAAT-A-CCGC--A-TA
CG------------CC---C-TACG-G---GG-----------GAAA-GCaggggatcg-
------------------------taagaccttGCACTATTGGAGCGGCCGATAT-CGGA
-TTAGCTAGTTGGTG-GGGTAACG-GCTCAC-CAAGGCG-------ACG-ATCCGTAG--
C-TGGTTTGAGAGG--ACGACC-AG-CCA----C-ACTGGG-AC-TGAGACAC-G----G
C-C-----CAGA-CTCC-TACG-GGAGGC------A-GCAGTGG-GGAATT-TTGGACAA
TGGGG-GAA-ACCCTGATCCAGCC-ATCCC-GC-GTGTGCGAT-G--A---AG-GCC-TT
C-G-G--GT-TGT-AAA-GCA-C-T-T--TT-G-G-C-AGG-AA-AGAaacgtcatgggt
ta--ataccccgtgaaacTGACGGTACC-T-G-CA-GAATA-AG-CACC-GGCTAAC-TA
CGTGC-CAGC-AGCC-GC-GGTA-ATAC-GT-AG-GGTG-CAA-GCGT-TAA-T-CG-GA
AT-TACTGG-GCGTAAA-GCGT-GC-GC-AGGC-GG-T-TC-GGA-A-AGA-A-AGATGT
G-AAAT--C-C-CA---G-A-GCTT-AACT-TTG-GAAC-TG-CATT-T-T-TAACT-AC
-CG-G-GCT-AGAGTG-TGTCAGAGGG-A-GG-TGG-AAT-T-C-C-GCGT-GTAG-C-A
G-TG-A-AATG-CGTAGA-TATGC-G-G-AG-----------GA-ACACCG-A-TG-GCG
A-AG-GC-AG-CC-T-CCT--G--GGATA-A------CACTG-AC---GCT-C-ATGCAC
G-AAAGC-G-TGG-GGAGC-A-AACAGG-AT-TA-GAT-AC-CCTG-GTA---GTC-C-A
C-GC-C-CTAAACG-ATGT-CAACTAGCTGTTGGGGcctt-----------cgggCCTTG
GT-AG-CG-C-A-GCTA-AC-GCGTGAA-GT-TGACC-GCC-T--G-GGG-----AG-TA
CGGTC-GCAAGATTAA-AACT-CAAA-GGAAT-TG-A-C-GG-GGAC-CCGCAC-AA-GC
GGTGGA-TGAT-GTGGA-TTAATT-C-GATGCAACGCGA-AAAA-CCT-TA-CCT-A-CC
CTTGA-CATG-TCTGG-AATGCCGAAGAGA---TTTGGCAgtgctcg-------------
------------------------------------------------------------
------------------------------------------------------------
------------------------------------------------------------
------------------------------------------------------------
------------------------------------------------------------
------------------------------------------------------------
---------------caagagaaCCGGA-A-CA-CA-GGTGC-TGCATG-G-C-T-GTCG
T-CAGCTCGTGT-CG-TGAGATGT-TGGG-TTAAGTCCCGCAACG---AGC--GC--AAC
-CC-TTG-T-C-A-TT-AGTTGCT-AC--ga-----aag---GG-CACT-CTAATG--AG
ACTGC-CGGTGACAA-ACCG-G--AG-G---A--A--GGTGG-GGA-TGACGT-CAAG-T
CCTCATG-G--CCCT-TATGG-GT-AGGGCTTCACAC-GT----CATACA-ATGG-T--C
GGG-ACAGAGGG--TC-GC-CAACC-CGCGAGG-GGGAGC-CAAT------CCC--AGAA
ACCCG-AT-CGTAGTCCGG-ATCGCAGTC-TGCAAC-TCGACT-GC-GTG-AAGTCG-GA
ATC-GCTAG-TAATCGC-GGA-T-CA-GC-ATGT-CGCG-GTGAA-T-ACGT-T-C-C-C
--G-GGT-CTT-GT-A-C-ACA--CCGC-CCGTC-ACA-C-CAT-GG-GAGTG-GGT-TT
TAC-C-A--G--AAG-T-A-GTTagcctaaccg---------------------------
-------------caaggggggcG----A-T-T-ACC-----------------------
------------------------------------------------------------
------------------------------------------------------------
------------------------------------------------------------
-----
>S002353695
------------------------------------------------------------
---------------------------C--CTG-G-C-TCA-GATTG-A--AC-GCT--A
G----C--G-G--G-A-TG---C-C-TTACACAT-G-C---AA-G-TC--GA-ACGgcag
cacggactt---------------------------------------------cggtct
ggtggcgAGT--GGC-GAACGG-G-TGA-GT-A-A-TGTATCGGA-ACGTG--C-CCAGT
-AGCG-GGG-GATA-AC-T--ACGC---G-A-AAGCGT-A-GCTAAT-A-CCGC--A-TA
CG------------CC---C-TACG-G---GG-----------GAAA-GCaggggatcg-
------------------------caagaccttGCACTATTGGAGCGGCCGATAT-CGGA
-TTAGCTAGTTGGTG-GGGTAACG-GCTCAC-CAAGGCG-------ACG-ATCCGTAG--
C-TGGTTTGAGAGG--ACGACC-AG-CCA----C-ACTGGG-AC-TGAGACAC-G----G
C-C-----CAGA-CTCC-TACG-GGAGGC------A-GCAGTGG-GGAATT-TTGGACAA
TGGGG-GAA-ACCCTGATCCAGCC-ATCCC-GC-GTGTGCGAT-G--A---AG-GCC-TT
C-G-G--GT-TGT-AAA-GCA-C-T-T--TT-G-G-C-AGG-AA-AGAaacgtcgtgggt
ta--ataccccgcgaaacTGACGGTACC-T-G-CA-GAATA-AG-CACC-GGCTAAC-TA
CGTGC-CAGC-AGCC-GC-GGTA-ATAC-GT-AG-GGTG-CAA-GCGT-TAA-T-CG-GA
AT-TACTGG-GCGTAAA-GCGT-GC-GC-AGGC-GG-T-TC-GGA-A-AGA-A-AGATGT
G-AAAT--C-C-CA---G-A-GCTT-AACT-TTG-GAAC-TG-CATT-T-T-TAACT-AC
-CG-G-GCT-AGAGTG-TGTCAGAGGG-A-GG-TGG-AAT-T-C-C-GCGT-GTAG-C-A
G-TG-A-AATG-CGTAGA-TATGC-G-G-AG-----------GA-ACACCG-A-TG-GCG
A-AG-GC-AG-CC-T-CCT--G--GGATA-A------CACTG-AC---GCT-C-ATGCAC
G-AAAGC-G-TGG-GGAGC-A-AACAGG-AT-TA-GAT-AC-CCTG-GTA---GTC-C-A
C-GC-C-CTAAACG-ATGT-CAACTAGCTGTTGGGGcctt-----------cgggCCTTG
GT-AG-CG-C-A-GCTA-AC-GCGTGAA-GT-TGACC-GCC-T--G-GGG-----AG-TA
CGGTC-GCAAGATTAA-AACT-CAAA-GGAAT-TG-A-C-GG-GGAC-CCGCAC-AA-GC
GGTGGA-TGAT-GTGGA-TTAATT-C-GATGCAACGCGA-AAAA-CCT-TA-CCT-A-CC
CTTGA-CATG-TCTGG-AATGCCGAAGAGA---TTTGGCAgtgctcg-------------
------------------------------------------------------------
------------------------------------------------------------
------------------------------------------------------------
------------------------------------------------------------
------------------------------------------------------------
------------------------------------------------------------
---------------caagagaaCCGGA-A-CA-CA-GGTGC-TGCATG-G-C-T-GTCG
T-CAGCTCGTGT-CG-TGAGATGT-TGGG-TTAAGTCCCGCAACG---AGC--GC--AAC
-CC-TTG-T-C-A-TT-AGTTGCT-AC--ga-----aag---GG-CACT-CTAATG--AG
ACTGC-CGGTGACAA-ACCG-G--AG-G---A--A--GGTGG-GGA-TGACGT-CAAG-T
CCTCATG-G--CCCT-TATGG-GT-AGGGCTTCACAC-GT----CATACA-ATGG-T--C
GGG-ACAGAGGG--TC-GC-CAACC-CGCGAGG-GGGAGC-CAAT------CCC--AGAA
ACCCG-AT-CGTAGTCCGG-ATCGCAGTC-TGCAAC-TCGACT-GC-GTG-AAGTCG-GA
ATC-GCTAG-TAATCGC-GGA-T-CA-GC-ATGT-CGCG-GTGAA-T-ACGT-T-C-C-C
--G-GGT-CTT-GT-A-C-ACA--CCGC-CCGTC-ACA-C-CAT-GG-GAGTG-GGT-TT
TAC-C-A--G--AAG-T-A-GTTagcctaaccg---------------------------
-------------caaggggggcG----A-T-T-ACCA-C-GG-T-AG-GATT-C-AT-G
-A-C-TGG-GGT-G-AA-G-TC-G-TA-A-C-AA-GG-TAG--C-C-G-TA-TC------
-GGA------A------GG-TG-C-GGC--T-----------------------------
------------------------------------------------------------
-----
>S002411577
------------------------------------------------------------
------------------------------------------------------------
---------------------------------T-G-C---A--G-TC--G--ACGgcag
cacggactt---------------------------------------------cggtct
ggtggcgAGT--GGC-GAACGG-G-TGA-GT-A-A-TGTATCGGA-ACGTG--C-CCAGT
-AGCG-GGG-GATA-AC-T--ACGC---G-A-AAGCGT-A-GCTAAT-A-CCGC--A-TA
CG------------CC---C-TACG-G---GG-----------GAAA-GCaggggatcg-
------------------------taagaccttGCACTATTGGAGCGGCCGATAT-CGGA
-TTAGCTAGTTGGTG-GGGTAACG-GCTCAC-CAAGGCG-------ACG-ATCCGTAG--
C-TGGTTTGAGAGG--ACGACC-AG-CCA----C-ACTGGG-AC-TGAGACAC-G----G
C-C-----CAGA-CTCC-TACG-GGAGGC------A-GCAGTGG-GGAATT-TTGGACAA
TGGGG-GAA-ACCCTGATCCAGCC-ATCCC-GC-GTGTGCGAT-G--A---AG-GCC-TT
C-G-G--GT-TGT-AAA-GCA-C-T-T--TT-G-G-C-AGG-AA-AGAaacgtcatgggt
ta--ataccccgtgaaacTGACGGTACC-T-G-CA-GAATA-AG-CACC-GGCTAAC-TA
CGTGC-CAGC-AGCC-GC-GGTA-ATAC-GT-AG-GGTG-CAA-GCGT-TAA-T-CG-GA
AT-TACTGG-GCGTAAA-GCGT-GC-GC-AGGC-GG-T-TC-GGA-A-AGA-A-AGATGT
G-AAAT--C-C-CA---G-A-GCTT-AACT-TTG-GAAC-TG-CATT-T-T-TAACT-AC
-CG-G-GCT-AGAGTG-TGTCAGAGGG-A-GG-TGG-AAT-T-C-C-GCGT-GTAG-C-A
G-TG-A-AATG-CGTAGA-TATGC-G-G-AG-----------GA-ACACCG-A-TG-GCG
A-AG-GC-AG-CC-T-CCT--G--GGATA-A------CACTG-AC---GCT-C-ATGCAC
G-AAAGC-G-TGG-GGAGC-A-AACAGG-AT-TA-GAT-AC-CCTG-GTA---GTC-C-A
C-GC-C-CTAAACG-ATGT-CAACTAGCTGTTGGGGcctt-----------cgggCCTTG
GT-AG-CG-C-A-GCTA-AC-GCGTGAA-GT-TGACC-GCC-T--G-GGG-----AG-TA
CGCTC-GCAAGATTAA-AACT-CAAA-GGAAT-TG-A-C-GG-GGAC-CCGCAC-AA-GC
GGTGGA-TGAT-GTGGA-TTAATT-C-GATGCAACGCGA-AAAA-CCT-TA-CCT-A-CC
CTTGA-CATG-TCTGG-AATGCCGAAGAGA---TTTGGCAgtgctcg-------------
------------------------------------------------------------
------------------------------------------------------------
------------------------------------------------------------
------------------------------------------------------------
------------------------------------------------------------
------------------------------------------------------------
---------------caagagaaCCGGA-A-CA-CA-GGTGC-TGCATG-G-C-T-GTCG
T-CAGCTCGTGT-CG-TGAGATGT-TGGG-TTAAGTCCCGCAACG---AGC--GC--AAC
-CC-TTG-T-C-A-TT-AGTTGCT-AC--ga-----aag---GG-CACT-CTAATG--AG
ACTGC-CGGTGACAA-ACCG-G--AG-G---A--A--GGTGG-GGA-TGACGT-CAAG-T
CCTCATG-G--CCCT-TATGG-GT-AGGGCTTCACAC-GT----CATACA-ATGG-T--C
GGG-ACAGAGGG--TC-GC-CAACC-CGCGAGG-GGGAGC-CAAT------CCC--AGAA
ACCCG-AT-CGTAGTCCGG-ATCGCAGTC-TGCAAC-TCGACT-GC-GTG-AAGTCG-GA
ATC-GCTAG-TAATCGC-GGA-T-CA-G--------------------------------
------------------------------------------------------------
------------------------------------------------------------
------------------------------------------------------------
------------------------------------------------------------
------------------------------------------------------------
------------------------------------------------------------
-----
>S002988648
------------------------------------------------------------
------------------------------------------------------------
-------------------------------CAT-G-C---A--G-TC--GA-ACGgcag
cacggactt---------------------------------------------cggtct
ggtggcgAGT--GGC-GAACGG-G-TGA-GT-A-A-TGTATCGGA-ACGTG--C-CCAGT
-AGCG-GGG-GATA-AC-T--ACGC---G-A-AAGCGT-A-GCTAAT-A-CCGC--A-TA
CG------------CC---C-TACG-G---GG-----------GAAA-GCaggggatcg-
------------------------caagaccttGCACTATTGGAGCGGCCGATAT-CGGA
-TTAGCTAGTTGGTG-GGGTAACG-GCTCAC-CAAGGCG-------ACG-ATCCGTAG--
C-TGGTTTGAGAGG--ACGACC-AG-CCA----C-ACTGGG-AC-TGAGACAC-G----G
C-C-----CAGA-CTCC-TACG-GGAGGC------A-GCAGTGG-GGAATT-TTGGACAA
TGGGG-GAA-ACCCTGATCCAGCC-ATCCC-GC-GTGTGCGAT-G--A---AG-GCC-TT
C-G-G--GT-TGT-AAA-GCA-C-T-T--TT-G-G-C-AGG-AA-AGAaacgtcatgggc
ta--ataccccgtgaaacTGACGGTACC-T-G-CA-GAATA-AG-CACC-GGCTAAC-TA
CGTGC-CAGC-AGCC-GC-GGTA-ATAC-GT-AG-GGTG-CAA-GCGT-TAA-T-CG-GA
AT-TACTGG-GCGTAAA-GCGT-GC-GC-AGGC-GG-T-TC-GGA-A-AGA-A-AGATGT
G-AAAT--C-C-CA---G-A-GCTT-AACT-TTG-GAAC-TG-CATT-T-T-TAACT-AC
-CG-A-GCT-AGAGTG-TGTCAGAGGG-A-GG-TGG-AAT-T-C-C-GCGT-GTAG-C-A
G-TG-A-AATG-CGTAGA-TATGC-G-G-AG-----------GA-ACACCG-A-TG-GCG
A-AG-GC-AG-CC-T-CCT--G--GGATA-A------CACTG-AC---GCT-C-ATGCAC
G-AAAGC-G-TGG-GGAGC-A-AACAGG-AT-TA-GAT-AC-CCTG-GTA---GTC-C-A
C-GC-C-CTAAACG-ATGT-CAACTAACTGTTGGGGcctt-----------cgggCCTTG
GT-AG-CG-C-A-GCTA-AC-GCGTGAA-GT-TGACC-GCC-T--G-GGG-----AG-TA
CGGTC-GCAAGATTAA-AACT-CAAA-GGAAT-TG-A-C-GG-GGAC-CCGCAC-AA-GC
GGTGGA-TGAT-GTGGA-TTAATT-C-GATGCAACGCGA-AAAA-CCT-TA-CCT-A-CC
CTTGA-CATG-TCTGG-AATTCCGAAGAGA---TTTGGAAgtgctcg-------------
------------------------------------------------------------
------------------------------------------------------------
------------------------------------------------------------
------------------------------------------------------------
------------------------------------------------------------
------------------------------------------------------------
---------------caagagaaCCGGA-A-CA-CA-GGTGC-TGCATG-G-C-T-GTCG
T-CAGCTCGTGT-CG-TGAGATGT-TGGG-TTAAGTCCCGCAACG---AGC--GC--AAC
-CC-TTG-T-C-A-TT-AGTTGCT-AC--ga-----aag---GG-CACT-CTAATG--AG
ACTGC-CGGTGACAA-ACCG-G--AG-G---A--A--GGTGG-GGA-TGACGT-CAAG-T
CCTCATG-G--CCCT-TATGG-GT-AGGGCTTCACAC-GT----CATACA-ATGG-T--C
GGG-ACAGAGGG--TC-GC-CAACC-CGCGAGG-GGGAGC-CAAT------CCC--AGAA
ACCCG-AT-CGTAGTCCGG-ATCGCAGTC-TGCAAC-TCGACT-GC-GTG-AAGTCG-GA
ATC-GCTAG-TAATCGC-GGA-T-CA-GC-ATGT-CGCG-GTGAA-T-ACGT-T-C-C-C
--G-GGT-CTT-GT-A-C-ACA--CCGC-CCGTC-ACA-C-CAT-GG-GAGTG-GGT-TT
TAC-C-A--G--AAG-T-A-GTTagcctaa------------------------------
----------------ccgcaagG---g--------------------------------
------------------------------------------------------------
------------------------------------------------------------
------------------------------------------------------------
-----
>S000436254
----------------------------------------------------------N-
A-A--TTGAAGA-GTT-T----GAT--C--ATG-G-C-TCA-GATTG-A--AC-GCT--G
G----C--G-G--C-A-GG---C-T-TAACACAT-G-C---AA-G-TC--GA-ACGgtag
caggagaaagct---------------------------------------tgctttctt
gctgacgAGT--GGC-GGACGG-G-TGA-GT-A-A-TGCTTGGGA-ATCTG--G-CTTAT
-GGAG-GGG-GATA-AC-G--ACGG---G-A-AACTGT-C-GCTAAT-A-CCGC--G-TA
TT------------AT---C-GGAA-G---AT-----------GAAA-GTgcgggactg-
------------------------agaggccgcATGCCATAGGATGAGCCCAAGT-GGGA
-TTAGGTAGTTGGTG-GGGTAAAT-GCCTAC-CAAGCCT-------GCG-ATCTCTAG--
C-TGGTCTGAGAGG--ATGACC-AG-CCA----C-ACTGGA-AC-TGAGACAC-G----G
T-C-----CAGA-CTCC-TACG-GGAGGC------A-GCAGTGG-GGAATA-TTGCGCNA
TGGGG-GGA-ACCCTGACGCAGCC-ATGCC-GC-GTGAATGAA-G--A---AG-GCC-TT
C-G-G--GT-TGT-AAA-GTT-C-T-T--TC-G-G-T-ATT-GA-GGAaggttgatgtgt
ta--atagcacatcaaatTGACGTTAAA-T-A-CA-GAAGA-AG-CACC-GGCTAAC-TC
CGTGC-CAGC-AGCC-GC-GGTA-ATAC-GG-AG-NGTG-CGA-GCGT-TAA-T-CG-GA
AT-AACTGG-GCGTAAA-GGGC-AC-GC-AGGC-GG-T-TA-TTT-A-AGT-G-AGGTGT
G-AAAG--C-C-CC---G-G-GCTT-AACC-TGG-GNAT-TG-CATT-T-C-AGACT-GG
-GT-A-ACT-AGAGTA-CTTTAGGGAG-G-GG-TAG-AAT-T-C-C-ACGT-GTAG-C-G
G-TG-A-AATG-CGTAGA-GATGT-G-G-AG-----------GA-ATACCG-A-AG-GCG
A-AG-GC-AG-CC-C-CTT--G--GGAAT-G------TACTG-AC---GCT-C-ATGTGC
G-AAAGC-G-TGG-GGAGC-A-AACAGG-AT-TA-GAT-AC-CCTG-GTA---GTC-C-A
C-GC-T-GTAAACG-CTGT-CGATTTGGGGGTTGGGgtt------------taacTCTGG
CA-CC-CG-T-A-GCTA-AC-GTGATAA-AT-CGACC-GCC-T--G-GGG-----AG-TA
CGGCC-GCAAGGTTAA-AACT-CAAA-TGAAT-TG-A-C-GG-GGGC-CNGCAC-AA-GC
GGTGGA-GCAT-GTGGT-TTAATT-C-GATGCAACGCGA-AGAA-CCT-TA-CCT-A-CT
CTTGA-CATC-CTAAG-AAGAGCTCAGAGA---TGAGCTTgtgcct--------------
------------------------------------------------------------
------------------------------------------------------------
------------------------------------------------------------
------------------------------------------------------------
------------------------------------------------------------
------------------------------------------------------------
----------------tcgggaaCTTAG-A-GA-CA-GGTGC-TGCATG-G-C-T-GTCG
T-CAGCTCGTGT-TG-TGAAATGT-TGGG-TTAAGTCCCGCAACG---AGC--GC--AAC
-CC-TTA-T-C-C-TT-TGTTGCC-AGCGact---tggtCG-GG-AACT-CAAAGG--AG
ACTGC-CAGTGATAA-ACTG-G--AG-G---A--A--GGTNG-GGA-TGACGT-CAAG-T
CATCATG-G--CCCT-TACGA-GT-AGGGCTACACAC-GT----GCTACA-ATGG-C--G
TAT-ACAGAGGG--AA-GC-GAAGC-TGCGAGG-TGGAGC-GAAT------CTC--ATAA
AGTAC-GT-CTAAGTCCGG-ATTGGAGTC-TGCAAC-TCGACT-CC-ATG-AAGTCG-GA
ATC-GCTAG-TAATCGC-GAA-T-CA-GA-ATGT-CGCG-GTGAA-T-ACGT-T-C-C-C
--G-GGC-NTT-GT-A-C-ACA--CCGC-CCGTC-ACA-C-CAT-GG-GAGTG-GGT-TG
TAC-C-A--G--AAG-T-A-GATagcttaacct---------------------------
-------------tttggagggcG----T-T-T-ACCA-C-GG-T-AT-GATT-C-AT-G
-A-C-TGG-GG-------------------------------------------------
------------------------------------------------------------
------------------------------------------------------------
-----
>S000573573
------------------------------------------------------------
--A--TTGAAGA-GTT-T----GAT--C--ATG-G-C-TCA-GATTG-A--AC-GCT--G
G----C--G-G--C-A-GG---C-T-TAACACAT-G-C---AA-G-TC--GA-ACGgtag
caggagaaagct---------------------------------------tgctttctt
gctgacgAGT--GGC-GGACGG-G-TGA-GT-A-A-TGCTTGGGA-ATCTG--G-CTTAT
-GGAG-GGG-GATA-AC-G--ACGG---G-A-AACTGT-C-GCTAAT-A-CCGC--G-TA
TT------------AT---C-GGAA-G---AT-----------GAAA-GTgcgggactg-
------------------------agaggccgcATGCCATAGGATGAGCCCAAGT-GGGA
-TTAGGTAGTTGGTG-GGGTAAAG-GCCTAC-CAAGCCT-------GCG-ATCTCTAG--
C-TGGTCTGAGAGG--ATGACC-AG-CCA----C-ACTGGA-AC-TGAGACAC-G----G
T-C-----CAGA-CTCC-TACG-GGAGGC------A-GCAGTGG-GGAATA-TTGCGCAA
TGGGG-GGA-ACCCTGACGCAGCC-ATGCC-GC-GTGAATGAA-G--A---AG-GCC-TT
C-G-G--GT-TGT-AAA-GTT-C-T-T--TC-G-G-T-ATT-GA-GGAaggttgatgtgt
ta--atagcacatcaaatTGACGTTAAA-T-A-CA-GAAGA-AG-CACC-GGCTAAC-TC
CGTGC-CAGC-AGCC-GC-GGTA-ATAC-GG-AG-GGTG-CGA-GCGT-TAA-T-CG-GA
AT-AACTGG-GCGTAAA-GGGC-AC-GC-AGGC-GG-T-TA-TTT-A-AGT-G-AGGTGT
G-AAAG--C-C-CT---G-G-GCTT-AACC-TAG-GAAT-TG-CATT-T-C-AGACT-GG
-GT-A-ACT-AGAGTA-CTTTAGGGAG-G-GG-TAG-AAT-T-C-C-ACGT-GTAG-C-G
G-TG-A-AATG-CGTAGA-GATGT-G-G-AG-----------GA-ATACCG-A-AG-GCG
A-AG-GC-AG-CC-C-CTT--G--GGAAT-G------TACTG-AC---GCT-C-ATGTGC
G-AAAGC-G-TGG-GGAGC-A-AACAGG-AT-TA-GAT-AC-CCTG-GTA---GTC-C-A
C-GC-T-GTAAACG-CTGT-CGATTTGGGGATTGGGctt------------agagCTTGG
TG-CC-CG-T-A-GCTA-AC-GTGATAA-AT-CGACC-GCC-T--G-GGG-----AG-TA
CGGCC-GCAAGGTTAA-AACT-CAAA-TGAAT-TG-A-C-GG-GGGC-CCGCAC-AA-GC
GGTGGA-GCAT-GTGGT-TTAATT-C-GATGCAACGCGA-AGAA-CCT-TA-CCT-A-CT
CTTGA-CATC-CTAAG-AAGAGCTCAGAGA---TGAGCTTgtgcct--------------
------------------------------------------------------------
------------------------------------------------------------
------------------------------------------------------------
------------------------------------------------------------
------------------------------------------------------------
------------------------------------------------------------
----------------tcgggaaCTTAG-A-GA-CA-GGTGC-TGCATG-G-C-T-GTCG
T-CAGCTCGTGT-TG-TGAAATGT-TGGG-TTAAGTCCCGCAACG---AGC--GC--AAC
-CC-TTA-T-C-C-TT-TGTTGCC-AGCGact---tggtCG-GG-AACT-CAAAGG--AG
ACTGC-CAGTGATAA-ACTG-G--AG-G---A--A--GGTGG-GGA-TGACGT-CAAG-T
CATCATG-G--CCCT-TACGA-GT-AGGGCTACACAC-GT----GCTACA-ATGG-C--G
TAT-ACAGAGGG--AA-GC-GAAGC-TGCGAGG-TGGAGC-GAAT------CTC--ATAA
AGTAC-GT-CTAAGTCCGG-ATTGGAGTC-TGCAAC-TCGACT-CC-ATG-AAGTCG-GA
ATC-GCTAG-TAATCGC-GAA-T-CA-GA-ATGT-CGCG-GTGAA-T-ACGT-T-C-C-C
--G-GGC-CTT-GT-A-C-ACA--CCGC-CCGTC-ACA-C-CAT-GG-GAGTG-GGT-TG
TAC-C-A--G--AAG-T-A-GATagcttaacct---------------------------
-------------tttggagggcG----T-T-T-ACCA-C-GG-T-AT-GATT-C-AT-G
-A-C-TGG-GGT-G-AA-G-TC-G-TA-A-C-AA-GG-TAA--C-C-G-TA-GG------
-GGA------A------CC-TG-C-GGT--TG---GATCAC-CT-CC-TTA---------
------------------------------------------------------------
-----
>S000573588
------------------------------------------------------------
--A--TTGAAGA-GTT-T----GAT--C--ATG-G-C-TCA-GATTG-A--AC-GCT--G
G----C--G-G--C-A-GG---C-T-TAACACAT-G-C---AA-G-TC--GA-ACGgtag
caggagaaagct---------------------------------------tgctttctt
gctgacgAGT--GGC-GGACGG-G-TGA-GT-A-A-TGCTTGGGA-ATCTG--G-CTTAT
-GGAG-GGG-GATA-AC-G--ACGG---G-A-AACTGT-C-GCTAAT-A-CCGC--G-TA
TT------------AT---C-GGAA-G---AT-----------GAAA-GTgcgggactg-
------------------------agaggccgcATGCCATAGGATGAGCCCAAGT-GGGA
-TTAGGTAGTTGGTG-GGGTAAAT-GCCTAC-CAAGCCT-------GCG-ATCTCTAG--
C-TGGTCTGAGAGG--ATGACC-AG-CCA----C-ACTGGA-AC-TGAGACAC-G----G
T-C-----CAGA-CTCC-TACG-GGAGGC------A-GCAGTGG-GGAATA-TTGCGCAA
TGGGG-GGA-ACCCTGACGCAGCC-ATGCC-GC-GTGAATGAA-G--A---AG-GCC-TT
C-G-G--GT-TGT-AAA-GTT-C-T-T--TC-G-G-T-ATT-GA-GGAaggttgatgtgt
ta--atagcacatcaaatTGACGTTAAA-T-A-CA-GAAGA-AG-CACC-GGCTAAC-TC
CGTGC-CAGC-AGCC-GC-GGTA-ATAC-GG-AG-GGTG-CGA-GCGT-TAA-T-CG-GA
AT-AACTGG-GCGTAAA-GGGC-AC-GC-AGGC-GG-T-TA-TTT-A-AGT-G-AGGTGT
G-AAAG--C-C-CT---G-G-GCTT-AACC-TRG-GAAT-TG-CATT-T-C-AGACT-GG
-GT-A-ACT-AGAGTA-CTTTAGGGAG-G-GG-TAG-AAT-T-C-C-ACGT-GTAG-C-G
G-TG-A-AATG-CGTAGA-GATGT-G-G-AG-----------GA-ATACCG-A-AG-GCG
A-AG-GC-AG-CC-C-CTT--G--GGAAT-G------TACTG-AC---GCT-C-ATGTGC
G-AAAGC-G-TGG-GGAGC-A-AACAGG-AT-TA-GAT-AC-CCTG-GTA---GTC-C-A
C-GC-T-GTAAACG-CTGT-CGATTTGGGGGTTGGGgtt------------taacTCTGG
CG-CC-CG-T-A-GCTA-AC-GTGATAA-AT-CGACC-GCC-T--G-GGG-----AG-TA
CGGCC-GCAAGGTTAA-AACT-CAAA-TGAAT-TG-A-C-GG-GGGC-CCGCAC-AA-GC
GGTGGA-GCAT-GTGGT-TTAATT-C-GATGCAACGCGA-AGAA-CCT-TA-CCT-A-CT
CTTGA-CATC-CTAAG-AAGAGCTCAGAGA---TGAGCTTgtgcct--------------
------------------------------------------------------------
------------------------------------------------------------
------------------------------------------------------------
------------------------------------------------------------
------------------------------------------------------------
------------------------------------------------------------
----------------tcgggaaCTTAG-A-GA-CA-GGTGC-TGCATG-G-C-T-GTCG
T-CAGCTCGTGT-TG-TGAAATGT-TGGG-TTAAGTCCCGCAACG---AGC--GC--AAC
-CC-TTA-T-C-C-TT-TGTTGCC-AGCGatt---aggtCG-GG-AACT-CAAAGG--AG
ACTGC-CAGTGATAA-ACTG-G--AG-G---A--A--GGTGG-GGA-TGACGT-CAAG-T
CATCATG-G--CCCT-TACGA-GT-AGGGCTACACAC-GT----GCTACA-ATGG-C--G
TAT-ACAGAGGG--AA-GC-GAAGC-TGCGAGG-TGGAGC-GAAT------CTC--ATAA
AGTAC-GT-CTAAGTCCGG-ATTGGAGTC-TGCAAC-TCGACT-CC-ATG-AAGTCG-GA
ATC-GCTAG-TAATCGC-GAA-T-CA-GA-ATGT-YGCG-GTGAA-T-ACGT-T-C-C-C
--G-GGC-CTT-GT-A-C-ACA--CCGC-CCGTC-ACA-C-CAT-GG-GAGTG-GGT-TG
TAC-C-A--G--AAG-T-A-GATagcttaacct---------------------------
-------------ttwggagggcG----T-T-T-ACCA-C-GG-T-AT-GATT-C-AT-G
-A-C-TGG-GGT-G-AA-G-TC-G-TA-A-C-AA-GG-TAA--C-C-G-TA-GG------
-GGA------A------CC-TG-C-GGT--TG---GATCAC-CT-CC-TTA---------
------------------------------------------------------------
-----
>S001418343
------------------------------------------------------------
-------------------------------------------ATTG-A--AC-GCT--G
G----C--G-G--C-A-GG---C-T-TAACACAT-G-C---AA-G-TC--GA-ACGgtag
caggagraagct---------------------------------------tgctttctt
gctgacgAGT--GGC-GGACGG-G-TGA-GT-A-A-TGCTTGGGA-ATCTG--G-CTTAT
-GGAG-GGG-GATA-AC-G--ACGG---G-A-AACTGT-C-GCTAAT-A-CCGC--G-TA
KT------------RT---C-GRRA-G---AY-----------GAAA-GTgcgggactg-
------------------------agaggccgcATGCCATAGGATGAGCCCAAGT-GGGA
-TTAGGTAGTTGGTG-GGGTAAAT-GCCTAC-CAAGCCT-------GCG-ATCTCTAG--
C-TGGTCTGAGAGG--ATGACC-AG-CCA----C-ACTGGA-AC-TGAGACAC-G----G
T-C-----CAGA-CTCC-TACG-GGAGGC------A-GCAGTGG-GGAATA-TTGCGCAA
TGGGG-GGA-ACCCTGACGCAGCC-ATGCC-GC-GTGAATGAA-G--A---AG-GCC-TT
C-G-G--GT-TGT-AAA-GTT-C-T-T--TC-G-G-T-ATT-GA-GGAaggttgatgtgt
ta--atagcacatcaaatTGACGTTAAA-T-A-CA-GAAGA-AG-CACC-GGCTAAC-TC
CGTGC-CAGC-AGCC-GC-GGTA-ATAC-GG-AG-GGTG-CGA-GCGT-TAA-T-CG-GA
AT-AACTGG-GCGTAAA-GGGC-AC-GC-AGGC-GG-T-TA-TTT-A-AGT-G-AGGTGT
G-AAAG--C-C-CC---G-G-GCTT-AACC-TGG-GAAT-TG-CATT-T-C-AGACT-GG
-GT-A-ACT-AGAGTA-CTTTAGGGAG-G-GG-TAG-AAT-T-C-C-ACGT-GTAG-C-G
G-TG-A-AATG-CGTAGA-GATGT-G-G-AG-----------GA-ATACCG-A-AG-GCG
A-AG-GC-AG-CC-C-CTT--G--GGAAT-G------TACTG-AC---GCT-C-ATGTGC
G-AAAGC-G-TGG-GGAGC-A-AACAGG-AT-TA-GAT-AC-CCTG-GTA---GTC-C-A
C-GC-T-GTAAACG-CTGT-CGATTTGGGGGTTGGGgtt------------taacTCTGG
CG-CC-CG-T-A-GCTA-AC-GTGATAA-AT-CGACC-GCC-T--G-GGG-----AG-TA
CGGCC-GCAAGGTTAA-AACT-CAAA-TGAAT-TG-A-C-GG-GGGC-CCGCAC-AA-GC
GGTGGA-GCAT-GTGGT-TTAATT-C-GATGCAACGCGA-AGAA-CCT-TA-CCT-A-CT
CTTGA-CATC-CTAAG-AAGAGCTCAGAGA---TGAGCTTgtgcct--------------
------------------------------------------------------------
------------------------------------------------------------
------------------------------------------------------------
------------------------------------------------------------
------------------------------------------------------------
------------------------------------------------------------
----------------tcgggaaCTTAG-A-GA-CA-GGTGC-TGCATG-G-C-T-GTCG
T-CAGCTCGTGT-TG-TGAAATGT-TGGG-TTAAGTCCCGCAACG---AGC--GC--AAC
-CC-TTA-T-C-C-TT-TGTTGCC-AGCGact---tggtCG-GG-AACT-CAAAGG--AG
ACTGC-CAGTGATAA-ACTG-G--AG-G---A--A--GGTGG-GGA-TGACGT-CAAG-T
CATCATG-G--CCCT-TACGA-GT-AGGGCTACACAC-GT----GCTACA-ATGG-C--G
TAT-ACAGAGGG--AA-GC-GAAGC-TGCGAGG-TGGAGC-GAAT------CTC--ATAA
AGTAC-GT-CTAAGTCCGG-ATTGGAGTC-TGCAAC-TCGACT-CC-ATG-AAGTCG-GA
ATC-GCTAG-TAATCGC-GAA-T-CA-GA-ATGT-CGCG-GTGAA-T-ACGT-T-C-C-C
--G-GGC-CTT-------------------------------------------------
------------------------------------------------------------
------------------------------------------------------------
------------------------------------------------------------
------------------------------------------------------------
------------------------------------------------------------
-----
>S002410010
------------------------------------------------------------
------------------------------------------------------------
---------------------------------T-G-C---A--G-TC--GA-ACGgtag
caggagaaagct---------------------------------------tgctttctt
gctgacgAGT--GGC-GGACGG-G-TGA-GT-A-A-TGCTTGGGA-ATCTG--G-CTTAT
-GGAG-GGG-GATA-AC-G--ACGG---G-A-AACTGT-C-GCTAAT-A-CCGC--G-TA
TT------------AT---C-GGAA-G---AT-----------GAAA-GTgcgggactg-
------------------------agaggccgcATGCCATAGGATGAGCCCAAGT-GGGA
-TTAGGTAGTTGGTG-GGGTAAAT-GCCTAC-CAAGCCT-------GCG-ATCTCTAG--
C-TGGTCTGAGAGG--ATGACC-AG-CCA----C-ACTGGA-AC-TGAGACAC-G----G
T-C-----CAGA-CTCC-TACG-GGAGGC------A-GCAGTGG-GGAATA-TTGCGCAA
TGGGG-GGA-ACCCTGACGCAGCC-ATGCC-GC-GTGAATGAA-G--A---AG-GCC-TT
C-G-G--GT-TGT-AAA-GTT-C-T-T--TC-G-G-T-ATT-GA-GGAaggttgatgtgt
ta--atagcacatcaaatTGACGTTAAA-T-A-CA-GAAGA-AG-CACC-GGCTAAC-TC
CGTGC-CAGC-AGCC-GC-GGTA-ATAC-GG-AG-GGTG-CGA-GCGT-TAA-T-CG-GA
AT-AACTGG-GCGTAAA-GGGC-AC-GC-AGGC-GG-T-TA-TTT-A-AGT-G-AGGTGT
G-AAAG--C-C-CC---G-G-GCTT-AACC-TGG-GAAT-TG-CATT-T-C-AGACT-GG
-GT-A-ACT-AGAGTA-CTTTAGGGAG-G-GG-TAG-AAT-T-C-C-ACGT-GTAG-C-G
G-TG-A-AATG-CGTAGA-GATGT-G-G-AG-----------GA-ATACCG-A-AG-GCG
A-AG-GC-AG-CC-C-CTT--G--GGAAT-G------TACTG-AC---GCT-C-ATGTGC
G-AAAGC-G-TGG-GGAGC-A-AACAGG-AT-TA-GAT-AC-CCTG-GTA---GTC-C-A
C-GC-T-GTAAACG-CTGT-CGATTTGGGGGTTGGGgtt------------taacTCTGG
CG-CC-CG-T-A-GCTA-AC-GTGATAA-AT-CGACC-GCC-T--G-GGG-----AG-TA
CGGCC-GCAAGGTTAA-AACT-CAAA-TGAAT-TG-A-C-GG-GGGC-CCGCAC-AA-GC
GGTGGA-GCAT-GTGGT-TTAATT-C-GATGCAACGCGA-AGAA-CCT-TA-CCT-A-CT
CTTGA-CATC-CTAAG-AAGAGCTCAGAGA---TGAGCTTgtgcct--------------
------------------------------------------------------------
------------------------------------------------------------
------------------------------------------------------------
------------------------------------------------------------
------------------------------------------------------------
------------------------------------------------------------
----------------tcgggaaCTTAG-A-GA-CA-GGTGC-TGCATG-G-C-T-GTCG
T-CAGCTCGTGT-TG-TGAAATGT-TGGG-TTAAGTCCCGCAACG---AGC--GC--AAC
-CC-TTA-T-C-C-TT-TGTTGCC-AGCGact---tggtCG-GG-AACT-CAAAGG--AG
ACTGC-CAGTGATAA-ACTG-G--AG-G---A--A--GGTGG-GGA-TGACGT-CAAG-T
CATCATG-G--CCCT-TACGA-GT-AGGGCTACACAC-GT----GCTACA-ATGG-C--G
TAT-ACAGAGGG--AA-GC-GAAGC-TGCGAGG-TGGAGC-GAAT------CTC--ATAA
AGTAC-GT-CTAAGTCCGG-ATTGGAGTC-TGCAAC-TCGACT-CC-ATG-AAGTCG-GA
ATC-GCTAG-TAATCGC-GAA-T-CA-GA-ATGT-CGCG-GTGAA-T-ACGT-T-C-C-C
--G-GGC-CTT-GT-A-C-ACA--CCGC-CCGTC-ACA-C-CAT-GG-GAGTG-GGT-TG
TAC-C-A--G--AAG-T-A-GAT-------------------------------------
----------------------aG----C-T-T-AAC-----------------------
------------------------------------------------------------
------------------------------------------------------------
------------------------------------------------------------
-----
>S002955479
------------------------------------------------------------
-------------------------------------------ATTG-A--AC-GCT--G
G----C--G-G--C-A-GG---C-T-TAACACAT-G-C---AA-G-TC--GA-ACGgtag
caggagraagct---------------------------------------tgctttctt
gctgacgAGT--GGC-GGACGG-G-TGA-GT-A-A-TGCTTGGGA-ATCTG--G-CTTAT
-GGAG-GGG-GATA-AC-G--ACGG---G-A-AACTGT-C-GCTAAT-A-CCGC--G-TA
GT------------GT---C-GAGA-G---AC-----------GAAA-GTgcgggactg-
------------------------taaggccgcATGCCATAGGATGAGCCCAAGT-GGGA
-TTAGGTAGTTGGTG-GGGTAAAG-GCCTAC-CAAGCCT-------GCG-ATCTCTAG--
C-TGGTCTGAGAGG--ATGACC-AG-CCA----C-ACTGGA-AC-TGAGACAC-G----G
T-C-----CAGA-CTCC-TACG-GGAGGC------A-GCAGTGG-GGAATA-TTGCGCAA
TGGGG-GGA-ACCCTGACGCAGCC-ATGCC-GC-GTGAATGAA-G--A---AG-GCC-TT
C-G-G--GT-TGT-AAA-GTT-C-T-T--TC-G-G-T-ATT-GA-GGAaggttgatgtgt
ta--atagcacatcaaatTGACGTTAAA-T-A-CA-GAAGA-AG-CACC-GGCTAAC-TC
CGTGC-CAGC-AGCC-GC-GGTA-ATAC-GG-AG-GGTG-CGA-GCGT-TAA-T-CG-GA
AT-AACTGG-GCGTAAA-GGGC-AC-GC-AGGC-GG-T-TA-TTT-A-AGT-G-AGGTGT
G-AAAG--C-C-CC---G-G-GCTT-AACC-TGG-GAAT-TG-CATT-T-C-AGACT-GG
-GT-A-ACT-AGAGTA-CTTTAGGGAG-G-GG-TAG-AAT-T-C-C-ACGT-GTAG-C-G
G-TG-A-AATG-CGTAGA-GATGT-G-G-AG-----------GA-ATACCG-A-AG-GCG
A-AG-GC-AG-CC-C-CTT--G--GGAAT-G------TACTG-AC---GCT-C-ATGTGC
G-AAAGC-G-TGG-GGAGC-A-AACAGG-AT-TA-GAT-AC-CCTG-GTA---GTC-C-A
C-GC-T-GTAAACG-CTGT-CGATTTGGGGGTTGGTgtt------------taacTCTGG
CG-CC-CG-T-A-GCTA-AC-GTGATAA-AT-CGACC-GCC-T--G-GGG-----AG-TA
CGGCC-GCAAGGTTAA-AACT-CAAA-TGAAT-TG-A-C-GG-GGGC-CCGCAC-AA-GC
GGTGGA-GCAT-GTGGT-TTAATT-C-GATGCAACGCGA-AGAA-CCT-TA-CCT-A-CT
CTTGA-CATC-CAACG-AATCCGATAGAGA---TATTGGAgtgcct--------------
------------------------------------------------------------
------------------------------------------------------------
------------------------------------------------------------
------------------------------------------------------------
------------------------------------------------------------
------------------------------------------------------------
----------------tcgggaaCGTTG-A-GA-CA-GGTGC-TGCATG-G-C-T-GTCG
T-CAGCTCGTGT-TG-TGAAATGT-TGGG-TTAAGTCCCGCAACG---AGC--GC--AAC
-CC-TTA-T-C-C-TT-TGTTGCC-ATCGatt---tggtCG-GG-AACT-CAAAGG--AG
ACTGC-CAGTGATAA-ACTG-G--AG-G---A--A--GGTGG-GGA-TGACGT-CAAG-T
CATCATG-G--CCCT-TACGA-GT-AGGGCTACACAC-GT----GCTACA-ATGG-C--G
TAT-ACAGAGGG--AA-GC-GAAGC-TGCGAGG-TGGAGC-GAAT------CTC--ATAA
AGTAC-GT-CTAAGTCCGG-ATTGGAGTC-TGCAAC-TCGACT-CC-ATG-AAGTCG-GA
ATC-GCTAG-TAATCGC-GAA-T-CA-GA-ATGT-CGCG-GTGAA-T-ACGT-T-C-C-C
--G-GGC-CTT-GT-A-C-ACA--CCGC-CCGTC-ACA-C-CAT-GG-GAGTG-GGT-TG
TAC-C-A--G--AAG-T-A-GATagcttaacct---------------------------
-------------ttaggagggcG----T-T-T-ACCA-C-GG-T-AT-GATT-C-AT-G
-A-C-TGG-GGT-G----------------------------------------------
------------------------------------------------------------
------------------------------------------------------------
-----
>S002955494
------------------------------------------------------------
-------------------------------------------ATTG-A--AC-GCT--G
G----C--G-G--C-A-GG---C-T-TAACACAT-G-C---AA-G-TC--GA-ACGgtag
caggagaaagct---------------------------------------tgctttctt
gctgacgAGT--GGC-GGACGG-G-TGA-GT-A-A-TGCTTGGGA-ATCTG--G-CYTAT
-GGAG-GGG-GATA-AC-G--ACGG---G-A-AACTGT-C-GCTAAT-A-CCGC--G-TA
TT------------AT---C-GGAA-G---AT-----------GAAA-GTgcgggactg-
------------------------araggccgcATGCCATAGGATGAGCCCAAGT-GGGA
-TTAGGTAGTTGGTG-GGGTAAAG-GCCTAC-CAAGCCT-------GCG-ATCTCTAG--
C-TGGTCTGAGAGG--ATGACC-AG-CCA----C-ACTGGA-AC-TGAGACAC-G----G
T-C-----CAGA-CTCC-TACG-GGAGGC------A-GCAGTGG-GGAATA-TTGCGCAA
TGGGG-GGA-ACCCTGACGCAGCC-ATGCC-GC-GTGAATGAA-G--A---AG-GCC-TT
A-G-G--GT-TGT-AAA-GTT-C-T-T--TC-G-G-T-ATT-GA-GGAaggttgatgtgt
ta--atagcacatcaaatTGACGTTAAA-T-A-CA-GAAGA-AG-CACC-GGCTAAC-TC
CGTGC-CAGC-AGCC-GC-GGTA-ATAC-GG-AG-GGTG-CGA-GCGT-TAA-T-CG-GA
AT-AACTGG-GCGTAAA-GGGC-AC-GC-AGGC-GG-T-TA-TTT-A-AGT-G-AGGTGT
G-AAAG--C-C-CY---G-G-GCTT-AACC-TRG-GAAT-TG-CATT-T-C-AGACT-GG
-GT-A-ACT-AGAGTA-CTTTAGGGAG-G-GG-TAG-AAT-T-C-C-ACGT-GTAG-C-G
G-TG-A-AATG-CGTAGA-GATGT-G-G-AG-----------GA-ATACCG-A-AG-GCG
A-AG-GC-AG-CC-C-CTT--G--GGAAT-G------TACTG-AC---GCT-C-ATGTGC
G-AAAGC-G-TGG-GGAGC-A-AACAGG-AT-TA-GAT-AC-CCTG-GTA---GTC-C-A
C-GC-T-GTAAACG-CTGT-CGATTTGGGGGTTGGGgtt------------taacTCTGG
CG-CC-CG-T-A-GCTA-AC-GTGATAA-AT-CGACC-GCC-T--G-GGG-----AG-TA
CGGCC-GCAAGGTTAA-AACT-CAAA-TGAAT-TG-A-C-GG-GGGC-CCGCAC-AA-GC
GGTGGA-GCAT-GTGGT-TTAATT-C-GATGCAACGCGA-AGAA-CCT-TA-CCT-A-CT
CTTGA-CATC-CTAAG-AAGAGCTCAGAGA---TGAGCTTgtgcct--------------
------------------------------------------------------------
------------------------------------------------------------
------------------------------------------------------------
------------------------------------------------------------
------------------------------------------------------------
------------------------------------------------------------
----------------tcgggaaCTTAG-A-GA-CA-GGTGC-TGCATG-G-C-T-GTCG
T-CAGCTCGTGT-TG-TGAAATGT-TGGG-TTAAGTCCCGCAACG---AGC--GC--AAC
-CC-TTA-T-C-C-TT-TGTTGCC-AGCGact---tggtCG-GG-AACT-CAAAGG--AG
ACTGC-CAGTGAYAA-ACTG-G--AG-G---A--A--GGTGG-GGA-TGACGT-CAAG-T
CATCATG-G--CCCT-TACGA-GT-AGGGCTACACAC-GT----GCTACA-ATGG-C--G
TAT-ACAGAGGG--AA-GC-GAAGC-TGCGAGG-TGGAGC-GAAT------CTC--ATAA
AGTAC-GT-CTAAGTCCGG-ATTGGAGTC-TGCAAC-TCGACT-CC-ATG-AAGTCG-GA
ATC-GCTAG-TAATCGC-GAA-T-CA-GA-ATGT-CGCG-GTGAA-T-ACGT-T-C-C-C
--G-GGC-CTT-GT-A-C-ACA--CCGC-CCGTC-ACA-C-CAT-GG-GAGTG-GGT-TG
TAC-C-A--G--AAG-T-A-GATagcttaacct---------------------------
-------------tttggagggcG----T-T-T-ACCA-C-GG-T-AT-GATT-C-AT-G
-A-C-TGG-GGT-G----------------------------------------------
------------------------------------------------------------
------------------------------------------------------------
-----
>S002955526
------------------------------------------------------------
-------------------------------------------ATTG-A--AC-GCT--G
G----C--G-G--C-A-GG---C-T-TAACACAT-G-C---AA-G-TC--GA-ACGgtag
caggagaaagct---------------------------------------tgctttctt
gstgacgAGT--GGC-GGACGG-G-TGA-GT-A-A-TGCTTGGGA-ATCTG--G-CTTAT
-GGAG-GGG-GATA-AC-G--ACGG---G-A-AACTGT-C-GCTAAT-A-CCGC--G-TA
GT------------GT---C-GAA--G---AC-----------GAAA-GKgcgggacy--
------------------------kywagccgcATGCCAT--GATGAGCCCAAGT-GGGA
-TTAGGTAGTTGGTG-GGGTAAAG-GCCTAC-CAAGCCT-------GCG-ATCTCTAG--
C-TGGTCTGAGAGG--ATGACC-AG-CCA----C-ACTGGA-AC-TGAGACAC-G----G
T-C-----CAGA-CTCC-TACG-GGAGGC------A-GCAGTGG-GGAATA-TTGCGCAA
TGGGG-GCA-ACCCTGACGCAGCC-ATGCC-GC-GTGAATGAA-G--A---AG-GCC-TT
C-G-G--GT-TGT-AAA-GTT-C-T-T--TC-G-G-T-ATT-GA-GGAaggttgatgtgt
ta--atagtacatcaaatTGACGTTAAA-T-A-CA-GAAGA-AG-CACC-GGCTAAC-TC
CGTGC-CAGC-AGCC-GC-GGTA-ATAC-GG-AG-GGTG-CGA-GCGT-TAA-T-CG-GA
AT-AACTGG-GCGTAAA-GGGC-AC-GC-AGGC-GG-T-TA-TTT-A-AGT-G-AGGTGT
G-AAAG--C-C-CC---G-G-GCTT-AACC-TGG-GAAT-TG-CATT-T-C-AGACT-GG
-GT-A-ACT-AGAGTA-CTTTAGGGAG-G-GG-TAG-AAT-T-C-C-ACGT-GTAG-C-G
G-TG-A-AATG-CGTAGA-GATGT-G-G-AG-----------GA-ATACCG-A-AG-GCG
A-AG-GC-AG-CC-C-CTT--G--GGAAT-G------TACTG-AC---GCT-C-ATGTGC
G-AAAGC-G-TGG-GGAGC-A-AACAGG-AT-TA-GAT-AC-CCTG-GTA---GTC-C-A
C-GC-T-GTAAACG-CTGT-CGATTTGGGGGTTGGGgtt------------taacTCTGG
CG-CC-CG-T-A-GCTA-AC-GTGATAA-AT-CGACC-GCC-T--G-GGG-----AG-TA
CGGCC-GCAAGGTTAA-AACT-CAAA-TGAAT-TG-A-C-GG-GGGC-CCGCAC-AA-GC
GGTGGA-GCAT-GTGGT-TTAATT-C-GATGCAACGCGA-AGAA-CCT-TA-CCT-A-CT
CTTGA-CATC-CTAAG-AAGTTTGCAGAGA---TGCGAATgtgcct--------------
------------------------------------------------------------
------------------------------------------------------------
------------------------------------------------------------
------------------------------------------------------------
------------------------------------------------------------
------------------------------------------------------------
----------------tcgggaaCTTAG-A-GA-CA-GGTGC-TGCATG-G-C-T-GTCG
T-CAGCTCGTGT-TG-TGAAATGT-TGGG-TTAAGTCCCGCAACG---AGC--GC--AAC
-CC-TTA-T-C-C-TT-TGTTGCC-AGCGatt---aggtCG-GG-AACT-CAAAGG--AG
ACTGC-CAGTGATAA-ACTG-G--AG-G---A--A--GGTGG-GGA-TGACGT-CAAG-T
CATCATG-G--CCCT-TACGA-GT-AGGGCTACACAC-GT----GCTACA-ATGG-C--G
TAT-ACAGAGGG--AA-GC-GAAGC-TGCGAGG-TGGAGC-GAAT------CTC--AGAA
AGTAC-GT-CTAAGTCCGG-ATTGGAGTC-TGCAAC-TCGACT-CC-ATG-AAGTCG-GA
ATC-GCTAG-TAATCGC-GAA-T-CA-GA-ATGT-CGCG-GTGAA-T-ACGT-T-C-C-C
--G-GGC-CTT-GT-A-C-ACA--CCGC-CCGTC-ACA-C-CAT-GG-GAGTG-GGT-TG
TAC-C-A--G--AAG-T-A-GATagcttaacct---------------------------
-------------ttaggagggcG----T-T-T-ACCA-C-GG-T-AT-GATT-C-AT-G
-A-C-TGG-GGT-G----------------------------------------------
------------------------------------------------------------
------------------------------------------------------------
-----
>S002955540
------------------------------------------------------------
-------------------------------------------ATTG-A--AC-GCT--G
G----C--G-G--C-A-GG---C-T-TAACACAT-G-C---AA-G-TC--GA-ACGgtag
caggagaagct----------------------------------------tgctttctt
gctgacgAGT--GGC-GGACGG-G-TGA-GT-A-A-TGCTTGGGA-ATCTG--G-CTTAT
-GGAG-GGG-GATA-AC-G--ACGG---G-A-AACTGT-C-GCTAAT-A-CCGC--G-TA
TT------------AT---C-GGAA-G---AT-----------GAAA-GTgcgggactg-
------------------------taaagccgcATGCCATAGGATGAGCCCAAGT-GGGA
-TTAGGTAGTTGGTG-GGGTAAAG-GCCTAC-CAAGCCT-------GCG-ATCTCTAG--
C-TGGTCTGAGAGG--ATGACC-AG-CCA----C-ACTGGA-AC-TGAGACAC-G----G
T-C-----CAGA-CTCC-TACG-GGAGGC------A-GCAGTGG-GGAATA-TTGCGCAA
TGGGG-GCA-ACCCTGACGCAGCC-ATGCC-GC-GTGAATGAA-G--A---AG-GCC-TT
C-G-G--GT-TGT-AAA-GTT-C-T-T--TC-G-G-T-ATT-GA-GGAaggttgatgtgt
ta--atagtacatcaaatTGACGTTAAA-T-A-CA-GAAGA-AG-CACC-GGCTAAC-TC
CGTGC-CAGC-AGCC-GC-GGTA-ATAC-GG-AG-GGTG-CGA-GCGT-TAA-T-CG-GA
AT-AACTGG-GCGTAAA-GGGC-AC-GC-AGGC-GG-T-TA-TTT-A-AGT-G-AGGTGT
G-AAAG--C-C-CC---G-G-GCTT-AACC-TGG-GAAT-TG-CATT-T-C-AGACT-GG
-GT-A-ACT-AGAGTA-CTTTAGGGAG-G-GG-TAG-AAT-T-C-C-ACGT-GTAG-C-G
G-TG-A-AATG-CGTAGA-GATGT-G-G-AG-----------GA-ATACCG-A-AG-GCG
A-AG-GC-AG-CC-C-CTT--G--GGAAT-G------TACTG-AC---GCT-C-ATGTGC
G-AAAGC-G-TGG-GGAGC-A-AACAGG-AT-TA-GAT-AC-CCTG-GTA---GTC-C-A
C-GC-T-GTAAACG-CTGT-CGATTTGGGGGTTGGGgtt------------taacTCTGG
CG-CC-CG-T-A-GCTA-AC-GTGATAA-AT-CGACC-GCC-T--G-GGG-----AG-TA
CGGCC-GCAAGGTTAA-AACT-CAAA-TGAAT-TG-A-C-GG-GGGC-CCGCAC-AA-GC
GGTGGA-GCAT-GTGGT-TTAATT-C-GATGCAACGCGA-AGAA-CCT-TA-CCT-A-CT
CTTGA-CATC-YATGG-AATTCTGTAGAGA---TACGGGAgtgcct--------------
------------------------------------------------------------
------------------------------------------------------------
------------------------------------------------------------
------------------------------------------------------------
------------------------------------------------------------
------------------------------------------------------------
----------------tcgggaaCCATG-A-GA-CA-GGTGC-TGCATG-G-C-T-GTCG
T-CAGCTCGTGT-TG-TGAAATGT-TGGG-TTAAGTCCCGCAACG---AGC--GC--AAC
-CC-TTA-T-C-C-TT-TGTTGCC-AGCGatt---aggtCG-GG-AACT-CAAAGG--AG
ACTGC-CAGTGATAA-ACTG-G--AG-G---A--A--GGTGG-GGA-TGACGT-CAAG-T
CATCATG-G--CCCT-TACGA-GT-AGGGCTACACAC-GT----GCTACA-ATGG-C--G
TAT-ACAGAGGG--AA-GC-GAAGC-TGCGAGG-TGGAGC-GAAT------CTC--ATAA
AGTAC-GT-CTAAGTCCGG-ATTGGAGTC-TGCAAC-TCGACT-CC-ATG-AAGTCG-GA
ATC-GCTAG-TAATCGC-GAA-T-CA-GA-ATGT-CGCG-GTGAA-T-ACGT-T-C-C-C
--G-GGC-CTT-GT-A-C-ACA--CCGC-CCGTC-ACA-C-CAT-GG-GAGTG-GGT-TG
TAC-C-A--G--AAG-T-A-GATagcttaacct---------------------------
-------------ttaggagggcG----T-T-T-ACCA-C-GG-T-AT-GATT-C-AT-G
-A-C-TGG-GGT-G----------------------------------------------
------------------------------------------------------------
------------------------------------------------------------
-----
>S002955546
------------------------------------------------------------
-------------------------------------------ATTG-A--AC-GCT--G
G----C--G-G--C-A-GG---C-T-TAACACAT-G-C---AA-G-TC--GA-ACGgtag
caggaggaagct---------------------------------------tgctttctt
gctgacgAGT--GGC-GGACGG-G-TGA-GT-A-A-TGCTTGGGA-ATCTG--G-CTTAT
-GGAG-GGG-GATA-AC-G--ACGG---G-A-AACTGT-C-GCTAAT-A-CCGC--G-TA
TT------------AT---C-GGAA-G---AT-----------GAAA-GTgcgggactg-
------------------------taaagccgcATGCCATGAGATGAGCCCAAGT-GGGA
-TTAGGTAGTTGGTG-GGGTAAAG-GCCTAC-CAAGCCT-------GCG-ATCTCTAG--
C-TGGTCTGAGAGG--ATGACC-AG-CCA----C-ACTGGA-AC-TGAGACAC-G----G
T-C-----CAGA-CTCC-TACG-GGAGGC------A-GCAGTGG-GGAATA-TTGCGCAA
TGGGG-GCA-ACCCTGACGCAGCC-ATGCC-GC-GTGAATGAA-G--A---AG-GCC-TT
C-G-G--GT-TGT-AAA-GTT-C-T-T--TC-G-G-T-ATT-GA-GGAaggttgatgtgt
ta--atagtacatcaaatTGACGTTAAA-T-A-CA-GAAGA-AG-CACC-GGCTAAC-TC
CGTGC-CAGC-AGCC-GC-GGTA-ATAC-GG-AG-GGTG-CGA-GCGT-TAA-T-CG-GA
AT-AACTGG-GCGTAAA-GGGC-AC-GC-AGGC-GG-T-TA-TTT-A-AGT-G-AGGTGT
G-AAAG--C-C-CC---G-G-GCTT-AACC-TGG-GAAT-TG-CATT-T-C-AGACT-GG
-GT-A-ACT-AGAGTA-CTTTAGGGAG-G-GG-TAG-AAT-T-C-C-ACGT-GTAG-C-G
G-TG-A-AATG-CGTAGA-GATGT-G-G-AG-----------GA-ATACCG-A-AG-GCG
A-AG-GC-AG-CC-C-CTT--G--GGAAT-G------TACTG-AC---GCT-C-ATGTGC
G-AAAGC-G-TGG-GGAGC-A-AACAGG-AT-TA-GAT-AC-CCTG-GTA---GTC-C-A
C-GC-T-GTAAACG-CTGT-CGATTTGGGGGTTGGGgtt------------taacTCTGG
CG-CC-CG-T-A-GCTA-AC-GTGATAA-AT-CGACC-GCC-T--G-GGG-----AG-TA
CGGCC-GCAAGGTTAA-AACT-CAAA-TGAAT-TG-A-C-GG-GGGC-CCGCAC-AA-GC
GGTGGA-GCAT-GTGGT-TTAATT-C-GATGCAACGCGA-AGAA-CCT-TA-CCT-A-CT
CTTGA-CATC-CTAAG-AAKYYTRCAGAGA---TGYGRAWgtgcct--------------
------------------------------------------------------------
------------------------------------------------------------
------------------------------------------------------------
------------------------------------------------------------
------------------------------------------------------------
------------------------------------------------------------
----------------tcgggaaCTTAG-A-GA-CA-GGTGC-TGCATG-G-C-T-GTCG
T-CAGCTCGTGT-TG-TGAAATGT-TGGG-TTAAGTCCCGCAACG---AGC--GC--AAC
-CC-TTA-T-C-C-TT-TGTTGCC-AGCGatt---aggtCG-GG-AACT-CAAAGG--AG
ACTGC-CAGTGATAA-ACTG-G--AG-G---A--A--GGTGG-GGA-TGACGT-CAAG-T
CATCATG-G--CCCT-TACGA-GT-AGGGCTACACAC-GT----GCTACA-ATGG-C--G
TAT-ACAGAGGG--AA-GC-GAAGC-TGCGAGG-TGGAGC-GAAT------CTC--AGAA
AGTAC-GT-CTAAGTCCGG-ATTGGAGTC-TGCAAC-TCGACT-CC-ATG-AAGTCG-GA
ATC-GCTAG-TAATCGC-GAA-T-CA-GA-ATGT-CGCG-GTGAA-T-ACGT-T-C-C-C
--G-GGC-CTT-GT-A-C-ACA--CCGC-CCGTC-ACA-C-CAT-GG-GAGTG-GGT-TG
TAC-C-A--G--AAG-T-A-GATagcttaacct---------------------------
-------------tttggagggcG----T-T-T-ACCA-C-GG-T-AT-GATT-C-AT-G
-A-C-TGG-GGT-G----------------------------------------------
------------------------------------------------------------
------------------------------------------------------------
-----
>S000118383
------------------------------------------------------------
------TGGAGA-GTT-T----GAT--C--CTG-G-C-TCA-GATTG-A--AC-GCT--A
G----C--G-G--G-A-TG---C-C-TTACACAT-G-C---AA-G-TC--GA-ACGgcag
cacggactt---------------------------------------------cggtct
ggtggcgAGT--GGC-GAACGG-G-TGA-GT-A-A-TGTATCGGA-ACGTG--C-CTAGT
-AGCG-GGG-GATA-AC-T--ACGC---G-A-AAGCGT-A-GCTAAT-A-CCGC--A-TA
CG------------CC---C-TACG-G---GG-----------GAAA-GCaggggatcg-
------------------------caagaccttGCACTATTAGAGCGGCCGATAT-CGGA
-TTAGCTAGTTGGTG-GGGTAACG-GCTCAC-CAAGGCG-------ACG-ATCCGTAG--
C-TGGTTTGAGAGG--ACGACC-AG-CCA----C-ACTGGG-AC-TGAGACAC-G----G
C-C-----CAGA-CTCC-TACG-GGAGGC------A-GCAGTGG-GGAATT-TTGGACAA
TGGGG-GAA-ACCCTGATCCAGCC-ATCCC-GC-GTGTGCGAT-G--A---AG-GCC-TT
C-G-G--GT-TGT-AAA-GCA-C-T-T--TT-G-G-C-AGG-AA-AGAaacgtcatgggc
ta--ataccccgtgaaacTGACGGTACC-T-G-CA-GAATA-AG-CACC-GGCTAAC-TA
CGTGC-CAGC-AGCC-GC-GGTA-ATAC-GT-AG-GGTG-CAA-GCGT-TAA-T-CG-GA
AT-TACTGG-GCGTAAA-GCGT-GC-GC-AGGC-GG-T-TC-GGA-A-AGA-A-AGATGT
G-AAAT--C-C-CA---G-A-GCTT-AACT-TTG-GAAC-TG-CATT-T-T-TAACT-AC
-CG-A-GCT-AGAGTG-TGTCAGAGGG-A-GG-TGG-AAT-T-C-C-GCGT-GTAG-C-A
G-TG-A-AATG-CGTAGA-TATGC-G-G-AG-----------GA-ACACCG-A-TG-GCG
A-AG-GC-AG-CC-T-CCT--G--GGATA-A------CACTG-AC---GCT-C-ATGCAC
G-AAAGC-G-TGG-GGAGC-A-AACAGG-AT-TA-GAT-AC-CCTG-GTA---GTC-C-A
C-GC-C-CTAAACG-ATGT-CAACTAGCTGTTGGGGcctt-----------cgggCCTTG
GT-AG-CG-C-A-GCTA-AC-GCGTGAA-GT-TGACC-GCC-T--G-GGG-----AG-TA
CGGTC-GCAAGATTAA-AACT-CAAA-GGAAT-TG-A-C-GG-GGAC-CCGCAC-AA-GC
GGTGGA-TGAT-GTGGA-TTAATT-C-GATGCAACGCGA-AAAA-CCT-TA-CCT-A-CC
CTTGA-CATG-TCTGG-AATTCCGAAGAGA---TTTGGAAgtgctcg-------------
------------------------------------------------------------
------------------------------------------------------------
------------------------------------------------------------
------------------------------------------------------------
------------------------------------------------------------
------------------------------------------------------------
---------------caagagaaCCGGA-A-CA-CA-GGTGC-TGCATG-G-C-T-GTCG
T-CAGCTCGTGT-CG-TGAGATGT-TGGG-TTAAGTCCCGCAACG---AGC--GC--AAC
-CC-TTG-T-C-A-TT-AGTTGCT-AC--ga-----aag---GG-CACT-CTAATG--AG
ACTGC-CGGTGACAA-ACCG-G--AG-G---A--A--GGTGG-GGA-TGACGT-CAAG-T
CCTCATG-G--CCCT-TATGG-GT-AGGGCTTCACAC-GT----CATACA-ATGG-T--C
GGG-ACAGAGGG--TC-GC-CAACC-CGCGAGG-GGGAGC-CAAT------CCC--AGAA
ACCCG-AT-CGTAGTCCGG-ATCGCAGTC-TGCAAC-TCGACT-GC-GTG-AAGTCG-GA
ATC-GCTAG-TAATCGC-GGA-T-CA-GC-ATGT-CGCG-GTGAA-T-ACGT-T-C-C-C
--G-GGT-CTT-GT-A-C-ACA--CCGC-CCGTC-ACA-C-CAT-GG-GAGTG-GGT-TT
TAC-C-A--G--AAG-T-A-GTTagcctaaccg---------------------------
-------------taaggggggcG----A-T-T-ACCA-C-GG-T-AG-GATT-C-AT-G
-A-C-TGG-GGT-G-AA-G-TC-G-TA-A-C-AA-GG-TAG--C-C-G-TA-TC------
-GGA------A------GG-TG-C-GG---------------------------------
------------------------------------------------------------
-----
>S000825312
------------------------------------------------------------
-------------------------------------------------------CT--A
G----C--G-G--G-A-TG---C-C-TTACACAT-G-C---AA-G-TC--GA-ACGgcag
cacggactt---------------------------------------------cggtct
ggtggcgAGT--GGC-GAACGG-G-TGA-GT-A-A-TGTATCGGGAACGTG--C-CTAGT
-AGCG-GGG-GATA-AC-T--ACGC---G-A-AAGCGT-A-GCTTAT-A-CCGC--A-TA
CG------------CC---C-TACG-G---GG----------gAAAA-GCaggggatcg-
------------------------caagaccttGCACTATTAGAGCGGCCGATAT-CGGA
-TTAGCTAGTTGGTG-GGGTAACG-GCTCAC-CAAGGCG-------ACG-ATCCGTAG--
C-TGGTTTGAGAGG--ACGACC-AG-CCA----C-ACTGGG-AC-TGAGACAC-G----G
CcC-----CAGA-CTCC-TACG-GGAG-C------A-GCAGTGG-GGAATT-TTGGACAA
TGGGG-GAA-ACCCTGATCCAGCC-ATCCC-GC-GTGTGCGAT-G--A---AG-GCC-TT
C-G-G--GT-TGT-AAA-GCA-C-T-T--TT-G-G-C-AGG-AA-AGAaacgtcatgggt
t---aataccccgtgaaaTGACGGTACC-T-G-CA-GAATA-AG-CACC-GGCTAAC-TA
CGTGC-CAGC-AGCC-GC-GGTA-ATAC-GT-AG-GGTG-CAA-GCGT-TAA-T-CG-GA
AT-TACTGG-GCGTAAA-GCGT-GC-GC-AGGC-GG-T-TC-GGA-A-AGA-A-AGATGT
G-AAAT--C-C-CA---G-A-GCTT-AACT-TTG-GAAC-TG-CATT-T-T-TAACT-AC
-CG-A-GCT-AGAGTG-TGTCAGAGGG-A-GG-TGG-AAT-T-C-C-GCGT-GTAG-C-A
G-TG-A-AATG-CGTAGA-TATGC-G-G-AG-----------GA-ACACCG-A-TG-GCG
A-AG-GC-AG-CC-T-CCT--G--GGATA-A------CACTG-AC---GCT-C-ATGCAC
G-AAAGC-G-TGG-GGAGC-A-AACAGG-AT-TA-GAT-AC-CCTG-GTA---GTC-C-A
C-GC-C-CTAAACG-ATGT-CAACTAGCTGTTGGGGcctt-----------cgggCCTTA
GT-AG-CG-C-A-GCTA-AC-GCGTGAA-GT-TGACC-GCC-T--G-GGG-----AG-TA
CGGTC-GCAAGATTAA-AACT-CA-A-GGAAT-TG-AtC-GG-GGAC-CCGCAC-AAcGC
GGTGGA-TGAT-GTGGA-TTAATT-C-GATGCAACGCGA-AAAA-CCT-TA-CCT-A-CC
CTTGA-CATG-TCTGG-AATTCCGAAGA-----TTTGGAAgtgctcg-------------
------------------------------------------------------------
------------------------------------------------------------
------------------------------------------------------------
------------------------------------------------------------
------------------------------------------------------------
------------------------------------------------------------
---------------caagagaaCCGGA-A-CA-CA-GGTGC-TGCATG-G-CgT-GTCG
T-CAGCTCGTGT--G-TGAGATGT-TGGG-TTAAGTCCCGCAACG---AGC--GC--AAC
-CC-TTG-T-C-A-TT-AGTTGCT-AC--g-------aa---AG-GGCA-CTAATG--AG
ACTGC-CGGTGACAA-ACCG-G--AG-G---A--A--GGTGG-GGA-TGACGT-CAAG-T
CCTCATG-G--CCCT-TATGG-GT-AGGGCTTCACAC-GT----CATACA-ATGG-T--C
GGG-ACAGAGGG--TC-GC-CAACC-CGCGAGG-GGGAGC-CAAT------CCC--AGAA
ACCCG-AT-CGTAGTCCGG-ATCGCAGTC-TGCAAC-TCGACT-GC-GTG-AAGTCG-GA
ATC-GCTAG-TAATCGC-GGA-T-CA-GC-ATGT-CGCG-GTGAA-T-ACGT-T-C-C-C
--G-GGT-CTT-GT-A-C-ACA--CCGC-CCGTA-CCA-C-CAT-GG-GAGTG-GGT-T-
TAC-C-A--G--AAG-T-A-GTTagcctaacc----------------------------
-------------gtaagggggcG----A-T-T-ACCA-C-GG-T-AG-GATT-C-AT-G
-A-C-TA---GT-A-AA-G-TC---TA-A-C-CA-GG-GAA--A----------------
------------------------------------------------------------
------------------------------------------------------------
-----
>S002351595
------------------------------------------------------------
---------AGA-GTT-T----GAT--C--ATG-G-C-TCA-GATTG-A--AC-GCT--A
G----C--G-G--G-A-TG---C-C-TTACACAT-G-C---AA-G-TC--GA-ACGgcag
cacggactt---------------------------------------------cggtct
ggtggcgAGT--GGC-GAACGG-G-TGA-GT-A-A-TGTATCGGA-ACGTG--C-CCAGT
-AGCG-GGG-GATA-AC-T--ACGC---G-A-AAGCGT-A-GCTAAT-A-CCGC--A-TA
CG------------CC---C-TACG-G---GG-----------GAAA-GCaggggatcg-
------------------------caagaccttGCACTATTGGAGCGGCCGATAT-CGGA
-TTAGCTAGTTGGTG-GGGTAACG-GCTCAC-CAAGGCG-------ACG-ATCCGTAG--
C-TGGTTTGAGAGG--ACGACC-AG-CCA----C-ACTGGG-AC-TGAGACAC-G----G
C-C-----CAGA-CTCC-TACG-GGAGGC------A-GCAGTGG-GGAATT-TTGGACAA
TGGGG-GAA-ACCCTGATCCAGCC-ATCCC-GC-GTGTGCGAT-G--A---AG-GCC-TT
C-G-G--GT-TGT-AAA-GCA-C-T-T--TT-G-G-C-AGG-AA-AGAaacgtcatgggc
ta--ataccccgtgaaacTGACGGTACC-T-G-CA-GAATA-AG-CACC-GGCTAAC-TA
CGTGC-CAGC-AGCC-GC-GGTA-ATAC-GT-AG-GGTG-CAA-GCGT-TAA-T-CG-GA
AT-TACTGG-GCGTAAA-GCGT-GC-GC-AGGC-GG-T-TC-GGA-A-AGA-A-AGATGT
G-AAAT--C-C-CA---G-A-GCTT-AACT-TTG-GAAC-TG-CATT-T-T-TAACT-AC
-CG-A-GCT-AGAGTG-TGTCAGAGGG-A-GG-TGG-AAT-T-C-C-GCGT-GTAG-C-A
G-TG-A-AATG-CGTAGA-TATGC-G-G-AG-----------GA-ACACCG-A-TG-GCG
A-AG-GC-AG-CC-T-CCT--G--GGATA-A------CACTG-AC---GCT-C-ATGCAC
G-AAAGC-G-TGG-GGAGC-A-AACAGG-AT-TA-GAT-AC-CCTG-GTA---GTC-C-A
C-GC-C-CTAAACG-ATGT-CAACTAGCTGTTGGGGcctt-----------cgggCCTTG
GT-AG-CG-C-A-GCTA-AC-GCGTGAA-GT-TGACC-GCC-T--G-GGG-----AG-TA
CGGTC-GCAAGATTAA-AACT-CAAA-GGAAT-TG-A-C-GG-GGAC-CCGCAC-AA-GC
GGTGGA-TGAT-GTGGA-TTAATT-C-GATGCAACGCGA-AAAA-CCT-TA-CCT-A-CC
CTTGA-CATG-TCTGG-AATTCCGAAGAGA---TTTGGAAgtgctcg-------------
------------------------------------------------------------
------------------------------------------------------------
------------------------------------------------------------
------------------------------------------------------------
------------------------------------------------------------
------------------------------------------------------------
---------------caagagaaCCGGA-A-CA-CA-GGTGC-TGCATG-G-C-T-GTCG
T-CAGCTCGTGT-CG-TGAGATGT-TGGG-TTAAGTCCCGCAACG---AGC--GC--AAC
-CC-TTG-T-C-A-TT-AGTTGCT-AC--ga-----aag---GG-CACT-CTAATG--AG
ACTGC-CGGTGACAA-ACCG-G--AG-G---A--A--GGTGG-GGA-TGACGT-CAAG-T
CCTCATG-G--CCCT-TATGG-GT-AGGGCTTCACAC-GT----CATACA-ATGG-T--C
GGG-ACAGAGGG--TC-GC-CAACC-CGCGAGG-GGGAGC-CAAT------CCC--AGAA
ACCCG-AT-CGTAGTCCGG-ATCGCAGTC-TGCAAC-TCGACT-GC-GTG-AAGTCG-GA
ATC-GCTAG-TAATCGC-GGA-T-CA-GC-ATGT-CGCG-GTGAA-T-ACGT-T-C-C-C
--G-GGT-CTT-GT-A-C-ACA--CCGC-CCGTC-ACA-C-CAT-GG-GAGTG-GGT-TT
TAC-C-A--G--AAG-T-A-GTTagcctaaccg---------------------------
-------------taaggggggcG----A-T-T-ACCA-C-GG-T-AG-GATT-C-AT-G
-A-C-TGG-GGT-G-AA-G-TC-G-TA-A-C-AA-GG-TAG--C-C-G-TA---------
------------------------------------------------------------
------------------------------------------------------------
-----
>S000651732
------------------------------------------------------------
A-A--CTGAAGA-GTT-T----GAT--C--CTG-G-C-TCA-GATTG-A--AC-GCT--A
G----C--G-G--G-A-TG---C-T-TTACACAT-G-C---AA-G-TC--GA-ACGgcag
cgcgagagagct---------------------------------------tgctctctt
ggcggcgAGT--GGC-GGACGG-G-TGA-GT-A-A-TATATCGGA-ACGTG--C-CCAGT
-AGCG-GGG-GATA-AC-T--ACTC---G-A-AAGAGT---GCTAAT-A-CCGC--A-TA
CG------------CC---C-TACG-G---GG-----------GAAA-GGgggggatcg-
------------------------caagacctcTCACTATTGGAGCGGCCGATAT-CGGA
-TTAGCTAGTTGGTG-GGGTAAAG-GCTCAC-CAAGGCA-------ACG-ATCCGTAG--
C-TG-TTTGAGAGG--ACGACC-AG-CCA----C-ACTGGG-AC-TGAGACAC-G----G
C-C-----CAGA-CTCC-TACG-GGAGGC------A-GCAGTGG-G--ATT-TTGGACAA
TGGGG-GAA-ACCCT-ATCCAGCC-ATCCC-GC-GTGTATGAT-G--A---AG-GCC-TT
C-G-G--GT-TGT-AAA-GTA-C-T-T--TT-G-G-C-AGA-GA-AGAaaaggtatctcc
t---aatacgagatctgcTGACGGTATC-T-G-CA-GAATA-AG-CACC-GGCTAAC-T-
CGTGC-CAGC--GCC--C-GG---ATAC-GT-AG-GGTG-C-A-GCGT-TAA-T-CG-GA
AT-TACTGG-GCGTAAA-GCGT-GT-GT-AGGC-GG-T-TC-GGA-A-AGA-A-AGATGT
G-AAAT--C-C-CA---G-G-GCTC-AACC-TTG-GAAC-TG-CATT-T-T-TAACT-GC
-CG-A-GCT-AGAGTA-TGTCAGAGGG-G-GG-TAG-AAT-T-C-C-ACGT-GTAG-C-A
G-TG-A-AATG-CGTAGA-TATGT-G-G-AG-----------GA-ATACCG-A-TG-GCG
A-AG-GC-AG-CC-C-CCT--G--GGATA-A------TACTG-AC---GCT-C-AGACAC
G-AAAGC-G-TGG-GGAGC-A-AACAGG-AT-TA-GAT-AC-CCTG-GTA---GTC-C-A
C-GC-C-CTAAACG-ATGT-CAACTAGCTGTTGGGGccgt-----------taggCCTTA
GT-AG-CG-C-A-GCTA-AC-GCGTGAA-GT-TGACC-GCC-T--G-GGG-----AG-TA
CGGTC-GCAAGATTAA-AACT-CAAA-GGAAT-TG-A-C-GG-GGAC-CCGCAC-AA-AC
GGTGGA-TGAT-GTGGA-TTAATT-C-GATGCAACGCGA-AAAA-CCT-TA-CCT-A-CC
CTTGA-CATG-TCTGG-AAAGCCGAAGAGA---TTTGGCCgtgctcg-------------
------------------------------------------------------------
------------------------------------------------------------
------------------------------------------------------------
------------------------------------------------------------
------------------------------------------------------------
------------------------------------------------------------
---------------caagagaaCCGGA-A-CA-CA-GGTGC-TGCATG-G-C-T-GTCG
T-CAGCTCGTGT-CG-TGAGATGT-TGGG-TTAAGTCCCGCAACG---AGC--GC--AAC
-CC-TTG-T-C-A-TT-AGTTGCT-AC--gc-----aag---AG-CACT-CTAATG--AG
ACTGC-CGGTGACAA-ACCG-G--AG-G---A--A--GGTGG-GGA-TGATGT-CAAG-T
CCTCATG-G--CCCT-TATGG-GT-AGGGCTTCACAC-GT----CATACA-ATGG-T--C
GGG-ACAGAGGG--TC-GC-CAACC-CGCGAGG-GGGAGC-CAAT------CTC--AGAA
ACCCG-AT-CGTAGTCCGG-ATCGCAGTC-TGCAAC-TCGACT-GC-GTG-AAGTCG-GA
ATC-GCTAG-TAATCGC-GGA-T-CA-GA-ATGT-CGCG-GTGAA-T-ACGT-T-C-C-C
--G-GGT-CTT-GT-A-C-ACA--CCGC-CCGTC-ACA-C-CAT-GG-GAGTG-GGT-TT
CAC-C-A--G--AAG-T-A-GGTagcctaaccg---------------------------
-------------taaggagggcG----C-T-T-ACCA-C-GG-T-GG-GATT-C-AT-G
-A-C-TGG-GGT-G-AA-G-TC-G-TA-A-C-AA-GG-TAA--C-C-GaT----------
------------------------------------------------------------
------------------------------------------------------------
-----
>S001242109
------------------------------------------------------------
----------------------------------------------------C-CTT--G
C----C--G-G--G-A-AG---C-T-TTC--CAT-G-C---AA-G-TC--GA-ACGgcag
cacgagagagct---------------------------------------tgctctctt
ggtggcgAGT--GGC-GGACGG-G-TGA-GT-A-A-TATATCGGA-ACGTG--C-CCAGT
-AGCG-GGG-GATA-AC-T--ACTC---G-A-AAGAGT-G-GCTAAT-A-CCGC--A-TA
CG------------CC---C-TACG-G---GG-----------GAAA-GGgggggattct
-----------------------tcggaacctcTCACTATTGGAGCGGCCGATAT-CGGA
-TTAGCTAGTTGGTG-GGGTAAAG-GCTCAC-CAAGGCA-------ACG-ATCCGTAG--
C-TGGTTTGAGAGG--ACGACC-AG-CCA----C-ACTGGG-AC-TGAGACAC-G----G
C-C-----CAGA-CTCC-TACG-GGAGGC------A-GCAGTGG-GGAATT-TTGGACAA
TGGGG-GAA-ACCCTGATCCAGCC-ATCCC-GC-GTGTATGAT-G--A---AG-GCC-TT
C-G-G--GT-TGT-AAA-GTA-C-T-T--TT-G-G-C-AGA-GA-AGAaaaggtatctcc
ta--atacgagatactgcTGACGGTATC-T-G-CA-GAATA-AG-CACC-GGCTAAC-TA
CGTGC-CAGC-AGCC-GC-GGTA-ATAC-GT-AG-GGTG-CAA-GCGT-TAA-T-CG-GA
AT-TACTGG-GCGTAAA-GCGT-GT-GT-AGGC-GG-T-TC-GGA-A-AGA-A-AGATGT
G-AAAT--C-C-CA---G-G-GCTC-AACC-TTG-GAAC-TG-CATT-T-T-TAACT-GC
-CG-A-GCT-AGAGTA-TGTCAGAGGG-G-GG-TAG-AAT-T-C-C-ACGT-GTAG-C-A
G-TG-A-AATG-CGTAGA-TATGT-G-G-AG-----------GA-ATACCG-A-TG-GCG
A-AG-GC-AG-CC-C-CCT--G--GGATA-A------TACTG-AC---GCT-C-AGACAC
G-AAAGC-G-TGG-GGAGC-A-AACAGG-AT-TA-GAT-AC-CCTG-GTA---GTC-C-A
C-GC-C-CTAAACG-ATGT-CAACTAGCTGTTGGGGccgt-----------taggCCTTA
GT-AG-CG-C-A-GCTA-AC-GCGTGAA-GT-TGACC-GCC-T--G-GGG-----AG-TA
CGGTC-GCAAGATTAA-AACT-CAAA-GGAAT-TG-A-C-GG-GGAC-CCGCAC-AA-GC
GGTGGA-TGAT-GTGGA-TTAATT-C-GATGCAACGCGA-AAAA-CCT-TA-CCT-A-CC
CTTGA-CATG-TCTGG-AATCCCGAAGAGA---TTTGGGAgtgctcg-------------
------------------------------------------------------------
------------------------------------------------------------
------------------------------------------------------------
------------------------------------------------------------
------------------------------------------------------------
------------------------------------------------------------
---------------caagagaaCCGGA-A-CA-CA-GGTGC-TGCATG-G-C-T-GTCG
T-CAGCTCGTGT-CG-TGAGATGT-TGGG-TTAAGTCCCGCAACG---AGC--GC--AAC
-CC-TTG-T-C-A-TT-AGTTGCT-AC--gc-----aag---AG-CACT-CTAATG--AG
ACTGC-CGGTGACAA-ACCG-G--AG-G---A--A--GGTGG-GGA-TGACGT-CAAG-T
CCTCATG-G--CCCT-TATGG-GT-AGGGCTTCACAC-GT----CATACA-ATGG-T--C
GGG-ACAGAGGG--TC-GC-CAACC-CGCGAGG-GGGAGC-CAAT------CTC--AGAA
ACCCG-AT-CGTAGTCCGG-ATCGCAGTC-TGCAAC-TCGACT-GC-GTG-AAGTCG-GA
ATC-GCTAG-TAATCGC-GGA-T-CA-GA-ATGT-CGCG-GTGAA-T-ACGT-T-C-C-C
--G-GGT-CTT-GT-A-C-ACA--CCGC-CCGTC-ACA-C-CAT-GG-GAGTG-GGT-TT
CAC-C-A--G--AAG-T-A-GGTagcctaacc----------------------------
--------------gtaaggaggG----CgC-T-ACCA-C-GG-T-GG-ATTT-A-AG--
------------------------------------------------------------
------------------------------------------------------------
------------------------------------------------------------
-----
>S001589452
------------------------------------------------------------
------------------------------------------------------------
---------------------------------------------------A-GCTgctg
agagagctcg-------------------------------------------ctctctt
ggcggcgAGT--GGC-GGACGG-G-TGA-GT-A-A-TATATCGGA-ACGTG--C-CCAGT
-AGCG-GGG-GATA-AC-T--ACTC---G-A-AAGAGT-G-GCTAAT-A-CCGC--A-TA
CG------------CC---C-TACG-G---GG-----------GAAA-GGgggggatcg-
------------------------caagacctcTCACTATTGGAGCGGCCGATAT-CGGA
-TTAGCTAGTTGGTG-GGGTAAAG-GCTCAC-CAAGGCA-------ACG-ATCCGTAG--
C-TGGTTTGAGAGG--ACGACC-AG-CCA----C-ACTGGG-AC-TGAGACAC-G----G
C-C-----CAGA-CTCC-TACG-GGAGGC------A-GCAGTGG-GGAATT-TTGGACAA
TGGGG-GAA-ACCCTGATCCAGCC-ATCCC-GC-GTGTATGAT-G--A---AG-GCC-TT
C-G-G--GT-TGT-AAA-GTA-C-T-T--TT-G-G-C-AGA-GA-AGAaaaggtatcccc
ta--atacgggatactgcTGACGGTATC-T-G-CA-GAATA-AG-CACC-GGCTAAC-TA
CGTGC-CAGC-AGCC-GC-GGTA-ATAC-GT-AG-GGTG-CAA-GCGT-TAA-T-CG-GA
AT-TACTGG-GCGTAAA-GCGT-GT-GT-AGGC-GG-T-TC-GGA-A-AGA-A-AGATGT
G-AAAT--C-C-CA---G-G-GCTC-AACC-TTG-GAAC-TG-CATT-T-T-TAACT-GC
-CG-A-GCT-AGAGTA-TGTCAGAGGG-G-GG-TAG-AAT-T-C-C-ACGT-GTAG-C-A
G-TG-A-AATG-CGTAGA-TATGT-G-G-AG-----------GA-ATACCG-A-TG-GCG
A-AG-GC-AG-CC-C-CCT--G--GGATA-A------TACTG-AC---GCT-C-AGACAC
G-AAAGC-G-TGG-GGAGC-A-AACAGG-AT-TA-GAT-AC-CCTG-GTA---GTC-C-A
C-GC-C-CTAAACG-ATGT-CAACTAGCTGTTGGGGccgt-----------taggCCTTA
GT-AG-CG-C-A-GCTA-AC-GCGTGAA-GT-TGACC-GCC-T--G-GGG-----AG-TA
CGGTC-GCAAGATTAA-AACT-CAAA-GGAAT-TG-A-C-GG-GGAC-CCGCAC-AA-GC
GGTGGA-TGAT-GTGGA-TTAATT-C-GATGCAACGCGA-AAAA-CCT-TA-CCT-A-CC
CTTGA-CATG-TCTGG-AAAGCCGAAGAGA---TTTGGCCgtgctcg-------------
------------------------------------------------------------
------------------------------------------------------------
------------------------------------------------------------
------------------------------------------------------------
------------------------------------------------------------
------------------------------------------------------------
---------------caagagaaCCGGA-A-CA-CA-GGTGC-TGCATG-G-C-T-GTCG
T-CAGCTCGTGT-CG-TGAGATGT-TGGG-TTAAGTCCCGCAACG---AGC--GC--AAC
-CC-TTG-T-C-A-TT-AGATGCT-AC--gc-----aag---AG-CACT-CTAATG--AG
ACTGC-CGGTGACAA-ACCG-G--AG-G---A--A--GGTGG-GGA-TGACGT-CAAG-T
CCTCATG-G--CCCT-TATGG-GT-AGGGCTTCACAC-GT----CATACA-ATGG-T--C
GGG-ACAGAGGG--TC-GC-CAACC-CGCGAGG-GGGAGC-CAAT------CTC--AGAA
ACCCG-AT-CGTAGTCCGG-ATCGCAGTC-TGCAAC-TCGACT-GC-GTG-AAGTCG-GA
ATC-GCTAG-TAATCGC-GGA-T-CA-GA-ATGT-CGCG-GTGAA-T-ACGT-T-C-C-C
--G-GGT-CTT-GT-A-C-ACA--CCGC-CCGTC-ACA-C-CAT-GG-GAGTG-GGT-TT
CTC-C-A--G--AAG-T-A-GGT-------------------------------------
----------------------aG----C-C-----------------------------
------------------------------------------------------------
------------------------------------------------------------
------------------------------------------------------------
-----
>S001589739
------------------------------------------------------------
------------------------------------------------------------
-------------------------------CAT-G-C---AA-G-TC--GA-ACGgcag
cgcgagagagct---------------------------------------tgctctctt
ggcggcgAGT--GGC-GGACGG-G-TGA-GT-A-A-TATATCGGA-ACGTG--C-CCAGT
-AGCG-GGG-GATA-AC-T--ACTC---G-A-AAGAGT-G-GCTAAT-A-CCGC--A-TA
CG------------CC---C-TACG-G---GG-----------GAAA-GGgggggatcg-
------------------------caagacctcTCACTATTGGAGCGGCCGATAT-CGGA
-TTAGCTAGTTGGTG-GGGTAAAG-GCTCAC-CAAGGCA-------ACG-ATCCGTAG--
C-TGGTTTGAGAGG--ACGACC-AG-CCA----C-ACTGGG-AC-TGAGACAC-G----G
C-C-----CAGA-CTCC-TACG-GGAGGC------A-GCAGTGG-GGAATT-TTGGACAA
TGGGG-GAA-ACCCTGATCCAGCC-ATCCC-GC-GTGTATGAT-G--A---AG-GCC-TT
C-G-G--GT-TGT-AAA-GTA-C-T-T--TT-G-G-C-AGA-GA-AGAaaaggtatcccc
ta--atacgggatactgcTGACGGTATC-T-G-CA-GAATA-AG-CACC-GGCTAAC-TA
CGTGC-CAGC-AGCC-GC-GGTA-ATAC-GT-AG-GGTG-CAA-GCGT-TAA-T-CG-GA
AT-TACTGG-GCGTAAA-GCGT-GT-GT-AGGC-GG-T-TC-GGA-A-AGA-A-AGATGT
G-AAAT--C-C-CA---G-G-GCTC-AACC-TTG-GAAC-TG-CATT-T-T-TAACT-GC
-CG-A-GCT-AGAGTA-TGTCACAGGG-G-GG-TAG-AAT-T-C-C-ACGT-GTAG-C-A
G-TG-A-AATG-CGTAGA-TATGT-G-G-AG-----------GA-ATACCG-A-TG-GCG
A-AG-GC-AG-CC-C-CCT--G--GGATA-A------TACTG-AC---GCT-C-AGACAC
G-AAAGC-G-TGG-GGAGC-A-AACAGG-AT-TA-GAT-AC-CCTG-GTA---GTC-C-A
C-GC-C-CTAAACG-ATGT-CAACTAGCTGTTGGGGccgtt---------aggccTTTTA
GT-AG-CG-C-A-GCTA-AC-GCGTGAA-GT-TGACC-GCC-T--G-GGG-----AG-TA
CGGTC-GCAAGATTAA-AACT-CAAA-GGAAT-TG-A-C-GG-GGAC-CCGCAC-AA-GC
GGTGGA-TGAT-GTGGA-TTAATT-C-GATGCAACGCGA-AAAA-CCT-TA-CCT-A-CC
CTTGA-CATG-TCTGG-AAAGCCGAAGAGA---TTTGGCCgtgctcg-------------
------------------------------------------------------------
------------------------------------------------------------
------------------------------------------------------------
------------------------------------------------------------
------------------------------------------------------------
------------------------------------------------------------
---------------caagagaaCCGGA-A-CA-CA-GGTGC-TGCATG-G-C-T-GTCG
T-CAGCTCGTGT-CG-TGAGATGT-TGGG-TTAAGTCCCGCAACG---AGC--GC--AAC
-CC-TTG-T-C-A-TT-AGTTGCT-AC--gc-----aag---AG-CACT-CTAATG--AG
ACTGC-CGGTGACAA-ACCG-G--AG-G---A--A--GGTGG-GGA-TGACGT-CAAG-T
CCTCATG-G--CCCT-TATGG-GT-AGGGCTTCACAC-GT----CATACA-ATGG-T--C
GGG-ACAGAGGG--TC-GC-CAACC-CGCGAGG-GGGAGC-CAAT------CTC--AGAA
ACCCG-AT-CGTAGTCCGG-ATCGCAGTC-TGCAAC-TCGACT-GC-GTG-AAGTCG-GA
ATC-GCTAG-TAATCGC-GGA-T-CA-GA-ATGT-CGCG-GTGAA-T-ACGT-T-C-C-C
--G-GGT-CTT-GT-A-C-ACA--CCGC-CCGTC-ACA-C-CAT-GG-GAGTG-GGT-TT
CAC-C-A--G--AAG-T-A-GGTagcctaaccg---------------------------
-------------taaggagggcG----C-T-T-ACCA-C-GG-T-GG-GATT-C-AT-G
-AcC-TGG-GGT-G-AA-G-TC--------------------------------------
------------------------------------------------------------
------------------------------------------------------------
-----
>S001746469
------------------------------------------------------------
------------------------------------------------------------
-----------------------------------G-C---A--G-TC--GA-ACGgcag
cgcgagagagct---------------------------------------tgctctctt
ggcggcgAGT--GGC-GGACGG-G-TGA-GT-A-A-TATATCGGA-ACGTG--C-CCAGT
-AGCG-GGG-GATA-AC-T--ACTC---G-A-AAGAGT-G-GCTAAT-A-CCGC--A-TA
CG------------CC---C-TACG-G---GG-----------GAAA-GGgggggatcg-
------------------------caagacctcTCACTATTGGAGCGGCCGATAT-CGGA
-TTAGCTAGTTGGTG-GGGTAAAG-GCTCAC-CAAGGCA-------ACG-ATCCGTAG--
C-TGGTTTGAGAGG--ACGACC-AG-CCA----C-ACTGGG-AC-TGAGACAC-G----G
C-C-----CAGA-CTCC-TACG-GGAGGC------A-GCAGTGG-GGAATT-TTGGACAA
TGGGG-GAA-ACCCTGATCCAGCC-ATCCC-GC-GTGTATGAT-G--A---AG-GCC-TT
C-G-G--GT-TGT-AAA-GTA-C-T-T--TT-G-G-C-AGA-GA-AGAaaaggtatctcc
ta-atacgaggatactgcTGACGGTATC-T-G-CA-GAATA-AG-CACC-GGCTAAC-TA
CGTGC-CAGC-AGCC-GC-GGTA-ATAC-GT-AG-GGTG-CAA-GCGT-TAA-T-CG-GA
AT-TACTGG-GCGTAAA-GCGT-GT-GT-AGGC-GG-T-TC-GGA-A-AGA-A-AGATGT
G-AAAT--C-C-CA---G-G-GCTC-AACC-TTG-GAAC-TG-CATT-T-T-TAACT-GC
-CG-A-GCT-AGAGTA-TGTCAGAGGG-G-GG-TAG-AAT-T-C-C-ACGT-GTAG-C-A
G-TG-A-AATG-CGTAGA-TATGT-G-G-AG-----------GA-ATACCG-A-TG-GCG
A-AG-GC-AG-CC-C-CCT--G--GGATA-A------TACTG-AC---GCT-C-AGACAC
G-AAAGC-G-TGG-GGAGC-A-AACAGG-AT-TA-GAT-AC-CCTG-GTA---GTC-C-A
C-GC-C-CTAAACG-ATGT-CAACTAGCTGTTGGGGccgt-----------taggCCTTA
GT-AG-CG-C-A-GCTA-AC-GCGTGAA-GT-TGACC-GCC-T--G-GGG-----AG-TA
CGGTC-GCAAGATTAA-AACT-CAAA-GGAAT-TG-A-C-GG-GGAC-CCGCAC-AA-GC
GGTGGA-TGAT-GTGGA-TTAATT-C-GATGCAACGCGA-AAAA-CCT-TA-CCT-A-CC
CTTGA-CATG-TCTGG-AAAGCCGAAGAGA---TTTGGCCgtgctcg-------------
------------------------------------------------------------
------------------------------------------------------------
------------------------------------------------------------
------------------------------------------------------------
------------------------------------------------------------
------------------------------------------------------------
---------------caagagaaCCGGA-A-CA-CA-GGTGC-TGCATG-G-C-T-GTCG
T-CAGCTCGTGT-CG-TGAGATGT-TGGG-TTAAGTCCCGCAACG---AGC--GC--AAC
-TC-TTG-T-C-A-TT-AGTTGCT-AC--gc-----aag---AG-CACT-CTAATG--AG
ACTGC-CGGTGACAA-ACCG-G--AG-G---A--A--GGTGG-GGA-TGACGT-CAAG-T
CCTCATG-G--CCCT-TATGG-GT-AGGGCTTCACAC-GT----CATACA-ATGG-T--C
GGG-ACAGAGGG--TC-GC-CAACC-CGCGAGG-GGGAGC-CAAT------CTC--AGAA
ACCCG-AT-CGTAGTCCGG-ATCGCAGTC-TGCAAC-TCGACT-GC-GTG-AAGTCG-GA
ATC-GCTAG-TAATCGC-GGA-T-CA-GA-ATGT-CGCG-GTGAA-T-ACGT-T-C-C-C
--G-GGT-CTT-GT-A-C-ACA--CCGC-CCGTC-ACA-C-CAT-GG-GAGTG-GGT-TT
CAC-C-A--G--AAG-T-A-GGTagcctaac-----------------------------
---------------cgtaaggaG---g--------------------------------
------------------------------------------------------------
------------------------------------------------------------
------------------------------------------------------------
-----
>S002952614
------------------------------------------------------------
--------TAGA-GTT-T----TAT--C--ATG-G-C-TCA-GATTG-A--AC-GCT--A
G----C--G-G--G-A-TG---C-T-TTACACAT-G-C---AA-G-TC--GA-ACGgcag
cacgagagagct---------------------------------------tgctctctt
ggtggcgAGT--GGC-GGACGG-G-TGA-GT-A-A-TATATCGGA-ACGTG--C-CCAGT
-AGCG-GGG-GATA-AC-T--ACTC---G-A-AAGAGT-G-GCTAAT-A-CCGC--A-TA
CG------------CC---C-TACG-G---GG-----------GAAA-GGgggggattct
-----------------------tcggaacctcTCACTATTGGAGCGGCCGATAT-CGGA
-TTAGCTAGTTGGTG-GGGTAAAG-GCTCAC-CAAGGCA-------ACG-ATCCGTAG--
C-TGGTTTGAGAGG--ACGACC-AG-CCA----C-ACTGGG-AC-TGAGACAC-G----G
C-C-----CAGA-CTCC-TACG-GGAGGC------A-GCAGTGG-GGAATT-TTGGACAA
TGGGG-GAA-ACCCTGATCCAGCC-ATCCC-GC-GTGTATGAT-G--A---AG-GCC-TT
C-G-G--GT-TGT-AAA-GTA-C-T-T--TT-G-G-C-AGA-GA-AGAaaaggtatctcc
ta--atacgagatactgcTGACGGTATC-T-G-CA-GAATA-AG-CACC-GGCTAAC-TA
CGTGC-CAGC-AGCC-GC-GGTA-ATAC-GT-AG-GGTG-CAA-GCGT-TAA-T-CG-GA
AT-TACTGG-GCGTAAA-GCGT-GT-GT-AGGC-GG-T-TC-GGA-A-AGA-A-AGATGT
G-AAAT--C-C-CA---G-G-GCTC-AACC-TTG-GAAC-TG-CATT-T-T-TAACT-GC
-CG-A-GCT-AGAGTA-TGTCAGAGGG-G-GG-TAG-AAT-T-C-C-ACGT-GTAG-C-A
G-TG-A-AATG-CGTAGA-TATGT-G-G-AG-----------GA-ATACCG-A-TG-GCG
A-AG-GC-AG-CC-C-CCT--G--GGATA-A------TACTG-AC---GCT-C-AGACAC
G-AAAGC-G-TGG-GGAGC-A-AACAGG-AT-TA-GAT-AC-CCTG-GTA---GTC-C-A
C-GC-C-CTAAACG-ATGT-CAACTAGCTGTTGGGGccgt-----------taggCCTTA
GT-AG-CG-C-A-GCTA-AC-GCGTGAA-GT-TGACC-GCC-T--G-GGG-----AG-TA
CGGTC-GCAAGATTAA-AACT-CAAA-GGAAT-TG-A-C-GG-GGAC-CCGCAC-AA-GC
GGTGGA-TGAT-GTGGA-TTAATT-C-GATGCAACGCGA-AAAA-CCT-TA-CCT-A-CC
CTTGA-CATG-TCTGG-AATGCCGAAGAGA---TTTGGCAgtgctcg-------------
------------------------------------------------------------
------------------------------------------------------------
------------------------------------------------------------
------------------------------------------------------------
------------------------------------------------------------
------------------------------------------------------------
---------------caagagaaCCGGA-A-CA-CA-GGTGC-TGCATG-G-C-T-GTCG
T-CAGCTCGTGT-CG-TGAGATGT-TGGG-TTAAGTCCCGCAACG---AGC--GC--AAC
-CC-TTG-T-C-A-TT-AGTTGCT-AC--gc-----aag---AG-CACT-CTAATG--AG
ACTGC-CGGTGACAA-ACCG-G--AG-G---A--A--GGTGG-GGA-TGACGT-CAAG-T
CCTCATG-G--CCCT-TATGG-GT-AGGGCTTCACAC-GT----CATACA-ATGG-T--C
GGG-ACAGAGGG--TC-GC-CAACC-CGCGAGG-GGGAGC-CAAT------CTC--AGAA
ACCCG-AT-CGTAGTCCGG-ATCGCAGTC-TGCAAC-TCGACT-GC-GTG-AAGTCG-GA
ATC-GCTAG-TAATCGC-GGA-T-CA-GA-ATGT-CGCG-GTGAA-T-ACGT-T-C-C-C
--G-GGT-CTT-GT-A-C-ACA--CCGC-CCGTC-ACA-C-CAT-GG-GAGTG-GGT-TT
CAC-C-A--G--AAG-T-A-GGTagcctaaccg---------------------------
-------------taaggagggcG----C-T-T-ACCA-C-GG-T-GG-GATT-C-AT-G
-A-C-TGG-GGT-G-AA-G-TC-G-TA---------------------------------
------------------------------------------------------------
------------------------------------------------------------
-----
>S003278196
---------------------------------------------------------tC-
G-A--GATTAGA-GTT-T----GAT--C--CTG-G-C-TCA-GATTG-A--AC-GCT--A
G----C--G-G--G-A-TG---C-T-TTACACAT-G-C---AA-G-TC--GA-ACGgcag
cgcgagagagct---------------------------------------tgctctctt
ggcggcgAGT--GGC-GGACGG-G-TGA-GT-A-A-TATATCGGA-ACGTG--C-CCAGT
-AGCG-GGG-GATA-AC-T--ACTC---G-A-AAGAGT-G-GCTAAT-A-CCGC--A-TA
CG------------CC---C-TACG-G---GG-----------GAAA-GGgggggatcg-
------------------------caagacctcTCACTATTGGAGCGGCCGATAT-CGGA
-TTAGCTAGTTGGTG-GGGTAAAG-GCTCAC-CAAGGCA-------ACG-ATCCGTAG--
C-TGGTTTGAGAGG--ACGACC-AG-CCA----C-ACTGGG-AC-TGAGACAC-G----G
C-C-----CAGA-CTCC-TACG-GGAGGC------A-GCAGTGG-GGAATT-TTGGACAA
TGGGG-GAA-ACCCTGATCCAGCC-ATCCC-GC-GTGTATGAT-G--A---AG-GCC-TT
C-G-G--GT-TGT-AAA-GTA-C-T-T--TT-G-G-C-AGA-GA-AGAaaaggtatctcc
ta--atacgagatactgcTGACGGTATC-T-G-CA-GAATA-AG-CACC-GGCTAAC-TA
CGTGC-CAGC-AGCC-GC-GGTA-ATAC-GT-AG-GGTG-CAA-GCGT-TAA-T-CG-GA
AT-TACTGG-GCGTAAA-GCGT-GT-GT-AGGC-GG-T-TC-GGA-A-AGA-A-AGATGT
G-AAAT--C-C-CA---G-G-GCTC-AACC-TTG-GAAC-TG-CATT-T-T-TAACT-GC
-CG-A-GCT-AGAGTA-TGTCAGAGGG-G-GG-TAG-AAT-T-C-C-ACGT-GTAG-C-A
G-TG-A-AATG-CGTAGA-TATGT-G-G-AG-----------GA-ATACCG-A-TG-GCG
A-AG-GC-AG-CC-C-CCT--G--GGATA-A------TACTG-AC---GCT-C-AGACAC
G-AAAGC-G-TGG-GGAGC-A-AACAGG-AT-TA-GAT-AC-CCTG-GTA---GTC-C-A
C-GC-C-CTAAACG-ATGT-CAACTAGCTGTTGGGGccgt-----------taggCCTTA
GT-AG-CG-C-A-GCTA-AC-GCGTGAA-GT-TGACC-GCC-T--G-GGG-----AG-TA
CGGTC-GCAAGATTAA-AACT-CAAA-GGAAT-TG-A-C-GG-GGAC-CCGCAC-AA-GC
GGTGGA-TGAT-GTGGA-TTAATT-C-GATGCAACGCGA-AAAA-CCT-TA-CCT-A-CC
CTTGA-CATG-TCTGG-AAAGCCGAAGAGA---TTTGGCCgtgctcg-------------
------------------------------------------------------------
------------------------------------------------------------
------------------------------------------------------------
------------------------------------------------------------
------------------------------------------------------------
------------------------------------------------------------
---------------caagagaaCCGGA-A-CA-CA-GGTGC-TGCATG-G-C-T-GTCG
T-CAGCTCGTGT-CG-TGAGATGT-TGGG-TTAAGTCCCGCAACG---AGC--GC--AAC
-CC-TTG-T-C-A-TT-AGTTGCT-AC--gc-----aag---AG-CACT-CTAATG--AG
ACTGC-CGGTGACAA-ACCG-G--AG-G---A--A--GGTGG-GGA-TGACGT-CAAG-T
CCTCATG-G--CCCT-TATGG-GT-AGGGCTTCACAC-GT----CATACA-ATGG-T--C
GGG-ACAGAGGG--TC-GC-CAACC-CGCGAGG-GGGAGC-CAAT------CTC--AGAA
ACCCG-AT-CGTAGTCCGG-ATCGCAGTC-TGCAAC-TCGACT-GC-GTG-AAGTCG-GA
ATC-GCTAG-TAATCGC-GGA-T-CA-GA-ATGT-CGCG-GTGAA-T-ACGT-T-C-C-C
--G-GGT-CTT-GT-A-C-ACA--CCGC-CCGTC-ACA-C-CAT-GG-GAGTG-GGT-TT
CAC-C-G--G--AAG-T-A-GGTagcctaaccg---------------------------
-------------taaggagggcG----C-T-T-ACCA-C-GG-T-GG-GATT-C-AT-G
-A-C-TGG-GGT-G-AA-G-TC-G-TA-A-C-AA-GG-TAG--C-C-G-TA-TC------
-GGA------A------GG-TG-C-GGC--TG---GATCAC-CT-CC-TTAatctctaga
ggatccccgg--------------------------------------------------
-----
>S000399556
------------------------------------------------------------
------------------------------------------------------------
G----C--G-G--G-A-TG---C-C-TTACACAT-G-C---AA-G-TC--GA-ACGgcag
cacggactt---------------------------------------------cggtct
ggtggcgAGT--GGC-GAACGG-G-TGA-GT-A-A-TGTATCGGA-ACGTG--C-CCAGT
-AGCG-GGG-GATA-AC-T--ACGC---G-A-AAGCGT-A-GCTAAT-A-CCGC--A-TA
CG------------CC---C-TACG-G---GG-----------GAAA-GCaggggatcg-
------------------------caagaccttGCACTATTGGAGCGGCCGATAT-CGGA
-TTAGCTAGTTGGTG-GGGTAACG-GCTCAC-CAAGGCG-------ACG-ATCCGTAG--
C-TGGTTTGAGAGG--ACGACC-AG-CCA----C-ACTGGG-AC-TGAGACAC-G----G
C-C-----CAGA-CTCC-TACG-GGAGGC------A-GCAGTGG-GGAATT-TTGGACAA
TGGGG-GAA-ACCCTGATCCAGCC-ATCCC-GC-GTGTGCGAT-G--A---AG-GCC-TT
C-G-G--GT-TGT-AAA-GCA-C-T-T--TT-G-G-C-AGG-AA-AGAaacgtcgtgggt
ta--ataccccgcgaaacTGACGGTACC-T-G-CA-GAATA-AG-CACC-GGCTAAC-TA
CGTGC-CAGC-AGCC-GC-GGTA-ATAC-GT-AG-GGTG-CAA-GCGT-TAA-T-CG-GA
AT-TACTGG-GCGTAAA-GCGT-GC-GC-AGGC-GG-T-TC-GGA-A-AGA-A-AGATGT
G-AAAT--C-C-CA---G-A-GCTT-AACT-TTG-GAAC-TG-CATT-T-T-TAACT-AC
-CG-A-GCT-AGAGTG-TGTCAGAGGG-A-GG-TGG-AAT-T-C-C-GCGT-GTAG-C-A
G-TG-A-AATG-CGTAGA-TATGC-G-G-AG-----------GA-ACACCG-A-TG-GCG
A-AG-GC-AG-CC-T-CCT--G--GGATA-A------CACTG-AC---GCT-C-ATGCAC
G-AAAGC-G-TGG-GGAGC-A-AACAGG-AT-TA-GAT-AC-CCTG-GTA---GTC-C-A
C-GC-C-CTAAACG-ATGT-CAACTAGCTGTTGGGGcctt-----------cgggCCTTG
GT-AG-CG-C-A-GCTA-AC-GCGTGAA-GT-TGACC-GCC-T--G-GGG-----AG-TA
CGGTC-GCAAGATTAA-AACT-CAAA-GGAAT-TG-A-C-GG-GGAC-CCGCAC-AA-GC
GGTGGA-TGAT-GTGGA-TTAATT-C-GATGCAACGCGA-AAAA-CCT-TA-CCT-A-CC
CTTGA-CATG-TCTGG-AATTCYGAAGAGA---TTTRGGAgtgctcg-------------
------------------------------------------------------------
------------------------------------------------------------
------------------------------------------------------------
------------------------------------------------------------
------------------------------------------------------------
------------------------------------------------------------
---------------caagagaaCCGGA-A-CA-CA-GGTGC-TGCATG-G-C-T-GTCG
T-CAGCTCGTGT-CG-TGAGATGT-TGGG-TTAAGTCCCGCAACG---AGC--GC--AAC
-CC-TTG-T-C-A-TT-AGTTGCT-AC--ga-----aag---GG-CACT-CTAATG--AG
ACTGC-CGGTGACAA-ACCG-G--AG-G---A--A--GGTGG-GGA-TGACGT-CAAG-T
CCTCATG-G--CCCT-TATGG-GT-AGGGCTTCACAC-GT----CATACA-ATGG-T--C
GGG-ACAGAGGG--TC-GC-CAACC-CGCGAGG-GGGAGC-CAAT------CCC--AGAA
ACCCG-AT-CGTAGTCCGG-ATCGCAGTC-TGCAAC-TCGACT-GC-GTG-AAGTCG-GA
ATC-GCTAG-TAATCGC-GGA-T-CA-GC-ATGT-CGCG-GTGAA-T-ACGT-T-C-C-C
--G-GGT-CTT-GT-A-C-ACA--CCGC-CCGTC-ACA-C-CAT-GG-GAGTG-GGT-TT
TAC-C-A--G--AAG-T-A-GTTagcctaaccg---------------------------
-------------caaggggggcG----A-T-T-ACCA-C-GG-T-AG-GATT-C-AT-G
-A-C-TGG-GGT-G-AA-G-TC-G-TA-A-C-AA-GG-TAG--C-C-G-TA-TC------
-GGA------A------GG-T---------------------------------------
------------------------------------------------------------
-----
>S000967034
------------------------------------------------------------
------TCCAGA-GTT-T----GAT--C--ATG-G-C-TCA-GATTG-A--AC-GCT--A
G----C--G-G--G-A-TG---C-C-TTACACAT-G-C---AA-G-TC--GA-ACGgcag
cacggactt---------------------------------------------cggtct
ggtggcgAGT--GGC-GAACGG-G-TGA-GT-A-A-TGTATCGGA-ACGTG--C-CCAGT
-AGCG-GGG-GATA-AC-T--ACGC---G-A-AAGCGT-A-GCTAAT-A-CCGC--A-TA
CG------------CC---C-TACG-G---GG-----------GAAA-GCaggggatcg-
------------------------caagaccttGCACTATTGGAGCGGCCGATAT-CGGA
-TTAGCTAGTTGGTG-GGGTAACG-GCTCAC-CAAGGCG-------ACG-ATCCGTAG--
C-TGGTTTGAGAGG--ACGACC-AG-CCA----C-ACTGGG-AC-TGAGACAC-G----G
C-C-----CAGA-CTCC-TACG-GGAGGC------A-GCAGTGG-GGAATT-TTGGACAA
TGGGG-GAA-ACCCTGATCCAGCC-ATCCC-GC-GTGTGCGAT-G--A---AG-GCC-TT
C-G-G--GT-TGT-AAA-GCA-C-T-T--TT-G-G-C-AGG-AA-AGAaacgtcgcgggt
ta--ataccccgcgaaacTGACGGTACC-T-G-CA-GAATA-AG-CACC-GGCTAAC-TA
CGTGC-CAGC-AGCC-GC-GGTA-ATAC-GT-AG-GGTG-CAA-GCGT-TAA-T-CG-GA
AT-TACTGG-GCGTAAA-GCGT-GC-GC-AGGC-GG-T-TC-GGA-A-AGA-A-AGATGT
G-AAAT--C-C-CA---G-A-GCTT-AACT-TTG-GAAC-TG-CATT-T-T-TAACT-AC
-CG-G-GCT-AGAGTG-TGTCAGAGGG-A-GG-TGG-AAT-T-C-C-GCGT-GTAG-C-A
G-TG-A-AATG-CGTAGA-TATGC-G-G-AG-----------GA-ACACCG-A-TG-GCG
A-AG-GC-AG-CC-T-CCT--G--GGATA-A------CACTG-AC---GCT-C-ATGCAC
G-AAAGC-G-TGG-GGAGC-A-AACAGG-AT-TA-GAT-AC-CCTG-GTA---GTC-C-A
C-GC-C-CTAAACG-ATGT-CAACTAGCTGTTGGGGcctt-----------cgggCCTTG
GT-AG-CG-C-A-GCTA-AC-GCGTGAA-GT-TGACC-GCC-T--G-GGG-----AG-TA
CGGTC-GCAAGATTAA-AACT-CAAA-GGAAT-TG-A-C-GG-GGAC-CCGCAC-AA-GC
GGTGGA-TGAT-GTGGA-TTAATT-C-GATGCAACGCGA-AAAA-CCT-TA-CCT-A-CC
CTTGA-CATG-TCTGG-AATGCCGAAGAGA---TTTGGCAgtgctcg-------------
------------------------------------------------------------
------------------------------------------------------------
------------------------------------------------------------
------------------------------------------------------------
------------------------------------------------------------
------------------------------------------------------------
---------------caagagaaCCGGA-A-CA-CA-GGTGC-TGCATG-G-C-T-GTCG
T-CAGCTCGTGT-CG-TGAGATGT-TGGG-TTAAGTCCCGCAACG---AGC--GC--AAC
-CC-TTG-T-C-A-TT-AGTTGCT-AC--ga-----aag---GG-CACT-CTAATG--AG
ACTGC-CGGTGACAA-ACCG-G--AG-G---A--A--GGTGG-GGA-TGACGT-CAAG-T
CCTCATG-G--CCCT-TATGG-GT-AGGGCTTCACAC-GT----CATACA-ATGG-T--C
GGG-ACAGAGGG--TC-GC-CAACC-CGCGAGG-GGGAGC-CAAT------CCC--AGAA
ACCCG-AT-CGTAGTCCGG-ATCGCAGTC-TGCAAC-TCGACT-GC-GTG-AAGTCG-GA
ATC-GCTAG-TAATCGC-GGA-T-CA-GC-ATGT-CGCG-GTGAA-T-ACGT-T-C-C-C
--G-GGT-CTT-GT-A-C-ACA--CCGC-CCGTC-ACA-C-CAT-GG-GAGTG-GGT-TT
TAC-C-A--G--AAG-T-A-GTTagcctaaccg---------------------------
-------------caaggggggcG----A-T-T-ACCA-C-GG-T-AG-GATT-C-AT-G
-A-C-TGG-GGT-G-AA-G-TC-G-TA-A-C-AA-GG-TAA--C-C-G-A----------
------------------------------------------------------------
------------------------------------------------------------
-----
>S002907542
------------------------------------------------------------
------------------------------------------------------------
------------------------------------------------------------
------------------------------------------------------------
------------------------------------TGTATCGGA-ACGTG--C-CCAGT
-AGCG-GGG-GATA-AC-T--ACGC---G-A-AAGCGT-A-GCTAAT-A-CCGC--A-TA
CG------------CC---C-TACG-G---GG-----------GAAA-GCaggggatcg-
------------------------caagaccttGCACTATTGGAGCGGCCGATAT-CGGA
-TTAGCTAGTTGGTG-GGGTAACG-GCTCAC-CAAGGCG-------ACG-ATCCGTAG--
C-TGGTTTGAGAGG--ACGACC-AG-CCA----C-ACTGGG-AC-TGAGACAC-G----G
C-C-----CAGA-CTCC-TACG-GGAGGC------A-GCAGTGG-GGAATT-TTGGACAA
TGGGG-GAA-ACCCTGATCCAGCC-ATCCC-GC-GTGTGCGAT-G--A---AG-GCC-TT
C-G-G--GT-TGT-AAA-GCA-C-T-T--TT-G-G-C-AGG-AA-AGAaacgtcgtgggt
ta--ataccccgcgaaacTGACGGTACC-T-G-CA-GAATA-AG-CACC-GGCTAAC-TA
CGTGC-CAGC-AGCC-GC-GGTA-ATAC-GT-AG-GGTG-CAA-GCGT-TAA-T-CG-GA
AT-TACTGG-GCGTAAA-GCGT-GC-GC-AGGC-GG-T-TC-GGA-A-AGA-A-AGATGT
G-AAAT--C-C-CA---G-A-GCTT-AACT-TTG-GAAC-TG-CATT-T-T-TAACT-AC
-CG-A-GCT-AGAGTG-TGTCAGAGGG-A-GG-TGG-AAT-T-C-C-GCGT-GTAG-C-A
G-TG-A-AATG-CGTAGA-TATGC-G-G-AG-----------GA-ACACCG-A-TG-GCG
A-AG-GC-AG-CC-T-CCT--G--GGATA-A------CACTG-AC---GCT-C-ATGCAC
G-AAAGC-G-TGG-GGAGC-A-AACAGG-AT-TA-GAT-AC-CCTG-GTA---GTC-C-A
C-GC-C-CTAAACG-ATGT-CAACTAGCTGTTGGGGcctt-----------cgggCCTTG
GT-AG-CG-C-A-GCTA-AC-GCGTGAA-GT-TGACC-GCC-T--G-GGG-----AG-TA
CGGTC-GCAAGATTAA-AACT-CAAA-GGAAT-TG-A-C-GG-GGAC-CCGCAC-AA-GC
GGTGGA-TGAT-GTGGA-TTAATT-C-GATGCAACGCGA-AAAA-CCT-TA-CCT-A-CC
CTTGA-CATG-TCTGG-AATCCTGAAGAGA---TTTAGGAgtgctcg-------------
------------------------------------------------------------
------------------------------------------------------------
------------------------------------------------------------
------------------------------------------------------------
------------------------------------------------------------
------------------------------------------------------------
---------------caagagaaCCGGA-A-CA-CA-GGTGC-TGCATG-G-C-T-GTCG
T-CAGCTCGTGT-CG-TGAGATGT-TGGG-TTAAGTCCCGCAACG---AGC--GC--AAC
-CC-TTG-T-C-A-TT-AGTTGCT-AC--ga-----aag---GG-CACT-CTAATG--AG
ACTGC-CGGTGACAA-ACCG-G--AG-G---A--A--GGTGG-GGA-TGACGT-CAAG-T
CCTCATG-G--CCCT-TATGG-GT-AGGGCTTCACAC-GT----CATACA-ATGG-T--C
GGG-ACAGAGGG--TC-GC-CAACC-CGCGAGG-GGGAGC-CAAT------CCC--AGAA
ACCCG-AT-CGTAGTCCGG-ATCGCAGTC-TGCAAC-TCGACT-GC-GTG-AAGTCG-GA
ATC-GCTAG-TAATCGC-GGA-T-CA-GC-A-----------------------------
------------------------------------------------------------
------------------------------------------------------------
------------------------------------------------------------
------------------------------------------------------------
------------------------------------------------------------
------------------------------------------------------------
-----
>S002949671
------------------------------------------------------------
------------------------------------------------------------
---------------------------------T-G-C---A--G-TC--GA-ACGgcag
cacggactt---------------------------------------------cggtct
ggtggcgAGT--GGC-GAACGG-G-TGA-GT-A-A-TGTATCGGA-ACGTG--C-CCAGT
-AGCG-GGG-GATA-AC-T--ACGC---G-A-AAGCGT-A-GCTAAT-A-CCGC--A-TA
CG------------CC---C-TACG-G---GG-----------GAAA-GCaggggatcg-
------------------------caagaccttGCACTATTGGAGCGGCCGATAT-CGGA
-TTAGCTAGTTGGTG-GGGTAACG-GCTCAC-CAAGGCG-------ACG-ATCCGTAG--
C-TGGTTTGAGAGG--ACGACC-AG-CCA----C-ACTGGG-AC-TGAGACAC-G----G
C-C-----CAGA-CTCC-TACG-GGAGGC------A-GCAGTGG-GGAATT-TTGGACAA
TGGGG-GAA-ACCCTGATCCAGCC-ATCCC-GC-GTGTGCGAT-G--A---AG-GCC-TT
C-G-G--GT-TGT-AAA-GCA-C-T-T--TT-G-G-C-AGG-AA-AGAaacgtcgtgggt
ta--ataccccgcggaacTGACGGTACC-T-G-CA-GAATA-AG-CACC-GGCTAAC-TA
CGTGC-CAGC-AGCC-GC-GGTA-ATAC-GT-AG-GGTG-CAA-GCGT-TAA-T-CG-GA
AT-TACTGG-GCGTAAA-GCGT-GC-GC-AGGC-GG-T-TC-GGA-A-AGA-A-AGATGT
G-AAAT--C-C-CA---G-A-GCTT-AACT-TTG-GAAC-TG-CATT-T-T-TAACT-AC
-CG-A-GCT-AGAGTG-TGTCAGAGGG-A-GG-TGG-AAT-T-C-C-GCGT-GTAG-C-A
G-TG-A-AATG-CGTAGA-TATGC-G-G-AG-----------GA-ACACCG-A-TG-GCG
A-AG-GC-AG-CC-T-CCT--G--GGATA-A------CACTG-AC---GCT-C-ATGCAC
G-AAAGC-G-TGG-GGAGC-A-AACAGG-AT-TA-GAT-AC-CCTG-GTA---GTC-C-A
C-GC-C-CTAAACG-ATGT-CAACTAGCTGTTGGGGcctt-----------cgggCCTTG
GT-AG-CG-C-A-GCTA-AC-GCGTGAA-GT-TGACC-GCC-T--G-GGG-----AG-TA
CGGTC-GCAAGATTAA-AACT-CAAA-GGAAT-TG-A-C-GG-GGAC-CCGCAC-AA-GC
GGTGGA-TGAT-GTGGA-TTAATT-C-GATGCAACGCGA-AAAA-CCT-TA-CCT-A-CC
CTTGA-CATG-TCTGG-AATTCCGAAGAGA---TTTGGAAgtgctcg-------------
------------------------------------------------------------
------------------------------------------------------------
------------------------------------------------------------
------------------------------------------------------------
------------------------------------------------------------
------------------------------------------------------------
---------------caagagaaCCGGA-A-CA-CA-GGTGC-TGCATG-G-C-T-GTCG
T-CAGCTCGTGT-CG-TGAGATGT-TGGG-TTAAGTCCCGCAACG---AGC--GC--AAC
-CC-TTG-T-C-A-TT-AGTTGCT-AC--ga-----aag---GG-CACT-CTAATG--AG
ACTGC-CGGTGACAA-ACCG-G--AG-G---A--A--GGTGG-GGA-TGACGT-CAAG-T
CCTCATG-G--CCCT-TATGG-GT-AGGGCTTCACAC-GT----CATACA-ATGG-T--C
GGG-ACAGAGGG--TC-GC-CAACC-CGCGAGG-GGGAGC-CAAT------CCC--AGAA
ACCCG-AT-CGTAGTCCGG-ATCGCAGTC-TGCAAC-TCGACT-GC-GTG-AAGTCG-GA
ATC-GCTAG-TAATCGC-GGA-T-CA-GC-A-----------------------------
------------------------------------------------------------
------------------------------------------------------------
------------------------------------------------------------
------------------------------------------------------------
------------------------------------------------------------
------------------------------------------------------------
-----
>S003284048
------------------------------------------------------------
------------------------------------------------------------
G----C--G-G--G-A-TG---C-C-TTACACAT-G-C---AA-G-TC--GA-ACGgcag
cacggactt---------------------------------------------cggtct
ggtggcgAGT--GGC-GAACGG-G-TGA-GT-A-A-TGTATCGGA-ACGTG--C-CCAGT
-AGCG-GGG-GATA-AC-T--ACGC---G-A-AAGCGT-A-GCTAAT-A-CCGC--A-TA
CG------------CC---C-TACG-G---GG-----------GAAA-GCaggggatcg-
------------------------caagaccttGCACTATTGGAGCGGCCGATAT-CGGA
-TTAGCTAGTTGGTG-GGGTAACG-GCTCAC-CAAGGCG-------ACG-ATCCGTAG--
C-TGGTTTGAGAGG--ACGACC-AG-CCA----C-ACTGGG-AC-TGAGACAC-G----G
C-C-----CAGA-CTCC-TACG-GGAGGC------A-GCAGTGG-GGAATT-TTGGACAA
TGGGG-GAA-ACCCTGATCCAGCC-ATCCC-GC-GTGTGCGAT-G--A---AG-GCC-TT
C-G-G--GT-TGT-AAA-GCA-C-T-T--TT-G-G-C-AGG-AA-AGAaacgtcgcgggt
ta--ataccccgcgaaacTGACGGTACC-T-G-CA-GAATA-AG-CACC-GGCTAAC-TA
CGTGC-CAGC-AGCC-GC-GGTA-ATAC-GT-AG-GGTG-CAA-GCGT-TAA-T-CG-GA
AT-TACTGG-GCGTAAA-GCGT-GC-GC-AGGC-GG-T-TC-GGA-A-AGA-A-AGATGT
G-AAAT--C-C-CA---G-A-GCTT-AACT-TTG-GAAC-TG-CATT-T-T-TAACT-AC
-CG-A-GCT-AGAGTG-TGTCAGAGGG-A-GG-TGG-AAT-T-C-C-GCGT-GTAG-C-A
G-TG-A-AATG-CGTAGA-TATGC-G-G-AG-----------GA-ACACCG-A-TG-GCG
A-AG-GC-AG-CC-T-CCT--G--GGATA-A------CACTG-AC---GCT-C-ATGCAC
G-AAAGC-G-TGG-GGAGC-A-AACAGG-AT-TA-GAT-AC-CCTG-GTA---GTC-C-A
C-GC-C-CTAAACG-ATGT-CAACTAGCTGTTGGGGcctt-----------cgggCCTTG
GT-AG-CG-C-A-GCTA-AC-GCGTGAA-GT-TGACC-GCC-T--G-GGG-----AG-TA
CGGTC-GCAAGATTAA-AACT-CAAA-GGAAT-TG-A-C-GG-GGAC-CCGCAC-AA-GC
GGTGGA-TGAT-GTGGAtTTAATT-C-GATGCAACGCGA-AAAA-CCT-TA-CCT-A-CC
CTTGA-CATG-TCTGG-AATTCCGAAGAGA---TTTGGAAgtgctcg-------------
------------------------------------------------------------
------------------------------------------------------------
------------------------------------------------------------
------------------------------------------------------------
------------------------------------------------------------
------------------------------------------------------------
---------------caagagaaCCGGA-A-CA-CA-GGTGC-TGCATG-G-C-T-GTCG
T-CAGCTCGTGT-CG-TGAGATGT-TGGG-TTAAGTCCCGCAACG---AGC--GC--AAC
-CC-TTG-T-C-A-TT-AGTTGCT-AC--ga-----aag---GG-CACT-CTAATG--AG
ACTGC-CGGTGACAA-ACCG-G--AG-G---A--A--GGTGG-GGA-TGACGT-CAAG-T
CCTCATG-G--CCCT-TATGG-GT-AGGGCTTCACAC-GT----CATACA-ATGG-T--C
GGG-ACAGAGGG--TC-GC-CAACC-CGCGAGG-GGGAGC-CAAT------CCC--AGAA
ACCCG-AT-CGTAGTCCGG-ATCGCAGTC-TGCAAC-TCGACT-GC-GTG-AAGTCG-GA
ATC-GCTAG-TAATCGC-GGA-T-CA-GC-ATGT-CGCG-GTGAA-T-ACGT-T-C-C-C
--G-GGT-CTT-GT-A-C-ACA--CCGC-CCGTC-ACA-C-CAT-GG-GAGTG-GGT-TT
TAC-C-A--G--AAG-T-A-GTTagcctaaccg---------------------------
-------------caaggggggcG----A-T---ACCA-C--------------------
------------------------------------------------------------
------------------------------------------------------------
------------------------------------------------------------
-----
>S003291266
------------------------------------------------------------
------------------------------------------------------------
-------------------------------------------------------Gtg--
------------------------------------------------------------
----gcgAGT--GGC-GAACGG-G-TGA-GT-A-A-TGTATCGGA-ACGTG--C-CCAGT
-AGCG-GGG-GATA-AC-T--ACGC---G-A-AAGCGT-A-GCTAAT-A-CCGC--A-TA
CG------------CC---C-TACG-G---GG-----------GAAA-GCaggggatcg-
------------------------taagaccttGCACTATTGGAGCGGCCGATAT-CGGA
-TTAGCTAGTTGGTG-GGGTAACG-GCTCAC-CAAGGCG-------ACG-ATCCGTAG--
C-TGGTTTGAGAGG--ACGACC-AG-CCA----C-ACTGGG-AC-TGAGACAC-G----G
C-C-----CAGA-CTCC-TACG-GGAGGC------A-GCAGTGG-GGAATT-TTGGACAA
TGGGG-GAA-ACCCTGATCCAGCC-ATCCC-GC-GTGTGCGAT-G--A---AG-GCC-TT
C-G-G--GT-TGT-AAA-GCA-C-T-T--TT-G-G-C-AGG-AA-AGAaacgtcgtgggt
ta--ataccccgcgaaacTGACGGTACC-T-G-CA-GAATA-AG-CACC-GGCTAAC-TA
CGTGC-CAGC-AGCC-GC-GGTA-ATAC-GT-AG-GGTG-CAA-GCGT-TAA-T-CG-GA
AT-TACTGG-GCGTAAA-GCGT-GC-GC-AGGC-GG-T-TC-GGA-A-AGA-A-AGATGT
G-AAAT--C-C-CA---G-A-GCTT-AACT-TTG-GAAC-TG-CATT-T-T-TAACT-AC
-CG-A-GCT-AGAGTG-TGTCAGAGGG-A-GG-TGG-AAT-T-C-C-GCGT-GTAG-C-A
G-TG-A-AATG-CGTAGA-TATGC-G-G-AG-----------GA-ACACCG-A-TG-GCG
A-AG-GC-AG-CC-T-CCT--G--GGATA-A------CACTG-AC---GCT-C-ATGCAC
G-AAAGC-G-TGG-GGAGC-A-AACAGG-AT-TA-GAT-AC-CCTG-GTA---GTC-C-A
C-GC-C-CTAAACG-ATGT-CAACTAGCTGTTGGGGcctt-----------cgggCCTTG
GT-AG-CG-C-A-GCTA-AC-GCGTGAA-GT-TGACC-GCC-T--G-GGG-----AG-TA
CGGTC-GCAAGATTAA-AACT-CAAA-GGAAT-TG-A-C-GG-GGAC-CCGCAC-AA-GC
GGTGGA-TGAT-GTGGA-TTAATT-C-GATGCAACGCGA-AAAA-CCT-TA-CCT-A-CC
CTTGA-CATG-TCTGG-AATNCTGAAGAGA---TTTNGNAgtgctcg-------------
------------------------------------------------------------
------------------------------------------------------------
------------------------------------------------------------
------------------------------------------------------------
------------------------------------------------------------
------------------------------------------------------------
---------------caagagaaCCGGA-A-CA-CA-GGTGC-TGCATG-G-C-T-GTCG
T-CAGCTCGTGT-CG-TGAGATGT-TGGG-TTAAGTCCCGCAACG---AGC--GC--AAC
-CC-TTG-T-C-A-TT-AGTTGCT-AC--ga-----aag---GG-CACT-CTAATG--AG
ACTGC-CGGTGACAA-ACCG-G--AG-G---A--A--GGTGG-GGA-TGACGT-CAAG-T
CCTCATG-G--CCCT-TATGG-GT-AGGGCTTCACAC-GT----CATACA-ATGG-T--C
GGG-ACAGAGGG--TC-GC-CAACC-CGCGAGG-GGGAGC-CAAT------CCC--AGAA
ACCCG-AT-CGTAGTCCGG-ATCGCAGTC-TGCAAC-TCGACT-GC-GTG-AAGTCG-GA
ATC-GCTAG-TAATCGC-GGA-T-CA-GC-ATGT-CGCG-GTGAA-T-ACGT-T-C-C-C
--G-GGT-CTT-GT-A-C-ACA--CCGC-CCGTC-A------------------------
------------------------------------------------------------
------------------------------------------------------------
------------------------------------------------------------
------------------------------------------------------------
------------------------------------------------------------
-----
>S003302525
------------------------------------------------------------
------------------------------------------------------------
-------------------------------CAT-G-C---A--G-TC--GA-ACGgcag
cacggactt---------------------------------------------cggtct
ggtggcgAGT--GGC-GAACGG-G-TGA-GT-A-A-TGTATCGGA-ACGTG--C-CCAGT
-AGCG-GGG-GATA-AC-T--ACGC---G-A-AAGCGT-A-GCTAAT-A-CCGC--A-TA
CG------------CC---C-TACG-G---GG-----------GAAA-GCaggggatcg-
------------------------caagaccttGCACTATTGGAGCGGCCGATAT-CGGA
-TTAGCTAGTTGGTG-GGGTAACG-GCTCAC-CAAGGCG-------ACG-ATCCGTAG--
C-TGGTTTGAGAGG--ACGACC-AG-CCA----C-ACTGGG-AC-TGAGACAC-G----G
C-C-----CAGA-CTCC-TACG-GGAGGC------A-GCAGTGG-GGAATT-TTGGACAA
TGGGG-GAA-ACCCTGATCCAGCC-ATCCC-GC-GTGTGCGAT-G--A---AG-GCC-TT
C-G-G--GT-TGT-AAA-GCA-C-T-T--TT-G-G-C-AGG-AA-AGAaacgtcgtgggt
ta--ataccccgcgaaacTGACGGTACC-T-G-CA-GAATA-AG-CACC-GGCTAAC-TA
CGTGC-CAGC-AGCC-GC-GGTA-ATAC-GT-AG-GGTG-CAA-GCGT-TAA-T-CG-GA
AT-TACTGG-GCGTAAA-GCGT-GC-GC-AGGC-GG-T-TC-GGA-A-AGA-A-AGATGT
G-AAAT--C-C-CA---G-A-GCTT-AACT-TTG-GAAC-TG-CATT-T-T-TAACT-AC
-CG-A-GCT-AGAGTG-TGTCAGAGGG-A-GG-TGG-AAT-T-C-C-GCGT-GTAG-C-A
G-TG-A-AATG-CGTAGA-TATGC-G-G-AG-----------GA-ACACCG-A-TG-GCG
A-AG-GC-AG-CC-T-CCT--G--GGATA-A------CACTG-AC---GCT-C-ATGCAC
G-AAAGC-G-TGG-GGAGC-A-AACAGG-AT-TA-GAT-AC-CCTG-GTA---GTC-C-A
C-GC-C-CTAAACG-ATGT-CAACTAGCTGTTGGGGcctt-----------cgggCCTTG
GT-AG-CG-C-A-GCTA-AC-GCGTGAA-GT-TGACC-GCC-T--G-GGG-----AG-TA
CGGTC-GCAAGATTAA-AACT-CAAA-GGAAT-TG-A-C-GG-GGAC-CCGCAC-AA-GC
GGTGGA-TGAT-GTGGA-TTAATT-C-GATGCAACGCGA-AAAA-CCT-TA-CCT-A-CC
CTTGA-CATG-TCTGG-AATCCTGAAGAGA---TTTAGGAgtgctcg-------------
------------------------------------------------------------
------------------------------------------------------------
------------------------------------------------------------
------------------------------------------------------------
------------------------------------------------------------
------------------------------------------------------------
---------------caagagaaCCGGA-A-CA-CA-GGTGC-TGCATG-G-C-T-GTCG
T-CAGCTCGTGT-CG-TGAGATGT-TGGG-TTAAGTCCCGCAACG---AGC--GC--AAC
-CC-TTG-T-C-A-TT-AGTTGCT-AC--ga-----aag---GG-CACT-CTAATG--AG
ACTGC-CGGTGACAA-ACCG-G--AG-G---A--A--GGTGG-GGA-TGACGT-CAAG-T
CCTCATG-G--CCCT-TATGG-GT-AGGGCTTCACAC-GT----CATACA-ATGG-T--C
GGG-ACAGAGGG--TC-GC-CAACC-CGCGAGG-GGGAGC-CAAT------CCC--AGAA
ACCCG-AT-CGTAGTCCGG-ATCGCAGTC-TGCAAC-TCGACT-GC-GTG-AAGTCG-GA
ATC-GCTAG-TAATCGC-GGA-T-CA----------------------------------
------------------------------------------------------------
------------------------------------------------------------
------------------------------------------------------------
------------------------------------------------------------
------------------------------------------------------------
------------------------------------------------------------
-----
>S003312192
------------------------------------------------------------
------------------------------AT--G-C-TCA-GATTG-A--AC-GCT--A
G----C--G-G--G-A-TG---C-C-TTACACAT-G-C---AA-G-TC--GA-ACGgcag
cacggactt---------------------------------------------cggtct
ggtggcgAGT--GGC-GAACGG-G-TGA-GT-A-A-TGTATCGGA-ACGTG--C-CCAGT
-AGCG-GGG-GATA-AC-T--ACGC---G-A-AAGCGT-A-GCTAAT-A-CCGC--A-TA
CG------------CC---C-TACG-G---GG-----------GAAA-GCaggggatcg-
------------------------caagaccttGCACTATTGGAGCGGCCGATAT-CGGA
-TTAGCTAGTTGGTG-GGGTAACG-GCTCAC-CAAGGCG-------ACG-ATCCGTAG--
C-TGGTTTGAGAGG--ACGACC-AG-CCA----C-ACTGGG-AC-TGAGACAC-G----G
C-C-----CAGA-CTCC-TACG-GGAGGC------A-GCAGTGG-GGAATT-TTGGACAA
TGGGG-GAA-ACCCTGATCCAGCC-ATCCC-GC-GTGTGCGAT-G--A---AG-GCC-TT
C-G-G--GT-TGT-AAA-GCA-C-T-T--TT-G-G-C-AGG-AA-AGAaacgtcgcgggt
ta--ataccccgcggaacTGACGGTACC-T-G-CA-GAATA-AG-CACC-GGCTAAC-TA
CGTGC-CAGC-AGCC-GC-GGTA-ATAC-GT-AG-GGTG-CAA-GCGT-TAA-T-CG-GA
AT-TACTGG-GCGTAAA-GCGT-GC-GC-AGGC-GG-T-TC-GGA-A-AGA-A-AGATGT
G-AAAT--C-C-CA---G-A-GCTT-AACT-TTG-GAAC-TG-CATT-T-T-TAACT-AC
-CG-A-GCT-AGAGTG-TGTCAGAGGG-A-GG-TGG-AAT-T-C-C-GCGT-GTAG-C-A
G-TG-A-AATG-CGTAGA-TATGC-G-G-AG-----------GA-ACACCG-A-TG-GCG
A-AG-GC-AG-CC-T-CCT--G--GGATA-A------CACTG-AC---GCT-C-ATGCAC
G-AAAGC-G-TGG-GGAGC-A-AACAGG-AT-TA-GAT-AC-CCTG-GTA---GTC-C-A
C-GC-C-CTAAACG-ATGT-CAACTAGCTGTTGGGGcctt-----------cgggCCTTG
GT-AG-CG-C-A-GCTA-AC-GCGTGAA-GT-TGACC-GCC-T--G-GGG-----AG-TA
CGGTC-GCAAGATTAA-AACT-CAAA-GGAAT-TG-A-C-GG-GGAC-CCGCAC-AA-GC
GGTGGA-TGAT-GTGGA-TTAATT-C-GATGCAACGCGA-AAAA-CCT-TA-CCT-A-CC
CTTGA-CATG-TCTGG-AATCCTGAAGAGA---TTTGGGAgtgctcg-------------
------------------------------------------------------------
------------------------------------------------------------
------------------------------------------------------------
------------------------------------------------------------
------------------------------------------------------------
------------------------------------------------------------
---------------caagagaaCCGGA-A-CA-CA-GGTGC-TGCATG-G-C-T-GTCG
T-CAGCTCGTGT-CG-TGAGATGT-TGGG-TTAAGTCCCGCAACG---AGC--GC--AAC
-CC-TTG-T-C-A-TT-AGTTGCT-AC--ga-----aag---GG-CACT-CTAATG--AG
ACTGC-CGGTGACAA-ACCG-G--AG-G---A--A--GGTGG-GGA-TGACGT-CAAG-T
CCTCATG-G--CCCT-TATGG-GT-AGGGCTTCACAC-GT----CATACA-ATGG-T--C
GGG-ACAGAGGG--TC-GC-CAACC-CGCGAGG-GGGAGC-CAAT------CCC--AGAA
ACCCG-AT-CGTAGTCCGG-ATCGCAGTC-TGCAAC-TCGACT-GC-GTG-AAGTCG-GA
ATC-GCTAG-TAATCGC-GGA-T-CA-GC-ATGT-CGCG-GTGAA-T-ACGT-T-C-C-C
--G-GGT-CTT-GT-A-C-ACA--CCGC-CCGTC-ACA-C-CAT-GG-GAGTG-GGT-TT
TAC-C-A--G--AAG-T-A-GTTagcctaaccg---------------------------
-------------caaggggggcG----A-T-T-ACCA-C-GG-T-AG-GATT-C-AT-G
-A-C-TGG-GGT-G-AA-G-TC-G-TA-A-C-AA-GG-TAG--C-C-G-TA-TC------
-GGA------A------GG-TG-C-GGC--T-----------------------------
------------------------------------------------------------
-----
>S000414453
---------------------------------------------------------tA-
C-A--ATGGAGA-GTT-T----GAT--C--CTG-G-C-TCA-GGATN-A--AC-GCT--A
G----C--T-A--C-A-GG---C-T-TAACACAT-G-C---AA-G-TC--GA-GGGgaaa
cggcattgagtgct-----------------------------------tgcactctttg
gacgtcgACC--GGC-GCACGG-G-TGA-GT-A-A-CGCGTATCCAACCTT--C-CCATT
-ACTG-TGG-GATA-AC-C--TGCC---G-A-AAGGCN-G-ACTAAT-A-TCGC--A-TA
GT--c-TTCG-aTGAC---G-GCAT-C---AGA-TtTGAA--gTAAA-GAtt--------
-------------------------------taTCGGTAATGGATGGGGATGCGT-CTGA
-TTAGCTTGTTGGCG-GGGTAACG-GCCCAC-CAAGGCG-------ACG-ATCAGTAG--
G-GGTTCTGAGAGG--AAGGTC-CC-CCA----C-ATTGGA-AC-TGAGACAC-G----G
T-C-----CNAA-CTCC-TACG-GGAGGC------A-GCAGTGA-GGAATA-TTGGTCAA
TGGGC-GAG-AGCCTNAACCAGCC-AAGTA-GC-GTGCAGGAT-G--A---CG-GCCcTN
T-G-G--GT-TGT-AAA-CTN-C-N-T--TT-G-T-A-TGG-GG-ATAaagtcagtcac-
-------gtgtnattgttTGCAGGTACC-A-T-AC-GAATA-AG-GACC-GGCTAAT-TC
CGTGC-CAGC-AGCC-GC-GGTA-ATAC-GG-AA-GGTC-CNG-GCGT-TAT-C-CG-GA
TT-TATTGG-GTTTAAA-GGGA-GC-GT-AGGC-CG-G-AG-ATT-A-AGT-G-TGTTGT
G-AAAT--G-T-AG---A-C-GCTC-AACG-TCT-GACT-TG-CAGC-G-C-ATACT-GG
-TT-T-CCT-TGAGTA-CGCNCAACGT-T-GG-CGG-AAT-T-C-G-TCGT-GTAG-C-G
G-TG-A-AATG-CTTAGA-TATGA-C-G-AA-----------GA-ACTCCG-A-TT-GCG
A-AG-GC-AG-CT-G-ACG--G--GAGCG-C------AACTG-AC---GCT-T-AAGCTC
G-AAGGT-G-CGG-GTATC-A-AACAGG-AT-TA-GAT-AC-CCTG-GTA---GTC-C-G
C-AC-A-GTNAACG-ATGG-ATGCCCGCTGTTGGTAcc--------------tggTATCA
GC-GG-CT-A-A-GCGA-AA-GCATTAA-GC-ATCCC-ACC-T--G-GGG-----AG-TA
CGCCG-GCAACGGTGA-AACT-CAAA-GGAAT-TG-A-C-GG-GGGC-CCGCAC-AA-GC
GGAGGA-ACAT-GTGGT-TTAATT-C-GATGNTACGCGA-GGAA-CCT-TA-CCC-G-GG
CTTGA-ATTG-CAGAGgAAGGATTTAGAGA---TAATGACgcctt---------------
------------------------------------------------------------
------------------------------------------------------------
------------------------------------------------------------
------------------------------------------------------------
------------------------------------------------------------
------------------------------------------------------------
-----------------cggggtCTCTG---TG-AA-GGTGC-TGCATG-G-T-T-GTCG
T-CAGCTCGTGC-CG-TGAGGTGT-CGGC-TTAAGTGCCATAACG---AGC--GC--AAC
-CC-CTC-T-C-T-TC-AGTTGCC-ATCAggtg--atgcTG-GG-CACT-CTGGAG--AC
ACTGC-CACC-GTAA-GGTGtG--AG-G---A--A--GGTGG-GGA-TGACGT-CAAA-T
CAGCACG-G--CCCT-TACGT-CC-GGGGCTACACAC-GT----GTTACA-ATGG-C--C
GGT-ACAGAGGG--AC-GG-TGTAA-TGCAAAT-TGCATC-CAAT------CT---TGAA
AGCCG-GT-CCCAGTTCGG-ACTGGGGTC-TGCAAC-CCGACC-CC-ACG-AAGCTG-GA
TTC-GCTAG-TAATCGC-GCA-T-CA-GCcATGG-CGCG-GTGAA-T-ACGT-T-C-C-C
--G-GGC-CTT-GT-A-C-ACA--CCGC-CCGTC-AAG-C-CAT-GA-AAGCC-GGG-GG
TGC-C-T--G--AAG-T-C-CGTgaccg--------------------------------
-----------------caaggaT----C-G-G-CCTA-G-GG-C-AA-AACT-G-GT-G
-A-T--------------------------------------------------------
------------------------------------------------------------
------------------------------------------------------------
-----
>S000546840
------------------------------------------------------------
-------------------------------------------GATG-A--AC-GCT--A
G----C--T-A--C-A-GG---C-T-TAACACAT-G-C---AA-G-TN--GA-GGGgaaa
cggcattgagtgct-----------------------------------tgcactctttg
gacgtcgACC--GGC-GCACGG-G-TGA-GT-A-A-CGCGTATCCAACCTT--C-CCATT
-ACTG-TGG-GATA-AC-C--TGCC---G-A-AAGGCA-G-ACTAAT-A-CCGC--A-TA
GT--c-TTCG-aTGAC---G-GCAT-C---AGA-TtTGAA--gTAAA-GAtt--------
-------------------------------taTCGGTAATGGATGGGGATGCGT-CTGA
-TTAGCTTGTTGGCG-GGGTAACG-GCCCAC-CAAGGCA-------ACG-ATCAGTAG--
G-GGTTCTGAGAGG--AAGGTC-CC-CCA----C-ATTGGA-AC-TGAGACAC-G----G
T-C-----CAAA-CTCC-TACG-GGAGGC------A-GCAGTGA-GGAATA-TTGGTCAA
TGGAC-GGA-AGTCTGAACCAGCC-AAGTA-GC-GTGCAGGAT-G--A---CG-GCCcTA
T-G-G--GT-TGT-AAA-CTG-C-T-T--TT-G-T-A-TGG-GG-ATAaagttagggac-
-------gtgtccctattTGCAGGTACC-A-T-AC-GAATA-AG-GACC-GGCTAAT-TC
CGTGC-CAGC-AGCC-GC-GGTA-ATAC-GG-AA-GGTC-CAG-GCGT-TAT-C-CG-GA
TT-TATTGG-GTTTAAA-GGGA-GC-GT-AGGC-TG-G-AG-ATT-A-AGT-G-TGTTGT
G-AAAT--G-T-AG---A-C-GCTC-AACG-TCT-GAAT-TG-CAGC-G-C-ATACT-GG
-TT-T-CCT-TGAGTA-CGCACAACGT-T-GG-CGG-AAT-T-C-G-TCGT-GTAG-C-G
G-TG-A-AATG-CTTAGA-TATGA-C-G-AA-----------GA-ACTCCG-A-TT-GCG
A-AG-GC-AG-CT-G-ACG--G--GAGCG-C------AACTG-AC---GCT-T-AAGCTC
G-AAGGT-G-CGG-GTATC-A-AACAGG-AT-TA-GAT-AC-CCTG-GTA---GTC-C-G
C-AC-A-GTAAACG-ATGG-ATGCCCGCTGTTGGTAcc--------------tggTATCA
GC-GG-CT-A-A-GCGA-AA-GCATTAA-GC-ATCCC-ACC-T--G-GGG-----AG-TA
CGCCG-GCAACGGTGA-AACT-CAAA-GGAAT-TG-A-C-GG-GGGC-CCGCAC-AA-GC
GGAGGA-ACAT-GTGGT-TTAATT-C-GATGATACGCGA-GGAA-CCT-TA-CCC-G-GG
CTTGA-ATTG-CAGAGgAAGGATTTAGAGA---TAATGACgccctt--------------
------------------------------------------------------------
------------------------------------------------------------
------------------------------------------------------------
------------------------------------------------------------
------------------------------------------------------------
------------------------------------------------------------
-----------------cggggtCTCTG---TG-AA-GGTGC-TGCATG-G-T-T-GTCG
T-CAGCTCGTGC-CG-TGAGGTGT-CGGC-TTAAGTGCCATAACG---AGC--GC--AAC
-CC-CTC-T-C-T-TC-AGTTGCC-ATCAggtt--aagcTG-GG-CACT-CTGGAG--AC
ACTGC-CACC-GTAA-GGTGtG--AG-G---A--A--GGTGG-GGA-TGACGT-CAAA-T
CAGCACG-G--CCCT-TACGT-CC-GGGGCTACACAC-GT----GTTACA-ATGG-C--C
GGT-ACAGAGGG--AC-GG-TGTAA-TGCAAAT-TGCATC-CAAT------CT---TGAA
AGCCG-GT-CCCAGTTCGG-ACTGGGGTC-TGCAAC-CCGACC-CC-ACG-AAGCTG-GA
TTC-GCTAG-TAATCGC-GCA-T-CA-GCcATGG-CGCG-GTGAA-T-ACGT-T-C-C-C
--G-GGC-CTT-GT-A-C-ACA--CCGC-CCGTC-AAG-C-CAT-GA-AAGCC-GGG-GG
TGC-C-T--G--AAG-T-C-CGTgaccg--------------------------------
-----------------caaggaT----C-G-G-CCTA-G-GG-C-AA-AACT-G-GT-G
-A-T-TGG-GGC-T-AA-G-TC-G-TA-A-C-AA-GG-TAG--C-C-G-TA-CC------
-GGA------A------GG-TG-C-GGC--TG---GAACAC-CT-CC-TTTct-------
------------------------------------------------------------
-----
>S002034908
------------------------------------------------------------
------------------------------------------------------------
-------------C-AcGG---G-C-TTACACAT-G-C---AA-G-TC--GA-GGGgaaa
cggcattgagtgct-----------------------------------tgcactctttg
gacgtcgACC--GGC-GCACGG-G-TGA-GT-A-A-CGCGTATCCAACCTT--C-CCATT
-ACTG-TGG-GATA-AC-C--TGCC---G-A-AAGGCA-G-ACTAAT-A-CCGC--A-TA
GT--c-TTCG-aTGAC---G-GCAT-C---AGA-TtTGAA--gTAAA-GAtt--------
-------------------------------taTCGGTAATGGATGGGGATGCGT-CTGA
-TTAGCTTGTTGGCG-GGGTAACG-GCCCAC-CAAGGCT-------ACG-ATCAGTAG--
G-GGTTCTGAGAGG--AAGGTC-CC-CCA----C-ATTGGA-AC-TGAGACAC-G----G
T-C-----CAAA-CTCC-TACG-GGAGGC------A-GCAGTGA-GGAATA-TTGGTCAA
TGGAC-GGA-AGTCTGAACCAGCC-AAGTA-GC-GTGCAGGAT-G--A---CG-GCCcTA
T-G-G--GT-TGT-AAA-CTG-C-T-T--TT-G-T-A-TGG-GG-ATAaagttagggac-
-------gtgtccctattTGCAGGTACC-A-T-AC-GAATA-AG-GACC-GGCTAAT-TC
CGTGC-CAGC-AGCC-GC-GGTA-ATAC-GG-AA-GGTC-CAG-GCGT-TAT-C-CG-GA
TT-TA-TGG-GTTTAAA-GGGA-GC-GT-AGGC-TG-G-AG-ATT-A-AGT-G-TGTTGT
G-AAAT--G-T-AG---A-C-GCTC-AACG-TCT-GAAT-TG-CAGC-G-C-ATACT-GG
-TT-T-CCT-TGAGTA-CGCACAACGT-T-GG-CGG-AAT-T-C-G-TCGT-GTAG-C-G
G-TG-A-AATG-CTTAGA-TATGA-C-G-AA-----------GA-ACTCCG-A-TT-GCG
A-AG-GC-AG-CT-G-ACG--G--GAGCG-C------AACTG-AC---GCT-T-AAGCTC
G-AAGGT-G-CGG-GTATC-A-AACAGG-AT-TA-GAT-AC-CCTG-GTA---GTC-C-G
C-AC-A-GTAAACG-ATGG-ATGCCCGCTGTTGGTAcc--------------tggTATCA
GC-GG-CT-A-A-GCGA-AA-GCATTAA-GC-ATCCC-ACC-T--G-GGG-----AG-TA
CGCCG-GCAACGGTGA-AACT-CAAA-GGAAT-TG-A-C-GG-GGGC-CCGCAC-AA-GC
GGAGGA-ACAT-GTGGT-TTAATT-C-GATGATACGCGA-GGAA-CCT-TA-CCC-G-GG
CTTGA-ATTGc-AGAGgAAGGATTTAGAGA---TAATGACgccctt--------------
------------------------------------------------------------
------------------------------------------------------------
------------------------------------------------------------
------------------------------------------------------------
------------------------------------------------------------
------------------------------------------------------------
-----------------cggggcCTCT--G-TG-AA-GGTGC-TGCATG-G-T-T-GTCG
T-CAGCTCGTGC-CG-TGAGGTGT-CGGC-TTAAGTGCCATAACG---AGC--GC--AAC
-CC-CTC-T-C-T-TC-AGTTGCC-ATCAggta--gtgcTG-GG-CACT-CTGGAG--AC
ACTGC-CACC-GTAA-GGTGtG--AG-G---A--A--GGTGG-GGA-TGACGT-CAAA-T
CAGCACG-G--CCCT-TACGT-CC-GGGGCTACACAC-GT----GTTACA-ATGG-C--C
GGT-ACAGAGGG--AC-GG-TGTAA-TGCAAAT-TGCATC-CAAT------CT---TGAA
AGCCG-GT-CCCAGTTCGG-ACTGGGGTC-TGCAAC-CCGACC-CC-ACG-AAGCTG-GA
TTC-GCTAG-TAATCGC-GCA-T-CA-GCcATGG-CGCG-GTGAA-T-ACGT-T-C-C-C
--G-GGC-CTT-GT-A-C-ACA--CCGC-CCGTC-AAG-C-CAT-GA-AAGCC-GGG-GG
TGC-C-T--G--AAG-T-C-CGTgacc---------------------------------
------------------gcaagG----A-T-G-CC------------------------
------------------------------------------------------------
------------------------------------------------------------
------------------------------------------------------------
-----
>S002034909
------------------------------------------------------------
------------------------------------------------------------
------------------------------------------------------------
------------------------------------------------------------
-----------------------------------------ATCCAACCTT--C-CCATT
-ACTG-TGG-GATA-AC-C--TGCC---G-A-AAGGCA-G-ACTAAT-A-CCGC--A-TG
GT--c-TTCG-aTGAC---G-GCAT-C---AGA-TtTGAA--gTAAA-GAtt--------
-------------------------------taTCGGTAATGGATGGGGATGCGT-CTGA
-TTAGCTTGTTGGCG-GGGTAACG-GCCCAC-CAAGGCG-------ACG-ATCAGTAG--
G-GGTTCTGAGAGG--AAGGTC-CC-CCA----C-ATTGGA-AC-TGAGACAC-G----G
T-C-----CAAA-CTCC-TACG-GGAGGC------A-GCAGTGA-GGAATA-TTGGTCAA
TGGAC-GTA-AGTCTGAACCAGCC-AAGTA-GC-GTGCAGGAT-G--A---CG-GCCcTA
T-G-G--GT-TGT-AAA-CTG-C-T-T--TT-G-T-A-TGG----GGAtaaagtcagtc-
-------acgtgtgatgtTG-CAGTA-C-A-T-AC-GAT---AG-GA-C-GGCTAA--TC
CGTGC-CAGC-AGCC-GC-GGTA-ATAC-GG-AA-GGTC-CAG-GCGT-A---T-CG-GA
TT-TATTGG-GTTTAAA-GGGA-GC-GT-AGGC--G-G-AG-ATT-A-AGT-G-TGTTGT
G-AAAT--G-T-AG---A-C-GCTC-AACG-TCT-GACT-TG-CAGC-G-C-ATACT-GG
-TT-T-CCT-TGAGTA-CGCACAACGT-T-GG-CGG-AAT-T-C-G-TCGT-GTAG-C-G
G-TG-A-AATG-CTTAGA-TATGA-C-G-AA-----------GA-ACTCCG-A-TT-GCG
A-AG-GC-AG-CT-G-ACG--G--GAGCG-C------AACTG-AC---GCT-T-AAGCTC
G-AAGGT-G-CGG-GTATC-A-AACAGG-AT-TA-GAT-AC-CCTG-GTA---GTC-C-G
C-AC-A-GTAAACG-ATGG-ATGCCCGCTGTTGGTAcc--------------tggTATCA
GC-GG-CT-A-A-GCGA-AA-GCATTAA-GC-ATCCC-ACC-T--G-GGG-----AG-TA
CGCCG-GCAACGGTGA-AACT-CAAA-GGAAT-TG-A-C-GG-GGGC-CCGCAC-AA-GC
GGAGGA-ACAT-GTGGT-TTAATT-C-GATGATACGCGA-GGAA-CCT-TA-CCC-G-GG
CTTGA-ATTG-CAGAGgAAGTATTTAGAGA---TAATGACgccctt--------------
------------------------------------------------------------
------------------------------------------------------------
------------------------------------------------------------
------------------------------------------------------------
------------------------------------------------------------
------------------------------------------------------------
-----------------cggggtCTCTG---TG-AA-GGTGC-TGCATG-G-T-T-GTCG
T-CAGCTCGTGC-CG-TGAGGTGT-CGGC-TTAAGTGCCATAACG---AGC--GC--AAC
-CC-CTC-T-C-T-TC-AGTTGCC-ATCAggtg--atgcTG-GG-CACT-CTGGAG--AC
ACTGC-CACC-GTAA-GGTGtG--AG-G---A--A--GGTGG-GGA-TGACGT-CAAA-T
CAGCACG-G--CCCT-TACGT-CC-GGGGCTACACAC-GT----GTTACA-ATGG-C--C
GGT-ACAGAGGG--AC-GG-TGTAA-TGCAAAT-TGCATC-CAAT------CT---TGAA
AGCCG-GT-CCCAGTTCGG-ACTGGGGTC-TGCAAC-CCGACC-CC-ACG-AAGCTG-GA
TTC-GCTAG-TAATCGC-GCA-T-CA-GCcATGG-CGCG-GTGAA-T-ACGT-T-C-C-C
--G-GGC-CTT-GT-A-C-ACA--CCGC-CCGTC-AAG-C-CAT-GAaAAGCC-------
------------------------------------------------------------
------------------------------------------------------------
------------------------------------------------------------
------------------------------------------------------------
------------------------------------------------------------
-----
>S002221364
---------------------------------------------------------tA-
C-A--ATGGAGA-GTT-T----GAT--C--CTG-G-C-TCA-GGATG-A--AC-GCT--A
G----C--T-A--C-A-GG---C-T-TAACACAT-G-C---AA-G-TC--GA-GGGgaaa
cggcattgagtgct-----------------------------------tgcactctttg
gacgtcgACC--GGC-GCACGG-G-TGA-GT-A-A-CGCGTATCCAACCTT--C-CCATT
-ACTG-TGG-GATA-AC-C--TGCC---G-A-AAGGCA-G-ACTAAT-A-CCGC--A-TA
GT--c-TTCG-aTGAC---G-GCAT-C---AGA-TtTGAA--gTAAA-GAtt--------
-------------------------------taTCGGTAATGGATGGGGATGCGT-CTGA
-TTAGCTTGTTGGCG-GGGTAACG-GCCCAC-CAAGGCA-------ACG-ATCAGTAG--
G-GGTTCTGAGAGG--AAGGTC-CC-CCA----C-ATTGGA-AC-TGAGACAC-G----G
T-C-----CAAA-CTCC-TACG-GGAGGC------A-GCAGTGA-GGAATA-TTGGTCAA
TGGAC-GGA-AGTCTGAACCAGCC-AAGTA-GC-GTGCAGGAT-G--A---CG-GCCcTA
T-G-G--GT-TGT-AAA-CTG-C-T-T--TT-G-T-A-TGG-GG-ATAaagttagggac-
-------gtgtccctattTGCAGGTACC-A-T-AC-GAATA-AG-GACC-GGCTAAT-TC
CGTGC-CAGC-AGCC-GC-GGTA-ATAC-GG-AA-GGTC-CAG-GCGT-TAT-C-CG-GA
TT-TATTGG-GTTTAAA-GGGA-GC-GT-AGGC-TG-G-AG-ATT-A-AGT-G-TGTTGT
G-AAAT--G-T-AG---A-C-GCTC-AACG-TCT-GAAT-TG-CAGC-G-C-ATACT-GG
-TT-T-CCT-TGAGTA-CGCACAACGT-T-GG-CGG-AAT-T-C-G-TCGT-GTAG-C-G
G-TG-A-AATG-CTTAGA-TATGA-C-G-AA-----------GA-ACTCCG-A-TT-GCG
A-AG-GC-AG-CT-G-ACG--G--GAGCG-C------AACTG-AC---GCT-T-AAGCTC
G-AAGGT-G-CGG-GTATC-A-AACAGG-AT-TA-GAT-AC-CCTG-GTA---GTC-C-G
C-AC-A-GTAAACG-ATGG-ATGCCCGCTGTTGGTAcc--------------tggTATCA
GC-GG-CT-A-A-GCGA-AA-GCATTAA-GC-ATCCC-ACC-T--G-GGG-----AG-TA
CGCCG-GCAACGGTGA-AACT-CAAA-GGAAT-TG-A-C-GG-GGGC-CCGCAC-AA-GC
GGAGGA-ACAT-GTGGT-TTAATT-C-GATGATACGCGA-GGAA-CCT-TA-CCC-G-GG
CTTGA-ATTG-CAGAGgAAGGATTTAGAGA---TAATGACgccctt--------------
------------------------------------------------------------
------------------------------------------------------------
------------------------------------------------------------
------------------------------------------------------------
------------------------------------------------------------
------------------------------------------------------------
-----------------cggggtCTCTG---TG-AA-GGTGC-TGCATG-G-T-T-GTCG
T-CAGCTCGTGC-CG-TGAGGTGT-CGGC-TTAAGTGCCATAACG---AGC--GC--AAC
-CC-CTC-T-C-T-TC-AGTTGCC-ATCAggtt--aagcTG-GG-CACT-CTGGAG--AC
ACTGC-CACC-GTAA-GGTGtG--AG-G---A--A--GGTGG-GGA-TGACGT-CAAA-T
CAGCACG-G--CCCT-TACGT-CC-GGGGCTACACAC-GT----GTTACA-ATGG-C--C
GGT-ACAGAGGG--AC-GG-TGTAA-TGCAAAT-TGCATC-CAAT------CT---TGAA
AGCCG-GT-CCCAGTTCGG-ACTGGGGTC-TGCAAC-CCGACC-CC-ACG-AAGCTG-GA
TTC-GCTAG-TAATCGC-GCA-T-CA-GCcATGG-CGCG-GTGAA-T-ACGT-T-C-C-C
--G-GGC-CTT-GT-A-C-ACA--CCGC-CCGTC-AAG-C-CAT-GA-AAGCC-GGG-GG
TGC-C-T--G--AAG-T-C-CGTgaccg--------------------------------
-----------------caaggaT----C-G-G-CCTA-G-GG-C-AA-AACT-G-GT-G
-A-T-TGG-G--------------------------------------------------
------------------------------------------------------------
------------------------------------------------------------
-----
>S002449756
------------------------------------------------------------
------------------------T--C--CTG-G-C-TCA-GGATG-A--AC-GCT--A
G----C--T-A--C-A-GG---C-T-TAACACAT-G-C---AA-G-TC--GA-GGGgaaa
cggcatttagtgct-----------------------------------tgcactgaatg
gacgtcgACC--GGC-GCACGG-G-TGA-GT-A-A-CGCGTATCCAACCTT--C-CCATT
-ACTG-TGG-GATA-AC-C--TGCC---G-A-AAGGCA-G-ACTAAT-A-CCGC--A-TN
GT--c-TTCG-aTGAC---G-GCAT-C---AGA-TtTGAA--gTAAA-GAtt--------
-------------------------------taTCGGTAATGGATGGGGATGCGT-CTGA
-TTAGCTTGTTGGCG-GGGTAACG-GCCCAC-CAAGGCA-------ACG-ATCAGTAG--
G-GGTTCTGAGAGG--AAGGTC-CC-CCA----C-ATTGGA-AC-TGAGACAC-G----G
T-C-----CAAA-CTCC-TACG-GGAGGC------A-GCAGTGA-GGAATA-TTGGTCAA
TGGGC-GCG-AGCCTGAACCAGCC-AAGTA-GC-GTGCAGGAT-G--A---CG-GCCcTA
T-G-G--GT-TGT-AAA-CTG-C-T-T--TT-G-T-A-TGG-GG-ATAaagtcaatcac-
-------gtgtgattgttTGCAGGTACC-A-T-AC-GAATA-AG-GACC-GGCTAAT-TC
CGTGC-CAGC-AGCC-GC-GGTA-ATAC-GG-AA-GGTC-CGG-GCGT-TAT-C-CG-GA
TT-TATTGG-GTTTAAA-GGGA-GC-GT-AGGC-CG-G-AG-ATT-A-AGT-G-TGTTGT
G-AAAT--G-T-AG---A-C-GCTC-AACG-TCT-GACT-TG-CAGC-G-C-ATACT-GG
-TT-T-CCT-TGAGTA-CGCACAACGT-T-GG-CGG-AAT-T-C-G-TCGT-GTAG-C-G
G-TG-A-AATG-CTTAGA-TATGA-C-G-AA-----------GA-ACTCCG-A-TT-GCG
A-AG-GC-AG-CT-G-ACG--G--GAGCG-C------AACTG-AC---GCT-T-AAGCTC
G-AAGGT-G-CGG-GTATC-G-AACAGG-AT-TA-GAT-AC-CCTG-GTA---GTC-C-G
C-AC-A-GTAAACG-ATGG-ATGCCCGCTGTTGGTAcc--------------tggTATCA
GC-GG-CT-A-A-GCGA-AA-GCATTAA-GC-ATCCC-ACC-T--G-GGG-----AG-TA
CGCCG-GCAACGGTGA-AACT-CAAA-GGAAT-TG-A-C-GG-GGGC-CCGCAC-AA-GC
GGAGGA-ACAT-GTGGT-TTAATT-C-GATGATACGCGA-GGAA-CCT-TA-CCC-G-GG
CTTGA-ATTGc-AGAGgAAGGATTTAGAGA---TAATGACgccctt--------------
------------------------------------------------------------
------------------------------------------------------------
------------------------------------------------------------
------------------------------------------------------------
------------------------------------------------------------
------------------------------------------------------------
-----------------cggggcCTCT--G-TG-AA-GGTGC-TGCATG-G-T-T-GTCG
T-CAGCTCGTGC-CG-TGAGGTGT-CGGC-TTAAGTGCCATAACG---AGC--GC--AAC
-CC-CTC-T-C-T-TC-AGTTGCC-ATCAggta--aagcTG-GG-CACT-CTGGAG--AC
ACTGC-CACC-GTAA-GGTGtG--AG-G---A--A--GGTGG-GGA-TGACGT-CAAA-T
CAGCACG-G--CCCT-TACGT-CC-GGGGCTACACAC-GT----GTTACA-ATGG-C--C
GGT-ACAGAGGG--AT-GG-TGTAA-TGNAAAT-TGCATC-AAAT------CT---TGAA
AGCCG-GT-CCCAGTTCGG-ACTGGGGTC-TGCAAC-CCGACC-CC-ACG-AAGCTG-GA
TTC-GCTAG-TAATCGC-GCA-T-CA-GCcATGG-CGCG-GTGAA-T-ACGT-T-C-C-C
--G-GGC-CTT-GT-A-C-ACA--CCGC-CCGTC-AAG-C-CAT-GA-AAGCC-GGG-GG
TGC-C-T--G--AAG-T-C-CGTgaccg--------------------------------
-----------------caaggaT----C-G-G-CCTA-G-GG-C-AA-AACT-G-GT-G
-A-T-TGG-GGC-T-AA-G-TC-G-TA-A-C-AA-GT-----------------------
------------------------------------------------------------
------------------------------------------------------------
-----
>S002963259
------------------------------------------------------------
------------------------------------------------------------
----------------------------------------------TC--GA-GGGgaac
ggcattgagtgct------------------------------------tgcactctttg
gaygtcgACC--GGC-GCACGG-G-TGA-GT-A-A-CGCGTATCCAACTTT--C-CCATT
-ACTG-TGG-GATA-AC-C--TGCC---G-A-AAGGCA-G-ACTAAT-A-CCGC--A-TR
GT--c-TTCG-aTGAC---G-GCAT-C---AGA-TtTGAA--gTAAA-GAtt--------
-------------------------------taTCGGTAATGGATGGGGATGCGT-CTGA
-TTAGCTTGTTGGCG-GGGTAACG-GCCCAC-CAAGGCG-------ACG-ATCAGTAG--
G-GGTTCTGAGAGG--AAGGTC-CC-CCA----C-ATTGGA-AC-TGAGACAC-G----G
T-C-----CAAA-CTCC-TACG-GGAGGC------A-GCAGTGA-GGAATA-TTGGTCAA
TGGGC-GAG-AGCCTGAACCAGCC-AAGTA-GC-GTGCAGGAT-G--A---CG-GCCcTA
T-G-G--GT-TGT-AAA-CTG-C-T-T--TT-G-T-A-TGG-GG-ATAaagtcagtcac-
-------gtgtgattgttTGCAGGTACC-A-T-AC-GAATA-AG-GACC-GGCTAAT-TC
CGTGC-CAGC-AGCC-GC-GGTA-ATAC-GG-AA-GGTC-CAG-GCGT-TAT-C-CG-GA
TT-TATTGG-GTTTAAA-GGGA-GC-GT-AGGC-CG-G-AG-ATT-A-AGT-G-TGTTGT
G-AAAT--G-T-AG---A-C-GCTC-AACG-TCT-GACT-TG-CAGC-G-C-ATACT-GG
-TT-T-CCT-TGAGTA-CGCACAACGT-T-GG-CGG-AAT-T-C-G-TCGT-GTAG-C-G
G-TG-A-AATG-CTTAGA-TATGA-C-G-AA-----------GA-ACTCCG-A-TT-GCG
A-AG-GC-AG-CT-G-ACG--G--GAGCG-C------AACTG-AC---GCT-T-AAGCTC
G-AAGGT-G-CGG-GTATC-A-AACAGG-AT-TA-GAT-AC-CCTG-GTA---GTC-C-G
C-AC-A-GTAAACG-ATGG-ATGCCCGCTGTTGGTAcc--------------tggTATCA
GC-GG-CT-A-A-GCGA-AA-GCATTAA-GC-ATCCC-ACC-T--G-GGG-----AG-TA
CGCCG-GCAACGGTGA-AACT-CAAA-GGAAT-TG-A-C-GG-GGGC-CCGCAC-AA-GC
GGAGGA-ACAT-GTGGT-TTAATT-C-GATGATACGCGA-GGAA-CCT-TA-CCC-G-GG
CTTGA-ATTG-CAGAGgAAGGATTTAGAGA---TAATGACgccctt--------------
------------------------------------------------------------
------------------------------------------------------------
------------------------------------------------------------
------------------------------------------------------------
------------------------------------------------------------
------------------------------------------------------------
-----------------cggggtCTCTG---TG-AA-GGTGC-TGCATG-G-T-T-GTCG
T-CAGCTCGTGC-CG-TGAGGTGT-CGGC-TTAAGTGCCATAACG---AGC--GC--AAC
-CC-CTC-T-C-T-TC-AGTTGCC-ATCAggta--atgcTG-GG-CACT-CTGGAG--AC
ACTGC-CACC-GTAA-GGTGtG--AG-G---A--A--GGTGG-GGA-TGACGT-CAAA-T
CAGCACG-G--CCCT-TACGT-CC-GGGGCTACACAC-GT----GTTACA-ATGG-C--C
GGT-ACAGAGGG--AC-GG-TGTAA-TGCAAAT-TGCATC-CAAT------CT---TGAA
AGCCG-GT-CCCAGTTCGG-ACTGGGGTC-TGCAAC-CCGACC-CC-ACG-AAGCTG-GA
TTC-GCTAG-TAATCGC-GCA-T-CA-GCcATGG-CGCG-GTGAA-T-ACGT-T-C-C-C
--G-GGC-CTT-GT-A-C-MCA--CCGC-CCGTC-AAG-C-CAT-GA-AAGCC-GGG-GG
TGC-C-------------------------------------------------------
------------------------------------------------------------
------------------------------------------------------------
------------------------------------------------------------
------------------------------------------------------------
-----
>S002963309
------------------------------------------------------------
--------------------------------G-G-C-TCA-GGATG-A--AC-GCT--A
G----C--T-A--C-A-GG---C-T-TAACACAT-G-C---AA-G-TC--GA-GGGgaaa
cggcattgagtgct-----------------------------------tgcactctttg
gacgtcgACC--GGC-GCACGG-G-TGA-GT-A-A-CGCGTATCCAACCTT--C-CCATT
-ACTG-TGG-GATA-AC-C--TGCC---G-A-AAGGCA-G-ACTAAT-A-CCGC--A-TA
GT--c-TTCG-aTGAC---G-GCAT-C---AGA-TtTGAA--gTAAA-GAtt--------
-------------------------------taTCGGTAATGGATGGGGATGCGT-CTGA
-TTAGCTTGTTGGCG-GGGTAACG-GCCCAC-CAAGGCG-------ACG-ATCAGTAG--
G-GGTTCTGAGAGG--AAGGTC-CC-CCA----C-ATTGGA-AC-TGAGACAC-G----G
T-C-----CAAA-CTCC-TACG-GGAGGC------A-GCAGTGA-GGAATA-TTGGTCAA
TGGAC-GGA-AGTCTGAACCAGCC-AAGTA-GC-GTGCAGGAT-G--A---CG-GCCcTA
T-G-G--GT-TGT-AAA-CTG-C-T-T--TT-G-T-A-TGG-GG-ATAaagttagggac-
-------gtgtccctattTGCAGGTACC-A-T-AC-GAATA-AG-GACC-GGCTAAT-TC
CGTGC-CAGC-AGCC-GC-GGTA-ATAC-GG-AA-GGTC-CAG-GCGT-TAT-C-CG-GA
TT-TATTGG-GTTTAAA-GGGA-GC-GT-AGGC-TG-G-AG-ATT-A-AGT-G-TGTTGT
G-AAAT--G-T-AG---A-C-GCTC-AACG-TCT-GAAT-TG-CAGC-G-C-ATACT-GG
-TT-T-CCT-TGAGTA-CGCACAACGT-T-GG-CGG-AAT-T-C-G-TCGT-GTAG-C-G
G-TG-A-AATG-CTTAGA-TATGA-C-G-AA-----------GA-ACTCCG-A-TT-GCG
A-AG-GC-AG-CT-G-ACG--G--GAGCG-C------AACTG-AC---GCT-T-AAGCTC
G-AAGGT-G-CGG-GTATC-A-AACAGG-AT-TA-GAT-AC-CCTG-GTA---GTC-C-G
C-AC-A-GTAAACG-ATGG-ATGCCCGCTGTTGGTAcc--------------tggTATCA
GC-GG-CT-A-A-GCGA-AA-GCATTAA-GC-ATCCC-ACC-T--G-GGG-----AG-TA
CGCCG-GCAACGGTGA-AACT-CAAA-GGAAT-TG-A-C-GG-GGGC-CCGCAC-AA-GC
GGAGGA-ACAT-GTGGT-TTAATT-C-GATGATACGCGA-GGAA-CCT-TA-CCC-G-GG
CTTGA-ATTG-CAGAGgAAGGATTTAGAGA---TAATGACgccctt--------------
------------------------------------------------------------
------------------------------------------------------------
------------------------------------------------------------
------------------------------------------------------------
------------------------------------------------------------
------------------------------------------------------------
-----------------cggggyCTCTG---TG-AA-GGTGC-TGCATG-G-T-T-GTCG
T-CAGCTCGTGC-CG-TGAGGTGT-CGGC-TTAAGTGCCATAACG---AGC--GC--AAC
-CC-CTC-T-C-T-TC-AGTTGCC-ATCAggtw--aagcTG-GG-CACT-CTGGAG--AC
ACTGC-CACC-GTAA-GGTGtG--AG-G---A--A--GGTGG-GGA-TGACGT-CAAA-T
CAGCACG-G--CCCT-TACGT-CC-GGGGCTACACAC-GT----GTTACA-ATGG-C--C
GGT-ACAGAGGG--AC-GG-TGTAA-TGCAAAT-TGCATC-CAAT------CT---TGAA
AGCCG-GT-CCCAGTTCGG-ACTGGGGTC-TGCAAC-CCGACC-CC-ACG-AAGCTG-GA
TTC-GCTAG-TAATCGC-GCA-T-CA-GCcATGG-CGCG-GTGAA-T-ACGT-T-C-C-C
--G-GGC-CTT-GT-A-C-ACA--CCGC-CCGTC-AAG-C-CAT-GA-AAGCC-GGG-GG
TGC-C-T--G--WAG-------Tccgt---------------------------------
-------------------gaccG-----------CAA-G-GA-T-CG------------
------------------------------------------------------------
------------------------------------------------------------
------------------------------------------------------------
-----
>S002963323
------------------------------------------------------------
--------------------------------G-G-C-TCA-GGATG-A--AC-GCT--A
G----C--T-A--C-A-GG---C-T-TAACACAT-G-C---AA-G-TC--GA-GGGgaaa
cggcattgagtgct-----------------------------------tgcactctttg
gacgtcgACC--GGC-GCACGG-G-TGA-GT-A-A-CGCGTATCCAACCTT--C-CCATT
-ACTG-TGG-GATA-AC-C--TGCC---G-A-AAGGCA-G-ACTAAT-A-CCGC--A-TA
GT--c-TTCG-aTGAC---G-GCAT-C---AGA-TtTGAA--gTAAA-GAtt--------
-------------------------------taTCGGTAATGGATGGGGATGCGT-CTGA
-TTAGCTTGTTGGCG-GGGTAACG-GCCCAC-CAAGGCG-------ACG-ATCAGTAG--
G-GGTTCTGAGAGG--AAGGTC-CC-CCA----C-ATTGGA-AC-TGAGACAC-G----G
T-C-----CAAA-CTCC-TACG-GGAGGC------A-GCAGTGA-GGAATA-TTGGTCAA
TGGAC-GGA-AGTCTGAACCAGCC-AAGTA-GC-GTGCAGGAT-G--A---CG-GCCcTA
T-G-G--GT-TGT-AAA-CTG-C-T-T--TT-G-T-A-TGG-GG-ATAaagttagggac-
-------gtgtccctattTGCAGGTACC-A-T-AC-GAATA-AG-GACC-GGCTAAT-TC
CGTGC-CAGC-AGCC-GC-GGTA-ATAC-GG-AA-GGTC-CAG-GCGT-TAT-C-CG-GA
TT-TATTGG-GTTTAAA-GGGA-GC-GT-AGGC-TG-G-AG-ATT-A-AGT-G-TGTTGT
G-AAAT--G-T-AG---A-C-GCTC-AACG-TCT-GACT-TG-CAGC-G-C-ATACT-GG
-TT-T-CCT-TGAGTA-CGCACAACGT-T-GG-CGG-AAT-T-C-G-TCGT-GTAG-C-G
G-TG-A-AATG-CTTAGA-TATGA-C-G-AA-----------GA-ACTCCG-A-TT-GCG
A-AG-GC-AG-CT-G-ACG--G--GAGCG-C------AACTG-AC---GCT-T-AAGCTC
G-AAGGT-G-CGG-GTATC-A-AACAGG-AT-TA-GAT-AC-CCTG-GTA---GTC-C-G
C-AC-A-GTAAACG-ATGG-ATGCCCGCTGTTGGTAcc--------------tggTATCA
GC-GG-CT-A-A-GCGA-AA-GCATTAA-GC-ATCCC-ACC-T--G-GGG-----AG-TA
CGCCG-GCAACGGTGA-AACT-CAAA-GGAAT-TG-A-C-GG-GGGC-CCGCAC-AA-GC
GGAGGA-ACAT-GTGGT-TTAATT-C-GATGATACGCGA-GGAA-CCT-TA-CCC-G-GG
CTTGA-ATTG-CAGAGgAAGGATTTAGAGA---TAATGACgccctt--------------
------------------------------------------------------------
------------------------------------------------------------
------------------------------------------------------------
------------------------------------------------------------
------------------------------------------------------------
------------------------------------------------------------
-----------------cggggtCTCTG---TG-AA-GGTGC-TGCATG-G-T-T-GTCG
T-CAGCTCGTGC-CG-TGAGGTGT-CGGC-TTAAGTGCCATAACG---AGC--GC--AAC
-CC-CTC-T-C-T-TC-AGTTGCC-ATCAggta--atgcTG-GG-CACT-CTGGAG--AC
ACTGC-CACC-GTAA-GGTGtG--AG-G---A--A--GGTGG-GGA-TGACGT-CAAA-T
CAGCACG-G--CCCT-TACGT-CC-GGGGCTACACAC-GT----GTTACA-ATGG-C--C
GGT-ACAGAGGG--AG-GG-TGTAA-TGCAAAT-TGCATC-AAAT------CT---TGAA
AGCCG-GT-CCCAGTTCGG-ACTGGGGTC-TGCAAC-CCGACC-CC-ACG-AAGCTG-GA
TTC-GCTAG-TAATCGC-GCA-T-CA-GCcATGG-CGCG-GTGAA-T-ACGT-T-C-C-C
--G-GGC-CTT-GT-A-C-ACA--CCGC-CCGTC-AAG-C-CAT-GA-AAGCC-GGG-GG
TGC-C-T--G--AT------AGTccgt---------------------------------
-------------------gaccG----C-------AA-G-GA-T---------------
------------------------------------------------------------
------------------------------------------------------------
------------------------------------------------------------
-----
>S002963331
------------------------------------------------------------
--------------------------------G-G-C-TCA-GGATG-A--AC-GCT--A
G----C--T-A--C-A-GG---C-T-TAACACAT-G-C---AA-G-TC--GA-GGGgaaa
cgrcattgagtgct-----------------------------------tgcactctttg
gacgtcgACC--GGC-GCACGG-G-TGA-GT-A-A-CGCGTATCCAACCTT--C-CCATT
-ACTG-TGG-GATA-AC-C--TGCC---G-A-AAGGCA-G-ACTAAT-A-CCGC--A-TR
GT--c-TTCG-aTGAC---G-GCAT-C---AGA-TtTGAA--gTAAA-GAtt--------
-------------------------------taTCGGTAATGGATGGGGATGCGT-CTGA
-TTAGCTTGTTGGCG-GGGTAACG-GCCCAC-CAAGGCR-------ACG-ATCAGTAG--
G-GGTTCTGAGAGG--AAGGTC-CC-CCA----C-ATTGGA-AC-TGAGACAC-G----G
T-Y-----CAAA-CTCC-TACG-GGAGGC------A-GCAGTGA-GGAATA-TTGGTCAA
TGGAC-GGA-AGTCTGAACCAGCC-AAGTA-GC-GTGCAGGAT-G--A---CG-GCCcTA
T-G-G--GT-TGT-AAA-CTG-C-T-T--TT-G-T-A-TGG-GG-ATAaagttagggac-
-------gtgtccctattTGCAGGTACC-A-T-AC-GAATA-AG-GACC-GGCTAAT-TC
CGTGC-CAGC-AGCC-GC-GGTA-ATAC-GG-AA-GGTC-CAG-GCGT-TAT-C-CG-GA
TT-TATTGG-GTTTAAA-GGGA-GC-GT-AGGC-TG-G-AG-ATT-A-AGT-G-TGTTGT
G-AAAT--G-T-AG---A-C-GCTC-AACG-TCT-GACT-TG-CAGC-G-C-ATACT-GG
-TT-T-CCT-TGAGTA-CGCACAACGT-T-GG-CGG-AAT-T-C-G-TCGT-GTAG-C-G
G-TG-A-AATG-CTTAGA-TATGA-C-G-AA-----------GA-ACTCCG-A-TT-GCG
A-AG-GC-AG-CT-G-ACG--G--GAGCG-C------AACTG-AC---GCT-T-AAGCTC
G-AAGGT-G-CGG-GTATC-A-AACAGG-AT-TA-GAT-AC-CCTG-GTA---GTC-C-G
C-AC-A-GTAAACG-ATGG-ATGCCCGCTGTTGGTAcc--------------tggTATCA
GC-GG-CT-A-A-GCGA-AA-GCATTAA-GC-ATCCC-ACC-T--G-GGG-----AG-TA
CGCCG-GCAACGGTGA-AACT-CAAA-GGAAT-TG-A-C-GG-GGGC-CCGCAC-AA-GC
GGAGGA-ACAT-GTGGT-TTAATT-C-GATGATACGCGA-GGAA-CCT-TA-CCC-G-GG
CTTGA-ATTGc-AGAGgAAGGATTTAGAGA---TAATGACgccctt--------------
------------------------------------------------------------
------------------------------------------------------------
------------------------------------------------------------
------------------------------------------------------------
------------------------------------------------------------
------------------------------------------------------------
-----------------cggggcCTCT--G-TG-AA-GGTGC-TGCATG-G-T-T-GTCG
T-CAGCTCGTGC-CG-TGAGGTGT-CGGC-TTAAGTGCCATAACG---AGC--GC--AAC
-CC-CTC-T-C-T-TC-AGTTGCC-ATCAggta--atgcTG-GG-CACT-CTGGAG--AC
ACTGC-CACC-GTAA-GGTGtG--AG-G---A--A--GGTGG-GGA-TGACGT-CAAA-T
CAGCACG-G--CCCT-TACGT-CC-GGGGCTACACAC-GT----GTTACA-ATGG-C--C
GGT-ACAGAGGG--AC-GG-TGTAA-TGCAAAT-TGCATC-CAAT------CT---TGAA
AGCCG-GT-CCCAGTTCGG-ACTGGGGTC-TGCAAC-CCGACC-CC-ACG-AAGCTG-GA
TTC-GCTAG-TAATCGC-GCA-T-CA-GCcATGG-CGCG-GTGAA-T-ACGT-T-C-C-C
--G-GGC-CTT-GT-A-C-ACA--CCGC-CCGTC-AAG-C-CAT-GA-AAGCC-GGG-GG
TGC-C-T--G--WAG-------Tccgt---------------------------------
-------------------gaccG-----------CAA-G-GA-T---------------
------------------------------------------------------------
------------------------------------------------------------
------------------------------------------------------------
-----
>S000381842
------------------------------------------------------------
------------------------------------------------------------
-----------------TG---C-C-TAATACAT-G-C---AA-G-TA--GA-ACGctga
aggaggagct-------------------------------------------tgctctt
ctggatgAGT--TGC-GAACGG-G-TGA-GT-A-A-CGCGTAGGTAACCTG--C-CTGGT
-AGCG-GGG-GATA-AC-T--ATTG---G-A-AACGAT-A-GCTAAT-A-CCGC--A-TA
AC---AGTAG--ATAT---C-GCAT-G---ATA-G-CTGCT-tGAAA-GGtgcaa-----
----------------------------ttgcaCCACTACCAGATGGACCTGCGT-TGTA
-TTAGCTAGTTGGTG-AGGTAACG-GCTCAC-CAAGGCA-------ACG-ATACATAG--
C-CGACCTGAGAGG--GTGATC-GG-CCA----C-ACTGGG-AC-TGAGACAC-G----G
C-C-----CAGA-CTCC-TACG-GGAGGC------A-GCAGTAG-GGAATC-TTCGGCAA
TGGAC-GGA-AGTCTGACCGAGCA-ACGCC-GC-GTGAGTGAA-G--A---AG-GTT-TT
C-G-G--AT-CGT-AAA-GCT-C-T-G--TT-G-T-A-AGA-GA-AGAacgagtgtgaga
gt-ggaaagttcacactgTGACGGTATC-T-T-AC-CAGAA-AG-GGAC-GGCTAAC-TA
CGTGC-CAGC-AGCC-GC-GGTA-ATAC-GT-AG-GTCC-CGA-GCGT-TGT-C-CG-GA
TT-TATTGG-GCGTAAA-GCGA-GC-GC-AGGC-GG-T-TA-GAT-A-AGT-C-TGAAGT
T-AAAG--G-C-TG---T-G-GCTT-AACC-ATA-GTAC--G-CTTT-G-G-AAACT-GT
-TT-A-ACT-TGAGTG-CAAGAGGGGA-G-AG-TGG-AAT-T-C-C-ATGT-GTAG-C-G
G-TG-A-AATG-CGTAGA-TATAT-G-G-AG-----------GA-ACACCG-G-TG-GCG
A-AA-GC-GG-CT-C-TCT--G--GCTTG-T------AACTG-AC---GN--G-AGGCTC
G-AAAGC-G-TGG-GGAGC-A-AACAGG-AT-TA-GAT-AC-CCTG-GTA---GTC-C-A
C-GC-C-GTAAACG-ATGA-GTGCTAGGTGTTAGACccttt---------ccgggGTTTA
GT-GC-CG-T-A-GCTA-AC-GCATTAA-GC-ACTCC-GCC-T--G-GGG-----AG-TA
CGACC-GCAAGGTTGA-AACT-CAAA-GGAAT-TG-A-C-GG-GGGC-CCGCAC-AA-GC
GGTGGA-GCAT-GTGGT-TTAATT-C-GAAGCAACGCGA-AGAA-CCT-TA-CCA-G-GT
CTTGA-CATC-CCTCTgACCGCTCTAGAGA---TAGAGTTttcctt--------------
------------------------------------------------------------
------------------------------------------------------------
------------------------------------------------------------
------------------------------------------------------------
------------------------------------------------------------
------------------------------------------------------------
-----------------cgggacAGAGG-T-GA-CA-GGTGG-TGCATG-G-T-T-GTCG
T-CAGCTCGTGT-CG-TGAGATGT-TGGG-TTAAGTCCCGCAACG---AGC--GC--AAC
-CC-CTA-T-T-G-TT-AGTTGCC-ATCAttc----agtTG-GG-CACT-CTAGCG--AG
ACTGC-CGGTAATAA-ACCG-G--AG-G---A--A--GGTGG-GGA-TGACGT-CAAA-T
CATCATG-C--CCCT-TATGA-CC-TGGGCTACACAC-GT----GCTACA-ATGG-T--T
GGT-ACAACGAG--TC-GC-AAGCC-GGTGACG-GCAAGC-TAAT------CTC--TTAA
AGCCA-AT-CTCAGTTCGG-ATTGTAGGC-TGCAAC-TCGCCT-AC-ATG-AAGTCG-GA
ATC-GCTAG-TAATCGC-GGA-T-CA-GC-ACGC-CGCG-GTGAA-T-ACG---------
------------------------------------------------------------
------------------------------------------------------------
------------------------------------------------------------
------------------------------------------------------------
------------------------------------------------------------
------------------------------------------------------------
-----
>S001187495
------------------------------------------------------------
------------------------------------------------------------
------------------------------------------------------------
------------------------------------------------------------
----------------GAACGG-G-TGA-GT-A-A-CGCGTAGGTAACCTG--C-CTGGT
-AGCG-GGG-GATA-AC-T--ATTG---G-A-AACGAT-A-GCTAAT-A-CCGC--A-TA
AC---AGTAG--ATAT---C-GCAT-G---ATA-G-CTGCT-tGAAA-GGtgcaa-----
----------------------------ttgcaCCACTACCAGATGGACCTGCGT-TGTA
-TTAGCTAGTTGGTG-AGGTAACG-GCTCAC-CAAGGCR-------ACG-ATACATAG--
C-CGACCTGAGAGG--GTGATC-GG-CCA----C-ACTGGG-AC-TGAGACAC-G----G
C-C-----CAGA-CTCC-TACG-GGAGGC------A-GCAGTAG-GGAATC-TTCGGCAA
TGGAC-GGA-AGTCTGACCGAGCA-ACGCC-GC-GTGAGTGAA-G--A---AG-GTT-TT
C-G-G--AT-CGT-AAA-GCT-C-T-G--TT-G-T-A-AGA-GA-AGAacgagtgtgaga
gt-ggaaagttcacactgTGACGGTATC-T-T-AC-CAGAA-AG-GGAC-GGCTAAC-TA
CGTGC-CAGC-AGCC-GC-GGTA-ATAC-GT-AG-GTCC-CGA-GCGT-TGT-C-CG-GA
TT-TATTGG-GCGTAAA-GCGA-GC-GC-AGGC-GG-T-TA-GAT-A-AGT-C-TGAAGT
T-AAAG--G-C-TG---T-G-GCTT-AACC-ATA-GTAC--G-CTTT-G-G-AAACT-GT
-TT-A-ACT-TGAGTG-CAAGAGGGGA-G-AG-TGG-AAT-T-C-C-ATGT-GTAG-C-G
G-TG-A-AATG-CGTAGA-TATAT-G-G-AG-----------GA-ACACCG-G-TG-GCG
A-AA-GC-GG-CT-C-TCT--G--GCTTG-T------AACTG-AC---GCT-G-AGGCTC
G-AAAGC-G-TGG-GGAGC-A-AACAGG-AT-TA-GAT-AC-CCTG-GTA---GTC-C-A
C-GC-C-GTAAACG-ATGA-GTGCTAGGTGTTAGACccttt---------ccgggGTTTA
GT-GC-CG-A-A-GCTA-AC-GCATTAA-GC-ACTCC-GCC-T--G-GGG-----AG-TA
CGACC-GCAAGGTTGA-AACT-CAAA-GGAAT-TG-A-C-GG-GGGC-CCGCAC-AA-GC
GGTGGA-GCAT-GTGGT-TTAATT-C-GAAGCAACGCGA-AGAA-CCT-TA-CCA-G-GT
CTTGA-CATC-CCTCTgACCGCTCTAGAGA---TAGAGTTttcctt--------------
------------------------------------------------------------
------------------------------------------------------------
------------------------------------------------------------
------------------------------------------------------------
------------------------------------------------------------
------------------------------------------------------------
-----------------cgggacAGAGG-T-GA-CA-GGTGG-TGCATG-G-T-T-GTCG
T-CAGCTCGTGT-CG-TGAGATGT-TGGG-TTAAGTCCCGCAACG---AGC--GC--AAC
-CC-CTA-T-T-G-TT-AGTTGCC-ATCAtty----agtTG-GG-CACT-CTAGCG--AG
ACTGC-CGGTAATAA-ACCG-G--AG-G---A--A--GGTGG-GGA-TGACGT-CAAA-T
CATCATG-C--CCCT-TATGA-CC-TGGGCTACACAC-GT----GCTACA-ATGG-T--T
GGT-ACAACGAG--TC-GC-AAGCC-GGTGACG-GCAAGC-TAAT------CTC--TTAA
AGCCA-AT-CTCAGTTCGG-ATTGTAGGC-TGCAAC-TCGCCT-AC-ATG-AAGTCG-GA
ATC-GCTAG-TAATCGC-GGA-T-CA-GC-ACGC-CGCG-GTGAA-T-ACGT-T-C-C-C
--G-GGC-CTT-GT-A-C-ACA--CCGC-CCGTC-ACA-C-CAC-GA-GAGTT-TGT-AA
C-----------------------------------------------------------
------------------------------------------------------------
------------------------------------------------------------
------------------------------------------------------------
------------------------------------------------------------
-----
>S001352167
------------------------------------------------------------
------------------------------------------------------------
-----------------------------------------------C--CA-GCGcggc
tatctgcagtagaagctgaa----------------------ggaaggagcttgctcttt
ccggatgAGT--TGC-GAACGG-G-TGA-GT-A-A-CGCGTAGGTAACCTG--C-CTGGT
-AGCG-GGG-GATA-AC-T--ATTG---G-A-AACGAT-A-GCTAAT-A-CCGC--A-TA
AG---AGTAG--AAAT---C-GCAT-G---ATA-A-CTGCT-tAAAA-GGtgcaa-----
----------------------------ttgcaTCACTACCAGATGGACCTGCGT-TGTA
-TTAGCTAGTTGGTG-AGGTAACG-GCTCAC-CAAGGCA-------ACG-ATACATAG--
C-CGACCTGAGAGG--GTGATC-GG-CCA----C-ACTGGG-AC-TGAGACAC-G----G
C-C-----CAGA-CTCC-TACG-GGAGGC------A-GCAGTAG-GGAATC-TTCGGCAA
TGGAC-GGA-AGTCTGACCGAGCA-ACGCC-GC-GTGAGTGAA-G--A---AG-GTT-TT
C-G-G--AT-CGT-AAA-GCT-C-T-G--TT-G-T-A-AGA-GA-AGAacgagtgtgaga
gt-ggaaagttcacactgTGACGGTATC-T-T-AC-CAGAA-AG-GGAC-GGCTAAC-TA
CGTGC-CAGC-AGCC-GC-GGTA-ATAC-GT-AG-GTCC-CGA-GCGT-TGT-C-CG-GA
TT-TATTGG-GCGTAAA-GCGA-GC-GC-AGGC-GG-T-TA-GAT-A-AGT-C-TGAAGT
T-AAAG--G-C-TG---T-G-GCTT-AACC-ATA-GTAC--G-CTTT-G-G-AAACT-GT
-TT-A-ACT-TGAGTG-CAAGAGGGGA-G-AG-TGG-AAT-T-C-C-ATGT-GTAG-C-G
G-TG-A-AATG-CGTAGA-TATAT-G-G-AG-----------GA-ACACCG-G-TG-GCG
A-AA-GC-GG-CT-C-TCT--G--GCTTG-T------AACTG-AC---GCT-G-AGGCTC
G-AAAGC-G-TGG-GGAGC-A-AACAGG-AT-TA-GAT-AC-CCTG-GTA---GTC-C-A
C-GC-C-GTAAACG-ATGA-GTGCTAGGTGTTAGACccttt---------ccgggGTTTA
GT-GC-CG-T-A-GCTA-AC-GCATTAA-GC-ACTCC-GCC-T--G-GGG-----AG-TA
CGACC-GCAAGGTTGA-AACT-CAAA-GGAAT-TG-A-C-GG-GGGC-CCGCAC-AA-GC
GGTGGA-GCAT-GTGGT-TTAATT-C-GAAGCAACGCGA-AGAA-CCT-TA-CCA-G-GT
CTTGA-CATC-CCTCTgACCGCTCTAGAGA---TAGAGTTttcctt--------------
------------------------------------------------------------
------------------------------------------------------------
------------------------------------------------------------
------------------------------------------------------------
------------------------------------------------------------
------------------------------------------------------------
-----------------cgggacAGAGG-T-GA-CA-GGTGG-TGCATG-G-T-T-GTCG
T-CAGCTCGTGT-CG-TGAGATGT-TGGG-TTAAGTCCCGCAACG---AGC--GC--AAC
-CC-CTA-T-T-G-TT-AGTTGCC-ATCAttt----agtTG-GG-CACT-CTAGCG--AG
ACTGC-CGGTAATAA-ACCG-G--AG-G---A--A--GGTGG-GGA-TGACGT-CAAA-T
CATCATG-C--CCCT-TATGA-CC-TGGGCTACACAC-GT----GCTACA-ATGG-C--T
GGT-ACAACGAG--TC-GC-AAGTC-GGTGACG-GCAAGC-TAAT------CTC--TTAA
AGCCA-GT-CTCAGTTCGG-ATTGTAGGC-TGCAAC-TCGCCT-AC-ATG-AAGTCG-GA
ATC-GCTAG-TAATCGC-GGA-T-CA-GC-ACGC-CGCG-GTGAA-T-ACGT-T-C-C-C
--G-GGC-CTT-GT-A-C-ACA--CCGC-CCGTC-ACA-C-CAC-GA-GAGTT-TGT-AA
CAC-C-C--G--AAG-T-C-GGTgaggtaacc----------------------------
--------------ttaggagccA----C-C-G--CTA-A-GG-G-AT-GTTG-G-----
------------------------------------------------------------
------------------------------------------------------------
------------------------------------------------------------
-----
>S002034950
------------------------------------------------------------
------------------------------------------------------------
-----------------TG---C---TAATACAT-G-C---AA-G-TA--GA-ACGctga
aggaaggagct-----------------------------------------tgctcttt
ccggatgAGT--TGC-GAACGG-G-TGA-GT-A-A-CGCGTAGGTAACCTG--C-CTGGT
-AGCG-GGG-GATA-AC-T--ATTG---G-A-AACGAT-A-GCTAAT-A-CCGC--A-TA
AT---AGTAG--ATAT---C-GCAT-G---ATA-A-CTGCT-tAAAA-GGtgcaa-----
----------------------------ttgcaTCACTACCAGATGGACCTGCGT-TGTA
-TTAGCTAGTTGGTG-AGGTAACG-GCTCAC-CAAGGCA-------ACG-ATACATAG--
C-CGACCTGAGAGG--GTGATC-GG-CCA----C-ACTGGG-AC-TGAGACAC-G----G
C-C-----CAGA-CTCC-TACG-GGAGGC------A-GCAGTAG-GGAATC-TTCGGCAA
TGGAC-GGA-AGTCTGACCGAGCA-ACGCC-GC-GTGAGTGAA-G--A---AG-GTT-TT
C-G-G--AT-CGT-AAA-GCT-C-T-G--TT-G-T-A-AGA-GA-AGAacgagtgtgaga
gt-ggaaagttcacactgTGACGGTATC-T-T-GC-CAGAA-AG-GGAC-GGCTAAC-TA
CGTGC-CAGC-AGCC-GC-GGTA-ATAC-GT-AG-GTCC-CGAgGCGT-TGT-C-CG-GA
TT-TATTGG-GCGTAAA-GCGA-GC-GC-AGGC-GG-T-TA-GAT-A-AGT-C-TGAAGT
T-AAAG--G-C-TG---T-G-GCTT-AACC-ATA-GTAC--G-CTTT-G-G-AAACT-GT
-TT-A-ACT-TGAGTG-CAAGAGGGGA-G-AG-TGG-AATtT-C-C-ATGT-GTAG-C-G
G-TG-A-AATG-CGTAGA-TATAT-G-G-AG-----------GA-ACACCG-G-TG-GCG
A-AA-GC-GG-CT-C-TCT--G--GCTTG-T------AACTG-AC---GCT-G-AGGCTC
G-AAAGC-G-TGG-GGAGC-A-AACAGG-AT-TA-GAT-AC-CCTG-GTA---GTC-C-A
C-GC-C-GTAAACG-ATGA-GTGCTAGGTGTTAGACccttt---------ccgggGTTTA
GT-GC-CG-T-A-GCTA-AC-GCATTAA-GC-ACTCC-GCC-T--G-GGG-----AG-TA
CGACC-GCAAGGTTGA-AACT-CAAA-GGAAT-TG-A-C-GG-GGGC-CCGCAC-AA-GC
GGTGGA-GCAT-GTGGT-TTAATT-C-GAAGCAACGCGA-AGAA-CCT-TA-CCA-G-GT
CTTGA-CATC-CCTCTgACCGCTCTAGAGA---TAGAGTTttcctt--------------
------------------------------------------------------------
------------------------------------------------------------
------------------------------------------------------------
------------------------------------------------------------
------------------------------------------------------------
------------------------------------------------------------
-----------------cgggacAGAGG-T-GA-CA-GGTGG-TGCATG-G-T-T-GTCG
T-CAGCTCGTGT-CG-TGAGATGT-TGGG-TTAAGTCCCGCAACG---AGC--GC--AAC
-CC-CTA-T-T-G-TT-AGTTGCC-ATCAttt----agtTG-GG-CACT-CTAGCG--AG
ACTGC-CGGTAATAA-ACCG-G--AG-G---A--A--GGTGG-GGA-TGACGT-CAAA-T
CATCATG-C--CCCT-TATGA-CC-TGGGCTACACAC-GT----GCTACA-ATGG-C--T
GGT-ACAACGAG--TC-GC-AAGTC-GGTGACG-GCAAGC-TAAT------CTC--TTAA
AGCCA-GT-CTCAGTTCGG-ATTGTAGGC-TGCAAC-TCGCCT-AC-ATG-AAGTCG-GA
ATC-GCTAG-TAATCGC-GGA-T-CA-GC-ACGC-CGCG-GTGAA-T-ACGT-T-C-C-C
--G-GGC-CTT-GT-A-C-ACA--CCGC-CCGTC-ACA-C-CAC-GA-GAGTT-TGT-AA
CAC-C-C--G--AAG-T-C-GGTgaggtaacca---------------------------
-------------tttggagccaG----C-C-G-CCTA-A-GG-T-GG-AA---------
------------------------------------------------------------
------------------------------------------------------------
------------------------------------------------------------
-----
>S002034951
------------------------------------------------------------
------------------------------------------------------------
------------------G---C-T---ATACAT-G-C---AA-G-TA--GA-ACGctga
aggaggagct-------------------------------------------tgcttct
ctggatgAGT--TGC-GAACGG-G-TGA-GT-A-A-CGCGTAGGTAACCTG--C-CTGGT
-AGCG-GGG-GATA-AC-T--ATTG---G-A-AACGAT-A-GCTAAT-A-CCGC--A-TA
AT---ATTGA--TTAT---T-GCAT-G---ATA-G-TCAAT-tAAAA-GGtgcaa-----
----------------------------ctgcaCCACTACCAGATGGACCTGCGT-TGTA
-TTAGCTAGTTGGTG-GGGTAACG-GCTCAC-CAAGGCG-------ACG-ATACATAG--
C-CGACCTGAGAGG--GTGATC-GG-CCA----C-ACTGGG-AC-TGAGACAC-G----G
C-C-----CAGA-CTCC-TACG-GGAGGC------A-GCAGTAG-GGAATC-TTCGGCAA
TGGAC-GGA-AGTCTGACCGAGCA-ACGCC-GC-GTGAGTGAA-G--A---AG-GTT-TT
C-G-G--AT-CGT-AAA-GCT-C-T-G--TT-G-T-A-AGA-GA-AGAacgagtgtgaga
gt-ggaaagttcacactgTGACGGTATC-T-T-AC-CAGAA-AG-GGAC-GGCTAAC-TA
CGTGC-CAGC-AGCC-GC-GGTA-ATAC-GT-AG-GTCC-CGA-GCGT-TGT-C-CG-GA
TT-TATTGG-GCGTAAA-GCGA-GC-GC-AGGC-GG-T-TA-GAT-A-AGT-C-TGAAGT
T-AAAG--G-C-TG---T-G-GCTT-AACC-ATA-GTAC--G-CTTT-G-G-AAACT-GT
-TT-A-ACT-TGAGTG-CAAGAGGGGA-G-AG-TGG-AAT-T-C-C-ATGT-GTAG-C-G
G-TG-A-AATG-CGTAGA-TATAT-G-G-AG-----------GA-ACACCG-G-TG-GCG
A-AA-GC-GG-CT-C-TCT--G--GCTTG-T------AACTG-AC---GCT-G-AGGCTC
G-AAAGC-G-TGG-GGAGC-A-AACAGG-AT-TA-GAT-AC-CCTG-GTA---GTC-C-A
C-GC-C-GTAAACG-ATGA-GTGCTAGGTGTTAGACccttt---------ccgggGTTTA
GT-GC-CG-T-A-GCTA-AC-GCATTAA-GC-ACTCC-GCC-T--G-GGG-----AG-TA
CGACC-GCAAGGTTGA-AACT-CAAA-GGAAT-TG-A-C-GG-GGGC-CCGCAC-AA-GC
GGTGGA-GCAT-GTGGT-TTAATT-C-GAAGCAACGCGA-AGAA-CCT-TA-CCA-G-GT
CTTGA-CATC-CCTCTgACCGCTCTAGAGA---TAGAGTTttcctt--------------
------------------------------------------------------------
------------------------------------------------------------
------------------------------------------------------------
------------------------------------------------------------
------------------------------------------------------------
------------------------------------------------------------
-----------------cgggacAGAGG-T-GA-CA-GGTGG-TGCATG-G-T-T-GTCG
T-CAGCTCGTGT-CG-TGAGATGT-TGGG-TTAAGTCCCGCAACG---AGC--GC--AAC
-CC-CTA-T-T-G-TT-AGTTGCC-ATCAttg----agtTG-GG-CACT-CTAGCG--AG
ACTGC-CGGTAATAA-ACCG-G--AG-G---A--A--GGTGG-GGA-TGACGT-CAAA-T
CATCATG-C--CCCT-TATGA-CC-TGGGCTACACAC-GT----GCTACA-ATGG-T--T
GGT-ACAACGAG--TC-GC-AAGCC-GGTGACG-GCAAGC-TAAT------CTC--TTAA
AGCCA-AT-CTCAGTTCGG-ATTGTAGGC-TGCAAC-TCGCCT-AC-ATG-AAGTCG-GA
ATC-GCTAG-TAATCGC-GGA-T-CA-GC-ACGC-CGCG-GTGAA-T-ACGT-T-C-C-C
--G-GGC-CTT-GT-A-C-ACA--CCGC-CCGTC-ACA-C-CAC-GA-GAGTT-TGT-AA
CAC-C-C--G--AAG-T-C-GGTgaggtaacca---------------------------
-------------tttggagccaG----C-C-G-CCTA-A-GG-T-G-------------
------------------------------------------------------------
------------------------------------------------------------
------------------------------------------------------------
-----
>S002166278
------------------------------------------------------------
------------------------------------------------------------
---------------G-TG---C-C-TA-TACAT-G-C---AA-G-TA--GA-ACGctga
aggaggagct------------------------------------------tgctcttt
ctggatgAGT--TGC-GAACGG-G-TGA-GT-A-A-CGCGTAGGTAACCTG--C-CTGGT
-AGCG-GGG-GATA-AC-T--ATTG---G-A-AACGAT-A-GCTAAT-A-CCGC--A-TA
AC---AGTAG--ATAT---C-GCAT-G---ATA-G-TTGCT-tGAAA-GGtgcaa-----
----------------------------atgcaCCACTACCAGATGGACCTGCGT-TGTA
-TTAGCTAGTTGGTG-AGGTAACG-GCTCAC-CAAGGCA-------ACG-ATACATAG--
C-CGACCTGAGAGG--GTGATC-GG-CCA----C-ACTGGG-AC-TGAGACAC-G----G
C-C-----CAGA-CTCC-TACG-GGAGGC------A-GCAGTAG-GGAATC-TTCGGCAA
TGGAC-GGA-AGTCTGACCGAGCA-ACGCC-GC-GTGAGTGAA-G--A---AG-GTT-TT
C-G-G--AT-CGT-AAA-GCT-C-T-G--TT-G-T-A-AGA-GA-AGAacgagtgtgaga
gt-ggaaagttcacactgTGACGGTATC-T-T-AC-CAGAA-AG-GGAC-GGCTAAC-TA
CGTGC-CAGC-AGCC-GC-GGTA-ATAC-GT-AG-GTCC-CGA-GCGT-TGT-C-CG-GA
TT-TATTGG-GCGTAAA-GCGA-GC-GC-AGGC-GG-T-TA-GAT-A-AGT-C-TGAAGT
T-AAAG--G-C-TG---T-G-GCTT-AACC-ATA-GTAC--G-CTTT-G-G-AAACT-GT
-TT-A-ACT-TGAGTG-CAAGAGGGGA-G-AG-TGG-AAT-T-C-C-ATGT-GTAG-C-G
G-TG-A-AATG-CGTAGA-TATAT-G-G-AG-----------GA-ACACCG-G-TG-GCG
A-AA-GC-GG-CT-C-TCT--G--GCTTG-T------AACTG-AC---GCT-G-AGGCTC
G-AAAGC-G-TGG-GGAGC-A-AACAGG-AT-TA-GAT-AC-CCTG-GTA---GTC-C-A
C-GC-C-GTAAACG-ATGA-GTGCTAGGTGTTAGACccttt---------ccgggGTTTA
GT-GC-CG-T-A-GCTA-AC-GCATTAA-GC-ACTCC-GCC-T--G-GGG-----AG-TA
CGACC-GCAAGGTTGA-AACT-CAAA-GGAAT-TG-A-C-GG-GGGC-CCGCAC-AA-GC
GGTGGA-GCAT-GTGGT-TTAATT-C-GAAGCAACGCGA-AGAA-CCT-TA-CCA-G-GT
CTTGA-CATC-CCTCTgACCGCTCTAGAGA---TAGAGTTttcctt--------------
------------------------------------------------------------
------------------------------------------------------------
------------------------------------------------------------
------------------------------------------------------------
------------------------------------------------------------
------------------------------------------------------------
-----------------cgggacAGAGG-T-GA-CA-GGTGG-TGCATG-G-T-T-GTCG
T-CAGCTCGTGT-CG-TGAGATGT-TGGG-TTAAGTCCCGCAACG---AGC--GC--AAC
-CC-CTA-T-T-G-TT-AGTTGCC-ATCAttc----agtTG-GG-CACT-CTAGCG--AG
ACTGC-CGGTAATAA-ACCG-G--AG-G---A--A--GGTGG-GGA-TGACGT-CAAA-T
CATCATG-C--CCCT-TATGA-CC-TGGGCTACACAC-GT----GCTACA-ATGG-T--T
GGT-ACAACGAG--TC-GC-AAGCC-GGTGACG-GCAAGC-TAAT------CTC--TTAA
AGCCA-AT-CTCAGTTCGG-ATTGTAGGC-TGCAAC-TCGCCT-AC-ATG-AAGTCG-GA
ATC-GCTAG-TAATCGC-GGA-T-CA-GC-ACGC-CGCG-GTGAA-T-ACGT-T-C-C-C
--G-GGC-CTT-GT-A-C-ACA--CCGC-CCGTC-ACA-C-CAC-GA-GAGTT-TGT-AA
CAC-C-C--G--AAG-T-C-GGTgaggtaacca---------------------------
-------------tttggagccaG----C-C-G-CCTA-A-G------------------
------------------------------------------------------------
------------------------------------------------------------
------------------------------------------------------------
-----
>S000927687
------------------------------------------------------------
-------------------------------------------GATG-A--AC-GCT--A
G----C--T-A--C-A-GG---C-T-TAACACAT-G-C---AA-G-TC--GA-GGGgaaa
cggcattaagtgct-----------------------------------tgcactttttg
gacgtcgACC--GGC-GCACGG-G-TGA-GT-A-A-CGCGTATCCAACCTT--C-CCATG
-ACTA-AGG-GATA-AC-C--TGCC---G-A-AAGGCA-G-ACTAAT-A-CCTT--A-TG
GT--cTTCAC--TGAC---G-GCAT-C---AGA-T-GTGAA-gTAAA-GAtt--------
-------------------------------taTCGGTTATGGATGGGGATGCGT-CTGA
-TTAGCTTGTTGGCG-GGGTAACG-GCCCAC-CAAGGCA-------ACG-ATCAGTAG--
G-GGTTCTGAGAGG--AAGGTC-CC-CCA----C-ATTGGA-AC-TGAGACAC-G----G
T-C-----CAAA-CTCC-TACG-GGAGGC------A-GCAGTGA-GGAATA-TTGGTCAA
TGGGC-GAG-AGCCTGAACCAGCC-AAGTA-GC-GTGCAGGAT-G--A---CG-GCCcTA
T-G-G--GT-TGT-AAA-CTG-C-T-T--TT-G-T-A-TGG-GG-ATAaagtcagtcac-
-------gtgtgattgttTGCAGGTACC-A-T-AC-GAATA-AG-GACC-GGCTAAT-TC
CGTGC-CAGC-AGCC-GC-GGTA-ATAC-GG-AA-GGTC-CGG-GCGT-TAT-C-CG-GA
TT-TATTGG-GTTTAAA-GGGA-GC-GT-AGGC-TG-G-AG-ATT-A-AGT-G-TGTTGT
G-AAAT--G-T-AG---A-C-GCTC-AACG-TCT-GACT-TG-CAGC-G-C-ATACT-GG
-TT-T-CCT-TGAGTA-CGCACAACGT-T-GG-CGG-AAT-T-C-G-TCGT-GTAG-C-G
G-TG-A-AATG-CTTAGA-TATGA-C-G-AA-----------GA-ACTCCG-A-TT-GCG
A-AG-GC-AG-CT-G-ACG--G--GAGCG-C------AACTG-AC---GCT-G-AAGCTC
G-AAGGT-G-CGG-GTATC-G-AACAGG-AT-TA-GAT-AC-CCTG-GTA---GTC-C-G
C-AC-A-GTAAACG-ATGG-ATGCCCGCTGTTGGTAcc--------------tggTATCA
GC-GG-CT-A-A-GCGA-AA-GCATTAA-GC-ATCCC-ACC-T--G-GGG-----AG-TA
CGCCG-GCAACGGTGA-AACT-CAAA-GGAAT-TG-A-C-GG-GGGC-CCGCAC-AA-GC
GGAGGA-ACAT-GTGGT-TTAATT-C-GATGATACGCGA-GGAA-CCT-TA-CCC-G-GG
CTTGA-ATTG-CAGAGgAAGGATTTAGAGA---TAATGACgccctt--------------
------------------------------------------------------------
------------------------------------------------------------
------------------------------------------------------------
------------------------------------------------------------
------------------------------------------------------------
------------------------------------------------------------
-----------------cggggtCTCTG---TG-AA-GGTGC-TGCATG-G-T-T-GTCG
T-CAGCTCGTGC-CG-TGAGGTGT-CGGC-TTAAGTGCCATAACG---AGC--GC--AAC
-CC-CTG-T-C-T-TT-AGTTGCC-ATCAggtt--aagcTG-GG-CACT-CTGGAG--AT
ACTGC-CACC-GTAA-GGTGtG--AG-G---A--A--GGTGG-GGA-TGACGT-CAAA-T
CAGCACG-G--CCCT-TACGT-CC-GGGGCTACACAC-GT----GTTACA-ATGG-C--C
GGT-ACAGAGGG--AC-GG-TGTAA-TGTAAAT-TGCATC-CAAT------CT---TGAA
AGCCG-GT-CCCAGTTCGG-ACTGGGGTC-TGCAAC-CCGACC-CC-ACG-AAGCTG-GA
TTC-GCTAG-TAATCGC-GCA-T-CA-GCcATGG-CGCG-GTGAA-T-ACGT-T-C-C-C
--G-GGC-CTT-GT-A-C-ACA--CCGC-CCGTC-AAG-C-CAT-GA-AAGCC-GGG-GG
TGC-C-T--G--AAG-T-C-CGTgaccg--------------------------------
-----------------caaggaT----C-G-G-CCTA-G-GG-C-AA-AACT-G-GT-G
-A-T-TGG-GGC-T----------------------------------------------
------------------------------------------------------------
------------------------------------------------------------
-----
>S000927764
------------------------------------------------------------
-------------------------------------------GATG-A--AC-GCT--A
G----C--T-A--C-A-GG---C-T-TAACACAT-G-C---AA-G-TC--GA-GGGgaaa
cggcattaagtgct-----------------------------------tgcactttttg
gacgtcgACC--GGC-GCACGG-G-TGA-GT-A-A-CGCGTATCCAACCTT--C-CCATG
-ACTA-AGG-GATA-AC-C--TGCC---G-A-AAGGCA-G-ACTAAT-A-CCTT--A-TG
GT--cTTCAC--TGAC---G-GCAT-C---AGA-T-GTGAA-gTAAA-GAtt--------
-------------------------------taTCGGTTATGGATGGGGATGCGT-CTGA
-TTAGCTTGTTGGCG-GGGTAACG-GCCCAC-CAAGGCA-------ACG-ATCAGTAG--
G-GGTTCTGAGAGG--AAGGTC-CC-CCA----C-ATTGGA-AC-TGAGACAC-G----G
T-C-----CAAA-CTCC-TACG-GGAGGC------A-GCAGTGA-GGAATA-TTGGTCAA
TGGGC-GAG-AGCCTGAACCAGCC-AAGTA-GC-GTGCAGGAN-G--A---CG-GCCcTA
T-G-G--GT-TGT-AAA-CTG-C-T-T--TT-G-T-A-TGG-GG-ATAaagtcagtcac-
-------gtgtgattgttTGCAGGTACC-A-T-AC-GAATA-AG-GACC-GGCTAAT-TC
CGTGC-CAGC-AGCC-GC-GGTA-ATAC-GG-AA-GGTC-CGG-GCGT-TAT-C-CG-GA
TT-TATTGG-GTTTAAA-GGGA-GC-GT-AGGC-TG-G-AG-ATT-A-AGT-G-TGTTGT
G-AAAT--G-T-AG---A-C-GCTC-AACG-TCT-GACT-TG-CAGC-G-C-ATACT-GG
-TT-T-CCT-TGAGTA-CGCACAACGT-T-GG-CGG-AAT-T-C-G-TCGT-GTAG-C-G
G-TG-A-AATG-CTTAGA-TATGA-C-G-AA-----------GA-ACTCCG-A-TT-GCG
A-AG-GC-AG-CT-G-ACG--G--GAGCG-C------AACTG-AC---GCT-G-AAGCTC
G-AAGGT-G-CGG-GTATC-G-AACAGG-AT-TA-GAT-AC-CCTG-GTA---GTC-C-G
C-AC-A-GTAAACG-ATGG-ATGCCCGCTGTTGGTAcn--------------tggTATCA
GC-GG-CT-A-A-GCGA-AA-GCATTAA-GC-ATCCC-ACC-T--G-GGG-----AG-TA
CGCCG-GCAACGGTGA-AACT-CAAA-GGAAT-TG-A-C-GG-GGGC-CCGCAC-AA-GC
GGAGGA-ACAT-GTGGT-TTAATT-C-GATGATACGCGA-GGAA-CCT-TA-CCC-G-GG
CTTGA-ATTG-CAGAGgAAGGATTTAGAGA---TAATGACgccctt--------------
------------------------------------------------------------
------------------------------------------------------------
------------------------------------------------------------
------------------------------------------------------------
------------------------------------------------------------
------------------------------------------------------------
-----------------cggggtCTCTG---TG-AA-GGTGC-TGCATG-G-T-T-GTCG
T-CAGCTCGTGC-CG-TGAGGTGT-CGGC-TTAAGTGCCATAACG---AGC--GC--AAC
-CC-CTG-T-C-T-TT-AGTTGCC-ATCAgntt--aagcTG-GG-CACT-CTGGAG--AT
ACTGC-CACC-GTAA-GGTGtG--AG-G---A--A--GGTGG-GGA-TGACGT-CAAA-T
CAGCACG-G--CCCT-TACGT-CC-GGGGCTACACAC-GT----GTTACA-ATGG-C--C
GGT-ACAGAGGG--AC-GG-TGTAA-TGTAAAT-TGCATC-NAAT------CT---TGAA
AGCCG-GT-CCCAGTTCGG-ACTGGGGTC-TGCAAC-CCGACC-CC-ACG-AAGCTG-GA
TTC-GCTAG-TAATCGC-GCA-T-CA-GCcATGG-CGCG-GTGAA-T-ACGT-T-C-C-C
--G-GGC-CTT-GT-A-C-ACA--CCGC-CCGTC-AAG-C-CAT-GA-AAGCC-GGG-GG
TGC-C-T--G--AAG-T-C-CGTgaccg--------------------------------
-----------------caaggaT----C-G-G-CCTA-G-GG-C-AA-AACT-G-GT-G
-A-T-TGG-GGC-T----------------------------------------------
------------------------------------------------------------
------------------------------------------------------------
-----
>S002232079
------------------------------------------------------------
----------GA-GTT-T----GAT--T--ATG-G-C-TCA-GGATG-A--AC-GCT--A
G----C--T-A--C-A-GG---C-T-TAACACAT-G-C---AA-G-TC--GA-GGGgaaa
cggcattaagtgct-----------------------------------tgcactttttg
gacgtcgACC--GGC-GCACGG-G-TGA-GT-A-A-CGCGTATCCAACCTT--C-CCATG
-ACTA-AGG-GATA-AC-C--TGCC---G-A-AAGGCA-G-ACTAAT-A-CCTT--A-TG
GT--cTTCAC--TGAC---G-GCAT-C---AGA-T-GTGAA-gTAAA-GAtt--------
-------------------------------taTCGGTTATGGATGGGGATGCGT-CTGA
-TTAGCTTGTTGGCG-GGGTAACG-GCCCAC-CAAGGCA-------ACG-ATCAGTAG--
G-GGTTCTGAGAGG--AAGGTC-CC-CCA----C-ATTGGA-AC-TGAGACAC-G----G
T-C-----CAAA-CTCC-TACG-GGAGGC------A-GCAGTGA-GGAATA-TTGGTCAA
TGGGC-GAG-AGCCTGAACCAGCC-AAGTA-GC-GTGCAGGAT-G--A---CG-GCCcTA
T-G-G--GT-TGT-AAA-CTG-C-T-T--TT-G-T-A-TGG-GG-ATAaagtcagtcac-
-------gtgtgattgttTGCAGGTACC-A-T-AC-GAATA-AG-GACC-GGCTAAT-TC
CGTGC-CAGC-AGCC-GC-GGTA-ATAC-GG-AA-GGTC-CGG-GCGT-TAT-C-CG-GA
TT-TATTGG-GTTTAAA-GGGA-GC-GT-AGGC-TG-G-AG-ATT-A-AGT-G-TGTTGT
G-AAAT--G-T-AG---A-C-GCTC-AACG-TCT-GACT-TG-CAGC-G-C-ATACT-GG
-TT-T-CCT-TGAGTA-CGCACAACGT-T-GG-CGG-AAT-T-C-G-TCGT-GTAG-C-G
G-TG-A-AATG-CTTAGA-TATGA-C-G-AA-----------GA-ACTCCG-A-TT-GCG
A-AG-GC-AG-CT-G-ACG--G--GAGCG-C------AACTG-AC---GCT-G-AAGCTC
G-AAGGT-G-CGG-GTATC-G-AACAGG-AT-TA-GAT-AC-CCTG-GTA---GTC-C-G
C-AC-A-GTAAACG-ATGG-ATGCCCGCTGTTGGTAcc--------------tggTATCA
GC-GG-CT-A-A-GCGA-AA-GCATTAA-GC-ATCCC-ACC-T--G-GGG-----AG-TA
CGCCG-GCAACGGTGA-AACT-CAAA-GGAAT-TG-A-C-GG-GGGC-CCGCAC-AA-GC
GGAGGA-ACAT-GTGGT-TTAATT-C-GATGATACGCGA-GGAA-CCT-TA-CCC-G-GG
CTTGA-ATTG-CAGAGgAAGGATTTAGAGA---TAATGACgccctt--------------
------------------------------------------------------------
------------------------------------------------------------
------------------------------------------------------------
------------------------------------------------------------
------------------------------------------------------------
------------------------------------------------------------
-----------------cggggtCTCTG---TG-AA-GGTGC-TGCATG-G-T-T-GTCG
T-CAGCTCGTGC-CG-TGAGGTGT-CGGC-TTAAGTGCCATAACG---AGC--GC--AAC
-CC-CTG-T-C-T-TT-AGTTGCC-ATCAggtg--atgcTG-GG-CACT-CTGGAG--AT
ACTGC-CACC-GTAA-GGTGtG--AG-G---A--A--GGTGG-GGA-TGACGT-CAAA-T
CAGCACG-G--CCCT-TACGT-CC-GGGGCTACACAC-GT----GTTACA-ATGG-C--C
GGT-ACAGAGGG--AC-GG-TGTAA-TGTAAAT-TGCATC-TAAT------CT---TGAA
AGCCG-GT-CCCAGTTCGG-ACTGGGGTC-TGCAAC-CCGACC-CC-ACG-AAGCTG-GA
TTC-GCTAG-TAATCGC-GCA-T-CA-GCcATGG-CGCG-GTGAA-T-ACGT-T-C-C-C
--G-GGC-CTT-GT-A-C-ACA--CCGC-CCGTC-AAG-C-CAT-GA-AAGCC-GGG-GG
TGC-C-T--G--AAG-T-C-CGTgaccg--------------------------------
-----------------caaggaT----C-G-G-CCTA-G-GG-C-AA-AACT-G-GT-G
-A-T-TGG-GGC-T-AA-G-TC-G-TA-A-C-AA-GG-TAG--C-C-G-TA-CC------
-GGA------A------GG-TG-C------------------------------------
------------------------------------------------------------
-----
>S002963318
------------------------------------------------------------
----------------------------------G-C-TCA-GGATG-A--AC-GCT--A
G----C--T-A--C-A-GG---C-T-TAACACAT-G-C---AA-G-TC--GA-GGGgaaa
cggcattaagtgct-----------------------------------tgcactttttg
gacgtcgACC--GGC-GCACGG-G-TGA-GT-A-A-CGCGTATCCAACCTT--C-CCATG
-ACTA-AGG-GATA-AC-C--TGCC---G-A-AAGGCA-G-ACTAAT-A-CCTT--A-TR
GT--cTTCAC--TGAC---G-GCAT-C---AGA-T-GTGAA-gTAAA-GAtt--------
-------------------------------taTCGGTTATGGATGGGGATGCGT-CTGA
-TTAGCTTGTTGGCG-GGGTAACG-GCCCAC-CAAGGCA-------ACG-ATCAGTAG--
G-GGTTCTGAGAGG--AAGGTC-CC-CCA----C-ATTGGA-AC-TGAGACAC-G----G
T-C-----CAAA-CTCC-TACG-GGAGGC------A-GCAGTGA-GGAATA-TTGGTCAA
TGGGC-GAG-AGCCTGAACCAGCC-AAGTA-GC-GTGCAGGAY-G--A---CG-GCCcTA
T-G-G--GT-TGT-AAA-CTG-C-T-T--TT-G-T-A-TGG-GG-ATAaagtcaatcac-
-------gtgtgattgttTGCAGGTACC-A-T-AC-GAATA-AG-GACC-GGCTAAT-TC
CGTGC-CAGC-AGCC-GC-GGTA-ATAC-GG-AA-GGTC-CGG-GCGT-TAT-C-CG-GA
TT-TATTGG-GTTTAAA-GGGA-GC-GT-AGGC-TG-G-AG-ATT-A-AGT-G-TGTTGT
G-AAAT--G-T-AG---A-C-GCTC-AACG-TCT-GACT-TG-CAGC-G-C-ATACT-GG
-TT-T-CCT-TGAGTA-CGCACAACGT-T-GG-CGG-AAT-T-C-G-TCGT-GTAG-C-G
G-TG-A-AATG-CTTAGA-TATGA-C-G-AA-----------GA-ACTCCG-A-TT-GCG
A-AG-GC-AG-CT-G-ACG--G--GAGCG-C------AACTG-AC---GCT-G-AAGCTC
G-AAGGT-G-CGG-GTATC-G-AACAGG-AT-TA-GAT-AC-CCTG-GTA---GTC-C-G
C-AC-A-GTAAACG-ATGG-ATGCCCGCTGTTGGTAct--------------tggTATCA
GC-GG-CT-A-A-GCGA-AA-GCATTAA-GC-ATCCC-ACC-T--G-GGG-----AG-TA
CGCCG-GCAACGGTGA-AACT-CAAA-GGAAT-TG-A-C-GG-GGGC-CCGCAC-AA-GC
GGAGGA-ACAT-GTGGT-TTAATT-C-GATGATACGCGA-GGAA-CCT-TA-CCC-G-GG
CTTGA-ATTG-CAGAGgAAGGATTTAGAGA---TAATGACgccctt--------------
------------------------------------------------------------
------------------------------------------------------------
------------------------------------------------------------
------------------------------------------------------------
------------------------------------------------------------
------------------------------------------------------------
-----------------cggggtCTCTG---TG-AA-GGTGC-TGCATG-G-T-T-GTCG
T-CAGCTCGTGC-CG-TGAGGTGT-CGGC-TTAAGTGCCATAACG---AGC--GC--AAC
-CC-CTG-T-C-T-TT-AGTTGCC-ATCAggtt--aagcTG-GG-CACT-CTGGAG--AT
ACTGC-CACC-GTAA-GGTGtG--AG-G---A--A--GGTGG-GGA-TGACGT-CAAA-T
CAGCACG-G--CCCT-TACGT-CC-GGGGCTACACAC-GT----GTTACA-ATGG-C--C
GGT-ACAGAGGG--AC-GG-TGTAA-TGTAAAT-TGCATC-TAAT------CT---TGAA
AGCCG-GT-CCCAGTTCGG-ACTGGGGTC-TGCAAC-CCGACC-CC-ACG-AAGCTG-GA
TTC-GCTAG-TAATCGC-GCA-T-CA-GCcATGG-CGCG-GTGAA-T-ACGT-T-C-C-C
--G-GGC-CTT-GT-A-C-ACA--CCGC-CCGTC-AAG-C-CAT-GA-AAGCC-GGG-GG
TGC-C-T--G--AAG-------Tccgt---------------------------------
-------------------gaccG-----------CAA-G-GA-T---------------
------------------------------------------------------------
------------------------------------------------------------
------------------------------------------------------------
-----
>S002963329
------------------------------------------------------------
--------------------------------G-G-C-TCA-GGATG-A--AC-GCT--A
G----C--T-A--C-A-GG---C-T-TAACACAT-G-C---AA-G-TC--GA-GGGgaaa
cggcattaagtgct-----------------------------------tgcactttttg
gacgtcgACC--GGC-GCACGG-G-TGA-GT-A-A-CGCGTATCCAACCTT--C-CCATG
-ACTA-AGG-GATA-AC-C--TGCC---G-A-AAGGCA-G-ACTAAT-A-CCTT--A-TR
GT--cTTCAC--TGAC---G-GCAT-C---AGA-T-GTGAA-gTAAA-GAtt--------
-------------------------------taTCGGTTATGGATGGGGATGCGT-CTGA
-TTAGCTTGTTGGCG-GGGTAACG-GCCCAC-CAAGGCR-------ACG-ATCAGTAG--
G-GGTTCTGAGAGG--AAGGTC-CC-CCA----C-ATTGGA-AC-TGAGACAC-G----G
T-C-----CAAA-CTCC-TACG-GGAGGC------A-GCAGTGA-GGAATA-TTGGTCAA
TGGGC-GAG-AGCCTGAACCAGCC-AAGTA-GC-GTGCAGGAT-G--A---CG-GCCcTA
T-G-G--GT-TGT-AAA-CTG-C-T-T--TT-G-T-A-TGG-GG-ATAaagtcaatcac-
-------gtgtgattgttTGCAGGTACC-A-T-AC-GAATA-AG-GACC-GGCTAAT-TC
CGTGC-CAGC-AGCC-GC-GGTA-ATAC-GG-AA-GGTC-CGG-GCGT-TAT-C-CG-GA
TT-TATTGG-GTTTAAA-GGGA-GC-GT-AGGC-TG-G-AG-ATT-A-AGT-G-TGTTGT
G-AAAT--G-T-AG---A-C-GCTC-AACG-TCT-GACT-TG-CAGC-G-C-ATACT-GG
-TT-T-CCT-TGAGTA-CGCACAACGT-T-GG-CGG-AAT-T-C-G-TCGT-GTAG-C-G
G-TG-A-AATG-CTTAGA-TATGA-C-G-AA-----------GA-ACTCCG-A-TT-GCG
A-AG-GC-AG-CT-G-ACG--G--GAGCG-C------AACTG-AC---GCT-G-AAGCTC
G-AAGGT-G-CGG-GTATC-G-AACAGG-AT-TA-GAT-AC-CCTG-GTA---GTC-C-G
C-AC-A-GTAAACG-ATGG-ATGCCCGCTGTTGGTAct--------------tggTATCA
GC-GG-CT-A-A-GCGA-AA-GCATTAA-GC-ATCCC-ACC-T--G-GGG-----AG-TA
CGCCG-GCAACGGTGA-AACT-CAAA-GGAAT-TG-A-C-GG-GGGC-CCGCAC-AA-GC
GGAGGA-ACAT-GTGGT-TTAATT-C-GATGATACGCGA-GGAA-CCT-TA-CCC-G-GG
CTTGA-ATTG-CAGAGgAAGTATTTAGAGA---TAATGACgccctt--------------
------------------------------------------------------------
------------------------------------------------------------
------------------------------------------------------------
------------------------------------------------------------
------------------------------------------------------------
------------------------------------------------------------
-----------------cggggtCTCTG---TG-AA-GGTGC-TGCATG-G-T-T-GTCG
T-CAGCTCGTGC-CG-TGAGGTGT-CGGC-TTAAGTGCCATAACG---AGC--GC--AAC
-CC-CTG-T-C-T-TT-AGTTGCC-ATCAggtg--atgcTG-GG-CACT-CTGGAG--AT
ACTGC-CACC-GTAA-GGTGtG--AG-G---A--A--GGTGG-GGA-TGACGT-CAAA-T
CAGCACG-G--CCCT-TACGT-CC-GGGGCTACACAC-GT----GTTACA-ATGG-C--C
GGT-ACAGAGGG--AC-GG-TGTAA-TGTAAAT-TGCATC-CAAT------CT---TGAA
AGCCG-GT-CCCAGTTCGG-ACTGGGGTC-TGCAAC-CCGACC-CC-ACG-AAGCTG-GA
TTC-GCTAG-TAATCGC-GCA-T-CA-GCcATGG-CGCG-GTGAA-T-ACGT-T-C-C-C
--G-GGC-CTT-GT-A-C-ACA--CCGC-CCGTC-AAG-C-CAT-GA-AAGCC-GGG-GG
TGC-C-T--G--AAG-------Tccgt---------------------------------
-------------------gaccG-----------CAA-G-GA-T---------------
------------------------------------------------------------
------------------------------------------------------------
------------------------------------------------------------
-----
>S000013108
------------------------------------------------------------
------------------------------------------------------------
------------------------------------------------------CAgcac
agagaagctt------------------------------------------gcttctcg
ggtggcgAGT--GGC-GAACGG-G-TGA-GT-A-A-CATATCGGA-ACGTA--C-CGAGT
-AGTG-GGG-GATA-AC-T--GATC---G-A-AAGATC-A-GCTAAT-A-CCGC--A-TA
CG------------TC---T-TGAG-A---GA-----------GAAA-GCaggggactt-
------------------------tcgggccttGCGCTATTCGAGCGGCCGATAT-CTGA
-TTAGCTAGTTGGTG-GGGTAAAG-GCCCAC-CAAGGCG-------ACG-ATCAGTAG--
C-GGGTCTGAGAGG--ATGATC-CG-CCA----C-ACTGGG-AC-TGAGACAC-G----G
C-C-----CAGA-CTCC-TACG-GGAGGC------A-GCAGTGG-GGAATT-TTGGACAA
TGGGC-GCA-AGCCTGATCCAGCC-ATGCC-GC-GTGTCTGAA-G--A---AG-GCC-TT
C-G-G--GT-TGT-AAA-GGA-C-T-T--TT-G-T-C-AGG-GA-AGAaaaggctgttgc
ta--ataccagcggctgaTGACGGTACC-T-G-AA-GAATA-AG-CACC-GGCTAAC-TA
CGTGC-CAGC-AGCC-GC-GGTA-ATAC-GT-AG-GGTG-CGA-GCGT-TAA-T-CG-GA
AT-TACTGG-GCGTAAA-GCGG-GC-GC-AGAC-GG-T-TA-CTT-A-AGC-A-GGATGT
G-AAAT--C-C-CC---G-G-GCTC-AACC-CGG-GAAC-TG-CGTT-C-T-GAACT-GG
-GT-G-ACT-CGAGTG-TGTCAGAGGG-A-GG-TAG-AAT-T-C-C-ACGT-GTAG-C-A
G-TG-A-AATG-CGTAGA-GATGT-G-G-AG-----------GA-ATACCG-A-TG-GCG
A-AG-GC-AG-CC-T-CCT--G--GGACA-A------CACTG-AC---GTT-C-ATGCCC
G-AAAGC-G-TGG-GTAGC-A-AACAGG-AT-TA-GAT-AC-CCTG-GTA---GTC-C-A
C-GC-C-CTAAACG-ATGT-CAATTAGCTGTTGGGCaacc----------tgattGCTTG
GT-AG-CG-T-A-GCTA-AC-GCGTGAA-AT-TGACC-GCC-T--G-GGG-----AG-TA
CGGTC-GCAAGATTAA-AACT-CAAA-GGAAT-TG-A-C-GG-GGAC-CCGCAC-AA-GC
GGTGGA-TGAT-GTGGA-TTAATT-C-GATGCAACGCGA-AGAA-CCT-TA-CCT-G-GT
CTTGA-CATG-TATGG-AATCCTCCAGAGA---CGGAGGAgtgcct--------------
------------------------------------------------------------
------------------------------------------------------------
------------------------------------------------------------
------------------------------------------------------------
------------------------------------------------------------
------------------------------------------------------------
----------------tcgggagCCGTA-A-CA-CA-GGTGC-TGCATG-G-C-T-GTCG
T-CAGCTCGTGT-CG-TGAGATGT-TGGG-TTAAGTCCCGCAACG---AGC--GC--AAC
-CC-TTG-T-C-A-TT-AGTTGCC-ATCAttc----agtTG-GG-CACT-CTAATG--AG
ACTGC-CGGTGACAA-GCCG-G--AG-G---A--A--GGTGG-GGA-TGACGT-CAAG-T
CCTCATG-G--CCCT-TATGA-CC-AGGGCTTCACAC-GT----CATACA-ATGG-T--C
GGT-ACAGAGGG--TA-GC-CAAGC-CGCGAGG-CGGAGC-CAAT------CTC--ACAA
AACCG-AT-CGTAGTCCGG-ATTGCACTC-TGCAAC-TCGAGT-GC-ATG-AAGTCG-GA
ATC-GCTAG-TAATCGC-AGG-T-CA-GC-ATAC-TGCG-GTGAA-T-ACGT-T-C-C-C
--G-GGT-CTT-GT-A-C-ACA--CCGC-CCGTC-ACA-C-CAT-GG-GAGTG-GGG-G-
------------------------------------------------------------
------------------------------------------------------------
------------------------------------------------------------
------------------------------------------------------------
------------------------------------------------------------
-----
>S000014664
------------------------------------------------------------
------------------------------------------------------------
------------------------------------------------------CAgcac
agagaagctt------------------------------------------gcttctcg
ggtggcgAGT--GGC-GAACGG-G-TGA-GT-A-A-CATATCGGA-ACGTA--C-CGAGT
-AGTG-GGG-GATA-AC-T--GATC---G-A-AAGATC-A-GCTAAT-A-CCGC--A-TA
CG------------TC---T-TGAG-A---GA-----------GAAA-GCaggggacct-
------------------------ttgggccttGCGCTATTCGAGCGGCCGATAT-CTGA
-TTAGCTAGTTGGTG-GGGTAAAG-GCCTAC-CAAGGCG-------ACG-ATCAGTAG--
C-GGGTCTGAGAGG--ATGATC-CG-CCA----C-ACTGGG-AC-TGAGACAC-G----G
C-C-----CAGA-CTCC-TACG-GGAGGC------A-GCAGTGG-GGAATT-TTGGACAA
TGGGC-GCA-AGCCTGATCCAGCC-ATGCC-GC-GTGTCTGAA-G--A---AG-GCC-TT
C-G-G--GT-TGT-AAA-GGA-C-T-T--TT-G-T-C-AGG-GA-AGAaaaggctgttgc
ta--atatcagcggctgaTGACGGTACC-T-G-AA-GAATA-AG-CACC-GGCTAAC-TA
CGTGC-CAGC-AGCC-GC-GGTA-ATAC-GT-AG-GGTG-CGA-GCGT-TAA-T-CG-GA
AT-TACTGG-GCGTAAA-GCGG-GC-GC-AGAC-GG-T-TA-CTT-A-AGC-A-GGATGT
G-AAAT--C-C-CC---G-G-GCTC-AACC-CGG-GAAC-TG-CGTT-C-T-GAACT-GG
-GT-G-ACT-CGAGTG-TGTCAGAGGG-A-GG-TAG-AAT-T-C-C-ACGT-GTAG-C-A
G-TG-A-AATG-CGTAGA-GATGT-G-G-AG-----------GA-ATACCG-A-TG-GCG
A-AG-GC-AG-CC-T-CCT--G--GGACA-A------CACTG-AC---GTT-C-ATGCCC
G-AAAGC-G-TGG-GTAGC-A-AACAGG-AT-TA-GAT-AC-CCTG-GTA---GTC-C-A
C-GC-C-CTAAACG-ATGT-CAATTAGCTGTTGGGCaact----------tgattGCTTA
GT-AG-CG-T-A-GCTA-AC-GCGTGAA-AT-TGACC-GCC-T--G-GGG-----AG-TA
CGGTC-GCAAGATTAA-AACT-CAAA-GGAAT-TG-A-C-GG-GGAC-CCGCAC-AA-GC
GGTGGA-TGAT-GTGGA-TTAATT-C-GATGCAACGCGA-AGAA-CCT-TA-CCT-G-GT
CTTGA-CATG-TACGG-AATCCTCCAGAGA---CGGAGGAgtgcct--------------
------------------------------------------------------------
------------------------------------------------------------
------------------------------------------------------------
------------------------------------------------------------
------------------------------------------------------------
------------------------------------------------------------
----------------tcgggagCCGTA-A-CA-CA-GGTGC-TGCATG-G-C-T-GTCG
T-CAGCTCGTGT-CG-TGAGATGT-TGGG-TTAAGTCCCGCAACG---AGC--GC--AAC
-CC-TTG-T-C-A-TT-AGTTGCC-ATCAttc----agtTG-GG-CACT-CTAATG--AG
ACTGC-CGGTGACAA-GCCG-G--AG-G---A--A--GGTGG-GGA-TGACGT-CAAG-T
CCTCATG-G--CCCT-TATGA-CC-AGGGCTTCACAC-GT----CATACA-ATGG-T--C
GGT-ACAGAGGG--TA-GC-CAAGC-CGCGAGG-CGGAGC-CAAT------CTC--ACAA
AACCG-AT-CGTAGTCCGG-ATTGCACTC-TGCAAC-TCGAGT-GC-ATG-AAGTCG-GA
ATC-GCTAG-TAATCGC-AGG-T-CA-GC-ATAC-TGCG-GTGAA-T-ACGT-T-C-C-C
--G-GGT-CTT-GT-A-C-ACA--CCGC-CCGTC-ACA-C-CAT-GG-GAGTG-GGG-G-
------------------------------------------------------------
------------------------------------------------------------
------------------------------------------------------------
------------------------------------------------------------
------------------------------------------------------------
-----
>S000334209
------------------------------------------------------------
-------------------------------------------------------CT--G
G----C--G-G--C-A-TG---C-T-TTACACAT-G-C---AA-G-TC--GG-ACGgcag
cacagagaagct---------------------------------------tgcttcttg
ggtggcgAGT--GGC-GAACGG-G-TGA-GT-A-A-CATATCGGA-ACGTA--C-CGAGT
-AGTG-GGG-GATA-AC-T--GATC---G-A-AAGATC-A-GCTAAT-A-CCGC--A-TA
CG------------TC---T-TGAG-A---GA-----------GAAA-GCaggggactt-
------------------------tcgggccttGCGCTATTCGAGCGGCCGATAT-CTGA
-TTAGCTGGTTGGTG-GGGTAAAG-GCCTAC-CAAGGCG-------ACG-ATCAGTAG--
C-GGGTCTGAGAGG--ATGATC-CG-CCA----C-ACTGGG-AC-TGAGACAC-G----G
C-C-----CAGA-CTCC-TACG-GGAGGC------A-GCAGTGG-GGAATT-TTGGACAA
TGGGC-GCA-AGCCTGATCCAGCC-ATGCC-GC-GTGTCTGAA-G--A---AG-GCC-TT
C-G-G--GT-TGT-AAA-GGA-C-T-T--TT-G-T-C-AGG-GA-AGAaaaggctgttgc
ta--atatcagcggctgaTGACGGTACC-T-G-AA-GAATA-AG-CACC-GGCTAAC-TA
CGTGC-CAGC-AGCC-GC-GGTA-ATAC-GT-AG-GGTG-CGA-GCGT-TAA-T-CG-GA
AT-TACTGG-GCGTAAA-GCGG-GC-GC-AGAC-GG-T-TA-CTT-A-AGC-A-GGATGT
G-AAAT--C-C-CC---G-G-GCTC-AACC-CGG-GAAC-TG-CGTT-C-T-GAACT-GG
-GT-G-ACT-CGAGTG-TGTCAGAGGG-A-GG-TAG-AAT-T-C-C-ACGT-GTAG-C-A
G-TG-A-AATG-CGTAGA-GATGT-G-G-AG-----------GA-ATACCG-A-TG-GCG
A-AG-GC-AG-CC-T-CCT--G--GGATA-A------CACTG-AC---GTT-C-ATGCCC
G-AAAGC-G-TGG-GTAGC-A-AACAGG-AT-TA-GAT-AC-CCTG-GTA---GTC-C-A
C-GC-C-CTAAACG-ATGT-CAATTAGCTGTTGGGCaact----------tgattGCTTG
GT-AG-CG-T-A-GCTA-AC-GCGTGAA-AT-TGACC-GCC-T--G-GGG-----AG-TA
CGGTC-GCAAGATTAA-AACT-CAAA-GGAAT-TG-A-C-GG-GGAC-CCGCAC-AA-GC
GGTGGA-TGAT-GTGGA-TTAATT-C-GATGCAACGCGA-AGAA-CCT-TA-CCT-G-GT
CTTGA-CATG-TACGG-AATCCTCCRGAGA---CGGAGGAgtgcct--------------
------------------------------------------------------------
------------------------------------------------------------
------------------------------------------------------------
------------------------------------------------------------
------------------------------------------------------------
------------------------------------------------------------
----------------tcgggagYCGTA-A-CA-CA-GGTGC-TGCATG-G-C-T-GTCG
T-CAGCTCGTGT-CG-TGAGATGT-TGGG-TTAAGTCCCGCAACG---AGC--GC--AAC
-CC-TTG-T-C-A-TT-AGTTGCC-ATCAttc----agtTG-GG-CACT-CTAATG--AG
ACTGC-CGGTGACAA-GCCG-G--AG-G---A--A--GGTGG-GGA-TGACGT-CAAG-T
CCTCATG-G--CCCT-TATGA-CC-AGGGCTTCACAC-GT----CATACA-ATGG-T--C
GGT-ACAGAGGG--TA-GC-CAAGC-CGCGAGG-TGGAGC-CAAT------CTC--ACAA
AACCG-AT-CGTAGTCCGG-ATTGCACTC-TGCAAC-TCGAGT-GC-ATG-AAGTCG-GA
ATC-GCTAG-TAATCGC-AGG-T-CA-GC-ATAC-TGCG-GTGAA-T-ACGT-T-C-C-C
--G-GGT-CTT-GT-A-C-ACA--CCGC-CCGTC-ACA-C-CAT-GG-GAGTG-GGG-GA
TAC-C-A--G--AAG-T-A-GGTaggataaccg---------------------------
-------------caaggagtccG----C-T-T-ACCA-C-GG-----------------
------------------------------------------------------------
------------------------------------------------------------
------------------------------------------------------------
-----
>S000334213
------------------------------------------------------------
-------------------------------------------------------CT--G
G----C--G-G--C-A-TG---C-T-TTACACAT-G-C---AA-G-TC--GG-ACGgcag
cacagagaagct---------------------------------------tgcttctcg
ggtggcgAGT--GGC-GAACGG-G-TGA-GT-A-A-CATATCGGA-ACGTA--C-CGAGT
-AGTG-GGG-GATA-AC-T--GATC---G-A-AAGATC-A-GCTAAT-A-CCGC--A-TA
CG------------TC---T-TGAG-A---GA-----------GAAA-GCaggggactt-
------------------------tcgggccttGCGCTATTCGAGCGGCCGATAT-CTGA
-TTAGCTAGTTGGTG-GGGTAAAG-GCCTAC-CAAGGCG-------ACG-ATCAGTAG--
C-GGGTCTGAGAGG--ATGATC-CG-CCA----C-ACTGGG-AC-TGAGACAC-G----G
C-C-----CAGA-CTCC-TACG-GGAGGC------A-GCAGTGG-GGAATT-TTGGACAA
TGGGC-GCA-AGCCTGATCCAGCC-ATGCC-GC-GTGTCTGAA-G--A---AG-GCC-TT
C-G-G--GT-TGT-AAA-GGA-C-T-T--TT-G-T-C-AGG-GA-AGAaaaggctgttgc
ta--ataccagcggccgaTGACGGTACC-T-G-AA-GAATA-AG-CACC-GGCTAAC-TA
CGTGC-CAGC-AGCC-GC-GGTA-ATAC-GT-AG-GGTG-CGA-GCGT-TAA-T-CG-GA
AT-TACTGG-GCGTAAA-GCGG-GC-GC-AGAC-GG-T-TA-CTT-A-AGC-A-GGATGT
G-AAAT--C-C-CC---G-G-GCTC-AACC-CGG-GAAC-TG-CGTT-C-T-GAACT-GG
-GT-G-ACT-CGAGTG-TGTCAGAGGG-A-GG-TNG-AAT-T-C-C-ACGT-GTAG-C-A
G-TG-A-AATG-CGTAGA-GATGT-G-G-AG-----------GA-ATACCG-A-TG-GCG
A-AG-GC-AG-CC-T-CCT--G--GGACA-A------CACTG-AC---GTT-C-ATGCCC
G-AAAGC-G-TGG-GTAGC-A-AACAGG-AT-TA-GAT-AC-CCTG-GTA---GTC-C-A
C-GC-C-CTAAACG-ATGT-CAATTAGCTGTTGGGCaacy----------tgattGCTTG
GT-AG-CG-T-A-GCTA-AC-GCGTGAA-AT-TGACC-GCC-T--G-GGG-----AG-TA
CGGTC-GCAAGATTAA-AACT-CAAA-GGAAT-TG-A-C-GG-GGAC-CCGCAC-AA-GC
GGTGGA-TGAT-GTGGA-TTAATT-C-GATGCAACGCGA-AGAA-CCT-TA-CCT-G-GT
CTTGA-CATG-TACGG-AATCCTCCGGAGA---CGGAGGAgtgcct--------------
------------------------------------------------------------
------------------------------------------------------------
------------------------------------------------------------
------------------------------------------------------------
------------------------------------------------------------
------------------------------------------------------------
----------------tcgggagCCGTA-A-CA-CA-GGTGC-TGCATG-G-C-T-GTCG
T-CAGCTCGTGT-CG-TGAGATGT-TGGG-TTAAGTCCCGCAACG---AGC--GC--AAC
-CC-TTG-T-C-A-TT-AGTTGCC-ATCAttc----agtTG-GG-CACT-CTAATG--AG
ACTGC-CGGTGACAA-GCCG-G--AG-G---A--A--GGTGG-GGA-TGACGT-CAAG-T
CCTCATG-G--CCCT-TATGA-CC-AGGGCTTCACAC-GT----CATACA-ATGG-T--C
GGT-ACAGAGGG--TA-GC-CAAGC-CGCGAGG-CGGAGC-CAAT------CTC--ACAA
AACCG-AT-CGTAGTCCGG-ATTGCACTC-TGCAAC-TCGAGT-GC-ATG-AAGTCG-GA
ATC-GCTAG-TAATCGC-AGG-T-CA-GC-ATAC-TGCG-GTGAA-T-ACGT-T-C-C-C
--G-GGT-CTT-GT-A-C-ACA--CCGC-CCGTC-ACA-C-CAT-GG-GAGTG-GGG-GA
TAC-C-A--G--AAG-T-A-GGTaggataaccg---------------------------
-------------caaggagtccG----C-T-T-ACCA-C-GG-T-AT------------
------------------------------------------------------------
------------------------------------------------------------
------------------------------------------------------------
-----
>S000428220
------------------------------------------------------------
--------------------------------------------TTG-A--AC-GCT--G
G----C--G-G--C-A-TG---C-T-TTACACAT-G-C---AA-G-TC--GG-ACGgcag
cacagagaagct---------------------------------------tgcttctcg
ggtggcgAGT--GGC-GAACGG-G-TGA-GT-A-A-CATATCGGA-ACGTA--C-CGAGT
-AGTG-GGG-GATA-AC-T--GATC---G-A-AAGATC-A-GCTAAT-A-CCGC--A-TA
CG------------TC---T-TGAG-A---GA-----------GAAA-GCaggggacct-
------------------------tcgggccttGCGCTATTCGAGCGGCCGATAT-CTGA
-TTAGCTAGTTGGTG-GGGTAAAG-GCCTAC-CAAGGCG-------ACG-ATCAGTAG--
C-GGGTCTGAGAGG--ATGATC-CG-CCA----C-ACTGGG-AC-TGAGACAC-G----G
C-C-----CAGA-CTCY-TACG-GGAGGC------A-GCAGTGG-GGAATT-TTGGACAA
TGGGC-GCA-AGCCTGATCCAGCC-ATGCC-GC-GTGTCTGAA-G--A---AG-GCC-TT
C-G-G--GT-TGT-AAA-GGA-C-T-T--TT-G-T-C-AGG-GA-AGAaaaggctgttgc
ta--atatcagcggctgaTGACGGTACC-T-G-AA-GAATA-AG-CACC-GGCTAAC-TA
CGTGC-CAGC-AGCC-GC-GGTA-ATAC-GT-AG-GGTG-CGA-GCGT-TAA-T-CG-GA
AT-TACTGG-GCGTAAA-GCGG-GC-GC-AGAC-GG-T-TA-CTT-A-AGC-A-GGATGT
G-AAAT--C-C-CC---G-G-GCTC-AACC-CGG-GAAC-TG-CGTT-C-T-GAACT-GG
-GT-G-ACT-CGAGTG-TGTCAGAGGG-A-GG-TAG-AAT-T-C-C-ACGT-GTAG-C-A
G-TG-A-AATG-CGTAGA-GATGT-G-G-AG-----------GA-ATACCG-A-TG-GCG
A-AG-GC-AG-CC-T-CCT--G--GGACA-A------CACTG-AC---GTT-C-ATGCCC
G-AAAGC-G-TGG-GTAGC-A-AACAGG-AT-TA-GAT-AC-CCTG-GTA---GTC-C-A
C-GC-C-CTAAACG-ATGT-CAATTAGCTGTTGGGCaacc----------tgattGCTTG
GT-AG-CG-T-A-GCTA-AC-GCGTGAA-AT-TGACC-GCC-T--G-GGG-----AG-TA
CGGTC-GCAAGATTAA-AACT-CAAA-GGAAT-TG-A-C-GG-GGAC-CCGCAC-AA-GC
GGTGGA-TGAT-GTGGA-TTAATT-C-GATGCAACGCGA-AGAA-CCT-TA-CCT-G-GT
CTTGA-CATG-TACGG-AATCCTCCGGAGA---CGGAGGAgtgcct--------------
------------------------------------------------------------
------------------------------------------------------------
------------------------------------------------------------
------------------------------------------------------------
------------------------------------------------------------
------------------------------------------------------------
----------------tcgggagCCGTA-A-CA-CA-GGTGC-TGCATG-G-C-T-GTCG
T-CAGCTCGTGT-CG-TGAGATGT-TGGG-TTAAGTCCCGCAACG---AGC--GC--AAC
-CC-TTG-T-C-A-TT-AGTTGCC-ATCAttc----agtTG-GG-CACT-CTAATG--AG
ACTGC-CGGTGACAA-GCCG-G--AG-G---A--A--GGTGG-GGA-TGACGT-CMAG-T
CCTCATG-G--CCCT-TATGA-CC-AGGGCTTCACAC-GT----CATACA-ATGG-T--C
GGT-ACAGARGG--TA-GC-CAAGC-CGCGARG-CGGARC-CAAT------CTC--ACAA
AACCG-AT-CGTAGTCCGG-ATTGCACTC-TGCAAC-TCGAGT-GC-ATG-AAGTCG-GA
ATC-GCTAG-TAATCGC-AG--T-CA-GC-ATAC-TGCG-T-------------------
------------------------------------------------------------
------------------------------------------------------------
------------------------------------------------------------
------------------------------------------------------------
------------------------------------------------------------
------------------------------------------------------------
-----
>S000613477
------------------------------------------------------------
----------GA-GTT-T----GAT--C--ATG-G-C-TCA-GATTG-A--AC-GCT--G
G----C--G-G--C-A-TG---C-T-TTACACAT-G-C---AA-G-TC--GG-ACGgcag
cacagagaagct---------------------------------------tgcttcttg
ggtggcgAGT--GGC-GAACGG-G-TGA-GT-A-A-CATATCGGA-ACGTA--C-CGAGT
-AGTG-GGG-GATA-AC-T--GATC---G-A-AAGATC-A-GCTAAT-A-CCGC--A-TA
CG------------TC---T-TGAG-A---GA-----------GAAA-GCaggggacct-
------------------------tcgggccttGCGCTATTCGAGCGGCCGATAT-CTGA
-TTAGCTAGTTGGTG-GGGTAAAG-GCCTAC-CAAGGCG-------ACG-ATCAGTAG--
C-GGGTCTGAGAGG--ATGATC-CG-CCA----C-ACTGGG-AC-TGAGACAC-G----G
C-C-----CAGA-CTCC-TACG-GGAGGC------A-GCAGTGG-GGAATT-TTGGACAA
TGGGC-GCA-AGCCTGATCCAGCC-ATGCC-GC-GTGTCTGAA-G--A---AG-GCC-TT
C-G-G--GT-TGT-AAA-GGA-C-T-T--TT-G-T-C-AGG-GA-AGAaaaggctgttgc
ta--atatcagcggctgaTGACGGTACC-T-G-AA-GAATA-AG-CACC-GGCTAAC-TA
CGTGC-CAGC-AGCC-GC-GGTA-ATAC-GT-AG-GGTG-CGA-GCGT-TAA-T-CG-GA
AT-TACTGG-GCGTAAA-GCGG-GC-GC-AGAC-GG-T-TA-CTT-A-AGC-A-GGATGT
G-AAAT--C-C-CC---G-G-GCTC-AACC-TGG-GAAC-TG-CGTT-C-T-GAACT-GG
-GT-G-ACT-CGAGTG-TGTCAGAGGG-A-GG-TAG-AAT-T-C-C-ACGT-GTAG-C-A
G-TG-A-AATG-CGTAGA-GATGT-G-G-AG-----------GA-ATACCG-A-TG-GCG
A-AG-GC-AG-CC-T-CCT--G--GGATA-A------CACTG-AC---GTT-C-ATGCCC
G-AAAGC-G-TGG-GTAGC-A-AACAGG-AT-TA-GAT-AC-CCTG-GTA---GTC-C-A
C-GC-C-CTAAACG-ATGT-CAATTAGCTGTTGGGCaact----------tgattGCTTG
GT-AG-CG-T-A-GCTA-AC-GCGTGAA-AT-TGACC-GCC-T--G-GGG-----AG-TA
CGGTC-GCAAGATTAA-AACT-CAAA-GGAAT-TG-A-C-GG-GGAC-CCGCAC-AA-GC
GGTGGA-TGAT-GTGGA-TTAATT-C-GATGCAACGCGA-AGAA-CCT-TA-CCT-G-GT
CTTGA-CATG-TACGG-AATCCTCCGGAGA---CGGAGGAgtgcct--------------
------------------------------------------------------------
------------------------------------------------------------
------------------------------------------------------------
[truncated: 2,200,940 more chars]
