# Supplementary material for: Rapid 16S rRNA Next-Generation Sequencing of Polymicrobial Clinical Samples for Diagnosis of Complex Bacterial Infections
Source: PLoS One. 2013 May 29;8(5):e65226. doi: 10.1371/journal.pone.0065226 (PMC3666980; doi:10.1371/journal.pone.0065226)
Supplement: File S2 — CF-named reference package. (BZ2) [file pone.0065226.s003.bz2 › cf.named.1.1.refpkg/cf_refs.sto]

# STOCKHOLM 1.0
#=GF AU Infernal 1.0.2

S000005765   ..........................................................-.-.-..------A.GTT.T....GAT..C..CTG.G.C.TCA.GATTG.A..AC.GCT..GG....C..G.G..C.A.GG...C.C.TAACACAT.G.C...AA.G.TC..GA.GCGgatgaagggggct.............................................agctcctggattcAGC..GGC.GGACGG.G.TGA.GT.A.A.TGCCTAGGA-ATCTG..C.CTGGT.AGTG.GGG.GATA.AC.G..TCCG...G.A.AACGGG.C.GCTAAT.A.CCGC..A.TACG...-----..--TC...C.TGAG.G...GA-.-.-----..GAAA.GTgggggatct.........................tcggacctcACGCTATCAGATGAGCCTAGGT.CGGA.TTAGCTAGTTGGTG.GGGTAAAG.GCCTAC.CAAGGCG.......ACG.ATCCGTAA..C.TGGTCTGAGAGG..ATGATC.AG.TCA....C.ACTGGA.AC.TGAGACAC.G....GT.C.....CAGA.CTCC.TACG.GGAGGC......A.GCAGTGG.GGAATA.TTGGACAATGGGC.GAA.ANNNTGATCCAGCC.ATGCC.GC.GTGTGTGAA.G..A...AG.GTC.TTC.G.G..AT.TGT.AAA.GCA.C.T.T..TA.A.G.T.TGG.GA.GGAagggcagtaagtta..ataccttgctgtttTGACGTTACC.A.A.CA.GAATA.AG.CACC.GGCTAAC.TTCGTGC.CAGC.AGCC.GC.GGTA.ATAC.GA.AG.GGTG.CAA.GCGT.TAA.T.CG.GAAT.TACTGG.GCGTAAA.GCGC.GC.GT.AGGT.GG.T.TC.AGC.A.AGT.T.GGATGTG.AAAT..C.C.CC...G.G.GCTC.AACC.TGG.GAAC.TG.CATC.C.A.AAACT.AC.TG.A.GCT.AGAGTA.CGGTAGAGGG.T.GG.TGG.AAT.T.T.C.CTGT.GTAG.C.GG.TG.A.AATG.CGTAGA.TATAG.G.A.AG...........GA.ACACCA.G.TG.GCGA.AG.GC.GA.CC.A.CCT..G..GACTG.A......TACTG.AC...ACT.G.AGGTGCG.AAAGC.G.TGG.GGAGC.A.AACAGG.AT.TA.GAT.AC.CCTG.GTA...GTC.C.AC.GC.C.GTAAACG.ATGT.CGACTAGCCGTTGGGAtcct..........tgagaTCTTAGT.GG.CG.C.N.NNTA.AC.GCGATAA.GT.CGACC.GCC.T..G.GGG.....AG.TACGGCC.GCAAGGTTAA.AACT.CAAA.TGAAT.TG.A.C.GG.GGGC.CCGCAC.AA.GCGGTGGA.GCAT.GTGGT.TTAATT.C.GAAGCAACGCGA.AGAA.CCT.TA.CCT.G.GCCTTGA.CATG.CTGAG.AACTTTCCAGAGA...TGGATTGgtgcct......................................................................................................................................................................................................................................................................................................................................................................................................tcgggaaCTCAG.A.CA.CA.GGTGC.TGCATG.G.C.T.GTCGT.CAGCTCGTGT.CG.TGAGATGT.TGGG.TTAAGTCCCGTAACG...AGC..GC..AAC.CC.TTG.T.C.C.TT.AGTTACC.AGCAcct...cgggTG.GG.CACT.CTAAGG..AGACTGC.CGGTGACAA.ACCG.G..AG.G...A..A..GGTGG.GGA.TGACGT.CAAG.TCATCATG.G..CCCT.TACGG.CC.AGGGCTACACAC.GT....GCTACA.ATGG.T..CGGT.ACAAAGGG..TT.GC.CAAGC.CGCGAGG.TGGAGC.TAAT......CCC..ATAAAACCG.AT.CGTAGTCCGG.ATCGCAGTC.TGCAAC.TCGACT.GC.GTG.AAGTCG.GAATC.GCTAG.TAATCGT.GAA.T.CA.GA.ATGT.CACG.GTGAA.T.ACGT.T.C.C.C..G.GGC.CTT.GT.A.C.ACA..CCGC.CCGTC.ACA.C.CAT.GG.GAGTG.GGT.TGCTC.C.A..G..AAG.T.A.GCTagtctaaccg........................................caagggggacG....G.T.T.ACCA.C.GG.A.GT.NATT.C.AT.G.A.C.TGG.GGT.G.AA.G.TC.G.TA.A.C.AA.GG.TAG..C.C.G.TA.GG.......GGA......A......CC.TG.C.GGC..TG...GATCAC.CT.CC.TT-..........................................................................
S000358773   ..........................................................-.-.-..-------.---.-....---..-..---.-.-.---.-----.-..--.---..--....-..-.-..C.A.GG...C.C.TAACACAT.G.C...AA.G.TC..GA.GCGgatgaagggagct.............................................tgctcctggattcAGC..GGC.GGACGG.G.TGA.GT.A.A.TGCCTAGGA-ATCTG..C.CTGGT.AGTG.GGG.GATA.AC.G..TCCG...G.A.AACGGG.C.GCTAAT.A.CCGC..A.TACG...-----..--TC...C.TGAG.G...GA-.-.-----..GAAA.GTgggggatct.........................tcggacctcACGCTATCAGATGAGCCTAGGT.CGGA.TTAGCTAGTTGGTG.GGGTAAAG.GCCTAC.CAAGGNG.......ACG.ATCCGTAA..C.TGGTCTGAGAGG..ATGATC.AG.TCA....C.ACTGGA.AC.TGAGACAC.G....GT.C.....CAGA.CTCC.TACG.GGAGGC......A.GCAGTGG.GGAATA.TTGGACAATGGGC.GAA.AGCCTGATCCANCC.ATGCC.GC.GTGTGTGAA.G..A...AG.GTC.TTC.G.G..AT.TGN.AAA.GCA.C.T.T..TA.A.G.T.TGG.GA.GGAagggcagtaagttt.aataccttgctgtttTGACGTTACC.A.A.CA.GAATN.AG.CACC.GGCTAAN.TTCGTGC.CAGC.AGCC.GC.GGTA.ATAC.GAaAG.GGTG.CAA.GCGT.TAA.T.CG.AAAT.TACTGG.GCGTAAA.GCGC.GC.GT.AGGT.GG.T.TC.AGC.A.AGT.T.GGATGTG.AAAT..C.C.CC...G.G.GCTC.AACC.TGG.GAAC.TG.CATC.C.A.AAACT.AC.TG.A.GCT.AGAGTA.CGGTAGAGGG.T.GG.TGG.AAT.T.T.C.CTGT.GTAG.C.GG.TG.A.AATG.CGTAGA.TATAG.G.A.AG...........GA.ACACCA.G.TG.GCGA.AG.GC.GA.CC.A.CCT..G..GACTG.A......TACTG.AC...ACT.G.AGGTGCG.AAAGC.G.TGG.GGAGC.A.AACAGG.AT.TA.GAT.AC.CCTG.GTA...GTC.C.AC.GC.C.GTAAACG.ATGT.CGACTAGCCGTTGGGAtcct..........tgagaTCTTAGT.GG.CG.C.A.GCTA.AC.GCGATAA.GT.CGACC.GCC.T..G.GGG.....AG.TACGGCC.GCAAGGTTAA.AACT.CAAA.TGAAT.TG.A.C.GG.GGGC.CCGCAC.AA.GCGGTGGA.GCAT.GTGGT.TTAATT.C.GAAGCAACGCGA.AGAA.CCT.TA.CCT.G.GCCTTGA.CATG.CTGAG.AACTTTCCAGAGA...TGGATTGgtgcct......................................................................................................................................................................................................................................................................................................................................................................................................tcgggaaCTCAG.A.CA.CA.GGTGC.TGCATG.G.C.T.GTCGT.CAGCTCGTGT.CG.TNAGATGT.TGGG.TTAAGTCCCGTAACG...AGC..GC..AAC.CC.TTG.T.C.C.TT.AGTTACC.AGCAcct...cgggTG.GG.CACT.CTAAGG..AGACTGC.CGGTGACAA.ACCG.G..AG.G...A..A..GGTGG.GGA.TGACGT.CAAG.TCATCATG.G..CCCT.TACGG.CC.AGGGCTACACAC.GT....GCTACA.ATGG.T..CGGT.ACAAAGGG..TT.GC.CAAGC.CGCGAGG.TGGAGC.TAAT......CCC..ATAAAACCG.AT.CGTAGTCCGG.ATCGCAGTC.TGCAAC.TCGACT.GC.GTG.AAGTCG.GAATCnGCTAG.TAATCGT.GAA.T.CA.GA.ATGT.CACG.GTGAA.T.ACGT.T.C.C.C..G.GGC.CTT.GT.A.C.ACA..CCGC.CCGTC.ACA.C.CAT.GG.GAGTG.GGT.TGCTC.C.A..G..AAG.T.A.GCTagtctaaccg........................................caagggggacG....G.T.T.ACCA.C.GG.A.--.----.-.--.-.-.-.---.---.-.--.-.--.-.--.-.-.--.--.---..-.-.-.--.--.......---......-......--.--.-.---..--...------.--.--.---..........................................................................
S000978771   ..........................................................-.-.-..----AGA.GTT.T....GAT..C..CTG.G.C.TCA.GATTG.A..AC.GCT..GG....C..G.G..C.A.GG...C.C.TAACACAT.G.C...AA.G.TC..GA.GCGgatgaagggagct.............................................tgctcctggattcAGC..GGC.GGACGG.G.TGA.GT.A.A.TGCCTAGGA-ATCTG..C.CTGGT.AGTG.GGG.GATA.AC.G..TCCG...G.A.AACGGG.C.GCTAAT.A.CCGC..A.TACG...-----..--TC...C.TGAG.G...GA-.-.-----..GAAA.GTgggggatct.........................tcggacctcACGCTATCAGATGAGCCTAGGT.CGGA.TTAGCTAGTTGGTG.GGGTAAAG.GCCTAC.CAAGGCG.......ACG.ATCCGTAA..C.TGGTCTGAGAGG..ATGATC.AG.TCA....C.ACTGGA.AC.TGAGACAC.G....GT.C.....CAGA.CTCC.TACG.GGAGGC......A.GCAGTGG.GGAATA.TTGGACAATGGGC.GAA.AGCCTGATCCAGCC.ATGCC.GC.GTGTGTGAA.G..A...AG.GTC.TTC.G.G..AT.TGT.AAA.GCA.C.T.T..TA.A.G.T.TGG.GA.GGAagggcagtaagtta..ataccttgctgtttTGACGTTACC.A.A.CA.GAATA.AG.CACC.GGCTAAC.TTCGTGC.CAGC.AGCC.GC.GGTA.ATAC.GA.AG.GGTG.CAA.GCGT.TAA.T.CG.GAAT.TACTGG.GCGTAAA.GCGC.GC.GT.AGGT.GG.T.TC.AGC.A.AGT.T.GGATGTG.AAAT..C.C.CC...G.G.GCTC.AACC.TGG.GAAC.TG.CATC.C.A.AAACT.AC.TG.A.GCT.AGAGTA.CGGTAGAGGG.T.GG.TGG.AAT.T.T.C.CTGT.GTAG.C.GG.TG.A.AATG.CGTAGA.TATAG.G.A.AG...........GA.ACACCA.G.TG.GCGA.AG.GC.GA.CC.A.CCT..G..GACTG.A......TACTG.AC...ACT.G.AGGTGCG.AAAGC.G.TGG.GGAGC.A.AACAGG.AT.TA.GAT.AC.CCTG.GTA...GTC.C.AC.GC.C.GTAAACG.ATGT.CGACTAGCCGTTGGGAtcct..........tgagaTCTTAGT.GG.CG.C.A.GCTA.AC.GCGATAA.GT.CGACC.GCC.T..G.GGG.....AG.TACGGCC.GCAAGGTTAA.AACT.CAAA.TGAAT.TG.A.C.GG.GGGC.CCGCAC.AA.GCGGTGGA.GCAT.GTGGT.TTAATT.C.GAAGCAACGCGA.AGAA.CCT.TA.CCT.G.GCCTTGA.CATG.CTGAG.AACTTTCCAGAGA...TGGATTGgtgcct......................................................................................................................................................................................................................................................................................................................................................................................................tcgggaaCTCAG.A.CA.CA.GGTGC.TGCATG.G.C.T.GTCGT.CAGCTCGTGT.CG.TGAGATGT.TGGG.TTAAGTCCCGTAACG...AGC..GC..AAC.CC.TTG.T.C.C.TT.AGTTACC.AGCAcct...cgggTG.GG.CACT.CTAAGG..AGACTGC.CGGTGACAA.ACCG.G..AG.G...A..A..GGTGG.GGA.TGACGT.CAAG.TCATCATG.G..CCCT.TACGG.CC.AGGGCTACACAC.GT....GCTACA.ATGG.T..CGGT.ACAAAGGG..TT.GC.CAAGC.CGCGAGG.TGGAGC.TAAT......CCC..ATAAAACCG.AT.CGTAGTCCGG.ATCGCAGTC.TGCAAC.TCGACT.GC.GTG.AAGTCG.GAATC.GCTAG.TAATCGT.GAA.T.CA.GA.ATGT.CACG.GTGAA.T.ACGT.T.C.C.C..G.GGC.CTT.GTtA.C.ACA..CCGC.CCGTC.ACA.C.CAT.GGtGAGTG.GGT.TGCTC.C.A..G..AA-.-.-.---............................................................-....-.-.-.----.-.--.-.--.----.-.--.-.-.-.---.---.-.--.-.--.-.--.-.-.--.--.---..-.-.-.--.--.......---......-......--.--.-.---..--...------.--.--.---..........................................................................
S001095854   ..........................................................-.-.-..-CGGAGA.GTT.T....GAT..C..CTG.G.C.TCA.GATTG.A..AC.GCT..GG....C..G.G..C.A.GG...C.C.TAACACAT.G.C...AA.G.TC..GA.GCGgatgaagggagct.............................................tgctcctggattcAGC..GGC.GGACGG.G.TGA.GT.A.A.TGCCTAGGA-ATCTG..C.CTGGT.AGCG.GGG.GATA.AC.G..TCCG...G.A.AACGGG.C.GCTAAT.A.CCGC..A.TACG...-----..--TC...C.TGAG.G...GA-.-.-----..GAAA.GTgggggatct.........................tcggacctcACGCTATCAGATGAGCCTAGGT.CGGA.TTAGCTAGTTGGTT.GGGTAAAG.GCCTAC.CAAGGCG.......ACG.ATCCGTAA..C.TGGTCTGAGAGG..ATGATC.AG.TCA....C.ACTGGA.AC.TGAGACAC.G....GT.C.....CAGA.CTCC.TACG.GGAGGC......A.GCAGTGG.GGAATA.TTGGACAATGGGC.GAA.AGCCTGATCCAGCC.ATGCC.GC.--GTGTGAA.G..A...AG.GTC.TTC.G.G..AT.TGT.AAA.GCA.C.T.T..TA.A.G.T.TGG.GA.GGAagggcagtaagtta..ataccttgctgtttTGACGTTACC.A.A.CA.GAATA.AG.CACC.GGCTAAC.TTCGTGC.CAGC.AGCC.GC.GGTA.ATAC.GA.AG.GGTG.CAA.GCGT.TAA.T.CG.GAAT.TACTGG.GCGTAAA.GCGC.GC.GT.AGGT.GG.T.TC.AGC.A.AGT.T.GGATGTG.AAAT..C.C.CC...G.G.GCTC.AACC.TGG.GAAC.TG.CATC.C.A.AAACT.AC.TG.A.GCT.AGAGTA.CGGTAGAGGG.T.GG.TGG.AAT.T.T.C.CTGT.GTAG.C.GG.TG.A.AATG.CGTAGA.TATAG.G.A.AG...........GA.ACACCA.G.TG.GCGA.AG.GC.GA.CC.A.CCT..G..GACTG.A......TACTG.AC...ACT.G.AGGTGCG.AAAGC.G.TGG.GGAGC.A.AACAGG.AT.TA.GAT.AC.CCTG.GTA...GTC.C.AC.GC.C.GTAAACG.ATGT.CGACTAGCCGTTGGGAtcct..........tgagaTCTTAGT.GG.CG.C.A.GCTA.AC.GCGATAA.GT.CGACC.GCC.T..G.GGG.....AG.TACGGCC.GCAAGGTTAA.AACT.CAAA.TGAAT.TG.A.C.GG.GGGC.CCGCAC.AA.GCGGTGGA.GCAT.GTGGT.TTAATT.C.GAAGCAACGCGA.AGAA.CCT.TA.CCT.G.GCCTTGA.CATG.CTGAG.AACTTTCCAGAGA...TGGATTGgtgcct......................................................................................................................................................................................................................................................................................................................................................................................................tcgggaaCTCAG.A.CA.CA.GGTGC.TGCATG.G.C.T.GTCGT.CAGCTCGTGT.CG.TGAGATGT.TGGG.TTAAGTCCCGTAACG...AGC..GC..AAC.CC.TTG.T.C.C.TT.AGTTACC.AGCAcct...cgggCG.GG.CACT.CTAAGG..AGACTGC.CGGTGACAA.ACCG.G..AG.G...A..A..GGTGG.GGA.TGACGT.CAAG.TCATCATG.G..CCCT.TACGG.CC.AGGGCTACACAC.GT....GCTACA.ATGG.T..CGGT.ACAAAGGG..TT.GC.CAAGC.CGCGAGG.TGGAGC.TAAT......CCC..ATAAAACCG.AT.CGTAGTCCGG.ATCGCAGTC.TGCAAC.TCGACT.GC.GTG.AAGTCG.GAATC.GCTAG.TAATCGT.GAA.T.CA.GA.ATGT.CACG.GTGAA.T.ACGT.T.C.C.C..G.GGC.CTT.GT.A.C.ACA..CCGC.CCGTC.ACA.C.CAT.GG.GAGTG.GGT.TGCTC.C.A..G..AAG.T.A.GCTagtctaaccg........................................caagggggacG....G.T.T.ACCA.C.GG.A.GT.GATT.C.AT.G.A.C.TGG.GGT.G.AA.G.TC.G.TA.A.C.AA.GG.TAG..C.C.G.TA.--.......---......-......--.--.-.---..--...------.--.--.---..........................................................................
S001188246   ..........................................................-.-.-..-------.---.-....---..-..---.-.-.---.--ATT.G..AC.GCT..GG....C..G.G..C.A.GG...C.C.TAACACAT.G.C...AA.G.TC..GA.GCGgatgaagggagct.............................................tgctcctggattcAGC..GGC.GGACGG.G.TGA.GT.A.A.TGCCTAGGA-ATCTG..C.CTGGT.AGTG.GGG.GATA.AC.G..TCCG...G.A.AACGGG.C.GCTAAT.A.CCGC..A.TACG...-----..--TC...C.TGAG.G...GA-.-.-----..GAAA.GTgggggatct.........................tcggacctcACGCTATCAGATGAGCCTAGGT.CGGA.TTAGCTAGTTGGTG.GGGTAAAG.GCCTAC.CAAGGCG.......ACG.ATCCGTAA..C.TGGTCTGAGAGG..ATGATC.AG.TCA....C.ACTGGA.AC.TGAGACAC.G....GT.C.....CAGA.CTCC.TACG.GGAGGC......A.GCAGTGG.GGAATA.TTGGACAATGGGC.GAA.AGCCTGATCCAGCC.ATGCC.GC.GTGTGTGAA.G..A...AG.GTC.TTC.G.G..AT.TGT.AAA.GCA.C.T.T..TA.A.G.T.TGG.GA.GGAagggcagtaagtta..ataccttgctgtttTGACGTTACC.A.A.CA.GAATA.AG.CACC.GGCTAAC.TTCGTGC.CAGC.AGCC.GC.GGTA.ATAC.GA.AG.GGTG.CAA.GCGT.TAA.T.CG.GAAT.TACTGG.GCGTAAA.GCGC.GC.GT.AGGT.GG.T.TC.AGC.A.AGT.T.GGATGTG.AAAT..C.C.CC...G.G.GCTC.AACC.TGG.GAAC.TG.CATC.C.A.AAACT.AC.TG.A.GCT.AGAGTA.CGGTAGAGGG.T.GG.TGG.AAT.T.T.C.CTGT.GTAG.C.GG.TG.A.AATG.CGTAGA.TATAG.G.A.AG...........GA.ACACCA.G.TG.GCGA.AG.GC.GA.CC.A.CCT..G..GACTG.A......TACTG.AC...ACT.G.AGGTGCG.AAAGC.G.TGG.GGAGC.A.AACAGG.AT.TA.GAT.AC.CCTG.GTA...GTC.C.AC.GC.C.GTAAACG.ATGT.CGACTAGCCGTTGGGAtcct..........tgagaTCTTAGT.GG.CG.C.A.GCTA.AC.GCGATAA.GT.CGACC.GCC.T..G.GGG.....AG.TACGGCC.GCAAGGTTAA.AACT.CAAA.TGAAT.TG.A.C.GG.GGGC.CCGCAC.AA.GCGGTGGA.GCAT.GTGGT.TTAATT.C.GAAGCAACGCGA.AGAA.CCT.TA.CCT.G.GCCTTGA.CATG.CTGAG.AACTTTCCAGAGA...TGGATTGgtgcct......................................................................................................................................................................................................................................................................................................................................................................................................tcgggagCTCAG.A.CA.CA.GGTGC.TGCATG.G.C.T.GTCGT.CAGCTCGTGT.CG.TGAGATGT.TGGG.TTAAGTCCCGTAACG...AGC..GC..AAC.CC.TTG.T.C.C.TT.AGTTACC.AGCAcct...cgggTG.GG.CACT.CTAAGG..AGACTGC.CGGTGACAA.ACCG.G..AG.G...A..A..GGTGG.GGA.TGACGT.CAAG.TCATCATG.G..CCCT.TACGG.CC.AGGGCTACACAC.GT....GCTACA.ATGG.T..CGGT.ACAAAGGG..TT.GC.CAAGC.CGCGAGG.TGGAGC.TAAT......CCC..ATAAAACCG.AT.CGTAGTCCGG.ATCGCAGTC.TGCAAC.TCGACT.GC.GTG.AAGTCG.GAATC.GCTAG.TAATCGT.GAA.T.CA.GA.ATGT.CACG.GTGAA.T.ACGT.T.C.C.C..G.GGC.CTT.GT.A.C.ACA..CCGC.CCGTC.ACA.C.CAT.GG.GAGTG.GGT.TGCTC.C.A..G..AAG.T.A.GCTagtctaaccg........................................caagggggacG....G.T.T.ACCA.C.GG.A.GT.GATT.C.AT.G.A.C.TGG.GG-.-.--.-.--.-.--.-.-.--.--.---..-.-.-.--.--.......---......-......--.--.-.---..--...------.--.--.---..........................................................................
S001331508   ..........................................................-.-.-..-------.---.-....---..-..---.-.-.---.-----.-..--.---..--....-..-.-..-.-.--...-.-.--------.-.-...--.-.--..--.---.......................................................................---..---.-GACGG.G.TGA.GT.A.A.TGCCTAGGA-ATCTG..C.CTGGT.AGTG.GGG.GATA.AC.G..TCCG...G.A.AACGGG.C.GCTAAT.A.CCGC..A.TACG...-----..--TC...C.TGAG.G...GA-.-.-----..GAAA.GTgggggatct.........................tcggacctcACGCTATCAGATGAGCCTAGGT.CGGA.TTAGCTAGTTGGTG.GGGTAAAG.GCCTAC.CAAGGCG.......ACG.ATCCGTAA..C.TGGTCTGAGAGG..ATGATC.AG.TCA....C.ACTGGA.AC.TGAGACAC.G....GT.C.....CAGA.CTCC.TACG.GGAGGC......A.GCAGTGG.GGAATA.TTGGACAATGGGC.GAA.AGCCTGATCCAGCC.ATGCC.GC.GTGTGTGAA.G..A...AG.GTC.TTC.G.G..AT.TGT.AAA.GCA.C.T.T..TA.A.G.T.TGG.GA.GGAagggcagtaagtta..ataccttgctgtttTGACGTTACC.A.A.CA.GAATA.AG.CACC.GGCTAAC.TTCGTGC.CAGC.AGCC.GC.GGTA.ATAC.GA.AG.GGTG.CAA.GCGT.TAA.T.CG.GAAT.TACTGG.GCGTAAA.GCGC.GC.GT.AGGT.GG.T.TC.AGC.A.AGT.T.GGATGTG.AAAT..C.C.CC...G.G.GCTC.AACC.TGG.GAAC.TG.CATC.C.A.AAACT.AC.TG.A.GCT.AGAGTA.CGGTAGAGGG.T.GG.TGG.AAT.T.T.C.CTGT.GTAG.C.GG.TG.A.AATG.CGTAGA.TATAG.G.A.AG...........GA.ACACCA.G.TG.GCGA.AG.GC.GA.CC.A.CCT..G..GACTG.A......TACTG.AC...ACT.G.AGGTGCG.AAAGC.G.TGG.GGAGC.A.AACAGG.AT.TA.GAT.AC.CCTG.GTA...GTC.C.AC.GC.C.GTACACG.ATGT.CGACTAGCCGTTGGGAtcct..........tgagaTCTTAGT.GG.CG.C.A.GCTA.AC.GCGATCA.GT.CGACC.GCC.T..G.GGG.....AG.TACGGCC.GCAAGGTTAA.AACT.CACA.TGAAT.TG.A.C.GG.GGGC.CCGCAC.AA.GCGGTGGA.GCAT.GTGGT.TTAATT.C.GAAGCAACGCGA.AGAA.CCT.TA.CCT.G.GCCTTGA.CATG.CTGAG.AACTTTCCAGAGA...TGGATTGgtgcct......................................................................................................................................................................................................................................................................................................................................................................................................tcgggaaCTCAG.A.CA.CA.GGTGC.TGCATG.G.C.T.GTCGT.CAGCTCGTGT.CG.TGAGATGT.TGGG.TTAAGTCCCGTAACG...AGC..GC..AAC.CC.TTG.T.C.C.TT.AGTTACC.AGCAcct...cgggTG.GG.CACT.CTAAGG..AGACTGC.CGGTGACAA.ACCG.G..AG.G...A..A..GGTGG.GGA.TGACGT.CAAG.TCATCATG.G..CCCT.TACGG.CC.AGGGCTACACAC.GT....GCTACA.ATGG.T..CGGT.ACAAAGGG..TT.GC.CAAGC.CGCGAGG.TGGAGC.TAAT......CCC..ATAAAACCG.AT.CGTAGTCCGG.ATCGCAGTC.TGCAAC.TCGACT.GC.GTG.AAGTCG.GAATC.GCTAG.TAATCGT.GAA.T.CA.GA.ATGT.CACG.GTGAA.T.ACGT.T.C.C.C..G.GGC.CTT.GT.A.C.ACA..CCGC.CCGTC.ACA.C.CAT.GG.GAGT-.---.-----.-.-..-..---.-.-.---............................................................-....-.-.-.----.-.--.-.--.----.-.--.-.-.-.---.---.-.--.-.--.-.--.-.-.--.--.---..-.-.-.--.--.......---......-......--.--.-.---..--...------.--.--.---..........................................................................
S001351053   ..........................................................-.-.-..-------.---.-....---..-..---.-.-.---.-----.-..--.---..--....-..G.G..C.A.GG...C.C.TAACACAT.G.C...AA.G.TC..GA.GCGgatgaaggggct..............................................tgctcctggattcAGC..GGC.GGACGG.G.TGA.GT.A.A.TGCCTAGGA-ATCTG..C.CTGGT.AGTG.GGG.GATA.AC.G..TCCG...G.A.AACGGG.C.GCTAAT.A.CCGC..A.TACG...-----..--TC...C.TGAG.G...GA-.-.-----..GA-A.GTgggggatct.........................tcggacctcACGCTATCAGATGAGCCTAGGT.CGGA.TTAGCTAGTTGGTG.GGGTAAAG.GCCTAC.CAAGGCG.......ACG.ATCCGTAA..C.TGGTCTGAGAGG..ATGATC.AG.TCA....C.ACTGGA.AC.TGAGACAC.G....GT.C.....CAGA.CTCC.TACG.GGAGGC......A.GCAGTGG.GGAATA.TTGGACAATGGGG.GAA.AGCCTGATCCAGCC.ATGCC.GC.GTGTGTGAA.G..A...AG.GTC.TTC.G.G..AT.TGT.AAA.GCA.C.T.T..TA.A.G.T.TGG.GA.GGAagggcagtaagtt...aataccttgctgttTGACGTTACC.A.A.CA.GAATA.AG.CACC.GGCTAAC.TTCGTGCcCAGC.AGCC.GC.GGTA.ATAC.GA.AG.GGTG.CAA.GCGT.TAT.-.CG.GAAT.TACTGG.GCGTAAA.GCGC.GC.GT.AGGT.GG.T.TC.AGC.A.AGT.T.GGATGTG.AAAT..C.C.CC...G.G.GCTC.AACC.TGG.GAAC.TG.CATC.C.A.AAACT.AC.TG.A.GCT.AGAGTA.CGGTAGAGGG.T.GG.TGG.AAT.T.T.C.CTGT.GTAG.C.GG.TG.A.AATG.CGTAGA.TATAG.G.A.AG...........GA.ACACCA.G.TG.GCGA.AG.GC.GA.CC.A.CCT..G..GACTG.A......TACTG.AC...ACT.G.AGGTGCG.AAAGC.G.TGG.GGAGC.A.AACAGG.AT.TA.GAT.AC.CCTG.GTA...GTC.C.AC.GC.C.GTAAACG.ATGT.CGACTAGCCGTTGGGAtcct..........tgagaTCTTAGT.GG.CG.C.A.GCTA.AC.GCGATAA.GT.CGACC.GCC.T..G.GGG.....AG.TACGGGC.GCAAGGTTAA.AACT.CAAA.TGAAT.TG.A.C.GGgGGGC.CCGCAC.AA.GCGGTGGA.GCAT.GTGGT.TTAATT.C.GAAGCAACGCGA.AGAA.CCT.TA.CCT.G.GCCTTGA.CATG.CTGAG.AACTTTCCAGAGA...TGGATTGgtgcct......................................................................................................................................................................................................................................................................................................................................................................................................tcgggaaCTCAG.A.CA.CA.GGTGC.TGCATG.G.C.T.GTCGT.CAGCTCGTGT.CG.TGAGATGT.TGGG.TTAAGTCCCGTAACG...AGC..GC..AAC.CC.TTG.T.C.C.CT.AGTTACC.AGCAcct...cgggTG.GG.CACT.CTAAGG..AGACTGC.CGGTGACAA.ACCG.G..AG.G...A..G..GGTGG.GGA.TGACGT.CAAG.TCATCATG.G..CCCT.TACGG.CC.AGGGCTACACAC.GT....GCTACA.ATGG.T..CGGT.ACAAAGGG..TT.GC.CAAGC.CGCGAGG.TGGAGC.TAAT......CCC..ATAAAACCG.AT.CGTAGTCCGG.ATCGCAGTC.TGCAAC.TCGACT.GC.GTG.AAGTCG.GAATC.GCTAG.TAATCGT.GAA.T.CA.GA.ATGT.CACG.GTGAA.T.ACGT.T.C.C.C..G.GGC.CTT.GT.A.C.ACA..CCGC.CCGTC.ACA.C.CAT.GG.GAGTG.GGT.TGCTC.C.A..G..AAA.T.A.G--ca........................................................aa-....-.-.-.----.-.--.-.--.----.-.--.-.-.-.---.---.-.--.-.--.-.--.-.-.--.--.---..-.-.-.--.--.......---......-......--.--.-.---..--...------.--.--.---..........................................................................
S003284068   ..........................................................-.-.-..-------.---.-....---..-..---.-.-.---.-ATTG.A..AC.GCT..GG....C..G.G..C.A.GG...C.C.TAACACAT.G.C...AA.G.TC..GA.GCGgatgaagggagct.............................................tgctcctggattcAGC..GGC.GGACGG.G.TGA.GT.A.A.TGCCTAGGA-ATCTG..C.CTGGT.AGTG.GGG.GATA.AC.G..TCCG...G.A.AACGGG.C.GCTAAT.A.CCGC..A.TACG...-----..--TC...C.TGAG.G...GA-.-.-----..GAAA.GTgggggatct.........................tcggacctcACGCTATCAGATGAGCCTAGGT.CGGA.TTAGCTAGTTGGTG.GGGTAAAG.GCCTAC.CAAGGCG.......ACG.ATCCGTAA..C.TGGTCTGAGAGG..ATGATC.AG.TCA....C.ACTGGA.AC.TGAGACAC.G....GT.C.....CAGA.CTCC.TACG.GGAGGC......A.GCAGTGG.GGAATA.TTGGACAATGGGC.GAA.AGCCTGATCCAGCC.ATGCC.GC.GTGTGTGAA.G..A...AG.GTC.TTC.G.G..AT.TGT.AAA.GCA.C.T.T..TA.A.G.T.TGG.GA.GGAagggcagtaagtta..ataccttgctgtttTGACGTTACC.A.A.CA.GAATA.AG.CACC.GGCTAAC.TTCGTGC.CAGC.AGCC.GC.GGTA.ATAC.GA.AG.GGTG.CAA.GCGT.TAA.T.CG.GAAT.TACTGG.GCGTAAA.GCGC.GC.GT.AGGT.GG.T.TC.AGC.A.AGT.T.GGATGTG.AAAT..C.C.CC...G.G.GCTC.AACC.TGG.GAAC.TG.CATC.C.A.AAACT.AC.TG.A.GCT.AGAGTA.CGGTAGAGGG.T.GG.TGG.AAT.T.T.C.CTGT.GTAG.C.GG.TG.A.AATG.CGTAGA.TATAG.G.A.AG...........GA.ACACCA.G.TG.GCGA.AG.GC.GA.CC.A.CCT..G..GACTG.A......TACTG.AC...ACT.G.AGGTGCG.AAAGC.G.TGG.GGAGC.A.AACAGG.AT.TA.GAT.AC.CCTG.GTA...GTC.C.AC.GC.C.GTAAACG.ATGT.CGACTAGCCGTTGGGAtcct..........tgagaTCTTAGT.GG.CG.C.A.GCTA.AC.GCGATAA.GT.CGACC.GCC.T..G.GGG.....AG.TACGGCC.GCAAGGTTAA.AACT.CAAA.TGAAT.TG.A.C.GG.GGGC.CCGCAC.AA.GCGGTGGA.GCAT.GTGGT.TTAATT.C.GAAGCAACGCGA.AGAA.CCT.TA.CCT.GgGCCTTGA.CATG.CTGAG.AACTTTCCAGAGA...TGGATTGgtgcct......................................................................................................................................................................................................................................................................................................................................................................................................tcgggaaCTCAG.A.CA.CA.GGTGC.TGCATG.G.C.T.GTCGT.CAGCTCGTGT.CG.TGAGATGT.TGGG.TTAAGTCCCGTAACG...AGC..GC..AAC.CC.TTG.T.C.C.TT.AGTTACC.AGCAcct...cgggTG.GG.CACT.CTAAGG..AGACTGC.CGGTGACAA.ACCG.G..AG.G...A..A..GGTGG.GGA.TGACGT.CAAG.TCATCATG.G..CCCT.TACGG.CC.AGGGCTACACAC.GT....GCTACA.ATGG.T..CGGT.ACAAAGGG..TT.GC.CAAGC.CGCGAGG.TGGAGC.TAAT......CCC..ATAAAACCG.AT.CGTAGTCCGG.ATCGCAGTC.TGCAAC.TCGACT.GC.GTG.AAGTCG.GAATC.GCTAG.TAATCGT.GAA.T.CA.GA.ATGT.CACG.GTGAA.T.ACGT.T.C.C.C..G.GGC.CTT.GT.A.C.ACA..CCGC.CCGTC.ACA.C.CAT.GG.GAGTG.GGT.TGCTC.C.A..G..AAG.T.A.GCTagtctaaccg........................................caagggggacG....G.T.A.CC--.-.--.-.--.----.-.--.-.-.-.---.---.-.--.-.--.-.--.-.-.--.--.---..-.-.-.--.--.......---......-......--.--.-.---..--...------.--.--.---..........................................................................
S001152224   ..................................................tcggctacC.T.T..GTTACGA.GTT.T....GAT..C..ATG.G.C.TCA.GATTG.A..AC.GCT..GG....C..G.G..C.A.GG...C.C.TAACACAT.G.C...AA.G.TC..GA.GCGgatgaagggagct.............................................tgctcctggattcAGC..GGC.GGACGG.TgTGA.GT.A.A.TGCCTAGGA-ATCTG..C.CTGGT.AGTG.GGG.GATG.AC.G..TCCG...G.A.AACGGG.C.GATAATgA.CCGC..A.TACG...-----..--TC...C.G-AG.G...GA-.-.-----..GAAA.CTgggattc.............................ggacctcACGCTATCAGATGAGCCTAGGT.CGGA.TTAGCTAGTTGGTG.GGGTAAAGtACCTAC.CAAGGCG.......ACGcATCTGTAAcc-cTGGTCTGAGAGGccATGATC.A-cTCAacgtC.ACTGGA.AC.TGAGACAC.GgtttGT.CaccggCAGT.CTCC.TACG.GGAGGCcacccgA.GCAGTGG.GGAATA.TTGGACAATGGGC.GAA.AGCGTGATCCAGCC.ATGCC.GC.CTGTGTGAC.G..AcacAG.GTC.TTC.G.GcaAT.TGT.AAA.GCA.C.T.T..TA.A.G.T.TGG.GA.GGCcgagggcagtaagttaataccttgctgtttTCACGTTACC.A.A.CA.GAATAtAG.CACCgGGCTAAC.TTCGTGC.CAGC.AGCC.GC.GGTA.ATCC.GA.AG.GGTG.CAA.GGGT.TAA.T.CG.GAAT.TACTGG.GAGTAAA.GCGC.GC.GT.AGGT.GG.T.TC.AGC.A.AAT.-.GGATGTG.AAAT..C.C.CC...G.G.GCTC.AACC.TCG.GAAC.TG.CATC.C.A.AAACT.AC.TG.A.GCT.AGAGTA.CGGTAGACGG.T.GG.TGG.AAT.T.T.C.CTGT.GTAG.C.GG.TG.A.AATG.CGTAGA.TATAG.G.A.AGacgaaaggtgtGA.ACACCA.G.TG.GCGA.AG.GC.GA.CC.A.CCT..G..GACTG.A......TACTG.AC...ACT.G.AGGTGCG.AAAGC.G.TGG.GGAGC.A.AACAGG.AT.TA.GAT.AC.CCTA.GTAcctGTC.C.AC.GC.C.GTAAACG.ATGT.CGA-TAGCCGTTGGATcctt...........gagaTCTTAGT.GG.CG.C.A.GCTA.AC.GCGATAA.GT.CGACCg--C.T..G.GG-.....AG.TACGGCC.GCAAGGTTA-.AACT.CAAA.TG-AT.TG.A.C.GG.GGGC.CCGCAC.AA.GCGGTGGA.GCAT.GTGGT.TTAATT.C.GAAGCAACGCGA.AGAA.CCT.TA.CCT.G.GCCTTGA.CATG.CTGAG.AACTTTCCAGAGA...TGGATTGgtgcct......................................................................................................................................................................................................................................................................................................................................................................................................tcgggaaCTCAG.A.CA.CA.GGTGC.TGCATG.G.C.T.GTCGT.CAGCTCGTGT.CG.TGAGATGT.TGGG.TTAAGTCCCGTAACG...AGC..GC..AAC.CC.TTG.T.C.C.TT.AGTTACC.AGCAcct...cgggTG.GG.CACT.CTAAGG..AGACTGC.CGGTGACAA.ACCG.G..AG.G...A..A..GGTGG.GGA.TGACGT.CAAG.TCATCATG.G..CCCT.TACGG.CC.AGGGCTACACAC.GT....GCTACA.ATGG.T..CGGT.ACAAAGGG..TT.GC.CAAGC.CGCGAGG.TGGAGC.TAAT......CCC..ATAAAACCG.AT.CGTAGTCCGG.ATCGCAGTC.TGCAAC.TCGACT.GC.GTG.AAGTCG.GAATC.GCTAG.TAATCGT.GAA.T.CA.GA.ATGT.CACG.GTGAA.T.ACGT.T.C.C.C..G.GGC.CTT.GT.A.C.ACA..CCGC.CCGTC.ACA.C.CAT.GG.GAGTG.GGT.TGCTC.C.A..G..AA-.-.-.-GTagctag...............................................tctaaccG....C.A.A.----.-.--.-.--.----.-.--.-.-.-.---.---.-.--.-.--.-.--.-.-.--.--.---..-.-.-.--.--.......---......-......--.--.-.---..--...------.--.--.---..........................................................................
S002034277   ......cgcgatgcatctagattagagtttgatcctggctcaggaagtcgtaacaaggT.A.G..CCGTAGA.GTT.T....GAT..C..CTG.G.C.TCA.GATTG.A..AC.GCT..GG....C..G.G..C.A.GG...C.C.TAACACAT.G.C...AA.G.TC..GA.GCGgatgaagggagct.............................................tgctcctggattcAGC..GGC.GGACGG.G.TGA.GT.A.A.TGCCTAGGA-ATCTG..C.CTGGT.AGTG.GGG.GATA.AC.G..TCCG...G.A.AACGGG.C.GCTAAT.A.CCGC..A.TACG...-----..--TC...C.TGAG.G...GA-.-.-----..GAAA.GTgggggatct.........................tcggacctcACGCTATCAGATGAGCCTAGGT.CGGA.TTAGCTAGTTGGTG.GGGTAAAG.GCCTAC.CAAGGCG.......ACG.ATCCGTAA..C.TGGTCTGAGAGG..ATGATC.AG.TCA....C.ACTGGA.AC.TGAGACAC.G....GT.C.....CAGA.CTCC.TACG.GGAGGC......A.GCAGTGG.GGAATA.TTGGACAATGGGC.GAA.AGCCTGATCCAGCC.ATGCC.GC.GTGTGTGAA.G..A...AG.GTC.TTC.G.G..AT.TGT.AAA.GCA.C.T.T..TA.A.G.T.TGG.GA.GGAagggcagtaagtta..ataccttgctgtttTGACGTTACC.A.A.CA.GAATA.AG.CACC.GGCTAAC.TTCGTGC.CAGC.AGCC.GC.GGTA.ATAC.GA.AG.GGTG.CAA.GCGT.TAA.T.CG.GAAT.TACTGG.GCGTAAA.GCGC.GC.GT.AGGT.GG.T.TC.AGC.A.AGT.T.GGATGTG.AAAT..C.C.CC...G.G.GCTC.AACC.TGG.GAAC.TG.CATC.C.A.AAACT.AC.TG.A.GCT.AGAGTA.CGGTAGAGGG.T.GG.TGG.AAT.T.T.C.CTGT.GTAC.C.GG.TG.A.AATG.CGTAGA.TATAG.G.A.AG...........GA.ACACCA.C.TG.GCGA.AC.GC.CA.CC.A.CCT..G..GACTG.A......TACTG.AC...ACT.G.AGGTGCG.AAAGC.G.TGG.GGAGC.A.AACAGG.AT.TA.GAT.AC.CCTG.GTA...GAC.C.AC.GC.C.GTAAACG.ATGT.CGACTAGCCGTTGGGAtcct..........tgagaTCTTAGT.GG.CG.C.A.GCTA.AC.GCGATAA.GT.CGACC.GCC.T..G.GGG.....AG.TACGGCC.GCAAGGTTAA.AACT.CAAA.TGAAT.TG.A.C.GG.GGGCcCCGCAC.AA.GCGGTGGA.GCAT.GTGGT.TTAATT.C.GAAGCAACGCAA.AGAA.CCT.TA.CCC.G.GCCTTGA.CATG.CTGAA.AACTTTCCAGAGA...TGGATTGgtgccg......................................................................................................................................................................................................................................................................................................................................................................................................tcgggaaCTCAG.A.CA.CA.GGTGC.TGCATG.G.C.T.GTCGT.CAGCTCGTGT.CG.TGAGATGT.TGGG.TTAAGTCCCGTAACG...AGC..GC..AAC.CC.TTG.T.C.C.TT.AGTTACC.AGCAcct...cgggTG.GG.CACT.CTAAGG..AGACTGC.CGGTGACAA.ACCG.G..AG.G...A..A..GGTGG.GGA.TGACGT.CAAG.TCATCATG.G..CCCT.TACGG.CC.AGGGCTACACAC.GT....GCTACA.ATGG.T..CGGT.ACAAAGGG..TT.GC.CAAGC.CGCGAGG.TGGAGC.TAAT......CCC..ATAAAACCG.AT.CGTAGTCCGG.ATCGCAGTC.TGCAAC.TCGACT.GC.GTG.AAGTCG.GAATC.GCTAG.TAATCGT.GAA.T.CA.GA.ATGT.CACG.GTGAA.T.ACGT.T.C.C.C..G.GGC.CTT.GT.A.C.ACA..CCGC.CCGTC.ACA.C.CAT.GG.GAGTG.GGT.TGCTC.C.A..G..AAG.T.A.GCTagtctaaccg........................................caagggggacG....G.T.T.ACCA.C.GG.A.GT.GATT.C.AT.G.A.C.TGG.GGT.G.AA.G.TC.G.TA.A.C.AA.GG.TAG..C.C.G.TA.G-.......---......-......TC.TG.A.GCC..AG...GATCAA.--.--.---actctacggctaccttgttacgacttacggctaccttgttacgacttatcctgagccaggatcaaactctaagt
S000395211   ..........................................................-.-.-..-------.---.-....---..-..---.G.C.TCA.GGACG.A..AC.GCT..GG....C..G.G..C.G.TG...C.C.TAATACAT.G.C...AA.G.TA..GA.ACGctgaaggaggagct...........................................tgcttctctggatgAGT..TGC.GAACGG.G.TGA.GT.A.A.CGCGTAGGTAACCTG..C.CTGGT.AGCG.GGG.GATA.AC.T..ATTG...G.A.AACGAT.A.GCTAAT.A.CCGC..A.TAAG...AGTAG..ATGT...T.GCAT.G...ACA.T.TTGCT.tAAAA.GGtgcaa.................................ttgcaTCACTACCAGATGGACCTGCGT.TGTA.TTAGCTAGTTGGTG.AGGTAACG.GCTCAC.CAAGGCA.......ACG.ATACATAG..C.CGACCTGAGAGG..GTGATC.GG.CCA....C.ACTGGG.AC.TGAGACAC.G....GC.C.....CAGA.CTCC.TACG.GGAGGC......A.GCAGTAG.GGAATC.TTCGGCAATGGAC.GGA.AGTCTGACCGAGCA.ACGCC.GC.GTGAGTGAA.G..A...AG.GTT.TTC.G.G..AT.CGT.AAA.GCT.C.T.G..TT.G.T.A.AGA.GA.AGAacgagtgtgagagt.ggaaagttcacactgTGACGGTATC.T.T.AC.CAGAA.AG.GGAC.GGCTAAC.TACGTGC.CAGC.AGCC.GC.GGTA.ATAC.GT.AG.GTCC.CGA.GCGT.TGT.C.CG.GATT.TATTGG.GCGTAAA.GCGA.GC.GC.AGGC.GG.T.TA.GAT.A.AGT.C.TGAAGTT.AAAG..G.C.TG...T.G.GCTT.AACC.ATA.GTAC.-G.CTTT.G.G.AAACT.GT.TT.A.ACT.TGAGTG.CAAGAGGGGA.G.AG.TGG.AAT.T.C.C.ATGT.GTAG.C.GG.TG.A.AATG.CGTAGA.TATAT.G.G.AG...........GA.ACACCG.G.TG.GCGA.AA.GC.GG.CT.C.TCT..G..GCTTG.T......AACTG.AC...GCT.G.AGGCTCG.AAAGC.G.TGG.GGAGC.A.AACAGG.AT.TA.GAT.AC.CCTG.GTA...GTC.C.AC.GC.C.GTAAACG.ATGA.GTGCTAGGTGTTAGACccttt.........ccgggGTTTAGT.GC.CG.C.A.GCTA.AC.GCATTAA.GC.ACTCC.GCC.T..G.GGG.....AG.TACGACC.GCAAGGTTGA.AACT.CAAA.GGAAT.TG.A.C.GG.GGGC.CCGCAC.AA.GCGGTGGA.GCAT.GTGGT.TTAATT.C.GAAGCAACGCGA.AGAA.CCT.TA.CCA.G.GTCTTGA.CATC.CCTCTgACCGCTCTAGAGA...TAGAGTTttcctt.......................................................................................................................................................................................................................................................................................................................................................................................................cgggacAGAGG.T.GA.CA.GGTGG.TGCATG.G.T.T.GTCGT.CAGCTCGTGT.CG.TGAGATGT.TGGG.TTAAGTCCCGCAACG...AGC..GC..AAC.CC.CTA.T.T.G.TT.AGTTGCC.ATCAttc....agtTG.GG.CACT.CTAGCG..AGACTGC.CGGTAATAA.ACCG.G..AG.G...A..A..GGTGG.GGA.TGACGT.CAAA.TCATCATG.C..CCCT.TATGA.CC.TGGGCTACACAC.GT....GCTACA.ATGG.C..TGGT.ACAACGAG..TC.GC.AAGCC.GGTGACG.GCAAGC.TAAT......CTC..TTAAAGCCA.GT.CTCAGTTCGG.ATTGTAGGC.TGCAAC.TCGCCT.AC.ATG.AAGTCG.GAATC.GCTAG.TAATCGC.GGA.T.CA.GC.ACGC.CGCG.GTGAA.T.ACGT.T.C.C.C..G.GGC.CTT.GT.A.C.ACA..CCGC.CCGTC.ACA.C.CAC.GA.GAGTT.TG-.-----.-.-..-..---.-.-.---............................................................-....-.-.-.----.-.--.-.--.----.-.--.-.-.-.---.---.-.--.-.--.-.--.-.-.--.--.---..-.-.-.--.--.......---......-......--.--.-.---..--...------.--.--.---..........................................................................
S000405651   ..........................................................-.-.-..-------.---.-....---..-..---.-.-.--A.GGACG.A..AC.GCT..GG....C..G.G..C.G.TG...C.C.TAATACAT.G.C...AA.G.TA..GA.ACGctgaagagaggagct.........................................tgctcttcttggatgAGT..TGC.GAACGG.G.TGA.GT.A.A.CGCGTAGGTAACCTG..C.CTGGT.AGCG.GGG.GATA.AC.T..ATTG...G.A.AACGAT.A.GCTAAT.A.CCGC..A.TAAA...ATGGA..TTAT...C.GCAT.G...ATA.A.TCCAT.tGAAA.GGtgcaa.................................atgcaTCACTACCAGATGGACCTGCGT.TGTA.TTAGCTAGTTGGTG.GGGTAACG.GCTCAC.CAAGGCG.......ACG.ATACATAG..C.CGACCTGAGAGG..GTGATC.GG.CCA....C.ACTGGG.AC.TGAGACAC.G....GC.C.....CAGA.CTCC.TACG.GGAGGC......A.GCAGTAG.GGAATC.TTCGGCAATGGAC.GGA.AGTCTGACCGAGCA.ACGCC.GC.GTGAGTGAA.G..A...AG.GTT.TTC.G.G..AT.CGT.AAA.GCT.C.T.G..TT.G.T.A.AGA.GA.AGAacgagtgtgagagt.ggaaagttcacactgTGACGGTATC.T.T.AC.CAGAA.AG.GGAC.GGCTAAC.TACGTGC.CAGC.AGCC.GC.GGTA.ATAC.GT.AG.GTCC.CGA.GCGT.TGT.C.CG.GATT.TATTGG.GCGTAAA.GCGA.GC.GC.AGGC.GG.T.TA.GAT.A.AGT.C.TGAAGTT.AAAG..G.C.TG...T.G.GCTT.AACC.ATA.GTAC.-G.CTTT.G.G.AAACT.GT.TT.A.ACT.TGAGTG.CAAGAGGGGA.G.AG.TGG.AAT.T.C.C.ATGT.GTAG.C.GG.TG.A.AATG.CGTAGA.TATAT.G.G.AG...........GA.ACACCG.G.TG.GCGA.AA.GC.GG.CT.C.TCT..G..GCTTG.T......AACTG.AC...GCT.G.AGGCTCG.AAAGC.G.TGG.GGAGC.A.AACAGG.AT.TA.GAT.AC.CCTG.GTA...GTC.C.AC.GC.C.GTAAACG.ATGA.GTGCTAGGTGTTAGACccttt.........ccgggGTTTAGT.GC.CG.C.A.GCTA.AC.GCATTAA.GC.ACTCC.GCC.T..G.GGG.....AG.TACGACC.GCAAGGTTGA.AACT.CAAA.GGAAT.TG.A.C.GG.GGGC.CCGCAC.AA.GCGGTGGA.GCAT.GTGGT.TTAATT.C.GAAGCAACGCGA.AGAA.CCT.TA.CCA.G.GTCTTGA.CATC.CCTCTgATCGCTCTAGAGA...TAGAGTTttcctt.......................................................................................................................................................................................................................................................................................................................................................................................................cgggacAGAGG.T.GA.CA.GGTGG.TGCATG.G.T.T.GTCGT.CAGCTCGTGT.CG.TGAGATGT.TGGG.TTAAGTCCCGCAACG...AGC..GC..AAC.CC.CTA.T.T.G.TT.AGTTGCC.ATCAttt....agtTG.GG.CACT.CTAGCG..AGACTGC.CGGTAATAA.ACCG.G..AG.G...A..A..GGTGG.GGA.TGACGT.CAAA.TCATCATG.C..CCCT.TATGA.CC.TGGGCTACACAC.GT....GCTACA.ATGG.C..TGGT.ACAACGAG..TC.GC.AAGCC.GGTGACG.GCAAGC.TAAT......CTC..TTAAAGCCA.GT.CTCAGTTCGG.ATTGTAGGC.TGCAAC.TCGCCT.AC.ATG.AAGTCG.GAATC.GCTAG.TAATCGC.GGA.T.CA.GC.ACGC.CGCG.GTGAA.T.ACGT.T.C.C.C..G.GGC.CTT.GT.A.C.ACA..CCGC.CCGTC.ACA.C.CAC.GA.GAGTT.TGT.AACAC.C.C..G..AAG.T.C.GGTg..........................................................aG....G.T.A.ACC-.-.--.-.--.----.-.--.-.-.-.---.---.-.--.-.--.-.--.-.-.--.--.---..-.-.-.--.--.......---......-......--.--.-.---..--...------.--.--.---..........................................................................
S000405653   ..........................................................-.-.-..-------.---.-....---..-..---.-.-.--A.GGATG.A..AC.GCT..GG....C..G.G..C.G.TG...C.C.TAATACAT.G.C...AA.G.TA..GA.ACGctgaagcttggtgct.........................................tgcaccgagcggatgAGT..TGC.GAACGG.G.TGA.GT.A.A.CGCGTAGGTAACCTG..C.CTCTT.AGCG.GGG.GATA.AC.T..ATTG...G.A.AACGAT.A.GCTAAT.A.CCGC..A.TAAA...AGTCG..ATAT...C.GCAT.G...ATA.T.TGATT.tGAAA.GGtgcaa.................................atgcaTCACTAAGAGATGGACCTGCGT.TGTA.TTAGCTAGTTGGTG.AGGTAACG.GCTCAC.CAAGGCG.......ACG.ATACATAG..C.CGACCTGAGAGG..GTGATC.GG.CCA....C.ACTGGG.AC.TGAGACAC.G....GC.C.....CAGA.CTCC.TACG.GGAGGC......A.GCAGTAG.GGAATC.TTCGGCAATGGGG.GCA.ACCCTGACCGAGCA.ACGCC.GC.GTGAGTGAA.G..A...AG.GTT.TTC.G.G..AT.CGT.AAA.GCT.C.T.G..TT.G.T.A.AGA.GA.AGAacgagtgtgagagt.ggaaagttcacactgTGACGGTAAC.T.T.AC.CAGAA.AG.GGAC.GGCTAAC.TACGTGC.CAGC.AGCC.GC.GGTA.ATAC.GT.AG.GTCC.CGA.GCGT.TAT.C.CG.GATT.TATTGG.GCGTAAA.GCGA.GC.GC.AGGC.GG.T.TA.GAT.A.AGT.C.TGAAGTT.AAAG..G.C.TG...T.G.GCTT.AACC.ATA.GTAC.-G.CTTT.G.G.AAACT.GT.TT.A.ACT.TGAGTG.CAGAAGGGGA.G.AG.TGG.AAT.T.C.C.ATGT.GTAG.C.GG.TG.A.AATG.CGTAGA.TATAT.G.G.AG...........GA.ACACCG.G.TG.GCGA.AA.GC.GG.CT.C.TCT..G..GTCTG.T......AACTG.AC...GCT.G.AGGCTCG.AAAGC.G.TGG.GGAGC.A.AACAGG.AT.TA.GAT.AC.CCTG.GTA...GTC.C.AC.GC.C.GTAAACG.ATGA.GTGCTAGGTGTTGGGTccttt.........ccgggACTCAGT.GC.CG.C.A.GCTA.AC.GCATTAA.GC.ACTCC.GCC.T..G.GGG.....AG.TACGACC.GCAAGGTTGA.AACT.CAAA.GGAAT.TG.A.C.GG.GGGC.CCGCAC.AA.GCGGTGGA.GCAT.GTGGT.TTAATT.C.GAAGCAACGCGA.AGAA.CCT.TA.CCA.G.GTCTTGA.CATC.CCTCTgACCGCTCTAGAGA...TAGAGTTttcctt.......................................................................................................................................................................................................................................................................................................................................................................................................cgggacAGAGG.T.GA.CA.GGTGG.TGCATG.G.T.T.GTCGT.CAGCTCGTGT.CG.TGAGATGT.TGGG.TTAAGTCCCGCAACG...AGC..GC..AAC.CC.CTA.T.T.G.TT.AGTTGCC.ATCAttg....agtTG.GG.CACT.CTAGCG..AGACTGC.CGGTAATAA.ACCG.G..AG.G...A..A..GGTGG.GGA.TGACGT.CAAA.TCATCATG.C..CCCT.TATGA.CC.TGGGCTACACAC.GT....GCTACA.ATGG.C..TGGT.ACAACGAG..TC.GC.GAGTC.GGTGACG.GCAAGC.TAAT......CTC..TTAAAGCCA.GT.CTCAGTTCGG.ATTGTAGGC.TGCAAC.TCGCCT.AC.ATG.AAGTCG.GAATC.GCTAG.TAATCGC.GGA.T.CA.GC.ACGT.CGCG.GTGAA.T.ACGT.T.C.C.C..G.GGC.CTT.GT.A.C.ACA..CCGC.CCGTC.ACA.C.CAC.GA.GAGTT.TGT.AACAC.C.C..G..AAG.T.C.GGTg..........................................................aG....G.T.A.ACC-.-.--.-.--.----.-.--.-.-.-.---.---.-.--.-.--.-.--.-.-.--.--.---..-.-.-.--.--.......---......-......--.--.-.---..--...------.--.--.---..........................................................................
S000411908   ..........................................................-.-.-..-TGGAGA.GTT.T....GAT..C..CTG.G.C.TCA.GGACG.A..AC.GCT..GG....C..G.G..C.G.TG...C.C.TAATACAT.G.C...AA.G.TA..GA.ACGctgaaggaggagct...........................................tgcttctctggatgAGT..TGC.GAACGG.G.TGA.GT.A.A.CGCGTAGGTAACCTG..C.CTGGT.AGCG.GGG.GATA.AC.T..ATTG...G.A.AACGAT.A.GCTAAT.A.CCGC..A.TAAG...AGTAG..ATGT...T.GCAT.G...ACA.T.TTGCT.tAAAA.GGtgcaa.................................ttgcaTCACTACCAGATGGACCTGCGT.TGTA.TTAGCTAGTTGGTG.GGGTAACG.GCTCAC.CAAGGCG.......ACG.ATACATAG..C.CGACCTGAGAGG..GTGATC.GG.CCA....C.ACTGGG.AC.TGAGACAC.G....GC.C.....CAGA.CTCC.TACG.GGAGGC......A.GCAGTAG.GGAATC.TTCGGCAATGGAC.GGA.AGTCTGACCGAGCA.ACGCC.GC.GTGAGTGAA.G..A...AG.GTT.TTC.G.G..AT.CGT.AAA.GCT.C.T.G..TT.G.T.A.AGA.GA.AGAacgagtgtgagagt.ggaaagttcacactgTGACGGTATC.T.T.AC.CAGAA.AG.GGAC.GGCTAAC.TACGTGC.CAGC.AGCC.GC.GGTA.ATAC.GT.AG.GTCC.CGA.GCGT.TGT.C.CG.GATT.TATTGG.GCGTAAA.GCGA.GC.GC.AGGC.GG.T.TA.GAT.A.AGT.C.TGAAGTT.AAAG..G.C.TG...T.G.GCTT.AACC.ATA.GTAC.-G.CTTT.G.G.AAACT.GT.TT.A.ACT.TGAGTG.CAAGAGGGGA.G.AG.TGG.AAT.T.C.C.ATGT.GTAG.C.GG.TG.A.AATG.CGTAGA.TATAT.G.G.AG...........GA.ACACCG.G.TG.GCGA.AA.GC.GG.CT.C.TCT..G..GCTTG.T......AACTG.AC...GCT.G.AGGCTCG.AAAGC.G.TGG.GGAGC.A.AACAGG.AT.TA.GAT.AC.CCTG.GTA...GTC.C.AC.GC.C.GTAAACG.ATGA.GTGCTAGGTGTTAGACccttt.........ccgggGTTTAGT.GC.CG.C.A.GCTA.AC.GCATTAA.GC.ACTCC.GCC.T..G.GGG.....AG.TACGACC.GCAAGGTTGA.AACT.CAAA.GGAAT.TG.A.C.GG.GGGC.CCGCAC.AA.GCGGTGGA.GCAT.GTGGT.TTAATT.C.GAAGCAACGCGA.AGAA.CCT.TA.CCA.G.GTCTTGA.CATC.CCTCTgACCGCTCTAGAGA...TAGAGCTttcctt.......................................................................................................................................................................................................................................................................................................................................................................................................cgggacAGAGG.T.GA.CA.GGTGG.TGCATG.G.T.T.GTCGT.CAGCTCGTGT.CG.TGAGATGT.TGGG.TTAAGTCCCGCAACG...AGC..GC..AAC.CC.CTA.T.T.G.TT.AGTTGCC.ATCAttc....agtTG.GG.CACT.CTAGCG..AGACTGC.CGGTAATAA.ACCG.G..AG.G...A..A..GGTGG.GGA.TGACGT.CAAA.TCATCATG.C..CCCT.TATGA.CC.TGGGCTACACAC.GT....GCTACA.ATGG.C..TGGT.ACAACGAG..TC.GC.AAGCC.GGTGACG.GCAAGC.TAAT......CTC..TTAAAGCCA.GT.CTCAGTTCGG.ATTGTAGGC.TGCAAC.TCGCCT.AC.ATG.AAGTCG.GAATC.GCTAG.TAATCGC.GGA.T.CA.GC.ACGC.CGCG.GTGAA.T.ACGT.T.C.C.C..G.GGC.CTT.GT.A.C.ACA..CCGC.CCGTC.ACA.C.CAC.GA.GAGTT.TGT.AACAC.C.C..G..AAG.T.C.GGTgaggtaacct.......................................tttaggagccaG....C.C.G.CCTA.A.GG.T.GG.GATA.G.AT.G.A.T.TGG.GGT.G.AA.G.TC.G.TA.A.C.AA.GG.TAG..C.C.G.TA.TC.......GGA......A......GG.TG.C.GGC..TG...GATCAC.CT.CC.---..........................................................................
S000434331   ..........................................................-.-.-..-------.---.-....---..-..---.-.-.---.-GACG.A..AC.GCT..GG....C..G.G..C.G.TG...C.C.TAATACAT.G.C...AA.G.TA..GA.ACGctgaaggaggagct...........................................tgcttctctggatgAGT..TGC.GAACGG.G.TGA.GT.A.A.CGCGTAGGTAACCTG..C.CTGGT.AGCG.GGG.GATA.AC.T..ATTG...G.A.AACGAT.A.GCTAAT.A.CCGC..A.TAAT...AGCAG..TTRT...T.GCAT.G...ATA.A.CTGTT.tGAAA.GGtgcaa.................................ttgcaCCACTACCAGATGGACCTGCGT.TGTA.TTAGCTAGTTGGTG.GGGTAACG.GCTCAC.CAAGGCG.......ACG.ATACATAG..C.CGACCTGAGAGG..GTGATC.GG.CCA....C.ACTGGG.AC.TGAGACAC.G....GC.C.....CAGA.CTCC.TACG.GGAGGC......A.GCAGTAG.GGAATC.TTCGGCAATGGAC.GGA.AGTCTGACCGAGCA.ACGCC.GC.GTGAGTGAA.G..A...AG.GTT.TTC.G.G..AT.CGT.AAA.GCT.C.T.G..TT.G.T.A.AGA.GA.AGAacgagtgtgagagt.ggaaagttcacactgTGACGGTATC.T.T.AC.CAGAA.AG.GGAC.GGCTAAC.TACGTGC.CAGC.AGCC.GC.GGTA.ATAC.GT.AG.GTCC.CGA.GCGT.TGT.C.CG.GATT.TATTGG.GCGTAAA.GCGA.GC.GC.AGGC.GG.T.TA.GAT.A.AGT.C.TGAAGTT.AAAG..G.C.TG...T.G.GCTT.AACC.ATA.GTAC.-G.CTTT.G.G.AAACT.GT.TT.A.ACT.TGAGTG.CAAGAGGGGA.G.AG.TGG.AAT.T.C.C.ATGT.GTAG.C.GG.TG.A.AATG.CGTAGA.TATAT.G.G.AG...........GA.ACACCG.G.TG.GCGA.AA.GC.GG.CT.C.TCT..G..GCTTG.T......AACTG.AC...GCT.G.AGGCTCG.AAAGC.G.TGG.GGAGC.A.AACAGG.AT.TA.GAT.AC.CCTG.GTA...GTC.C.AC.GC.C.GTAAACG.ATGA.GTGCTAGGTGTTAGACccttt.........ccgggGTTTAGT.GC.CG.C.A.GCTA.AC.GCATTAA.GC.ACTCC.GCC.T..G.GGG.....AG.TACGACC.GCAAGGTTGA.AACT.CAAA.GGAAT.TG.A.C.GG.GGGC.CCGCAC.AA.GCGGTGGA.GCAT.GTGGT.TTAATT.C.GAAGCAACGCGA.AGAA.CCT.TA.CCA.G.GTCTTGA.CATC.CCTCTgACCGCTCTAGAGA...TAGAGCTttcctt.......................................................................................................................................................................................................................................................................................................................................................................................................cgggacAGAGG.T.GA.CA.GGTGG.TGCATG.G.T.T.GTCGT.CAGCTCGTGT.CG.TGAGATGT.TGGG.TTAAGTCCCGCAACG...AGC..GC..AAC.CC.CTA.T.T.G.TT.AGTTGCC.ATCAttc....agtTG.GG.CACT.CTAGCG..AGACTGC.CGGTAATAA.ACCG.G..AG.G...A..A..GGTGG.GGA.TGACGT.CAAA.TCATCATG.C..CCCT.TATGA.CC.TGGGCTACACAC.GT....GCTACA.ATGG.C..TGGT.ACAACGAG..TC.GC.AAGCC.GGTGACG.GCAAGC.TAAT......CTC..TTAAAGCCA.GT.CTCAGTTCGG.ATTGTAGGC.TGCAAC.TCGCCT.AC.ATG.AAGTCG.GAATC.GCTAG.TAATCGC.GGA.T.CA.GC.ACGC.CGCG.GTGAA.T.ACGT.T.C.C.C..G.GGC.CTT.GT.A.C.ACA..CCGC.CCGTC.ACA.C.CAC.GA.GAGTT.TGT.AACAC.C.C..G..AAG.T.C.GGTgaggtaacct.......................................tttaggagccaG....C.C.G.CCTA.A.GG.T.GG.GATA.G.AT.G.A.T.TGG.GGT.G.AA.G.TC.G.TA.A.-.--.--.---..-.-.-.--.--.......---......-......--.--.-.---..--...------.--.--.---..........................................................................
S000617862   ...................................ccgccatgggcggccgcgggaaaT.T.C..GATTAGA.GTT.T....GAT..T..CTG.G.C.TCA.GGACG.A..AC.GCT..GG....C..G.G..C.G.TG...C.C.TAATACAT.G.C...AA.G.TA..GA.ACGctgaaggaggagct...........................................tgcttctctggatgAGT..TGC.GAACGG.G.TGA.GT.A.A.CGCGTAGGTAACCTG..C.CTGGT.AGCG.GGG.GATA.AC.T..ATTG...G.A.AACGAT.A.GCTAAT.A.CCGC..A.TAAC...AGTAG..ATGT...T.GCAT.G...ACA.T.TTGCT.tAAAA.GGtgcaa.................................ttgcaTCACTACCAGATGGACCTGCGT.TGTA.TTAGCTAGTTGGTG.GGGTAACG.GCTCAC.CAAGGCG.......ACG.ATACATAG..C.CGACCTGAGAGG..GTGATC.GG.CCA....C.ACTGGG.AC.TGAGACAC.G....GC.C.....CAGA.CTCC.TACG.GGAGGC......A.GCAGTAG.GGAATC.TTCGGCAATGGAC.GGA.AGTCTGACCGAGCA.ACGCC.GC.GTGAGTGAA.G..A...AG.GTT.TTC.G.G..AT.CGT.AAA.GCT.C.T.G..TT.G.T.A.AGA.GA.AGAacaggtgtgagagt.ggaaagttcacactgTGACGGTATC.T.T.AC.CAGAA.AG.GGAC.GGCTAAC.TACGTGC.CAGC.AGCC.GC.GGTA.ATAC.GT.AG.GTCC.CGA.GCGT.TGT.C.CG.GATT.TATTGG.GCGTAAA.GCGA.GC.GC.AGGC.GG.T.TA.GAT.A.AGT.C.TGAAGTT.AAAG..GcC.TG...T.G.GCTT.AACC.ATA.GTAC.-G.CTTT.G.G.AAACT.GT.TT.A.ACT.TGAGTGcCAAGAGGGGA.G.AG.TGG.AAT.T.C.C.ATGT.GTAG.C.GG.TG.A.AATG.CGTAGA.TATAT.G.G.AG...........GA.ACACCG.G.TG.GCGA.AA.GC.GG.CT.C.TCT..G..GCTTG.T......AACTG.AC...GCT.G.AGGCTCG.AAAGC.G.TGG.GGAGC.A.AACAGG.AT.TA.GAT.AC.CCTG.GTA...GTC.C.AC.GC.C.GTAAACG.ATGA.GTGCTAGGTGTTAGACccttt.........ccgggGTTTAGT.GC.CG.C.A.GCTA.AC.GCATTAA.GC.ACTCC.GCC.T..G.GGG.....AG.TACGACC.GCAAGGTTGA.AACT.CAAA.GGAAT.TG.A.C.GG.GGGC.CCGCAC.AA.GCGGTGGA.GCAT.GTGGT.TTAATT.C.GAGGCAACGCGA.AGAA.CCT.TA.CCA.G.GTCTTGA.CATC.CCTCTgACCGCTCTAGAGA...TAGAGTTttcctt.......................................................................................................................................................................................................................................................................................................................................................................................................cgggacAGAGG.T.GAcCA.GGTGG.TGCATG.G.T.T.GTCGT.CAGCTCGTGT.CG.TGAGATGT.TGGG.TTAAGTCCCGCAACG...AGC..GC..AAC.CC.CTA.T.T.G.TT.AGTTGCC.ATCAttt....agtTG.GG.CACT.CTAGCG..AGACTGC.CGGTAATAA.ACCG.G..AG.G...A..A..GGTGG.GGA.TGACGT.CAAA.TCATCATG.C..CCCT.TATGA.CC.TGGGCTACACAC.GT....GCTACA.ATGG.C..TGGT.ACAACGAG..TC.GC.AAGCC.GGTGACG.GCAAGC.TAAT......CTC..TTAAAGCCA.GT.CTCAGTTCGG.ATTGTGGGC.TGCAAC.TCGCCT.AC.ATG.AAGTCG.GAATC.GCTAG.TAATCGC.GGA.T.CA.GC.ACGC.CGCG.GTGAA.T.ACGT.T.C.C.C..G.GGC.CTT.GT.A.C.ACA..CCGC.CCGTC.ACA.C.CAC.GA.GAGTT.TGT.AACAC.C.C..G..AAG.T.C.GGTgaggtaacct.......................................tttaggagccaG....C.C.G.CCTA.A.GG.T.GG.GATA.G.AT.G.A.T.TGG.GGT.G.AA.G.TC.G.TA.A.C.AA.GG.TAA..C.C.G.TA.AAtcactagTGA......At...tc--.--.-.---..--...------.--.--.---..........................................................................
S000711876   ..........................................................-.-.-..-------.---.-....---..-..---.-.-.TCA.-GACG.A..AC.GCT..GG....C..G.G..C.G.TG...C.-.TAATACAT.G.C...AA.G.TA..GA.ACGctgaaggaggagct...........................................tgcttctccggatgAGT..TGC.GAACGG.G.TGA.GT.A.A.CGCGTAGGTAACCTG..C.CTGGT.AGCG.GGG.GATA.AC.T..ATTG...G.A.AACGAT.A.GCTAAT.A.CCGC..A.TAAG...AGTAG..ATGT...T.GCAT.G...ACA.T.TTGCT.tAAAA.GGtgcaa.................................ttgcaTCACTACCAGATGGACCTGCGT.TGTA.TTAGCTAGTTGGTG.GGGTAACG.GCTCAC.CAAGGCG.......ACG.ATACATAG..C.CGACCTGAGAGG..GTGATC.GG.CCA....C.ACTGGG.AC.TGAGACAC.G....GC.C.....CAGA.CTCC.TACG.GGAGGC......A.GCAGTAG.GGAATC.TTCGGCAATGGAC.GGA.AGTCTGACCGAGCA.ACGCC.GC.GTGAGTGAA.G..A...AG.GTT.TTC.G.G..AT.CGT.AAA.GCT.C.T.G..TT.G.T.A.AGA.GA.AGAacgagtgtgagagt.ggaaagttcacactgTGACGGTATC.T.T.AC.CAGAA.AG.GGAC.GGCTAAC.TACGTGC.CAGC.AGCC.GC.GGTA.ATAC.GT.AG.GTCC.CGA.GCGT.TGT.C.CG.GATT.TATTGG.GCGTAAA.GCGA.GC.GC.AGGC.GG.T.TA.GAT.A.AGT.C.TGAAGTT.AAAG..G.C.TG...T.G.GCTT.AACC.ATA.GTAC.-G.CTTT.G.G.AAACT.GT.TT.A.ACT.TGAGTG.CAAGAGGGGA.G.AG.TGG.AAT.T.C.C.ATGT.GTAG.C.GG.TG.A.AATG.CGTAGA.TATAT.G.G.AG...........GA.ACACCG.G.TG.GCGA.AA.GC.GG.CT.C.TCT..G..GCTTG.T......AACTG.AC...GCT.G.AGGCTCG.AAAGC.G.TGG.GGAGC.A.AACAGG.AT.TA.GAT.AC.CCTG.GTA...GTC.C.AC.GC.C.GTAAACG.ATGA.GTGCTAGGTGTTAGACccttt.........ccgggGTTTAGT.GC.CG.C.A.GCTA.AC.GCATTAA.GC.ACTCC.GCC.T..G.GGG.....AG.TACGACC.GCAAGGTTGA.AACT.CAAA.GGAAT.TG.A.C.GG.GGGC.CCGCAC.AA.GCGGTGGA.GCAT.GTGGT.TTAATT.C.GAAGCAACGCGA.AGAA.CCT.TA.CCA.G.GTCTTGA.CATC.CCTCTgACCGCTCTAGAGA...TAGAGTTttcctt.......................................................................................................................................................................................................................................................................................................................................................................................................cgggacAGAGG.T.GA.CA.GGTGG.TGCATG.G.T.T.GTCGT.CAGCTCGTGT.CG.TGAGATGT.TGGG.TTAAGTCCCGCAACG...AGC..GC..AAC.CC.CTA.T.T.G.TT.AGTTGCC.ATCAttt....agtTG.GG.CACT.CTAGCG..AGACTGC.CGGTAATAA.ACCG.G..AG.G...A..A..GGTGG.GGA.TGACGT.CAAA.TCATCATG.C..CCCT.TATGA.CC.TGGGCTACACAC.GT....GCTACA.ATGG.C..TGGT.ACAACGAG..TC.GC.AAGCC.GGTGACG.GCAAGC.TAAT......CTC..TTAAAGCCA.GT.CTCAGTTCGG.ATTGTAGGC.TGCAAC.TCGCCT.AC.ATG.AAGTCG.GAATC.GCTAG.TAATCGC.GGA.T.CA.GC.ACGC.CGCG.GTGAA.T.ACGT.T.C.C.C..G.GGC.CTT.GT.A.C.ACA..CCGC.CCGTC.ACA.C.CAC.GA.GAGTT.TGT.AACAC.C.C..G..AAG.T.C.GGTgaggtaacct.......................................tttaggagccaG....C.C.G.CC--.-.--.-.--.----.-.--.-.-.-.---.---.-.--.-.--.-.--.-.-.--.--.---..-.-.-.--.--.......---......-......--.--.-.---..--...------.--.--.---..........................................................................
S002032973   ..........................................................-.-.-..-------.GTT.T....GAT..C..CTG.G.C.TCA.GGACG.A..AC.GCT..GG....C..G.G..C.G.TG...C.C.TAATACAT.G.C...AA.G.TA..GA.ACGctgaaggaggagct...........................................tgcttctctggatgAGT..TGC.GAACGG.G.TGA.GT.A.A.CGCGTAGGTAACCTG..C.CTGGT.AGCG.GGG.GATA.AC.T..ATTG...G.A.AACGAT.A.GCTAAT.A.CCGC..A.TAAG...AGTAG..ATGT...T.GCAT.G...ACA.T.TTACT.tAAAA.GGtgcaa.................................ttgcaTCACTACCAGATGGACCTGCGT.TGTA.TTAGCTAGTTGGTG.GGGTAACG.GCTCAC.CAAGGCG.......ACG.ATACATAG..C.CGACCTGAGAGG..GTGATC.GG.CCA....C.ACTGGG.AC.TGAGACAC.G....GC.C.....CAGA.CTCC.TACG.GGAGGC......A.GCAGTAG.GGAATC.TTCGGCAATGGAC.GGA.AGTCTGACCGAGCA.ACGCC.GC.GTGAGTGAA.G..A...AG.GTT.TTC.G.G..AT.CGT.AAA.GCT.C.T.G..TT.G.T.A.AGA.GA.AGAacgagtgtgagagt.ggaaagttcacactgTGACGGTATC.T.T.AC.CAGAA.AG.GGAC.GGCTAAC.TACGTGC.CAGC.AGCC.GC.GGTA.ATAC.GT.AG.GTCC.CGA.GCGT.TGT.C.CG.GATT.TATTGG.GCGTAAA.GCGA.GC.GC.AGGC.GG.T.TA.GAT.A.AGT.C.TGAAGTT.AAAG..G.C.TG...T.G.GCTT.AACC.ATA.GTAC.-G.CTTT.G.G.AAACT.GT.TT.A.ACT.TGAGTG.CAAGAGGGGA.G.AG.TGG.AAT.T.C.C.ATGT.GTAG.C.GG.TG.A.AATG.CGTAGA.TATAT.G.G.AG...........GA.ACACCG.G.TG.GCGA.AA.GC.GG.CT.C.TCT..G..GCTTG.T......AACTG.AC...GCT.G.AGGCTCG.AAAGC.G.TGG.GGAGC.A.AACAGG.AT.TA.GAT.AC.CCTG.GTA...GTC.C.AC.GC.C.GTAAACG.ATGA.GTGCTAGGTGTTAGACccttt.........ccgggGTTTAGT.GC.CG.C.A.GCTA.AC.GCATTAA.GC.ACTCC.GCC.T..G.GGG.....AG.TACGACC.GCAAGGTTGA.AACT.CAAA.GGAAT.TG.A.C.GG.GGGC.CCGCAC.AA.GCGGTGGA.GCAT.GTGGT.TTAATT.C.GAAGCAACGCGA.AGAA.CCT.TA.CCA.G.GTCTTGA.CATC.CCTCTgACCGCTCTAGAGA...TAGAGTTttcctt.......................................................................................................................................................................................................................................................................................................................................................................................................cgggacAGAGG.T.GA.CA.GGTGG.TGCATG.G.T.T.GTCGT.CAGCTCGTGT.CG.TGAGATGT.TGGG.TTAAGTCCCGCAACG...AGC..GC..AAC.CC.CTA.T.T.G.TT.AGTTGCC.ATCAttt....agtTG.GG.CACT.CTAGCG..AGACTGC.CGGTAATAA.ACCG.G..AG.G...A..A..GGTGG.GGA.TGACGT.CAAA.TCATCATG.C..CCCT.TATGA.CC.TGGGCTACACAC.GT....GCTACA.ATGG.C..TGGT.ACAACGAG..TC.GC.AAGCC.GGTGACG.GCAAGC.TAAT......CTC..TTAAAGCCA.GT.CTCAGTTCGG.ATTGTAGGC.TGCAAC.TCGCCT.AC.ATG.AAGTCG.GAATC.GCTAG.TAATCGC.GGA.T.CA.GC.ACGC.CGCG.GTGAA.T.ACGT.T.C.C.C..G.GGC.CTT.GT.A.C.ACA..CCGC.CCGTC.ACA.C.CAC.GA.GAGTT.TGT.AACAC.C.C..G..AAG.T.C.GGTgaggtaaccg........................................taaggagccaG....C.C.G.CCTA.A.GG.T.GG.GATA.G.AT.G.A.T.TGG.GGT.G.AA.G.TC.G.TA.A.C.AA.GG.TAG..C.C.G.TA.TC.......GGA......A......GG.TG.C.GGC..TG...GATCAC.CT.CC.TTTct........................................................................
S002034941   ..........................................................-.-.-..-------.---.-....---..-..---.-.-.---.-----.-..--.---..--....-..-.-..-.-.GG...C.C.TAATACAT.G.C...AA.G.TA..GA.ACGctgaaggaggagct...........................................tgcttctccggatgAGT..TGC.GAACGG.G.TGA.GT.A.A.CGCGTAGGTAACCTG..C.CTGGT.AGCG.GGG.GATA.AC.T..ATTG...G.A.AACGAT.A.GCTAAT.A.CCGC..A.TAAT...AGTAG..ATGT...T.GCAT.G...ACA.T.TTGCT.tAAAA.GGtgcaa.................................ttgcaTCACTACCAGATGGACCTGCGT.TGTA.TTAGCTAGTTGGTG.GGGTAACG.GCTCAC.CAAGGCG.......ACG.ATACATAG..C.CGACCTGAGAGG..GTGATC.GG.CCA....C.ACTGGG.AC.TGAGACAC.G....GC.C.....CAGA.CTCC.TACG.GGAGGC......A.GCAGTAG.GGAATC.TTCGGCAATGGAC.GGA.AGTCTGACCGAGCA.ACGCC.GC.GTGAGTGAA.G..A...AG.GTT.TTC.G.G..AT.CGT.AAA.GCT.C.T.G..TT.G.T.A.AGA.GA.AGAacgagtgtgagagt.ggaaagttcacactgTGACGGTATC.T.T.AC.CAGAA.AG.GGAC.GGCTAAC.TACGTGC.CAGC.AGCC.GC.GGTA.ATAC.GT.AG.GTCC.CGA.GCGT.TGT.C.CG.GATT.TATTGG.GCGTAAA.GCGA.GC.GC.AGGC.GG.T.TA.GAT.A.AGT.C.TGAAGTT.AAAG..G.C.TG...T.G.GCTT.AACC.ATA.GTAC.-G.CTTT.G.G.AAACT.GT.TT.A.ACT.TGAGTG.CAAGAGGGGA.G.AG.TGG.AAT.T.C.C.ATGT.GTAG.C.GG.TG.A.AATG.CGTAGA.TATAT.G.G.AG...........GA.ACACCG.G.TG.GCGA.AA.GC.GG.CT.C.TCT..G..GCTTG.T......AACTG.AC...GCT.G.AGGCTCG.AAAGC.G.TGG.GGAGC.A.AACAGG.AT.TA.GAT.AC.CCTG.GTA...GTC.C.AC.GC.C.GTAAACG.ATGA.GTGCTAGGTGTTAGACccttt.........ccgggGTTTAGT.GC.CG.C.A.GCTA.AC.GCATTAA.GC.ACTCC.GCC.T..G.GGG.....AG.TACGACC.GCAAGGTTGA.AACT.CAAA.GGAAT.TG.A.C.GG.GGGC.CCGCAC.AA.GCGGTGGA.GCAT.GTGGT.TTAATT.C.GAAGCAACGCGA.AGAA.CCT.TA.CCA.G.GTCTTGA.CATC.CCTCTgACCGCTCTAGAGA...TAGAGTTttcctt.......................................................................................................................................................................................................................................................................................................................................................................................................cgggacAGAGG.T.GA.CA.GGTGG.TGCATG.G.T.T.GTCGT.CAGCTCGTGT.CG.TGAGATGT.TGGG.TTAAGTCCCGCAACG...AGC..GC..AAC.CC.CTA.T.T.G.TT.AGTTGCC.ATCAttc....agtTG.GG.CACT.CTAGCG..AGACTGC.CGGTAATAA.ACCG.G..AG.G...A..A..GGTGG.GGA.TGACGT.CAAA.TCATCATG.C..CCCT.TATGA.CC.TGGGCTACACAC.GT....GCTACA.ATGG.C..TGGT.ACAACGAG..TC.GC.AAGCC.GGTGACG.GCAAGC.TAAT......CTC..TTAAAGCCA.GT.CTCAGTTCGG.ATTGTAGGC.TGCAAC.TCGCCT.AC.ATG.AAGTCG.GAATC.GCTAG.TAATCGC.GGA.T.CA.GC.ACGC.CGCG.GTGAA.T.ACGT.T.C.C.C..G.GGC.CTT.GT.A.C.ACA..CCGC.CCGTC.ACA.C.CAC.GA.GAGTT.TGT.AACAC.C.C..G..AAG.T.C.GGTgaggtaacct.......................................tttaggagccaG....C.C.G.CCTA.A.GG.T.GG.ATA-.-.--.-.-.-.---.---.-.--.-.--.-.--.-.-.--.--.---..-.-.-.--.--.......---......-......--.--.-.---..--...------.--.--.---..........................................................................
S003222829   ..........................................................-.-.-..-----GA.GTT.T....GAT..C..CTG.G.C.TCA.GGACG.A..AC.GCT..GG....C..G.G..C.G.TG...C.C.TAATACAT.G.C...AA.G.TA..GA.ACGctgaaggaggagct...........................................tgctcttctggatgAGT..TGC.GAACGG.G.TGA.GT.A.A.CGCGTAGGTAACCTG..C.CTGGT.AGTG.GGG.GATA.AC.T..ATTG...G.A.AACGAT.A.GCTAAT.A.CCGC..A.TAAT...AACAG..TTGT...T.GCAT.G...ACA.A.CTGTT.tGAAA.GGtgcaa.................................ttgcaTCACTACCAGATGGACCTGCGT.TGTA.TTAGCTAGTTGGTG.GGGTAACG.GCTCAC.CAAGGCG.......ACG.ATACATAG..C.CGACCTGAGAGG..GTGATC.GG.CCA....C.ACTGGG.AC.TGAGACAC.G....GC.C.....CAGA.CTCC.TACG.GGAGGC......A.GCAGTAG.GGAATC.TTCGGCAATGGAC.GAA.AGTCTGACCGAGCA.ACGCC.GC.GTGAGTGAA.G..A...AG.GTT.TTC.G.G..AT.CGT.AAA.GCT.C.T.G..TT.G.T.A.AGA.GA.AGAacgagtgtgagagt.ggaaagttcacactgTGACGGTATC.T.T.AC.CAGAA.AG.GGAC.GGCTAAC.TACGTGC.CAGC.AGCC.GC.GGTA.ATAC.GT.AG.GTCC.CGA.GCGT.TGT.C.CG.GATT.TATTGG.GCGTAAA.GCGA.GC.GC.AGGC.GG.T.TA.GAT.A.AGT.C.TGAAGTT.AAAG..G.C.TG...T.G.GCTT.AACC.ATA.GTAC.-G.CTTT.G.G.AAACT.GT.TT.A.ACT.TGAGTG.CAAGAGGGGA.G.AG.TGG.AAT.T.C.C.ATGT.GTAG.C.GG.TG.A.AATG.CGTAGA.TATAT.G.G.AG...........GA.ACACCG.G.TG.GCGA.AA.GC.GG.CT.C.TCT..G..GCTTG.T......AACTG.AC...GCT.G.AGGCTCG.AAAGC.G.TGG.GGAGC.A.AACAGG.AT.TA.GAT.AC.CCTG.GTA...GTC.C.AC.GC.C.GTAAACG.ATGA.GTGCTAGGTGTTAGACccttt.........ccgggGTTTAGT.GC.CG.T.A.GCTA.AC.GCATTAA.GC.ACTCC.GCC.T..G.GGG.....AG.TACGACC.GCAAGGTTGA.AACT.CAAA.GGAAT.TG.A.C.GG.GGGC.CCGCAC.AA.GCGGTGGA.GCAT.GTGGT.TTAATT.C.GAAGCAACGCGA.AGAA.CCT.TA.CCA.G.GTCTTGA.CATC.CCTCTgACCGCTCTAGAGA...TAGAGTTttcctt.......................................................................................................................................................................................................................................................................................................................................................................................................cgggacAGAGG.T.GA.CA.GGTGG.TGCATG.G.T.T.GTCGT.CAGCTCGTGT.CG.TGAGATGT.TGGG.TTAAGTCCCGCAACG...AGC..GC..AAC.CC.CTA.T.T.G.TT.AGTTGCC.ATCAttt....agtTG.GG.CACT.CTAGCG..AGACTGC.CGGTAATAA.ACCG.G..AG.G...A..A..GGTGG.GGA.TGACGT.CAAA.TCATCATG.C..CCCT.TATGA.CC.TGGGCTACACAC.GT....GCTACA.ATGG.C..TGGT.ACAACGAG..TC.GC.AAGTC.GGTGACG.ACAAGC.TAAT......CTC..TTAAAGCCA.GT.CTCAGTTCGG.ATTGTAGGC.TGCAAC.TCGCCT.AC.ATG.AAGTCG.GAATC.GCTAG.TAATCGC.GGA.T.CA.GC.ACGC.CGCG.GTGAA.T.ACGT.T.C.C.C..G.GGC.CTT.GT.A.C.ACA..CCGC.CCGTC.ACA.C.CAC.GA.GAGTT.TGT.AACAC.C.C..G..AAG.T.C.GGTgaggtaaccg........................................taattagccaG....C.C.G.CCTA.A.GG.T.GG.GATA.G.AT.G.A.T.TGG.GGT.G.AA.G.TC.G.TA.A.C.AA.GG.TAG..C.-.-.--.--.......---......-......--.--.-.---..--...------.--.--.---..........................................................................
S000000257   .........................................................tT.T.T..ATGGAGA.GTT.T....GAT..C..CTG.G.C.TCA.GGATG.A..AC.GCT..GG....C..G.G..C.G.TG...C.C.TAATACAT.G.C...AA.G.TC..GA.GCGaacggacgagaagct.........................................tgcttctctgatgttAGC..GGC.GGACGG.G.TGA.GT.A.A.CACGTGGATAACCTA..C.CTATA.AGAC.TGG.GATA.AC.T..TCGG...G.A.AACCGG.A.GCTAAT.A.CCGG..A.TAAT...ATTTT..GAAC...C.GCAT.G...GTT.C.AAAAG.tGAAA.GAcggtc................................ttgctgTCACTTATAGATGGATCCGCGC.TGCA.TTAGCTAGTTGGTA.AGGTAACG.GCTTAC.CAAGGCA.......ACG.ATACGTAG..C.CGACCTGAGAGG..GTGATC.GG.CCA....C.ACTGGA.AC.TGAGACAC.G....GT.C.....CAGA.CTCC.TACG.GGAGGC......A.GCAGTAG.GGAATC.TTCCGCAATGGGC.GAA.AGCCTGACGGAGCA.ACGCC.GC.GTGAGTGAT.G..A...AG.GTC.TTC.G.G..AT.CGT.AAA.ACT.C.T.G..TT.A.T.T.AGG.GA.AGAacatatgtgtaagt..aactgtgcacatctTGACGGTACC.T.A.AT.CAGAA.AG.CCAC.GGCTAAC.TACGTGC.CAGC.AGCC.GC.GGTA.ATAC.GT.AG.GTGG.CAA.GCGT.TAT.C.CG.GAAT.TATTGG.GCGTAAA.GCGC.GC.GT.AGGC.GG.T.TT.TTT.A.AGT.C.TGATGTG.AAAG..C.C.CA...C.G.GCTC.AACC.GTG.GAGG.GT.CATT.G.G.AAACT.GG.AA.A.ACT.TGAGTG.CAGAAGAGGA.A.AG.TGG.AAT.T.C.C.ATGT.GTAG.C.GG.TG.A.AATG.CGCAGA.GATAT.G.G.AG...........GA.ACACCA.G.TG.GCGA.AG.GC.GA.CT.T.TCT..G..GTCTG.T......AACTG.AC...GCT.G.ATGTGCG.AAAGC.G.TGG.GGATC.A.AACAGG.AT.TA.GAT.AC.CCTG.GTA...GTC.C.AC.GC.C.GTAAACG.ATGA.GTGCTAAGTGTTAGGGggttt.........ccgccCCTTAGT.GC.TG.C.A.GCTA.AC.GCATTAA.GC.ACTCC.GCC.T..G.GGG.....AG.TACGACC.GCAAGGTTGA.AACT.CAAA.GGAAT.TG.A.C.GG.GGAC.CCGCAC.AA.GCGGTGGA.GCAT.GTGGT.TTAATT.C.GAAGCAACGCGA.AGAA.CCT.TA.CCA.A.ATCTTGA.CATC.CTTTG.ACAACTCTAGAGA...TAGAGCCttcccct....................................................................................................................................................................................................................................................................................................................................................................................................tcgggggaCAAAG.T.GA.CA.GGTGG.TGCATG.G.T.T.GTCGT.CAGCTCGTGT.CG.TGAGATGT.TGGG.TTAAGTCCCGCAACG...AGC..GC..AAC.CC.TTA.A.G.C.TT.AGTTGCC.ATCAtta....agtTG.GG.CACT.CTAAGT..TGACTGC.CGGTGACAA.ACCG.G..AG.G...A..A..GGTGG.GGA.TGACGT.CAAA.TCATCATG.C..CCCT.TATGA.TT.TGGGCTACACAC.GT....GCTACA.ATGG.A..CAAT.ACAAAGGG..CA.GC.GAAAC.CGCGAGG.TCAAGC.AAAT......CCC..ATAAAGTTG.TT.CTCAGTTCGG.ATTGTAGTC.TGCAAC.TCGACT.AC.ATG.AAGCTG.GAATC.GCTAG.TAATCGT.AGA.T.CA.GC.ATGC.TACG.GTGAA.T.ACGT.T.C.C.C..G.GGT.ATT.GT.A.C.ACA..CCGC.CCGTC.ACA.C.CAC.GA.GAGTT.TGT.AACAC.C.C..G..AAG.C.C.GGTggagtaacct.......................................tttaggagctaG....C.C.G.TCGA.A.GG.T.GG.GACA.A.AT.G.A.T.TGG.GGT.G.AA.G.TC.G.TA.A.C.AA.GG.TAG..C.C.G.TA.TC.......GGA......A......GG.TG.C.GGC..TG...GATCAC.CT.CC.TTTct........................................................................
S000010068   ..........................................................-.-.-..-------.---.-....---..-..---.-.-.---.---TG.A..AC.GCT..GG....C..G.G..C.G.TG...C.C.TAATACAT.G.C...AA.G.TC..GA.GCGaacggacgagaagct.........................................tgcttctctgatgttAGC..GGC.GGACGG.G.TGA.GT.A.A.CACGTGGATAACCTA..C.CTATA.AGAC.TGG.GATA.AC.T..TCGG...G.A.AACCGG.A.GCTAAT.A.CCGG..A.TAAT...ATTTT..GAAC...C.GCAT.G...GTT.C.AAAAG.tGAAA.GAcggtc................................ttgctgTCACTTATAGATGGATCCGCGC.TGCA.TTAGCTAGTTGGTA.AGGTAACG.GCTTAC.CAAGGCA.......ACG.ATGCATAG..C.CGACCTGAGAGG..GTGATC.GG.CCA....C.ACTGGA.AC.TGAGACAC.G....GT.C.....CAGA.CTCC.TACG.GGAGGC......A.GCAGTAG.GGAATC.TTCCGCAATGGGC.GAA.AGCCTGACGGAGCA.ACGCC.GC.GTGAGTGAT.G..A...AG.GTC.TTC.G.G..AT.CGT.AAA.ACT.C.T.G..TT.A.T.T.AGG.GA.AGAacatatgtgtaagt..aactgtgcacatctTGACGGTACC.T.A.AT.CAGAA.AG.CCAC.GGCTAAC.TACGTGC.CAGC.AGCC.GC.GGTA.ATAC.GT.AG.GTGG.CAA.GCGT.TAT.C.CG.GAAT.TATTGG.GCGTAAA.GCGC.GC.GT.AGGC.GG.T.TT.TTT.A.AGT.C.TGATGTG.AAAG..C.C.CA...C.G.GCTC.AACC.GTG.GAGG.GT.CATT.G.G.AAACT.GG.AA.A.ACT.TGAGTG.CAGAAGAGGA.A.AG.TGG.AAT.T.C.C.ATGT.GTAG.C.GG.TG.A.AATG.CGCAGA.GATAT.G.G.AG...........GA.ACACCA.G.TG.GCGA.AG.GC.GA.CT.T.TCT..G..GTCTG.T......AACTG.AC...GCT.G.ATGTGCG.AAAGC.G.TGG.GGATC.A.AACAGG.AT.TA.GAT.AC.CCTG.GTA...GTC.C.AC.GC.C.GTAAACG.ATGA.GTGCTAAGTGTTAGGGggttt.........ccgccCCTTAGT.GC.TG.C.A.GCTA.AC.GCATTAA.GC.ACTCC.GCC.T..G.GGG.....AG.TACGACC.GCAAGGTTGA.AACT.CAAA.GGAAT.TG.A.C.GG.GGAC.CCGCAC.AA.GCG-TGGA.GCAT.GTGGT.TTAATT.C.GAAGCAACGCGA.AGAA.CCT.TA.CCA.A.ATCTTGA.CATC.CTTTG.ACAACTCTAGAGA...TAGAGCCttcttc.......................................................................................................................................................................................................................................................................................................................................................................................................gggggaCAAAG.T.GA.CA.GGTGG.TGCATG.G.T.T.GTCGT.CAGCTCGTGT.CG.TGAGATGT.TGGG.TTAAGTCCCGCAACG...AGC..GC..AAC.CC.TTA.A.G.C.TT.AGTTGCC.ATCAtta....agtTG.GG.CACT.CTAAGT..TGACTGC.CGGTGACAA.ACCG.G..AG.G...A..A..GGTGG.GGA.TGACGT.CAAA.TCATCATG.C..CCCT.TATGA.TT.TGGGCTACACAC.GT....GCTACA.ATGG.A..CAAT.ACAAAGGG..CA.GC.GAAAC.CGCGAGG.TCAAGC.AAAT......CCC..ATAAAGTTG.TT.CTCAGTTCGG.ATTGTAGTC.TGCAAC.TCGACT.AC.ATG.AAGCTG.GAATC.GCTAG.TAATCGT.AGA.T.CA.GC.ATGC.TACG.GTGAA.T.ACGT.T.C.C.C..G.GGT.CTT.GT.A.C.ACA..CCGC.CCGTC.ACA.C.CAC.GAaGAGTT.TGT.AACAC.C.C..G..AAG.C.C.GGTggagtaac...........................................cttttaggaG....C.T.-.----.-.--.-.--.----.-.--.-.-.-.---.---.-.--.-.--.-.--.-.-.--.--.---..-.-.-.--.--.......---......-......--.--.-.---..--...------.--.--.---..........................................................................
S000387145   ..........................................................-.-.-..-------.---.-....---..-..---.-.-.---.-----.-..--.---..--....-..-.-..-.-.--...-.-.--------.-.-...-A.G.TC..GA.GCGaacggacgagaagct.........................................ttcttctctgatgttAGC..GGC.GGACGG.G.TGA.GT.A.A.CACGTGGATAACCTA..C.CTATA.AGAC.TGG.GATA.AC.T..TCGG...G.A.AACCGG.A.GCTAAT.A.CCGG..A.TAAT...ATTTT..GAAC...C.GCAT.G...GTT.C.AAAAG.tGAAA.GAcggtc................................ttgctgTCACTTATAGATGGATCCGCGC.TGCA.TTAGCTAGTTGGTA.AGGTAACG.GCTTAC.CAAGGCA.......ACG.ATGCATAG..C.CGACCTGAGAGG..GTGATC.GG.C-A....C.ACTGGA.AC.TGAGACAC.G....GT.C.....CAGA.CTCC.TACG.GGAGGC......A.GCAGTAG.GGAATC.TTCCGCAATGGGC.GAA.AGCCTGACGGAGCA.ACGCC.GC.GTGAGTGAT.G..A...AG.GTC.TTC.G.G..AT.CGT.AAA.ACT.C.T.G..TT.A.T.T.AGG.GA.AGAacatatgtgtaagt..aactgtgcacatctTGACGGTACC.T.A.AT.CAGAA.AG.CCAC.GGCTAAC.TACGTGC.CAGC.AGCC.GC.GGTA.ATAC.GT.AG.GTGG.CAA.GCGT.TAT.C.CG.GAAT.TATTGG.GCGTAAA.GCGC.GC.GT.AGGC.GG.T.TT.TTT.A.AGT.C.TGATGTG.AAAG..C.C.CA...C.G.GCTC.AACC.GTG.GAGG.GT.CATT.G.G.AAACT.GG.AA.A.ACT.TGAGTG.CAGAAGAGGA.A.AG.TGG.AAT.T.C.C.ATGT.GTAG.C.GG.TG.A.AATG.CGCAGA.GATAT.G.G.AG...........GA.ACACCA.G.TG.GCGA.AG.GC.GA.CT.T.TCT..G..GTCTG.T......AACTG.AC...GCT.G.ATGTGCG.AAAGC.G.TGG.GGATC.A.AACAGG.AT.TA.GAT.AC.CCTG.GTA...GTC.C.AC.GC.C.GTAAACG.ATGA.GTGCTAAGTGTTAGGGggttt.........ccgccCCTTAGT.GC.TG.C.A.GCTA.AC.GCATTAA.GC.ACTCC.GCC.T..G.GGG.....AG.TACGACC.GCAAGGTTGA.AACT.CAAA.GGAAT.TG.A.C.GG.GGAC.CCGCAC.AA.GCGGTGGA.GCAT.GTGGT.TTAATT.C.GAAGCAACGCGA.AGAA.CCT.TA.CCA.A.ATCTTGA.CATC.CTTTG.ACAACTCTAGAGA...TAGAGCCttcccct....................................................................................................................................................................................................................................................................................................................................................................................................tcgggggaCAAAG.T.GA.CA.GGTGG.TGCATG.G.T.T.GTCGT.CAGCTCGTGT.CG.TGAGATGT.TGGG.TTAAGTCCCGCAACG...AGC..GC..AAC.CC.TTA.A.G.C.TT.AGTTGCC.ATCAtta....agtTG.GG.CACT.CTAAGT..TGACTGC.CGGTGACAA.ACCG.G..AG.G...A..A..GGTGG.GGA.TGACGT.CAAA.TCATCATG.C..CCCT.TATGA.TT.TGGGCTACACAC.GT....GCTACA.ATGG.A..CAAT.ACAAAGGG..CA.GC.GAAAC.CGCGAGG.TCAAGC.AAAT......CCC..ATAAAGTTG.TT.CTCAGTTCGG.ATTGTAGTC.TGCAAC.TCGACT.AC.ATG.AAGCTG.GAATC.GCTAG.TAATCGT.AGA.T.CA.GC.ATGC.TACG.GTGAA.T.ACGT.T.C.C.C..G.GGT.CTT.GT.A.C.ACA..CCGC.CCGTC.ACA.C.CAC.GA.GAGTT.TGT.AACAC.C.C..G..AAG.C.C.GGTggagtaacct.......................................tttaggagctaG....C.C.G.TCGA.A.GG.T.GG.GACA.A.AT.G.A.T.TGG.GGT.G.A-.-.--.-.--.-.-.--.--.---..-.-.-.--.--.......---......-......--.--.-.---..--...------.--.--.---..........................................................................
S000843230   ..........................................................-.-.-..-------.---.-....---..-..---.-.-.---.-----.-..--.---..--....-..-.-..-.-.--...-.-.--------.-.C...AT.T.AC..GA.GCGacggacgagaagct..........................................tgcttctctgatgttAGC..GGC.GGACGG.G.TGA.GT.A.A.CACGTGGATAACCTA..C.CTATA.AGAC.TGG.GATA.AC.T..TCGG...G.A.AACCGG.A.GCTAAT.A.CCGG..A.TAAT...ATTTT..GAAC...C.GCAT.G...GTT.C.AAAAG.tGAAA.GAcggtc................................ttgctgTCACTTATAGATGGATCCGCGC.TGCA.TTAGCTAGTTGGTA.AGGTAACG.GCTTAC.CAAGGCA.......ACG.ATGCATAG..C.CGACCTGAGAGG..GTGATC.GG.CCA....C.ACTGGA.AC.TGAGACAC.G....GT.C.....CAGA.CTCC.TACG.GGAGGC......A.GCAGTAG.GGAATC.TTCCGCAATGGGC.GAA.AGCCTGACGGAGCA.ACGCC.GC.GTGAGTGAT.G..A...AG.GTC.TTC.G.G..AT.CGT.AAA.ACT.C.T.G..TT.A.T.T.AGG.GA.AGAacatatgtgtaagt..aactgtgcacatctTGACGGTACC.T.A.AT.CAGAA.AG.CCAC.GGCTAAC.TACGTGC.CAGC.AGCC.GC.GGTA.ATAC.GT.AG.GTGG.CAA.GCGT.TAT.C.CG.GAAT.TATTGG.GCGTAAA.GCGC.GC.GT.AGGC.GG.T.TT.TTT.A.AGT.YtTGATGTG.AAAAgcC.C.CA...C.G.GCTC.AACC.GTG.GAGG.GT.CATT.G.G.AAACT.GG.AA.A.ACT.TGAGTG.CAGAAGAGGA.AaAG.TGG.AAT.T.C.C.ATGT.GTAG.C.GG.TG.A.AATG.CGCAGA.GATAT.G.G.AG...........GA.ACACCA.G.TG.GCGA.AG.GC.GA.CT.T.TCT..G..GTCTG.T......AACTG.AC...GCT.G.ATGTGCG.AAAGC.G.TGG.GGATC.A.AACAGG.AT.TA.GAT.AC.CCTG.GTA...GTC.C.AC.GC.C.GTAAACG.ATGA.GTGCTAAGTGTTAGGGggttt.........ccgccCCTTAGT.GC.TG.C.A.GCTA.AC.GCATTAA.GC.ACTCC.GCC.T..G.GGG.....AG.TACGACC.GCAAGGTTGA.AACT.CAAA.GGAAT.TG.A.C.GG.GGAC.CCGCAC.AA.GCGGTGGA.GCAT.GTGGT.TTAATT.C.GAAGCAACGCGA.AGAA.CCT.TA.CCA.A.ATCTTGA.CATC.CTTTG.ACAACTCTAGAGA...TAGAGCTttcccct....................................................................................................................................................................................................................................................................................................................................................................................................tcgggggaCAAAG.T.GA.CA.GGTGG.TGCATG.G.T.T.GTCGT.CAGCTCGTGT.CG.TGAGATGT.TGGG.TTAAGTCCCGCAACG...AGC..GC..AAC.CC.TTA.A.G.C.TT.AGTTGCC.ATCAtta....agtTG.GG.CACT.CTAAGT..TGACTGC.CGGTGACAA.ACCG.G..AG.G...A..A..GGTGG.GGA.TGACGT.CAAA.TCATCATG.C..CCCT.TATGA.TT.TGGGCTACACAC.GT....GCTACA.ATGG.A..CAAT.ACAAAGGG..CA.GC.GAAAC.CGCGAGG.TCAAGC.AAAT......CCC..ATAAAGTTG.TT.CTCAGTTCGG.ATTGTAGTC.TGCAAC.TCGACT.AC.ATG.AAGCTG.GAATC.GCTAG.TAATCGT.AGA.T.CA.GC.ATGC.TACG.GTGAA.T.ACGT.T.C.C.C..G.GGT.CTT.GT.A.C.ACA..CCGC.CCGTC.ACA.C.CAC.GA.GAGTT.TGT.AACAC.C.C..G..AAG.C.C.GGTggagtaac...........................................cttttaggaG....C.T.-.----.-.--.-.--.----.-.--.-.-.-.---.---.-.--.-.--.-.--.-.-.--.--.---..-.-.-.--.--.......---......-......--.--.-.---..--...------.--.--.---..........................................................................
S001153805   ..........................................................-.-.-..-------.---.-....---..-..---.-.-.---.-----.-..--.---..--....-..-.-..-.-.--...-.-.----ACAT.G.C...AA.G.TC..GA.GCGaacggacgagaagct.........................................tgcttctctgatgttAGC..GGC.GGACGG.G.TGA.GT.A.A.CACGTGGATAACCTA..C.CTATA.AGAC.TGG.GATA.AC.T..TCGG...G.A.AACCGG.A.GCTAAT.A.CCGG..A.TAAT...ATTTT..GAAC...C.GCAT.G...GTT.C.AAAAG.tGAAA.GAcggtc................................ttgctgTCACTTATAGATGGATCCGCGC.TGCA.TTAGCTAGTTGGTA.AGGTAACG.GCTTAC.CAAGGCA.......ACG.ATGCATAG..C.CCACCTGAGAGG..GTGATC.GG.CCA....C.ACTGGA.AC.TGAGACAC.G....GT.C.....CAGA.CTCC.TACG.GGAGGC......A.GCAGTAG.GGAATC.TTCCGCAATGGGC.GAA.AGCCTGACGGAGCA.ACGCC.GC.GTGAGTGAT.G..A...AG.GTC.TTC.G.G..AT.CGT.AAA.ACT.C.T.G..TT.A.T.T.AGG.GA.AGAacatatgtgtaagt..aactgtgcacatctTGACGGTACC.T.A.AT.CAGAA.AG.CCAC.GGCTAAC.TACGTGC.CAGC.AGCC.GC.GGTA.ATAC.GT.AG.GTGG.CAA.GCGT.TAT.C.CG.GAAT.TATTGG.GCGTAAA.GCGC.GC.GT.AGGC.GG.T.TT.TTT.A.AGT.C.TGATGTG.AAAG..C.C.CA...C.G.GCTC.AACC.GTG.GAGG.GT.CATT.G.G.AAACT.GG.AA.A.ACT.TGAGTG.CAGAAGAGGA.A.AG.TGG.AAT.T.C.C.ATGT.GTAG.C.GG.TG.A.AATG.CGCAGA.GATAT.G.G.AG...........GA.ACACCA.G.TG.GCGA.AS.GC.GA.CT.T.TCT..G..GTCTG.T......AACTG.AC...GCT.G.ATGTGCG.AAAGC.G.TGG.GGATC.A.AACAGG.AT.TA.GAT.AC.CCTG.GTA...GTC.C.AC.GC.C.GTAAACG.ATGA.GTGCTAAGTGTTAGGGggttt.........ccgccCCTTAGT.GC.TG.C.A.GCTA.AC.GCATTAA.GC.ACTCC.GCC.T..G.GGG.....AG.TACGACC.GCAAGGTTGA.AACT.CAAA.GGAAT.TG.A.C.GG.GGAC.CCGCAC.AA.GCGGTGGA.GCAT.GTGGT.TTAATT.C.GAAGCAACGCGA.AGAA.CCT.TA.CCA.A.ATCTTGA.CATC.CTTTG.ACAACTCTAGAGA...TAGAGCTttcccct....................................................................................................................................................................................................................................................................................................................................................................................................tcgggggaCAAAG.T.GA.CA.GGTGG.TGCATG.G.T.T.GTCGT.CAGCTCGTGT.CG.TGAGATGT.TGGG.TTAAGTCCCGCAACG...AGC..GC..AAC.CC.TTA.A.G.C.TT.AGTTGCC.ATCAtta....agtTG.GG.CACT.CTAAGT..TGACTGC.CGGTGACAA.ACCG.G..AG.G...A..A..GGTGG.GGA.TGACGT.CAAA.TCATCATG.C..CCCT.TATGA.TT.TGGGCTACACAC.GT....GCTACA.ATGG.A..CAAT.ACAAAGGG..CA.GC.GAAAC.CGCGAGG.TCAAGC.AAAT......CCC..ATAAAGTTG.TT.CTCAGTTCGG.ATTGTAGTC.TGCAAC.TCGACT.AC.ATG.AAGCTG.GAATC.GCTAG.TAATCGT.AGA.T.CA.GC.ATGC.TACG.GTGAA.T.ACGT.T.C.C.C..G.GGT.CTT.GT.A.C.ACA..CCGC.CCGTC.ACA.C.CAC.GA.GAGTT.TGT.AACAC.C.C..G..AAG.C.C.GGTggagtaacct........................................ttaggagctaG....C.C.G.TCGA.A.GT.T.G-.----.-.--.-.-.-.---.---.-.--.-.--.-.--.-.-.--.--.---..-.-.-.--.--.......---......-......--.--.-.---..--...------.--.--.---..........................................................................
S001743366   .........................................................tT.T.T..ATGGAGA.GTT.T....GAT..C..CTG.G.C.TCA.GGATG.A..AC.GCT..GG....C..G.G..C.G.TG...C.C.TAATACAT.G.C...AA.G.TC..GA.GCGaacggacgagaagct.........................................tgcttctctgatgttAGC..GGC.GGACGG.G.TGA.GT.A.A.CACGTGGATAACCTA..C.CTATA.AGAC.TGG.GATA.AC.T..TCGG...G.A.AACCGG.A.GCTAAT.A.CCGG..A.TAAT...ATTTT..GAAC...C.GCAT.G...GTT.C.AAAAG.tAAAA.GAcggtc................................ttgctgTCACTTATAGATGGATCCGCGC.TGCA.TTAGCTAGTTGGTA.AGGTAACG.GCTTAC.CAAGGCA.......ACG.ATGCATAG..C.CGACCTGAGAGG..GTGATC.GG.CCA....C.ACTGGA.AC.TGAGACAC.G....GT.C.....CAGA.CTCC.TACG.GGAGGC......A.GCAGTAG.GGAATC.TTCCGCAATGGGC.GAA.AGCCTGACGGAGCA.ACGCC.GC.GTGAGTGAT.G..A...AG.GTC.TTC.G.G..AT.CGT.AAA.ACT.C.T.G..TT.A.T.T.AGG.GA.AGAacatatgtgtaagt..aactgtgcacatctTGACGGTACC.T.A.AT.CAGAA.AG.CCAC.GGCTAAC.TACGTGC.CAGC.AGCC.GC.GGTA.ATAC.GT.AG.GTGG.CAA.GCGT.TAT.C.CG.GAAT.TATTGG.GCGTAAA.GCGC.GC.GT.AGGC.GG.T.TT.TTT.A.AGT.C.TGATGTG.AAAG..C.C.CA...C.G.GCTC.AACC.GTG.GAGG.GT.CATT.G.G.AAACT.GG.AA.A.ACT.TGAGTG.CAGAAGAGGA.A.AG.TGG.AAT.T.C.C.ATGT.GTAG.C.GG.TG.A.AATG.CGCAGA.GATAT.G.G.AG...........GA.ACACCA.G.TG.GCGA.AG.GC.GA.CT.T.TCT..G..GTCTG.T......AACTG.AC...GCT.G.ATGTGCG.AAAGC.G.TGG.GGATC.A.AACAGG.AT.TA.GAT.AC.CCTG.GTA...GTC.C.AC.GC.C.GTAAACA.ATGA.GTGCTAAGTGTTAGGGggttt.........ccgccCCTTAGT.GC.TG.C.A.GCTA.AC.GCATTAA.GC.ACTCC.GCC.T..G.GGG.....AG.TACGACC.GCAAGGTTGA.AACT.CAAA.GGAAT.TG.A.C.GG.GGAC.CCGCAC.AA.GCGGTGGA.GCAT.GTGGT.TTAATT.C.GAAGCAACGCGA.AGAA.CCT.TA.CCA.A.ATCTTGA.CATC.CTTTG.ACAACTCTAGAGA...TAGAGCCttcccct....................................................................................................................................................................................................................................................................................................................................................................................................tcgggggaCAAAG.T.GA.CA.GGTGG.TGCATG.G.T.T.GTCGT.CAGCTCGTGT.CG.TGAGATGT.TGGG.TTAAGTCCCGCAACG...AGC..GC..AAC.CC.TTA.A.G.C.TT.AGTTGCC.ATCAtta....agtTG.GG.CACT.CTAAGT..TGACTGC.CGGTGACAA.ACCG.G..AG.G...A..A..GGTGG.GGA.TGACGT.CAAA.TCATCATG.C..CCCT.TATGA.TT.TGGGCTACACAC.GT....GCTACA.ATGG.A..CAAT.ACAAAGGG..CA.GC.GAAAC.CGCGAGG.TCAAGC.AAAT......CCC..ATAAAGTTG.TT.CTCAGTTCGG.ATTGTAGTC.TGCAAC.TCGACT.AC.ATG.AAGCTG.GAATC.GCTAG.TAATCGT.AGA.T.CA.GC.ATGC.TACG.GTGAA.T.ACGT.T.C.C.C..G.GGT.CTT.GT.A.C.ACA..CCGC.CCGTC.ACA.C.CAC.GA.GAGTT.TGT.AACAC.C.C..G..AAG.C.C.GGTggagtaacct.......................................tttaggagctaG....C.C.G.TCGA.A.GG.T.GG.GACA.A.AT.G.A.T.TGG.GGT.G.AA.G.TC.G.TA.A.C.AA.GG.TAG..C.C.G.TA.TC.......GGA......A......GG.TG.C.GGC..TG...GATCAC.CT.CC.TTTct........................................................................
S001744001   ..........................................................-.-.-..----AGA.GTT.T....GAT..C..CTG.G.C.TCA.GGATG.A..AC.GCT..GG....C..G.G..C.G.TG...C.C.TAATACAT.G.C...AA.G.TC..GA.GCGaacggacgagaagct.........................................tgcttctctgatgttAGC..GGC.GGACGG.G.TGA.GT.A.A.CACGTGGATAACCTA..C.CTATA.AGAC.TGG.GATA.AC.T..TCGG...G.A.AACCGG.A.GCTAAT.A.CCGG..A.TGAT...ATTTT..GAAC...C.GCAT.G...GTT.C.AAAAG.tGAAA.GAcggtc................................ttgctgTCACTTATAGATGGATCCGCGC.TGCA.TTAGCTAGTTGGTA.AGGTAACG.GCTTAC.CAAGGCA.......ACG.ATGCATAG..C.CGACCTGAGAGG..GTGATC.GG.CCA....C.ACTGGA.AC.TGAGACAC.G....GT.C.....CAGA.CTCC.TACG.GGAGGC......A.GCAGTAG.GGAATC.TTCCGCAATGGGC.GAA.AGCCTGACGGAGCA.ACGCC.GC.GTGAGTGAT.G..A...AG.GTC.TTC.G.G..AT.CGT.AAA.ACT.C.T.G..TT.A.T.T.AGG.GA.AGAacatatgtgtaagt..aactgtgcacatctTGACGGTACC.T.A.AT.CAGAA.AG.CCAC.GGCTAAC.TACGTGC.CAGC.AGCC.GC.GGTA.ATAC.GT.AG.GTGG.CAA.GCGT.TAT.C.CG.GAAT.TATTGG.GCGTAAA.GCGC.GC.GT.AGGC.GG.T.TT.TTT.A.AGT.C.TGATGTG.AAAG..C.C.CA...C.G.GCTC.AACC.GTG.GAGG.GT.CATT.G.G.AAACT.GG.AA.A.ACT.TGAGTG.CAGAAGAGGA.A.AG.TGG.AAT.T.C.C.ATGT.GTAG.C.GG.TG.A.AATG.CGCAGA.GATAT.G.G.AG...........GA.ACACCA.G.TG.GCGA.AG.GC.GA.CT.T.TCT..G..GTCTG.T......AACTG.AC...GCT.G.ATGTGCG.AAAGC.G.TGG.GGATC.A.AACAGG.AT.TA.GAT.AC.CCTG.GTA...GTC.C.AC.GC.C.GTAAACG.ATGA.GTGCTAAGTGTTAGGGggttt.........ccgccCCTTAGT.GC.TG.C.A.GCCA.AC.GCATTAA.GC.ACTCC.GCC.T..G.GGG.....AG.TACGACC.GCAAGGTTGA.AACT.CAAA.GGAAT.TG.A.C.GG.GGAC.CCGCAC.AA.GCGGTGGA.GCAT.GTGGT.TTAATT.C.GAAGCAACGCGA.AGAA.CCT.TA.CCA.A.ATCTTGA.CATC.CTTTG.ACAACTCTAGAGA...TAGAGCCttcccct....................................................................................................................................................................................................................................................................................................................................................................................................tcgggggaCAAAG.T.GA.CA.GGTGG.TGCATG.G.T.T.GTCGT.CAGCTCGTGT.CG.TGAGATGT.TGGG.TTAAGTCCCGCAACG...AGC..GC..AAC.CC.TTA.A.G.C.TT.AGTTGCC.ATCAtta....agtTG.GG.CACT.CTAAGT..TGACTGC.CGGTGACAA.ACCG.G..AG.G...A..A..GGTGG.GGA.TGACGT.CAAA.TCATCATG.C..CCCT.TATGA.TT.TGGGCTACACAC.GT....GCTACA.ATGG.A..CAAT.ACAAAGGG..CA.GC.GAAAC.CGCGAGG.TCAAGC.AAAT......CCC..ATAAAGTTG.TT.CTCAGTTCGG.ATTGTAGTC.TGCAAC.TCGACT.AC.ATG.AAGCTG.GAATC.GCTAG.TAATCGT.AGA.T.CA.GC.ATGC.TACG.GTGAA.T.ACGT.T.C.C.C..G.GGT.CTT.GT.A.C.ACA..CCGC.CCGTC.ACA.C.CAC.GA.GAGTT.TGT.AACAC.C.C..G..AAG.C.C.GGTggagtaacct.......................................tttaggagctaG....C.C.G.TCGA.A.GG.T.GG.GACA.A.AT.G.A.T.TGG.GGT.G.AA.G.TC.G.TA.A.C.AA.GG.TAG..C.C.G.TA.TC.......GGA......A......GG.TG.C.GGC..TG...GATCAC.CT.--.---..........................................................................
S002227077   ..........................................................-.-.-..-------.---.-....---..-..---.-.-.---.-----.-..--.---..--....-..-.-..-.-.-G...C.C.TAATACAT.G.C...AA.G.TC..GA.GCGaacggacgagaagct.........................................tgcttctctgatgttAGC..GGC.GGACGG.G.TGA.GT.A.A.CACGTGGATAACCTA..C.CTATA.AGAC.TGG.GATA.AC.T..TCGG...G.A.AACCGG.A.GCTAAT.A.CCGG..A.TAAT...ATTTT..GAAC...C.GCAT.G...GTT.C.AAAAG.tGAAA.GAcggtc................................ttgctgTCACTTATAGATGGATCCGCGC.TGCA.TTAGCTAGTTGGTA.AGGTAACG.GCTTAC.CAAGGCA.......ACG.ATGCATAG..C.CGACCTGAGAGG..GTGATC.GG.CCA....C.ACTGGA.AC.TGAGACAC.G....GT.C.....CAGA.CTCC.TACG.GGAGGC......A.GCAGTAG.GGAATC.TTCCGCAATGGGC.GAA.AGCCTGACGGAGCA.ACGCC.GC.GTGAGTGAT.G..A...AG.GTC.TTC.G.G..AT.CGT.AAA.ACT.C.T.G..TT.A.T.T.AGG.GA.AGAacatatgtgtaagt..aactgtgcacatctTGACGGTACC.T.A.AT.CAGAA.AG.CCAC.GGCTAAC.TACGTGC.CAGC.AGCC.GC.GGTA.ATAC.GT.AG.GTGG.CAA.GCGT.TAT.C.CG.GAAT.TATTGG.GCGTAAA.GCGC.GC.GT.AGGC.GG.T.TT.TTT.A.AGT.C.TGATGTG.AAAG..C.C.CA...C.G.GCTC.AACC.GTG.GAGG.GT.CATT.G.G.AAACT.GG.AA.A.ACT.TGAGTG.CAGAAGAAGA.A.AG.TGG.AGT.T.C.C.ATGT.GTAG.C.GG.TG.A.AATG.CGCAAA.GATAT.G.G.AG...........GA.ACACCA.C.TG.GCG-.AG.GC.GA.CT.T.TCT..G..GTCTG.T......AACTG.AC...GCT.G.ATGTGCG.AAAGC.G.TGG.GGATC.A.AACAGG.AT.TA.GAT.AC.CCTG.GTA...GTC.C.AC.GC.C.GTAAACG.ATGA.GTGCTAAGTGTTAGGGggttt.........ccgccCCTTAGT.GC.TG.C.A.GCTA.AC.GCATTAA.GC.ACTCC.GCC.T..G.GGG.....AG.TACGACC.GCAAGGTTGA.AACT.CAAA.GGAAT.TG.A.C.GG.GGAC.CCGCAC.AA.GCGGTGGA.GCAT.GTGGT.TTAATT.C.GAAGCAACGCGA.AGAA.CCT.TA.CCA.A.ATCTTGA.CATC.CTTTG.ACAACTCTAGAGA...TAGAGCCttcccct....................................................................................................................................................................................................................................................................................................................................................................................................tcgggggaCAAAG.T.GA.CA.GGTGG.TGCATG.G.T.T.GTCGT.CAGCTCGTGT.CG.TGAGATGT.TGGG.TTAAGTCCCGCAACG...AGC..GC..AAC.CC.TTA.A.G.C.TT.AGTTGCC.ATCAtta....agtTG.GG.CACT.CTAAGT..TGACTGC.CGGTGACAA.ACCG.G..AG.G...A..A..GGTGG.GGA.TGACGT.CAAA.TCATCATG.C..CCCT.TATGA.TT.TGGGCTACACAC.GT....GCTACA.ATGG.A..CAAT.ACAAAGGG..CA.GC.GAAAC.CGCGAGG.TCAAGC.AAAT......CCC..ATAAAGTTG.TT.CTCAGTTCGG.ATTGTAGTC.TGCAAC.TCGACT.AC.ATG.AAGCTG.GAATC.GCTAG.TAATCGT.AGA.T.CA.GC.ATGC.TACG.GTGAA.T.ACGT.T.C.C.C..G.GGT.CTT.GT.A.C.ACA..CCGC.CCGTC.ACA.C.CAC.GA.GAGTT.TGT.AACAC.C.C..G..AAG.C.C.GGTggagtaacct.......................................tttaggagctaG....C.C.G.TCGA.A.TG.T.GG.GACA.A.AT.G.A.T.TGG.CGT.G.AA.G.TC.-.--.-.-.--.--.---..-.-.-.--.--.......---......-......--.--.-.---..--...------.--.--.---..........................................................................
S002915864   ..........................................................-.-.-..-------.---.-....---..-..---.-.-.---.-----.-..--.---..--....-..-.-..-.-.--...-.-.-------T.G.C...AA.G.TC..GA.GCGaacggacgagaagct.........................................tgcttctctgatgttAGC..GGC.GGACGG.G.TGA.GT.A.A.CACGTGGATAACCTA..C.CTATA.AGAC.TGG.GATA.AC.T..TCGG...G.A.AACCGG.A.GCTAAT.A.CCGG..A.TAAT...ATTTT..GAAC...C.GCAT.G...GTT.C.AAAAG.tGAAA.GAcggtc................................ttgctgTCACTTATAGATGGATCCGCGC.TGCA.TTAGCTAGTTGGTA.AGGTAACG.GCTTAC.CAAGGCA.......ACG.ATGCATAG..C.CGACCTGAGAGG..GTGATC.GG.CCA....C.ACTGGA.AC.TGAGACAC.G....GT.C.....CAGA.CTCC.TACG.GGAGGC......A.GCAGTAG.GGAATC.TTCCGCAATGGGC.GAA.AGCCTGACGGAGCA.ACGCC.GC.GTGAGTGAT.G..A...AG.GTC.TTC.G.G..AT.CGT.AAA.ACT.C.T.G..TT.A.T.T.AGG.GA.AGAacatatgtgtaagt..aactgtgcacatctTGACGGTACC.T.A.AT.CAGAA.AG.CCAC.GGCTAAC.TACGTGC.CAGC.ATCC.GC.GGTA.ATAC.GT.AG.GTGG.CAA.GCGT.TAT.C.CG.GAAT.TATTGG.GCGTAAA.GCGC.GC.GT.AGGC.GG.T.TT.TTT.A.AGT.C.TGATGTG.AAAG..C.C.CA...C.G.GCTC.AACC.GTG.GAGG.GT.CATT.G.G.AAACT.GG.AA.A.ACT.TGAGTG.CAGAAGAGGA.A.AG.TGG.AAT.T.C.C.ATGT.GTAG.C.GG.TG.A.AATG.CGCAGA.GATAT.G.G.AG...........GA.ACACCA.G.TG.GCGA.AG.GC.GA.CT.T.TCT..G..GTCTG.T......AACTG.AC...GCT.G.ATGTGCG.GAAGC.G.TGG.GGATC.A.AACAGG.AT.TA.GAT.AC.CCTG.GTA...GTC.C.AC.GCtC.GTAAACG.ATGA.GTGCTAAGTGTTAGGGggttt.........ccgccCCTTAGT.GC.TG.C.A.GCTA.AC.GCATTAA.GC.ACTCC.GCC.T..G.GGG.....AG.TACGACC.GCAAGGTTGA.AACT.CAAA.GGAAT.TG.A.C.GG.GGAC.CCGCAC.AA.GCGGTGGA.GCAT.GTGGT.TTAATT.C.GAAGCAACGCGA.AGAA.CCT.TA.CCA.A.ATCTTGA.CATC.CTTTG.ACAACTCTAGAGA...TAGAGCTttcccct....................................................................................................................................................................................................................................................................................................................................................................................................tcgggggaCAAAG.T.GA.CA.GGTGG.TGCATG.G.T.T.GTCGT.CAGCTCGTGT.CG.TGAGATGT.TGGG.TTAAGTCCCGCAACG...AGC..GC..AAC.CCgTTA.A.GtC.TTcAGTTGCC.ATCAtta....agtTG.GG.CACT.CTAAGT..TGACTGC.CGGTGACAA.ACCG.G..AG.G...A..A..GGTGG.GGA.TGACGT.CAAA.TCATCATG.C..CCCTcTATGA.TT.TGGGCTACACAC.GT....GCTACA.ATGG.A..CAAT.ACAAAGGG..CA.GC.GAAAC.CGCGAGG.TCAAGC.AAAT......CCC..ATAAAGTTG.TT.CTCAGTTCGG.ATTGTAGTCaTGCAAC.TCGACT.AC.ATGcAAGCTG.GAACC.GCTAG.TAATCGT.AGA.T.CA.GC.ATGC.TACG.GTGAA.T.ACGT.T.C.C.C..G.GGT.CTT.GT.A.C.ACA..CCGC.CCGTC.ACA.C.CAC.GA.GAGTT.TGT.AACAC.C.C..G..AAG.CcA.GGTgga......................................................gtaA....C.C.T.----.-.--.-.--.----.-.--.-.-.-.---.---.-.--.-.--.-.--.-.-.--.--.---..-.-.-.--.--.......---......-......--.--.-.---..--...------.--.--.---..........................................................................
S002915866   ..........................................................-.-.-..-------.---.-....---..-..---.-.-.---.-----.-..--.---..--....-..-.-..-.-.--...-.-.TAATACAT.G.C...AA.G.TC..GA.GCGaacggacgagaagct.........................................tgcttctctgatgttAGC..GGC.GGACGG.G.TGA.GT.A.A.CACGTGGATAACCTA..C.CTATA.AGAC.TGG.GATA.AC.T..TCGG...G.A.AACCGG.A.GCTAAT.A.CCGG..A.TAAT...ATTTT..GAAC...C.GCAT.G...GTT.C.AAAAG.tGAAA.GAcggtc................................ttgctgTCACTTATAGATGGATCCGCGC.TGCA.TTAGCTAGTTGGTA.AGGTAACG.GCTTAC.CAAGGCA.......ACG.ATGCATAG..C.CGACCTGAGAGG..GTGATC.GG.CCA....C.ACTGGA.AC.TGAGACAC.G....GT.C.....CAGA.CTCC.TACG.GGAGGC......A.GCAGTAG.GGAATC.TTCCGCAATGGGC.GAA.AGCCTGACGGAGCA.ACGCC.GC.GTGAGTGAT.G..A...AG.GTC.TTC.G.G..AT.CGT.AAA.ACT.C.T.G..TT.A.T.T.AGG.GA.AGAacatatgtgtaagt..aactgtgcacatctTGACGGTACC.T.A.AT.CAGAA.AG.CCAC.GGCTAAC.TACGTGC.CAGC.AGCC.GC.GGTA.ATAC.GT.AG.GTGG.CAA.GCGT.TAT.C.CG.GAAT.TATTGG.GCGTAAA.GCGC.GC.GT.AGGC.GG.T.TT.TTT.A.AGT.C.TGATGTG.AAAG..C.C.CA...C.G.GCTC.AACC.GTG.GAGG.GT.CATT.G.G.AAACT.GG.AA.A.ACT.TGAGTG.CAGAAGAGGA.A.AG.TGG.AAC.T.C.C.ATGT.GTAG.C.GG.TG.A.AATG.CGCAGA.GATAT.G.G.AG...........GA.ACACCA.G.TG.GCGA.AG.GC.GA.CT.T.TCT..G..GTCTG.T......AACTG.AC...GCT.G.ATGTGCG.AAAGC.G.TGG.GGATC.A.AACAGG.AT.TA.GAT.AC.CCTG.GTA...GTC.C.AC.GC.C.GTAAACG.ATGA.GTGCTAAGTGTTAGGGgggtt........tccgccCCTTAGT.GC.TG.C.A.GCTA.AC.GCATTAA.GC.ACTCC.GCC.T..G.GGG.....AG.TACGACC.GCAAGGTTGA.AACT.CAAA.GGAAT.TG.A.C.GG.GGAC.CCGCAC.AA.GCGGTGGA.GCAT.GTGGT.TTAATT.C.GAAGCAACGCGA.AGAA.CCT.TA.CCA.A.ATCTTGA.CATC.CTTTG.ACAACTCTAGAGA...TAGAGCTttcccct....................................................................................................................................................................................................................................................................................................................................................................................................tcgggggaCAAAG.T.GA.CA.GGTGG.TGCATG.G.T.T.GTCGT.CAGCTCGTGT.CG.TGAGATGT.TGGG.TTAAGTCCCGCAACG...AGC..GC..AAC.CC.TTA.A.G.C.TT.AGTTGCC.ATCAtta....agtTG.GG.CACT.CTAAGT..TGACTGC.CGGTGACAA.ACCG.G..AG.G...A..A..GGTGG.GGA.TGACGT.CAAA.TCATCATG.C..CCCT.TATGA.TT.TGGGCTACACAC.GT....GCTACA.ATGG.A..CAAT.ACAAAGGG..CA.GC.GAAAC.CGCGAGG.TCAAGC.AAAT......CCC..ATAAAGTTG.TT.CTCAGTTCGG.ATTGTAGTC.TGCAAC.TCGACT.AC.ATG.AAGCTG.GAATC.GCTAG.TAATCGT.AGA.T.CA.GC.ATGC.TACG.GTGAA.T.ACGT.T.C.C.C..G.GGT.CTT.GT.A.C.ACA..CCGC.CCGTC.ACA.C.CAC.GA.GAGTT.TGT.AACAC.C.C..G..AAG.C.C.GGTggagtaacca........................................tttggagctaG....C.C.G.TCGA.A.--.-.--.----.-.--.-.-.-.---.---.-.--.-.--.-.--.-.-.--.--.---..-.-.-.--.--.......---......-......--.--.-.---..--...------.--.--.---..........................................................................
S000394499   ..........................................................-.-.-..--ATAGA.GTT.T....GAT..C..CTG.G.C.TCA.GGACG.A..AC.GCT..GG....C..G.G..C.G.TG...C.C.TAATACAT.G.C...AA.G.TA..GA.ACGctgaagagaggagct.........................................tgctcttcttggatgAGT..TGC.GAACGG.G.TGA.GT.A.A.CGCGTAGGTAACCTG..C.CTTGT.AGCG.GGG.GATA.AC.T..ATTG...G.A.AACGAT.A.GCTAAT.A.CCGC..A.TAAC...AATGG..ATGA...C.TCAT.G...TCA.T.TTATT.tGAAA.GGggcaa.................................atgctCCACTACAAGATGGACCTGCGT.TGTA.TTAGCTAGTAGGTG.AGGTAACG.GCTCAC.CTAGGCG.......ACG.ATACATAG..C.CGACCTGAGAGG..GTGATC.GG.CCA....C.ACTGGG.AC.TGAGACAC.G....GC.C.....CAGA.CTCC.TACG.GGAGGC......A.GCAGTAG.GGAATC.TTCGGCAATGGGG.GCA.ACCCTGACCGAGCA.ACGCC.GC.GTGAGTGAA.G..A...AG.GTT.TTC.G.G..AT.CGT.AAA.GCT.C.T.G..TT.G.T.A.AGT.CA.AGAacgagtgtgagagt.ggaaagttcacactgTGACGGTAGC.T.T.AC.CAGAA.AG.GGAC.GGCTAAC.TACGTGC.CAGC.AGCC.GC.GGTA.ATAC.GT.AG.GTCC.CGA.GCGT.TGT.C.CG.GATT.TATTGG.GCGTAAA.GCGA.GC.GC.AGGC.GG.T.TT.GAT.A.AGT.C.TGAAGTT.AAAG..G.C.TG...T.G.GCTC.AACC.ATA.GTTC.-G.CTTT.G.G.AAACT.GT.CA.A.ACT.TGAGTG.CAGAAGGGGA.G.AG.TGG.AAT.T.C.C.ATGT.GTAG.C.GG.TG.A.AATG.CGTAGA.TATAT.G.G.AG...........GA.ACACCG.G.TG.GCGA.AA.GC.GG.CT.C.TCT..G..GTCTG.T......AACTG.AC...GCT.G.AGGCTCG.AAAGC.G.TGG.GGAGC.G.AACAGG.AT.TA.GAT.AC.CCTG.GTA...GTC.C.AC.GC.C.GTAAACG.ATGA.GTGCTAGGTGTTGGATccttt.........ccgggATTCAGT.GC.CG.C.A.GCTA.AC.GCATTAA.GC.ACTCC.GCC.T..G.GGG.....AG.TACGACC.GCAAGGTTGA.AACT.CAAA.GGAAT.TG.A.C.GG.GGGC.CCGCAC.AA.GCGGTGGA.GCAT.GTGGT.TTAATT.C.GAAGCAACGCGA.AGAA.CCT.TA.CCA.G.GTCTTGA.CATC.CCGATgCTATTTCTAGAGA...TAGAAAGttactt.......................................................................................................................................................................................................................................................................................................................................................................................................cggtacATCGG.T.GA.CA.GGTGG.TGCATG.G.T.T.GTCGT.CAGCTCGTGT.CG.TGAGATGT.TGGG.TTAAGTCCCGCAACG...AGC..GC..AAC.CC.CTA.T.T.G.TT.AGTTGCC.ATCAttc....agtTG.GG.CACT.CTAGCG..AGACTGC.CGGTAATAA.ACCG.G..AG.G...A..A..GGTGG.GGA.TGACGT.CAAA.TCATCATG.C..CCCT.TATGA.CC.TGGGCTACACAC.GT....GCTACA.ATGG.T..TGGT.ACAACGAG..TT.GC.GAGTC.GGTGACG.GCAAGC.TAAT......CTC..TTAAAGCCA.AT.CTCAGTTCGG.ATTGTAGGC.TGCAAC.TCGCCT.AC.ATG.AAGTCG.GAATC.GCTAG.TAATCGC.GGA.T.CA.GC.ACGC.CGCG.GTGAA.T.ACGT.T.C.C.C..G.GGC.CTT.GT.A.C.ACA..CCGC.CCGTC.ACA.C.CAC.GA.GAGTT.TGT.AACAC.C.C..G..AAG.T.C.GGTgaggtaacct........................................tttggagccaG....C.C.G.CCTA.A.GG.T.GG.GATA.G.AT.G.A.T.TGG.GGT.G.AA.G.TC.G.TA.A.C.AA.GG.TAG..C.C.G.TA.TC.......GGA......A......GG.TG.C.GGC..TG...GATCAC.CT.CT.CTTaa........................................................................
S000400850   ..........................................................-.-.A..TGGGAGA.GTT.T....GAT..C..CTG.G.C.TCA.GGACG.A..AC.GCT..GG....C..G.G..C.G.TG...C.C.TAATACAT.G.C...AA.G.TA..GA.ACGctgaagagaggagct.........................................tgctcttcttggatgAGT..TGC.GAACGG.G.TGA.GT.A.A.CGCGTAGGTAACCTG..C.CTTGT.AGCG.GGG.GATA.AC.T..ATTG...G.A.AACGAT.A.GCTAAT.A.CCGC..A.TAAC...AATGG..ATGA...C.ACAT.G...TCA.T.TTATT.tGAAA.GGggcaa.................................ttgctCCACTACAAGATGGACCTGCGT.TGTA.TTAGCTAGTAGGTG.AGGTAACG.GCTCAC.CTAGGCG.......ACG.ATACATAG..C.CGACCTGAGAGG..GTGATC.GG.CCA....C.ACTGGG.AC.TGAGACAC.G....GC.C.....CAGA.CTCC.TACG.GGAGGC......A.GCAGTAG.GGAATC.TTCGGCAATGGGG.GCA.ACCCTGACCGAGCA.ACGCC.GC.GTGAGTGAA.G..A...AG.GTT.TTC.G.G..AT.CGT.AAA.GCT.C.T.G..TT.G.T.A.AGT.CA.AGAacgagtgtgagagt.ggaaagttcacactgTGACGGTAGC.T.T.AC.CAGAA.AG.GGAC.GGCTAAC.TACGTGC.CAGC.AGCC.GC.GGTA.ATAC.GT.AG.GTCC.CGA.GCGT.TGT.C.CG.GATT.TATTGG.GCGTAAA.GCGA.GC.GC.AGGC.GG.T.TT.GAT.A.AGT.C.TGAAGTT.AAAG..G.C.TG...T.G.GCTC.AACC.ATA.GTTC.-G.CTTT.G.G.AAACT.GT.CA.A.ACT.TGAGTG.CAGAAGGGGA.G.AG.TGG.AAT.T.C.C.ATGT.GTAG.C.GG.TG.A.AATG.CGTAGA.TATAT.G.G.AG...........GA.ACACCG.G.TG.GCGA.AA.GC.GG.CT.C.TCT..G..GTCTG.T......AACTG.AC...GCT.G.AGGCTCG.AAAGC.G.TGG.GGAGC.G.AACAGG.AT.TA.GAT.AC.CCTG.GTA...GTC.C.AC.GC.C.GTAAACG.ATGA.GTGCTAGGTGTTGGATccttt.........ccgggATTCAGT.GC.CG.C.A.GCTA.AC.GCATTAA.GC.ACTCC.GCC.T..G.GGG.....AG.TACGACC.GCAAGGTTGA.AACT.CAAA.GGAAT.TG.A.C.GG.GGGC.CCGCAC.AA.GCGGTGGA.GCAT.GTGGT.TTAATT.C.GAAGCAACGCGA.AGAA.CCT.TA.CCA.G.GTCTTGA.CATC.CCGATgCTATTTCTAGAGA...TAGAAAGttactt.......................................................................................................................................................................................................................................................................................................................................................................................................cggtacATCGG.T.GA.CA.GGTGG.TGCATG.G.T.T.GTCGT.CAGCTCGTGT.CG.TGAGATGT.TGGG.TTAAGTCCCGCAACG...AGC..GC..AAC.CC.CTA.T.T.G.TT.AGTTGCC.ATCAttc....agtTG.GG.CACT.CTAGCG..AGACTGC.CGGTAATAA.ACCG.G..AG.G...A..A..GGTGG.GGA.TGACGT.CAAA.TCATCATG.C..CCCT.TATGA.CC.TGGGCTACACAC.GT....GCTACA.ATGG.T..TGGT.ACAACGAG..TT.GC.GAGTC.GGTGACG.GCAAGC.TAAT......CTC..TTAAAGCCA.AT.CTCAGTTCGG.ATTGTAGGC.TGCAAC.TCGCCT.AC.ATG.AAGTCG.GAATC.GCTAG.TAATCGC.GGA.T.CA.GC.ACGC.CGCG.GTGAA.T.ACGT.T.C.C.C..G.GGC.CTT.GT.A.C.ACA..CCGC.CCGTC.ACA.C.CAC.GA.GAGTT.TGT.AACAC.C.C..G..AAG.T.C.GGTgaggtaacct........................................tttggagccaG....C.C.G.CCTA.A.GG.T.GG.GATA.G.AT.G.A.T.TGG.GGT.G.AA.G.TC.G.TA.A.C.AA.GG.TAG..C.C.G.TA.TC.......GGA......A......GG.TG.C.GGC..TG...GATCAC.TC.CC.TTA..........................................................................
S000617861   ....................................ccgccatggcggccgcgggaatT.C.G..ATTA-GA.GTT.T....GAT..C..ATG.G.C.TCA.GGACG.A..AC.GCT..GG....C..G.G..C.G.TG...C.C.TAATACAT.G.C...AA.G.TA..GA.ACGctgaagagaggagct.........................................tgctcttcttggatgAGT..TGC.GAACGG.G.TGA.GT.A.A.CGCGTAGGTAACCTG..C.CTTGT.AGCG.GGG.GATA.AC.T..ATTG...G.A.AACGAT.A.GCTAAT.A.CCGC..A.TAAC...AATGG..ATGA...C.ACAT.G...TCA.T.TTATT.tGAAA.GGggcaa.................................ttgctCCACTACAAGATGGACCTGCGT.TGTA.TTAGCTAGTAGGTG.AGGTAACG.GCTCAC.CTAGGCG.......ACG.ATACATAG..C.CGACCTGAGAGG..GTGATC.GG.CCA....C.ACTGGG.AC.TGAGACAC.G....GC.C.....CAGA.CTCC.TACG.GGAGGC......A.GCAGTAG.GGAATC.TTCGGCAATGGGG.GCA.ACCCTGACCGAGCA.ACGCC.GC.GTGAGTGAA.G..A...AG.GTT.TTC.G.G..AT.CGT.AAA.GCT.C.T.G..TT.G.T.A.AGT.CA.AGAacgagtgtgagagt.ggaaaactcacactgTGACGGTAGC.T.T.AC.CAGAA.AG.GGAC.GGCTAAC.TACGTGC.CAGC.AGCC.GC.GGTA.ATAC.GT.AG.GTCC.CGA.GCGT.TGT.C.CG.GATT.TATTGG.GCGTAAA.GCGA.GC.GC.AGGC.GG.T.TT.GAT.A.AGT.C.TGAAGTT.AAAG..G.C.TG...T.G.GCTC.AACC.ATA.GTTC.-G.CTTT.G.G.AAACT.GT.CA.A.ACT.TGAGTG.CAGAAG-GGA.G.AG.TGG.AAT.T.C.C.ATGT.GTAG.C.GG.TG.A.AATG.CGTAGA.TATAT.G.G.AG...........GA.ACACCG.G.TG.GCGA.AA.GC.GG.CT.C.TCT..G..GTCTG.T......AACTG.AC...GCT.G.AGGCTCG.AAAGC.G.TGG.GGAGC.G.AACAGG.AT.TA.GAT.AC.CCTG.GTA...GTC.C.AC.GC.C.GTAAACG.ATGA.GTGCTAGGTGTTGGATccttt.........ccgggATTCAGT.GC.CG.C.A.GCTA.AC.GCATTAA.GC.ACTCC.GCC.T..G.GGG.....AG.TACGACC.GCAAGGTTGA.AGCT.CAAA.GGAAT.TG.A.C.GG.GGGC.CCGCAC.AA.GCGGTGGA.GCAT.GTGGT.TTAATT.C.GAAGCAACGCGA.AGAA.CCT.TA.CCA.G.GTCTTGA.CATC.CCGATgCTATTTCTAGAGA...TAGAAAGttactt.......................................................................................................................................................................................................................................................................................................................................................................................................cggtacATCGG.T.GA.CA.GGTGG.TGCATG.G.T.T.GTCGT.CAGCTCGTGT.CG.TGAGATGT.TGGG.TTAAGTCCCGCAACG...AGC..GC..AAC.CC.CTA.T.T.G.TT.AGTTGCC.ATCAttc....agtTG.GG.CACT.CTAGCG..AGACTGC.CGGTAATAA.ACCG.G..AG.G...A..A..GGTGG.GGA.TGACGT.CAAA.TCATCATG.C..CCCT.TATGA.CC.TGGGCTACACAC.GT....GCTACA.ATGG.T..TGGT.ACAACGAG..TT.GC.GAGTC.GGTGACG.GCAAGC.TAAC......CTC..TTAAAGCCA.AT.CTCAGTTCGG.ATTGTAGGC.TGCAAC.TCGCCT.AC.ATG.AAGTCG.GAATC.GCTAG.TAATCGC.GGA.T.CA.GC.ACGC.CGCG.GTGAA.T.ACGT.T.C.C.C..G.GGC.CTT.GT.A.C.ACA..CCGC.CCGTC.ACA.C.CAC.GA.GAGTT.TGT.AACAC.C.C..G..AAG.T.C.GGTgaggtaacct........................................tttggagccaG....C.C.G.CCTA.A.GG.T.GG.GATA.G.AT.G.A.T.TGG.GGT.G.AA.G.TC.G.TA.A.C.AA.GG.TA-..-.-.-.--.--.......---......A......--.--.-.CCG..TA...AATCAC.--.--.---tagtgaattcgcggccgcctgcaggtcgaccatatgggagagtcccaacgcgtgag..................
S000617893   .........................................gaattcactagtgatta-.-.-..-----GA.GTT.T....GAT..T..ATG.G.C.TCA.GGACG.A..AC.GCT..GG....C..G.G..C.G.TG...C.C.TAATACAT.G.C...AA.G.TA..GA.ACGctgaagagaggagct.........................................tgctcttcttggatgAGT..TGC.GAACGG.G.TGA.GT.A.A.CGCGTAGGTAACCTG..C.CTTGT.AGCG.GGG.GATA.AC.T..ATTG...G.A.AACGAT.A.GCTAAT.A.CCGC..A.TAAC...AATGG..ATGA...C.ACAT.G...TCA.T.TTATT.tGAAA.GGggcaa.................................ttgctCCACTACAAGATGGACCTGCGT.TGTA.TTAGCTAGTAGGTG.AGGTAACG.GCTCAC.CTAGGCG.......ACG.ATACATAG..C.CGACCTGAGAGG..GTGATC.GG.CCA....C.ACTGGG.AC.TGAGACAC.G....GC.C.....CAGA.CTCC.TACG.GGAGGC......A.GCAGTAG.GGAATC.TTCGGCAATGGGG.GCA.ACCCTGACCGAGCA.ACGCC.GC.GTGAGTGAA.G..A...AG.GTT.TTC.G.G..AT.CGT.AAA.GCT.C.T.G..TT.G.T.A.AGTcCA.AGAacgagtgtgagagt.ggaaagttcacactgTGACGGTAGC.T.T.AC.CAGAA.AG.GGAC.GGCTAAC.TACGTGC.CAGC.AGCC.GC.GGTA.ATAC.GT.AG.GTCC.CGA.GCGT.TGT.C.CG.GATT.TATTGG.GCGTAAA.GCGA.GC.GC.AGGC.GG.T.TT.GAT.A.AGT.C.TGAAGTT.AAAG..G.C.TG...T.G.GCTC.AACC.ATA.GTTC.-G.CTTT.G.G.AAACT.GT.CA.A.ACT.TGAGTG.CAGAAGGGGA.G.AG.TGG.AAT.T.C.C.ATGT.GTAG.C.GG.TG.A.AATG.CGTAGA.TATAT.G.G.AG...........GA.ACACCG.G.TG.GCGA.AA.GC.GG.CT.C.TCT..G..GTCTG.T......AACTG.AC...GCT.G.AGGCTCG.AAAGC.G.TGG.GGAGC.G.AACAGG.AT.TA.GAT.AC.CCTG.GTA...GTC.C.AC.GC.C.GTAAACG.ATGA.GTGCTAGGTGTTGGATccttt.........ccgggATTCAGT.GC.CG.C.A.GCTA.AC.GCATTAA.GC.ACTCC.GCC.T..G.GGG.....AG.TACGACC.GCAAGGTTGA.AACT.CAAA.GGAAT.TG.A.C.GG.GGGC.CCGCAC.AA.GCGGTGGA.GCAT.GTGGT.TTAATT.C.GAAGCAACGCGA.AGAA.CCT.TA.CCA.G.GTCTTGA.CATT.CCGATgCTATTTCTAGAGA...TAGAAAGttactt.......................................................................................................................................................................................................................................................................................................................................................................................................cggtacATCGG.T.GA.CA.GGTGG.TGCATG.G.T.T.GTCGT.CAGCTCGTGT.CG.TGAGATGT.TGGG.TTAAGTCCCGCAACG...AGC..GC..AAC.CC.CTA.T.T.G.TT.AGTTGCC.ATCAttc....agtTG.GG.CACT.CTAGCG..AGACTGC.CGGTAATAA.ACCG.G..AG.G...A..A..GGTGG.GGA.TGACGT.CAAA.TCATCATG.C..CCCT.TATGA.CC.TGGGCTACACAC.GT....GCTACA.ATGG.T..TGGT.ACAACGAG..TT.GC.GAGTC.GGTGACG.GCAAGC.TAAT......CTC..TTAAAGCCA.AT.CTCAGTTCGG.ATTGTAGGC.TGCAAC.TCGCCT.AC.ATG.AAGTCG.GAATC.GCTAG.TAATCGC.GGA.T.CA.GC.ACGC.CGCG.GTGAA.T.ACGT.T.C.C.C..G.GGC.CTT.GT.A.C.ACA..CCGC.CCGTC.ACA.C.CAC.GA.GAGTT.TGT.AACAC.C.C..G..AAG.T.C.GGTgaggtaacct........................................tttggagccaG....C.C.G.CCTA.A.GG.T.GG.GATA.G.AT.G.A.T.TGG.GGT.G.AA.G.TC.G.TAaA.C.AA.GG.TAG..C.C.G.TA.AA......tCGA......Att.ccc--.-G.C.GGC..CG...------.--.CC.---atggcggccggagctgcatcgc....................................................
S000843228   ..........................................................-.-.-..-------.---.-....---..-..---.-.-.---.-----.-..--.---..--....-..-.-..-.-.--...-.-.--------.-.-...--.-.--..GA.GAGgagcttgctc...................................................ttcttggatgAGT..TGC.GAACGC.CcTTA.AA.A.N.CGCGTAGGTAACCTG..C.CTTGT.AGCG.GGG.GATA.AC.T..ATTG...G.A.AACGAT.A.GCTAAT.A.CCGC..A.TAAC...AATGG..ATGA...C.ACAT.G...TCA.T.TTATT.tGAAA.GGggcaa.................................ttgctCCACTACAAGATGGACCTGCGT.TGTA.TTAGCTAGTAGGTG.AGGTAACG.GCTCAC.CTAGGCG.......ACG.ATACATAG..C.CGACCTGAGAGG..GTGATC.GG.CCA....C.ACTGGG.AC.TGAGACAC.G....GC.C.....CAGA.CTCC.TACG.GGAGGC......A.GCAGTAG.GGAATC.TTCGGCAATGGGG.GCA.ACCCTGACCGAGCA.ACGCC.GC.GTGAGTGAA.G..A...AG.GTT.TTC.G.G..AT.CGT.AAA.GCT.C.T.G..TT.G.T.A.AGT.CA.AGAacgagtgtgagagt.ggaaagttcacactgTGACGGTAGC.T.T.AC.CAGAA.AG.GGAC.GGCTAAC.TACGTGC.CAGC.AGCC.GC.GGTA.ATAC.GT.AG.GTCC.CGA.GCGT.TGT.C.CG.GATT.TATTGG.GCGTAAA.GCGA.GC.GC.AGGC.GG.T.TT.GAT.A.AGT.C.TGAAGTT.AAAG..G.C.TG...T.G.GCTC.AACC.ATA.GTTC.-G.CTTT.G.G.AAACT.GT.CA.A.ACT.TGAGTG.CAGAAGGGGA.G.AG.TGG.AAT.T.C.C.ATGT.GTAG.C.GG.TG.A.AATG.CGTAGA.TATAT.G.G.AG...........GA.ACACCG.G.TG.GCGA.AA.GC.GG.CT.C.TCT..G..GTCTG.T......AACTG.AC...GCT.G.ANGCTCG.AAAGC.G.TGG.GGAGC.G.AACAGG.AT.TA.GAT.AC.CCTG.GTA...GTC.C.AC.GC.C.GTAAACG.ATGA.GTGCTAGGTGTTGGATccttt.........ccgggATTCAGT.GC.CG.C.A.GCTA.AC.GCATTAA.GC.ACTCC.GCC.T..G.GGG.....AG.TACGACC.GCAAGGTTGA.AACT.CAAA.GGAAT.TG.A.C.GG.GGGC.CCGCAC.AA.GCGGTGGA.GCAT.GTGGT.TTAATT.C.GAAGCAACGCGA.AGAA.CCT.TA.CCA.G.GTCTTGA.CATC.CCGATgCTATTTCTAGAGA...TAGAAAGttactt.......................................................................................................................................................................................................................................................................................................................................................................................................cggtacATCGG.T.GA.CA.GGTGG.TGCATG.G.T.T.GTCGT.CAGCTCGTGT.CG.TGAGATGT.TGGG.TTAAGTCCCGCAACG...AGC..GC..AAC.CC.CTA.T.T.G.TT.AGTTGCC.ATCAttc....agtTG.GG.CACT.CTAGCG..AGACTGC.CGGTAATAA.ACCG.G..AG.G...A..A..GGTGG.GGA.TGACGT.CAAA.TCATCATG.C..CCCT.TATGA.CC.TGGGCTACACAC.GT....GCTACA.ATGG.T..TGGT.ACAACGAG..TT.GC.GAGTC.GGTGACG.GCAAGC.TAAT......CTC..TTAAAGCCA.AT.CTCAGTTCGG.ATTGTAGGC.TGCAAC.TCGCCT.AC.ATG.AAGTCG.GAATC.GCTAG.TAATCGC.GGA.T.CA.GC.ACGC.CGCG.GTGAA.T.ACGT.T.C.C.C..G.GGC.CTT.GT.A.C.ACA..CCGC.CCGTC.ACA.C.CAC.GA.GAGTT.TGT.AACAC.C.CttA..AAN.G.G.GGTgaggtaacct........................................tttggagccaG....C.C.G.CCTA.A.GG.T.GG.GA--.-.--.-.-.-.---.---.-.--.-.--.-.--.-.-.--.--.---..-.-.-.--.--.......---......-......--.--.-.---..--...------.--.--.---..........................................................................
S001588205   ..........................................................-.-.-..-------.---.-....---..-..CTG.G.C.TCA.GGACG.A..AC.GCT..GG....C..G.G..C.G.TG...C.C.TAATACAT.G.C...AA.G.TA..GG.ACGctgaagagaggagtt.........................................tgctcttcttggatgAGT..TGC.GAACGG.G.TGA.GT.A.A.CGCGTAGGTAACCTG..C.CTTGT.AGCG.GGG.GATA.AC.T..ATTG...G.A.AACGAT.A.GCTAAT.A.CCGC..A.TAAC...AATGG..GTGA...C.ACAT.G...TCA.T.TTATT.tGAAA.GGggcaa.................................ttgctCCACTACAAGATGGACCTGCGT.TGTA.TTAGCTAGTAGGTG.AGGTAACG.GCTCAC.CTAGGCG.......ACG.ATACATAG..C.CGACCTGAGAGG..GTGATC.GG.CCA....C.ACTGGG.AC.TGAGACAC.G....GC.C.....CAGA.CTCC.TACG.GGAGGC......A.GCAGTAG.GGAATC.TTCGGCAATGGGG.GCA.ACCCTGACCGAGCA.ACGCC.GC.GTGAGTGAA.G..A...AG.GTT.TTC.G.G..AT.CGT.AAA.GCT.C.T.G..TT.G.T.A.AGT.CA.AGAacgagtgtgagagt.ggaaagttcacactgTGACGGTAGC.T.T.AC.CAGAA.AG.GGAC.GGCTAAC.TACGTGC.CAGC.AGCC.GC.GGTA.ATAC.GT.AG.GTCC.CGA.GCGT.TGT.C.CG.GATT.TATTGG.GCGTAAA.GCGA.GC.GC.AGGC.GG.T.TT.GAT.A.AGT.C.TGAAGTT.AAAG..G.C.TG...T.G.GCTC.AACC.ATA.GTTC.-G.CTTT.G.G.AAACT.GT.CA.A.ACT.TGAGTG.CAGAAGGGGA.G.AG.TGG.AAT.T.C.C.ATGT.GTAG.C.GG.TG.A.AATG.CGTAGA.TATAT.G.G.AG...........GA.ACACCG.G.TG.GCGA.AA.GC.GG.CT.C.TCT..G..GTCTG.T......AACTG.AC...GCT.G.AGGCTCG.AAAGC.G.TGG.GGAGC.G.AACAGG.AT.TA.GAT.AC.CCTG.GTA...GTC.C.AC.GC.C.GTAAACG.ATGA.GTGCTAGGTGTTGGATccttt.........ccgggATTCAGT.GC.CG.C.A.GCTA.AC.GCATTAA.GC.ACTCC.GCC.T..G.GGG.....AG.TACGACC.GCAAGGTTGA.AACT.CAAA.GGAAT.TG.A.C.GG.GGGC.CCGCAC.AA.GCGGTGGA.GCAT.GTGGT.TTAATT.C.GAAGCAACGCGA.AGAA.CCT.TA.CCA.G.GTCTTGA.CATC.CCGATgCTATTTCTAGAGA...TAGAAAGttactt.......................................................................................................................................................................................................................................................................................................................................................................................................cggtacATCGG.T.GA.CA.GGTGG.TGCATG.G.T.T.GTCGT.CAGCTCGTGT.CG.TGAGATGT.TGGG.TTAAGTCCCGCAACG...AGC..GC..AAC.CC.CTA.T.T.G.TT.AGTTGCC.ATCAttc....agtTG.GG.CACT.CTAGCG..AGACTGC.CGGTAATAA.ACCG.G..AG.G...A..A..GGTGG.GGA.TGACGT.CAAA.TCATCATG.C..CCCT.TATGA.CC.TGGGCTACACAC.GT....GCTACA.ATGG.T..TGGT.ACAACGAG..TT.GC.GAGTC.GGTGACG.GCAAGC.TAAT......CTC..TTAAAGCCA.AT.CTCAGTTCGG.ATTGTAGGC.TGCAAC.TCGCCT.AC.ATG.AAGTCG.GAATC.GCTAG.TAATCGC.GGA.T.CA.GC.ACGC.CGCG.GTGAA.T.ACGT.T.C.C.C..G.GGC.CTT.GT.A.C.ACA..CCGC.CCGTC.ACA.C.CAC.GA.GAGTT.TGT.AAAAC.C.C..G..AAG.T.C.GGTgaggtaacct........................................tttggagccaG....C.C.G.CCTA.A.GG.T.GG.GATA.G.AT.G.A.T.TGG.GGT.G.--.-.--.-.--.-.-.--.--.---..-.-.-.--.--.......---......-......--.--.-.---..--...------.--.--.---..........................................................................
S001588206   ..........................................................-.-.-..-------.---.-....---..-..---.-.-.---.-----.-..--.---..--....-..-.-..-.-.--...-.-.-------T.G.C...AA.G.TA..GA.ACGctgaagagaggagct.........................................tgctcttcttggatgAGT..TGC.GAACGG.G.TGA.GT.A.A.CGCGTAGGTAACCTG..C.CTTGT.AGCG.GGG.GATA.AC.T..ATTG...G.A.AACGAT.A.GCTAAT.A.CCGC..A.TAAC...AATGA..ATGA...C.TCAT.G...TCA.T.TTATT.tGAAA.GGggcaa.................................ttgctCCACTACAAGATGGACCTGCGT.TGTA.TTAGCTAGTAGGTG.AGGTAACG.GCTCAC.CTAGGCG.......ACG.ATACATAG..C.CGACCTGAGAGG..GTGATC.GG.CCA....C.ACTGGG.AC.TGAGACAC.G....GC.C.....CAGA.CTCC.TACG.GGAGGC......A.GCAGTAG.GGAATC.TTCGGCAATGGGG.GCA.ACCCTGACCGAGCA.ACGCC.GC.GTGAGTGAA.G..A...AG.GTT.TTC.G.G..AT.CGT.AAA.GCT.C.T.G..TT.G.T.A.AGT.CA.AGAacgagtgtgagagt.ggaaagttcacactgTGACGGTAGC.T.T.AC.CAGAA.AG.GGAC.GGCTAAC.TACGTGC.CAGC.AGCC.GC.GGTA.ATAC.GT.AG.GTCC.CGA.GCGT.TGT.C.CG.GATT.TATTGG.GCGTAAA.GCGA.GC.GC.AGGC.GG.T.TT.GAT.A.AGT.C.TGAAGTT.AAAG..G.C.TG...T.G.GCTC.AACC.ATA.GTTC.-G.CTTT.G.G.AAACT.GT.CA.A.ACT.TGAGTG.CAGAAGGGGA.G.AG.TGG.AAT.T.C.C.ATGT.GTAG.C.GG.TG.A.AATG.CGTAGA.TATAT.G.G.AG...........GA.ACACCG.G.TG.GCGA.AA.GC.GG.CT.C.TCT..G..GTCTG.T......AACTG.AC...GCT.G.AGGCTCG.AAAGC.G.TGG.GGAGC.G.AACAGG.AT.TA.GAT.AC.CCTG.GTA...GTC.C.AC.GC.C.GTAAACG.ATGA.GTGCTAGGTGTTGGATccttt.........ccgggATTCAGT.GC.CG.C.A.GCTA.AC.GCATTAA.GC.ACTCC.GCC.T..G.GGG.....AG.TACGACC.GCAAGGTTGA.AACT.CAAA.GGAAT.TG.A.C.GG.GGGC.CCGCAC.AA.GCGGTGGA.GCAT.GTGGT.TTAATT.C.GAAGCAACGCGA.AGAA.CCT.TA.CCA.G.GTCTTGA.CATC.CCGATgCTATTTCTAGAGA...TAGAAAGttactt.......................................................................................................................................................................................................................................................................................................................................................................................................cggtacATCGG.T.GA.CA.GGTGG.TGCATG.G.T.T.GTCGT.CAGCTCGTGT.CG.TGAGATGT.TGGG.TTAAGTCCCGCAACG...AGC..GC..AAC.CC.CTA.T.T.G.TT.AGTTGCC.ATCAttc....agtTG.GG.CACT.CTAGCG..AGACTGC.CGGTAATAA.ACCG.G..AG.G...A..A..GGTGG.GGA.TGACGT.CAAA.TCATCATG.C..CCCT.TATGA.CC.TGGGCTACACAC.GT....GCTACA.ATGG.T..TGGT.ACAACGAG..TT.GC.GAGTC.GGTGACG.GCAAGC.TAAT......CTC..TTAAAGCCA.AT.CTCAGTTCGG.ATTGTAGGC.TGCAAC.TCGCCT.AC.ATG.AAGTCG.GAATC.GCTAG.TAATCGC.GGA.T.CA.GC.ACGC.CGCG.GTGAA.T.ACGT.T.C.C.C..G.GGC.CTT.GT.A.C.ACA..CCGC.CCGTC.ACA.C.CAC.GA.GAGTT.TGT.AAAAC.C.C..G..AAG.T.C.GGTgaggtaacct........................................tttggagccaG....C.C.G.CCTA.A.GG.T.GG.GATA.G.AT.G.-.-.---.---.-.--.-.--.-.--.-.-.--.--.---..-.-.-.--.--.......---......-......--.--.-.---..--...------.--.--.---..........................................................................
S002034958   ..........................................................-.-.-..-------.---.-....---..-..---.-.-.---.-----.-..--.---..--....-..-.-..-.-.-G...C.T.--ATACAT.G.C...AA.G.TA..GA.ACGctgaagagaggagct.........................................tgctcttcttggatgAGT..TGC.GAACGG.G.TGA.GT.A.A.CGCGTAGGTAACCTG..C.CTTGT.AGCG.GGG.GATA.AC.T..ATTG...G.A.AACGAT.A.GCTAAT.A.CCGC..A.TAAC...AATGG..ATGA...C.ACAT.G...TCA.T.TTATT.tGAAA.GGggcaa.................................ttgctCCACTACAAGATGGACCTGCGT.TGTA.TTAGCTAGTAGGTG.AGGTAACG.GCTCAC.CTAGGCG.......ACG.ATACATAG..C.CGACCTGAGAGG..GTGATC.GG.CCA....C.ACTGGG.AC.TGAGACAC.G....GC.C.....CAGA.CTCC.TACG.GGAGGC......A.GCAGTAG.GGAATC.TTCGGCAATGGGG.GCA.ACCCTGACCGAGCA.ACGCC.GC.GTGAGTGAA.G..A...AG.GTT.TTC.G.G..AT.CGT.AAA.GCT.C.T.G..TT.G.T.A.AGT.CA.AGAacgagtgtgagagt.ggaaagttcacactgTGACGGTAGC.T.T.AC.CAGAA.AG.GGAC.GGCTAAC.TACGTGC.CAGC.AGCC.GC.GGTA.ATAC.GT.AG.GTCC.CGA.GCGT.TGT.C.CG.GATT.TATTGG.GCGTAAA.GCGA.GC.GC.AGGC.GG.T.TT.GAT.A.AGT.C.TGAAGTT.AAAG..G.C.TG...T.G.GCTC.AACC.ATA.GTTC.-G.CTTT.G.G.AAACT.GT.CA.A.ACT.TGAGTG.CAGAAGGGGA.G.AG.TGG.AAT.T.C.C.ATGT.GTAG.C.GG.TG.A.AATG.CGTAGA.TATAT.G.G.AG...........GA.ACACCG.G.TG.GCGA.AA.GC.GG.CT.C.TCT..G..GTCTG.T......AACTG.AC...GCT.G.AGGCTCG.AAAGC.G.TGG.GGAGC.G.AACAGG.AT.TA.GAT.AC.CCTG.GTA...GT-.C.AC.GC.C.GTAAACG.ATGA.GTGCTAGGTGTTGGATccttt.........ccgggATTCAGT.GC.CG.C.A.GCTA.AC.GCATTAA.GC.ACTCC.GCC.T..G.GGG.....AG.TACGACC.GCAAGGTTGA.AACT.CAAA.GGAAT.TG.A.C.GG.GGGC.CCGCAC.AA.GCGGTGGA.GCAT.GTGGT.TTAATT.C.GAAGCAACGCGA.AGAA.CCT.TA.CCA.G.GTCTTGA.CATC.CCGATgCTATTTCTAGAGA...TAGAAAGttactt.......................................................................................................................................................................................................................................................................................................................................................................................................cggtacATCGG.T.GA.CA.GGTGG.TGCATG.G.T.T.GTCGT.CAGCTCGTGT.CG.TGAGATGT.TGGG.TTAAGTCCCGCAACG...AGC..GC..AAC.CC.CTA.T.T.G.TT.AGTTGCC.ATCAttc....agtTG.GG.CACT.CTAGCG..AGACTGC.CGGTAATAA.ACCG.G..AG.G...A..A..GGTGG.GGA.TGACGT.CAAA.TCATCATG.C..CCCT.TATGA.CC.TGGGCTACACAC.GT....GCTACA.ATGG.T..TGGT.ACAACGAG..TT.GC.GAGTC.GGTGACG.GCAAGC.TAAT......CTC..TTAAAGCCA.AT.CTCAGTTCGG.ATTGTAGGC.TGCAAC.TCGCCT.AC.ATG.AAGTCG.GAATC.GCTAG.TAATCGC.GGA.T.CA.GC.ACGC.CGCG.GTGAA.T.ACGT.T.C.C.C..G.GGC.CTT.GT.A.C.ACA..CCGC.CCGTC.ACA.C.CAC.GA.GAGTT.TGT.AACAC.C.C..G..AAG.T.C.GGTgaggtaacct........................................tttggagccaG....C.C.G.CCTA.A.GG.-.--.----.-.--.-.-.-.---.---.-.--.-.--.-.--.-.-.--.--.---..-.-.-.--.--.......---......-......--.--.-.---..--...------.--.--.---..........................................................................
S002034959   ..........................................................-.-.-..-------.---.-....---..-..---.-.-.---.-----.-..--.---..--....-..-.-..-.-.-G...C.T.--ATACAT.G.C...A-.G.TA..GA.ACGctgaagagaggagct.........................................tgctcttcttggatgAGT..TGC.GAACGG.G.TGA.GT.A.A.CGCGTAGGTAACCTG..C.CTTGT.AGCG.GGG.GATA.AC.T..ATTG...G.A.AACGAT.A.GCTAAT.A.CCGC..A.TAAC...AATGG..ATGA...C.ACAT.G...TCA.T.TTATT.tGAAA.GGggcaa.................................ttgctCCACTACAAGATGGACCTGCGT.TGTA.TTAGCTAGTAGGTG.AGGTAACG.GCTCAC.CTAGGCG.......ACG.ATACATAG..C.CGACCTGAGAGG..GTGATC.GG.CCA....C.ACTGGG.AC.TGAGACAC.G....GC.C.....CAGA.CTCC.TACG.GGAGGC......A.GCAGTAG.GGAATC.TTCGGCAATGGGG.GCA.ACCCTGACCGAGCA.ACGCC.GC.GTGAGTGAA.G..A...AG.GTT.TTC.G.G..AT.CGT.AAA.GCT.C.T.G..TT.G.T.A.AGT.CA.AGAacgagtgtgagagt.ggaaagttcacactgTGACGGTAGC.T.T.AC.CAGAA.AG.GGAC.GGCTA-C.TACGTGC.CAGC.AGC-.GC.GGTA.ATAC.GT.AG.GTC-.CGA.GCG-.NGT.C.CG.GATT.TATTGG.GCGTAAA.GCGA.GC.GC.AGGC.GG.T.TT.GAT.A.AGT.C.TGAAGTT.AAAG..G.C.TG...T.G.GCTC.AACC.ATA.GTTC.-G.CTTT.G.G.AAACT.GT.CA.A.ACT.TGAGTG.CAGAAGGGGA.G.AG.TGG.AAT.T.C.C.ATGT.GTAG.C.GG.TG.A.AATG.CGTAGA.TATAT.G.G.AG...........GA.ACACCG.G.TG.GCGA.AA.GC.GG.CT.C.TCT..G..GTCTG.T......AACTG.AC...GCT.G.AGGCTCG.AAAGC.G.TGG.GGAGC.G.AACAGG.AT.TA.GAT.AC.CCTG.GTA...GTC.C.AC.GC.C.GTAAACG.ATGA.GTGCTAGGTGTTGGATccttt.........ccgggATTCAGT.GC.CG.C.A.GCTA.AC.GCATTAA.GC.ACTCC.GCC.T..G.GGG.....AG.TACGACC.GCAAGGTTGA.AACT.CAAA.GGAAT.TG.A.C.GG.GGGC.CCGCAC.AA.GCGGTGGA.GCAT.GTGGT.TTAATT.C.GAAGCAACGCGA.AGAA.CCT.TA.CCA.G.GTCTTGA.CATC.CCGATgCTATTTCTAGAGA...TAGAAAGttactt.......................................................................................................................................................................................................................................................................................................................................................................................................cggtacATCGG.T.GA.CA.GGTGG.TGCATG.G.T.T.GTCGT.CAGCTCGTGT.CG.TGAGATGT.TGGG.TTAAGTCCCGCAACG...AGC..GC..AAC.CC.CTA.T.T.G.TT.AGTTGCC.ATCAttc....agtTG.GG.CACT.CTAGCG..AGACTGC.CGGTAATAA.ACCG.G..AG.G...A..A..GGTGG.GGA.TGACGT.CAAA.TCATCATG.C..CCCT.TATGA.CC.TGGGCTACACAC.GT....GCTACA.ATGG.T..TGGT.ACAACGAG..TT.GC.GAGTC.GGTGACG.GCAAGC.TAAT......CTC..TTAAAGCCA.AT.CTCAGTTCGG.ATTGTAGGC.TGCAAC.TCGCCT.AC.ATG.AAGTCG.GAATC.GCTAG.TAATCGC.GGA.T.CA.GC.ACGC.CGCG.GTGAA.T.ACGT.T.C.C.C..G.GGC.CTT.GT.A.C.ACA..CCGC.CCGTC.ACA.C.CAC.GA.GAGTT.TGT.AACAC.C.C..GgaAAG.T.C.---............................................................-....-.-.-.----.-.--.-.--.----.-.--.-.-.-.---.---.-.--.-.--.-.--.-.-.--.--.---..-.-.-.--.--.......---......-......--.--.-.---..--...------.--.--.---..........................................................................
S002918492   ..........................................................-.-.-..-------.---.-....---..-..---.-.-.---.-----.-..--.---..--....-..-.-..-.-.--...-.-.--------.-.-...--.-.--..--.---.......................................................................---..---.------.-.---.--.-.-.---------------..-.-----.-GCG.GGG.GATA.AC.T..ATTG...G.A.AACGAT.A.GCTAAT.A.CCGC..A.TAAC...AATGG..ATGA...C.TCAT.G...TCA.T.TTATT.tGAAA.GGggcaa.................................atgctCCACTACAAGATGGACCTGCGT.TGTA.TTATCTAGTAAGTG.AGGTAACG.GCTCAC.CTAGGCG.......ACT.ATACATAG..C.CGACCTGAGAAG..GTGATC.GG.CCA....C.ACTGGG.AC.TGAGACAC.G....GC.C.....CAGA.CTCC.TACA.GGAGGC......A.GCAATAG.GGAATC.TTCGGCAATGGGG.GCA.ACCCTGACCGAGCA.ACGCC.GC.GTGAGTGAA.G..A...AG.GTT.TTC.G.G..AT.CGT.AAA.ACT.C.T.G..TT.G.T.A.AGT.CA.AGAacgagtgtgagagt.ggaaagttcacactgTGACGGTGGC.T.T.AC.CAGAA.AG.GGAC.GGCTAAC.TACGTGC.CAGC.AGCC.GC.GGTA.ATAC.GT.AA.GTCC.CGA.GCGT.TGT.C.CG.GATT.TATTGG.GCGTAAA.GCGA.GC.GC.ACGC.GG.T.TT.GAT.A.AGT.C.TGAAGTT.AAAG..G.C.TG...T.G.GCTC.AACC.ATA.GTTC.-G.CTTT.G.G.AAACT.GT.CA.A.ACT.TGAGTG.CATAAGGGGA.G.AG.TGG.AAT.T.C.C.GTGT.GTAG.C.GG.TG.A.AATG.CGTAGA.TATAT.G.G.AG...........GA.ACACCG.G.TG.GCGA.AA.GC.GG.CT.C.TCT..G..GTCTG.T......AACTG.AC...GCT.G.AGGCTCT.AAAGC.G.TGG.GGAGC.G.AACAGG.AT.TA.GAT.AC.TTTG.GTA...GTC.C.AC.GC.C.GTAAACG.ATGA.GTGTTAGGTGTTGGATccttt.........ccgggATTCAGT.GC.CG.C.A.GTTA.AC.GCATTAA.GC.ATTCC.GCC.T..G.GGG.....AG.TACGACC.GCAAGGTTGA.AATT.CAAA.GGAAT.TG.A.C.GG.GGGC.CCGCAC.AA.GCGGTGGA.GCAT.GTGGT.TTAATT.G.GAAGCAACGGGA.AGAC.CCT.TA.CCA.G.GTCTTGA.CATC.CCGATgCTATTTCTAGAGA...TAGAAAGttattt.......................................................................................................................................................................................................................................................................................................................................................................................................cggtacATCGG.T.GA.CA.GGTGG.TGCATG.G.T.T.GTCGT.CAGCTCGTGT.CG.TGAGATGT.TGGG.TTAAGTCCCGCAACG...AGC..GC..AAC.CC.CTA.T.T.G.TT.AGTTGCC.ATCAttc....agtTG.GG.CACT.CTAGCG..AGACTGC.CGGTAATAA.ACCG.G..AG.G...A..A..GGTGG.GGA.GGACGT.CAAA.TCATCATG.C..CCCT.TATGA.CC.TGGGCTACACAC.GT....GTTACA.ATGG.T..TGGT.ACAACGAG..TT.GC.GAGTC.GGTGACG.CCAAGT.TAAT......TTC..TTAAAGCCA.AT.TTCAGTTCGG.ATTGTAGGC.TGCAAT.TCGCCT.AC.AGG.AAGTGG.GAATC.GTTGG.TATTCGC.GGA.T.CA.CC.AGGC.AGGG.GGAAA.A.AGGT.T.C.C.C..G.G--.---.--.-.-.---..----.-----.---.-.---.--.-----.---.-----.-.-..-..---.-.-.---............................................................-....-.-.-.----.-.--.-.--.----.-.--.-.-.-.---.---.-.--.-.--.-.--.-.-.--.--.---..-.-.-.--.--.......---......-......--.--.-.---..--...------.--.--.---..........................................................................
S000405654   ..........................................................-.-.-..-------.---.-....---..-..---.-.-.--A.GGACG.A..AC.GCT..GG....C..G.G..C.G.TG...C.C.TAATACAT.G.C...AA.G.TA..GA.ACGctgaaggaggagct...........................................tgctcttctggatgAGT..TGC.GAACGG.G.TGA.GT.A.A.CGCGTAGGTAACCTG..C.CTGGT.AGCG.GGG.GATA.AC.T..ATTG...G.A.AACGAT.A.GCTAAT.A.CCGC..A.TAAG...AGTAG..ATGT...T.GCAT.G...ACA.T.TTGCT.tAAAA.GGtgcaa.................................ttgcaTCACTACCAGATGGACCTGCGT.TGTA.TTAGCTAGTTGGTG.AGGTAACG.GCTCAC.CAAGGCA.......ACG.ATACATAG..C.CGACCTGAGAGG..GTGATC.GG.CCA....C.ACTGGG.AC.TGAGACAC.G....GC.C.....CAGA.CTCC.TACG.GGAGGC......A.GCAGTAG.GGAATC.TTCGGCAATGGAC.GGA.AGTCTGACCGAGCA.ACGCC.GC.GTGAGTGAA.G..A...AG.GTT.TTC.G.G..AT.CGT.AAA.GCT.C.T.G..TT.G.T.A.AGA.GA.AGAacgagtgtgagagt.ggaaagttcacactgTGACGGTATC.T.T.AC.CAGAA.AG.GGAC.GGCTAAC.TACGTGC.CAGC.AGCC.GC.GGTA.ATAC.GT.AG.GTCC.CGA.GCGT.TGT.C.CG.GATT.TATTGG.GCGTAAA.GCGA.GC.GC.AGGC.GG.T.TA.GAT.A.AGT.C.TGAAGTT.AAAG..G.C.TG...T.G.GCTT.AACC.ATA.GTAC.-G.CTTT.G.G.AAACT.GT.TT.A.ACT.TGAGTG.CAAGAGGGGA.G.AG.TGG.AAT.T.C.C.ATGT.GTAG.C.GG.TG.A.AATG.CGTAGA.TATAT.G.G.AG...........GA.ACACCG.G.TG.GCGA.AA.GC.GG.CT.C.TCT..G..GCTTG.T......AACTG.AC...GCT.G.AGGCTCG.AAAGC.G.TGG.GGAGC.A.AACAGG.AT.TA.GAT.AC.CCTG.GTA...GTC.C.AC.GC.C.GTAAACG.ATGA.GTGCTAGGTGTTAGACccttt.........ccgggGTTTAGT.GC.CG.C.A.GCTA.AC.GCATTAA.GC.ACTCC.GCC.T..G.GGG.....AG.TACGACC.GCAAGGTTGA.AACT.CAAA.GGAAT.TG.A.C.GG.GGGC.CCGCAC.AA.GCGGTGGA.GCAT.GTGGT.TTAATT.C.GAAGCAACGCGA.AGAA.CCT.TA.CCA.G.GTCTTGA.CATC.CCTCTgACCGCTCTAGAGA...TAGAGTTttcctt.......................................................................................................................................................................................................................................................................................................................................................................................................cgggacAGAGG.T.GA.CA.GGTGG.TGCATG.G.T.T.GTCGT.CAGCTCGTGT.CG.TGAGATGT.TGGG.TTAAGTCCCGCAACG...AGC..GC..AAC.CC.CTA.T.T.G.TT.AGTTGCC.ATCAttc....agtTG.GG.CACT.CTAGCG..AGACTGC.CGGTAATAA.ACCG.G..AG.G...A..A..GGTGG.GGA.TGACGT.CAAA.TCATCATG.C..CCCT.TATGA.CC.TGGGCTACACAC.GT....GCTACA.ATGG.C..TGGT.ACAACGAG..TC.GC.AAGCC.GGTGACG.GCAAGC.TAAT......CTC..TTAAAGCCA.GT.CTCAGTTCGG.ATTGTAGGC.TGCAAC.TCGCCT.AC.ATG.AAGTCG.GAATC.GCTAG.TAATCGC.GGA.T.CA.GC.ACGC.CGCG.GTGAA.T.ACGT.T.C.C.C..G.GGC.CTT.GT.A.C.ACA..CCGC.CCGTC.ACA.C.CAC.GA.GAGTT.TGT.AACAC.C.C..G..AAG.T.C.GGTg..........................................................aG....G.T.A.ACC-.-.--.-.--.----.-.--.-.-.-.---.---.-.--.-.--.-.--.-.-.--.--.---..-.-.-.--.--.......---......-......--.--.-.---..--...------.--.--.---..........................................................................
S000405655   ..........................................................-.-.-..-------.---.-....---..-..---.-.-.--A.GGACG.A..AC.GCT..GG....C..G.G..C.G.TG...C.C.TAATACAT.G.C...AA.G.TA..GA.ACGctgaaggaggagct...........................................tgcttctccggatgAGT..TGC.GAACGG.G.TGA.GT.A.A.CGCGTAGGTAACCTG..C.CTGGT.AGCG.GGG.GATA.AC.T..ATTG...G.A.AACGAT.A.GCTAAT.A.CCGC..A.TAAC...AGTAG..ATAT...T.GCAT.G...ATA.T.CTGCT.tGAAA.GGtgcaa.................................ttgcaTCACTACCAGATGGACCTGCGT.TGTA.TTAGCTAGTTGGTG.AGGTAACG.GCTCAC.CAAGGCG.......ACG.ATACATAG..C.CGACCTGAGAGG..GTGATC.GG.CCA....C.ACTGGG.AC.TGAGACAC.G....GC.C.....CAGA.CTCC.TACG.GGAGGC......A.GCAGTAG.GGAATC.TTCGGCAATGGAC.GGA.AGTCTGACCGAGCA.ACGCC.GC.GTGAGTGAA.G..A...AG.GTT.TTC.G.G..AT.CGT.AAA.GCT.C.T.G..TT.G.T.A.AGA.GA.AGAacgagtgtgagagt.ggaaagttcacactgTGACGGTATC.T.T.AC.CAGAA.AG.GGAC.GGCTAAC.TACGTGC.CAGC.AGCC.GC.GGTA.ATAC.GT.AG.GTCC.CGA.GCGT.TGT.C.CG.GATT.TATTGG.GCGTAAA.GCGA.GC.GC.AGGC.GG.T.TA.GAT.A.AGT.C.TGAAGTT.AAAG..G.C.TG...T.G.GCTT.AACC.ATA.GTAC.-G.CTTT.G.G.AAACT.GT.TT.A.ACT.TGAGTG.CAAGAGGGGA.G.AG.TGG.AAT.T.C.C.ATGT.GTAG.C.GG.TG.A.AATG.CGTAGA.TATAT.G.G.AG...........GA.ACACCG.G.TG.GCGA.AA.GC.GG.CT.C.TCT..G..GCTTG.T......AACTG.AC...GCT.G.AGGCTCG.AAAGC.G.TGG.GGAGC.A.AACAGG.AT.TA.GAT.AC.CCTG.GTA...GTC.C.AC.GC.C.GTAAACG.ATGA.GTGCTAGGTGTTAGACccttt.........ccgggGTTTAGT.GC.CG.C.A.GCTA.AC.GCATTAA.GC.ACTCC.GCC.T..G.GGG.....AG.TACGACC.GCAAGGTTGA.AACT.CAAA.GGAAT.TG.A.C.GG.GGGC.CCGCAC.AA.GCGGTGGA.GCAT.GTGGT.TTAATT.C.GAAGCAACGCGA.AGAA.CCT.TA.CCA.G.GTCTTGA.CATC.CCTCTgACCACTCTAGAGA...TAGAGTTttcctt.......................................................................................................................................................................................................................................................................................................................................................................................................cgggacAGAGG.T.GA.CA.GGTGG.TGCATG.G.T.T.GTCGT.CAGCTCGTGT.CG.TGAGATGT.TGGG.TTAAGTCCCGCAACG...AGC..GC..AAC.CC.CTA.T.T.G.TT.AGTTGCC.ATCAttc....agtTG.GG.CACT.CTAGCG..AGACTGC.CGGTAATAA.ACCG.G..AG.G...A..A..GGTGG.GGA.TGACGT.CAAA.TCATCATG.C..CCCT.TATGA.CC.TGGGCTACACAC.GT....GCTACA.ATGG.C..TGGT.ACAACGAG..TC.GC.AAGTC.GGTGACG.GCAAGC.TAAT......CTC..TTAAAGCCA.GT.CTCAGTTCGG.ATTGTAGGC.TGCAAC.TCGCCT.AC.ATG.AAGTCG.GAATC.GCTAG.TAATCGC.GGA.T.CA.GC.ACGC.CGCG.GTGAA.T.ACGT.T.C.C.C..G.GGC.CTT.GT.A.C.ACA..CCGC.CCGTC.ACA.C.CAC.GA.GAGTT.TGT.AACAC.C.C..G..AAG.T.C.GGTg..........................................................aG....G.T.A.ACC-.-.--.-.--.----.-.--.-.-.-.---.---.-.--.-.--.-.--.-.-.--.--.---..-.-.-.--.--.......---......-......--.--.-.---..--...------.--.--.---..........................................................................
S000420023   ..........................................................-.-.-..-------.---.-....---..-..---.-.-.---.-GACG.A..AC.GCT..GG....C..G.G..C.G.TG...C.C.TAATACAT.G.C...AA.G.TA..GA.ACGctgaagcttggtgct.........................................tgcaccgagcggatgAGT..TGC.GAACGG.G.TGA.GT.A.A.CGCGTAGGTAACCTG..C.CTGGT.AGCG.GGG.GATA.AC.T..ATTG...G.A.AACGAT.A.GCTAAT.A.CCGC..A.TAAG...AGTAG..ATGT...T.GCAT.G...ACA.T.TTACT.tAAAA.GGtgcaa.................................ttgcaTCACTACCAGATGGACCTGCGT.TGTA.TTAGCTAGTTGGTG.AGGTAACG.GCTCAC.CAAGGCA.......ACG.ATACATAG..C.CGACCTGAGAGG..GTGATC.GG.CCA....C.ACTGGG.AC.TGAGACAC.G....GC.C.....CAGA.CTCC.TACG.GGAGGC......A.GCAGTAG.GGAATC.TTCGGCAATGGAC.GGA.AGTCTGACCGAGCA.ACGCC.GC.GTGAGTGAA.G..A...AG.GTT.TTC.G.G..AT.CGT.AAA.GCT.C.T.G..TT.G.T.A.AGA.GA.AGAacgagtgtgagagt.ggaaagttcacactgTGACGGTATC.T.T.AC.CAGAA.AG.GGAC.GGCTAAC.TACGTGC.CAGC.AGCC.GC.GGTA.ATAC.GT.AG.GTCC.CGA.GCGT.TGT.C.CG.GATT.TATTGG.GCGTAAA.GCGA.GC.GC.AGGC.GG.T.TA.GAT.A.AGT.C.TGAAGTT.AAAG..G.C.TG...T.G.GCTT.AACC.ATA.GTAC.-G.CTTT.G.G.AAACT.GT.TT.A.ACT.TGAGTG.CAAGAGGGGA.G.AG.TGG.AAT.T.C.C.ATGT.GTAG.C.GG.TG.A.AATG.CGTAGA.TATAT.G.G.AG...........GA.ACACCG.G.TG.GCGA.AA.GC.GG.CT.C.TCT..G..GCTTG.T......AACTG.AC...GCT.G.AGGCTCG.AAAGC.G.TGG.GGAGC.A.AACAGG.AT.TA.GAT.AC.CCTG.GTA...GTC.C.AC.GC.C.GTAAACG.ATGA.GTGCTAGGTGTTAGACccttt.........ccgggGTTTAGT.GC.CG.C.A.GCTA.AC.GCATTAA.GC.ACTCC.GCC.T..G.GGG.....AG.TACGACC.GCAAGGTTGA.AACT.CAAA.GGAAT.TG.A.C.GG.GGGC.CCGCAC.AA.GCGGTGGA.GCAT.GTGGT.TTAATT.C.GAAGCAACGCGA.AGAA.CCT.TA.CCA.G.GTCTTGA.CATC.CCTCTgACCGCTCTAGAGA...TAGAGTTttcctt.......................................................................................................................................................................................................................................................................................................................................................................................................cgggacAGAGG.T.GA.CA.GGTGG.TGCATG.G.T.T.GTCGT.CAGCTCGTGT.CG.TGAGATGT.TGGG.TTAAGTCCCGCAACG...AGC..GC..AAC.CC.CTA.T.T.G.TT.AGTTGCC.ATCAttc....agtTG.GG.CACT.CTAGCG..AGACTGC.CGGTAATAA.ACCG.G..AG.G...A..A..GGTGG.GGA.TGACGT.CAAA.TCATCATG.C..CCCT.TATGA.CC.TGGGCTACACAC.GT....GCTACA.ATGG.C..TGGT.ACAACGAG..TC.GC.AAGCC.GGTGACG.GCAAGC.TAAT......CTC..TTAAAGCCA.GT.CTCAGTTCGG.ATTGTAGGC.TGCAAC.TCGCCT.AC.ATG.AAGTCG.GAATC.GCTAG.TAATCGC.GGA.T.CA.GC.ACGC.CGCG.GTGAA.T.ACGT.T.C.C.C..G.GGC.CTT.GT.A.C.ACA..CCGC.CCGTC.ACA.C.CAC.GA.GAGTT.TGT.AACAC.C.C..G..AAG.T.C.GGTgaggtaacct.......................................tttaggagccaG....C.C.G.CCTA.A.GG.T.GG.GATA.G.AT.G.A.T.TGG.GGT.G.--.-.--.-.--.-.-.--.--.---..-.-.-.--.--.......---......-......--.--.-.---..--...------.--.--.---..........................................................................
S000750193   ..........................................................-.-.-..-------.---.-....---..-..---.-.-.---.-----.-..--.-CT..GG....C..G.G..C.G.TG...C.C.TAATACAT.G.C...AA.G.TA..GA.ACGctgaagcttggtgct.........................................tgcaccgagcggatgAGT..TGC.GAACGG.G.TGA.GT.A.A.CGCGTAGGTAACCTG..C.CTGGT.AGCG.GGG.GATA.AC.T..ATTG...G.A.AACGAT.A.GCTAAT.A.CCGC..A.TAAG...AGTAG..ATGT...T.GCAT.G...ACA.T.TTGCT.tAAAA.GGtgcaa.................................ttgcaTCACTACCAGATGGACCTGCGT.TGTA.TTAGCTAGTTGGTG.AGGTAACG.GCTCAC.CAAGGCG.......ACG.ATACATAG..C.CGACCTGAGAGG..GTGATC.GG.CCA....C.ACTGGG.AC.TGAGACAC.G....GC.C.....CAGA.CTCC.TACG.GGAGGC......A.GCAGTAG.GGAATC.TTCGGCAATGGAC.GGA.AGTCTGACCGAGCA.ACGCC.GC.GTGAGTGAA.G..A...AG.GTT.TTC.G.G..AT.CGT.AAA.GCT.C.T.G..TT.G.T.A.AGA.GA.AGAacgagtgtgagagt.ggaaagttcacactgTGACGGTATC.T.T.AC.CAGAA.AG.GGAC.GGCTAAC.TACGTGC.CAGC.AGCC.GC.GGTA.ATAC.GT.AG.GTCC.CGA.GCGT.TGT.C.CG.GATT.TATTGG.GCGTAAA.GCGA.GC.GC.AGGC.GG.T.TA.GAT.A.AGT.C.TGAAGTT.AAAG..G.C.TG...T.G.GCTT.AACC.ATA.GTAC.-G.CTTT.G.G.AAACT.GT.TT.A.ACT.TGAGTG.CAAGAGGGGA.G.AG.TGG.AAT.T.C.C.ATGT.GTAG.C.GG.TG.A.AATG.CGTAGA.TATAT.G.G.AG...........GA.ACACCG.G.TG.GCGA.AA.GC.GG.CT.C.TCT..G..GCTTG.T......AACTG.AC...GCT.G.AGGCTCG.AAAGC.G.TGG.GGAGC.A.AACAGG.AT.TA.GAT.AC.CCTG.GTA...GTC.C.AC.GC.C.GTAAACG.ATGA.GTGCTAGGTGTTAGACccttt.........ccgggGTTTAGT.GC.CG.C.A.GCTA.AC.GCATTAA.GC.ACTCC.GCC.T..G.GGG.....AG.TACGACC.GCAAGGTTGA.AACT.CAAA.GGAAT.TG.A.C.GG.GGGC.CCGCAC.AA.GCGGTGGA.GCAT.GTGGT.TTAATT.C.GAAGCAACGCGA.AGAA.CCT.TA.CCA.G.GTCTTGA.CATC.CCTCTgACCGCTCTAGAGA...TAGAGTTttcctt.......................................................................................................................................................................................................................................................................................................................................................................................................cgggacAGAGG.T.GA.CA.GGTGG.TGCATG.G.T.T.GTCGT.CAGCTCGTGT.CG.TGAGATGT.TGGG.TTAAGTCCCGCAACG...AGC..GC..AAC.CC.CTA.T.T.G.TT.AGTTGCC.ATCAttc....agtTG.GG.CACT.CTAGCG..AGACTGC.CGGTAATAA.ACCG.G..AG.G...A..A..GGTGG.GGA.TGACGT.CAAA.TCATCATG.C..CCCT.TATGA.CC.TGGGCTACACAC.GT....GCTACA.ATGG.C..TGGT.ACAACGAG..TC.GC.AAGCC.GGTGACG.GCAAGC.TAAT......CTC..TTAAAGCCA.GT.CTCAGTTCGG.ATTGTAGGC.TGCAAC.TCGCCT.AC.ATG.AAGTCG.GAATC.GCTAG.TAATCGC.GGA.T.CA.GC.ACGC.CGCG.GTGAA.T.ACGT.T.C.C.C..G.GGC.CTT.GT.A.C.ACA..CCGC.CCGTC.ACA.C.CAC.GA.GAGTT.TGT.AACAC.C.C..G..AAG.T.C.GGTgaggtaacct.......................................tttaggagccaG....C.C.G.CCTA.A.GG.T.GG.GATA.G.AT.G.A.T.TGG.GGT.G.AA.G.TC.G.T-.-.-.--.--.---..-.-.-.--.--.......---......-......--.--.-.---..--...------.--.--.---..........................................................................
S000750194   ..........................................................-.-.-..-------.---.-....---..-..---.-.-.---.-----.-..--.-CT..GG....C..G.G..C.G.TG...C.C.TAATACAT.G.C...AA.G.TA..GA.ACGctgaagcttggtgct.........................................tgcaccgagcggatgAGT..TGC.GAACGG.G.TGA.GT.A.A.CGCGTAGGTAACCTG..C.CTGGT.AGCG.GGG.GATA.AC.T..ATTG...G.A.AACGAT.A.GCTAAT.A.CCGC..A.TAAC...AGTCG..ACAT...T.GCAT.G...ATG.T.TGATT.tGAAA.GGggcaa.................................ttgctCCACTACCAGATGGACCTGCGT.TGTA.TTAGCTAGTTGGTG.AGGTAACG.GCTCAC.CAAGGCG.......ACG.ATACATAG..C.CGACCTGAGAGG..GTGATC.GG.CCA....C.ACTGGG.AC.TGAGACAC.G....GC.C.....CAGA.CTCC.TACG.GGAGGC......A.GCAGTAG.GGAATC.TTCGGCAATGGAC.GGA.AGTCTGACCGAGCA.ACGCC.GC.GTGAGTGAA.G..A...AG.GTT.TTC.G.G..AT.CGT.AAA.GCT.C.T.G..TT.G.T.A.AGA.GA.AGAacgagtgtgagagt.ggaaagttcacactgTGACGGTAAC.T.T.AC.CAGAA.AG.GGAC.GGCTAAC.TACGTGC.CAGC.AGCC.GC.GGTA.ATAC.GT.AG.GTCC.CGA.GCGT.TAT.C.CG.GATT.TATTGG.GCGTAAA.GCGA.GC.GC.AGGC.GG.T.TA.GAT.A.AGT.C.TGAAGTT.AAAG..G.C.TG...T.G.GCTT.AACC.ATA.GTAC.-G.CTTT.G.G.AAACT.GT.TT.A.ACT.TGAGTG.CAGAAGGGGA.G.AG.TGG.AAT.T.C.C.ATGT.GTAG.C.GG.TG.A.AATG.CGTAGA.TATAT.G.G.AG...........GA.ACACCG.G.TG.GCGA.AA.GC.GG.CT.C.TCT..G..GTCTG.T......AACTG.AC...GCT.G.AGGCTCG.AAAGC.G.TGG.GGAGC.A.AACAGG.AT.TA.GAT.AC.CCTG.GTA...GTC.C.AC.GC.C.GTAAACG.ATGA.GTGCTAGGTGTTGGGTccttt.........ccgggACTCAGT.GC.CG.C.A.GCTA.AC.GCATTAA.GC.ACTCC.GCC.T..G.GGG.....AG.TACGACC.GCAAGGTTGA.AACT.CAAA.GGAAT.TG.A.C.GG.GGGC.CCGCAC.AA.GCGGTGGA.GCAT.GTGGT.TTAATT.C.GAAGCAACGCGA.AGAA.CCT.TA.CCA.G.GTCTTGA.CATC.CCTCTgACCGCTCTAGAGA...TAGAGYTttcctt.......................................................................................................................................................................................................................................................................................................................................................................................................cgggacAGAGG.T.GA.CA.GGTGG.TGCATG.G.T.T.GTCGT.CAGCTCGTGT.CG.TGAGATGT.TGGG.TTAAGTCCCGCAACG...AGC..GC..AAC.CC.CTA.T.T.G.TT.AGTTGCC.ATCAtty....agtTG.GG.CACT.CTAGCG..AGACTGC.CGGTAATAA.ACCG.G..AG.G...A..A..GGTGG.GGA.TGACGT.CAAA.TCATCATG.C..CCCT.TATGA.CC.TGGGCTACACAC.GT....GCTACA.ATGG.C..TGGT.ACAACGAG..TC.GC.GAGTC.GGTGACG.GCAAGC.TAAT......CTC..TTAAAGCCA.GT.CTCAGTTCGG.ATTGTAGGC.TGCAAC.TCGCCT.AC.ATG.AAGTCG.GAATC.GCTAG.TAATCGC.GGA.T.CA.GC.ACGC.CGCG.GTGAA.T.ACGT.T.C.C.C..G.GGC.CTT.GT.A.C.ACA..CCGC.CCGTC.ACA.C.CAC.GA.GAGTT.TGT.AACAC.C.C..G..AAG.T.C.GGTgaggtaacca........................................tttggagccaG....C.C.G.CCTA.A.GG.T.GG.GATA.G.AT.G.A.T.TGG.GGT.G.AA.G.TC.G.T-.-.-.--.--.---..-.-.-.--.--.......---......-......--.--.-.---..--...------.--.--.---..........................................................................
S000901720   ..........................................................-.-.-..-------.---.-....---..-..---.-.-.---.-----.-..--.---..--....-..-.-..-.-.--...-.-.--------.-.-...--.-.--..--.---.......................................................................---..---.----GG.G.TGA.GT.A.A.CGCGTAGGTAACCTG..C.CTGGT.AGCG.GGG.GATA.AC.T..ATTG...G.A.AACGAT.A.GCTAAT.A.CCGC..A.TAAG...AGTAG..ATGT...T.GCAT.G...ACA.T.TTGCT.tAAAA.GGtgcaa.................................ttgcaTCACTACCAGATGGACCTGCGT.TGTA.TTAGCTAGTTGGTG.AGGTAACG.GCTCAC.CAAGGCG.......ACG.ATACATAG..C.CGACCTGAGAGG..GTGATC.GG.CCA....C.ACTGGG.AC.TGAGACAC.G....GC.C.....CAGA.CTCC.TACG.GGAGGC......A.GCAGTAG.GGAATC.TTCGGCAATGGAC.GGA.AGTCTGACCGAGCA.ACGCC.GC.GTGAGTGAA.G..A...AG.GTT.TTC.G.G..AT.CGT.AAA.GCT.C.T.G..TT.G.T.A.AGA.GA.AGAacgagtgtgagagt.ggaaagttcacactgTGACGGTATC.T.T.AC.CAGAA.AG.GGAC.GGCTAAC.TACGTGC.CAGC.AGCC.GC.GGTA.ATAC.GT.AG.GTCC.CGA.GCGT.TGT.C.CG.GATT.TATTGG.GCGTAAA.GCGA.GC.GC.AGGC.GG.T.TA.GAT.A.AGT.C.TGAAGTT.AAAG..G.C.TG...T.G.GCTT.AACC.ATA.GTAC.-G.CTTT.G.G.AAACT.GT.TT.A.ACT.TGAGTG.CAAGAGGGGA.G.AG.TGG.AAT.T.C.C.ATGT.GTAG.C.GG.TG.A.AATG.CGTAGA.TATAT.G.G.AG...........GA.ACACCG.G.TG.GCGA.AA.GC.GG.CT.C.TCT..G..GCTTG.T......AACTG.AC...GCT.G.AGGCTCG.AAAGC.G.TGG.GGAGC.A.AACAGG.AT.TA.GAT.AC.CCTG.GTA...GTC.C.AC.GC.C.GTAAACG.ATGA.GTGCTAGGTGTTAGACccttt.........ccgggGTTTAGT.GC.CG.C.A.GCTA.AC.GCATTAA.GC.ACTCC.GCC.T..G.GGG.....AG.TACGACC.GCAAGGTTGA.AACT.CAAA.GGAAT.TG.A.C.GG.GGGC.CCGCAC.AA.GCGGTGGA.GCAT.GTGGT.TTAATT.C.GAAGCAACGCGA.AGAA.CCT.TA.CCA.G.GTCTTGA.CATC.CCTCTgACCGCTCTAGAGA...TAGAGTTttcctt.......................................................................................................................................................................................................................................................................................................................................................................................................cgggacAGAGG.T.GA.CA.GGTGG.TGCATG.G.T.T.GTCGT.CAGCTCGTGT.CG.TGAGATGT.TGGG.TTAAGTCCCGCAACG...AGC..GC..AAC.CC.CTA.T.T.G.TT.AGTTGCC.ATCAttc....agtTG.GG.CACT.CTAGCG..AGACTGC.CGGTAATAA.ACCG.G..AG.G...A..A..GGTGG.GGA.TGACGT.CAAA.TCATCATG.C..CCCT.TATGA.CC.TGGGCTACACAC.GT....GCTACA.ATGG.C..TGGT.ACAACGAG..TC.GC.AAGCC.GGTGACG.GCAAGC.TAAT......CTC..TTAAAGCCA.GT.CTCAGTTCGG.ATTGTAGGC.TGCAAC.TCGCCT.AC.ATG.AAGTCG.GAATC.GCTAG.TAATCGC.GGA.T.CA.GC.ACGC.CGCG.GTGAA.T.ACGT.T.C.C.C..G.GGC.CTT.GT.A.C.ACA..CCGC.CCGTC.ACA.C.CAC.GA.GAGTT.TGT.AACAC.C.C..G..AAG.T.C.GGTgaggtaacct.......................................tttaggagccaG....C.C.G.CCTA.A.GG.T.GG.GATA.G.AT.G.A.T.TGG.GGT.G.AA.G.TC.G.TA.A.C.--.--.---..-.-.-.--.--.......---......-......--.--.-.---..--...------.--.--.---..........................................................................
S001744696   ..........................................................-.-.-..-------.---.-....---..-..---.-.-.--A.AGACG.A..AC.GCT..GG....C..G.G..C.G.TG...C.C.TAATACAT.G.C...AA.G.TA..GA.ACGctgaaggaggagct...........................................tgcttctctggatgAGT..TGC.GAACGG.G.TGA.GT.A.A.CGCGTAGGTAACCTG..C.CTGGT.AGCG.GGG.GATA.AC.T..ATTG...G.A.AACGAT.A.GCTAAT.A.CCGC..A.TAAG...AGTAG..ATGT...T.GCAT.G...ACA.T.TTGCT.tAAAA.GGtgcaa.................................ttgcaTCACTACCAGATGGACCTGCGT.TGTA.TTAGCTAGTTGGTG.AGGTAACG.GCTCAC.CAAGGCG.......ACG.ATACATAG..C.CGACCTGAGAGG..GTGATC.GG.CCA....C.ACTGGG.AC.TGAGACAC.G....GC.C.....CAGA.CTCC.TACG.GGAGGC......A.GCAGTAG.GGAATC.TTCGGCAATGGAC.GGA.AGTCTGACCGAGCA.ACGCC.GC.GTGAGTGAA.G..A...AG.GTT.TTC.G.G..AT.CGT.AAA.GCT.C.T.G..TT.G.T.A.AGA.GA.AGAacgagtgtgagagt.ggaaagttcacactgTGACGGTATC.T.T.AC.CAGAA.AG.GGAC.GGCTAAC.TACGTGC.CAGC.AGCC.GC.GGTA.ATAC.GT.AG.GTCC.CGA.GCGT.TGT.C.CG.GATT.TATTGG.GCGTAAA.GCGA.GC.GC.AGGC.GG.T.TA.GAT.A.AGT.C.TGAAGTT.AAAG..G.C.TG...T.G.GCTT.AACC.ATA.GTAC.-G.CTTT.G.G.AAACT.GT.TT.A.ACT.TGAGTG.CAAGAGGGGA.G.AG.TGG.AAT.T.C.C.ATGT.GTAG.C.GG.TG.A.AATG.CGTAGA.TATAT.G.G.AG...........GA.ACACCG.G.TG.GCGA.AA.GC.GG.CT.C.TCT..G..GCTTG.T......AACTG.AC...GCT.G.AGGCTCG.AAAGC.G.TGG.GGAGC.A.AACAGG.AT.TA.GAT.AC.CCTG.GTA...GTC.C.AC.GC.C.GTAAACG.ATGA.GTGCTAGGTGTTAGACccttt.........ccgggGTTTAGT.GC.CG.C.A.GCTA.AC.GCATTAA.GC.ACTCC.GCC.T..G.GGG.....AG.TACGACC.GCAAGGTTGA.AACT.CAAA.GGAAT.TG.A.C.GG.GGGC.CCGCAC.AA.GCGGTGGA.GCAT.GTGGT.TTAATT.C.GAAGCAACGCGA.AGAA.CCT.TA.CCA.G.GTCTTGA.CATC.CCTCTgACCGCTCTAGAGA...TAGAGTTttcctt.......................................................................................................................................................................................................................................................................................................................................................................................................cgggacAGAGG.T.GA.CA.GGTGG.TGCATG.G.T.T.GTCGT.CAGCTCGTGT.CG.TGAGATGT.TGGG.TTAAGTCCCGCAACG...AGC..GC..AAC.CC.CTA.T.T.G.TT.AGTTGCC.ATCAttc....agtTG.GG.CACT.CTAGCG..AGACTGC.CGGTAATAA.ACCG.G..AG.G...A..A..GGTGG.GGA.TGACGT.CAAA.TCATCATG.C..CCCT.TATGA.CC.TGGGCTACACAC.GT....GCTACA.ATGG.C..TGGT.ACAACGAG..TC.GC.AAGCC.GGTGACG.GCAAGC.TAAT......CTC..TTAAAGCCA.GT.CTCAGTTCGG.ATTGTAGGC.TGCAAC.TCGCCT.AC.ATG.AAGTCG.GAATC.GCTAG.TAATCGC.GGA.T.CA.GC.ACGC.CGCG.GTGAA.T.ACGT.T.C.C.C..G.GGC.CTT.GT.A.C.ACA..CCGC.CCGTC.ACA.C.CAC.GA.GAGTT.TGT.AACAC.C.C..G..AAG.T.C.GGTgaggtaacct.......................................tttaggagccaG....C.C.G.CCTA.A.GG.T.GG.GATA.G.AT.G.A.T.TGG.GG-.G.AA.G.TC.-.--.-.-.--.--.---..-.-.-.--.--.......---......-......--.--.-.---..--...------.--.--.---..........................................................................
S001744704   ..........................................................-.-.-..-------.---.-....---..-..---.-.-.---.-----.-..--.---..--....-..-.-..-.-.--...-.-.--------.-.-...--.-.--..--.--Gctgaagcttggtgct.........................................tgcaccgagcggatgAGT..TGC.GAACGG.G.TGA.GT.A.A.CGCGTAGGTAACCTG..C.CTGGT.AGCG.GGG.GATA.AC.T..ATTG...G.A.AACGAT.A.GCTAAT.A.CCGC..A.TAAT...AGTAG..ATGT...T.GCAT.G...ACA.T.TTGCT.tAAAA.GGtgcaa.................................ttgcaTCACTACCAGATGGACCTGCGT.TGTA.TTAGCTAGTTGGTG.AGGTAACG.GCTCAC.CAAGGCA.......ACG.ATACATAG..C.CGACCTGAGAGG..GTGATC.GG.CCA....C.ACTGGG.AC.TGAGACAC.G....GC.C.....CAGA.CTCC.TACG.GGAGGC......A.GCAGTAG.GGAATC.TTCGGCAATGGAC.GGA.AGTCTGACCGAGCA.ACGCC.GC.GTGAGTGAA.G..A...AG.GTT.TTC.G.G..AT.CGT.AAA.GCT.C.T.G..TT.G.T.A.AGA.GA.AGAacgagtgtgagagt.ggaaagttcacactgTGACGGTATC.T.T.AC.CAGAA.AG.GGAC.GGCTAAC.TACGTGC.CAGC.AGCC.GC.GGTA.ATAC.GT.AG.GTCC.CGA.GCGT.TGT.C.CG.GATT.TATTGG.GCGTAAA.GCGA.GC.GC.AGGC.GG.T.TA.GAT.A.AGT.C.TGAAGTT.AAAG..G.C.TG...T.G.GCTT.AACC.ATA.GTAC.-G.CTTT.G.G.AAACT.GT.TT.A.ACT.TGAGTG.CAAGAGGGGA.G.AG.TGG.AAT.T.C.C.ATGT.GTAG.C.GG.TG.A.AATG.CGTAGA.TATAT.G.G.AG...........G-.ACACCG.G.TG.GCGA.AA.GC.GG.CT.C.TCT..G..GCTTG.T......AACTG.AC...GCT.G.AGGCTCG.AAAGC.G.TGG.GGAGC.A.AACAGG.AT.TA.GAT.AC.CCTG.GTA...GTC.C.AC.GC.C.GTAAACG.ATGA.GTGCTAGGTGTTAGACccttt.........ccgggGTTTAGT.GC.CG.T.A.GCTA.AC.GCATTAA.GC.ACTCC.GCC.T..G.GGG.....AG.TACGACC.GCAAGGTTGA.AACT.CAAA.GGAAT.TG.A.C.GG.GGGC.CCGCAC.AA.GCGGTGGA.GCAT.GTGGT.TTAATT.C.GAAGCAACGCGA.AGAA.CCT.TA.CCA.G.GTCTTGA.CATC.CCTCTgACCGCTCTAGAGA...TAGAGTTttcctt.......................................................................................................................................................................................................................................................................................................................................................................................................cgggacAGAGG.T.GA.CA.GGTGG.TGCATG.G.T.T.GTCGT.CAGCTCGTGT.CG.TGAGATGT.TGGG.TTAAGTCCCGCAACG...AGC..GC..AAC.CC.CTA.T.T.G.TT.AGTTGCC.ATCAttc....agtTG.GG.CACT.CTAGCG..AGACTGC.CGGTAATAA.ACCG.G..AG.G...A..A..GGTGG.GGA.TGACGT.CAAA.TCATCATG.C..CCCT.TATGA.CC.TGGGCTACACAC.GT....GCTACA.ATGG.C..TGGT.ACAACGAG..TC.GC.AAGCC.GGTGACG.GCAAGC.TAAT......CTC..TTAAAGCCA.GT.CTCAGTTCGG.ATTGTAGGC.TGCAAC.TCGCCT.AC.ATG.AAGTCG.GAATC.GCTAG.TAATCGC.GGA.T.CA.GC.ACGC.CGCG.GTGAA.T.ACGT.T.C.C.C..G.GGC.CTT.GT.A.C.ACA..CCGC.CCGTC.ACA.C.CAC.GA.GAGTT.TGT.AACAC.C.C..G..AAG.T.C.GGTgaggtaacct.......................................tttaggagccaG....C.C.G.CCTA.A.GG.T.GG.GATA.G.AT.G.A.T.TGG.---.-.--.-.--.-.--.-.-.--.--.---..-.-.-.--.--.......---......-......--.--.-.---..--...------.--.--.---..........................................................................
S002034956   ..........................................................-.-.-..-------.---.-....---..-..---.-.-.---.-----.-..--.---..--....-..-.-..-.-.-G...C.T.--ATACAT.G.C...AA.G.TA..GA.ACGctgaaggaggagct..........................................tgctctctctggatgAGT..TGC.GAACGG.G.TGA.GT.A.A.CGCGTAGGTAACCTG..C.CTGGT.AGCG.GGG.GATA.AC.T..ATTG...G.A.AACGAT.A.GCTAAT.A.CCGC..A.TAAT...AGTAG..ATGT...T.GCAT.G...ACA.T.TTGCT.tAAAA.GGtgcaa.................................ttgcaTCACTACCAGATGGACCTGCGT.TGTA.TTAGCTAGTTGGTG.AGGTAACG.GCTCAC.CAAGGCA.......ACG.ATACATAG..C.CGACCTGAGAGG..GTGATC.GG.CCA....C.ACTGGG.AC.TGAGACAC.G....GC.C.....CAGA.CTCC.TACG.GGAGGC......A.GCAGTAG.GGAATC.TTCGGCAATGGAC.GGA.AGTCTGACCGAGCA.ACGCC.GC.GTGAGTGAA.G..A...AG.GTT.TTC.G.G..AT.CGT.AAA.GCT.C.T.G..TT.G.T.A.AGA.GA.AGAacgagtgtgagagt.ggaaagttcacactgTGACGGTATC.T.T.AC.CAGAA.AG.GGAC.GGCTAAC.TACGTGC.CAGC.AGCC.GC.GGTA.ATAC.GT.AG.GTCC.CGA.GCGT.TGT.C.CG.GATT.TATTGG.GCGTAAA.GCGA.GC.GC.AGGC.GG.T.TA.GAT.A.AGT.C.TGAAGTT.AAAG..G.C.TG...T.G.GCTT.AACC.ATA.GTAC.-G.CTTT.G.G.AAACT.GT.TT.A.ACT.TGAGTG.CAAGAGGGGA.G.AG.TGG.AAT.T.C.C.ATGT.GTAG.C.GG.TG.A.AATG.CGTAGA.TATAT.G.G.AG...........GA.ACACCG.G.TG.GCGA.AA.GC.GG.CT.C.TCT..G..GCTTG.T......AACTG.AC...GCT.G.AGGCTCG.AAAGC.G.TGG.GGAGC.A.AACAGG.AT.TA.GAT.AC.CCTG.GTA...GTC.C.AC.GC.C.GTAAACG.ATGA.GTGCTAGGTGTTAGACccttt.........ccgggGTTTAGT.GC.CG.C.A.GCTA.AC.GCATTAA.GC.ACTCC.GCC.T..G.GGG.....AG.TACGACC.GCAAGGTTGA.AACT.CAAA.GGAAT.TG.A.C.GG.GGGC.CCGCAC.AA.GCGGTGGA.GCAT.GTGGT.TTAATT.C.GAAGCAACGCGA.AGAA.CCT.TA.CCA.G.GTCTTGA.CATC.CCTCTgACCGCTCTAGAGA...TAGAGTTttcctt.......................................................................................................................................................................................................................................................................................................................................................................................................cgggacAGAGG.T.GA.CA.GGTGG.TGCATG.G.T.T.GTCGT.CAGCTCGTGT.CG.TGAGATGT.TGGG.TTAAGTCCCGCAACG...AGC..GC..AAC.CC.CTA.T.T.G.TT.AGTTGCC.ATCAttc....agtTG.GG.CACT.CTAGCG..AGACTGC.CGGTAATAA.ACCG.G..AG.G...A..A..GGTGG.GGA.TGACGT.CAAA.TCATCATG.C..CCCT.TATGA.CC.TGGGCTACACAC.GT....GCTACA.ATGG.C..TGGT.ACAACGAG..TC.GC.AAGCC.GGTGACG.GCAAGC.TAAT......CTC..TTAAAGCCA.GT.CTCAGTTCGG.ATTGTAGGC.TGCAAC.TCGCCT.AC.ATG.AAGTCG.GAATC.GCTAG.TAATCGC.GGA.T.CA.GC.ACGC.CGCG.GTGAA.T.ACGT.T.C.C.C..G.GGC.CTT.GT.A.C.ACA..CCGC.CCGTC.ACA.C.CAC.GA.GAGTT.TGT.AACAC.C.C..G..AAG.T.C.GGTgaggtaacct.......................................tttaggagccaG....C.C.G.CCTA.A.GG.-.--.----.-.--.-.-.-.---.---.-.--.-.--.-.--.-.-.--.--.---..-.-.-.--.--.......---......-......--.--.-.---..--...------.--.--.---..........................................................................
S002166281   ..........................................................-.-.-..-------.---.-....---..-..---.-.-.---.-----.-..--.---..--....-..-.-..-.-.-G...C.C.TAATACAT.G.C...AA.G.TA..GA.ACGctgaagagaggagct.........................................tgctcttcttggatgAGT..TGC.GAACGG.G.TGA.GT.A.A.CGCGTAGGTAACCTG..C.CTGGT.AGCG.GGG.GATA.AC.T..ATTG...G.A.AACGAT.A.GCTAAT.A.CCGC..A.TAAA...ATTGA..TTAT...T.GCAT.G...ATA.T.TCAAT.tGAAA.GGtgcaa.................................ctgcaCCACTACCAGATGGACCTGCGT.TGTA.TTAGCTAGTTGGTG.GGGTAACG.GCTCAC.CAAGGCG.......ACG.ATACATAG..C.CGACCTGAGAGG..GTGATC.GG.CCA....C.ACTGGG.AC.TGAGACAC.G....GC.C.....CAGA.CTCC.TACG.GGAGGC......A.GCAGTAG.GGAATC.TTCGGCAATGGAC.GGA.AGTCTGACCGAGCA.ACGCC.GC.GTGAGTGAA.G..A...AG.GTT.TTC.G.G..AT.CGT.AAA.GCT.C.T.G..TT.G.T.A.AGA.GA.AGAacgagtgtgagagt.ggaaagttcacactgTGACGGTATC.T.T.AC.CAGAA.AG.GGAC.GGCTAAC.TACGTGC.CAGC.AGCC.GC.GGTA.ATAC.GT.AG.GTCC.CGA.GCGT.TGT.C.CG.GATT.TATTGG.GCGTAAA.GCGA.GC.GC.AGGC.GG.T.TA.GAT.A.AGT.C.TGAAGTT.AAAG..G.C.TG...T.G.GCTT.AACC.ATA.GTAC.-G.CTTT.G.G.AAACT.GT.TT.A.ACT.TGAGTG.CAAGAGGGGA.G.AG.TGG.AAT.T.C.C.ATGT.GTAG.C.GG.TG.A.AATG.CGTAAA.TATAT.G.G.AG...........GA.ACACCG.G.TG.GCGA.AA.GC.GG.CT.C.TCT..G..GCTTG.T......AACTG.AC...GCT.G.AGGCTCG.AAAGC.G.TGG.GGAGC.A.AACAGG.AT.TA.GAT.AC.CCTG.GTA...GTC.C.AC.GC.C.GTAAACG.ATGA.GTGCTAGGTGTTAGACccttt.........ccgggGTTTAGT.GC.CG.C.A.GCTA.AC.GCATTAA.GC.ACTCC.GCC.T..G.GGG.....AG.TACGACC.GCAAGGTTGA.AACT.CAAA.GGAAT.TG.A.C.GG.GGGC.CCGCAC.AA.GCGGTGGA.GCAT.GTGGT.TTAATT.C.GAAGCAACGCGA.AGAA.CCT.TA.CCA.G.GTCTTGA.CATC.CCTCTgACCGCTCTAGAGA...TAGAGTTttcctt.......................................................................................................................................................................................................................................................................................................................................................................................................cgggacAGAGG.T.GA.CA.GGTGG.TGCATG.G.T.T.GTCGT.CAGCTCGTGT.CG.TGAGATGT.TGGG.TTAAGTCCCGCAACG...AGC..GC..AAC.CC.CTA.T.T.G.TT.AGTTGCC.ATCAttc....agtTG.GG.CACT.CTAGCG..AGACTGC.CGGTAATAA.ACCG.G..AG.G...A..A..GGTGG.GGA.TGACGT.CAAA.TCATCATG.C..CCCT.TATGA.CC.TGGGCTACACAC.GT....GCTACA.ATGG.C..TGGT.ACAACGAG..TC.GC.AAGCC.GGTGACG.GCAAGC.TAAT......CTC..TTAAAGCCA.GT.CTCAGTTCGG.ATTGTAGGC.TGCAAC.TCGCCT.AC.ATG.AAGTCG.GAATC.GCTAG.TAATCGC.GGA.T.CA.GC.ACGC.CGCG.GTGAA.T.ACGT.T.C.C.C..G.GGC.CTT.GT.A.C.ACA..CCGC.CCGTC.ACA.C.CAC.GA.GAGTT.TGT.AACAC.C.C..G..AAG.T.C.GGTgaggtaaccgtcag...............................gagccagcacttagtG...g-.-.-.----.-.--.-.--.----.-.--.-.-.-.---.---.-.--.-.--.-.--.-.-.--.--.---..-.-.-.--.--.......---......-......--.--.-.---..--...------.--.--.---..........................................................................
S000420026   ..........................................................-.-.-..-------.---.-....---..-..---.-.-.---.-GATG.A..AC.GCT..GG....C..G.G..C.G.TG...C.C.TAATACAT.G.C...AA.G.TA..GA.ACGctgaagcttggtgct.........................................tgcaccgagcggaggAGT..TGC.GAACGG.G.TGA.GT.A.A.CGCGTAGGTAACCTG..C.CTCTT.AGCG.GGG.GATA.AC.T..ATTG...G.A.AACGAT.A.GCTAAT.A.CCGC..A.TAAA...AGTCG..ACAT...T.GCAT.G...ATG.T.TGACT.tGAAA.GGtgcaa.................................atgcaTCACTAAGAGATGGACCTGCGT.TGTA.TTAGCTAGTTGGTG.AGGTAACG.GCTCAC.CAAGGCG.......ACG.ATACATAG..C.CGACCTGAGAGG..GTGATC.GG.CCA....C.ACTGGG.AC.TGAGACAC.G....GC.C.....CAGA.CTCC.TACG.GGAGGC......A.GCAGTAG.GGAATC.TTCGGCAATGGAC.GGA.AGTCTGACCGAGCA.ACGCC.GC.GTGAGTGAA.G..A...AG.GTT.TTC.G.G..AT.CGT.AAA.GCT.C.T.G..TT.G.T.A.AGA.GA.AGAacgagtgtgagagt.ggaaagttcacactgTGACGGTAAC.T.T.AC.CAGAA.AG.GGAC.GGCTAAC.TACGTGC.CAGC.AGCC.GC.GGTA.ATAC.GT.AG.GTCC.CGA.GCGT.TAT.C.CG.GATT.TATTGG.GCGTAAA.GCGA.GC.GC.AGGC.GG.T.TA.GAT.A.AGT.C.TGAAGTT.AAAG..G.C.TG...T.G.GCTT.AACC.ATA.GTAC.-G.CTTT.G.G.AAACT.GT.TT.A.ACT.TGAGTG.CAGAAGGGGA.G.AG.TGG.AAT.T.C.C.ATGT.GTAG.C.GG.TG.A.AATG.CGTAGA.TATAT.G.G.AG...........GA.ACACCG.G.TG.GCGA.AA.GC.GG.CT.C.TCT..G..GTCTG.T......AACTG.AC...GCT.G.AGGCTCG.AAAGC.G.TGG.GGAGC.A.AACAGG.AT.TA.GAT.AC.CCTG.GTA...GTC.C.AC.GC.C.GTAAACG.ATGA.GTGCTAGGTGTTGGGTccttt.........ccgggACTCAGT.GC.CG.C.A.GCTA.AC.GCATTAA.GC.ACTCC.GCC.T..G.GGG.....AG.TACGACC.GCAAGGTTGA.AACT.CAAA.GGAAT.TG.A.C.GG.GGGC.CCGCAC.AA.GCGGTGGA.GCAT.GTGGT.TTAATT.C.GAAGCAACGCGA.AGAA.CCT.TA.CCA.G.GTCTTGA.CATC.CCTCTgACCGCTCTAGAGA...TAGAGCTttcctt.......................................................................................................................................................................................................................................................................................................................................................................................................ckggacAKAGG.T.GA.CA.GGTGG.TGCATG.G.T.T.GTCGT.CAGCTCGTGT.CG.TGAGATGT.TGGG.TTAAGTCCCGCAACG...AGC..GC..AAC.CC.CTA.T.T.G.TT.AGTTGCC.ATCAttt....agtTG.GG.CACT.CTAGCG..AGACTGC.CGGTAATAA.ACCG.G..AG.G...A..A..GGTGG.GGA.TGACGT.CAAA.TCATCATG.C..CCCT.TATGA.CC.TGGGCTACACAC.GT....GCTACA.ATGG.C..TGGT.ACAACGAG..TC.GC.GAGTC.GGTGACG.GCAAGC.TAAT......CTC..TTAAAGCCA.GT.CTCAGTTCGG.ATTGTAGGC.TGCAAC.TCGCCT.AC.ATG.AAGTCG.GAATC.GCTAG.TAATCGC.GGA.T.CA.GC.ACGC.CGCG.GTGAA.T.ACGT.T.C.C.C..G.GGC.CTT.GT.A.C.ACA..CCGC.CCGTC.ACA.C.CAC.GA.GAGTT.TGT.AACAC.C.C..G..AAG.T.C.GGTgaggtaacct........................................tttggagccaG....C.C.G.CCTA.A.GG.K.GG.GATA.G.AT.G.A.T.TGG.GGT.G.--.-.--.-.--.-.-.--.--.---..-.-.-.--.--.......---......-......--.--.-.---..--...------.--.--.---..........................................................................
S000427357   ..........................................................-.-.-..-------.---.-....---..-..---.-.-.---.-----.-..--.---..--....-..-.-..-.-.--...-.-.TAATACAT.G.C...AA.G.TA..GA.ACGctgaagcttggtgct.........................................tgcaccgagcggatgAGT..TGC.GAACGG.G.TGA.GT.A.A.CGCGTAGGTAACCTG..C.CTCTT.AGCG.GGG.GATA.AC.T..ATTG...G.A.AACGAT.A.GCTAAT.A.CCGC..A.TAAA...AGTCG..ATAT...C.GCAT.G...ATA.T.TGATT.tGAAA.GGtgcaa.................................atgcaTCACTAAGAGATGGACCTGCGT.TGTA.TTAGCTAGTTGGTG.AGGTAACG.GCTCAC.CAAGGCG.......ACG.ATACATAG..C.CGACCTGAGAGG..GTGATC.GG.CCA....C.ACTGGG.AC.TGAGACAC.G....GC.C.....CAGA.CTCC.TACG.GGAGGC......A.GCAGTAG.GGAATC.TTCGGCAATGGAC.GGA.AGTCTGACCGAGCA.ACGCC.GC.GTGAGTGAA.G..A...AG.GTT.TTC.G.G..AT.CGT.AAA.GCT.C.T.G..TT.G.T.A.AGA.GA.AGAacgagtgtgagagt.ggaaagttcacactgTGACGGTAAC.T.T.AC.CAGAA.AG.GGAC.GGCTAAC.TACGTGC.CAGC.AGCC.GC.GGTA.ATAC.GT.AG.GTCC.CGA.GCGT.TAT.C.CG.GATT.TATTGG.GCGTAAA.GCGA.GC.GC.AGGC.GG.T.TA.GAT.A.AGT.C.TGAAGTT.AAAG..G.C.TG...T.G.GCTT.AACC.ATA.GTAC.-G.CTTT.G.G.AAACT.GT.TT.A.ACT.TGAGTG.CAGAAGGGGA.G.AG.TGG.AAT.T.C.C.ATGT.GTAG.C.GG.TG.A.AATG.CGTAGA.TATAT.G.G.AG...........GA.ACACCG.G.TG.GCGA.AA.GC.GG.CT.C.TCT..G..GTCTG.T......AACTG.AC...GCT.G.AGGCTCG.AAAGC.G.TGG.GGAGC.A.AACAGG.AT.TA.GAT.AC.CCTG.GTA...GTC.C.AC.GC.C.GTAAACG.ATGA.GTGCTAGGTGTTGGGTccttt.........ccgggACTCAGT.GC.CG.C.A.GCTA.AC.GCATTAA.CC.ACTCC.GCC.T..G.GGG.....AG.TACGACC.GCAAGGTTGA.AACT.CAAA.-GAAT.TG.A.C.GG.GGGC.CCGCAC.AA.GCGGTGGA.GCAT.GTGGT.TTAATT.C.GAAGC-ACGCGA.AGAA.CCT.TA.CCA.G.GTCTTGA.CATC.CCTCTgACCGCTCTAGAGA...TAGAGTTttcctt.......................................................................................................................................................................................................................................................................................................................................................................................................cgggacAGAGG.T.GA.CA.GGTGG.TGCATG.G.T.T.GTCGT.CAGCTCGTGT.CG.TGAGATGT.TGGG.TTAAGTCCCGCAACG...AGC..GC..AAC.CC.CTA.T.T.G.TT.AGTTGCC.ATCAttg....agtTG.GGcCACT.CTAGCG..AGACT-C.CGGTAATAA.ACCG.G..AG.G...A..A..GGTGG.GGA.TGACGT.-AAA.TCATCATG.C..CCCT.TATGA.CC.TGGGCTACACAC.GT....GCTACA.ATGG.C..TGGT.ACAACGAG..TC.GC.GAGTC.GGTGACG.GCAAGC.TAAT......CTC..TTAAAGCCA.GT.CTCAGTTCGG.ATTGTAGGC.TGCAAC.TCGCCTaAC.ATGcAAGTCG.-----.-----.-------.---.-.--.--.----.----.-----.-.----.-.-.-.-..-.---.---.--.-.-.---..----.-----.---.-.---.--.-----.---.-----.-.-..-..---.-.-.---............................................................-....-.-.-.----.-.--.-.--.----.-.--.-.-.-.---.---.-.--.-.--.-.--.-.-.--.--.---..-.-.-.--.--.......---......-......--.--.-.---..--...------.--.--.---..........................................................................
S000617863   ............................cagctccggccgccatggcggccgcgggaaT.T.C..GATTAGA.GTT.T....GAT..C..CTG.G.C.TCA.GGATG.A..AC.GCT..GG....C..G.G..C.G.TG...C.C.TAATACAT.G.C...AA.G.TA..GA.ACGctgaagcttggtgct.........................................tgcaccgagcggatgAGT..TGC.GAACGG.G.TGA.GT.A.A.CGCGTAGGTAACCTG..C.CTCTT.AGCG.GGG.GATA.AC.T..ACTG...G.A.AACGAT.A.GCTAAT.A.CCGC..A.TAAA...AGTCG..ACAT...C.GCAT.G...ATG.T.TGACT.tGAAA.GGtgcaa.................................ttgcaTCACTAAGAGATGGACCTGCGT.TGTA.TTAGCTAGTTGGTG.AGGTAACG.GCTCAC.CAAGGCG.......ACG.ATACATAG..C.CGACCTGAGAGG..GTGATC.GG.CCA....C.ACTGGG.AC.TGAGACAC.G....GC.C.....CAGA.CTCC.TACG.GGAGGC......A.GCAGTAG.GGAATC.TTCGGCAATGGGG.GCA.ACCCTGACCGAGCA.ACGCC.GC.GTGAGTGAA.G..A...AG.GTT.TTC.G.G..AT.CGT.AAA.GCT.C.T.G..TT.G.T.A.AGA.GA.AGAacgagtgtgagagt.ggaaagttcacgctgTGACGGTAAC.T.T.AC.CAGAA.AG.GGAC.GGCTAAC.TACGTGC.CAGC.AGCC.GC.GGTA.ATAC.GT.AG.GTCC.CGA.GCGT.TAT.C.CG.GATT.TATTGG.GCGTAAA.GCGA.GC.GC.AGGC.GG.T.TA.GAT.A.AGT.C.TGAAGTT.AAAG..G.C.TG...T.G.GCTT.AACC.ATA.GTAC.-G.CTTT.G.G.AAACT.GT.TT.A.ACT.TGAGTG.CAGAAGGGGA.G.AG.TGG.AAT.T.C.C.ATGT.GTAG.C.GG.TG.A.AATG.CGTAGA.TATAT.G.G.AG...........GA.ACACCG.G.TG.GCGA.AA.GC.GG.CT.C.TCT..G..GTCTG.T......AACTG.AC...GCT.G.AGGCTCG.AAAGC.G.TGG.GGAGC.A.AACAGG.AT.TA.GAT.AC.CCTG.GTA...GTC.C.AC.GC.C.GTAAACG.ATGA.GTGCTAGGTGTTGGGTccttt.........ccgggACTCAGT.GC.CG.C.A.GCTA.AC.GCATTAA.GC.ACTCC.GCC.T..G.GGG.....AG.TACGACC.GCAAGGTTGA.AACT.CAAA.GGAAT.TG.A.C.GG.GGGC.CCGCAC.AA.GCGGTGGA.GCAT.GTGGT.TTAATT.C.GAAGCAACGCGA.AGAA.CCT.TA.CCA.G.GTCTTGA.CATC.CCTCTgACCGCTCTAGAGA...TAGAGTTttcctt.......................................................................................................................................................................................................................................................................................................................................................................................................cgggacAGAGG.T.GA.CA.GGTGG.TGCATG.G.T.T.GTCGT.CAGCTCGTGT.CG.TGAGATGT.TGGG.TTAAGTCCCGCAACG...AGC..GC..AAC.CC.CTA.T.T.G.TT.AGTTGCC.ATCAttg....agtTG.GG.CACT.CTAGCG..AGACTGC.CGGTAATAA.ACCG.G..AG.G...A..A..GGTGG.GGA.TGACGT.CAAA.TCATCATG.C..CCCT.TATGA.CC.TGGGCTACACAC.GT....GCTACA.ATGG.C..TGGT.ACAACGAG..TC.GC.GAGTC.GGTGACG.GCAAGC.TAAT......CTC..TTAAAGCCA.GT.CTCAGTTCGG.ATTGTAGGC.TGCAAC.TCGCCT.AC.ATG.AAGTCG.GAATC.GCTAG.TAATCGC.GGA.T.CA.GC.ACGC.CGCG.GTGAA.T.ACGT.T.C.C.C..G.GGC.CTT.GT.A.C.ACA..CCGC.CCGTC.ACA.C.CAC.GA.GAGTT.TGT.AACAC.C.C..G..AAG.T.C.GGTgaggtaaccg........................................taaggagccaG....C.C.G.CCTA.A.GG.T.GG.GATA.G.AT.G.A.T.TGG.GGT.G.AA.G.TC.G.TA.A.C.AA.GG.TAA..C.C.G.TA.--.......---......-......--.--.-.---..--...------.--.--.---..........................................................................
S000617883   ......................gcgmtccagctccggccgccatggcggccgcgggaaT.T.C..GATTAGA.GTT.T....GAT..T..CTG.G.C.TCA.GGATG.A..AC.GCT..GG....C..G.G..C.G.TG...C.C.TAATACAT.G.C...AA.G.TA..GA.ACGctgaagcttggtgct.........................................tgcaccgagcggatgAGT..TGC.GAACGG.G.TGA.GT.A.A.CGCGTAGGTAACCTG..C.CTCTT.AGCG.GGG.GATA.AC.T..ATTG...G.A.AACGAT.A.GCTAAT.A.CCGC..A.TAAA...AGTCG..ACAT...T.GCAT.G...ATG.T.TGATT.tGAAA.GAtgcaa.................................ttgcaTCACTAAGAGATGGACCTGCGT.TGTA.TTGGCTAGTTGGTG.AGGTAACG.GCTCAC.CAAGGCG.......ACG.ATACATAG..C.CGACCTGAGAGG..GTGATC.GG.CCA....C.ACTGGG.AC.TGAGACAC.G....GC.C.....CAGA.CTCC.TACG.GGAGGC......A.GCAGTAG.GGAATC.TTCGGCAATGGGG.GCA.ACCCTGACCGAGCA.ACGCC.GC.GTGAGTGAA.G..A...AG.GTT.TTC.G.G..AT.CGT.AAA.GCT.C.T.G..TT.G.T.A.AGA.GA.AGAacgagtgtgagagt.ggaaagttcacactgTGACGGTAAC.T.T.AC.CAGAA.AG.GGAC.GGCTAAC.TACGTGC.CAGC.AGCC.GC.GGTA.ATAC.GT.AG.GTCC.CGA.GCGT.TAT.C.CG.GATT.TATTGG.GCGTAAA.GCGA.GC.GC.AGGC.GG.T.TA.GAT.A.AGT.C.TGAAGTT.AAAG..G.C.TG...T.G.GCTT.AACC.ATA.GTAC.-G.CTTT.G.G.AAACT.GT.TT.A.ACT.TGAGTG.CAGAAGGGGA.G.AG.TGG.AAT.T.C.C.ATGT.GTAG.C.GG.TG.A.AATG.CGTAGA.TATAT.G.G.AG...........GA.ACACCG.G.TG.GCGA.AA.GC.GG.CT.C.TCT..G..GTCTG.T......AACTG.AC...GCT.G.AGGCTCG.AAAGC.G.TGG.GGAGC.A.AACAGG.AT.TA.GAT.AC.CCTG.GTA...GTC.C.AC.GC.C.GTAAACG.ATGA.GTGCTAGGTGTTGGGTccttt.........ccgggACTCAGT.GC.CG.C.A.GCTA.AC.GCATTAA.GC.ACTCC.GCC.T..G.GGG.....AG.TACGACC.GCAAGGTTGA.AACT.CAAA.GGAAT.TG.A.C.GG.GGGC.CCGCAC.AA.GCGGTGGA.GCAT.GTGGT.TTAATT.C.GAAGCAACGCGA.AGAA.CCT.TA.CCA.G.GTCTTGA.CATC.CCTCTgACCGCTCTAGAGA...TAGAGTTttcctt.......................................................................................................................................................................................................................................................................................................................................................................................................cgggacAGAGG.T.GA.CA.GGTGG.TGCATG.G.T.T.GTCGT.CAGCTCGTGT.CG.TGAGATGT.TGGG.TTAAGTCCCGCAACG...AGC..GC..AAC.CC.CTA.T.T.G.TT.AGTTGCC.ATCAttg....agtTG.GG.CACT.CTAGCG..AGACTGC.CGGTAATAA.ACCG.G..AG.G...A..A..GGTGG.GGA.TGACGT.CAAA.TCGTCATG.C..CCCT.TATGA.CC.TGGGCTACACAC.GT....GCTACA.ATGG.C..TGGT.ACAACGAG..TC.GC.GAGTC.GGTGACG.GCAAGC.TAAT......CTC..TTAAAGCCA.GT.CTCAGTTCGG.ATTGTAGGC.TGCAAC.TCGCCT.AC.ATG.AAGTCG.GAATC.GCTAG.TAATCGC.GGA.T.CA.GC.ACGC.CGCG.GTGAA.T.ACGT.T.C.C.C..G.GGC.CTT.GT.A.C.ACA..CCGC.CCGTC.ACA.C.CAC.GA.GAGTT.TGT.AACAC.C.C..G..AAG.T.C.GGTgaggtaaccg........................................taaggagccaG....C.C.G.CCTA.A.GG.T.GG.GATA.G.AT.G.A.T.TGG.GGT.G.AA.G.TC.G.TA.A.C.AA.GG.TAG..C.C.G.TA.--.......---......-......--.--.-.---..--...------.--.--.---..........................................................................
S002034954   ..........................................................-.-.-..-------.---.-....---..-..---.-.-.---.-----.-..--.---..--....-..-.-..-.-.-G...C.T.ATA---AT.G.C...AA.G.TA..GA.ACGctgaagcttggtgct.........................................tgcaccgagcggatgAGT..TGC.GAACGG.G.TGA.GT.A.A.CGCGTAGGTAACCTG..C.CTGGT.AGCG.GGG.GATA.AC.T..ATTG...G.A.AACGAT.A.GCTAAT.A.CCGC..A.TAAC...AGTAG..ATGT...T.GCAT.G...ACA.T.CTATT.tGAAA.GGggcaa.................................ttgctCCACTACCAGATGGACCTGCGT.TGTA.TTAGCTAGTTGGTG.AGGTAACG.GCTCAC.CAAGGCG.......ACG.ATACATAG..C.CGACCTGAGAGG..GTGATC.GG.CCA....C.ACTGGG.AC.TGAGACAC.G....GC.C.....CAGA.CTCC.TACG.GGAGGC......A.GCAGTAG.GGAATC.TTCGGCAATGGAC.GGA.AGTCTGACCGAGCA.ACGCC.GC.GTGAGTGAA.G..A...AG.GTT.TTC.G.G..AT.CGT.AAA.GCT.C.T.G..TT.G.T.A.AGA.GA.AGAacgagtgtgagagt.ggaaagttcacactgTGACGGTATC.T.T.AC.CAGAA.AG.GGAC.GGCTAAC.TACGTGC.CAGC.AGCC.GC.GGTA.ATAC.GT.AG.GTCC.CGA.GCGT.-AT.C.CG.GATT.TA-TGG.GCGTAAA.GCGA.GC.GC.AGGC.GG.T.TA.GAT.A.AGT.C.TGAAGTT.AAAG..G.C.TG...T.G.GCTT.AACC.ATA.GTAC.-G.CTTT.G.G.AAACT.GT.TT.A.ACT.TGAGTG.CAGAAGGGGA.G.AG.TGG.AAT.T.C.C.ATGT.GTAG.C.GG.TG.A.AATG.CGTAGA.TATAT.G.G.AG...........GA.ACACCG.G.TG.GCGA.AA.GC.GG.CT.C.TCT..G..GTCTG.T......AACTG.AC...GCT.G.AGGCTCG.AAAGC.G.TGG.GGAGC.A.AACAGG.AT.TA.GAT.AC.CCTG.GTA...GTC.C.AC.GC.C.GTAAACG.ATGA.GTGCTAGGTGTTGGGTcctnt.........ccgggACTCAGT.GC.CG.C.A.GCTA.AC.GCATTAA.GC.ACTCC.GCC.T..G.GGG.....AG.TACGACC.GCAAGGTTGA.AACT.CAAA.GGAAT.TG.A.C.GG.GGGC.CCGCAC.AA.GCGGTGGA.GCAT.GTGGT.TTAATT.C.GAAGCAACGCGA.AGAA.CCT.TA.CCA.G.GTCTTGA.CATC.CCTCTgACCGCTCTAGAGA...TAGAGCTttcctt.......................................................................................................................................................................................................................................................................................................................................................................................................cgggacAGAGG.T.GA.CA.GGTGG.TGCATG.G.T.T.GTCGT.CAGCTCGTGT.CG.TGAGATGT.TGGG.TTAAGTCCCGCAACG...AGC..GC..AAC.CC.CTA.T.T.G.TT.AGTTGCC.ATCAttc....agtTG.GG.CACT.CTAGCG..AGACTGC.CGGTAATAA.ACCG.G..AG.G...A..A..GGTGG.GGA.TGACGT.CAAA.TCATCATG.C..CCCT.TATGA.CC.TGGGCTACACAC.GT....GCTACA.ATGG.C..TGGT.ACAACGAG..TC.GC.AAGTC.GGTGACG.GCAAGC.TAAT......CTC..TTAAAGCCA.GT.CTCAGTTCGG.ATTGTAGGC.TGCAAC.TCGCCT.AC.ATG.AAGTCG.GAATC.GCTAG.TAATCGC.GGA.T.CA.GC.ACGC.CGCG.GTGAA.T.ACGT.T.C.C.C..G.GGC.CTT.GT.A.C.ACA..CCGC.CCGTC.ACA.C.CAC.GA.GAGTT.TGT.AACAC.C.C..G..AAG.T.C.GGTgaggtaacct.......................................tttaggagccaG....C.C.G.CCTA.A.GG.T.GG.ATAG.A.A-.-.-.-.---.---.-.--.-.--.-.--.-.-.--.--.---..-.-.-.--.--.......---......-......--.--.-.---..--...------.--.--.---..........................................................................
S002034955   ..........................................................-.-.-..-------.---.-....---..-..---.-.-.---.-----.-..--.---..--....-..-.-..-.-.--...-.-.-------T.G.C...A-.G.TA..GA.ACGctgaagcttggtgct.........................................tgcaccgagcggaggAGT..TGC.GAACGG.G.TGA.GT.A.A.CGCGTAGGTAACCTG..C.CTCTT.AGCG.GGG.GATA.AC.T..ATTG...G.A.AACGAT.A.GCTAAT.A.CCGC..A.TAAA...AGTCG..ACAT...T.GCAT.G...ATG.T.TGACT.tGAAA.GGtgcaa.................................ctgcaTCACTAAGAGATGGACCTGCGT.TGTA.TTAGCTAGTTGGTG.AGGTAACG.GCTCAC.CAAGGCG.......ACG.ATACATAG..C.CGACCTGAGAGG..GTGATC.GG.CCA....C.ACTGGG.AC.TGAGACAC.G....GC.C.....CAGA.CTCC.TACG.GGAGGC......A.GCAGTAG.GGAATC.TTCGGCAATGGAC.GGA.AGTCTGACCGAGCA.ACGCC.GC.GTGAGTGAA.G..A...AG.GTT.TTC.G.G..AT.CGT.AAA.GCT.C.T.G..TT.G.T.A.AGA.GA.AGAacgagtgtgagagt.ggaaagttcacactgTGACGGTAAC.T.T.AC.CAGAA.AG.GGAC.GGCTAAC.TACGTGC.CAGC.AGCC.GC.GGTA.ATAC.GT.AG.GTCC.CGA.GCGT.TAT.C.CG.GATT.TATTGG.GCGTAAA.GCGA.GC.GC.AGGC.GG.T.TA.GAT.A.AGT.C.TGAAGTT.AAAG..G.C.TG...T.G.GCTT.AACC.ATA.GTAC.-G.CTTT.G.G.AAACT.GT.TT.A.ACT.TGAGTG.CAGAAGGGGA.G.AG.TGG.AAT.T.C.C.ATGT.GTAG.C.GG.TG.A.AATG.CGTAGA.TATAT.G.G.AG...........GA.ACACCG.G.TG.GCGA.AA.GC.GG.CT.C.TCT..G..GTCTG.T......AACTG.AC...GCT.G.AGGCTCG.AAAGC.G.TGG.GGAGC.A.AACAGG.AT.TA.GAT.AC.CCTG.GTA...GTC.C.AC.GC.C.GTAAACG.ATGA.GTGCTAGGTGTTGGGTccttt.........ccgggACTCAGT.GC.CG.C.A.GCTA.AC.GCATTAA.GC.ACTCC.GCC.T..G.GGG.....AG.TACGACC.GCAAGGTTGA.AACT.CAAA.GGAAT.TG.A.C.GG.GGGC.CCGCAC.AA.GCGGTGGA.GCAT.GTGGT.TTAATT.C.GAAGCAACGCGA.AGAA.CCT.TA.CCA.G.GTCTTGA.CATC.CCTCTgACCGCTCTAGAGA...TAGAGCTttcctt.......................................................................................................................................................................................................................................................................................................................................................................................................cgggacAGAGG.T.GA.CA.GGTGG.TGCATG.G.T.T.GTCGT.CAGCTCGTGT.CG.TGAGATGT.TGGG.TTAAGTCCCGCAACG...AGC..GC..AAC.CC.CTA.T.T.G.TT.AGTTGCC.ATCAttt....agtTG.GG.CACT.CTAGCG..AGACTGC.CGGTAATAA.ACCG.G..AG.G...A..A..GGTGG.GGA.TGACGT.CAAA.TCATCATG.C..CCCT.TATGA.CC.TGGGCTACACAC.GT....GCTACA.ATGG.C..TGGT.ACAACGAG..TC.GC.GAGTC.GGTGACG.GCAAGC.TAAT......CTC..TTAAAGCCA.GT.CTCAGTTCGG.ATTGTAGGC.TGCAAC.TCGCCT.AC.ATG.AAGTCG.GAATC.GCTAG.TAATCGC.GGA.T.CA.GC.ACGC.CGCG.GTGAA.T.ACGT.T.C.C.C..G.GGC.CTT.GT.A.C.ACA..CCGC.CCGTC.ACA.C.CAC.GA.GAGTT.TGT.AACAC.C.C..G..AAG.T.C.GGTgaggtaacct.......................................tttaggagccaG....C.C.G.CCTA.A.GG.T.G-.GATA.G.A-.-.-.-.---.---.-.--.-.--.-.--.-.-.--.--.---..-.-.-.--.--.......---......-......--.--.-.---..--...------.--.--.---..........................................................................
S002166282   ..........................................................-.-.-..-------.---.-....---..-..---.-.-.---.-----.-..--.---..--....-..-.-..-.-.-G...C.C.TAATACAT.G.C...AA.G.TA..GA.ACGctgaagcttggtgct.........................................tgcaccgagcggatgAGT..TGC.GAACGG.G.TGA.GT.A.A.CGCGTAGGTAACCTG..C.CTCTT.AGCG.GGG.GATA.AC.T..ATTG...G.A.AACGAT.A.GCTAAT.A.CCGC..A.TAAA...AGTCG..ATAT...C.GCAT.G...ATA.T.TGATT.tGAAA.GGtgcaa.................................ttgcaTCACTAAGAGATGGACCTGCGT.TGTA.TTAGCTAGTTGGTG.AGGTAACG.GCTCAC.CAAGGCG.......ACG.ATACATAG..C.CGACCTGAGAGG..GTGATC.GG.CCA....C.ACTGGG.AC.TGAGACAC.G....GC.C.....CAGA.CTCC.TACG.GGAGGC......A.GCAGTAG.GGAATC.TTCGGCAATGGGG.GCA.ACCCTGACCGAGCA.ACGCC.GC.GTGAGTGAA.G..A...AG.GTT.TTC.G.G..AT.CGT.AAA.GCT.C.T.G..TT.G.T.A.AGA.GA.AGAacgagtgtgagagt.ggaaagttcacactgTGACGGTAAC.T.T.AC.CAGAA.AG.GGAC.GGCTAAC.TACGTGC.CAGC.AGCC.GC.GGTA.ATAC.GT.AG.GTCC.CGA.GCGT.TAT.C.CG.GATT.TATTGG.GCGTAAA.GCGA.GC.GC.AGGC.GG.T.TA.GAT.A.AGT.C.TGAAGTT.AAAG..G.C.TG...T.G.GCTT.AACC.ATA.GTAC.-G.CTTT.G.G.AAACT.GT.TT.A.ACT.TGAGTG.CAGAAGGGGA.G.AG.TGG.AAT.T.C.C.ATGT.GTAG.C.GG.TG.A.AATG.CGTAGA.TATAT.G.G.AG...........GA.ACACCG.G.TG.GCGA.AA.GC.GG.CT.C.TCT..G..GTCTG.T......AACTG.AC...GCT.G.AGGCTCG.AAAGC.G.TGG.GGAGC.A.AACAGG.AT.TA.GAT.AC.CCTG.GTA...GTC.C.AC.GC.C.GTAAACG.ATGA.GTGCTAGGTGTTGGTGtcctt........tccgggACTCAGT.GC.CG.C.A.GCTA.AC.GCATTAA.GC.ACTCC.GCC.T..G.GGG.....AG.TACGACC.GCAAGGTTGA.AACT.CAAA.GGAAT.TG.A.C.GG.GGGC.CCGCAC.AA.GCGGTGGA.GCAT.GTGGT.TTAATT.C.GAAGCAACGCGA.AGAA.CCT.TA.CCA.G.GTCTTGA.CATC.CCTCTgACCGCTCTAGAGA...TAGAGTTttcctt.......................................................................................................................................................................................................................................................................................................................................................................................................cgggacAGAGG.T.GA.CA.GGTGG.TGCATG.G.T.T.GTCGT.CAGCTCGTGT.CG.TGAGATGT.TGGG.TTAAGTCCCGCAACG...AGC..GC..AAC.CC.CTA.T.T.G.TT.AGTTGCC.ATCAttt....agtTG.GG.CACT.CTAGCG..AGACTGC.CGGTAATAA.ACCG.G..AG.G...A..A..GGTGG.GGA.TGACGT.CAAA.TCATCATG.C..CCCT.TATGA.CC.TGGGCTACACAC.GT....GCTACA.ATGG.C..TGGT.ACAACGAG..TC.GC.GAGTC.GGTGACG.GCAAGC.TAAT......CTC..TTAAAGCCA.GT.CTCAGTTCGG.ATTGTAGGC.TGCAAC.TCGCCT.AC.ATG.AAGTCG.GAATC.GCTAG.TAATCGC.GGA.T.CA.GC.ACGC.CGCG.GTGAA.T.ACGT.T.C.C.C..G.GGC.CTT.GT.A.C.ACA..CCGC.CCGTC.ACA.C.CAC.GA.GAGTT.TGT.AACAC.C.C..G..AAG.T.C.GGTgaggtaaccg........................................taaggagccaG....C.C.G.CCTA.A.GG.-.--.----.-.--.-.-.-.---.---.-.--.-.--.-.--.-.-.--.--.---..-.-.-.--.--.......---......-......--.--.-.---..--...------.--.--.---..........................................................................
S002232092   ..........................................................-.-.-..-----GA.GTT.T....GAT..C..CTG.G.C.TCA.GGATG.A..AC.GCT..GG....C..G.G..C.G.TG...C.C.TAATACAT.G.C...AA.G.TA..GA.ACGctgaagcttggtgct.........................................tgcaccgagcggatgAGT..TGC.GAACGG.G.TGA.GT.A.A.CGCGTAGGTAACCTG..C.CTCTT.AGCG.GGG.GATA.AC.T..ATTG...G.A.AACGAT.A.GCTAAT.A.CCGC..A.TAAA...AGTCA..ATAT...C.GCAT.G...ATA.T.TGATT.tGAAA.GGtgcaa.................................atgcaTCACTAAGAGATGGACCTGCGT.TGTA.TTAGCTAGTTGGTG.AGGTAACG.GCTCAC.CAAGGCG.......ACG.ATACATAG..C.CGACCTGAGAGG..GTGATC.GG.CCA....C.ACTGGG.AC.TGAGACAC.G....GC.C.....CAGA.CTCC.TACG.GGAGGC......A.GCAGTAG.GGAATC.TTCGGCAATGGGG.GCA.ACCCTGACCGAGCA.ACGCC.GC.GTGAGTGAA.G..A...AG.GTT.TTC.G.G..AT.CGT.AAA.GCT.C.T.G..TT.G.T.A.AGA.GA.AGAacgagtgtgagagt.ggaaagttcacgctgTGACGGTATC.T.T.AC.CAGAA.AG.GGAC.GGCTAAC.TACGTGC.CAGC.AGCC.GC.GGTA.ATAC.GT.AG.GTCC.CGA.GCGT.TAT.C.CG.GATT.TATTGG.GCGTAAA.GCGA.GC.GC.AGGC.GG.T.TA.GAT.A.AGT.C.TGAAGTT.AAAG..G.C.TG...T.G.GCTT.AACC.ATA.GTAC.-G.CTTT.G.G.AAACT.GT.TT.A.ACT.TGAGTG.CAGAAGGGGA.G.AG.TGG.AAT.T.C.C.ATGT.GTAG.C.GG.TG.A.AATG.CGTAGA.TATAT.G.G.AG...........GA.ACACCG.G.TG.GCGA.AA.GC.GG.CT.C.TCT..G..GTCTG.T......AACTG.AC...GCT.G.AGGCTCG.AAAGC.G.TGG.GGAGC.A.AACAGG.AT.TA.GAT.AC.CCTG.GTA...GTC.C.AC.GC.C.GTAAACG.ATGA.GTGCTAGGTGTTGGGTccttt.........ccgggACTCAGT.GC.CG.C.A.GCTA.AC.GCATTAA.GC.ACTCC.GCC.T..G.GGG.....AG.TACGACC.GCAAGGTTGA.AACT.CAAA.GGAAT.TG.A.C.GG.GGGC.CCGCAC.AA.GCGGTGGA.GCAT.GTGGT.TTAATT.C.GAAGCAACGCGA.AGAA.CCT.TA.CCA.G.GTCTTGA.CATC.CCTCTgACCGCTCTAGAGA...TAGAGTTttcctt.......................................................................................................................................................................................................................................................................................................................................................................................................cgggacAGAGG.T.GA.CA.GGTGG.TGCATG.G.T.T.GTCGT.CAGCTCGTGT.CG.TGAGATGT.TGGG.TTAAGTCCCGCAACG...AGC..GC..AAC.CC.CTA.T.T.G.TT.AGTTGCC.ATCAttt....agtTG.GG.CACT.CTAGCG..AGACTGC.CGGTAATAA.ACCG.G..AG.G...A..A..GGTGG.GGA.TGACGT.CAAA.TCATCATG.C..CCCT.TATGA.CC.TGGGCTACACAC.GT....GCTACA.ATGG.C..TGGT.ACAACGAG..TC.GC.GAGTC.GGTGACG.GCAAGC.TAAT......CTC..TTAAAGCCA.GT.CTCAGTTCGG.ATTGTAGGC.TGCAAC.TCGCCT.AC.ATG.AAGTCG.GAATC.GCTAG.TAATCGC.GGA.T.CA.GC.ACGC.CGCG.GTGAA.T.ACGT.T.C.C.C..G.GGC.CTT.GT.A.C.ACA..CCGC.CCGTC.ACA.C.CAC.GA.GAGTT.TGT.AACAC.C.C..G..AAG.T.C.GGTgaggtaacca........................................tttggagccaG....C.C.G.CCTA.A.GG.T.GG.GATA.G.AT.G.A.T.TGG.GGT.G.AA.G.TC.G.TA.A.C.AA.GG.TAG..C.C.G.TA.TC.......GGA......A......GG.TG.C.G--..--...------.--.--.---..........................................................................
S003305937   ..........................................................-.-.-..-------.---.-....---..-..---.-.-.---.-----.-..--.---..--....-..-.-..-.-.--...-.-.--------.-.-...--.-.--..--.--G.......................................................................AGT..TGC.GAACGG.G.TGA.GT.A.A.CGCGTAGGTAACCTG..C.CTCTT.AGCG.GGG.GATA.AC.T..ATTG...G.A.AACGAT.A.GCTAAT.A.CCGC..A.TAAA...AGTCG..ACAT...T.GCAT.G...ATG.T.TGACT.tGAAA.GGtgcaa.................................ctgcaTCACTAAGAGATGGACCTGCGT.TGTA.TTAGCTAGTTGGTG.AGGTAACG.GCTCAC.CAAGGCG.......ACG.ATACATAG..C.CGACCTGAGAGG..GTGATC.GG.CCA....C.ACTGGG.AC.TGAGACAC.G....GC.C.....CAGA.CTCC.TACG.GGAGGC......A.GCAGTAG.GGAATC.TTCGGCAATGGAC.GGA.AGTCTGACCGAGCA.ACGCC.GC.GTGAGTGAA.G..A...AG.GTT.TTC.G.G..AT.CGT.AAA.GCT.C.T.G..TT.G.T.A.AGA.GA.AGAacgagtgtgagagt.ggaaagttcacactgTGACGGTAAC.T.T.AC.CAGAA.AG.GGAC.GGCTAAC.TACGTGC.CAGC.AGCC.GC.GGTA.ATAC.GT.AG.GTCC.CGA.GCGT.TAT.C.CG.GATT.TATTGG.GCGTAAA.GCGA.GC.GC.AGGC.GG.T.TA.GAT.A.AGT.C.TGAAGTT.AAAG..G.C.TG...T.G.GCTT.AACC.ATA.GTAC.-G.CTTT.G.G.AAACT.GT.TT.A.ACT.TGAGTG.CAGAAGGGGA.G.AG.TGG.AAT.T.C.C.ATGT.GTAG.C.GG.TG.A.AATG.CGTAGA.TATAT.G.G.AG...........GA.ACACCG.G.TG.GCGA.AA.GC.GG.CT.C.TCT..G..GTCTG.T......AACTG.AC...GCT.G.AGGCTCG.AAAGC.G.TGG.GGAGC.A.AACAGG.AT.TA.GAT.AC.CCTG.GTA...GTC.C.AC.GC.C.GTAAACG.ATGA.GTGCTAGGTGTTGGGTccttt.........ccgggACTCAGT.GC.CG.C.A.GCTA.AC.GCATTAA.GC.ACTCC.GCC.T..G.GGG.....AG.TACGACC.GCAAGGTTGA.AACT.CAAA.GGAAT.TG.A.C.GG.GGGC.CCGCAC.AA.GCGGTGGA.GCAT.GTGGT.TTAATT.C.GAAGCAACGCGA.AGAA.CCT.TA.CCA.G.GTCTTGA.CATC.CCTCTgACCGCTCTAGAGA...TAGAGCTttcctt.......................................................................................................................................................................................................................................................................................................................................................................................................cgggacAGAGG.T.GA.CA.GGTGG.TGCATG.G.T.T.GTCGT.CAGCTCGTGT.CG.TGAGATGT.TGGG.TTAAGTCCCGCAACG...AGC..GC..AAC.CC.CTA.T.T.G.TT.AGTTGCC.ATCAttt....agtTG.GG.CACT.CTAGCG..AGACTGC.CGGTAATAA.ACCG.G..AG.G...A..A..GGTGG.GGA.TGACGT.CAAA.TCATCATG.C..CCCT.TATGA.CC.TGGGCTACACAC.GT....GCTACA.ATGG.C..TGGT.ACAACGAG..TC.GC.GAGTC.GGTGACG.GCAAGC.TAAT......CTC..TTAAAGCCA.GT.CTCAGTTCGG.ATTGTAGGC.TGCAAC.TCGCCT.AC.ATG.AAGTCG.GAATC.GCTAG.TAATCGC.GGA.T.CA.GC.ACGC.CGCG.GTGAA.T.ACGT.T.C.C.C..G.GGC.CTT.GT.A.C.ACA..CCGC.CCGTC.ACA.C.CAC.GA.GAGTT.TGT.AACAC.C.C..G..AAG.T.C.GGTgaggtaacct.......................................tttaggagccaG....C.C.G.CCTA.A.GG.T.GG.GATA.G.AT.G.A.T.TGG.GGT.G.AA.G.TC.G.TA.A.C.AA.GG.TAG..C.C.G.TA.TC.......GGA......A......G-.--.-.---..--...------.--.--.---..........................................................................
S003305940   ..........................................................-.-.-..-------.---.-....---..-..---.-.-.---.-----.-..--.---..--....-..-.-..-.-.--...-.-.--------.-.-...--.-.--..--.--G.......................................................................AGT..TGC.GAACGG.G.TGA.GT.A.A.CGCGTAGGTAACCTA..C.CTCTT.AGCG.GGG.GATA.AC.T..ATTG...G.A.AACGAT.A.GCTAAT.A.CCGC..A.TAAA...AGTCG..GCAT...T.GCAT.G...ATG.T.TGACT.tGAAA.GGtgcaa.................................atgcaTCACTGAGAGATGGACCTGCGT.TGTA.TTAGCTAGTTGGTG.AGGTAACG.GCTCAC.CAAGGCG.......ACG.ATACATAG..C.CGACCTGAGAGG..GTGATC.GG.CCA....C.ACTGGG.AC.TGAGACAC.G....GC.C.....CAGA.CTCC.TACG.GGAGGC......A.GCAGTAG.GGAATC.TTCGGCAATGGAC.GGA.AGTCTGACCGAGCA.ACGCC.GC.GTGAGTGAA.G..A...AG.GTT.TTC.G.G..AT.CGT.AAA.GCT.C.T.G..TT.G.T.A.AGA.GA.AGAacgagtgtgagagt.ggaaagttcacactgTGACGGTAAC.T.T.AC.CAGAA.AG.GGAC.GGCTAAC.TACGTGC.CAGC.AGCC.GC.GGTA.ATAC.GT.AG.GTCC.CGA.GCGT.TAT.C.CG.GATT.TATTGG.GCGTAAA.GCGA.GC.GC.AGGC.GG.T.TA.GAT.A.AGT.C.TGAAGTT.AAAG..G.C.TG...T.G.GCTT.AACC.ATA.GTAC.-G.CTTT.G.G.AAACT.GT.TT.A.ACT.TGAGTG.CAGAAGGGGA.G.AG.TGG.AAT.T.C.C.ATGT.GTAG.C.GG.TG.A.AATG.CGTAGA.TATAT.G.G.AG...........GA.ACACCG.G.TG.GCGA.AA.GC.GG.CT.C.TCT..G..GTCTG.T......AACTG.AC...GCT.G.AGGCTCG.AAAGC.G.TGG.GGAGC.A.AACAGG.AT.TA.GAT.AC.CCTG.GTA...GTC.C.AC.GC.C.GTAAACG.ATGA.GTGCTAGGTGTTGGGTccttt.........ccgggACTCAGT.GC.CG.C.A.GCTA.AC.GCATTAA.GC.ACTCC.GCC.T..G.GGG.....AG.TACGACC.GCAAGGTTGA.AACT.CAAA.GGAAT.TG.A.C.GG.GGGC.CCGCAC.AA.GCGGTGGA.GCAT.GTGGT.TTAATT.C.GAAGCAACGCGA.AGAA.CCT.TA.CCA.G.GTCTTGA.CATC.CCTCTgACCGCTCTAGAGA...TAGAGCTttcctt.......................................................................................................................................................................................................................................................................................................................................................................................................cgggacAGAGG.T.GA.CA.GGTGG.TGCATG.G.T.T.GTCGT.CAGCTCGTGT.CG.TGAGATGT.TGGG.TTAAGTCCCGCAACG...AGC..GC..AAC.CC.CTA.T.T.G.TT.AGTTGCC.ATCAttt....agtTG.GG.CACT.CTAGCG..AGACTGC.CGGTAATAA.ACCG.G..AG.G...A..A..GGTGG.GGA.TGACGT.CAAA.TCATCATG.C..CCCT.TATGA.CC.TGGGCTACACAC.GT....GCTACA.ATGG.C..TGGT.ACAACGAG..TC.GC.GAGTC.GGTGACG.GCAAGC.TAAT......CTC..TTAAAGCCA.GT.CTCAGTTCGG.ATTGTAGGC.TGCAAC.TCGCCT.AC.ATG.AAGTCG.GAATC.GCTAG.TAATCGC.GGA.T.CA.GC.ACGC.CGCG.GTGAA.T.ACGT.T.C.C.C..G.GGC.CTT.GT.A.C.ACA..CCGC.CCGTC.ACA.C.CAC.GA.GAGTT.TGT.AACAC.C.C..G..AAG.T.C.GGTgaggtaacct.......................................tttaggagccaG....C.C.G.CCTA.A.GG.T.GG.GATA.G.AT.G.A.T.TGG.GGT.G.AA.G.TC.G.TA.A.C.AA.GG.TAG..C.C.G.TA.TC.......GGA......A......G-.--.-.---..--...------.--.--.---..........................................................................
S000428890   ..........................................................-.-.-..-------.---.-....---..-..---.-.-.---.-----.-..--.---..--....-..-.-..-.-.--...-.-.--------.-.-...-A.G.TC..GA.ACGgcagcacaggnagagc......................................wtgctctctgggtggcgAGT..GGC.GGACGG.G.TGA.GG.A.A.TACATCGGA-ATCTA..C.TTTTT.CGTG.GGG.GATA.AC.G..TAGG...G.A.AACTTA.C.GCTAAT.A.CCGC..A.TACS...-----..--AC...C.TACG.G...GT-.-.-----..GAAA.GCaggggatct.........................tcggaccttGCGCGATTGAATGAGCCGATGT.CGGA.TTAGCTAGTTGGCG.GGGTAAAG.GCCCAC.CAAGGCG.......ACG.ATCCGTAG..S.TGGTCTGAGAGG..ATGATC.AG.CCA....C.ACTGGA.AC.TGAGACAC.G....GT.C.....CAGA.CTCC.TACG.GGAGGC......A.GCAGTGG.GGAATA.TTGGACAATGGGC.GCA.AGCCTGATCCAGCC.ATACC.GC.GTGGGTGAA.G..A...AG.GCC.TTC.G.G..GT.TGT.AAA.GCC.C.T.T..TT.G.T.T.GGG.AA.AGAaatccagctggcta..atacccggttgggaTGACGGTACC.C.A.AA.GAATA.AG.CACC.GGCTAAC.TTCGTGC.CAGC.AGCC.GC.GGTA.ATAC.GA.AG.GGTG.CAA.GCGT.TAC.T.CG.GAAT.TACTGG.GCGTAAA.GCGT.GC.GT.AGGT.GG.T.CG.TTT.A.AGT.C.CGTTGTG.AAAG..C.C.CT...G.G.GCTC.AACC.TGG.GAAC.TG.CAGT.G.G.ATACT.GG.GC.G.ACT.AGAGTG.TGGTAGAGGG.T.AG.CGG.AAT.T.C.C.TGGT.GTAG.C.AG.TG.A.AATG.CGTAGA.GATCA.G.G.AG...........GA.ACATCC.A.TG.GCGA.AG.GC.AG.CT.A.CCT..G..GACCA.A......CACTG.AC...ACT.G.AGGCACG.AAAGC.G.TGG.GGAGC.A.AACAGG.AT.TA.GAT.AC.CCTG.GTA...GTC.C.AC.GC.C.CTAAACG.ATGC.GAACTGGATGTTGGGTgcaat.........ttggcACGCAGT.AT.CG.A.A.GCTA.AC.GCGTTAA.GT.TCGCC.GCC.T..G.GGG.....AG.TACGGTC.GCAAGACTGA.AACT.CAAA.GGAAT.TG.A.C.GG.GGGC.CCGCAC.AA.GCGGTGGAaGTAT.GTGGT.TTAATT.C.GATGCAACGCGA.AGAA.CCT.TA.CCT.G.GCCTTGA.CATG.TCGAG.AACTTTCCAGAGA...TGGATTGgtgcct......................................................................................................................................................................................................................................................................................................................................................................................................tcgggaaCTCGA.A.CA.CA.GGTGC.TGCATG.G.C.T.GTCGT.CAGCTCGTGT.CG.TGAGATGT.TGGG.TTAAGTCCCGCAACG...AGC..GC..AAC.CC.TTG.T.C.C.TT.AGTTGCC.AGCAcgta..atggTG.GG.AACT.CTAAGG..AGACCGC.CGGTGACAA.ACCG.G..AG.G...A..A..GGTGG.GGA.TGACGT.CAAG.TCATCATG.G..CCCT.TACGG.CC.AGGGCTACACAC.GT....ACTACA.ATGG.T..AGGG.ACAGAGGG..CT.GC.AAGCC.GGCGACG.GTAAGC.CAAT......CCC..AGAAACCCT.AT.CTCAGTCCGG.ATTGGAGTC.TGCAAC.TCGACT.CC.ATG.AAGTCG.GAATC.GCTAG.TAATCGC.AGA.T.CA.GCaTTGC.TGCG.GTGAA.T.ACGT.T.C.C.C..G.GGC.CTT.GT.A.C.ACA..CCGC.CCGTC.ACA.C.CAT.GG.GAGTT.TGT.TGCAC.C.A..G..AAG.C.A.GGTagcttaacct........................................tcgggagggcG....C.T.T.GCCA.C.GG.T.GT.GGCC.G.AT.G.A.C.TGG.GGT.G.AA.G.TC.G.TA.A.C.AA.G-.---..-.-.-.--.--.......---......-......--.--.-.---..--...------.--.--.---..........................................................................
S000618439   ..........................................................-.-.-..----AGA.GTT.T....GAT..G..GTG.G.C.TCA.GAGTG.A..AC.GCT..GG....C..G.G..T.A.GG...C.C.TAACACAT.G.C...AA.G.TC..GA.ACGgcagcacagctaagagc....................................ttgctcttatgggtggcgAGT..GGC.GGACGG.G.TGA.GG.A.A.TACATCGGA-ATCTA..C.TTTTT.CGTG.GGG.GATA.AC.G..TAGG...G.A.AACTTA.C.GCTAAT.A.CCGC..A.TACG...-----..--AC...C.TACG.G...GT-.-.-----..GAAA.GCaggggatct.........................tcggaccttGCGCGATTGAATGAGCCGATGT.CGGA.TTAGCTAGTTGGCG.GGGTAAAG.GCCCAC.CAAGGCG.......ACG.ATCCGTAG..C.TGGTCTGAGAGG..ATGATC.AG.CCA....C.ACTGGA.AC.TGAGACAC.G....GT.C.....CAGA.CTCC.TACG.GGAGGC......A.GCAGTGG.GGAATA.TTGGACAATGGGC.GCA.AGCCTGATCCAGCC.ATACC.GC.GTGGGTGAA.G..A...AG.GCC.TTC.G.G..GT.TGT.AAA.GCC.C.T.T..TT.G.T.T.GGG.AA.AGAaatccagctggtta..atacccggttgggaTGACGGTACC.C.A.AA.GAATA.AG.CACC.GGCTAAC.TTCGTGC.CAGC.AGCC.GC.GGTA.ATAC.GA.AG.GGTG.CAA.GCGT.TAC.T.CG.GAAT.TACTGG.GCGTAAA.GCGT.GC.GT.AGGT.GG.T.CG.TTT.A.AGT.C.TGTTGTG.AAAG..C.C.CT...G.G.GCTC.AACC.TGG.GAAC.TG.CAGT.G.G.AAACT.GG.AC.G.ACT.AGAGTG.TGGTAGAGGG.T.AG.CGG.AAT.T.C.C.TGGT.GTAG.C.AG.TG.A.AATG.CGTAGA.GATCA.G.G.AG...........GA.ACATCC.A.TG.GCGA.AG.GC.AG.CT.A.CCT..G..GACCA.A......CACTG.AC...ACT.G.AGGCACG.AAAGC.G.TGG.GGAGC.A.AACAGG.AT.TA.GAT.AC.CCTG.GTA...GTC.C.AC.GC.C.CTAAACG.ATGC.GAACTGGATGTTGGGTgcaat.........ttggcACGCAGT.AT.CG.A.A.GCTA.AC.GCGTTAA.GT.TCGCC.GCC.T..G.GGG.....AG.TACGGTC.GCAAGACTGA.AACT.CAAA.GGAAT.TG.A.C.GG.GGGC.CCGCAC.AG.GCGGTGGA.GTAT.GTGGT.TTAATT.C.GATGCAACGCGA.AGAA.CCT.TA.CCT.G.GCCTTGA.CATG.TCGAG.AACTTTCCAGAGA...TGGATTGgtgcct......................................................................................................................................................................................................................................................................................................................................................................................................tcgggaaCTCGA.A.CA.CA.GGTGC.TGCATG.G.C.T.GTCGT.CAGCTCGTGT.CG.TGAGATGT.TGGG.TTAAGTCCCGCAACG...AGC..GC..AAC.CC.TTG.T.C.C.TT.AGTTGCC.AGCAcgta..atggTG.GG.AACT.CTAAGG..AGACCGC.CGGTGACAA.ACCG.G..AG.G...A..A..GGTGG.GGA.TGACGT.CAAG.TCATCGTG.G..CCCT.TACGG.CC.AGGGCTACACAC.GT....ACTACA.ATGG.T..AGGG.ACAGAGGG..CT.GC.AAGCC.GGCGACG.GTAAGC.CAAT......CCC..AGAAACCCT.AT.CTCAGTCCGG.ATTGGAGTC.TGCAAC.TCGACT.CC.ATG.AAGTCG.GAATC.GCTAG.TAATCGC.AGA.T.CA.GCaTTGC.TGCG.GTGAA.T.ACGT.T.C.C.C..G.GGC.CTT.GT.A.C.ACA..CCGC.CCGTC.ACA.C.CAT.GG.GAGTT.TGT.TGCAC.C.A..G..AAG.C.A.GGTagcttaacct........................................tcgggagggcG....C.T.T.GCCA.C.GG.T.GT.GGCC.G.AT.G.A.C.TGG.GGT.G.AA.G.TC.G.TA.A.C.AA.GG.TAC..C.C.G.--.--.......---......-......--.--.-.---..--...------.--.--.---..........................................................................
S000824097   ..........................................................-.-.-..----TGA.GTT.T....TAT..C..CTG.G.C.TCA.GAGTG.A..AC.GCT..GG....C..G.G..T.A.GG...C.C.TAACACAT.G.C...AA.G.TC..GA.ACGgcagcacaggagagct.......................................tgctctctgggtggcgAGT..GGC.GGACGG.G.TGA.GG.A.A.TACATCGGA-ATCTA..C.TCTGT.CGTG.GGG.GATA.AC.G..TAGG...G.A.AACTTA.C.GCTAAT.A.CCGC..A.TACG...-----..--AC...C.TACG.G...GT-.-.-----..GAAA.GCaggggatct.........................tcggaccttGCGCGATTGAATGAGCCGATGT.CGGA.TTAGCTAGTTGGCG.GGGTAAAG.GCCCAC.CAAGGCG.......ACG.ATCCGTAG..C.TGGTCTGAGAGG..ATGATC.AG.CCA....C.ACTGGA.AC.TGAGACAC.G....GT.C.....CAGA.CTCC.TACG.GGAGGC......A.GCAGTGG.GGAATA.TTGGACAATGGGC.GCA.AGCCTGATCCAGCC.ATACC.GC.GTGGGTGAA.G..A...AG.GCC.TTC.G.G..GT.TGT.AAA.GCC.C.T.T..TT.G.T.T.GGG.AA.AGAaatccagctggcta..atacccggttgggaTGACGGTACC.C.A.AA.GAATA.AG.CACC.GGCTAAC.TTCGTGC.CAGC.AGCC.GC.GGTA.ATAC.GA.AG.GGTG.CAA.GCGT.TAC.T.CG.GAAT.TACTGG.GCGTAAA.GCGT.GC.GT.AGGT.GG.T.CG.TTT.A.AGT.C.CGTTGTG.AAAG..C.C.CT...G.G.GCTC.AACC.TGG.GAAC.TG.CAGT.G.G.ATACT.GG.GC.G.ACT.AGAGTG.TGGTAGAGGG.T.AG.CGG.AAT.T.C.C.TGGT.GTAG.C.AG.TG.A.AATG.CGTAGA.GATCA.G.G.AG...........GA.ACATCC.A.TG.GCGA.AG.GC.AG.CT.A.CCT..G..GACCA.A......CACTG.AC...ACT.G.AGGCACG.AAAGC.G.TGG.GGAGC.A.AACAGG.AT.TA.GAT.AC.CCTG.GTA...GTC.C.AC.GC.C.CTAAACG.ATGC.GAACTGGATGTTGGGTgcaat.........ttggcACGCAGT.AT.CG.A.A.GCTA.AC.GCGTTAA.GT.TCGCC.GCC.T..G.GGG.....AG.TACGGTC.GCAAGACTGA.AACT.CAAA.GGAAT.TG.A.C.GG.GGGC.CCGCAC.AA.GCGGTGGA.GTAT.GTGGT.TTAATT.C.GATGCAACGCGA.AGAA.CCT.TA.CCT.G.GCCTTGA.CATG.TCGAG.AACTTTCCAGAGA...TGGATTGgtgcct......................................................................................................................................................................................................................................................................................................................................................................................................tcgggaaCTCGA.A.CA.CA.GGTGC.TGCATG.G.C.T.GTCGT.CAGCTCGTGT.CG.TGAGATGT.TGGG.TTAAGTCCCGCAACG...AGC..GC..AAC.CC.TTG.T.C.C.TT.AGTTGCC.AGCAcata..atggTG.GG.AACT.CTAAGG..AGACCGC.CGGTGACAA.ACCG.G..AG.G...A..A..GGTGG.GGA.TGACGT.CAAG.TCATCATG.G..CCCT.TACGG.CC.AGGGCTACACAC.GT....ACTACA.ATGG.T..AGGG.ACAGAGGG..CT.GC.AAGCC.GGCGACG.GTAAGC.CAAT......CCC..AGAAACCCT.AT.CTCAGTCCGG.ATTGGAGTC.TGCAAC.TCGACT.CC.ATG.AAGTCG.GAATC.GCTAG.TAATCGC.AGA.T.CA.GCaTTGC.TGCG.GTGAA.T.ACGT.T.C.C.C..G.GGC.CTT.GT.A.C.ACA..CCGC.CCGTC.ACA.C.CAT.GG.GAGTT.TGT.TGCAC.C.A..G..AAG.C.A.GGTagcttaacct........................................tcgggagggcG....C.T.T.GCCA.C.GG.T.GT.GGCC.G.AT.G.A.C.TGG.GGT.G.AA.G.TC.G.TA.A.C.AA.GG.TAG..C.C.G.TA.TC.......GGA......A......GG.TG.C.GGC..TG...GATCAC.CT.CC.TTA..........................................................................
S000892495   ..........................................................-.-.-..---GAGA.GTT.T....GAT..C..CTG.G.C.TCA.GAGTG.A..AC.GCT..GG....C..G.G..T.A.GG...C.C.TAACACAT.G.C...AA.G.TC..GA.ACGgcagcacagtaagagct.....................................tgctcttacgggtggcgAGT..GGC.GGACGG.G.TGA.GG.A.A.TACATCGGA-ATCTA..C.TTTTT.CGTG.GGG.GATA.AC.G..TAGG...G.A.AACTTA.C.GCTAAT.A.CCGC..A.TACG...-----..--AC...C.TACG.G...GT-.-.-----..GAAA.GCaggggatct.........................tcggaccttGCGCGATTGAATGAGCCGATGT.CGGA.TTAGCTAGTTGGCG.GGGTAAAG.GCCCAC.CAAGGCG.......ACG.ATCCGTAG..C.TGGTCTGAGAGG..ATGATC.AG.CCA....C.ACTGGA.AC.TGAGACAC.G....GT.C.....CAGA.CTCC.TACG.GGAGGC......A.GCAGTGG.GGAATA.TTGGACAATGGGC.GCA.AGCCTGATCCAGCC.ATACC.GC.GTGGGTGAA.G..A...AG.GCC.TTC.G.G..GT.TGT.AAA.GCC.C.T.T..TT.G.T.T.GGG.AA.AGAaatccagctggtta..atacccggttgggaTGACGGTACC.C.A.AA.GAATA.AG.CACC.GGCTAAC.TTCGTGC.CAGC.AGCC.GC.GGTA.ATAC.GA.AG.GGTG.CAA.GCGT.TAC.T.CG.GAAT.TACTGG.GCGTAAA.GCGT.GC.GT.AGGT.GG.T.TG.TTT.A.AGT.C.TGTTGTG.AAAG..C.C.CT...G.G.GCTC.AACC.TGG.GAAC.TG.CAGT.G.G.AAACT.GG.AC.G.ACT.AGAGTG.TGGTAGAGGG.T.AG.CGG.AAT.T.C.C.TGGT.GTAG.C.AG.TG.A.AATG.CGTAGA.GATCA.G.G.AG...........GA.ACATCC.A.TG.GCGA.AG.GC.AG.CT.A.CCT..G..GACCA.A......CACTG.AC...ACT.G.AGGCACG.AAAGC.G.TGG.GGAGC.A.AACAGG.AT.TA.GAT.AC.CCTG.GTA...GTC.C.AC.GC.C.CTAAACG.ATGC.GAACTGGATGTTGGGTgcaat.........ttggcACGCAGT.AT.CG.A.A.GCTA.AC.GCGTTAA.GT.TCGCC.GCC.T..G.GGG.....AG.TACGGTC.GCAAGACTGA.AACT.CAAA.GGAAT.TG.A.C.GG.GGGC.CCGCAC.AA.GCGGTGGA.GTAT.GTGGT.TTAATT.C.GATGCAACGCGA.AGAA.CCT.TA.CCT.G.GCCTTGA.CATGtRCGAG.AACTTTCCAGAGA...TGGATTGgtgcct......................................................................................................................................................................................................................................................................................................................................................................................................tcgggaaCTCGA.A.CA.CA.GGTGC.TGCATG.G.CrT.GTCGT.CAGCTCGTGT.CG.TGAGATGT.TGGG.TTAAGTCCCGCAACG...AGC..GC..AAC.CC.TTG.T.C.C.TT.AGTTGCC.AGCAcgta..atggTG.GG.AACT.CTAAGG..AGACCGC.CGGTGACAA.ACCG.G..AG.G...A..A..GGTGG.GGA.TGACGT.CAAG.TCATCATG.G..CCCT.TACGG.CC.AGGGCTACACAC.GT....ACTACA.ATGG.T..AGGG.ACAGAGGG..CT.GC.AAGCC.GGCGACG.GTAAGC.CAAT......CCC..AGAAACCCT.AT.CTCAGTCCGG.ATTGGAGTC.TGCAAC.TCGACT.CC.ATG.AAGTCG.GAATC.GCTAG.TAATCGC.AGA.T.CA.GCaTTGC.TGCG.GTGAA.T.ACGT.T.C.C.C..G.GGC.CTT.GT.A.C.ACA..CCGC.CCGTC.ACA.C.CAT.GG.GAGTT.TGT.TGCAC.C.A..G..AAG.C.A.GGTagcttaacct........................................tcgggagggcG....C.T.T.G---.-.--.-.--.----.-.--.-.-.-.---.---.-.--.-.--.-.--.-.-.--.--.---..-.-.-.--.--.......---......-......--.--.-.---..--...------.--.--.---..........................................................................
S000967045   ..........................................................-.-.-..-TCCAGA.GTT.T....GAT..C..ATG.G.C.TCA.GAGTG.A..AC.GCT..GG....C..G.G..T.A.GG...C.C.TAACACAT.G.C...AA.G.TC..GA.ACGgcagcacaggagagct.......................................tgctctctgggtggcgAGT..GGC.GGACGG.G.TGA.GG.A.A.TACATCGGA-ATCTA..C.TTTTT.CGTG.GGG.GATA.AC.G..TAGG...G.A.AACTTA.C.GCTAAT.A.CCGC..A.TACG...-----..--AC...C.TACG.G...GT-.-.-----..GAAA.GCaggggattc........................ttcggaccttGCGCGATTGAATGAGCCGATGT.CGGAcTTAGCTAGTTGGCG.GGGTAAAG.GCCCAC.CAAGGCG.......ACG.ATCCGTAG..C.TGGTCTGAGAGG..ATGATC.AG.CCA....CaACTGGA.AC.TGAGACAC.G....GT.C.....CAGA.CTCC.TACG.GGAGGC......A.GCAGTGG.GGAATA.TTGGACAATGGGC.GCA.AGCCTGATCCAGCC.ATACC.GC.GTGGGTGAA.G..A...AG.GCC.TTC.G.G..GT.TGT.AAA.GCC.C.T.T..TT.G.T.T.GGG.AA.AGAaatccagctggtta..atacccggttgggaTGACGGTACC.C.A.AA.GAATA.AG.CACC.GGCTAAC.TTCGTGC.CAGC.AGCC.GC.GGTA.ATAC.GA.AG.GGTG.CAA.GCGT.TAC.T.CG.GAAT.TACTGG.GCGTAAA.GCGT.GC.GT.AGGT.GG.T.CG.TTT.A.AGT.C.CGTTGTG.AAAG..C.C.CT...G.G.GCTC.AACC.TGG.GAAC.TG.CAGT.G.G.ATACT.GG.AC.G.ACT.AGAGTG.TGGTAGAGGG.T.AG.CGG.AAT.T.C.C.TGGT.GTAG.C.AG.TG.A.AATG.CGTAGA.GATCA.G.G.AG...........GA.ACATCC.A.TG.GCGA.AG.GC.AG.CT.A.CCT..G..GATCA.CagtacgATCTG.ACtcaGCT.G.AGGCACG.AAAGC.G.TGG.GGAGCgA.AACAGG.AT.TA.GAT.AC.CCTG.GTA...GTC.C.AC.GC.C.CTAAACG.ATGC.GAACTGGATGTTGGGTgcaat.........ttggcACGCAGT.AT.CG.A.A.GCTA.AC.GCGTTAA.GT.TCGCC.GCC.T..G.GGG.....AG.TACGGTC.GCAAGACTGA.AACT.CAAA.GGAAT.TG.A.C.GG.GGGC.CCGCAC.AA.GCGGTGGA.GTAT.GTGGT.TTAATT.C.GATGCAACGCGA.AGAA.CCT.TA.CCT.G.GCCTTGA.CATG.TCGAG.AACTTTCCAGAGA...TGGATTGgtgcct......................................................................................................................................................................................................................................................................................................................................................................................................tcgggaaCTCGA.A.CA.CA.GGTGC.TGCATG.G.C.T.GTCGT.CAGCTCGTGT.CG.TGAGATGTtTGGG.TTAAGTCCCGCAACG...AGC..GC..AAC.CC.TTG.T.C.C.TT.AGTTGCC.AGCAcgta..atggTG.GG.AACT.CTAAGG..AGACCGC.CGGTGACAA.ACCG.G..AG.G...A..A..GGTGG.GGA.TGACGT.CAAG.TCATCATG.G..CCCT.TACGG.CC.AGGGCTACACAC.GT....ACTACA.ATGG.T..AGGG.ACAGAGGG..CT.GC.AAGCC.GGCGACG.GTAAGC.CAAT......CCC..AGAAACCCT.AT.CTCAGTCCGG.ATTGGAGTC.TGCAAC.TCGACT.CC.ATG.AAGTCG.GAATC.GCTAG.TAATCGC.AGA.T.CA.GCaTTGC.TGCG.GTGAA.T.ACGT.T.C.C.C..G.GGC.CTT.GT.A.C.ACA..CCGCcCCGTC.ACA.C.CAT.GG.GAGTT.TGT.TGCAC.C.A..G..AAG.C.A.GGTagcttaacct.......................................tcgggaggggcG....C.T.T.GCCA.C.GG.T.GT.GGCC.G.AT.G.A.C.TGG.GGT.GaAA.G.TC.G.TA.A.C.AA.GG.TAA..C.C.G.--.--.......---......-......--.--.-.---..--...------.--.--.---..........................................................................
S001352635   ..........................................................-.-.-..----AGA.GTT.T....GAT..C..ATG.G.C.TCA.GTGTG.A..AC.GCT..GG....C..G.G..T.A.GG...C.C.TAACACAT.G.C...AA.G.TC..GA.ACGgcagcacaggagagct.......................................tgctctctgggtggcgAGT..GGC.GGACGG.G.TGA.GG.A.A.TACATCGGA-ATCTA..C.TTTTT.CGTG.GGG.GATA.AC.G..TAGG...G.A.AACTTA.C.GCTAAT.A.CCGC..A.TACG...-----..--AC...C.TACG.G...GT-.-.-----..GAAA.GCaggggatct.........................tcggaccttGCGCGATTGAATGAGCCGATGT.CGGA.TTAGCTAGTTGGCG.GGGTAAAG.GCCCAC.CAAGGCG.......ACG.ATCCGTAG..C.TGGTCTGAGAGG..ATGATC.AG.CCA....C.ACTGGA.AC.TGAGACAC.G....GT.C.....CAGA.CTCC.TACG.GGAGGC......A.GCAGTGG.GGAATA.TTGGACAATGGGC.GCA.AGCCTGATCCAGCC.ATACC.GC.GTGGGTGAA.G..A...AG.GCC.TTC.G.G..GT.TGT.AAA.GCC.C.T.T..TT.G.T.T.GGG.AA.AGAaatccagccggcta..atacctggttgggaTAACGGTACC.C.A.AA.GAATA.AG.CACC.GGCTAAC.TTCGTGC.CAGC.AGCC.GC.GGTA.ATAC.GA.AG.GGTG.CAA.GCGT.TAC.T.CG.GAAT.TACTGG.GCGTAAA.GCGT.GC.GT.AGGT.GG.T.TG.TTT.A.AGT.C.TGTTGTG.AAAG..C.C.CT...G.G.GCTC.AACC.TGG.GAAC.TG.CAGT.G.G.AAACT.GG.AC.A.ACT.AGAGTG.TGGTAGAGGG.T.AG.CGG.AAT.T.C.C.CGGT.GTAG.C.AG.TG.A.AATG.CGTAGA.GATCG.G.G.AG...........GA.ACATCC.A.TG.GCGA.AG.GC.AG.CT.A.CCT..G..GACCA.A......CACTG.AC...ACT.G.AGGCACG.AAAGC.G.TGG.GGAGC.A.AACAGG.AT.TA.GAT.AC.CCTG.GTA...GTC.C.AC.GC.C.CTAAACG.ATGC.GAACTGGATGTTGGGTgcaat.........ttggcACGCAGT.AT.CG.A.A.GCTA.AC.GCGTTAA.GT.TCGCC.GCC.T..G.GGG.....AG.TACGGTC.GCAAGACTGA.AACT.CAAA.GGAAT.TG.A.C.GG.GGGC.CCGCAC.AA.GCGGTGGA.GTAT.GTGGT.TTAATT.C.GATGCAACGCGA.AGAA.CCT.TA.CCT.G.GCCTTGA.CATG.TCGAG.AACTTTCCAGAGA...TGGATTGgtgcct......................................................................................................................................................................................................................................................................................................................................................................................................tcgggaaCTCGA.A.CA.CA.GGTGC.TGCATG.G.C.T.GTCGT.CAGCTCGTGT.CG.TGAGATGT.TGGG.TTAAGTCCCGCAACG...AGC..GC..AAC.CC.TTG.T.C.C.TT.AGTTGCC.AGCAcgta..atggTG.GG.AACT.CTAAGG..AGACCGC.CGGTGACAA.ACCG.G..AG.G...A..A..GGTGG.GGA.TGACGT.CAAG.TCATCATG.G..CCCT.TACGG.CC.AGGGCTACACAC.GT....ACTACA.ATGG.T..AGGG.ACAGAGGG..CT.GC.AAGCC.GGCGACG.GTAAGC.CAAT......CCC..AGAAACCCT.AT.CTCAGTCCGG.ATTGGAGTC.TGCAAC.TCGACT.CC.ATG.AAGTCG.GAATC.GCTAG.TAATCGC.AGA.T.CA.GCaTTGC.TGCG.GTGAA.T.ACGT.T.C.C.C..G.GGC.CTT.GT.A.C.ACA..CCGC.CCGTC.ACA.C.CAT.GG.GAGTT.TGT.TGCAC.C.A..G..AAG.C.A.GGTagcttaacct........................................tcgggagggcG....C.T.T.GCCA.C.GG.T.GT.GGCC.G.AT.G.A.C.TGG.GGT.G.AA.G.TC.G.TA.A.C.AA.GG.TAA..C.C.G.T-.--.......---......-......--.--.-.---..--...------.--.--.---..........................................................................
S001418873   ..........................................................-.-.-..-------tG-T.T....GAT..C..CTG.G.C.TCA.GAGTG.A..AC.GCT..GG....C..G.G..T.A.GG...C.C.TAACACAT.G.C...AA.G.TC..GA.ACGgcagcacaggagagct.......................................tgctctctgggtggcgAGT..GGC.GGACGG.G.TGA.GG.A.A.TACATCGGA-ATCTA..C.TTTTT.CGTG.GGG.GATA.AC.G..TAGG...G.A.AACTTA.C.GCTAAT.A.CCGC..A.TACG...-----..--AC...C.TACG.G...GT-.-.-----..GAAA.GCaggggatct.........................tcggaccttGCGCGATTGAATGAGCCGATGT.CGGA.TTAGCTAGTTGGCG.GGGTAAAG.GCCCAC.CAAGGCG.......ACG.ATCCGTAG..C.TGGTCTGAGAGG..ATGATC.AG.CCA....C.ACTGGA.AC.TGAGACAC.G....GT.C.....CAGA.CTCC.TACG.GGAGGC......A.GCAGTGG.GGAATA.TTGGACAATGGGC.GCA.AGCCTGATCCAGCC.ATACC.GC.GTGGGTGAA.G..A...AG.GCC.TTC.G.G..GT.TGT.AAA.GCC.C.T.T..TT.G.T.T.GGG.AA.AGAaatccagctggcta..atacccggttgggaTGACGGTACC.C.A.AA.GAATA.AG.CACC.GGCTAAC.TTCGTGC.CAGC.AGCC.GC.GGTA.ATAC.GA.AG.GGTG.CAA.GCGT.TAC.T.CG.GAAT.TACTGG.GCGTAAA.GCGT.GC.GT.AGGT.GG.T.CG.TTT.A.AGT.C.CGTTGTG.AAAG..C.C.CT...G.G.GCTC.AACC.TGG.GAAC.TG.CAGT.G.G.ATACT.GG.GC.G.ACT.AGAGTG.TGGTAGAGGG.T.AG.CGG.AAT.T.C.C.TGGT.GTAG.C.AG.TG.A.AATG.CGTAGA.GATCA.G.G.AG...........GA.ACATCC.A.TG.GCGA.AG.GC.AG.CT.A.CCT..G..GACCA.A......CACTG.AC...ACT.G.AGGCACG.AAAGC.G.TGG.GGAGC.A.AACAGG.AT.TA.GAT.AC.CCTG.GTA...GTC.C.AC.GC.C.CTAAACG.ATGC.GAACTGGATGTTGGGTgcaat.........ttggcACGCAGT.AT.CG.A.A.GCTA.AC.GCGTTAA.GT.TCGCC.GCC.T..G.GGG.....AG.TACGGTC.GCAAGACTGA.AACT.CAAA.GGAAT.TG.A.C.GG.GGGC.CCGCAC.AA.GCGGTGGA.GTAT.GTGGT.TTAATT.C.GATGCAACGCGA.AGAA.CCT.TA.CCT.G.GCCTTGA.CATG.TCGAG.AACTTTCCAGAGA...TGGATTGgtgcct......................................................................................................................................................................................................................................................................................................................................................................................................tcgggaaCTYGA.A.CA.CA.GGTGC.TGCATG.G.C.T.GTCGT.CAGCTCGTGTtCG.TGAGATGT.TGGG.TTAAGTCCCGCAACG...AGC..GC..AAC.CC.TTG.T.C.C.TT.AGTTGCC.AGCAcgta..atggTG.GG.AACT.CTAAGG..AGACCGC.CGGTGACAA.ACCG.G..AG.G...A..A..GGTGG.GGA.TGACGT.CAAG.TCATCATG.G..CCCT.TACGG.CC.AGGGCTACACAC.GT....ACTACA.ATGG.T..AGGG.ACAGAGGG..CT.GC.AAGCC.GGCGACG.GTAAGC.CAAT......CCC..AGAAACCCT.AT.CTCAGTCCGG.ATTGGAGTC.TGCAAC.TCGACT.CC.ATG.AAGTCG.GAATC.GCTAG.TAATCGC.AGA.T.CA.GCaTTGC.TGCG.GTGAA.T.ACGT.T.C.C.C..G.GGC.CT-.--.-.-.---..----.-----.---.-.---.--.-----.---.-----.-.-..-..---.-.-.---............................................................-....-.-.-.----.-.--.-.--.----.-.--.-.-.-.---.---.-.--.-.--.-.--.-.-.--.--.---..-.-.-.--.--.......---......-......--.--.-.---..--...------.--.--.---..........................................................................
S002409089   ..........................................................-.-.-..-------.---.-....---..-..---.-.-.---.-----.-..--.---..--....-..-.-..-.-.--...-.-.TAACACAT.G.C...AA.G.TC..GA.ACGgcagcacaggagagct.......................................tgctctctgggtggcgAGT..GGC.GGACGG.G.TGA.GG.A.A.TACATCGGA-ATCTA..C.TCTGT.CGTG.GGG.GATA.AC.G..TAGG...G.A.AACTTA.C.GCTAAT.A.CCGC..A.TACG...-----..--AC...C.TACG.G...GT-.-.-----..GAAA.GCaggggacct.........................tcgggccttGCGCGATTGAATGAGCCGATGT.CGGA.TTAGCTAGTTGGCG.GGGTAAAG.GCCCAC.CAAGGCG.......ACG.ATCCGTAG..C.TGGTCTGAGAGG..ATGATC.AG.CCA....C.ACTGGA.AC.TGAGACAC.G....GT.C.....CAGA.CTCC.TACG.GGAGGC......A.GCAGTGG.GGAATA.TTGGACAATGGGC.GCA.AGCCTGATCCAGCC.ATACC.GC.GTGGGTGAA.G..A...AG.GCC.TTC.G.G..GT.TGT.AAA.GCC.C.T.T..TT.G.T.T.GGG.AA.AGAaatccagctggcta..atacccggttgggaTGACGGTACC.C.A.AA.GAATA.AG.CACC.GGCTAAC.TTCGTGC.CAGC.AGCC.GC.GGTA.ATAC.GA.AG.GGTG.CAA.GCGT.TAC.T.CG.GAAT.TACTGG.GCGTAAA.GCGT.GC.GT.AGGT.GG.T.CG.TTT.A.AGT.C.CGTTGTG.AAAG..C.C.CT...G.G.GCTC.AACC.TGG.GAAC.TG.CAGT.G.G.ATACT.GG.GC.G.ACT.AGAGTG.TGGTAGAGGG.T.AG.CGG.AAT.T.C.C.TGGT.GTAG.C.AG.TG.A.AATG.CGTAGA.GATCA.G.G.AG...........GA.ACATCC.A.TG.GCGA.AG.GC.AG.CT.A.CCT..G..GACCA.A......CACTG.AC...ACT.G.AGGCACG.AAAGC.G.TGG.GGAGC.A.AACAGG.AT.TA.GAT.AC.CCTG.GTA...GTC.C.AC.GC.C.CTAAACG.ATGC.GAACTGGATGTTGGGTgcaat.........ttggcACGCAGT.AT.CG.A.A.GCTA.AC.GCGTTAA.GT.TCGCC.GCC.T..G.GGG.....AG.TACGGTC.GCAAGACTGA.AACT.CAAA.GGAAT.TG.A.C.GG.GGGC.CCGCAC.AA.GCGGTGGA.GTAT.GTGGT.TTAATT.C.GATGCAACGCGA.AGAA.CCT.TA.CCT.G.GCCTTGA.CATG.TCGAG.AACTTTCCAGAGA...TGGATTGgtgcct......................................................................................................................................................................................................................................................................................................................................................................................................tcgggaaCTCGA.A.CA.CA.GGTGC.TGCATG.G.C.T.GTCGT.CAGCTCGTGT.CG.TGAGATGT.TGGG.TTAAGTCCCGCAACG...AGC..GC..AAC.CC.TTG.T.C.C.TT.AGTTGCC.AGCAcgta..atggTG.GG.AACT.CTAAGG..AGACCGC.CGGTGACAA.ACCG.G..AG.G...A..A..GGTGG.GGA.TGACGT.CAAG.TCATCATG.G..CCCT.TACGG.CC.AGGGCTACACAC.GT....ACTACA.ATGG.T..AGGG.ACAGAGGG..CT.GC.AAGCC.GGCGACG.GTAAGC.CAAT......CCC..AGAAACCCT.AT.CTCAGTCCGG.ATTGGAGTC.TGCAAC.TCGACT.CC.ATG.AAGTCG.GAATC.GCTAG.TAATCGC.AGA.T.CA.GCaTTGC.TGCG.GTGAA.T.ACGT.T.C.C.C..G.GGC.CTT.GT.A.C.ACA..CCGC.CCGTC.ACA.C.CAT.GG.GAGTT.TGT.TGCAC.C.A..G..AAG.C.A.GGTagcttaacct........................................tcgggagggcG....C.T.T.GCCA.C.GG.-.--.----.-.--.-.-.-.---.---.-.--.-.--.-.--.-.-.--.--.---..-.-.-.--.--.......---......-......--.--.-.---..--...------.--.--.---..........................................................................
S002911857   ..........................................................-.-.-..-------.---.-....---..-..---.-.-.---.-AGTG.A..AC.GCT..GG....C..G.G..T.A.GG...C.C.TAACACAT.G.C...AA.G.TC..GA.ACGgcagcacaggagagct.......................................tgctctctgggtggcgAGT..GGC.GGACGG.G.TGA.GG.A.A.TACATCGGA-ATCTA..C.TCTGT.CGTG.GGG.GATA.AC.G..TAGG...G.A.AACTTA.C.GCTAAT.A.CCGC..A.TACG...-----..--AC...C.TACG.G...GT-.-.-----..GAAA.GCaggggacct.........................tcgggccttGCGCGATTGAATGAGCCGATGT.CGGA.TTAGCTAGTTGGCG.GGGTAAAG.GCCCAC.CAAGGCG.......ACG.ATCCGTAG..C.TGGTCTGAGAGG..ATGATC.AG.CCA....C.ACTGGA.AC.TGAGACAC.G....GT.C.....CAGA.CTCC.TACG.GGAGGC......A.GCAGTGG.GGAATA.TTGGACAATGGGC.GCA.AGCCTGATCCAGCC.ATACC.GC.GTGGGTGAA.G..A...AG.GCC.TTC.G.G..GT.TGT.AAA.GCC.C.T.T..TT.G.T.T.GGG.AA.AGAaatccagctggcta..atacccggttgggaTGACGGTACC.C.A.AA.GAATA.AG.CACC.GGCTAAC.TTCGTGC.CAGC.AGCC.GC.GGTA.ATAC.GA.AG.GGTG.CAA.GCGT.TAC.T.CG.GAAT.TACTGG.GCGTAAA.GCGT.GC.GT.AGGT.GG.T.CG.TTT.A.AGT.C.CGTTGTG.AAAG..C.C.CT...G.G.GCTC.AACC.TGG.GAAC.TG.CAGT.G.G.ATACT.GG.GC.G.ACT.AGAATG.TGGTAGAGGG.T.AG.CGG.AAT.T.C.C.TGGT.GTAG.C.AG.TG.A.AATG.CGTAGA.GATCA.G.G.AG...........GA.ACATCC.A.TG.GCGA.AG.GC.AG.CT.A.CCT..G..GACCA.A......CATTG.AC...ACT.G.AGGCACG.AAAGC.G.TGG.GGAGC.A.AACAGG.AT.TA.GAT.AC.CCTG.GTA...GTC.C.AC.GC.C.CTAAACG.ATGC.GAACTGGATGTTGGGTgcaat.........ttggcACGCAGT.AT.CG.A.A.GCTA.AC.GCGTTAA.GT.TCGCC.GCC.T..G.GGG.....AG.TACGGTC.GCAAGACTGA.AACT.CAAA.GGAAT.TG.A.C.GG.GGGC.CCGCAC.AA.GCGGTGGA.GTAT.GTGGT.TTAATT.C.GATGCAACGCGA.AGAA.CCT.TA.CCT.G.GCCTTGA.CATG.TCGAG.AACTTTCCAGAGA...TGGATTGgtgcct......................................................................................................................................................................................................................................................................................................................................................................................................tcgggaaCTCGA.A.CA.CA.GGTGC.TGCATG.G.C.T.GTCGT.CAGCTCGTGT.CG.TGAGATGT.TGGG.TTAAGTCCCGCAACG...AGC..GC..AAC.CC.TTG.T.C.C.TT.AGTTGCC.AGCAcgta..atggTG.GG.AACT.CTAAGG..AGACCGC.CGGTGACAA.ACCG.G..AG.G...A..A..GGTGG.GGA.TGACGT.CAAG.TCATCATG.G..CCCT.TACGG.CC.AGGGCTACACAC.GT....ACTACA.ATGG.T..AGGG.ACAGAGGG..CT.GN.CAGCC.GGCGACG.GTAAGC.CAAT......CCC..AGAAACCCT.AT.CTCAGTCCGG.ATTGAAGTC.TGNCAC.TCGACT.CC.ATG.AAGTCG.GAATC.GCTAG.TAATCGC.AGA.T.CA.GCaTTGC.TGCG.GTGAA.T.ACGT.T.C.C.C..G.GGG.CTT.GT.A.C.ACA..CCGC.CGGTC.ACA.-.CAT.GG.GAGTT.TGN.TGCAA.C.A..G..A-G.C.A.GGTagcttacc...........................................ttcgggaggG....CgC.T.GCCA.C.GG.G.GT.GGCC.-.AT.G.A.C.TGG.G--.-.--.-.--.-.--.-.-.--.--.---..-.-.-.--.--.......---......-......--.--.-.---..--...------.--.--.---..........................................................................
S003288277   ..........................................................-.-.-..-------.---.-....---..-..---.-.-.---.-----.-..--.---..--....-..-.-..-.-.--...-.-.--------.-.-...--.-.--..-A.ACGgcagcacaggagagct......................................tgctctctgaggtggcgAGT..GGC.GGACGG.G.TGA.GG.A.A.TACATCGGA-ATCTA..C.TCTGT.CGTG.GGG.GATA.AC.G..TAGG...G.A.AACTTA.C.GCTAAT.A.CCGC..A.TACG...-----..--AC...C.TACG.G...GT-.-.-----..GAAA.GCaggggacct.........................tcgggccttGCGCGATTGAATGAGCCGATGT.CGGA.TTAGCTAGTTGGCG.GGGTAAAG.GCCCAC.CAAGGCG.......ACG.ATCCGTAG..C.TGGTCTGAGAGG..ATGATC.AG.CCA....C.ACTGGA.AC.TGAGACAC.G....GT.C.....CAGA.CTCC.TACG.GGAGGC......A.GCAGTGG.GGAATA.TTGGACAATGGGC.GCA.AGCCTGATCCAGCC.ATACC.GC.GTGGGTGAA.G..A...AG.GCC.TTC.G.G..GT.TGT.AAA.GCC.C.T.T..TT.G.T.T.GGG.AA.AGAaatccagccggcta..atacccggttgggaTGACGGTACC.C.A.AA.GAATA.AG.CACC.GGCTAAC.TTCGTGC.CAGC.AGCC.GC.GGTA.ATAC.GA.AG.GGTG.CAA.GCGT.TAC.T.CG.GAAT.TACTGG.GCGTAAA.GCGT.GC.GT.AGGT.GG.T.CG.TTT.A.AGT.C.CGTTGTG.AAAG..C.C.CT...G.G.GCTC.AACC.TGG.GAAC.TG.CAGT.G.G.ATACT.GG.GC.G.ACT.AGAATG.TGGTAGAGGG.T.AG.CGG.AAT.T.C.C.TGGT.GTAG.C.AG.TG.A.AATG.CGTAGA.GATCA.G.G.AG...........GA.ACATCC.A.TG.GCGA.AG.GC.AG.CT.A.CCT..G..GACCA.A......CATTG.AC...ACT.G.AGGCACG.AAAGC.G.TGG.GGAGC.A.AACAGG.AT.TA.GAT.AC.CCTG.GTA...GTC.C.AC.GC.C.CTAAACG.ATGC.GAACTGGATGTTGGGTgcaat.........ttggcACGCAGT.AT.CG.A.A.GCTA.AC.GCGTTAA.GT.TCGCC.GCC.T..G.GGG.....AG.TACGGTC.GCAAGACTGA.AACT.CAAA.GGAAT.TG.A.C.GG.GGGC.CCGCAC.AA.GCGGTGGA.GTAT.GTGGT.TTAATT.C.GATGCAACGCGA.AGAA.CCT.TA.CCT.G.GCCTTGA.CATG.TCGAG.AACTTTCCAGAGA...TGGATGGgtgcct......................................................................................................................................................................................................................................................................................................................................................................................................tcgggaaCTCGA.A.CA.CA.GGTGC.TGCATG.G.C.T.GTCGT.CAGCTCGTGT.CG.TGAGATGT.TGGG.TTAAGTCCCGCAACG...AGC..GC..AAC.CC.TTG.T.C.C.TT.AGTTGCC.AGCAcgta..atggTG.GG.AACT.CTAAGG..AGACCGC.CGGTGACAA.ACCG.G..AG.G...A..A..GGTGG.GGA.TGACGT.CAAG.TCATCATG.G..CCCT.TACGG.CC.AGGGCTACACAC.GT....ACTACA.ATGG.T..AGGG.ACAGAGGG..CT.GC.AAGCC.GGCGACG.GTAAGC.CAAT......CCC..AGAAACCCT.AT.CTCAGTCCGG.ATTGGAGTC.TGCAAC.TCGACT.CC.ATG.AAGTCG.GAATC.GCTAG.TAATCGC.AGA.T.CA.GCaTTGC.TGCG.GTGAA.T.ACGT.T.C.C.C..G.GGC.CTT.GT.A.C.ACA..CCGC.CCGTC.ACA.C.CAT.GG.GAGTT.TGT.TGCAC.C.A..G..AAG.C.A.GGTagcttaacctt.....................................tgggagggcccgG....C.-.-.----.-.--.-.--.----.-.--.-.-.-.---.---.-.--.-.--.-.--.-.-.--.--.---..-.-.-.--.--.......---......-......--.--.-.---..--...------.--.--.---..........................................................................
S000130465   ..........................................................-.-.-..-------.---.-....---..-..---.-.-.---.-----.-..--.GCT..GG....C..G.G..C.G.TG...C.C.TAATACAT.G.C...AA.G.TC..GA.ACGagagcgaccggtgct.........................................tgcactggtcaatctAGT..GGC.GAACGG.G.TGA.GT.A.A.CACGTGGGTAACCTG..C.CCATC.AGAG.GGG.GATA.AC.A..TTCG...G.A.AACGGA.T.GCTAAA.A.CCGC..A.TAGG...TCNTT..TAAC...C.GCAT.G...GTT.G.RARGA.gGAAA.AGaggcgc...............................aagcttCTGCTGATGGATGGACCCGCGG.TGCA.TTAGCTAGTTGGTG.AGGTAACG.GCTCAC.CAAGGCC.......GTG.ATGCATAG..C.CGACCTGAGAGG..GTGATC.GG.CCA....C.ATTGGG.AC.TGAGACAC.G....GC.C.....CAAA.CTCC.TACG.GGAGGC......A.GCAGTAG.GGAATC.TTCCGCAATGGAC.GCA.AGTCTGACGGAGCA.ACGCC.GC.GTGAGTGAA.G..A...AG.GTT.TTC.G.G..AT.CGT.AAA.ACT.C.T.G..TT.G.T.T.AGA.GA.AGAacaagtgctagagt..aactgttagcgcctTGACGGTATC.T.A.AC.CAGAA.AG.CCAC.GGCTAAC.TACGTGC.CAGC.AGCC.GC.GGTA.ATAC.GT.AG.GTGG.CAA.GCGT.TGT.C.CG.GATT.TATTGG.GCGTAAA.GCGA.GC.GC.AGGC.GG.T.TC.CTT.A.AGT.C.TGATGTG.AAAG..C.C.CC...C.G.GCTC.AACC.GGG.GAGG.GT.CATT.G.G.AAACT.GG.GG.A.ACT.TGAGTG.CAGAAGAGGA.G.AG.TGG.AAT.T.C.C.ATGT.GTAG.C.GG.TG.A.AATG.CGTAGA.TATAT.G.G.AG...........GA.ACACCA.G.TG.GCGA.AG.GC.GA.CT.C.TCT..G..GTCTG.T......AACTG.AC...GCT.G.AGGCTCG.AAAGC.G.TGG.GTAGC.A.AACAGG.AT.TA.GAT.AC.CCTG.GTA...GTC.C.AC.GC.C.GTAAACG.ATGA.GTGCTAAGTGTTGGAGggttt.........ccgccCTTCAGT.GC.TG.C.A.GTTA.AC.GCATTAA.GC.ACTCC.GCC.T..G.GGG.....AG.TACGACC.GCAAGGTTGA.AACT.CAAA.GGAAT.TG.A.C.GG.GGAC.CCGCAC.AA.GCGGTGGA.GCAT.GTGGT.TTAATT.C.GAAGCAACGCGA.AGAA.CCT.TA.CCA.A.GTCTTGA.CATC.CTTTG.A-CCCTCTAGAKA...TAGAGCTttccct......................................................................................................................................................................................................................................................................................................................................................................................................tcggggaCAAAG.T.GA.CA.GGTGG.TGCATG.G.T.T.GTCGT.CAGCTCGTGT.CG.TGAGATGT.TGGG.TTAAGTCCCGCAACG...AGC..GC..AAC.CC.TTA.T.T.A.CT.AGTTGCC.AGCAttg....agtTG.GG.CACT.CTAGTG..AGACTGC.CGGTGACAA.ACCG.G..AG.G...A..A..GGTGG.GGA.TGACGT.CAAA.TCATCATG.C..CCCT.TATGA.CT.TGGGCTACACAC.GT....GCTACA.ATGG.A..TGGT.ACAACGAG..CA.GC.GAACT.CGCGAGG.GTAAGC.GAAT......CTC..TTAAAGCCA.TT.CTCAGTTCGG.ATTGTAGGC.TGCAAC.TCGCCT.AC.ATG.AAGCCG.GAATC.GCTAG.TAATCGC.GGA.T.CA.GC.ACGC.CGCG.GTGAA.T.-CGT.T.C.C.C..G.GGT.CTT.GT.A.C.ACA..CCGC.-CGTC.ACA.C.CAC.GA.GAGTT.TGT.AACAC.C.C..A..AAG.T.C.GGTgaggtaacc.........................................ttttgagccaG....C.C.G.CT-A.A.-G.T.G-.GATA.G.AT.G.A.T.TGG.AC-.-.--.-.--.-.--.-.-.--.--.---..-.-.-.--.--.......---......-......--.--.-.---..--...------.--.--.---..........................................................................
S000413823   ..........................................................-.-.-..----AGA.GTT.T....GAT..C..ATG.G.C.TCA.GGACG.A..AC.GCT..GG....C..G.G..C.G.TG...C.C.TAATACAT.G.C...AA.G.TC..GA.ACGanagcgaccggtgct.........................................tgcactggtcaatctAGT..GGC.GAACGG.G.TGA.GT.A.A.CACGTGGGTAACCTG..C.CCATC.ANAG.GGG.GATA.AC.A..TCCG...G.A.AACGGA.T.GCTAAA.A.CCGC..A.TAGG...TCTTC..GAAC...C.GCAT.G...GTT.T.GAAGA.gGAAA.AGaggcgc...............................aagcttCTGCTGATGGATGGACCCGCGG.TGCA.TTAGCTAGTTGGTG.AGGTA-CG.GCTCAC.CAAGGCC.......GTG.ATGCATAG..C.CGACCTGAGAGG..GTGATC.GG.CCA....C.ATTGGG.AC.TGAGACAC.G....GC.C.....CAAA.CTCC.TACG.GGAGGC......A.GCAGTAG.GGAATC.TTCCGCAATGGAC.GCA.AGTCTNACGGAGCA.ACGCC.GC.GTGAGTGAA.G..A...AG.GTT.TTC.G.G..AT.CGT.AAA.ACT.C.T.G..TT.G.T.T.AGA.GA.AGAacaagtgctagagt..aactgttagcgcctTGACGGTATC.T.A.AC.CAGAA.AG.CCAC.GGCTAAC.TACGTGC.CAGC.AGCC.GC.GGTA.ATAC.GT.AG.GTGG.CAA.GCGT.TGT.C.CG.GATT.TATTGG.GCGTAAA.GCGA.GC.GC.AGGC.GN.T.TC.CTT.A.AGT.C.TGATGTG.AAAG..C.C.CC...C.G.GCTC.AACC.GGG.GAGG.GT.CATT.G.G.AAACT.GG.GG.A.ACT.TGAGTG.CAGAAGAGGA.G.AG.TGG.AAT.T.C.C.ATGT.GTAG.C.GG.TG.A.AATG.CGTAGA.TATAT.G.G.AG...........GA.ACACCA.G.TG.GCGA.AG.GC.GA.CT.C.TCT..G..GTCTG.T......AACTG.AC...GCT.G.AGGCTCG.AAAGC.G.TGG.GTAGC.A.AACAGG.AT.TA.GAT.AC.CCTG.GTA...GTC.C.AC.GC.C.GTAAACG.ATGA.GTGCTAAGTGTTGGAGggttt.........ccgccCTTCAGT.GC.TG.C.A.GTTA.AN.GCATTAA.GC.ACTCC.GCC.T..G.GGG.....AG.TACGACC.GCAAGGTTGA.AACT.CAAA.GGAAT.TG.A.C.GG.GGAC.CCGCAC.AA.GCGGTGGA.GCAT.GTGGT.TTAATT.C.GAAGCAACGCGA.AGAA.CCT.TA.CCA.A.GTCTTGA.CATC.CTTTG.ACCACTCTAGAGA...TAGAGCTttccct......................................................................................................................................................................................................................................................................................................................................................................................................tcggggaCAAAG.T.GA.CA.GGTGG.TGCATG.G.T.T.GTCGT.CAGCTCGTGT.CG.TGAGATGT.TGGG.TTAAGTCCCGCAACG...AGC..GC..AAC.CC.TTA.T.T.A.CT.AGTTGCC.AGCAttc....ggtTG.GG.CACT.CTAGTG..AGACTGC.CGGTGACAA.ACCG.G..AG.G...A..A..GGTGG.GGA.TGACGT.CAAA.TCATCATG.C..CCCT.TATGA.CT.TGGGCTACACAC.GT....GCTACA.ATGG.A..TGGT.ACAACGAG..CA.GC.GAACT.NGCGAGG.GTAAGC.GAAT......CTC..TTAAAGCCA.TT.CTCAGTTCGG.ATTGTAGGC.TGCAAC.TCGCCT.AC.ATG.AAGCCG.GAATC.GCTAG.TAATCGC.GGA.T.CA.GC.ACGC.CGCG.GTGAA.T.ACGT.T.C.C.C..G.GGT.CTT.GT.A.C.ACA..CCGC.CCGT-.---.-.---.--.-----.---.-----.-.-..-..---.-.-.---............................................................-....-.-.-.----.-.--.-.--.----.-.--.-.-.-.---.---.-.--.-.--.-.--.-.-.--.--.---..-.-.-.--.--.......---......-......--.--.-.---..--...------.--.--.---..........................................................................
S000624513   ..........................................................-.-.-..-----TA.GTT.T....GAT..C..ATG.G.C.TCA.GGACG.A..AC.GCT..GG....C..G.G..C.G.TG...C.C.TAATACAT.G.C...AA.G.TC..GA.ACGagagcgaccggtgct.........................................tgcactggtcaatctAGT..GGC.GAACGG.G.TGA.GT.A.A.CACGTGGGTAACCTG..C.CCATC.AGAG.GGG.GATA.AC.A..TCCG...G.A.AACGGA.T.GCTAAA.A.CCGC..A.TAGG...TCTTC..GAGC...C.GCAT.G...GTT.T.GAAGA.gGAAA.AGaggcgc...............................aagcttCTGCTGATGGATGGACCCGCGG.TGCA.TTAGCTAGTTGGTG.AGGTAACG.GCTCAC.CAAGGCC.......GTG.ATGCATAG..C.CGACCTGAGAGG..GTGATC.GG.CCA....C.ATTGGG.AC.TGAGACAC.G....GC.C.....CAAA.CTCC.TACG.GGAGGC......A.GCAGTAG.GGAATC.TTCCGCAATGGAC.GCA.AGTCTGACGGAGCA.ACGCC.GC.GTGAGTGAA.G..A...AG.GTT.TTC.G.G..AT.CGT.AAA.ACT.C.T.G..TT.G.T.T.AGA.GA.AGAacaagtgctagagt..aactgttagcgcctTGACGGTATC.T.A.AC.CAGAA.AG.CCAC.GGCTAAC.TACGTGC.CAGC.AGCC.GC.GGTA.ATAC.GT.AG.GTGG.CAA.GCGT.TGT.C.CG.GATT.TATTGG.GCGTAAA.GCGA.GC.GC.AGGC.GG.T.TC.CTT.A.AGT.C.TGATGTG.AAAG..C.C.CC...C.G.GCTC.AACC.GGG.GAGG.GT.CATT.G.G.AAACT.GG.GG.A.ACT.TGAGTG.CAGAAGAGGA.G.AG.TGG.AAT.T.C.C.ATGT.GTAG.C.GG.TG.A.AATG.CGTAGA.TATAT.G.G.AG...........GA.ACACCA.G.TG.GCGA.AG.GC.GA.CT.C.TCT..G..GTCTG.T......AACTG.AC...GCT.G.AGGCTCG.AAAGC.G.TGG.GTAGC.A.AACAGG.AT.TA.GAT.AC.CCTG.GTA...GTC.C.AC.GC.C.GTAAACG.ATGA.GTGCTAAGTGTTGGAGggttt.........ccgccCTTCAGT.GC.TG.C.A.GTTA.AC.GCATTAA.GC.ACTCC.GCC.T..G.GGG.....AG.TACGACC.GCAAGGTTGA.AACT.CAAA.GGAAT.TG.A.C.GG.GGAC.CCGCAC.AA.GCGGTGGA.GCAT.GTGGT.TTAATT.C.GAAGCAACGCGA.AGAA.CCT.TA.CCA.A.GTCTTGA.CATC.CTTTG.ACCACTCTAGAGA...TAGAGCTttccct......................................................................................................................................................................................................................................................................................................................................................................................................tcggggaCAAAG.T.GA.CA.GGTGG.TGCATG.G.T.T.GTCGT.CAGCTCGTGT.CG.TGAGATGT.TGGG.TTAAGTCCCGCAACG...AGC..GC..AAC.CC.TTA.T.T.A.CT.AGTTGCC.AGCAttc....agtTG.GG.CACT.CTAGTG..AGACTGC.CGGTGACAA.ACCG.G..AG.G...A..A..GGTGG.GGA.TGACGT.CAAA.TCATCATG.C..CCCT.TATGA.CT.TGGGCTACACAC.GT....GCTACA.ATGG.A..TGGT.ACAACGAG..CA.GC.GAACT.CGCGAGG.GTAAGC.GAAT......CTC..TTAAAGCCA.TT.CTCAGTTCGG.ATTGTAGGC.TGCAAC.TCGCCT.AC.ATG.AAGCCG.GAATC.GCTAG.TAATCGC.GGA.T.CA.GC.ACGC.CGCG.GTGAA.T.ACGT.T.C.C.C..G.GGT.CTT.GT.A.C.ACA..CCGC.CCGTC.ACA.C.CAC.GA.GAGTT.TGT.AACAC.C.C..A..AAG.T.C.GGTgaggtaacca........................................tttggagccaG....C.C.G.CCTA.A.GG.T.GG.GATA.G.AT.G.A.T.TGG.GGT.G.AA.G.TC.G.TA.A.C.AA.GG.TAG..C.C.G.TA.--.......---......-......--.--.-.---..--...------.--.--.---..........................................................................
S002408217   ..........................................................-.-.-..-------.---.-....---..-..---.-.-.---.-GACG.A..AC.GCT..GG....C..G.G..C.G.TG...C.C.TAATACAT.G.C...AA.G.TC..GA.ACGagagcgaccggtgct.........................................tgcactggtcaatctAGT..GGC.GAACGG.G.TGA.GT.A.A.CACGTGGGTAACCTG..C.CCATC.AGAG.GGG.GATA.AC.A..TTCG...G.A.AACGGA.T.GCTAAA.A.CCGC..A.TAGG...TCTTC..GAAC...C.GCAT.G...GTT.T.GAAGA.gGAAA.AGaggcgc...............................aagcttCTGCTGATGGATGGACCCGCGG.TGCA.TTAGCTAGTTGGTG.AGGTAACG.GCTCAC.CAAGGCC.......GTG.ATGCATAG..C.CGACCTGAGAGG..GTGATC.GG.CCA....C.ATTGGG.AC.TGAGACAC.G....GC.C.....CAAA.CTCC.TACG.GGAGGC......A.GCAGTAG.GGAATC.TTCCGCAATGGAC.GCA.AGTCTGACGGAGCA.ACGCC.GC.GTGAGTGAA.G..A...AG.GTT.TTC.G.G..AT.CGT.AAA.ACT.C.T.G..TT.G.T.T.AGA.GA.AGAacaagtgctagagt..aactgttagcgcctTGACGGTATC.T.A.AC.CAGAA.AG.CCAC.GGCTAAC.TACGTGC.CAGC.AGCC.GC.GGTA.ATAC.GT.AG.GTGG.CAA.GCGT.TGT.C.CG.GATT.TATTGG.GCGTAAA.GCGA.GC.GC.AGGC.GG.T.TC.CTT.A.AGT.C.TGATGTG.AAAG..C.C.CC...C.G.GCTC.AACC.GGG.GAGG.GT.CATT.G.G.AAACT.GG.GG.A.ACT.TGAGTG.CAGAAGAGGA.G.AG.TGG.AAT.T.C.C.ATGT.GTAG.C.GG.TG.A.AATG.CGTAGA.TATAT.G.G.AG...........GA.ACACCA.G.TG.GCGA.AG.GC.GA.CT.C.TCT..G..GTCTG.T......AACTG.AC...GCT.G.AGGCTCG.AAAGC.G.TGG.GTAGC.A.AACAGG.AT.TA.GAT.AC.CCTG.GTA...GTC.C.AC.GC.C.GTAAACG.ATGA.GTGCTAAGTGTTGGAGggttt.........ccgccCTTCAGT.GC.TG.C.A.GTTA.AC.GCATTAA.GC.ACTCC.GCC.T..G.GGG.....AG.TACGACC.GCAAGGTTGA.AACT.CAAA.GGAAT.TG.A.C.GG.GGAC.CCGCAC.AA.GCGGTGGA.GCAT.GTGGT.TTAATT.C.GAAGCAACGCGA.AGAA.CCT.TA.CCA.A.GTCTTGA.CATC.CTTTG.ACCACTCTAGAGA...TAGAGCTttccct......................................................................................................................................................................................................................................................................................................................................................................................................tcggggaCAAAG.T.GA.CA.GGTGG.TGCATG.G.T.T.GTCGT.CAGCTCGTGT.CG.TGAGATGT.TGGG.TTAAGTCCCGCAACG...AGC..GC..AAC.CC.TTA.T.T.A.CT.AGTTGCC.AGCAttg....agtTG.GG.CACT.CTAGTG..AGACTGC.CGGTGACAA.ACCG.G..AG.G...A..A..GGTGG.GGA.TGACGT.CAAA.TCATCATG.C..CCCT.TATGA.CT.TGGGCTACACAC.GT....GCTACA.ATGG.A..TGGT.ACAACGAG..CA.GC.GAACT.CGCGAGG.GTAAGC.GAAT......CTC..TTAAAGCCA.TT.CTCAGTTCGG.ATTGTAGGC.TGCAAC.TCGCCT.AC.ATG.AAGCCG.GAATC.GCTAG.TAATCGC.GGA.T.CA.GC.ACGC.CGCG.GTGAA.T.ACGT.T.C.C.C..G.GGT.CTT.GT.A.C.ACA..CCGC.CCGTC.ACA.C.CAC.GA.GAGTT.TGT.AACAC.C.C..A..AAG.T.C.GGTgaggtaacct........................................tttggagccaG....C.C.G.CCTA.A.GG.T.GG.GATA.G.AT.G.A.T.TGG.GGT.G.AA.G.TC.G.TA.A.C.AA.GG.TAA..C.C.G.TA.A-.......---......-......--.--.-.---..--...------.--.--.---..........................................................................
S000624512   ..........................................................-.-.-..----CTA.GTT.T....GAT..C..ATG.G.C.TCA.GGACG.A..AC.GCT..GG....C..G.G..C.G.TG...C.C.TAATACAT.G.C...AA.G.TC..GA.ACGagagcgaccggtgct.........................................tgcactggtcaatctAGT..GGC.GAACGG.G.TGA.GT.A.A.CACGTGGGTAACCTG..C.CCATC.AGAG.GGG.GATA.AC.A..TTCG...G.A.AACGGA.T.GCTAAA.A.CCGC..A.TAGG...TCTTC..GAAC...C.GCAT.G...GTT.T.GAAGA.gGAAA.AGaggcgc...............................aagcttCTGCTGATGGATGGACCCGCGG.TGCA.TTAGCTAGTTGGTG.AGGTAACG.GCTCAC.CAAGGCC.......GTG.ATGCATAG..C.CGACCTGAGAGG..GTGATC.GG.CCA....C.ATTGGG.AC.TGAGACAC.G....GC.C.....CAAA.CTCC.TACG.GGAGGC......A.GCAGTAG.GGAATC.TTCCGCAATGGAC.GCA.AGTCTGACGGAGCA.ACGCC.GC.GTGAGTGAA.G..A...AG.GTT.TTC.G.G..AT.CGT.AAA.ACT.C.T.G..TT.G.T.T.AGA.GA.AGAacaagtgctagagt..aactgttagcgcctTGACGGTATC.T.A.AC.CAGAA.AG.CCAC.GGCTAAC.TACGTGC.CAGC.AGCC.GC.GGTA.ATAC.GT.AG.GTGG.CAA.GCGT.TGT.C.CG.GATT.TATTGG.GCGTAAA.GCGA.GC.GC.AGGC.GG.T.TC.CTT.A.AGT.C.TGATGTG.AAAG..C.C.CC...C.G.GCTC.AACC.GGG.GAGG.GT.CATT.G.G.AAACT.GG.GG.A.ACT.TGAGTG.CAGAAGAGGA.G.AG.TGG.AAT.T.C.C.ATGT.GTAG.C.GG.TG.A.AATG.CGTAGA.TATAT.G.G.AG...........GA.ACACCA.G.TG.GCGA.AG.GC.GA.CT.C.TCT..G..GTCTG.T......AACTG.AC...GCT.G.AGGCTCG.AAAGC.G.TGG.GTAGC.A.AACAGG.AT.TA.GAT.AC.CCTG.GTA...GTC.C.AC.GC.C.GTAAACG.ATGA.GTGCTAAGTGTTGGAGggttt.........ccgccCTTCAGT.GC.TG.C.A.GTTA.AC.GCATTAA.GC.ACTCC.GCC.T..G.GGG.....AG.TACGACC.GCAAGGTTGA.AACT.CAAA.GGAAT.TG.A.C.GG.GGAC.CCGCAC.AA.GCGGTGGA.GCAT.GTGGT.TTAATT.C.GAAGCAACGCGA.AGAA.CCT.TA.CCA.A.GTCTTGA.CATC.CTTTG.ACCACTCTAGAGA...TAGAGCTttccct......................................................................................................................................................................................................................................................................................................................................................................................................tcggggaCAAAG.T.GA.CA.GGTGG.TGCATG.G.T.T.GTCGT.CAGCTCGTGT.CG.TGAGATGT.TGGG.TTAAGTCCCGCAACG...AGC..GC..AAC.CC.TTA.T.T.A.CT.AGTTGCC.AGCAttg....agtTG.GG.CACT.CTAGTG..AGACTGC.CGGTGACAA.ACCG.G..AG.G...A..A..GGTGG.GGA.TGACGT.CAAA.TCATCATG.C..CCCT.TATGA.CT.TGGGCTACACAC.GT....GCTACA.ATGG.A..TGGT.ACAACGAG..CA.GC.GAACT.CGCGAGG.GTAAGC.GAAT......CTC..TTAAAGCCA.TT.CTCAGTTCGG.ATTGTAGGC.TGCAAC.TCGCCT.AC.ATG.AAGCCG.GAATC.GCTAG.TAATCGC.GGA.T.CA.GC.ACGC.CGCG.GTGAA.T.ACGT.T.C.C.C..G.GGT.CTT.GT.A.C.ACA..CCGC.CCGTC.ACA.C.CAC.GA.GAGTT.TGT.AACAC.C.C..A..AAG.T.C.GGTgaggtaacct........................................tttggagccaG....C.C.G.CCTA.A.GG.T.GG.GATA.G.AT.G.A.T.TGG.GGT.G.AA.G.TC.G.TA.A.C.AA.GG.TAG..C.C.G.TA.--.......---......-......--.--.-.---..--...------.--.--.---..........................................................................
S002449786   ..........................................................-.-.-..-------.---.-....---..-..---.-.-.---.-----.-..--.---..--....-..-.-..-.-.--...-.-.--------.-.-...-A.G.TC..GA.ACGagagcgaccggtgct.........................................tgcactggtcaatctAGT..GGC.GAACGG.G.TGA.GT.A.A.CACGTGGGTAACCTG..CcCCATC.AGAG.GGG.GATA.AC.A..TTCG...G.A.AACGGA.T.GCTAAA.A.CCGC..A.TAGG...TCNTT..TAAC...C.GCAT.G...GTT.N.GAGGA.gGAAA.AGaggcgc...............................aagcttCTGCTGATGGATGGACCCGCGG.TGCA.TTAGCTAGTTGGTG.AGGTAACG.GCTCAC.CAAGGCC.......GTG.ATGCATAG..C.CGACCTGAGAGG..GTGATC.GG.CCA....C.ATTGGG.AC.TGAGACAC.G....GC.C.....CAAA.CTCC.TACG.GGAGGC......A.GCAGTAG.GGAATC.TTCCGCAATGGAC.GCA.AGTCTGACGGAGCA.ACGCC.GC.GTGAGTGAA.G..A...AG.GTT.TTC.G.G..AT.CGT.AAA.ACT.C.T.G..TT.G.T.T.AGA.GA.AGAacaagtgctagagt..aactgttagcgcctTGACGGTATC.T.A.AC.CAGAA.AG.CCAC.GGCTAAC.TACGTGC.CAGC.AGCC.GC.GGTA.ATAC.GT.AG.GTGG.CAA.GCGT.TGT.C.CG.GATT.TATTGG.GCGTAAA.GCGA.GC.GC.AGGC.GG.T.TC.CTT.A.AGT.C.TGATGTG.AAAG..C.C.CC...C.G.GCTC.AACC.GGG.GAGG.GT.CATT.G.G.AAACT.GG.GG.A.ACT.TGAGTG.CAGAAGAGGA.G.AG.TGG.AAT.T.C.C.ATGT.GTAG.C.GG.TG.A.AATG.CGTAGA.TATAT.G.G.AG...........GA.ACACCA.G.TG.GCGA.AG.GC.GA.CT.C.TCT..G..GTCTG.T......AACTG.AC...GCT.G.AGGCTCG.AAAGC.G.TGG.GTAGC.A.AACAGG.AT.TA.GAT.AC.CCTG.GTA...GTC.C.AC.GC.C.GTAAACG.ATGA.GTGCTAAGTGTTGGAGggttt.........ccgccCTTCAGT.GC.TG.C.A.GTTA.AC.GCATTAA.GC.ACTCC.GCC.T..G.GGG.....AG.TACGACC.GCAAGGTTGA.AACT.CAAA.GGAAT.TG.A.C.GG.GGAC.CCGCAC.AA.GCGGTGGA.GCAT.GTGGT.TTAATT.C.GAAGCAACGCGA.AGAA.CCT.TA.CCA.A.GTCTTGA.CATC.CTTTG.ACCACTCTAGAGA...TAGAGCTttccct......................................................................................................................................................................................................................................................................................................................................................................................................tcggggaCAAAG.T.GA.CA.GGTGG.TGCATG.G.T.T.GTCGT.CAGCTCGTGT.CG.TGAGATGT.TGGG.TTAAGTCCCGCAACG...AGC..GC..AAC.CC.TTA.T.T.A.CT.AGTTGCC.AGCAttg....agtTG.GG.CACT.CTAGTG..AGACTGC.CGGTGACAA.ACCG.G..AG.G...A..A..GGTGG.GGA.TGACGT.CAAA.TCATCATG.C..CCCT.TATGA.CT.TGGGCTACACAC.GT....GCTACA.ATGG.A..TGGT.ACAACGAG..CA.GC.GAACT.CGCGAGG.GTAAGC.GAAT......CTC..TTAAAGCCA.TT.CTCAGTTCGG.ATTGTAGGC.TGCAAC.TCGCCT.AC.ATG.AAGCCG.GAATC.GCTAG.TAATCGC.GGA.T.CA.GC.ACGC.CGCG.GTGAA.T.ACGT.T.C.C.C..G.GGT.CTT.GT.A.C.ACA..CCGC.CCGTC.ACA.C.CAC.GA.GAGTT.TGT.AACAC.C.C..A..AAG.T.C.GGTgaggtaacc..........................................tttgagccaG....C.C.G.CCTA.A.GT.G.A-.----.-.--.-.-.-.---.---.-.--.-.--.-.--.-.-.--.--.---..-.-.-.--.--.......---......-......--.--.-.---..--...------.--.--.---..........................................................................
S000018873   ..........................................................-.-.-..----AGA.GTT.T....GAT..C..ATG.G.C.TCA.GGACG.A..AC.GCT..GG....C..G.G..C.G.TG...C.C.TAATACAT.G.C...AA.G.TC..GA.ACGagagcgaccggtgct.........................................tgcactggtcaatctAGT..GGC.GAACGG.G.TGA.GT.A.A.CACGTGGGTAACCTG..C.CCATC.AGAG.GGG.GATA.AC.A..TTCG...G.A.AACGGA.T.GCTAAA.A.CCGC..A.TAGG...TCTTC..GAAC...C.GCAT.G...GTT.T.GAAGA.gGAAA.AGaggcgc...............................aagcttCTGCTGATGGATGGACCCGCGG.TGCA.TTAGCTAGTTGGTG.AGGTAACG.GCTCAC.CAAGGCC.......GTG.ATGCATAG..C.CGACCTGAGAGG..GTGATC.GG.CCA....C.ATTGGG.AC.TGAGACAC.G....GC.C.....CAAA.CTCC.TACG.GGAGGC......A.GCAGTAG.GGAATC.TTCCGCAATGGAC.GCA.AGTCTGACGGAGCA.ACGCC.GC.GTGAGTGAA.G..A...AG.GTT.TTC.G.G..AT.CGT.AAA.ACT.C.T.G..TT.G.T.T.AGA.GA.AGAacaagtgctagagt..aactgttagcgcctTGACGGTATC.T.A.AC.CAGAA.AG.CCAC.GGCTAAC.TACGTGC.CAGC.AGCC.GC.GGTA.ATAC.GT.AG.GTGG.CAA.GCGT.TGT.C.CG.GATT.TATTGG.GCGTAAA.GCGA.GC.GC.AGGC.GG.T.TC.CTT.A.AGT.C.TGATGTG.AAAG..C.C.CC...C.G.GCTC.AACC.GGG.GAGG.GT.CATT.G.G.AAACT.GG.GG.A.ACT.TGAGTG.CAGAAGAGGA.G.AG.TGG.AAT.T.C.C.ATGT.GTAG.C.GG.TG.A.AATG.CGTAGA.TATAT.G.G.AG...........GA.ACACCA.G.TG.GCGA.AG.GC.GA.CT.C.TCT..G..GTCTG.T......AACTG.AC...GCT.G.AGGCTCG.AAAGC.G.TGG.GTAGC.A.AACAGG.AT.TA.GAT.AC.CCTG.GTA...GTC.C.AC.GC.C.GTAAACG.ATGA.GTGCTAAGTGTTGGAGggttt.........ccgccCTTCAGT.GC.TG.C.A.GTTA.AC.GCATTAA.GC.ACTCC.GCC.T..G.GGG.....AG.TACGACC.GCAAGGTTGA.AACT.CAAA.GGAAT.TG.A.C.GG.GGAC.CCGCAC.AA.GCGGTGGA.GCAT.GTGGT.TTAATT.C.GAAGCAACGCGA.AGAA.CCT.TA.CCA.A.GTCTTGA.CATC.CTTTG.ACCACTCTAGAGA...TAGAGCTttccct......................................................................................................................................................................................................................................................................................................................................................................................................tcggggaCAAAG.T.GA.CA.GGTGG.TGCATG.G.T.T.GTCGT.CAGCTCGTGT.CG.TGAGATGT.TGGG.TTAAGTCCCGCAACG...AGC..GC..AAC.CC.TTA.T.T.A.CT.AGTTGCC.AGCAttg....agtTG.GG.CACT.CTAGTG..AGACTGC.CGGTGACAA.ACCG.G..AG.G...A..A..GGTGG.GGA.TGACGT.CAAA.TCATCATG.C..CCCT.TATGA.CT.TGGGCTACACAC.GT....GCTACA.ATGG.A..TGGT.ACAACGAG..CA.GC.GAACT.CGCGAGG.GTAAGC.GAAT......CTC..TTAAAGCCA.TT.CTCAGTTCGG.ATTGTAGGC.TGCAAC.TCGCCT.AC.ATG.AAGCCG.GAATC.GCTAG.TAATCGC.GGA.T.CA.GC.ACGC.CGCG.GTGAA.T.ACGT.T.C.C.C..G.GGT.CTT.GT.A.C.ACA..CCGC.CCGT-.---.-.---.--.-----.---.-----.-.-..-..---.-.-.---............................................................-....-.-.-.----.-.--.-.--.----.-.--.-.-.-.---.---.-.--.-.--.-.--.-.-.--.--.---..-.-.-.--.--.......---......-......--.--.-.---..--...------.--.--.---..........................................................................
S000414183   ..........................................................-.-.-..-------.---.-....---..-..---.-.-.---.-----.-..AC.GCT..AG....C..G.G..G.A.TG...C.C.TTACACAT.G.C...AA.G.TC..GA.ACGgcagcacggactt.............................................cggtctggtggcgAGT..GGC.GAACGG.G.TGA.GT.A.A.TGTATCGGA-ACGTG..C.CCAGT.AGCG.GGG.GATA.AC.T..ACGC...G.A.AAGCGT.A.GCTAAT.A.CCGC..A.TACG...-----..--CC...C.TACG.G...GG-.-.-----..GAAA.GCaggggatcg.........................caagaccttGCACTATTGGAGCGGCCGATAT.CGGA.TTAGCTAGTTGGTG.GGGTAACG.GCTCAC.CAAGGCG.......ACG.ATCCGTAG..C.TGGTTTGAGAGG..ACGACC.AG.CCA....C.ACTGGG.AC.TGAGACAC.G....GC.C.....CAGA.CTCC.TACG.GGAGGC......A.GCAGTGG.GGAATT.TTGGACAATGGGG.GAA.ACCCTGATCCAGCC.ATCCC.GC.GTGTTCGAT.G..A...AG.GCC.TTC.G.G..GT.TGT.AAA.GCA.C.T.T..TT.N.G.C.AGG.AA.AGAacgtcgcgggtta....atacctcgcgaacTTACGGTACC.TtG.CA.GAATA.AG.CACC.GGCTAAC.TACGTGC.CAGC.AGCC.GC.GGTA.ATAC.GT.AG.GGTG.CAA.GCGT.TAA.T.CG.GAAT.TACTGG.GCGTAAA.GCGT.GC.GC.AGGC.GG.T.TC.GGA.A.AGA.A.AGATGTG.AAAT..C.C.CA...G.A.GCTT.AACT.TTG.GAAC.TG.CATT.T.T.TAACT.AC.CG.G.GCT.AGAGTG.TGTCAGAGGG.A.GG.TGG.AAT.T.C.C.GCGT.GTAG.C.AG.TG.A.AATG.CGTAGA.TATGC.G.G.AG...........GA.ACACCG.A.TG.GCGA.AG.GC.AG.CC.T.CCT..G..GGATA.A......CACTG.AC...GCT.C.ATGCACG.AAAGC.G.TGG.GGAGC.A.AACAGG.AT.TA.GAT.AC.CCTG.GTA...GTC.C.AC.GC.C.CTAAACG.ATGT.CAACTAGCTGTTGGGGcctt...........cgggCCTTGGT.AG.CG.C.A.CGTA.AC.GCGTGAA.GT.TGACC.GCC.T..G.GGG.....AG.TACGGTC.GCAAGATTAA.AACT.CAAA.GGAAT.TG.A.C.GG.GGAC.CCGCAC.AA.GCGGTGGA.TGAT.GTGGA.TTAATT.C.GATGCAACGCGA.AAAA.CCT.TA.CCT.A.CCCTTGA.CATG.TCTGG.AATGCCGAAGAGA...TTTGGCAgtgctcg....................................................................................................................................................................................................................................................................................................................................................................................................caagagaaCCGGA.A.CA.CA.GGTGC.TGCATG.G.C.T.GTCGT.CAGCTCGTGT.CG.TGAGATGT.TGGG.TTAAGTCCCGCAACG...AGC..GC..AAC.CC.TTG.T.C.A.TT.AGTTGCT.AC--ga.....aag--.GG.CACT.CTAATG..AGACTGC.CGGTGACAA.ACCG.G..AG.G...A..A..GGTGG.GGA.TGACGT.CAAG.TCCTCATG.G..CCCT.TATGG.GT.AGGGCTTCACAC.GT....CATACA.ATGG.T..CGGG.ACAGAGGG..TC.GC.CAACC.CGCGAGG.GGGAGC.CAAT......CCC..AGAAACCCG.AT.CGTAGTCCGG.ATCGCAGTC.TGCAAC.TCGACT.GC.GTG.AAGTCG.GAATC.GCTAG.TAATCGC.GGA.T.CA.GC.ATGT.CGCG.GTGAA.T.ACGT.T.C.C.C..G.GGT.CTT.GT.A.C.ACA..CCGC.CCGTC.ACAaC.CAT.GG.GAGTG.GGT.T-TAC.C.A..G..AAG.T.A.GTTagcctaaccg........................................caaggggggcG....A.T.T.ACCA.C.GG.T.AG.GATT.C.AT.G.A.C.TGG.GGT.G.AA.G.TC.G.TA.A.C.AA.GG.T--..-.-.-.--.--.......---......-......--.--.-.---..--...------.--.--.---..........................................................................
S000468895   ..........................................................-.-.-..----AGA.GTT.T....GAT..T..CTG.G.C.TCA.GATTG.A..AC.GCT..AG....C..G.G..G.A.TG...C.C.TTACACAT.G.C...AA.G.TC..GA.ACGgcagcacggactt.............................................cggtctggtggcgAGT..GGC.GAACGG.G.TGA.GT.A.A.TGTATCGGA-ACGTG..C.CCAGT.AGCG.GGG.GATA.AC.T..ACGC...G.A.AAGCGT.A.GCTAAT.A.CCGC..A.TACG...-----..--CC...C.TACG.G...GG-.-.-----..GAAA.GCaagggatcg.........................caagaccttGCACTATTGGAGCGGCCGATAT.CGGA.TTAGCTAGTTGGTG.GGGTAACG.GCTCAC.CAAGGCG.......ACG.ATCCGTAG..C.TGGTTTGAGAGG..ACGACC.AG.CCA....C.ACTGGG.AC.TGAGACAC.G....GC.C.....CAGA.CTCC.TACG.GGAGGC......A.GCAGTGG.GGAATT.TTGGACAATGGGG.GAA.ACCCTGATCCAGCC.ATCCC.GC.GTGTGCGAT.G..A...AG.GCC.TTC.G.G..GT.TGT.AAA.GCA.C.T.T..TT.G.G.C.AGG.AA.AGAaacgtcgcgggtta..atacctcgcgaaacTGACGGTACC.T.G.CA.GAATA.AG.CACC.GGCTAAC.TACGTGC.CAGC.AGCC.GC.GGTA.ATAC.GT.AG.GGTG.CAA.GCGT.TAA.T.CG.GAAT.TACTGG.GCGTAAA.GCGT.GC.GC.AGGC.GG.T.TC.GGA.A.AGA.A.AGATGTG.AAAT..C.C.CA...G.A.GCTT.AACT.TTG.GAAC.TG.CATT.T.T.TAACT.AC.CG.G.GCT.AGAGTG.TGTCAGAGGG.A.GG.TGG.AAT.T.C.C.GCGT.GTAG.C.AG.TG.A.AATG.CGTAGA.TATGC.G.G.AG...........GA.ACACCG.A.TG.GCGA.AG.GC.AG.CC.T.CCT..G..GGATA.A......CACTG.AC...GCT.C.ATGCACG.AAAGC.G.TGG.GGAGC.A.AACAGG.AT.TA.GAT.AC.CCTG.GTA...GTC.C.AC.GC.C.CTAAACG.ATGT.CAACTAGCTGTTGGGGcctt...........cgggCCTTGGT.AG.CG.C.A.GCTA.AC.GCGTGAA.GT.TGACC.GCC.T..G.GGG.....AG.TACGGTC.GCAAGATTAA.AACT.CAAA.GGAAT.TG.A.C.GG.GGAC.CCGCAC.AA.GCGGTGGA.TGAT.GTGGA.TTAATT.C.GATGCAACGCGA.AAAA.CCT.TA.CCT.A.CCCTTGA.CATG.TCTGG.AATGCCGAAGAGA...TTTGGCAgtgctcg....................................................................................................................................................................................................................................................................................................................................................................................................caagagaaCCGGA.A.CA.CA.GGTGC.TGCATG.G.C.T.GTCGT.CAGCTCGTGT.CG.TGAGATGT.TGGG.TTAAGTCCCGCAACG...AGC..GC..AAC.CC.TTG.T.C.A.TT.AGTTGCT.AC--ga.....aag--.GG.CACT.CTAATG..AGACTGC.CGGTGACAA.ACCG.G..AG.G...A..A..GGTGG.GGA.TGACGT.CAAG.TCCTCATG.G..CCCT.TATGG.GT.AGGGCTTCACAC.GT....CATACA.ATGG.T..CGGG.ACAGAGGG..TC.GC.CAACC.CGCGAGG.GGGAGC.CAAT......CCC..AGAAACCCG.AT.CGTAGTCCGG.ATCGCAGTC.TGCAAC.TCGACT.GC.GTG.AAGTCG.GAATC.GCTAG.TAATCGC.GGA.T.CA.GC.ATGT.CGCG.GTGAA.T.ACGT.T.C.C.C..G.GGT.CTT.GT.A.C.ACA..CCGC.CCGTC.ACA.C.CAT.GG.GAGTG.GGT.TTTAC.C.A..G..AAG.T.A.GTTagcctaaccg........................................caaggggggcG....A.T.T.ACCA.C.GG.T.AG.GATT.C.AT.G.A.C.TGG.GGT.G.AA.G.TC.G.TA.A.C.AA.GG.TAG..C.C.G.TA.G-.......---......-......--.--.-.---..--...------.--.--.---..........................................................................
S000484395   ..........................................................-.-.-..-------.--T.T....GAT..C..CTG.G.C.TCA.GATTG.A..AC.GCT..AG....C..G.G..G.A.TG...C.C.TTACACAT.G.C...AA.G.TC..GA.ACGgcagcacggactt.............................................cggtctggtggcgAGT..GGC.GAACGG.G.TGA.GT.A.A.TGTATCGGA-ACGTG..C.CCAGT.AGCG.GGG.GATA.AC.T..ACGC...G.A.AAGCGT.A.GCTAAT.A.CCGC..A.TACG...-----..--CC...C.TACG.G...GG-.-.-----..GAAA.GCaggggtcg..........................caagaccttGCACTATTGGAGCGGCCGATAT.CGGA.TTAGCTAGTTGGTG.GGGTAACG.GCTCAC.CAAGGCG.......ACG.ATCCGTAG..C.TGGTTTGAGAGG..ACGACC.AG.CCA....C.ACTGGG.AC.TGAGACAC.G....GC.C.....CAGA.CTCC.TACG.GGAGGC......A.GCAGTGG.GGAATT.TTGGACAATGGGG.GAA.GCCCTGATCCAGCC.ATCCC.GC.GTGTGCGAT.G..A...AG.GCC.TTC.G.G..GT.TGT.AAA.GCA.C.T.T..TT.G.G.C.AGG.AA.AGAaacgtcgcgggtta..ataccccgcggaacTGACGGTACC.T.G.CA.GAATA.AG.CACC.GGCTAAC.TACGTGC.CAGC.AGCC.GC.GGTA.ATAC.GT.AG.GGTG.CAA.GCGT.TAA.T.CG.GAAT.TACTGG.GCGTAAA.GCGT.GC.GC.AGGC.GG.T.TC.GGA.A.AGA.A.AGGTGTG.AAAT..C.C.CA...G.A.GCTT.AACT.TTG.GAAC.TG.CATT.T.T.TAACT.AC.CG.G.GCT.AGAGTG.TGTCAGAGGG.A.GG.TGG.AAT.T.C.C.GCGC.GTAG.C.AG.TG.A.AATG.CGTAGA.TATGC.G.G.AG...........GA.ACACCG.A.TG.GCGA.AG.GC.AG.CC.T.CCT..G..GGATA.A......CACTG.AC...GCT.C.ACGCACG.AAAGC.G.TGG.GGAGC.A.AACAGG.AT.TA.GAT.AC.CCTG.GTA...GTC.C.AC.GC.C.CTAAACG.ATGT.CAACTAGCTGTTGGGGtctt...........cggaCCTTGGT.AG.CG.C.A.GCTA.AC.GCGTGAA.GT.TGACC.GCC.T..G.GGG.....AG.TACGGTC.GCAAGATTAA.AACT.CAAA.GGAAT.TG.A.C.GG.GGAC.CCGCAC.AA.GCGGTGGA.TGAT.GTGGA.TTAATT.C.GATGCAACGCGA.AAAA.CCT.TA.CCT.A.CCCTTGA.CATG.TCTGG.AATGCCGAAGAGA...TTTGGNAgtgctcg....................................................................................................................................................................................................................................................................................................................................................................................................caagagaaCCGGA.A.CA.CA.GGTGC.TGCATG.G.C.T.GTCGT.CAGCTCGTGT.CG.TGAGATGT.TGGG.TTAAGTCCCGCAACG...AGC..GC..AAC.CC.TTG.T.C.A.TT.AGTTGCT.AC--ga.....aag--.GG.CACT.CTAATG..AGACTGC.CGGTGACAA.ACCG.G..AG.G...A..A..GGTGG.GGA.TGACGT.CAAG.TCCTCATG.G..CCCT.TATGG.GT.AGGGCTTCACAC.GT....CATACA.ATGG.T..CGGG.ACAGAGGG..TC.GC.CAACC.CGCGAGG.GGGAGC.CAAT......CCC..AGAAACCCG.AT.CGTAGTCCGG.ATCGCAGTC.TGCAAC.TCGACT.GC.GTG.AAGTCG.GAATC.GCTAG.TAATCGC.GGA.T.CA.GC.ATGT.CGCG.GTGAA.T.ACGT.T.C.C.C..G.GGT.CTT.GT.A.C.ACA..CCGC.CCGTC.ACA.C.CAT.GG.GAGTG.GGT.TTTAC.C.A..G..AAG.T.A.GTTagcctaaccg........................................caaggagggcG....A.T.T.ACCA.C.GG.T.AG.GATT.C.AT.G.A.C.TGG.GGT.G.AA.G.TC.N.TA.A.C.AA.GG.TAG..C.C.G.TA.--.......---......-......--.--.-.---..--...------.--.--.---..........................................................................
S000824402   ..........................................................-.-.-..-TTGAGA.GTTtT....GAT..C..CTG.G.C.TCA.GATTG.A..AC.GCT..AG....C..G.G..G.A.TG...C.C.TTACACAT.G.C...AA.G.TC..GA.ACGgcagcacggactt.............................................cggtctggtggcgAGT..GGC.GAACGG.G.TGA.GT.A.A.TGTATCGGA-ACGTG..C.CCAGT.AGCG.GGG.GATA.AC.T..ACGC...G.A.AAGCGT.A.GCTAAT.A.CCGC..A.TACG...-----..--CC...C.TACG.G...GG-.-.-----..GAAA.GCaggggatcg.........................caagaccttGCACTATTGGAGCGGCCGATAT.CGGA.TTAGCTAGTTGGTG.GGGTAACG.GCTCAC.CAAGGCG.......ACG.ATCCGTAG..C.TGGTTTGAGAGG..ACGACC.AG.CCA....C.ACTGGG.AC.TGAGACAC.G....GC.C.....CAGA.CTCC.TACG.GGAGGC......A.GCAGTGG.GGAATT.TTGGACAATGGGG.GAA.ACCCTGATCCAGCC.ATCCC.GC.GTGTGCGAT.G..A...AG.GCC.TTC.G.G..GT.TGT.AAA.GCA.C.T.T..TT.G.G.C.AGG.AA.AGAaacgtcatgggcta..ataccccgtgaaacTGACGGTACC.T.G.CA.GAATA.AG.CACC.GGCTAAC.TACGTGC.CAGC.AGCC.GC.GGTA.ATAC.GT.AG.GGTG.CAA.GCGT.TAA.T.CG.GAAT.TACTGG.GCGTAAA.GCGT.GC.GC.AGGC.GG.T.TC.GGA.A.AGA.A.AGATGTG.AAAT..C.C.CA...G.A.GCTT.AACT.TTG.GAAC.TG.CATT.T.T.TAACT.AC.CG.A.GCT.AGAGTG.TGTCAGAGGG.A.GG.TGG.AAT.T.C.C.GCGT.GTAG.C.AG.TG.A.AATG.CGTAGA.TATGC.G.G.AG...........GA.ACACCG.A.TG.GCGA.AG.GC.AG.CC.T.CCT..G..GGATA.A......CACTG.AC...GCT.C.ATGCACG.AAAGC.G.TGG.GGAGC.A.AACAGG.AT.TA.GAT.AC.CCTG.GTA...GTC.C.AC.GC.C.CTAAACG.ATGT.CAACTAGCTGTTGGGGcctt...........cgggCCTTGGT.AG.CG.C.A.GCTA.AC.GCGTGAA.GT.TGACC.GCC.T..G.GGG.....AG.TACGGTC.GCAAGATTAA.AACT.CAAA.GGAAT.TG.A.C.GG.GGAC.CCGCAC.AA.GCGGTGGA.TGAT.GTGGA.TTAATT.C.GATGCAACGCGA.AAAA.CCT.TA.CCT.A.CCCTTGA.CATG.TCTGG.AATTCCGAAGAGA...TTTGGAAgtgctcg....................................................................................................................................................................................................................................................................................................................................................................................................caagagaaCCGGA.A.CA.CA.GGTGC.TGCATG.G.C.T.GTCGT.CAGCTCGTGT.CG.TGAGATGT.TGGG.TTAAGTCCCGCAACG...AGC..GC..AAC.CC.TTG.T.C.A.TT.AGTTGCT.AC--ga.....aag--.GG.CACT.CTAATG..AGACTGC.CGGTGACAA.ACCG.G..AG.G...A..A..GGTGG.GGA.TGACGT.CAAG.TCCTCATG.G..CCCT.TATGG.GT.AGGGCTTCACAC.GT....CATACA.ATGG.T..CGGG.ACAGAGGG..TC.GC.CAACC.CGCGAGG.GGGAGC.CAAT......CCC..AGAAACCCG.AT.CGTAGTCCGG.ATCGCAGTC.TGCAAC.TCGACT.GC.GTG.AAGTCG.GAATC.GCTAG.TAATCGC.GGA.T.CA.GC.ATGT.CGCG.GTGAA.T.ACGT.T.C.CcC..G.GGT.CTT.GT.A.C.ACA..CCGC.CCGTC.ACA.C.CAT.GG.GAGTG.GGT.TTTAC.C.A..G..AAG.T.A.-GTtagcc..................................................taaccG....C.A.-.----.-.--.-.--.----.-.--.-.-.-.---.---.-.--.-.--.-.--.-.-.--.--.---..-.-.-.--.--.......---......-......--.--.-.---..--...------.--.--.---..........................................................................
S000843235   ..........................................................-.-.-..-------.---.-....---..-..--G.G.C.TCA.GATTG.A..AC.GCT..AG....C..G.G..G.A.TG...C.C.TTACACAT.G.C...AA.G.TC..GA.ACGgcagcacggactt.............................................cggtctggtggcgAGT..GGC.GAACGG.G.TGA.GT.A.A.TGTATCGGA-ACGTG..C.CCAGT.AGCG.GGG.GATA.AC.T..ACGC...G.A.AAGCGT.A.GCTAAT.A.CCGC..A.TACG...-----..--CC...C.TACG.G...GG-.-.-----..GAAA.GCaggggatcg.........................caagaccttGCACTATTGGAGCGGCCGATAT.CGGA.TTAGCTAGTTGGTG.GGGTAACG.GCTCAC.CAAGGCG.......ACG.ATCCGTAG..C.TGGTTTGAGAGG..ACGACC.AG.CCA....C.ACTGGG.AC.TGAGACAC.G....GC.C.....CAGA.CTCC.TACG.GGAGGC......A.GCAGTGG.GGAATT.TTGGACAATGGGG.GAA.ACCCTGATCCAGCC.ATCCC.GC.GTGTGCGAT.G..A...AG.GCC.TTC.G.G..GT.TGT.AAA.GCA.C.T.T..TT.G.G.C.AGG.AA.AGAaacgtcgcgggtta..ataccccgcggaacTGACGGTACC.T.G.CA.GAATA.AG.CACC.GGCTAAC.TACGTGC.CAGC.AGCC.GC.GGTA.ATAC.GT.AG.GGTG.CAA.GCGT.TAA.T.CG.GAAT.TACTGG.GCGTAAA.GCGT.GC.GC.AGGC.GG.T.TC.GGA.A.AGA.A.AGATGTG.AAAT..C.C.CA...G.A.GCTT.AACT.TTG.GAAC.TG.CATT.T.T.TAACT.AC.CG.G.GCT.AGAGTG.TGTCAGAGGG.A.GG.TGG.AAT.T.C.C.GCGT.GTAG.C.AG.TG.A.AATG.CGTAGA.TATGC.G.G.AG...........GA.ACACCG.A.TG.GCGA.AG.GC.AG.CC.T.CCT..G..GGATA.A......CACTG.AC...GCT.C.ATGCACG.AAAGC.G.TGG.GGAGC.A.AACAGG.AT.TA.GAT.AC.CCTG.GTA...GTC.C.AC.GC.C.CTAAACG.ATGT.CAACTAGCTGTTGGGGtctt...........cggaCCTTGGT.AG.CG.C.A.GCTA.AC.GCGTGAA.GT.TGACC.GCC.T..G.GGG.....AG.TACGGTC.GCAAGATTAA.AACT.CAAA.GGAAT.TG.A.C.GG.GGAC.CCGCAC.AA.GCGGTGGA.TGAT.GTGGA.TTAATT.C.GATGCAACGCGA.AAAA.CCT.TA.CCT.A.CCCTTGA.CATG.TCTGG.AATGCCGAAGAGA...TTTGGCAgtgctcg....................................................................................................................................................................................................................................................................................................................................................................................................caagagaaCTGGA.A.CA.CA.GGTGC.TGCATG.G.C.T.GTCGT.CAGCTCGTGT.CG.TGAGATGT.TGGG.TTAAGTCCCGCAACG...AGC..GC..AAC.CC.TTG.T.C.A.TT.AGTTGCT.AC--ga.....aag--.GG.CACT.CTAATG..AGACTGC.CGGTGACAA.ACCG.G..AG.G...A..A..GGTGG.GGA.TGACGT.CAAG.TCCTCATG.G..CCCT.TATGG.GT.AGGGCTTCACAC.GT....CATACA.ATGG.T..CGGG.ACAGAGGG..TC.GC.CAACC.CGCGAGG.GGGAGC.CAAT......CCC..AGATACCCG.AT.CGTAGTCCGG.ATCGCAGTC.TGCAAC.TCGACT.GC.GTG.AAGTCG.GAATC.GCTAG.TAATCGC.GGA.T.CA.GC.ATGT.CGCG.GTGAA.T.ACGT.T.C.CcC..G.GGT.CTT.GT.A.C.ACA..CCGC.CCGTC.ACA.C.CAT.GG.GAGTG.GGT.TTTAC.C.A..G..AAG.T.A.GTTagcctaac...........................................cgcaaggggG....G.C.G.ATT-.-.--.-.--.----.-.--.-.-.-.---.---.-.--.-.--.-.--.-.-.--.--.---..-.-.-.--.--.......---......-......--.--.-.---..--...------.--.--.---..........................................................................
S000860374   ..........................................................-.-.-..-------.-TT.T....GAT..C..ATG.-.C.TCA.GATTG.A..AC.GCT..AG....CagG.G..G.A.TG...C.C.TTACACAT.G.C...AA.G.TC..GA.ACGgcagcacggactt.............................................cggtctggtggcgAGT..GGC.GAACGG.G.TGA.GT.A.A.TGTATCGGA-ACGTG..C.CTAGT.AGCG.GGG.GATA.AC.T..ACGC...G.A.AAGCGT.A.GCTAAT.A.CCGC..A.TACG...-----..---C...C.CTAC.G...G--.-.-----..GAAA.GCaggggatcg.........................ccagaccttGCACTATTAGAGCGGCCGATATaCGGA.TTAGCTAGTTGGTG.GGGTAACG.GCTCAC.CAAGGCG.......ACG.ATCCGTAG..C.TGGTTTGAGAGG..ACGACC.AG.CCA....C.ACTGGG.AC.TGAGACAC.G....GC.C.....CAGA.CTCC.TACG.GGAGGC......A.GCAGTGG.GGAATTtTTGGACAATGGGG.GAA.ACCCTGATCCAGCC.ATCCC.GC.GTGTGCGAT.G..A...AG.GCC.TTC.G.G..GT.TGT.AAA.GCA.C.T.T..TT.G.G.C.AGG.AA.AGAaacgtcatgggtta..ataccccgtgaaacTGACGGTACC.T.G.CA.GAATA.AG.CACC.GGCTAAC.TACGTGC.CAGC.AGCC.GC.GGTA.ATAC.GT.AG.GGTG.CAA.GCGT.TAA.T.CG.GAAT.TACTGG.GCGTAAA.GCGT.GC.GC.AGGC.GG.T.TC.GGA.A.AGA.A.AGATGTG.AAAT..C.C.CA...G.A.GCTT.AACT.TTG.GAAC.TG.CATT.T.T.TAACT.AC.CG.G.GCT.AGAGTG.TGTCAGAGGG.A.GG.TGG.AAT.T.C.C.GCGT.GTAG.C.AG.TG.A.A-TG.CGTAGA.TATGC.GgG.AG...........GA.ACACCG.A.TG.GCAA.AG.GC.AG.CC.T.CCT..G..GGATA.A......CACTG.AC...GCT.C.ATGCACG.AAAGC.G.TGG.GGAGC.A.AACAGG.AT.TA.TAT.AC.CCTG.GTA...GTC.C.AC.GC.C.CTAAACG.ATGT.CAACTAGCTGTTGGGGaatt...........cgggCCTTAGT.AG.CG.C.A.GCTA.AC.GCGTGAA.GT.TGACC.GCC.T..G.GGG.....AG.TACGGTC.GCAAGATTAA.AACT.CAAA.GGAAT.TG.A.C.GG.GGAC.CCGCAC.AA.GCGGTGGA.TGATcGTGGA.TTAATT.C.GATGCAACGCGA.AAAA.CCT.TA.CCT.A.CCCTTGA.CATG.TCTGG.AATTCCGAAGAGA...TTTGGAAtgctcgc.....................................................................................................................................................................................................................................................................................................................................................................................................aagagaaCCGGA.A.CA.CA.GGTGC.TGCATG.G.C.T.GTCGT.CAGCT-GTGT.CG.TGCGATGT.TGGG.TTAAGTCCCGCAACG...AGC..GA..AAC.CC.TTG.T.C.A.TT.AGTTGCT.AC--ga.....aag--.GG.CACT.C-AATC..AGACTGC.CGGTGACAA.ACCG.G..AG.G...A..A..GGTG-.GGA.TGACGT.CAAG.TCCTCATG.G..CCCT.TATGG.GT.AGGGCTTCACACaGT....CATACA.ATGG.T..CGGG.ACAGAGGG..TCaCC.CAACC.CAC-AGA.GGGAGC.CAAT......CCC..AGAAACCCG.ATaCGTAGTCCGGaATCGCAGTC.TGCAAC.TCGACT.GC.GTG.AAGTCG.GAATC.GCTAG.TAATCGC.GGA.T.CA.GC.ATGT.CGCG.GTGAA.T.ACGT.T.C.C.C..G.GGT.CTT.GT.A.C.ACAggCCGC.CCGTC.ACA.C.CAT.GG.GAGTG.GGT.TTTAC.C.A..G..AAG.T.AcGTTagcctaagcc........................................gtaagggggcG....A.T.T.ACCA.C.GG.T.AG.GATT.C.AT.G.A.C.TGA.GGT.A.AA.T.TC.G.A-.-.-.--.--.---..-.-.-.--.--.......---......-......--.--.-.---..--...------.--.--.---..........................................................................
S000966875   ..........................................................-.-.-..-------.---.-....---..-..---.-.-.---.-----.-..--.---..--....-..-.-..-.-.--...-.-.-------T.G.C...AA.G.TC..GA.ACGgcagcacggactt.............................................cggtctggtggcgAGT..GGC.GAACGG.G.TGA.GT.A.A.TGTATCGGA-ACGTG..C.CCAGT.AGCG.GGG.GATA.AC.T..ACGC...G.A.AAGCGT.A.GCTAAT.A.CCGC..A.TACG...-----..--CC...C.TACG.G...GG-.-.-----..GAAA.GCaggggatcg.........................taagaccttGCACTATTGGAGCGGCCGATAT.CGGA.TTAGCTAGTTGGTG.GGGTAACG.GCTCAC.CAAGGCG.......ACG.ATCCGTAG..C.TGGTTTGAGAGG..ACGACC.AG.CCA....C.ACTGGG.AC.TGAGACAC.G....GC.C.....CAGA.CTCC.TACG.GGAGGC......A.GCAGTGG.GGAATT.TTGGACAATGGGG.GAA.ACCCTGATCCAGCC.ATCCC.GC.GTGTGCGAT.G..A...AG.GCC.TTC.G.G..GT.TGT.AAA.GCA.C.T.T..TT.G.G.C.AGG.AA.AGAaacgtcatgggtta..ataccccgtgaaacTGACGGTACC.T.G.CA.GAATA.AG.CACC.GGCTAAC.TACGTGC.CAGC.AGCC.GC.GGTA.ATAC.GT.AG.GGTG.CAA.GCGT.TAA.T.CG.GAAT.TACTGG.GCGTAAA.GCGT.GC.GC.AGGC.GG.T.TC.GGA.A.AGA.A.AGATGTG.AAAT..C.C.CA...G.A.GCTT.AACT.TTG.GAAC.TG.CATT.T.T.TAACT.AC.CG.G.GCT.AGAGTG.TGTCAGAGGG.A.GG.TGG.AAT.T.C.C.GCGT.GTAG.C.AG.TG.A.AATG.CGTAGA.TATGC.G.G.AG...........GA.ACACCG.A.TG.GCGA.AG.GC.AG.CC.T.CCT..G..GGATA.A......CACTG.AC...GCT.C.ATGCACG.AAAGC.G.TGG.GGAGC.A.AACAGG.AT.TA.GAT.AC.CCTG.GTA...GTC.C.AC.GC.C.CTAAACG.ATGT.CAACTAGCTGTTGGGGcctt...........cgggCCTTGGT.AG.CG.C.A.GCTA.AC.GCGTGAA.GT.TGACC.GCC.T..G.GGG.....AG.TACGGTC.GCAAGATTAA.AACT.CAAA.GGAAT.TG.A.C.GG.GGAC.CCGCAC.AA.GCGGTGGA.TGAT.GTGGA.TTAATT.C.GATGCAACGCGA.AAAA.CCT.TA.CCT.A.CCCTTGA.CATG.TCTGG.AATGCCGAAGAGA...TTTGGCAgtgctcg....................................................................................................................................................................................................................................................................................................................................................................................................caagagaaCCGGA.A.CA.CA.GGTGC.TGCATG.G.C.T.GTCGT.CAGCTCGTGT.CG.TGAGATGT.TGGG.TTAAGTCCCGCAACG...AGC..GC..AAC.CC.TTG.T.C.A.TT.AGTTGCT.AC--ga.....aag--.GG.CACT.CTAATG..AGACTGC.CGGTGACAA.ACCG.G..AG.G...A..A..GGTGG.GGA.TGACGT.CAAG.TCCTCATG.G..CCCT.TATGG.GT.AGGGCTTCACAC.GT....CATACA.ATGG.T..CGGG.ACAGAGGG..TC.GC.CAACC.CGCGAGG.GGGAGC.CAAT......CCC..AGAAACCCG.AT.CGTAGTCCGG.ATCGCAGTC.TGCAAC.TCGACT.GC.GTG.AAGTCG.GAATC.GCTAG.TAATCGC.GGA.T.CA.GC.ATGT.CGCG.GTGAA.T.ACGT.T.C.C.C..G.GGT.CTT.GT.A.C.ACA..CCGC.CCGTC.ACA.C.CAT.GG.GAGTG.GGT.TTTAC.C.A..G..AAG.T.A.GTTagcctaaccg........................................caaggggggcG....A.T.T.ACC-.-.--.-.--.----.-.--.-.-.-.---.---.-.--.-.--.-.--.-.-.--.--.---..-.-.-.--.--.......---......-......--.--.-.---..--...------.--.--.---..........................................................................
S002353695   ..........................................................-.-.-..-------.---.-....---..C..CTG.G.C.TCA.GATTG.A..AC.GCT..AG....C..G.G..G.A.TG...C.C.TTACACAT.G.C...AA.G.TC..GA.ACGgcagcacggactt.............................................cggtctggtggcgAGT..GGC.GAACGG.G.TGA.GT.A.A.TGTATCGGA-ACGTG..C.CCAGT.AGCG.GGG.GATA.AC.T..ACGC...G.A.AAGCGT.A.GCTAAT.A.CCGC..A.TACG...-----..--CC...C.TACG.G...GG-.-.-----..GAAA.GCaggggatcg.........................caagaccttGCACTATTGGAGCGGCCGATAT.CGGA.TTAGCTAGTTGGTG.GGGTAACG.GCTCAC.CAAGGCG.......ACG.ATCCGTAG..C.TGGTTTGAGAGG..ACGACC.AG.CCA....C.ACTGGG.AC.TGAGACAC.G....GC.C.....CAGA.CTCC.TACG.GGAGGC......A.GCAGTGG.GGAATT.TTGGACAATGGGG.GAA.ACCCTGATCCAGCC.ATCCC.GC.GTGTGCGAT.G..A...AG.GCC.TTC.G.G..GT.TGT.AAA.GCA.C.T.T..TT.G.G.C.AGG.AA.AGAaacgtcgtgggtta..ataccccgcgaaacTGACGGTACC.T.G.CA.GAATA.AG.CACC.GGCTAAC.TACGTGC.CAGC.AGCC.GC.GGTA.ATAC.GT.AG.GGTG.CAA.GCGT.TAA.T.CG.GAAT.TACTGG.GCGTAAA.GCGT.GC.GC.AGGC.GG.T.TC.GGA.A.AGA.A.AGATGTG.AAAT..C.C.CA...G.A.GCTT.AACT.TTG.GAAC.TG.CATT.T.T.TAACT.AC.CG.G.GCT.AGAGTG.TGTCAGAGGG.A.GG.TGG.AAT.T.C.C.GCGT.GTAG.C.AG.TG.A.AATG.CGTAGA.TATGC.G.G.AG...........GA.ACACCG.A.TG.GCGA.AG.GC.AG.CC.T.CCT..G..GGATA.A......CACTG.AC...GCT.C.ATGCACG.AAAGC.G.TGG.GGAGC.A.AACAGG.AT.TA.GAT.AC.CCTG.GTA...GTC.C.AC.GC.C.CTAAACG.ATGT.CAACTAGCTGTTGGGGcctt...........cgggCCTTGGT.AG.CG.C.A.GCTA.AC.GCGTGAA.GT.TGACC.GCC.T..G.GGG.....AG.TACGGTC.GCAAGATTAA.AACT.CAAA.GGAAT.TG.A.C.GG.GGAC.CCGCAC.AA.GCGGTGGA.TGAT.GTGGA.TTAATT.C.GATGCAACGCGA.AAAA.CCT.TA.CCT.A.CCCTTGA.CATG.TCTGG.AATGCCGAAGAGA...TTTGGCAgtgctcg....................................................................................................................................................................................................................................................................................................................................................................................................caagagaaCCGGA.A.CA.CA.GGTGC.TGCATG.G.C.T.GTCGT.CAGCTCGTGT.CG.TGAGATGT.TGGG.TTAAGTCCCGCAACG...AGC..GC..AAC.CC.TTG.T.C.A.TT.AGTTGCT.AC--ga.....aag--.GG.CACT.CTAATG..AGACTGC.CGGTGACAA.ACCG.G..AG.G...A..A..GGTGG.GGA.TGACGT.CAAG.TCCTCATG.G..CCCT.TATGG.GT.AGGGCTTCACAC.GT....CATACA.ATGG.T..CGGG.ACAGAGGG..TC.GC.CAACC.CGCGAGG.GGGAGC.CAAT......CCC..AGAAACCCG.AT.CGTAGTCCGG.ATCGCAGTC.TGCAAC.TCGACT.GC.GTG.AAGTCG.GAATC.GCTAG.TAATCGC.GGA.T.CA.GC.ATGT.CGCG.GTGAA.T.ACGT.T.C.C.C..G.GGT.CTT.GT.A.C.ACA..CCGC.CCGTC.ACA.C.CAT.GG.GAGTG.GGT.TTTAC.C.A..G..AAG.T.A.GTTagcctaaccg........................................caaggggggcG....A.T.T.ACCA.C.GG.T.AG.GATT.C.AT.G.A.C.TGG.GGT.G.AA.G.TC.G.TA.A.C.AA.GG.TAG..C.C.G.TA.TC.......GGA......A......GG.TG.C.GGC..T-...------.--.--.---..........................................................................
S002411577   ..........................................................-.-.-..-------.---.-....---..-..---.-.-.---.-----.-..--.---..--....-..-.-..-.-.--...-.-.-------T.G.C...A-.G.TC..G-.ACGgcagcacggactt.............................................cggtctggtggcgAGT..GGC.GAACGG.G.TGA.GT.A.A.TGTATCGGA-ACGTG..C.CCAGT.AGCG.GGG.GATA.AC.T..ACGC...G.A.AAGCGT.A.GCTAAT.A.CCGC..A.TACG...-----..--CC...C.TACG.G...GG-.-.-----..GAAA.GCaggggatcg.........................taagaccttGCACTATTGGAGCGGCCGATAT.CGGA.TTAGCTAGTTGGTG.GGGTAACG.GCTCAC.CAAGGCG.......ACG.ATCCGTAG..C.TGGTTTGAGAGG..ACGACC.AG.CCA....C.ACTGGG.AC.TGAGACAC.G....GC.C.....CAGA.CTCC.TACG.GGAGGC......A.GCAGTGG.GGAATT.TTGGACAATGGGG.GAA.ACCCTGATCCAGCC.ATCCC.GC.GTGTGCGAT.G..A...AG.GCC.TTC.G.G..GT.TGT.AAA.GCA.C.T.T..TT.G.G.C.AGG.AA.AGAaacgtcatgggtta..ataccccgtgaaacTGACGGTACC.T.G.CA.GAATA.AG.CACC.GGCTAAC.TACGTGC.CAGC.AGCC.GC.GGTA.ATAC.GT.AG.GGTG.CAA.GCGT.TAA.T.CG.GAAT.TACTGG.GCGTAAA.GCGT.GC.GC.AGGC.GG.T.TC.GGA.A.AGA.A.AGATGTG.AAAT..C.C.CA...G.A.GCTT.AACT.TTG.GAAC.TG.CATT.T.T.TAACT.AC.CG.G.GCT.AGAGTG.TGTCAGAGGG.A.GG.TGG.AAT.T.C.C.GCGT.GTAG.C.AG.TG.A.AATG.CGTAGA.TATGC.G.G.AG...........GA.ACACCG.A.TG.GCGA.AG.GC.AG.CC.T.CCT..G..GGATA.A......CACTG.AC...GCT.C.ATGCACG.AAAGC.G.TGG.GGAGC.A.AACAGG.AT.TA.GAT.AC.CCTG.GTA...GTC.C.AC.GC.C.CTAAACG.ATGT.CAACTAGCTGTTGGGGcctt...........cgggCCTTGGT.AG.CG.C.A.GCTA.AC.GCGTGAA.GT.TGACC.GCC.T..G.GGG.....AG.TACGCTC.GCAAGATTAA.AACT.CAAA.GGAAT.TG.A.C.GG.GGAC.CCGCAC.AA.GCGGTGGA.TGAT.GTGGA.TTAATT.C.GATGCAACGCGA.AAAA.CCT.TA.CCT.A.CCCTTGA.CATG.TCTGG.AATGCCGAAGAGA...TTTGGCAgtgctcg....................................................................................................................................................................................................................................................................................................................................................................................................caagagaaCCGGA.A.CA.CA.GGTGC.TGCATG.G.C.T.GTCGT.CAGCTCGTGT.CG.TGAGATGT.TGGG.TTAAGTCCCGCAACG...AGC..GC..AAC.CC.TTG.T.C.A.TT.AGTTGCT.AC--ga.....aag--.GG.CACT.CTAATG..AGACTGC.CGGTGACAA.ACCG.G..AG.G...A..A..GGTGG.GGA.TGACGT.CAAG.TCCTCATG.G..CCCT.TATGG.GT.AGGGCTTCACAC.GT....CATACA.ATGG.T..CGGG.ACAGAGGG..TC.GC.CAACC.CGCGAGG.GGGAGC.CAAT......CCC..AGAAACCCG.AT.CGTAGTCCGG.ATCGCAGTC.TGCAAC.TCGACT.GC.GTG.AAGTCG.GAATC.GCTAG.TAATCGC.GGA.T.CA.G-.----.----.-----.-.----.-.-.-.-..-.---.---.--.-.-.---..----.-----.---.-.---.--.-----.---.-----.-.-..-..---.-.-.---............................................................-....-.-.-.----.-.--.-.--.----.-.--.-.-.-.---.---.-.--.-.--.-.--.-.-.--.--.---..-.-.-.--.--.......---......-......--.--.-.---..--...------.--.--.---..........................................................................
S002988648   ..........................................................-.-.-..-------.---.-....---..-..---.-.-.---.-----.-..--.---..--....-..-.-..-.-.--...-.-.-----CAT.G.C...A-.G.TC..GA.ACGgcagcacggactt.............................................cggtctggtggcgAGT..GGC.GAACGG.G.TGA.GT.A.A.TGTATCGGA-ACGTG..C.CCAGT.AGCG.GGG.GATA.AC.T..ACGC...G.A.AAGCGT.A.GCTAAT.A.CCGC..A.TACG...-----..--CC...C.TACG.G...GG-.-.-----..GAAA.GCaggggatcg.........................caagaccttGCACTATTGGAGCGGCCGATAT.CGGA.TTAGCTAGTTGGTG.GGGTAACG.GCTCAC.CAAGGCG.......ACG.ATCCGTAG..C.TGGTTTGAGAGG..ACGACC.AG.CCA....C.ACTGGG.AC.TGAGACAC.G....GC.C.....CAGA.CTCC.TACG.GGAGGC......A.GCAGTGG.GGAATT.TTGGACAATGGGG.GAA.ACCCTGATCCAGCC.ATCCC.GC.GTGTGCGAT.G..A...AG.GCC.TTC.G.G..GT.TGT.AAA.GCA.C.T.T..TT.G.G.C.AGG.AA.AGAaacgtcatgggcta..ataccccgtgaaacTGACGGTACC.T.G.CA.GAATA.AG.CACC.GGCTAAC.TACGTGC.CAGC.AGCC.GC.GGTA.ATAC.GT.AG.GGTG.CAA.GCGT.TAA.T.CG.GAAT.TACTGG.GCGTAAA.GCGT.GC.GC.AGGC.GG.T.TC.GGA.A.AGA.A.AGATGTG.AAAT..C.C.CA...G.A.GCTT.AACT.TTG.GAAC.TG.CATT.T.T.TAACT.AC.CG.A.GCT.AGAGTG.TGTCAGAGGG.A.GG.TGG.AAT.T.C.C.GCGT.GTAG.C.AG.TG.A.AATG.CGTAGA.TATGC.G.G.AG...........GA.ACACCG.A.TG.GCGA.AG.GC.AG.CC.T.CCT..G..GGATA.A......CACTG.AC...GCT.C.ATGCACG.AAAGC.G.TGG.GGAGC.A.AACAGG.AT.TA.GAT.AC.CCTG.GTA...GTC.C.AC.GC.C.CTAAACG.ATGT.CAACTAACTGTTGGGGcctt...........cgggCCTTGGT.AG.CG.C.A.GCTA.AC.GCGTGAA.GT.TGACC.GCC.T..G.GGG.....AG.TACGGTC.GCAAGATTAA.AACT.CAAA.GGAAT.TG.A.C.GG.GGAC.CCGCAC.AA.GCGGTGGA.TGAT.GTGGA.TTAATT.C.GATGCAACGCGA.AAAA.CCT.TA.CCT.A.CCCTTGA.CATG.TCTGG.AATTCCGAAGAGA...TTTGGAAgtgctcg....................................................................................................................................................................................................................................................................................................................................................................................................caagagaaCCGGA.A.CA.CA.GGTGC.TGCATG.G.C.T.GTCGT.CAGCTCGTGT.CG.TGAGATGT.TGGG.TTAAGTCCCGCAACG...AGC..GC..AAC.CC.TTG.T.C.A.TT.AGTTGCT.AC--ga.....aag--.GG.CACT.CTAATG..AGACTGC.CGGTGACAA.ACCG.G..AG.G...A..A..GGTGG.GGA.TGACGT.CAAG.TCCTCATG.G..CCCT.TATGG.GT.AGGGCTTCACAC.GT....CATACA.ATGG.T..CGGG.ACAGAGGG..TC.GC.CAACC.CGCGAGG.GGGAGC.CAAT......CCC..AGAAACCCG.AT.CGTAGTCCGG.ATCGCAGTC.TGCAAC.TCGACT.GC.GTG.AAGTCG.GAATC.GCTAG.TAATCGC.GGA.T.CA.GC.ATGT.CGCG.GTGAA.T.ACGT.T.C.C.C..G.GGT.CTT.GT.A.C.ACA..CCGC.CCGTC.ACA.C.CAT.GG.GAGTG.GGT.TTTAC.C.A..G..AAG.T.A.GTTagcctaa..............................................ccgcaagG...g-.-.-.----.-.--.-.--.----.-.--.-.-.-.---.---.-.--.-.--.-.--.-.-.--.--.---..-.-.-.--.--.......---......-......--.--.-.---..--...------.--.--.---..........................................................................
S000436254   ..........................................................N.A.A..TTGAAGA.GTT.T....GAT..C..ATG.G.C.TCA.GATTG.A..AC.GCT..GG....C..G.G..C.A.GG...C.T.TAACACAT.G.C...AA.G.TC..GA.ACGgtagcaggagaaagct.......................................tgctttcttgctgacgAGT..GGC.GGACGG.G.TGA.GT.A.A.TGCTTGGGA-ATCTG..G.CTTAT.GGAG.GGG.GATA.AC.G..ACGG...G.A.AACTGT.C.GCTAAT.A.CCGC..G.TATT...-----..--AT...C.GGAA.G...AT-.-.-----..GAAA.GTgcgggactg.........................agaggccgcATGCCATAGGATGAGCCCAAGT.GGGA.TTAGGTAGTTGGTG.GGGTAAAT.GCCTAC.CAAGCCT.......GCG.ATCTCTAG..C.TGGTCTGAGAGG..ATGACC.AG.CCA....C.ACTGGA.AC.TGAGACAC.G....GT.C.....CAGA.CTCC.TACG.GGAGGC......A.GCAGTGG.GGAATA.TTGCGCNATGGGG.GGA.ACCCTGACGCAGCC.ATGCC.GC.GTGAATGAA.G..A...AG.GCC.TTC.G.G..GT.TGT.AAA.GTT.C.T.T..TC.G.G.T.ATT.GA.GGAaggttgatgtgtta..atagcacatcaaatTGACGTTAAA.T.A.CA.GAAGA.AG.CACC.GGCTAAC.TCCGTGC.CAGC.AGCC.GC.GGTA.ATAC.GG.AG.NGTG.CGA.GCGT.TAA.T.CG.GAAT.AACTGG.GCGTAAA.GGGC.AC.GC.AGGC.GG.T.TA.TTT.A.AGT.G.AGGTGTG.AAAG..C.C.CC...G.G.GCTT.AACC.TGG.GNAT.TG.CATT.T.C.AGACT.GG.GT.A.ACT.AGAGTA.CTTTAGGGAG.G.GG.TAG.AAT.T.C.C.ACGT.GTAG.C.GG.TG.A.AATG.CGTAGA.GATGT.G.G.AG...........GA.ATACCG.A.AG.GCGA.AG.GC.AG.CC.C.CTT..G..GGAAT.G......TACTG.AC...GCT.C.ATGTGCG.AAAGC.G.TGG.GGAGC.A.AACAGG.AT.TA.GAT.AC.CCTG.GTA...GTC.C.AC.GC.T.GTAAACG.CTGT.CGATTTGGGGGTTGGGgtt............taacTCTGGCA.CC.CG.T.A.GCTA.AC.GTGATAA.AT.CGACC.GCC.T..G.GGG.....AG.TACGGCC.GCAAGGTTAA.AACT.CAAA.TGAAT.TG.A.C.GG.GGGC.CNGCAC.AA.GCGGTGGA.GCAT.GTGGT.TTAATT.C.GATGCAACGCGA.AGAA.CCT.TA.CCT.A.CTCTTGA.CATC.CTAAG.AAGAGCTCAGAGA...TGAGCTTgtgcct......................................................................................................................................................................................................................................................................................................................................................................................................tcgggaaCTTAG.A.GA.CA.GGTGC.TGCATG.G.C.T.GTCGT.CAGCTCGTGT.TG.TGAAATGT.TGGG.TTAAGTCCCGCAACG...AGC..GC..AAC.CC.TTA.T.C.C.TT.TGTTGCC.AGCGact...tggtCG.GG.AACT.CAAAGG..AGACTGC.CAGTGATAA.ACTG.G..AG.G...A..A..GGTNG.GGA.TGACGT.CAAG.TCATCATG.G..CCCT.TACGA.GT.AGGGCTACACAC.GT....GCTACA.ATGG.C..GTAT.ACAGAGGG..AA.GC.GAAGC.TGCGAGG.TGGAGC.GAAT......CTC..ATAAAGTAC.GT.CTAAGTCCGG.ATTGGAGTC.TGCAAC.TCGACT.CC.ATG.AAGTCG.GAATC.GCTAG.TAATCGC.GAA.T.CA.GA.ATGT.CGCG.GTGAA.T.ACGT.T.C.C.C..G.GGC.NTT.GT.A.C.ACA..CCGC.CCGTC.ACA.C.CAT.GG.GAGTG.GGT.TGTAC.C.A..G..AAG.T.A.GATagcttaacct........................................tttggagggcG....T.T.T.ACCA.C.GG.T.AT.GATT.C.AT.G.A.C.TGG.GG-.-.--.-.--.-.--.-.-.--.--.---..-.-.-.--.--.......---......-......--.--.-.---..--...------.--.--.---..........................................................................
S000573573   ..........................................................-.-.A..TTGAAGA.GTT.T....GAT..C..ATG.G.C.TCA.GATTG.A..AC.GCT..GG....C..G.G..C.A.GG...C.T.TAACACAT.G.C...AA.G.TC..GA.ACGgtagcaggagaaagct.......................................tgctttcttgctgacgAGT..GGC.GGACGG.G.TGA.GT.A.A.TGCTTGGGA-ATCTG..G.CTTAT.GGAG.GGG.GATA.AC.G..ACGG...G.A.AACTGT.C.GCTAAT.A.CCGC..G.TATT...-----..--AT...C.GGAA.G...AT-.-.-----..GAAA.GTgcgggactg.........................agaggccgcATGCCATAGGATGAGCCCAAGT.GGGA.TTAGGTAGTTGGTG.GGGTAAAG.GCCTAC.CAAGCCT.......GCG.ATCTCTAG..C.TGGTCTGAGAGG..ATGACC.AG.CCA....C.ACTGGA.AC.TGAGACAC.G....GT.C.....CAGA.CTCC.TACG.GGAGGC......A.GCAGTGG.GGAATA.TTGCGCAATGGGG.GGA.ACCCTGACGCAGCC.ATGCC.GC.GTGAATGAA.G..A...AG.GCC.TTC.G.G..GT.TGT.AAA.GTT.C.T.T..TC.G.G.T.ATT.GA.GGAaggttgatgtgtta..atagcacatcaaatTGACGTTAAA.T.A.CA.GAAGA.AG.CACC.GGCTAAC.TCCGTGC.CAGC.AGCC.GC.GGTA.ATAC.GG.AG.GGTG.CGA.GCGT.TAA.T.CG.GAAT.AACTGG.GCGTAAA.GGGC.AC.GC.AGGC.GG.T.TA.TTT.A.AGT.G.AGGTGTG.AAAG..C.C.CT...G.G.GCTT.AACC.TAG.GAAT.TG.CATT.T.C.AGACT.GG.GT.A.ACT.AGAGTA.CTTTAGGGAG.G.GG.TAG.AAT.T.C.C.ACGT.GTAG.C.GG.TG.A.AATG.CGTAGA.GATGT.G.G.AG...........GA.ATACCG.A.AG.GCGA.AG.GC.AG.CC.C.CTT..G..GGAAT.G......TACTG.AC...GCT.C.ATGTGCG.AAAGC.G.TGG.GGAGC.A.AACAGG.AT.TA.GAT.AC.CCTG.GTA...GTC.C.AC.GC.T.GTAAACG.CTGT.CGATTTGGGGATTGGGctt............agagCTTGGTG.CC.CG.T.A.GCTA.AC.GTGATAA.AT.CGACC.GCC.T..G.GGG.....AG.TACGGCC.GCAAGGTTAA.AACT.CAAA.TGAAT.TG.A.C.GG.GGGC.CCGCAC.AA.GCGGTGGA.GCAT.GTGGT.TTAATT.C.GATGCAACGCGA.AGAA.CCT.TA.CCT.A.CTCTTGA.CATC.CTAAG.AAGAGCTCAGAGA...TGAGCTTgtgcct......................................................................................................................................................................................................................................................................................................................................................................................................tcgggaaCTTAG.A.GA.CA.GGTGC.TGCATG.G.C.T.GTCGT.CAGCTCGTGT.TG.TGAAATGT.TGGG.TTAAGTCCCGCAACG...AGC..GC..AAC.CC.TTA.T.C.C.TT.TGTTGCC.AGCGact...tggtCG.GG.AACT.CAAAGG..AGACTGC.CAGTGATAA.ACTG.G..AG.G...A..A..GGTGG.GGA.TGACGT.CAAG.TCATCATG.G..CCCT.TACGA.GT.AGGGCTACACAC.GT....GCTACA.ATGG.C..GTAT.ACAGAGGG..AA.GC.GAAGC.TGCGAGG.TGGAGC.GAAT......CTC..ATAAAGTAC.GT.CTAAGTCCGG.ATTGGAGTC.TGCAAC.TCGACT.CC.ATG.AAGTCG.GAATC.GCTAG.TAATCGC.GAA.T.CA.GA.ATGT.CGCG.GTGAA.T.ACGT.T.C.C.C..G.GGC.CTT.GT.A.C.ACA..CCGC.CCGTC.ACA.C.CAT.GG.GAGTG.GGT.TGTAC.C.A..G..AAG.T.A.GATagcttaacct........................................tttggagggcG....T.T.T.ACCA.C.GG.T.AT.GATT.C.AT.G.A.C.TGG.GGT.G.AA.G.TC.G.TA.A.C.AA.GG.TAA..C.C.G.TA.GG.......GGA......A......CC.TG.C.GGT..TG...GATCAC.CT.CC.TTA..........................................................................
S000573588   ..........................................................-.-.A..TTGAAGA.GTT.T....GAT..C..ATG.G.C.TCA.GATTG.A..AC.GCT..GG....C..G.G..C.A.GG...C.T.TAACACAT.G.C...AA.G.TC..GA.ACGgtagcaggagaaagct.......................................tgctttcttgctgacgAGT..GGC.GGACGG.G.TGA.GT.A.A.TGCTTGGGA-ATCTG..G.CTTAT.GGAG.GGG.GATA.AC.G..ACGG...G.A.AACTGT.C.GCTAAT.A.CCGC..G.TATT...-----..--AT...C.GGAA.G...AT-.-.-----..GAAA.GTgcgggactg.........................agaggccgcATGCCATAGGATGAGCCCAAGT.GGGA.TTAGGTAGTTGGTG.GGGTAAAT.GCCTAC.CAAGCCT.......GCG.ATCTCTAG..C.TGGTCTGAGAGG..ATGACC.AG.CCA....C.ACTGGA.AC.TGAGACAC.G....GT.C.....CAGA.CTCC.TACG.GGAGGC......A.GCAGTGG.GGAATA.TTGCGCAATGGGG.GGA.ACCCTGACGCAGCC.ATGCC.GC.GTGAATGAA.G..A...AG.GCC.TTC.G.G..GT.TGT.AAA.GTT.C.T.T..TC.G.G.T.ATT.GA.GGAaggttgatgtgtta..atagcacatcaaatTGACGTTAAA.T.A.CA.GAAGA.AG.CACC.GGCTAAC.TCCGTGC.CAGC.AGCC.GC.GGTA.ATAC.GG.AG.GGTG.CGA.GCGT.TAA.T.CG.GAAT.AACTGG.GCGTAAA.GGGC.AC.GC.AGGC.GG.T.TA.TTT.A.AGT.G.AGGTGTG.AAAG..C.C.CT...G.G.GCTT.AACC.TRG.GAAT.TG.CATT.T.C.AGACT.GG.GT.A.ACT.AGAGTA.CTTTAGGGAG.G.GG.TAG.AAT.T.C.C.ACGT.GTAG.C.GG.TG.A.AATG.CGTAGA.GATGT.G.G.AG...........GA.ATACCG.A.AG.GCGA.AG.GC.AG.CC.C.CTT..G..GGAAT.G......TACTG.AC...GCT.C.ATGTGCG.AAAGC.G.TGG.GGAGC.A.AACAGG.AT.TA.GAT.AC.CCTG.GTA...GTC.C.AC.GC.T.GTAAACG.CTGT.CGATTTGGGGGTTGGGgtt............taacTCTGGCG.CC.CG.T.A.GCTA.AC.GTGATAA.AT.CGACC.GCC.T..G.GGG.....AG.TACGGCC.GCAAGGTTAA.AACT.CAAA.TGAAT.TG.A.C.GG.GGGC.CCGCAC.AA.GCGGTGGA.GCAT.GTGGT.TTAATT.C.GATGCAACGCGA.AGAA.CCT.TA.CCT.A.CTCTTGA.CATC.CTAAG.AAGAGCTCAGAGA...TGAGCTTgtgcct......................................................................................................................................................................................................................................................................................................................................................................................................tcgggaaCTTAG.A.GA.CA.GGTGC.TGCATG.G.C.T.GTCGT.CAGCTCGTGT.TG.TGAAATGT.TGGG.TTAAGTCCCGCAACG...AGC..GC..AAC.CC.TTA.T.C.C.TT.TGTTGCC.AGCGatt...aggtCG.GG.AACT.CAAAGG..AGACTGC.CAGTGATAA.ACTG.G..AG.G...A..A..GGTGG.GGA.TGACGT.CAAG.TCATCATG.G..CCCT.TACGA.GT.AGGGCTACACAC.GT....GCTACA.ATGG.C..GTAT.ACAGAGGG..AA.GC.GAAGC.TGCGAGG.TGGAGC.GAAT......CTC..ATAAAGTAC.GT.CTAAGTCCGG.ATTGGAGTC.TGCAAC.TCGACT.CC.ATG.AAGTCG.GAATC.GCTAG.TAATCGC.GAA.T.CA.GA.ATGT.YGCG.GTGAA.T.ACGT.T.C.C.C..G.GGC.CTT.GT.A.C.ACA..CCGC.CCGTC.ACA.C.CAT.GG.GAGTG.GGT.TGTAC.C.A..G..AAG.T.A.GATagcttaacct........................................ttwggagggcG....T.T.T.ACCA.C.GG.T.AT.GATT.C.AT.G.A.C.TGG.GGT.G.AA.G.TC.G.TA.A.C.AA.GG.TAA..C.C.G.TA.GG.......GGA......A......CC.TG.C.GGT..TG...GATCAC.CT.CC.TTA..........................................................................
S001418343   ..........................................................-.-.-..-------.---.-....---..-..---.-.-.---.-ATTG.A..AC.GCT..GG....C..G.G..C.A.GG...C.T.TAACACAT.G.C...AA.G.TC..GA.ACGgtagcaggagraagct.......................................tgctttcttgctgacgAGT..GGC.GGACGG.G.TGA.GT.A.A.TGCTTGGGA-ATCTG..G.CTTAT.GGAG.GGG.GATA.AC.G..ACGG...G.A.AACTGT.C.GCTAAT.A.CCGC..G.TAKT...-----..--RT...C.GRRA.G...AY-.-.-----..GAAA.GTgcgggactg.........................agaggccgcATGCCATAGGATGAGCCCAAGT.GGGA.TTAGGTAGTTGGTG.GGGTAAAT.GCCTAC.CAAGCCT.......GCG.ATCTCTAG..C.TGGTCTGAGAGG..ATGACC.AG.CCA....C.ACTGGA.AC.TGAGACAC.G....GT.C.....CAGA.CTCC.TACG.GGAGGC......A.GCAGTGG.GGAATA.TTGCGCAATGGGG.GGA.ACCCTGACGCAGCC.ATGCC.GC.GTGAATGAA.G..A...AG.GCC.TTC.G.G..GT.TGT.AAA.GTT.C.T.T..TC.G.G.T.ATT.GA.GGAaggttgatgtgtta..atagcacatcaaatTGACGTTAAA.T.A.CA.GAAGA.AG.CACC.GGCTAAC.TCCGTGC.CAGC.AGCC.GC.GGTA.ATAC.GG.AG.GGTG.CGA.GCGT.TAA.T.CG.GAAT.AACTGG.GCGTAAA.GGGC.AC.GC.AGGC.GG.T.TA.TTT.A.AGT.G.AGGTGTG.AAAG..C.C.CC...G.G.GCTT.AACC.TGG.GAAT.TG.CATT.T.C.AGACT.GG.GT.A.ACT.AGAGTA.CTTTAGGGAG.G.GG.TAG.AAT.T.C.C.ACGT.GTAG.C.GG.TG.A.AATG.CGTAGA.GATGT.G.G.AG...........GA.ATACCG.A.AG.GCGA.AG.GC.AG.CC.C.CTT..G..GGAAT.G......TACTG.AC...GCT.C.ATGTGCG.AAAGC.G.TGG.GGAGC.A.AACAGG.AT.TA.GAT.AC.CCTG.GTA...GTC.C.AC.GC.T.GTAAACG.CTGT.CGATTTGGGGGTTGGGgtt............taacTCTGGCG.CC.CG.T.A.GCTA.AC.GTGATAA.AT.CGACC.GCC.T..G.GGG.....AG.TACGGCC.GCAAGGTTAA.AACT.CAAA.TGAAT.TG.A.C.GG.GGGC.CCGCAC.AA.GCGGTGGA.GCAT.GTGGT.TTAATT.C.GATGCAACGCGA.AGAA.CCT.TA.CCT.A.CTCTTGA.CATC.CTAAG.AAGAGCTCAGAGA...TGAGCTTgtgcct......................................................................................................................................................................................................................................................................................................................................................................................................tcgggaaCTTAG.A.GA.CA.GGTGC.TGCATG.G.C.T.GTCGT.CAGCTCGTGT.TG.TGAAATGT.TGGG.TTAAGTCCCGCAACG...AGC..GC..AAC.CC.TTA.T.C.C.TT.TGTTGCC.AGCGact...tggtCG.GG.AACT.CAAAGG..AGACTGC.CAGTGATAA.ACTG.G..AG.G...A..A..GGTGG.GGA.TGACGT.CAAG.TCATCATG.G..CCCT.TACGA.GT.AGGGCTACACAC.GT....GCTACA.ATGG.C..GTAT.ACAGAGGG..AA.GC.GAAGC.TGCGAGG.TGGAGC.GAAT......CTC..ATAAAGTAC.GT.CTAAGTCCGG.ATTGGAGTC.TGCAAC.TCGACT.CC.ATG.AAGTCG.GAATC.GCTAG.TAATCGC.GAA.T.CA.GA.ATGT.CGCG.GTGAA.T.ACGT.T.C.C.C..G.GGC.CTT.--.-.-.---..----.-----.---.-.---.--.-----.---.-----.-.-..-..---.-.-.---............................................................-....-.-.-.----.-.--.-.--.----.-.--.-.-.-.---.---.-.--.-.--.-.--.-.-.--.--.---..-.-.-.--.--.......---......-......--.--.-.---..--...------.--.--.---..........................................................................
S002410010   ..........................................................-.-.-..-------.---.-....---..-..---.-.-.---.-----.-..--.---..--....-..-.-..-.-.--...-.-.-------T.G.C...A-.G.TC..GA.ACGgtagcaggagaaagct.......................................tgctttcttgctgacgAGT..GGC.GGACGG.G.TGA.GT.A.A.TGCTTGGGA-ATCTG..G.CTTAT.GGAG.GGG.GATA.AC.G..ACGG...G.A.AACTGT.C.GCTAAT.A.CCGC..G.TATT...-----..--AT...C.GGAA.G...AT-.-.-----..GAAA.GTgcgggactg.........................agaggccgcATGCCATAGGATGAGCCCAAGT.GGGA.TTAGGTAGTTGGTG.GGGTAAAT.GCCTAC.CAAGCCT.......GCG.ATCTCTAG..C.TGGTCTGAGAGG..ATGACC.AG.CCA....C.ACTGGA.AC.TGAGACAC.G....GT.C.....CAGA.CTCC.TACG.GGAGGC......A.GCAGTGG.GGAATA.TTGCGCAATGGGG.GGA.ACCCTGACGCAGCC.ATGCC.GC.GTGAATGAA.G..A...AG.GCC.TTC.G.G..GT.TGT.AAA.GTT.C.T.T..TC.G.G.T.ATT.GA.GGAaggttgatgtgtta..atagcacatcaaatTGACGTTAAA.T.A.CA.GAAGA.AG.CACC.GGCTAAC.TCCGTGC.CAGC.AGCC.GC.GGTA.ATAC.GG.AG.GGTG.CGA.GCGT.TAA.T.CG.GAAT.AACTGG.GCGTAAA.GGGC.AC.GC.AGGC.GG.T.TA.TTT.A.AGT.G.AGGTGTG.AAAG..C.C.CC...G.G.GCTT.AACC.TGG.GAAT.TG.CATT.T.C.AGACT.GG.GT.A.ACT.AGAGTA.CTTTAGGGAG.G.GG.TAG.AAT.T.C.C.ACGT.GTAG.C.GG.TG.A.AATG.CGTAGA.GATGT.G.G.AG...........GA.ATACCG.A.AG.GCGA.AG.GC.AG.CC.C.CTT..G..GGAAT.G......TACTG.AC...GCT.C.ATGTGCG.AAAGC.G.TGG.GGAGC.A.AACAGG.AT.TA.GAT.AC.CCTG.GTA...GTC.C.AC.GC.T.GTAAACG.CTGT.CGATTTGGGGGTTGGGgtt............taacTCTGGCG.CC.CG.T.A.GCTA.AC.GTGATAA.AT.CGACC.GCC.T..G.GGG.....AG.TACGGCC.GCAAGGTTAA.AACT.CAAA.TGAAT.TG.A.C.GG.GGGC.CCGCAC.AA.GCGGTGGA.GCAT.GTGGT.TTAATT.C.GATGCAACGCGA.AGAA.CCT.TA.CCT.A.CTCTTGA.CATC.CTAAG.AAGAGCTCAGAGA...TGAGCTTgtgcct......................................................................................................................................................................................................................................................................................................................................................................................................tcgggaaCTTAG.A.GA.CA.GGTGC.TGCATG.G.C.T.GTCGT.CAGCTCGTGT.TG.TGAAATGT.TGGG.TTAAGTCCCGCAACG...AGC..GC..AAC.CC.TTA.T.C.C.TT.TGTTGCC.AGCGact...tggtCG.GG.AACT.CAAAGG..AGACTGC.CAGTGATAA.ACTG.G..AG.G...A..A..GGTGG.GGA.TGACGT.CAAG.TCATCATG.G..CCCT.TACGA.GT.AGGGCTACACAC.GT....GCTACA.ATGG.C..GTAT.ACAGAGGG..AA.GC.GAAGC.TGCGAGG.TGGAGC.GAAT......CTC..ATAAAGTAC.GT.CTAAGTCCGG.ATTGGAGTC.TGCAAC.TCGACT.CC.ATG.AAGTCG.GAATC.GCTAG.TAATCGC.GAA.T.CA.GA.ATGT.CGCG.GTGAA.T.ACGT.T.C.C.C..G.GGC.CTT.GT.A.C.ACA..CCGC.CCGTC.ACA.C.CAT.GG.GAGTG.GGT.TGTAC.C.A..G..AAG.T.A.GAT...........................................................aG....C.T.T.AAC-.-.--.-.--.----.-.--.-.-.-.---.---.-.--.-.--.-.--.-.-.--.--.---..-.-.-.--.--.......---......-......--.--.-.---..--...------.--.--.---..........................................................................
S002955479   ..........................................................-.-.-..-------.---.-....---..-..---.-.-.---.-ATTG.A..AC.GCT..GG....C..G.G..C.A.GG...C.T.TAACACAT.G.C...AA.G.TC..GA.ACGgtagcaggagraagct.......................................tgctttcttgctgacgAGT..GGC.GGACGG.G.TGA.GT.A.A.TGCTTGGGA-ATCTG..G.CTTAT.GGAG.GGG.GATA.AC.G..ACGG...G.A.AACTGT.C.GCTAAT.A.CCGC..G.TAGT...-----..--GT...C.GAGA.G...AC-.-.-----..GAAA.GTgcgggactg.........................taaggccgcATGCCATAGGATGAGCCCAAGT.GGGA.TTAGGTAGTTGGTG.GGGTAAAG.GCCTAC.CAAGCCT.......GCG.ATCTCTAG..C.TGGTCTGAGAGG..ATGACC.AG.CCA....C.ACTGGA.AC.TGAGACAC.G....GT.C.....CAGA.CTCC.TACG.GGAGGC......A.GCAGTGG.GGAATA.TTGCGCAATGGGG.GGA.ACCCTGACGCAGCC.ATGCC.GC.GTGAATGAA.G..A...AG.GCC.TTC.G.G..GT.TGT.AAA.GTT.C.T.T..TC.G.G.T.ATT.GA.GGAaggttgatgtgtta..atagcacatcaaatTGACGTTAAA.T.A.CA.GAAGA.AG.CACC.GGCTAAC.TCCGTGC.CAGC.AGCC.GC.GGTA.ATAC.GG.AG.GGTG.CGA.GCGT.TAA.T.CG.GAAT.AACTGG.GCGTAAA.GGGC.AC.GC.AGGC.GG.T.TA.TTT.A.AGT.G.AGGTGTG.AAAG..C.C.CC...G.G.GCTT.AACC.TGG.GAAT.TG.CATT.T.C.AGACT.GG.GT.A.ACT.AGAGTA.CTTTAGGGAG.G.GG.TAG.AAT.T.C.C.ACGT.GTAG.C.GG.TG.A.AATG.CGTAGA.GATGT.G.G.AG...........GA.ATACCG.A.AG.GCGA.AG.GC.AG.CC.C.CTT..G..GGAAT.G......TACTG.AC...GCT.C.ATGTGCG.AAAGC.G.TGG.GGAGC.A.AACAGG.AT.TA.GAT.AC.CCTG.GTA...GTC.C.AC.GC.T.GTAAACG.CTGT.CGATTTGGGGGTTGGTgtt............taacTCTGGCG.CC.CG.T.A.GCTA.AC.GTGATAA.AT.CGACC.GCC.T..G.GGG.....AG.TACGGCC.GCAAGGTTAA.AACT.CAAA.TGAAT.TG.A.C.GG.GGGC.CCGCAC.AA.GCGGTGGA.GCAT.GTGGT.TTAATT.C.GATGCAACGCGA.AGAA.CCT.TA.CCT.A.CTCTTGA.CATC.CAACG.AATCCGATAGAGA...TATTGGAgtgcct......................................................................................................................................................................................................................................................................................................................................................................................................tcgggaaCGTTG.A.GA.CA.GGTGC.TGCATG.G.C.T.GTCGT.CAGCTCGTGT.TG.TGAAATGT.TGGG.TTAAGTCCCGCAACG...AGC..GC..AAC.CC.TTA.T.C.C.TT.TGTTGCC.ATCGatt...tggtCG.GG.AACT.CAAAGG..AGACTGC.CAGTGATAA.ACTG.G..AG.G...A..A..GGTGG.GGA.TGACGT.CAAG.TCATCATG.G..CCCT.TACGA.GT.AGGGCTACACAC.GT....GCTACA.ATGG.C..GTAT.ACAGAGGG..AA.GC.GAAGC.TGCGAGG.TGGAGC.GAAT......CTC..ATAAAGTAC.GT.CTAAGTCCGG.ATTGGAGTC.TGCAAC.TCGACT.CC.ATG.AAGTCG.GAATC.GCTAG.TAATCGC.GAA.T.CA.GA.ATGT.CGCG.GTGAA.T.ACGT.T.C.C.C..G.GGC.CTT.GT.A.C.ACA..CCGC.CCGTC.ACA.C.CAT.GG.GAGTG.GGT.TGTAC.C.A..G..AAG.T.A.GATagcttaacct........................................ttaggagggcG....T.T.T.ACCA.C.GG.T.AT.GATT.C.AT.G.A.C.TGG.GGT.G.--.-.--.-.--.-.-.--.--.---..-.-.-.--.--.......---......-......--.--.-.---..--...------.--.--.---..........................................................................
S002955494   ..........................................................-.-.-..-------.---.-....---..-..---.-.-.---.-ATTG.A..AC.GCT..GG....C..G.G..C.A.GG...C.T.TAACACAT.G.C...AA.G.TC..GA.ACGgtagcaggagaaagct.......................................tgctttcttgctgacgAGT..GGC.GGACGG.G.TGA.GT.A.A.TGCTTGGGA-ATCTG..G.CYTAT.GGAG.GGG.GATA.AC.G..ACGG...G.A.AACTGT.C.GCTAAT.A.CCGC..G.TATT...-----..--AT...C.GGAA.G...AT-.-.-----..GAAA.GTgcgggactg.........................araggccgcATGCCATAGGATGAGCCCAAGT.GGGA.TTAGGTAGTTGGTG.GGGTAAAG.GCCTAC.CAAGCCT.......GCG.ATCTCTAG..C.TGGTCTGAGAGG..ATGACC.AG.CCA....C.ACTGGA.AC.TGAGACAC.G....GT.C.....CAGA.CTCC.TACG.GGAGGC......A.GCAGTGG.GGAATA.TTGCGCAATGGGG.GGA.ACCCTGACGCAGCC.ATGCC.GC.GTGAATGAA.G..A...AG.GCC.TTA.G.G..GT.TGT.AAA.GTT.C.T.T..TC.G.G.T.ATT.GA.GGAaggttgatgtgtta..atagcacatcaaatTGACGTTAAA.T.A.CA.GAAGA.AG.CACC.GGCTAAC.TCCGTGC.CAGC.AGCC.GC.GGTA.ATAC.GG.AG.GGTG.CGA.GCGT.TAA.T.CG.GAAT.AACTGG.GCGTAAA.GGGC.AC.GC.AGGC.GG.T.TA.TTT.A.AGT.G.AGGTGTG.AAAG..C.C.CY...G.G.GCTT.AACC.TRG.GAAT.TG.CATT.T.C.AGACT.GG.GT.A.ACT.AGAGTA.CTTTAGGGAG.G.GG.TAG.AAT.T.C.C.ACGT.GTAG.C.GG.TG.A.AATG.CGTAGA.GATGT.G.G.AG...........GA.ATACCG.A.AG.GCGA.AG.GC.AG.CC.C.CTT..G..GGAAT.G......TACTG.AC...GCT.C.ATGTGCG.AAAGC.G.TGG.GGAGC.A.AACAGG.AT.TA.GAT.AC.CCTG.GTA...GTC.C.AC.GC.T.GTAAACG.CTGT.CGATTTGGGGGTTGGGgtt............taacTCTGGCG.CC.CG.T.A.GCTA.AC.GTGATAA.AT.CGACC.GCC.T..G.GGG.....AG.TACGGCC.GCAAGGTTAA.AACT.CAAA.TGAAT.TG.A.C.GG.GGGC.CCGCAC.AA.GCGGTGGA.GCAT.GTGGT.TTAATT.C.GATGCAACGCGA.AGAA.CCT.TA.CCT.A.CTCTTGA.CATC.CTAAG.AAGAGCTCAGAGA...TGAGCTTgtgcct......................................................................................................................................................................................................................................................................................................................................................................................................tcgggaaCTTAG.A.GA.CA.GGTGC.TGCATG.G.C.T.GTCGT.CAGCTCGTGT.TG.TGAAATGT.TGGG.TTAAGTCCCGCAACG...AGC..GC..AAC.CC.TTA.T.C.C.TT.TGTTGCC.AGCGact...tggtCG.GG.AACT.CAAAGG..AGACTGC.CAGTGAYAA.ACTG.G..AG.G...A..A..GGTGG.GGA.TGACGT.CAAG.TCATCATG.G..CCCT.TACGA.GT.AGGGCTACACAC.GT....GCTACA.ATGG.C..GTAT.ACAGAGGG..AA.GC.GAAGC.TGCGAGG.TGGAGC.GAAT......CTC..ATAAAGTAC.GT.CTAAGTCCGG.ATTGGAGTC.TGCAAC.TCGACT.CC.ATG.AAGTCG.GAATC.GCTAG.TAATCGC.GAA.T.CA.GA.ATGT.CGCG.GTGAA.T.ACGT.T.C.C.C..G.GGC.CTT.GT.A.C.ACA..CCGC.CCGTC.ACA.C.CAT.GG.GAGTG.GGT.TGTAC.C.A..G..AAG.T.A.GATagcttaacct........................................tttggagggcG....T.T.T.ACCA.C.GG.T.AT.GATT.C.AT.G.A.C.TGG.GGT.G.--.-.--.-.--.-.-.--.--.---..-.-.-.--.--.......---......-......--.--.-.---..--...------.--.--.---..........................................................................
S002955526   ..........................................................-.-.-..-------.---.-....---..-..---.-.-.---.-ATTG.A..AC.GCT..GG....C..G.G..C.A.GG...C.T.TAACACAT.G.C...AA.G.TC..GA.ACGgtagcaggagaaagct.......................................tgctttcttgstgacgAGT..GGC.GGACGG.G.TGA.GT.A.A.TGCTTGGGA-ATCTG..G.CTTAT.GGAG.GGG.GATA.AC.G..ACGG...G.A.AACTGT.C.GCTAAT.A.CCGC..G.TAGT...-----..--GT...C.GAA-.G...AC-.-.-----..GAAA.GKgcgggacy..........................kywagccgcATGCCAT--GATGAGCCCAAGT.GGGA.TTAGGTAGTTGGTG.GGGTAAAG.GCCTAC.CAAGCCT.......GCG.ATCTCTAG..C.TGGTCTGAGAGG..ATGACC.AG.CCA....C.ACTGGA.AC.TGAGACAC.G....GT.C.....CAGA.CTCC.TACG.GGAGGC......A.GCAGTGG.GGAATA.TTGCGCAATGGGG.GCA.ACCCTGACGCAGCC.ATGCC.GC.GTGAATGAA.G..A...AG.GCC.TTC.G.G..GT.TGT.AAA.GTT.C.T.T..TC.G.G.T.ATT.GA.GGAaggttgatgtgtta..atagtacatcaaatTGACGTTAAA.T.A.CA.GAAGA.AG.CACC.GGCTAAC.TCCGTGC.CAGC.AGCC.GC.GGTA.ATAC.GG.AG.GGTG.CGA.GCGT.TAA.T.CG.GAAT.AACTGG.GCGTAAA.GGGC.AC.GC.AGGC.GG.T.TA.TTT.A.AGT.G.AGGTGTG.AAAG..C.C.CC...G.G.GCTT.AACC.TGG.GAAT.TG.CATT.T.C.AGACT.GG.GT.A.ACT.AGAGTA.CTTTAGGGAG.G.GG.TAG.AAT.T.C.C.ACGT.GTAG.C.GG.TG.A.AATG.CGTAGA.GATGT.G.G.AG...........GA.ATACCG.A.AG.GCGA.AG.GC.AG.CC.C.CTT..G..GGAAT.G......TACTG.AC...GCT.C.ATGTGCG.AAAGC.G.TGG.GGAGC.A.AACAGG.AT.TA.GAT.AC.CCTG.GTA...GTC.C.AC.GC.T.GTAAACG.CTGT.CGATTTGGGGGTTGGGgtt............taacTCTGGCG.CC.CG.T.A.GCTA.AC.GTGATAA.AT.CGACC.GCC.T..G.GGG.....AG.TACGGCC.GCAAGGTTAA.AACT.CAAA.TGAAT.TG.A.C.GG.GGGC.CCGCAC.AA.GCGGTGGA.GCAT.GTGGT.TTAATT.C.GATGCAACGCGA.AGAA.CCT.TA.CCT.A.CTCTTGA.CATC.CTAAG.AAGTTTGCAGAGA...TGCGAATgtgcct......................................................................................................................................................................................................................................................................................................................................................................................................tcgggaaCTTAG.A.GA.CA.GGTGC.TGCATG.G.C.T.GTCGT.CAGCTCGTGT.TG.TGAAATGT.TGGG.TTAAGTCCCGCAACG...AGC..GC..AAC.CC.TTA.T.C.C.TT.TGTTGCC.AGCGatt...aggtCG.GG.AACT.CAAAGG..AGACTGC.CAGTGATAA.ACTG.G..AG.G...A..A..GGTGG.GGA.TGACGT.CAAG.TCATCATG.G..CCCT.TACGA.GT.AGGGCTACACAC.GT....GCTACA.ATGG.C..GTAT.ACAGAGGG..AA.GC.GAAGC.TGCGAGG.TGGAGC.GAAT......CTC..AGAAAGTAC.GT.CTAAGTCCGG.ATTGGAGTC.TGCAAC.TCGACT.CC.ATG.AAGTCG.GAATC.GCTAG.TAATCGC.GAA.T.CA.GA.ATGT.CGCG.GTGAA.T.ACGT.T.C.C.C..G.GGC.CTT.GT.A.C.ACA..CCGC.CCGTC.ACA.C.CAT.GG.GAGTG.GGT.TGTAC.C.A..G..AAG.T.A.GATagcttaacct........................................ttaggagggcG....T.T.T.ACCA.C.GG.T.AT.GATT.C.AT.G.A.C.TGG.GGT.G.--.-.--.-.--.-.-.--.--.---..-.-.-.--.--.......---......-......--.--.-.---..--...------.--.--.---..........................................................................
S002955540   ..........................................................-.-.-..-------.---.-....---..-..---.-.-.---.-ATTG.A..AC.GCT..GG....C..G.G..C.A.GG...C.T.TAACACAT.G.C...AA.G.TC..GA.ACGgtagcaggagaagct........................................tgctttcttgctgacgAGT..GGC.GGACGG.G.TGA.GT.A.A.TGCTTGGGA-ATCTG..G.CTTAT.GGAG.GGG.GATA.AC.G..ACGG...G.A.AACTGT.C.GCTAAT.A.CCGC..G.TATT...-----..--AT...C.GGAA.G...AT-.-.-----..GAAA.GTgcgggactg.........................taaagccgcATGCCATAGGATGAGCCCAAGT.GGGA.TTAGGTAGTTGGTG.GGGTAAAG.GCCTAC.CAAGCCT.......GCG.ATCTCTAG..C.TGGTCTGAGAGG..ATGACC.AG.CCA....C.ACTGGA.AC.TGAGACAC.G....GT.C.....CAGA.CTCC.TACG.GGAGGC......A.GCAGTGG.GGAATA.TTGCGCAATGGGG.GCA.ACCCTGACGCAGCC.ATGCC.GC.GTGAATGAA.G..A...AG.GCC.TTC.G.G..GT.TGT.AAA.GTT.C.T.T..TC.G.G.T.ATT.GA.GGAaggttgatgtgtta..atagtacatcaaatTGACGTTAAA.T.A.CA.GAAGA.AG.CACC.GGCTAAC.TCCGTGC.CAGC.AGCC.GC.GGTA.ATAC.GG.AG.GGTG.CGA.GCGT.TAA.T.CG.GAAT.AACTGG.GCGTAAA.GGGC.AC.GC.AGGC.GG.T.TA.TTT.A.AGT.G.AGGTGTG.AAAG..C.C.CC...G.G.GCTT.AACC.TGG.GAAT.TG.CATT.T.C.AGACT.GG.GT.A.ACT.AGAGTA.CTTTAGGGAG.G.GG.TAG.AAT.T.C.C.ACGT.GTAG.C.GG.TG.A.AATG.CGTAGA.GATGT.G.G.AG...........GA.ATACCG.A.AG.GCGA.AG.GC.AG.CC.C.CTT..G..GGAAT.G......TACTG.AC...GCT.C.ATGTGCG.AAAGC.G.TGG.GGAGC.A.AACAGG.AT.TA.GAT.AC.CCTG.GTA...GTC.C.AC.GC.T.GTAAACG.CTGT.CGATTTGGGGGTTGGGgtt............taacTCTGGCG.CC.CG.T.A.GCTA.AC.GTGATAA.AT.CGACC.GCC.T..G.GGG.....AG.TACGGCC.GCAAGGTTAA.AACT.CAAA.TGAAT.TG.A.C.GG.GGGC.CCGCAC.AA.GCGGTGGA.GCAT.GTGGT.TTAATT.C.GATGCAACGCGA.AGAA.CCT.TA.CCT.A.CTCTTGA.CATC.YATGG.AATTCTGTAGAGA...TACGGGAgtgcct......................................................................................................................................................................................................................................................................................................................................................................................................tcgggaaCCATG.A.GA.CA.GGTGC.TGCATG.G.C.T.GTCGT.CAGCTCGTGT.TG.TGAAATGT.TGGG.TTAAGTCCCGCAACG...AGC..GC..AAC.CC.TTA.T.C.C.TT.TGTTGCC.AGCGatt...aggtCG.GG.AACT.CAAAGG..AGACTGC.CAGTGATAA.ACTG.G..AG.G...A..A..GGTGG.GGA.TGACGT.CAAG.TCATCATG.G..CCCT.TACGA.GT.AGGGCTACACAC.GT....GCTACA.ATGG.C..GTAT.ACAGAGGG..AA.GC.GAAGC.TGCGAGG.TGGAGC.GAAT......CTC..ATAAAGTAC.GT.CTAAGTCCGG.ATTGGAGTC.TGCAAC.TCGACT.CC.ATG.AAGTCG.GAATC.GCTAG.TAATCGC.GAA.T.CA.GA.ATGT.CGCG.GTGAA.T.ACGT.T.C.C.C..G.GGC.CTT.GT.A.C.ACA..CCGC.CCGTC.ACA.C.CAT.GG.GAGTG.GGT.TGTAC.C.A..G..AAG.T.A.GATagcttaacct........................................ttaggagggcG....T.T.T.ACCA.C.GG.T.AT.GATT.C.AT.G.A.C.TGG.GGT.G.--.-.--.-.--.-.-.--.--.---..-.-.-.--.--.......---......-......--.--.-.---..--...------.--.--.---..........................................................................
S002955546   ..........................................................-.-.-..-------.---.-....---..-..---.-.-.---.-ATTG.A..AC.GCT..GG....C..G.G..C.A.GG...C.T.TAACACAT.G.C...AA.G.TC..GA.ACGgtagcaggaggaagct.......................................tgctttcttgctgacgAGT..GGC.GGACGG.G.TGA.GT.A.A.TGCTTGGGA-ATCTG..G.CTTAT.GGAG.GGG.GATA.AC.G..ACGG...G.A.AACTGT.C.GCTAAT.A.CCGC..G.TATT...-----..--AT...C.GGAA.G...AT-.-.-----..GAAA.GTgcgggactg.........................taaagccgcATGCCATGAGATGAGCCCAAGT.GGGA.TTAGGTAGTTGGTG.GGGTAAAG.GCCTAC.CAAGCCT.......GCG.ATCTCTAG..C.TGGTCTGAGAGG..ATGACC.AG.CCA....C.ACTGGA.AC.TGAGACAC.G....GT.C.....CAGA.CTCC.TACG.GGAGGC......A.GCAGTGG.GGAATA.TTGCGCAATGGGG.GCA.ACCCTGACGCAGCC.ATGCC.GC.GTGAATGAA.G..A...AG.GCC.TTC.G.G..GT.TGT.AAA.GTT.C.T.T..TC.G.G.T.ATT.GA.GGAaggttgatgtgtta..atagtacatcaaatTGACGTTAAA.T.A.CA.GAAGA.AG.CACC.GGCTAAC.TCCGTGC.CAGC.AGCC.GC.GGTA.ATAC.GG.AG.GGTG.CGA.GCGT.TAA.T.CG.GAAT.AACTGG.GCGTAAA.GGGC.AC.GC.AGGC.GG.T.TA.TTT.A.AGT.G.AGGTGTG.AAAG..C.C.CC...G.G.GCTT.AACC.TGG.GAAT.TG.CATT.T.C.AGACT.GG.GT.A.ACT.AGAGTA.CTTTAGGGAG.G.GG.TAG.AAT.T.C.C.ACGT.GTAG.C.GG.TG.A.AATG.CGTAGA.GATGT.G.G.AG...........GA.ATACCG.A.AG.GCGA.AG.GC.AG.CC.C.CTT..G..GGAAT.G......TACTG.AC...GCT.C.ATGTGCG.AAAGC.G.TGG.GGAGC.A.AACAGG.AT.TA.GAT.AC.CCTG.GTA...GTC.C.AC.GC.T.GTAAACG.CTGT.CGATTTGGGGGTTGGGgtt............taacTCTGGCG.CC.CG.T.A.GCTA.AC.GTGATAA.AT.CGACC.GCC.T..G.GGG.....AG.TACGGCC.GCAAGGTTAA.AACT.CAAA.TGAAT.TG.A.C.GG.GGGC.CCGCAC.AA.GCGGTGGA.GCAT.GTGGT.TTAATT.C.GATGCAACGCGA.AGAA.CCT.TA.CCT.A.CTCTTGA.CATC.CTAAG.AAKYYTRCAGAGA...TGYGRAWgtgcct......................................................................................................................................................................................................................................................................................................................................................................................................tcgggaaCTTAG.A.GA.CA.GGTGC.TGCATG.G.C.T.GTCGT.CAGCTCGTGT.TG.TGAAATGT.TGGG.TTAAGTCCCGCAACG...AGC..GC..AAC.CC.TTA.T.C.C.TT.TGTTGCC.AGCGatt...aggtCG.GG.AACT.CAAAGG..AGACTGC.CAGTGATAA.ACTG.G..AG.G...A..A..GGTGG.GGA.TGACGT.CAAG.TCATCATG.G..CCCT.TACGA.GT.AGGGCTACACAC.GT....GCTACA.ATGG.C..GTAT.ACAGAGGG..AA.GC.GAAGC.TGCGAGG.TGGAGC.GAAT......CTC..AGAAAGTAC.GT.CTAAGTCCGG.ATTGGAGTC.TGCAAC.TCGACT.CC.ATG.AAGTCG.GAATC.GCTAG.TAATCGC.GAA.T.CA.GA.ATGT.CGCG.GTGAA.T.ACGT.T.C.C.C..G.GGC.CTT.GT.A.C.ACA..CCGC.CCGTC.ACA.C.CAT.GG.GAGTG.GGT.TGTAC.C.A..G..AAG.T.A.GATagcttaacct........................................tttggagggcG....T.T.T.ACCA.C.GG.T.AT.GATT.C.AT.G.A.C.TGG.GGT.G.--.-.--.-.--.-.-.--.--.---..-.-.-.--.--.......---......-......--.--.-.---..--...------.--.--.---..........................................................................
S000118383   ..........................................................-.-.-..-TGGAGA.GTT.T....GAT..C..CTG.G.C.TCA.GATTG.A..AC.GCT..AG....C..G.G..G.A.TG...C.C.TTACACAT.G.C...AA.G.TC..GA.ACGgcagcacggactt.............................................cggtctggtggcgAGT..GGC.GAACGG.G.TGA.GT.A.A.TGTATCGGA-ACGTG..C.CTAGT.AGCG.GGG.GATA.AC.T..ACGC...G.A.AAGCGT.A.GCTAAT.A.CCGC..A.TACG...-----..--CC...C.TACG.G...GG-.-.-----..GAAA.GCaggggatcg.........................caagaccttGCACTATTAGAGCGGCCGATAT.CGGA.TTAGCTAGTTGGTG.GGGTAACG.GCTCAC.CAAGGCG.......ACG.ATCCGTAG..C.TGGTTTGAGAGG..ACGACC.AG.CCA....C.ACTGGG.AC.TGAGACAC.G....GC.C.....CAGA.CTCC.TACG.GGAGGC......A.GCAGTGG.GGAATT.TTGGACAATGGGG.GAA.ACCCTGATCCAGCC.ATCCC.GC.GTGTGCGAT.G..A...AG.GCC.TTC.G.G..GT.TGT.AAA.GCA.C.T.T..TT.G.G.C.AGG.AA.AGAaacgtcatgggcta..ataccccgtgaaacTGACGGTACC.T.G.CA.GAATA.AG.CACC.GGCTAAC.TACGTGC.CAGC.AGCC.GC.GGTA.ATAC.GT.AG.GGTG.CAA.GCGT.TAA.T.CG.GAAT.TACTGG.GCGTAAA.GCGT.GC.GC.AGGC.GG.T.TC.GGA.A.AGA.A.AGATGTG.AAAT..C.C.CA...G.A.GCTT.AACT.TTG.GAAC.TG.CATT.T.T.TAACT.AC.CG.A.GCT.AGAGTG.TGTCAGAGGG.A.GG.TGG.AAT.T.C.C.GCGT.GTAG.C.AG.TG.A.AATG.CGTAGA.TATGC.G.G.AG...........GA.ACACCG.A.TG.GCGA.AG.GC.AG.CC.T.CCT..G..GGATA.A......CACTG.AC...GCT.C.ATGCACG.AAAGC.G.TGG.GGAGC.A.AACAGG.AT.TA.GAT.AC.CCTG.GTA...GTC.C.AC.GC.C.CTAAACG.ATGT.CAACTAGCTGTTGGGGcctt...........cgggCCTTGGT.AG.CG.C.A.GCTA.AC.GCGTGAA.GT.TGACC.GCC.T..G.GGG.....AG.TACGGTC.GCAAGATTAA.AACT.CAAA.GGAAT.TG.A.C.GG.GGAC.CCGCAC.AA.GCGGTGGA.TGAT.GTGGA.TTAATT.C.GATGCAACGCGA.AAAA.CCT.TA.CCT.A.CCCTTGA.CATG.TCTGG.AATTCCGAAGAGA...TTTGGAAgtgctcg....................................................................................................................................................................................................................................................................................................................................................................................................caagagaaCCGGA.A.CA.CA.GGTGC.TGCATG.G.C.T.GTCGT.CAGCTCGTGT.CG.TGAGATGT.TGGG.TTAAGTCCCGCAACG...AGC..GC..AAC.CC.TTG.T.C.A.TT.AGTTGCT.AC--ga.....aag--.GG.CACT.CTAATG..AGACTGC.CGGTGACAA.ACCG.G..AG.G...A..A..GGTGG.GGA.TGACGT.CAAG.TCCTCATG.G..CCCT.TATGG.GT.AGGGCTTCACAC.GT....CATACA.ATGG.T..CGGG.ACAGAGGG..TC.GC.CAACC.CGCGAGG.GGGAGC.CAAT......CCC..AGAAACCCG.AT.CGTAGTCCGG.ATCGCAGTC.TGCAAC.TCGACT.GC.GTG.AAGTCG.GAATC.GCTAG.TAATCGC.GGA.T.CA.GC.ATGT.CGCG.GTGAA.T.ACGT.T.C.C.C..G.GGT.CTT.GT.A.C.ACA..CCGC.CCGTC.ACA.C.CAT.GG.GAGTG.GGT.TTTAC.C.A..G..AAG.T.A.GTTagcctaaccg........................................taaggggggcG....A.T.T.ACCA.C.GG.T.AG.GATT.C.AT.G.A.C.TGG.GGT.G.AA.G.TC.G.TA.A.C.AA.GG.TAG..C.C.G.TA.TC.......GGA......A......GG.TG.C.GG-..--...------.--.--.---..........................................................................
S000825312   ..........................................................-.-.-..-------.---.-....---..-..---.-.-.---.-----.-..--.-CT..AG....C..G.G..G.A.TG...C.C.TTACACAT.G.C...AA.G.TC..GA.ACGgcagcacggactt.............................................cggtctggtggcgAGT..GGC.GAACGG.G.TGA.GT.A.A.TGTATCGGGAACGTG..C.CTAGT.AGCG.GGG.GATA.AC.T..ACGC...G.A.AAGCGT.A.GCTTAT.A.CCGC..A.TACG...-----..--CC...C.TACG.G...GG-.-.-----.gAAAA.GCaggggatcg.........................caagaccttGCACTATTAGAGCGGCCGATAT.CGGA.TTAGCTAGTTGGTG.GGGTAACG.GCTCAC.CAAGGCG.......ACG.ATCCGTAG..C.TGGTTTGAGAGG..ACGACC.AG.CCA....C.ACTGGG.AC.TGAGACAC.G....GCcC.....CAGA.CTCC.TACG.GGAG-C......A.GCAGTGG.GGAATT.TTGGACAATGGGG.GAA.ACCCTGATCCAGCC.ATCCC.GC.GTGTGCGAT.G..A...AG.GCC.TTC.G.G..GT.TGT.AAA.GCA.C.T.T..TT.G.G.C.AGG.AA.AGAaacgtcatgggtt...aataccccgtgaaaTGACGGTACC.T.G.CA.GAATA.AG.CACC.GGCTAAC.TACGTGC.CAGC.AGCC.GC.GGTA.ATAC.GT.AG.GGTG.CAA.GCGT.TAA.T.CG.GAAT.TACTGG.GCGTAAA.GCGT.GC.GC.AGGC.GG.T.TC.GGA.A.AGA.A.AGATGTG.AAAT..C.C.CA...G.A.GCTT.AACT.TTG.GAAC.TG.CATT.T.T.TAACT.AC.CG.A.GCT.AGAGTG.TGTCAGAGGG.A.GG.TGG.AAT.T.C.C.GCGT.GTAG.C.AG.TG.A.AATG.CGTAGA.TATGC.G.G.AG...........GA.ACACCG.A.TG.GCGA.AG.GC.AG.CC.T.CCT..G..GGATA.A......CACTG.AC...GCT.C.ATGCACG.AAAGC.G.TGG.GGAGC.A.AACAGG.AT.TA.GAT.AC.CCTG.GTA...GTC.C.AC.GC.C.CTAAACG.ATGT.CAACTAGCTGTTGGGGcctt...........cgggCCTTAGT.AG.CG.C.A.GCTA.AC.GCGTGAA.GT.TGACC.GCC.T..G.GGG.....AG.TACGGTC.GCAAGATTAA.AACT.CA-A.GGAAT.TG.AtC.GG.GGAC.CCGCAC.AAcGCGGTGGA.TGAT.GTGGA.TTAATT.C.GATGCAACGCGA.AAAA.CCT.TA.CCT.A.CCCTTGA.CATG.TCTGG.AATTCCGAAGA--...TTTGGAAgtgctcg....................................................................................................................................................................................................................................................................................................................................................................................................caagagaaCCGGA.A.CA.CA.GGTGC.TGCATG.G.CgT.GTCGT.CAGCTCGTGT.-G.TGAGATGT.TGGG.TTAAGTCCCGCAACG...AGC..GC..AAC.CC.TTG.T.C.A.TT.AGTTGCT.AC--g.......aa--.AG.GGCA.CTAATG..AGACTGC.CGGTGACAA.ACCG.G..AG.G...A..A..GGTGG.GGA.TGACGT.CAAG.TCCTCATG.G..CCCT.TATGG.GT.AGGGCTTCACAC.GT....CATACA.ATGG.T..CGGG.ACAGAGGG..TC.GC.CAACC.CGCGAGG.GGGAGC.CAAT......CCC..AGAAACCCG.AT.CGTAGTCCGG.ATCGCAGTC.TGCAAC.TCGACT.GC.GTG.AAGTCG.GAATC.GCTAG.TAATCGC.GGA.T.CA.GC.ATGT.CGCG.GTGAA.T.ACGT.T.C.C.C..G.GGT.CTT.GT.A.C.ACA..CCGC.CCGTA.CCA.C.CAT.GG.GAGTG.GGT.T-TAC.C.A..G..AAG.T.A.GTTagcctaacc.........................................gtaagggggcG....A.T.T.ACCA.C.GG.T.AG.GATT.C.AT.G.A.C.TA-.-GT.A.AA.G.TC.-.TA.A.C.CA.GG.GAA..A.-.-.--.--.......---......-......--.--.-.---..--...------.--.--.---..........................................................................
S002351595   ..........................................................-.-.-..----AGA.GTT.T....GAT..C..ATG.G.C.TCA.GATTG.A..AC.GCT..AG....C..G.G..G.A.TG...C.C.TTACACAT.G.C...AA.G.TC..GA.ACGgcagcacggactt.............................................cggtctggtggcgAGT..GGC.GAACGG.G.TGA.GT.A.A.TGTATCGGA-ACGTG..C.CCAGT.AGCG.GGG.GATA.AC.T..ACGC...G.A.AAGCGT.A.GCTAAT.A.CCGC..A.TACG...-----..--CC...C.TACG.G...GG-.-.-----..GAAA.GCaggggatcg.........................caagaccttGCACTATTGGAGCGGCCGATAT.CGGA.TTAGCTAGTTGGTG.GGGTAACG.GCTCAC.CAAGGCG.......ACG.ATCCGTAG..C.TGGTTTGAGAGG..ACGACC.AG.CCA....C.ACTGGG.AC.TGAGACAC.G....GC.C.....CAGA.CTCC.TACG.GGAGGC......A.GCAGTGG.GGAATT.TTGGACAATGGGG.GAA.ACCCTGATCCAGCC.ATCCC.GC.GTGTGCGAT.G..A...AG.GCC.TTC.G.G..GT.TGT.AAA.GCA.C.T.T..TT.G.G.C.AGG.AA.AGAaacgtcatgggcta..ataccccgtgaaacTGACGGTACC.T.G.CA.GAATA.AG.CACC.GGCTAAC.TACGTGC.CAGC.AGCC.GC.GGTA.ATAC.GT.AG.GGTG.CAA.GCGT.TAA.T.CG.GAAT.TACTGG.GCGTAAA.GCGT.GC.GC.AGGC.GG.T.TC.GGA.A.AGA.A.AGATGTG.AAAT..C.C.CA...G.A.GCTT.AACT.TTG.GAAC.TG.CATT.T.T.TAACT.AC.CG.A.GCT.AGAGTG.TGTCAGAGGG.A.GG.TGG.AAT.T.C.C.GCGT.GTAG.C.AG.TG.A.AATG.CGTAGA.TATGC.G.G.AG...........GA.ACACCG.A.TG.GCGA.AG.GC.AG.CC.T.CCT..G..GGATA.A......CACTG.AC...GCT.C.ATGCACG.AAAGC.G.TGG.GGAGC.A.AACAGG.AT.TA.GAT.AC.CCTG.GTA...GTC.C.AC.GC.C.CTAAACG.ATGT.CAACTAGCTGTTGGGGcctt...........cgggCCTTGGT.AG.CG.C.A.GCTA.AC.GCGTGAA.GT.TGACC.GCC.T..G.GGG.....AG.TACGGTC.GCAAGATTAA.AACT.CAAA.GGAAT.TG.A.C.GG.GGAC.CCGCAC.AA.GCGGTGGA.TGAT.GTGGA.TTAATT.C.GATGCAACGCGA.AAAA.CCT.TA.CCT.A.CCCTTGA.CATG.TCTGG.AATTCCGAAGAGA...TTTGGAAgtgctcg....................................................................................................................................................................................................................................................................................................................................................................................................caagagaaCCGGA.A.CA.CA.GGTGC.TGCATG.G.C.T.GTCGT.CAGCTCGTGT.CG.TGAGATGT.TGGG.TTAAGTCCCGCAACG...AGC..GC..AAC.CC.TTG.T.C.A.TT.AGTTGCT.AC--ga.....aag--.GG.CACT.CTAATG..AGACTGC.CGGTGACAA.ACCG.G..AG.G...A..A..GGTGG.GGA.TGACGT.CAAG.TCCTCATG.G..CCCT.TATGG.GT.AGGGCTTCACAC.GT....CATACA.ATGG.T..CGGG.ACAGAGGG..TC.GC.CAACC.CGCGAGG.GGGAGC.CAAT......CCC..AGAAACCCG.AT.CGTAGTCCGG.ATCGCAGTC.TGCAAC.TCGACT.GC.GTG.AAGTCG.GAATC.GCTAG.TAATCGC.GGA.T.CA.GC.ATGT.CGCG.GTGAA.T.ACGT.T.C.C.C..G.GGT.CTT.GT.A.C.ACA..CCGC.CCGTC.ACA.C.CAT.GG.GAGTG.GGT.TTTAC.C.A..G..AAG.T.A.GTTagcctaaccg........................................taaggggggcG....A.T.T.ACCA.C.GG.T.AG.GATT.C.AT.G.A.C.TGG.GGT.G.AA.G.TC.G.TA.A.C.AA.GG.TAG..C.C.G.TA.--.......---......-......--.--.-.---..--...------.--.--.---..........................................................................
S000651732   ..........................................................-.A.A..CTGAAGA.GTT.T....GAT..C..CTG.G.C.TCA.GATTG.A..AC.GCT..AG....C..G.G..G.A.TG...C.T.TTACACAT.G.C...AA.G.TC..GA.ACGgcagcgcgagagagct.......................................tgctctcttggcggcgAGT..GGC.GGACGG.G.TGA.GT.A.A.TATATCGGA-ACGTG..C.CCAGT.AGCG.GGG.GATA.AC.T..ACTC...G.A.AAGAGT.-.GCTAAT.A.CCGC..A.TACG...-----..--CC...C.TACG.G...GG-.-.-----..GAAA.GGgggggatcg.........................caagacctcTCACTATTGGAGCGGCCGATAT.CGGA.TTAGCTAGTTGGTG.GGGTAAAG.GCTCAC.CAAGGCA.......ACG.ATCCGTAG..C.TG-TTTGAGAGG..ACGACC.AG.CCA....C.ACTGGG.AC.TGAGACAC.G....GC.C.....CAGA.CTCC.TACG.GGAGGC......A.GCAGTGG.G--ATT.TTGGACAATGGGG.GAA.ACCCT-ATCCAGCC.ATCCC.GC.GTGTATGAT.G..A...AG.GCC.TTC.G.G..GT.TGT.AAA.GTA.C.T.T..TT.G.G.C.AGA.GA.AGAaaaggtatctcct...aatacgagatctgcTGACGGTATC.T.G.CA.GAATA.AG.CACC.GGCTAAC.T-CGTGC.CAGC.-GCC.-C.GG--.ATAC.GT.AG.GGTG.C-A.GCGT.TAA.T.CG.GAAT.TACTGG.GCGTAAA.GCGT.GT.GT.AGGC.GG.T.TC.GGA.A.AGA.A.AGATGTG.AAAT..C.C.CA...G.G.GCTC.AACC.TTG.GAAC.TG.CATT.T.T.TAACT.GC.CG.A.GCT.AGAGTA.TGTCAGAGGG.G.GG.TAG.AAT.T.C.C.ACGT.GTAG.C.AG.TG.A.AATG.CGTAGA.TATGT.G.G.AG...........GA.ATACCG.A.TG.GCGA.AG.GC.AG.CC.C.CCT..G..GGATA.A......TACTG.AC...GCT.C.AGACACG.AAAGC.G.TGG.GGAGC.A.AACAGG.AT.TA.GAT.AC.CCTG.GTA...GTC.C.AC.GC.C.CTAAACG.ATGT.CAACTAGCTGTTGGGGccgt...........taggCCTTAGT.AG.CG.C.A.GCTA.AC.GCGTGAA.GT.TGACC.GCC.T..G.GGG.....AG.TACGGTC.GCAAGATTAA.AACT.CAAA.GGAAT.TG.A.C.GG.GGAC.CCGCAC.AA.ACGGTGGA.TGAT.GTGGA.TTAATT.C.GATGCAACGCGA.AAAA.CCT.TA.CCT.A.CCCTTGA.CATG.TCTGG.AAAGCCGAAGAGA...TTTGGCCgtgctcg....................................................................................................................................................................................................................................................................................................................................................................................................caagagaaCCGGA.A.CA.CA.GGTGC.TGCATG.G.C.T.GTCGT.CAGCTCGTGT.CG.TGAGATGT.TGGG.TTAAGTCCCGCAACG...AGC..GC..AAC.CC.TTG.T.C.A.TT.AGTTGCT.AC--gc.....aag--.AG.CACT.CTAATG..AGACTGC.CGGTGACAA.ACCG.G..AG.G...A..A..GGTGG.GGA.TGATGT.CAAG.TCCTCATG.G..CCCT.TATGG.GT.AGGGCTTCACAC.GT....CATACA.ATGG.T..CGGG.ACAGAGGG..TC.GC.CAACC.CGCGAGG.GGGAGC.CAAT......CTC..AGAAACCCG.AT.CGTAGTCCGG.ATCGCAGTC.TGCAAC.TCGACT.GC.GTG.AAGTCG.GAATC.GCTAG.TAATCGC.GGA.T.CA.GA.ATGT.CGCG.GTGAA.T.ACGT.T.C.C.C..G.GGT.CTT.GT.A.C.ACA..CCGC.CCGTC.ACA.C.CAT.GG.GAGTG.GGT.TTCAC.C.A..G..AAG.T.A.GGTagcctaaccg........................................taaggagggcG....C.T.T.ACCA.C.GG.T.GG.GATT.C.AT.G.A.C.TGG.GGT.G.AA.G.TC.G.TA.A.C.AA.GG.TAA..C.C.GaT-.--.......---......-......--.--.-.---..--...------.--.--.---..........................................................................
S001242109   ..........................................................-.-.-..-------.---.-....---..-..---.-.-.---.-----.-..-C.CTT..GC....C..G.G..G.A.AG...C.T.TTC--CAT.G.C...AA.G.TC..GA.ACGgcagcacgagagagct.......................................tgctctcttggtggcgAGT..GGC.GGACGG.G.TGA.GT.A.A.TATATCGGA-ACGTG..C.CCAGT.AGCG.GGG.GATA.AC.T..ACTC...G.A.AAGAGT.G.GCTAAT.A.CCGC..A.TACG...-----..--CC...C.TACG.G...GG-.-.-----..GAAA.GGgggggattct.......................tcggaacctcTCACTATTGGAGCGGCCGATAT.CGGA.TTAGCTAGTTGGTG.GGGTAAAG.GCTCAC.CAAGGCA.......ACG.ATCCGTAG..C.TGGTTTGAGAGG..ACGACC.AG.CCA....C.ACTGGG.AC.TGAGACAC.G....GC.C.....CAGA.CTCC.TACG.GGAGGC......A.GCAGTGG.GGAATT.TTGGACAATGGGG.GAA.ACCCTGATCCAGCC.ATCCC.GC.GTGTATGAT.G..A...AG.GCC.TTC.G.G..GT.TGT.AAA.GTA.C.T.T..TT.G.G.C.AGA.GA.AGAaaaggtatctccta..atacgagatactgcTGACGGTATC.T.G.CA.GAATA.AG.CACC.GGCTAAC.TACGTGC.CAGC.AGCC.GC.GGTA.ATAC.GT.AG.GGTG.CAA.GCGT.TAA.T.CG.GAAT.TACTGG.GCGTAAA.GCGT.GT.GT.AGGC.GG.T.TC.GGA.A.AGA.A.AGATGTG.AAAT..C.C.CA...G.G.GCTC.AACC.TTG.GAAC.TG.CATT.T.T.TAACT.GC.CG.A.GCT.AGAGTA.TGTCAGAGGG.G.GG.TAG.AAT.T.C.C.ACGT.GTAG.C.AG.TG.A.AATG.CGTAGA.TATGT.G.G.AG...........GA.ATACCG.A.TG.GCGA.AG.GC.AG.CC.C.CCT..G..GGATA.A......TACTG.AC...GCT.C.AGACACG.AAAGC.G.TGG.GGAGC.A.AACAGG.AT.TA.GAT.AC.CCTG.GTA...GTC.C.AC.GC.C.CTAAACG.ATGT.CAACTAGCTGTTGGGGccgt...........taggCCTTAGT.AG.CG.C.A.GCTA.AC.GCGTGAA.GT.TGACC.GCC.T..G.GGG.....AG.TACGGTC.GCAAGATTAA.AACT.CAAA.GGAAT.TG.A.C.GG.GGAC.CCGCAC.AA.GCGGTGGA.TGAT.GTGGA.TTAATT.C.GATGCAACGCGA.AAAA.CCT.TA.CCT.A.CCCTTGA.CATG.TCTGG.AATCCCGAAGAGA...TTTGGGAgtgctcg....................................................................................................................................................................................................................................................................................................................................................................................................caagagaaCCGGA.A.CA.CA.GGTGC.TGCATG.G.C.T.GTCGT.CAGCTCGTGT.CG.TGAGATGT.TGGG.TTAAGTCCCGCAACG...AGC..GC..AAC.CC.TTG.T.C.A.TT.AGTTGCT.AC--gc.....aag--.AG.CACT.CTAATG..AGACTGC.CGGTGACAA.ACCG.G..AG.G...A..A..GGTGG.GGA.TGACGT.CAAG.TCCTCATG.G..CCCT.TATGG.GT.AGGGCTTCACAC.GT....CATACA.ATGG.T..CGGG.ACAGAGGG..TC.GC.CAACC.CGCGAGG.GGGAGC.CAAT......CTC..AGAAACCCG.AT.CGTAGTCCGG.ATCGCAGTC.TGCAAC.TCGACT.GC.GTG.AAGTCG.GAATC.GCTAG.TAATCGC.GGA.T.CA.GA.ATGT.CGCG.GTGAA.T.ACGT.T.C.C.C..G.GGT.CTT.GT.A.C.ACA..CCGC.CCGTC.ACA.C.CAT.GG.GAGTG.GGT.TTCAC.C.A..G..AAG.T.A.GGTagcctaacc..........................................gtaaggaggG....CgC.T.ACCA.C.GG.T.GG.ATTT.A.AG.-.-.-.---.---.-.--.-.--.-.--.-.-.--.--.---..-.-.-.--.--.......---......-......--.--.-.---..--...------.--.--.---..........................................................................
S001589452   ..........................................................-.-.-..-------.---.-....---..-..---.-.-.---.-----.-..--.---..--....-..-.-..-.-.--...-.-.--------.-.-...--.-.--..-A.GCTgctgagagagctcg...........................................ctctcttggcggcgAGT..GGC.GGACGG.G.TGA.GT.A.A.TATATCGGA-ACGTG..C.CCAGT.AGCG.GGG.GATA.AC.T..ACTC...G.A.AAGAGT.G.GCTAAT.A.CCGC..A.TACG...-----..--CC...C.TACG.G...GG-.-.-----..GAAA.GGgggggatcg.........................caagacctcTCACTATTGGAGCGGCCGATAT.CGGA.TTAGCTAGTTGGTG.GGGTAAAG.GCTCAC.CAAGGCA.......ACG.ATCCGTAG..C.TGGTTTGAGAGG..ACGACC.AG.CCA....C.ACTGGG.AC.TGAGACAC.G....GC.C.....CAGA.CTCC.TACG.GGAGGC......A.GCAGTGG.GGAATT.TTGGACAATGGGG.GAA.ACCCTGATCCAGCC.ATCCC.GC.GTGTATGAT.G..A...AG.GCC.TTC.G.G..GT.TGT.AAA.GTA.C.T.T..TT.G.G.C.AGA.GA.AGAaaaggtatccccta..atacgggatactgcTGACGGTATC.T.G.CA.GAATA.AG.CACC.GGCTAAC.TACGTGC.CAGC.AGCC.GC.GGTA.ATAC.GT.AG.GGTG.CAA.GCGT.TAA.T.CG.GAAT.TACTGG.GCGTAAA.GCGT.GT.GT.AGGC.GG.T.TC.GGA.A.AGA.A.AGATGTG.AAAT..C.C.CA...G.G.GCTC.AACC.TTG.GAAC.TG.CATT.T.T.TAACT.GC.CG.A.GCT.AGAGTA.TGTCAGAGGG.G.GG.TAG.AAT.T.C.C.ACGT.GTAG.C.AG.TG.A.AATG.CGTAGA.TATGT.G.G.AG...........GA.ATACCG.A.TG.GCGA.AG.GC.AG.CC.C.CCT..G..GGATA.A......TACTG.AC...GCT.C.AGACACG.AAAGC.G.TGG.GGAGC.A.AACAGG.AT.TA.GAT.AC.CCTG.GTA...GTC.C.AC.GC.C.CTAAACG.ATGT.CAACTAGCTGTTGGGGccgt...........taggCCTTAGT.AG.CG.C.A.GCTA.AC.GCGTGAA.GT.TGACC.GCC.T..G.GGG.....AG.TACGGTC.GCAAGATTAA.AACT.CAAA.GGAAT.TG.A.C.GG.GGAC.CCGCAC.AA.GCGGTGGA.TGAT.GTGGA.TTAATT.C.GATGCAACGCGA.AAAA.CCT.TA.CCT.A.CCCTTGA.CATG.TCTGG.AAAGCCGAAGAGA...TTTGGCCgtgctcg....................................................................................................................................................................................................................................................................................................................................................................................................caagagaaCCGGA.A.CA.CA.GGTGC.TGCATG.G.C.T.GTCGT.CAGCTCGTGT.CG.TGAGATGT.TGGG.TTAAGTCCCGCAACG...AGC..GC..AAC.CC.TTG.T.C.A.TT.AGATGCT.AC--gc.....aag--.AG.CACT.CTAATG..AGACTGC.CGGTGACAA.ACCG.G..AG.G...A..A..GGTGG.GGA.TGACGT.CAAG.TCCTCATG.G..CCCT.TATGG.GT.AGGGCTTCACAC.GT....CATACA.ATGG.T..CGGG.ACAGAGGG..TC.GC.CAACC.CGCGAGG.GGGAGC.CAAT......CTC..AGAAACCCG.AT.CGTAGTCCGG.ATCGCAGTC.TGCAAC.TCGACT.GC.GTG.AAGTCG.GAATC.GCTAG.TAATCGC.GGA.T.CA.GA.ATGT.CGCG.GTGAA.T.ACGT.T.C.C.C..G.GGT.CTT.GT.A.C.ACA..CCGC.CCGTC.ACA.C.CAT.GG.GAGTG.GGT.TTCTC.C.A..G..AAG.T.A.GGT...........................................................aG....C.C.-.----.-.--.-.--.----.-.--.-.-.-.---.---.-.--.-.--.-.--.-.-.--.--.---..-.-.-.--.--.......---......-......--.--.-.---..--...------.--.--.---..........................................................................
S001589739   ..........................................................-.-.-..-------.---.-....---..-..---.-.-.---.-----.-..--.---..--....-..-.-..-.-.--...-.-.-----CAT.G.C...AA.G.TC..GA.ACGgcagcgcgagagagct.......................................tgctctcttggcggcgAGT..GGC.GGACGG.G.TGA.GT.A.A.TATATCGGA-ACGTG..C.CCAGT.AGCG.GGG.GATA.AC.T..ACTC...G.A.AAGAGT.G.GCTAAT.A.CCGC..A.TACG...-----..--CC...C.TACG.G...GG-.-.-----..GAAA.GGgggggatcg.........................caagacctcTCACTATTGGAGCGGCCGATAT.CGGA.TTAGCTAGTTGGTG.GGGTAAAG.GCTCAC.CAAGGCA.......ACG.ATCCGTAG..C.TGGTTTGAGAGG..ACGACC.AG.CCA....C.ACTGGG.AC.TGAGACAC.G....GC.C.....CAGA.CTCC.TACG.GGAGGC......A.GCAGTGG.GGAATT.TTGGACAATGGGG.GAA.ACCCTGATCCAGCC.ATCCC.GC.GTGTATGAT.G..A...AG.GCC.TTC.G.G..GT.TGT.AAA.GTA.C.T.T..TT.G.G.C.AGA.GA.AGAaaaggtatccccta..atacgggatactgcTGACGGTATC.T.G.CA.GAATA.AG.CACC.GGCTAAC.TACGTGC.CAGC.AGCC.GC.GGTA.ATAC.GT.AG.GGTG.CAA.GCGT.TAA.T.CG.GAAT.TACTGG.GCGTAAA.GCGT.GT.GT.AGGC.GG.T.TC.GGA.A.AGA.A.AGATGTG.AAAT..C.C.CA...G.G.GCTC.AACC.TTG.GAAC.TG.CATT.T.T.TAACT.GC.CG.A.GCT.AGAGTA.TGTCACAGGG.G.GG.TAG.AAT.T.C.C.ACGT.GTAG.C.AG.TG.A.AATG.CGTAGA.TATGT.G.G.AG...........GA.ATACCG.A.TG.GCGA.AG.GC.AG.CC.C.CCT..G..GGATA.A......TACTG.AC...GCT.C.AGACACG.AAAGC.G.TGG.GGAGC.A.AACAGG.AT.TA.GAT.AC.CCTG.GTA...GTC.C.AC.GC.C.CTAAACG.ATGT.CAACTAGCTGTTGGGGccgtt.........aggccTTTTAGT.AG.CG.C.A.GCTA.AC.GCGTGAA.GT.TGACC.GCC.T..G.GGG.....AG.TACGGTC.GCAAGATTAA.AACT.CAAA.GGAAT.TG.A.C.GG.GGAC.CCGCAC.AA.GCGGTGGA.TGAT.GTGGA.TTAATT.C.GATGCAACGCGA.AAAA.CCT.TA.CCT.A.CCCTTGA.CATG.TCTGG.AAAGCCGAAGAGA...TTTGGCCgtgctcg....................................................................................................................................................................................................................................................................................................................................................................................................caagagaaCCGGA.A.CA.CA.GGTGC.TGCATG.G.C.T.GTCGT.CAGCTCGTGT.CG.TGAGATGT.TGGG.TTAAGTCCCGCAACG...AGC..GC..AAC.CC.TTG.T.C.A.TT.AGTTGCT.AC--gc.....aag--.AG.CACT.CTAATG..AGACTGC.CGGTGACAA.ACCG.G..AG.G...A..A..GGTGG.GGA.TGACGT.CAAG.TCCTCATG.G..CCCT.TATGG.GT.AGGGCTTCACAC.GT....CATACA.ATGG.T..CGGG.ACAGAGGG..TC.GC.CAACC.CGCGAGG.GGGAGC.CAAT......CTC..AGAAACCCG.AT.CGTAGTCCGG.ATCGCAGTC.TGCAAC.TCGACT.GC.GTG.AAGTCG.GAATC.GCTAG.TAATCGC.GGA.T.CA.GA.ATGT.CGCG.GTGAA.T.ACGT.T.C.C.C..G.GGT.CTT.GT.A.C.ACA..CCGC.CCGTC.ACA.C.CAT.GG.GAGTG.GGT.TTCAC.C.A..G..AAG.T.A.GGTagcctaaccg........................................taaggagggcG....C.T.T.ACCA.C.GG.T.GG.GATT.C.AT.G.AcC.TGG.GGT.G.AA.G.TC.-.--.-.-.--.--.---..-.-.-.--.--.......---......-......--.--.-.---..--...------.--.--.---..........................................................................
S001746469   ..........................................................-.-.-..-------.---.-....---..-..---.-.-.---.-----.-..--.---..--....-..-.-..-.-.--...-.-.--------.G.C...A-.G.TC..GA.ACGgcagcgcgagagagct.......................................tgctctcttggcggcgAGT..GGC.GGACGG.G.TGA.GT.A.A.TATATCGGA-ACGTG..C.CCAGT.AGCG.GGG.GATA.AC.T..ACTC...G.A.AAGAGT.G.GCTAAT.A.CCGC..A.TACG...-----..--CC...C.TACG.G...GG-.-.-----..GAAA.GGgggggatcg.........................caagacctcTCACTATTGGAGCGGCCGATAT.CGGA.TTAGCTAGTTGGTG.GGGTAAAG.GCTCAC.CAAGGCA.......ACG.ATCCGTAG..C.TGGTTTGAGAGG..ACGACC.AG.CCA....C.ACTGGG.AC.TGAGACAC.G....GC.C.....CAGA.CTCC.TACG.GGAGGC......A.GCAGTGG.GGAATT.TTGGACAATGGGG.GAA.ACCCTGATCCAGCC.ATCCC.GC.GTGTATGAT.G..A...AG.GCC.TTC.G.G..GT.TGT.AAA.GTA.C.T.T..TT.G.G.C.AGA.GA.AGAaaaggtatctccta.atacgaggatactgcTGACGGTATC.T.G.CA.GAATA.AG.CACC.GGCTAAC.TACGTGC.CAGC.AGCC.GC.GGTA.ATAC.GT.AG.GGTG.CAA.GCGT.TAA.T.CG.GAAT.TACTGG.GCGTAAA.GCGT.GT.GT.AGGC.GG.T.TC.GGA.A.AGA.A.AGATGTG.AAAT..C.C.CA...G.G.GCTC.AACC.TTG.GAAC.TG.CATT.T.T.TAACT.GC.CG.A.GCT.AGAGTA.TGTCAGAGGG.G.GG.TAG.AAT.T.C.C.ACGT.GTAG.C.AG.TG.A.AATG.CGTAGA.TATGT.G.G.AG...........GA.ATACCG.A.TG.GCGA.AG.GC.AG.CC.C.CCT..G..GGATA.A......TACTG.AC...GCT.C.AGACACG.AAAGC.G.TGG.GGAGC.A.AACAGG.AT.TA.GAT.AC.CCTG.GTA...GTC.C.AC.GC.C.CTAAACG.ATGT.CAACTAGCTGTTGGGGccgt...........taggCCTTAGT.AG.CG.C.A.GCTA.AC.GCGTGAA.GT.TGACC.GCC.T..G.GGG.....AG.TACGGTC.GCAAGATTAA.AACT.CAAA.GGAAT.TG.A.C.GG.GGAC.CCGCAC.AA.GCGGTGGA.TGAT.GTGGA.TTAATT.C.GATGCAACGCGA.AAAA.CCT.TA.CCT.A.CCCTTGA.CATG.TCTGG.AAAGCCGAAGAGA...TTTGGCCgtgctcg....................................................................................................................................................................................................................................................................................................................................................................................................caagagaaCCGGA.A.CA.CA.GGTGC.TGCATG.G.C.T.GTCGT.CAGCTCGTGT.CG.TGAGATGT.TGGG.TTAAGTCCCGCAACG...AGC..GC..AAC.TC.TTG.T.C.A.TT.AGTTGCT.AC--gc.....aag--.AG.CACT.CTAATG..AGACTGC.CGGTGACAA.ACCG.G..AG.G...A..A..GGTGG.GGA.TGACGT.CAAG.TCCTCATG.G..CCCT.TATGG.GT.AGGGCTTCACAC.GT....CATACA.ATGG.T..CGGG.ACAGAGGG..TC.GC.CAACC.CGCGAGG.GGGAGC.CAAT......CTC..AGAAACCCG.AT.CGTAGTCCGG.ATCGCAGTC.TGCAAC.TCGACT.GC.GTG.AAGTCG.GAATC.GCTAG.TAATCGC.GGA.T.CA.GA.ATGT.CGCG.GTGAA.T.ACGT.T.C.C.C..G.GGT.CTT.GT.A.C.ACA..CCGC.CCGTC.ACA.C.CAT.GG.GAGTG.GGT.TTCAC.C.A..G..AAG.T.A.GGTagcctaac............................................cgtaaggaG...g-.-.-.----.-.--.-.--.----.-.--.-.-.-.---.---.-.--.-.--.-.--.-.-.--.--.---..-.-.-.--.--.......---......-......--.--.-.---..--...------.--.--.---..........................................................................
S002952614   ..........................................................-.-.-..---TAGA.GTT.T....TAT..C..ATG.G.C.TCA.GATTG.A..AC.GCT..AG....C..G.G..G.A.TG...C.T.TTACACAT.G.C...AA.G.TC..GA.ACGgcagcacgagagagct.......................................tgctctcttggtggcgAGT..GGC.GGACGG.G.TGA.GT.A.A.TATATCGGA-ACGTG..C.CCAGT.AGCG.GGG.GATA.AC.T..ACTC...G.A.AAGAGT.G.GCTAAT.A.CCGC..A.TACG...-----..--CC...C.TACG.G...GG-.-.-----..GAAA.GGgggggattct.......................tcggaacctcTCACTATTGGAGCGGCCGATAT.CGGA.TTAGCTAGTTGGTG.GGGTAAAG.GCTCAC.CAAGGCA.......ACG.ATCCGTAG..C.TGGTTTGAGAGG..ACGACC.AG.CCA....C.ACTGGG.AC.TGAGACAC.G....GC.C.....CAGA.CTCC.TACG.GGAGGC......A.GCAGTGG.GGAATT.TTGGACAATGGGG.GAA.ACCCTGATCCAGCC.ATCCC.GC.GTGTATGAT.G..A...AG.GCC.TTC.G.G..GT.TGT.AAA.GTA.C.T.T..TT.G.G.C.AGA.GA.AGAaaaggtatctccta..atacgagatactgcTGACGGTATC.T.G.CA.GAATA.AG.CACC.GGCTAAC.TACGTGC.CAGC.AGCC.GC.GGTA.ATAC.GT.AG.GGTG.CAA.GCGT.TAA.T.CG.GAAT.TACTGG.GCGTAAA.GCGT.GT.GT.AGGC.GG.T.TC.GGA.A.AGA.A.AGATGTG.AAAT..C.C.CA...G.G.GCTC.AACC.TTG.GAAC.TG.CATT.T.T.TAACT.GC.CG.A.GCT.AGAGTA.TGTCAGAGGG.G.GG.TAG.AAT.T.C.C.ACGT.GTAG.C.AG.TG.A.AATG.CGTAGA.TATGT.G.G.AG...........GA.ATACCG.A.TG.GCGA.AG.GC.AG.CC.C.CCT..G..GGATA.A......TACTG.AC...GCT.C.AGACACG.AAAGC.G.TGG.GGAGC.A.AACAGG.AT.TA.GAT.AC.CCTG.GTA...GTC.C.AC.GC.C.CTAAACG.ATGT.CAACTAGCTGTTGGGGccgt...........taggCCTTAGT.AG.CG.C.A.GCTA.AC.GCGTGAA.GT.TGACC.GCC.T..G.GGG.....AG.TACGGTC.GCAAGATTAA.AACT.CAAA.GGAAT.TG.A.C.GG.GGAC.CCGCAC.AA.GCGGTGGA.TGAT.GTGGA.TTAATT.C.GATGCAACGCGA.AAAA.CCT.TA.CCT.A.CCCTTGA.CATG.TCTGG.AATGCCGAAGAGA...TTTGGCAgtgctcg....................................................................................................................................................................................................................................................................................................................................................................................................caagagaaCCGGA.A.CA.CA.GGTGC.TGCATG.G.C.T.GTCGT.CAGCTCGTGT.CG.TGAGATGT.TGGG.TTAAGTCCCGCAACG...AGC..GC..AAC.CC.TTG.T.C.A.TT.AGTTGCT.AC--gc.....aag--.AG.CACT.CTAATG..AGACTGC.CGGTGACAA.ACCG.G..AG.G...A..A..GGTGG.GGA.TGACGT.CAAG.TCCTCATG.G..CCCT.TATGG.GT.AGGGCTTCACAC.GT....CATACA.ATGG.T..CGGG.ACAGAGGG..TC.GC.CAACC.CGCGAGG.GGGAGC.CAAT......CTC..AGAAACCCG.AT.CGTAGTCCGG.ATCGCAGTC.TGCAAC.TCGACT.GC.GTG.AAGTCG.GAATC.GCTAG.TAATCGC.GGA.T.CA.GA.ATGT.CGCG.GTGAA.T.ACGT.T.C.C.C..G.GGT.CTT.GT.A.C.ACA..CCGC.CCGTC.ACA.C.CAT.GG.GAGTG.GGT.TTCAC.C.A..G..AAG.T.A.GGTagcctaaccg........................................taaggagggcG....C.T.T.ACCA.C.GG.T.GG.GATT.C.AT.G.A.C.TGG.GGT.G.AA.G.TC.G.TA.-.-.--.--.---..-.-.-.--.--.......---......-......--.--.-.---..--...------.--.--.---..........................................................................
S003278196   .........................................................tC.G.A..GATTAGA.GTT.T....GAT..C..CTG.G.C.TCA.GATTG.A..AC.GCT..AG....C..G.G..G.A.TG...C.T.TTACACAT.G.C...AA.G.TC..GA.ACGgcagcgcgagagagct.......................................tgctctcttggcggcgAGT..GGC.GGACGG.G.TGA.GT.A.A.TATATCGGA-ACGTG..C.CCAGT.AGCG.GGG.GATA.AC.T..ACTC...G.A.AAGAGT.G.GCTAAT.A.CCGC..A.TACG...-----..--CC...C.TACG.G...GG-.-.-----..GAAA.GGgggggatcg.........................caagacctcTCACTATTGGAGCGGCCGATAT.CGGA.TTAGCTAGTTGGTG.GGGTAAAG.GCTCAC.CAAGGCA.......ACG.ATCCGTAG..C.TGGTTTGAGAGG..ACGACC.AG.CCA....C.ACTGGG.AC.TGAGACAC.G....GC.C.....CAGA.CTCC.TACG.GGAGGC......A.GCAGTGG.GGAATT.TTGGACAATGGGG.GAA.ACCCTGATCCAGCC.ATCCC.GC.GTGTATGAT.G..A...AG.GCC.TTC.G.G..GT.TGT.AAA.GTA.C.T.T..TT.G.G.C.AGA.GA.AGAaaaggtatctccta..atacgagatactgcTGACGGTATC.T.G.CA.GAATA.AG.CACC.GGCTAAC.TACGTGC.CAGC.AGCC.GC.GGTA.ATAC.GT.AG.GGTG.CAA.GCGT.TAA.T.CG.GAAT.TACTGG.GCGTAAA.GCGT.GT.GT.AGGC.GG.T.TC.GGA.A.AGA.A.AGATGTG.AAAT..C.C.CA...G.G.GCTC.AACC.TTG.GAAC.TG.CATT.T.T.TAACT.GC.CG.A.GCT.AGAGTA.TGTCAGAGGG.G.GG.TAG.AAT.T.C.C.ACGT.GTAG.C.AG.TG.A.AATG.CGTAGA.TATGT.G.G.AG...........GA.ATACCG.A.TG.GCGA.AG.GC.AG.CC.C.CCT..G..GGATA.A......TACTG.AC...GCT.C.AGACACG.AAAGC.G.TGG.GGAGC.A.AACAGG.AT.TA.GAT.AC.CCTG.GTA...GTC.C.AC.GC.C.CTAAACG.ATGT.CAACTAGCTGTTGGGGccgt...........taggCCTTAGT.AG.CG.C.A.GCTA.AC.GCGTGAA.GT.TGACC.GCC.T..G.GGG.....AG.TACGGTC.GCAAGATTAA.AACT.CAAA.GGAAT.TG.A.C.GG.GGAC.CCGCAC.AA.GCGGTGGA.TGAT.GTGGA.TTAATT.C.GATGCAACGCGA.AAAA.CCT.TA.CCT.A.CCCTTGA.CATG.TCTGG.AAAGCCGAAGAGA...TTTGGCCgtgctcg....................................................................................................................................................................................................................................................................................................................................................................................................caagagaaCCGGA.A.CA.CA.GGTGC.TGCATG.G.C.T.GTCGT.CAGCTCGTGT.CG.TGAGATGT.TGGG.TTAAGTCCCGCAACG...AGC..GC..AAC.CC.TTG.T.C.A.TT.AGTTGCT.AC--gc.....aag--.AG.CACT.CTAATG..AGACTGC.CGGTGACAA.ACCG.G..AG.G...A..A..GGTGG.GGA.TGACGT.CAAG.TCCTCATG.G..CCCT.TATGG.GT.AGGGCTTCACAC.GT....CATACA.ATGG.T..CGGG.ACAGAGGG..TC.GC.CAACC.CGCGAGG.GGGAGC.CAAT......CTC..AGAAACCCG.AT.CGTAGTCCGG.ATCGCAGTC.TGCAAC.TCGACT.GC.GTG.AAGTCG.GAATC.GCTAG.TAATCGC.GGA.T.CA.GA.ATGT.CGCG.GTGAA.T.ACGT.T.C.C.C..G.GGT.CTT.GT.A.C.ACA..CCGC.CCGTC.ACA.C.CAT.GG.GAGTG.GGT.TTCAC.C.G..G..AAG.T.A.GGTagcctaaccg........................................taaggagggcG....C.T.T.ACCA.C.GG.T.GG.GATT.C.AT.G.A.C.TGG.GGT.G.AA.G.TC.G.TA.A.C.AA.GG.TAG..C.C.G.TA.TC.......GGA......A......GG.TG.C.GGC..TG...GATCAC.CT.CC.TTAatctctagaggatccccgg.......................................................
S000399556   ..........................................................-.-.-..-------.---.-....---..-..---.-.-.---.-----.-..--.---..-G....C..G.G..G.A.TG...C.C.TTACACAT.G.C...AA.G.TC..GA.ACGgcagcacggactt.............................................cggtctggtggcgAGT..GGC.GAACGG.G.TGA.GT.A.A.TGTATCGGA-ACGTG..C.CCAGT.AGCG.GGG.GATA.AC.T..ACGC...G.A.AAGCGT.A.GCTAAT.A.CCGC..A.TACG...-----..--CC...C.TACG.G...GG-.-.-----..GAAA.GCaggggatcg.........................caagaccttGCACTATTGGAGCGGCCGATAT.CGGA.TTAGCTAGTTGGTG.GGGTAACG.GCTCAC.CAAGGCG.......ACG.ATCCGTAG..C.TGGTTTGAGAGG..ACGACC.AG.CCA....C.ACTGGG.AC.TGAGACAC.G....GC.C.....CAGA.CTCC.TACG.GGAGGC......A.GCAGTGG.GGAATT.TTGGACAATGGGG.GAA.ACCCTGATCCAGCC.ATCCC.GC.GTGTGCGAT.G..A...AG.GCC.TTC.G.G..GT.TGT.AAA.GCA.C.T.T..TT.G.G.C.AGG.AA.AGAaacgtcgtgggtta..ataccccgcgaaacTGACGGTACC.T.G.CA.GAATA.AG.CACC.GGCTAAC.TACGTGC.CAGC.AGCC.GC.GGTA.ATAC.GT.AG.GGTG.CAA.GCGT.TAA.T.CG.GAAT.TACTGG.GCGTAAA.GCGT.GC.GC.AGGC.GG.T.TC.GGA.A.AGA.A.AGATGTG.AAAT..C.C.CA...G.A.GCTT.AACT.TTG.GAAC.TG.CATT.T.T.TAACT.AC.CG.A.GCT.AGAGTG.TGTCAGAGGG.A.GG.TGG.AAT.T.C.C.GCGT.GTAG.C.AG.TG.A.AATG.CGTAGA.TATGC.G.G.AG...........GA.ACACCG.A.TG.GCGA.AG.GC.AG.CC.T.CCT..G..GGATA.A......CACTG.AC...GCT.C.ATGCACG.AAAGC.G.TGG.GGAGC.A.AACAGG.AT.TA.GAT.AC.CCTG.GTA...GTC.C.AC.GC.C.CTAAACG.ATGT.CAACTAGCTGTTGGGGcctt...........cgggCCTTGGT.AG.CG.C.A.GCTA.AC.GCGTGAA.GT.TGACC.GCC.T..G.GGG.....AG.TACGGTC.GCAAGATTAA.AACT.CAAA.GGAAT.TG.A.C.GG.GGAC.CCGCAC.AA.GCGGTGGA.TGAT.GTGGA.TTAATT.C.GATGCAACGCGA.AAAA.CCT.TA.CCT.A.CCCTTGA.CATG.TCTGG.AATTCYGAAGAGA...TTTRGGAgtgctcg....................................................................................................................................................................................................................................................................................................................................................................................................caagagaaCCGGA.A.CA.CA.GGTGC.TGCATG.G.C.T.GTCGT.CAGCTCGTGT.CG.TGAGATGT.TGGG.TTAAGTCCCGCAACG...AGC..GC..AAC.CC.TTG.T.C.A.TT.AGTTGCT.AC--ga.....aag--.GG.CACT.CTAATG..AGACTGC.CGGTGACAA.ACCG.G..AG.G...A..A..GGTGG.GGA.TGACGT.CAAG.TCCTCATG.G..CCCT.TATGG.GT.AGGGCTTCACAC.GT....CATACA.ATGG.T..CGGG.ACAGAGGG..TC.GC.CAACC.CGCGAGG.GGGAGC.CAAT......CCC..AGAAACCCG.AT.CGTAGTCCGG.ATCGCAGTC.TGCAAC.TCGACT.GC.GTG.AAGTCG.GAATC.GCTAG.TAATCGC.GGA.T.CA.GC.ATGT.CGCG.GTGAA.T.ACGT.T.C.C.C..G.GGT.CTT.GT.A.C.ACA..CCGC.CCGTC.ACA.C.CAT.GG.GAGTG.GGT.TTTAC.C.A..G..AAG.T.A.GTTagcctaaccg........................................caaggggggcG....A.T.T.ACCA.C.GG.T.AG.GATT.C.AT.G.A.C.TGG.GGT.G.AA.G.TC.G.TA.A.C.AA.GG.TAG..C.C.G.TA.TC.......GGA......A......GG.T-.-.---..--...------.--.--.---..........................................................................
S000967034   ..........................................................-.-.-..-TCCAGA.GTT.T....GAT..C..ATG.G.C.TCA.GATTG.A..AC.GCT..AG....C..G.G..G.A.TG...C.C.TTACACAT.G.C...AA.G.TC..GA.ACGgcagcacggactt.............................................cggtctggtggcgAGT..GGC.GAACGG.G.TGA.GT.A.A.TGTATCGGA-ACGTG..C.CCAGT.AGCG.GGG.GATA.AC.T..ACGC...G.A.AAGCGT.A.GCTAAT.A.CCGC..A.TACG...-----..--CC...C.TACG.G...GG-.-.-----..GAAA.GCaggggatcg.........................caagaccttGCACTATTGGAGCGGCCGATAT.CGGA.TTAGCTAGTTGGTG.GGGTAACG.GCTCAC.CAAGGCG.......ACG.ATCCGTAG..C.TGGTTTGAGAGG..ACGACC.AG.CCA....C.ACTGGG.AC.TGAGACAC.G....GC.C.....CAGA.CTCC.TACG.GGAGGC......A.GCAGTGG.GGAATT.TTGGACAATGGGG.GAA.ACCCTGATCCAGCC.ATCCC.GC.GTGTGCGAT.G..A...AG.GCC.TTC.G.G..GT.TGT.AAA.GCA.C.T.T..TT.G.G.C.AGG.AA.AGAaacgtcgcgggtta..ataccccgcgaaacTGACGGTACC.T.G.CA.GAATA.AG.CACC.GGCTAAC.TACGTGC.CAGC.AGCC.GC.GGTA.ATAC.GT.AG.GGTG.CAA.GCGT.TAA.T.CG.GAAT.TACTGG.GCGTAAA.GCGT.GC.GC.AGGC.GG.T.TC.GGA.A.AGA.A.AGATGTG.AAAT..C.C.CA...G.A.GCTT.AACT.TTG.GAAC.TG.CATT.T.T.TAACT.AC.CG.G.GCT.AGAGTG.TGTCAGAGGG.A.GG.TGG.AAT.T.C.C.GCGT.GTAG.C.AG.TG.A.AATG.CGTAGA.TATGC.G.G.AG...........GA.ACACCG.A.TG.GCGA.AG.GC.AG.CC.T.CCT..G..GGATA.A......CACTG.AC...GCT.C.ATGCACG.AAAGC.G.TGG.GGAGC.A.AACAGG.AT.TA.GAT.AC.CCTG.GTA...GTC.C.AC.GC.C.CTAAACG.ATGT.CAACTAGCTGTTGGGGcctt...........cgggCCTTGGT.AG.CG.C.A.GCTA.AC.GCGTGAA.GT.TGACC.GCC.T..G.GGG.....AG.TACGGTC.GCAAGATTAA.AACT.CAAA.GGAAT.TG.A.C.GG.GGAC.CCGCAC.AA.GCGGTGGA.TGAT.GTGGA.TTAATT.C.GATGCAACGCGA.AAAA.CCT.TA.CCT.A.CCCTTGA.CATG.TCTGG.AATGCCGAAGAGA...TTTGGCAgtgctcg....................................................................................................................................................................................................................................................................................................................................................................................................caagagaaCCGGA.A.CA.CA.GGTGC.TGCATG.G.C.T.GTCGT.CAGCTCGTGT.CG.TGAGATGT.TGGG.TTAAGTCCCGCAACG...AGC..GC..AAC.CC.TTG.T.C.A.TT.AGTTGCT.AC--ga.....aag--.GG.CACT.CTAATG..AGACTGC.CGGTGACAA.ACCG.G..AG.G...A..A..GGTGG.GGA.TGACGT.CAAG.TCCTCATG.G..CCCT.TATGG.GT.AGGGCTTCACAC.GT....CATACA.ATGG.T..CGGG.ACAGAGGG..TC.GC.CAACC.CGCGAGG.GGGAGC.CAAT......CCC..AGAAACCCG.AT.CGTAGTCCGG.ATCGCAGTC.TGCAAC.TCGACT.GC.GTG.AAGTCG.GAATC.GCTAG.TAATCGC.GGA.T.CA.GC.ATGT.CGCG.GTGAA.T.ACGT.T.C.C.C..G.GGT.CTT.GT.A.C.ACA..CCGC.CCGTC.ACA.C.CAT.GG.GAGTG.GGT.TTTAC.C.A..G..AAG.T.A.GTTagcctaaccg........................................caaggggggcG....A.T.T.ACCA.C.GG.T.AG.GATT.C.AT.G.A.C.TGG.GGT.G.AA.G.TC.G.TA.A.C.AA.GG.TAA..C.C.G.A-.--.......---......-......--.--.-.---..--...------.--.--.---..........................................................................
S002907542   ..........................................................-.-.-..-------.---.-....---..-..---.-.-.---.-----.-..--.---..--....-..-.-..-.-.--...-.-.--------.-.-...--.-.--..--.---.......................................................................---..---.------.-.---.--.-.-.TGTATCGGA-ACGTG..C.CCAGT.AGCG.GGG.GATA.AC.T..ACGC...G.A.AAGCGT.A.GCTAAT.A.CCGC..A.TACG...-----..--CC...C.TACG.G...GG-.-.-----..GAAA.GCaggggatcg.........................caagaccttGCACTATTGGAGCGGCCGATAT.CGGA.TTAGCTAGTTGGTG.GGGTAACG.GCTCAC.CAAGGCG.......ACG.ATCCGTAG..C.TGGTTTGAGAGG..ACGACC.AG.CCA....C.ACTGGG.AC.TGAGACAC.G....GC.C.....CAGA.CTCC.TACG.GGAGGC......A.GCAGTGG.GGAATT.TTGGACAATGGGG.GAA.ACCCTGATCCAGCC.ATCCC.GC.GTGTGCGAT.G..A...AG.GCC.TTC.G.G..GT.TGT.AAA.GCA.C.T.T..TT.G.G.C.AGG.AA.AGAaacgtcgtgggtta..ataccccgcgaaacTGACGGTACC.T.G.CA.GAATA.AG.CACC.GGCTAAC.TACGTGC.CAGC.AGCC.GC.GGTA.ATAC.GT.AG.GGTG.CAA.GCGT.TAA.T.CG.GAAT.TACTGG.GCGTAAA.GCGT.GC.GC.AGGC.GG.T.TC.GGA.A.AGA.A.AGATGTG.AAAT..C.C.CA...G.A.GCTT.AACT.TTG.GAAC.TG.CATT.T.T.TAACT.AC.CG.A.GCT.AGAGTG.TGTCAGAGGG.A.GG.TGG.AAT.T.C.C.GCGT.GTAG.C.AG.TG.A.AATG.CGTAGA.TATGC.G.G.AG...........GA.ACACCG.A.TG.GCGA.AG.GC.AG.CC.T.CCT..G..GGATA.A......CACTG.AC...GCT.C.ATGCACG.AAAGC.G.TGG.GGAGC.A.AACAGG.AT.TA.GAT.AC.CCTG.GTA...GTC.C.AC.GC.C.CTAAACG.ATGT.CAACTAGCTGTTGGGGcctt...........cgggCCTTGGT.AG.CG.C.A.GCTA.AC.GCGTGAA.GT.TGACC.GCC.T..G.GGG.....AG.TACGGTC.GCAAGATTAA.AACT.CAAA.GGAAT.TG.A.C.GG.GGAC.CCGCAC.AA.GCGGTGGA.TGAT.GTGGA.TTAATT.C.GATGCAACGCGA.AAAA.CCT.TA.CCT.A.CCCTTGA.CATG.TCTGG.AATCCTGAAGAGA...TTTAGGAgtgctcg....................................................................................................................................................................................................................................................................................................................................................................................................caagagaaCCGGA.A.CA.CA.GGTGC.TGCATG.G.C.T.GTCGT.CAGCTCGTGT.CG.TGAGATGT.TGGG.TTAAGTCCCGCAACG...AGC..GC..AAC.CC.TTG.T.C.A.TT.AGTTGCT.AC--ga.....aag--.GG.CACT.CTAATG..AGACTGC.CGGTGACAA.ACCG.G..AG.G...A..A..GGTGG.GGA.TGACGT.CAAG.TCCTCATG.G..CCCT.TATGG.GT.AGGGCTTCACAC.GT....CATACA.ATGG.T..CGGG.ACAGAGGG..TC.GC.CAACC.CGCGAGG.GGGAGC.CAAT......CCC..AGAAACCCG.AT.CGTAGTCCGG.ATCGCAGTC.TGCAAC.TCGACT.GC.GTG.AAGTCG.GAATC.GCTAG.TAATCGC.GGA.T.CA.GC.A---.----.-----.-.----.-.-.-.-..-.---.---.--.-.-.---..----.-----.---.-.---.--.-----.---.-----.-.-..-..---.-.-.---............................................................-....-.-.-.----.-.--.-.--.----.-.--.-.-.-.---.---.-.--.-.--.-.--.-.-.--.--.---..-.-.-.--.--.......---......-......--.--.-.---..--...------.--.--.---..........................................................................
S002949671   ..........................................................-.-.-..-------.---.-....---..-..---.-.-.---.-----.-..--.---..--....-..-.-..-.-.--...-.-.-------T.G.C...A-.G.TC..GA.ACGgcagcacggactt.............................................cggtctggtggcgAGT..GGC.GAACGG.G.TGA.GT.A.A.TGTATCGGA-ACGTG..C.CCAGT.AGCG.GGG.GATA.AC.T..ACGC...G.A.AAGCGT.A.GCTAAT.A.CCGC..A.TACG...-----..--CC...C.TACG.G...GG-.-.-----..GAAA.GCaggggatcg.........................caagaccttGCACTATTGGAGCGGCCGATAT.CGGA.TTAGCTAGTTGGTG.GGGTAACG.GCTCAC.CAAGGCG.......ACG.ATCCGTAG..C.TGGTTTGAGAGG..ACGACC.AG.CCA....C.ACTGGG.AC.TGAGACAC.G....GC.C.....CAGA.CTCC.TACG.GGAGGC......A.GCAGTGG.GGAATT.TTGGACAATGGGG.GAA.ACCCTGATCCAGCC.ATCCC.GC.GTGTGCGAT.G..A...AG.GCC.TTC.G.G..GT.TGT.AAA.GCA.C.T.T..TT.G.G.C.AGG.AA.AGAaacgtcgtgggtta..ataccccgcggaacTGACGGTACC.T.G.CA.GAATA.AG.CACC.GGCTAAC.TACGTGC.CAGC.AGCC.GC.GGTA.ATAC.GT.AG.GGTG.CAA.GCGT.TAA.T.CG.GAAT.TACTGG.GCGTAAA.GCGT.GC.GC.AGGC.GG.T.TC.GGA.A.AGA.A.AGATGTG.AAAT..C.C.CA...G.A.GCTT.AACT.TTG.GAAC.TG.CATT.T.T.TAACT.AC.CG.A.GCT.AGAGTG.TGTCAGAGGG.A.GG.TGG.AAT.T.C.C.GCGT.GTAG.C.AG.TG.A.AATG.CGTAGA.TATGC.G.G.AG...........GA.ACACCG.A.TG.GCGA.AG.GC.AG.CC.T.CCT..G..GGATA.A......CACTG.AC...GCT.C.ATGCACG.AAAGC.G.TGG.GGAGC.A.AACAGG.AT.TA.GAT.AC.CCTG.GTA...GTC.C.AC.GC.C.CTAAACG.ATGT.CAACTAGCTGTTGGGGcctt...........cgggCCTTGGT.AG.CG.C.A.GCTA.AC.GCGTGAA.GT.TGACC.GCC.T..G.GGG.....AG.TACGGTC.GCAAGATTAA.AACT.CAAA.GGAAT.TG.A.C.GG.GGAC.CCGCAC.AA.GCGGTGGA.TGAT.GTGGA.TTAATT.C.GATGCAACGCGA.AAAA.CCT.TA.CCT.A.CCCTTGA.CATG.TCTGG.AATTCCGAAGAGA...TTTGGAAgtgctcg....................................................................................................................................................................................................................................................................................................................................................................................................caagagaaCCGGA.A.CA.CA.GGTGC.TGCATG.G.C.T.GTCGT.CAGCTCGTGT.CG.TGAGATGT.TGGG.TTAAGTCCCGCAACG...AGC..GC..AAC.CC.TTG.T.C.A.TT.AGTTGCT.AC--ga.....aag--.GG.CACT.CTAATG..AGACTGC.CGGTGACAA.ACCG.G..AG.G...A..A..GGTGG.GGA.TGACGT.CAAG.TCCTCATG.G..CCCT.TATGG.GT.AGGGCTTCACAC.GT....CATACA.ATGG.T..CGGG.ACAGAGGG..TC.GC.CAACC.CGCGAGG.GGGAGC.CAAT......CCC..AGAAACCCG.AT.CGTAGTCCGG.ATCGCAGTC.TGCAAC.TCGACT.GC.GTG.AAGTCG.GAATC.GCTAG.TAATCGC.GGA.T.CA.GC.A---.----.-----.-.----.-.-.-.-..-.---.---.--.-.-.---..----.-----.---.-.---.--.-----.---.-----.-.-..-..---.-.-.---............................................................-....-.-.-.----.-.--.-.--.----.-.--.-.-.-.---.---.-.--.-.--.-.--.-.-.--.--.---..-.-.-.--.--.......---......-......--.--.-.---..--...------.--.--.---..........................................................................
S003284048   ..........................................................-.-.-..-------.---.-....---..-..---.-.-.---.-----.-..--.---..-G....C..G.G..G.A.TG...C.C.TTACACAT.G.C...AA.G.TC..GA.ACGgcagcacggactt.............................................cggtctggtggcgAGT..GGC.GAACGG.G.TGA.GT.A.A.TGTATCGGA-ACGTG..C.CCAGT.AGCG.GGG.GATA.AC.T..ACGC...G.A.AAGCGT.A.GCTAAT.A.CCGC..A.TACG...-----..--CC...C.TACG.G...GG-.-.-----..GAAA.GCaggggatcg.........................caagaccttGCACTATTGGAGCGGCCGATAT.CGGA.TTAGCTAGTTGGTG.GGGTAACG.GCTCAC.CAAGGCG.......ACG.ATCCGTAG..C.TGGTTTGAGAGG..ACGACC.AG.CCA....C.ACTGGG.AC.TGAGACAC.G....GC.C.....CAGA.CTCC.TACG.GGAGGC......A.GCAGTGG.GGAATT.TTGGACAATGGGG.GAA.ACCCTGATCCAGCC.ATCCC.GC.GTGTGCGAT.G..A...AG.GCC.TTC.G.G..GT.TGT.AAA.GCA.C.T.T..TT.G.G.C.AGG.AA.AGAaacgtcgcgggtta..ataccccgcgaaacTGACGGTACC.T.G.CA.GAATA.AG.CACC.GGCTAAC.TACGTGC.CAGC.AGCC.GC.GGTA.ATAC.GT.AG.GGTG.CAA.GCGT.TAA.T.CG.GAAT.TACTGG.GCGTAAA.GCGT.GC.GC.AGGC.GG.T.TC.GGA.A.AGA.A.AGATGTG.AAAT..C.C.CA...G.A.GCTT.AACT.TTG.GAAC.TG.CATT.T.T.TAACT.AC.CG.A.GCT.AGAGTG.TGTCAGAGGG.A.GG.TGG.AAT.T.C.C.GCGT.GTAG.C.AG.TG.A.AATG.CGTAGA.TATGC.G.G.AG...........GA.ACACCG.A.TG.GCGA.AG.GC.AG.CC.T.CCT..G..GGATA.A......CACTG.AC...GCT.C.ATGCACG.AAAGC.G.TGG.GGAGC.A.AACAGG.AT.TA.GAT.AC.CCTG.GTA...GTC.C.AC.GC.C.CTAAACG.ATGT.CAACTAGCTGTTGGGGcctt...........cgggCCTTGGT.AG.CG.C.A.GCTA.AC.GCGTGAA.GT.TGACC.GCC.T..G.GGG.....AG.TACGGTC.GCAAGATTAA.AACT.CAAA.GGAAT.TG.A.C.GG.GGAC.CCGCAC.AA.GCGGTGGA.TGAT.GTGGAtTTAATT.C.GATGCAACGCGA.AAAA.CCT.TA.CCT.A.CCCTTGA.CATG.TCTGG.AATTCCGAAGAGA...TTTGGAAgtgctcg....................................................................................................................................................................................................................................................................................................................................................................................................caagagaaCCGGA.A.CA.CA.GGTGC.TGCATG.G.C.T.GTCGT.CAGCTCGTGT.CG.TGAGATGT.TGGG.TTAAGTCCCGCAACG...AGC..GC..AAC.CC.TTG.T.C.A.TT.AGTTGCT.AC--ga.....aag--.GG.CACT.CTAATG..AGACTGC.CGGTGACAA.ACCG.G..AG.G...A..A..GGTGG.GGA.TGACGT.CAAG.TCCTCATG.G..CCCT.TATGG.GT.AGGGCTTCACAC.GT....CATACA.ATGG.T..CGGG.ACAGAGGG..TC.GC.CAACC.CGCGAGG.GGGAGC.CAAT......CCC..AGAAACCCG.AT.CGTAGTCCGG.ATCGCAGTC.TGCAAC.TCGACT.GC.GTG.AAGTCG.GAATC.GCTAG.TAATCGC.GGA.T.CA.GC.ATGT.CGCG.GTGAA.T.ACGT.T.C.C.C..G.GGT.CTT.GT.A.C.ACA..CCGC.CCGTC.ACA.C.CAT.GG.GAGTG.GGT.TTTAC.C.A..G..AAG.T.A.GTTagcctaaccg........................................caaggggggcG....A.T.-.ACCA.C.--.-.--.----.-.--.-.-.-.---.---.-.--.-.--.-.--.-.-.--.--.---..-.-.-.--.--.......---......-......--.--.-.---..--...------.--.--.---..........................................................................
S003291266   ..........................................................-.-.-..-------.---.-....---..-..---.-.-.---.-----.-..--.---..--....-..-.-..-.-.--...-.-.--------.-.-...--.-.--..--.--Gtg..................................................................gcgAGT..GGC.GAACGG.G.TGA.GT.A.A.TGTATCGGA-ACGTG..C.CCAGT.AGCG.GGG.GATA.AC.T..ACGC...G.A.AAGCGT.A.GCTAAT.A.CCGC..A.TACG...-----..--CC...C.TACG.G...GG-.-.-----..GAAA.GCaggggatcg.........................taagaccttGCACTATTGGAGCGGCCGATAT.CGGA.TTAGCTAGTTGGTG.GGGTAACG.GCTCAC.CAAGGCG.......ACG.ATCCGTAG..C.TGGTTTGAGAGG..ACGACC.AG.CCA....C.ACTGGG.AC.TGAGACAC.G....GC.C.....CAGA.CTCC.TACG.GGAGGC......A.GCAGTGG.GGAATT.TTGGACAATGGGG.GAA.ACCCTGATCCAGCC.ATCCC.GC.GTGTGCGAT.G..A...AG.GCC.TTC.G.G..GT.TGT.AAA.GCA.C.T.T..TT.G.G.C.AGG.AA.AGAaacgtcgtgggtta..ataccccgcgaaacTGACGGTACC.T.G.CA.GAATA.AG.CACC.GGCTAAC.TACGTGC.CAGC.AGCC.GC.GGTA.ATAC.GT.AG.GGTG.CAA.GCGT.TAA.T.CG.GAAT.TACTGG.GCGTAAA.GCGT.GC.GC.AGGC.GG.T.TC.GGA.A.AGA.A.AGATGTG.AAAT..C.C.CA...G.A.GCTT.AACT.TTG.GAAC.TG.CATT.T.T.TAACT.AC.CG.A.GCT.AGAGTG.TGTCAGAGGG.A.GG.TGG.AAT.T.C.C.GCGT.GTAG.C.AG.TG.A.AATG.CGTAGA.TATGC.G.G.AG...........GA.ACACCG.A.TG.GCGA.AG.GC.AG.CC.T.CCT..G..GGATA.A......CACTG.AC...GCT.C.ATGCACG.AAAGC.G.TGG.GGAGC.A.AACAGG.AT.TA.GAT.AC.CCTG.GTA...GTC.C.AC.GC.C.CTAAACG.ATGT.CAACTAGCTGTTGGGGcctt...........cgggCCTTGGT.AG.CG.C.A.GCTA.AC.GCGTGAA.GT.TGACC.GCC.T..G.GGG.....AG.TACGGTC.GCAAGATTAA.AACT.CAAA.GGAAT.TG.A.C.GG.GGAC.CCGCAC.AA.GCGGTGGA.TGAT.GTGGA.TTAATT.C.GATGCAACGCGA.AAAA.CCT.TA.CCT.A.CCCTTGA.CATG.TCTGG.AATNCTGAAGAGA...TTTNGNAgtgctcg....................................................................................................................................................................................................................................................................................................................................................................................................caagagaaCCGGA.A.CA.CA.GGTGC.TGCATG.G.C.T.GTCGT.CAGCTCGTGT.CG.TGAGATGT.TGGG.TTAAGTCCCGCAACG...AGC..GC..AAC.CC.TTG.T.C.A.TT.AGTTGCT.AC--ga.....aag--.GG.CACT.CTAATG..AGACTGC.CGGTGACAA.ACCG.G..AG.G...A..A..GGTGG.GGA.TGACGT.CAAG.TCCTCATG.G..CCCT.TATGG.GT.AGGGCTTCACAC.GT....CATACA.ATGG.T..CGGG.ACAGAGGG..TC.GC.CAACC.CGCGAGG.GGGAGC.CAAT......CCC..AGAAACCCG.AT.CGTAGTCCGG.ATCGCAGTC.TGCAAC.TCGACT.GC.GTG.AAGTCG.GAATC.GCTAG.TAATCGC.GGA.T.CA.GC.ATGT.CGCG.GTGAA.T.ACGT.T.C.C.C..G.GGT.CTT.GT.A.C.ACA..CCGC.CCGTC.A--.-.---.--.-----.---.-----.-.-..-..---.-.-.---............................................................-....-.-.-.----.-.--.-.--.----.-.--.-.-.-.---.---.-.--.-.--.-.--.-.-.--.--.---..-.-.-.--.--.......---......-......--.--.-.---..--...------.--.--.---..........................................................................
S003302525   ..........................................................-.-.-..-------.---.-....---..-..---.-.-.---.-----.-..--.---..--....-..-.-..-.-.--...-.-.-----CAT.G.C...A-.G.TC..GA.ACGgcagcacggactt.............................................cggtctggtggcgAGT..GGC.GAACGG.G.TGA.GT.A.A.TGTATCGGA-ACGTG..C.CCAGT.AGCG.GGG.GATA.AC.T..ACGC...G.A.AAGCGT.A.GCTAAT.A.CCGC..A.TACG...-----..--CC...C.TACG.G...GG-.-.-----..GAAA.GCaggggatcg.........................caagaccttGCACTATTGGAGCGGCCGATAT.CGGA.TTAGCTAGTTGGTG.GGGTAACG.GCTCAC.CAAGGCG.......ACG.ATCCGTAG..C.TGGTTTGAGAGG..ACGACC.AG.CCA....C.ACTGGG.AC.TGAGACAC.G....GC.C.....CAGA.CTCC.TACG.GGAGGC......A.GCAGTGG.GGAATT.TTGGACAATGGGG.GAA.ACCCTGATCCAGCC.ATCCC.GC.GTGTGCGAT.G..A...AG.GCC.TTC.G.G..GT.TGT.AAA.GCA.C.T.T..TT.G.G.C.AGG.AA.AGAaacgtcgtgggtta..ataccccgcgaaacTGACGGTACC.T.G.CA.GAATA.AG.CACC.GGCTAAC.TACGTGC.CAGC.AGCC.GC.GGTA.ATAC.GT.AG.GGTG.CAA.GCGT.TAA.T.CG.GAAT.TACTGG.GCGTAAA.GCGT.GC.GC.AGGC.GG.T.TC.GGA.A.AGA.A.AGATGTG.AAAT..C.C.CA...G.A.GCTT.AACT.TTG.GAAC.TG.CATT.T.T.TAACT.AC.CG.A.GCT.AGAGTG.TGTCAGAGGG.A.GG.TGG.AAT.T.C.C.GCGT.GTAG.C.AG.TG.A.AATG.CGTAGA.TATGC.G.G.AG...........GA.ACACCG.A.TG.GCGA.AG.GC.AG.CC.T.CCT..G..GGATA.A......CACTG.AC...GCT.C.ATGCACG.AAAGC.G.TGG.GGAGC.A.AACAGG.AT.TA.GAT.AC.CCTG.GTA...GTC.C.AC.GC.C.CTAAACG.ATGT.CAACTAGCTGTTGGGGcctt...........cgggCCTTGGT.AG.CG.C.A.GCTA.AC.GCGTGAA.GT.TGACC.GCC.T..G.GGG.....AG.TACGGTC.GCAAGATTAA.AACT.CAAA.GGAAT.TG.A.C.GG.GGAC.CCGCAC.AA.GCGGTGGA.TGAT.GTGGA.TTAATT.C.GATGCAACGCGA.AAAA.CCT.TA.CCT.A.CCCTTGA.CATG.TCTGG.AATCCTGAAGAGA...TTTAGGAgtgctcg....................................................................................................................................................................................................................................................................................................................................................................................................caagagaaCCGGA.A.CA.CA.GGTGC.TGCATG.G.C.T.GTCGT.CAGCTCGTGT.CG.TGAGATGT.TGGG.TTAAGTCCCGCAACG...AGC..GC..AAC.CC.TTG.T.C.A.TT.AGTTGCT.AC--ga.....aag--.GG.CACT.CTAATG..AGACTGC.CGGTGACAA.ACCG.G..AG.G...A..A..GGTGG.GGA.TGACGT.CAAG.TCCTCATG.G..CCCT.TATGG.GT.AGGGCTTCACAC.GT....CATACA.ATGG.T..CGGG.ACAGAGGG..TC.GC.CAACC.CGCGAGG.GGGAGC.CAAT......CCC..AGAAACCCG.AT.CGTAGTCCGG.ATCGCAGTC.TGCAAC.TCGACT.GC.GTG.AAGTCG.GAATC.GCTAG.TAATCGC.GGA.T.CA.--.----.----.-----.-.----.-.-.-.-..-.---.---.--.-.-.---..----.-----.---.-.---.--.-----.---.-----.-.-..-..---.-.-.---............................................................-....-.-.-.----.-.--.-.--.----.-.--.-.-.-.---.---.-.--.-.--.-.--.-.-.--.--.---..-.-.-.--.--.......---......-......--.--.-.---..--...------.--.--.---..........................................................................
S003312192   ..........................................................-.-.-..-------.---.-....---..-..AT-.G.C.TCA.GATTG.A..AC.GCT..AG....C..G.G..G.A.TG...C.C.TTACACAT.G.C...AA.G.TC..GA.ACGgcagcacggactt.............................................cggtctggtggcgAGT..GGC.GAACGG.G.TGA.GT.A.A.TGTATCGGA-ACGTG..C.CCAGT.AGCG.GGG.GATA.AC.T..ACGC...G.A.AAGCGT.A.GCTAAT.A.CCGC..A.TACG...-----..--CC...C.TACG.G...GG-.-.-----..GAAA.GCaggggatcg.........................caagaccttGCACTATTGGAGCGGCCGATAT.CGGA.TTAGCTAGTTGGTG.GGGTAACG.GCTCAC.CAAGGCG.......ACG.ATCCGTAG..C.TGGTTTGAGAGG..ACGACC.AG.CCA....C.ACTGGG.AC.TGAGACAC.G....GC.C.....CAGA.CTCC.TACG.GGAGGC......A.GCAGTGG.GGAATT.TTGGACAATGGGG.GAA.ACCCTGATCCAGCC.ATCCC.GC.GTGTGCGAT.G..A...AG.GCC.TTC.G.G..GT.TGT.AAA.GCA.C.T.T..TT.G.G.C.AGG.AA.AGAaacgtcgcgggtta..ataccccgcggaacTGACGGTACC.T.G.CA.GAATA.AG.CACC.GGCTAAC.TACGTGC.CAGC.AGCC.GC.GGTA.ATAC.GT.AG.GGTG.CAA.GCGT.TAA.T.CG.GAAT.TACTGG.GCGTAAA.GCGT.GC.GC.AGGC.GG.T.TC.GGA.A.AGA.A.AGATGTG.AAAT..C.C.CA...G.A.GCTT.AACT.TTG.GAAC.TG.CATT.T.T.TAACT.AC.CG.A.GCT.AGAGTG.TGTCAGAGGG.A.GG.TGG.AAT.T.C.C.GCGT.GTAG.C.AG.TG.A.AATG.CGTAGA.TATGC.G.G.AG...........GA.ACACCG.A.TG.GCGA.AG.GC.AG.CC.T.CCT..G..GGATA.A......CACTG.AC...GCT.C.ATGCACG.AAAGC.G.TGG.GGAGC.A.AACAGG.AT.TA.GAT.AC.CCTG.GTA...GTC.C.AC.GC.C.CTAAACG.ATGT.CAACTAGCTGTTGGGGcctt...........cgggCCTTGGT.AG.CG.C.A.GCTA.AC.GCGTGAA.GT.TGACC.GCC.T..G.GGG.....AG.TACGGTC.GCAAGATTAA.AACT.CAAA.GGAAT.TG.A.C.GG.GGAC.CCGCAC.AA.GCGGTGGA.TGAT.GTGGA.TTAATT.C.GATGCAACGCGA.AAAA.CCT.TA.CCT.A.CCCTTGA.CATG.TCTGG.AATCCTGAAGAGA...TTTGGGAgtgctcg....................................................................................................................................................................................................................................................................................................................................................................................................caagagaaCCGGA.A.CA.CA.GGTGC.TGCATG.G.C.T.GTCGT.CAGCTCGTGT.CG.TGAGATGT.TGGG.TTAAGTCCCGCAACG...AGC..GC..AAC.CC.TTG.T.C.A.TT.AGTTGCT.AC--ga.....aag--.GG.CACT.CTAATG..AGACTGC.CGGTGACAA.ACCG.G..AG.G...A..A..GGTGG.GGA.TGACGT.CAAG.TCCTCATG.G..CCCT.TATGG.GT.AGGGCTTCACAC.GT....CATACA.ATGG.T..CGGG.ACAGAGGG..TC.GC.CAACC.CGCGAGG.GGGAGC.CAAT......CCC..AGAAACCCG.AT.CGTAGTCCGG.ATCGCAGTC.TGCAAC.TCGACT.GC.GTG.AAGTCG.GAATC.GCTAG.TAATCGC.GGA.T.CA.GC.ATGT.CGCG.GTGAA.T.ACGT.T.C.C.C..G.GGT.CTT.GT.A.C.ACA..CCGC.CCGTC.ACA.C.CAT.GG.GAGTG.GGT.TTTAC.C.A..G..AAG.T.A.GTTagcctaaccg........................................caaggggggcG....A.T.T.ACCA.C.GG.T.AG.GATT.C.AT.G.A.C.TGG.GGT.G.AA.G.TC.G.TA.A.C.AA.GG.TAG..C.C.G.TA.TC.......GGA......A......GG.TG.C.GGC..T-...------.--.--.---..........................................................................
S000414453   .........................................................tA.C.A..ATGGAGA.GTT.T....GAT..C..CTG.G.C.TCA.GGATN.A..AC.GCT..AG....C..T.A..C.A.GG...C.T.TAACACAT.G.C...AA.G.TC..GA.GGGgaaacggcattgagtgct...................................tgcactctttggacgtcgACC..GGC.GCACGG.G.TGA.GT.A.A.CGCGTATCCAACCTT..C.CCATT.ACTG.TGG.GATA.AC.C..TGCC...G.A.AAGGCN.G.ACTAAT.A.TCGC..A.TAGT..c-TTCG.aTGAC...G.GCAT.C...AGA.TtTGAA-.gTAAA.GAtt.......................................taTCGGTAATGGATGGGGATGCGT.CTGA.TTAGCTTGTTGGCG.GGGTAACG.GCCCAC.CAAGGCG.......ACG.ATCAGTAG..G.GGTTCTGAGAGG..AAGGTC.CC.CCA....C.ATTGGA.AC.TGAGACAC.G....GT.C.....CNAA.CTCC.TACG.GGAGGC......A.GCAGTGA.GGAATA.TTGGTCAATGGGC.GAG.AGCCTNAACCAGCC.AAGTA.GC.GTGCAGGAT.G..A...CG.GCCcTNT.G.G..GT.TGT.AAA.CTN.C.N.T..TT.G.T.A.TGG.GG.ATAaagtcagtcac........gtgtnattgttTGCAGGTACC.A.T.AC.GAATA.AG.GACC.GGCTAAT.TCCGTGC.CAGC.AGCC.GC.GGTA.ATAC.GG.AA.GGTC.CNG.GCGT.TAT.C.CG.GATT.TATTGG.GTTTAAA.GGGA.GC.GT.AGGC.CG.G.AG.ATT.A.AGT.G.TGTTGTG.AAAT..G.T.AG...A.C.GCTC.AACG.TCT.GACT.TG.CAGC.G.C.ATACT.GG.TT.T.CCT.TGAGTA.CGCNCAACGT.T.GG.CGG.AAT.T.C.G.TCGT.GTAG.C.GG.TG.A.AATG.CTTAGA.TATGA.C.G.AA...........GA.ACTCCG.A.TT.GCGA.AG.GC.AG.CT.G.ACG..G..GAGCG.C......AACTG.AC...GCT.T.AAGCTCG.AAGGT.G.CGG.GTATC.A.AACAGG.AT.TA.GAT.AC.CCTG.GTA...GTC.C.GC.AC.A.GTNAACG.ATGG.ATGCCCGCTGTTGGTAcc..............tggTATCAGC.GG.CT.A.A.GCGA.AA.GCATTAA.GC.ATCCC.ACC.T..G.GGG.....AG.TACGCCG.GCAACGGTGA.AACT.CAAA.GGAAT.TG.A.C.GG.GGGC.CCGCAC.AA.GCGGAGGA.ACAT.GTGGT.TTAATT.C.GATGNTACGCGA.GGAA.CCT.TA.CCC.G.GGCTTGA.ATTG.CAGAGgAAGGATTTAGAGA...TAATGACgcctt........................................................................................................................................................................................................................................................................................................................................................................................................cggggtCTCTG.-.TG.AA.GGTGC.TGCATG.G.T.T.GTCGT.CAGCTCGTGC.CG.TGAGGTGT.CGGC.TTAAGTGCCATAACG...AGC..GC..AAC.CC.CTC.T.C.T.TC.AGTTGCC.ATCAggtg..atgcTG.GG.CACT.CTGGAG..ACACTGC.CACC-GTAA.GGTGtG..AG.G...A..A..GGTGG.GGA.TGACGT.CAAA.TCAGCACG.G..CCCT.TACGT.CC.GGGGCTACACAC.GT....GTTACA.ATGG.C..CGGT.ACAGAGGG..AC.GG.TGTAA.TGCAAAT.TGCATC.CAAT......CT-..TGAAAGCCG.GT.CCCAGTTCGG.ACTGGGGTC.TGCAAC.CCGACC.CC.ACG.AAGCTG.GATTC.GCTAG.TAATCGC.GCA.T.CA.GCcATGG.CGCG.GTGAA.T.ACGT.T.C.C.C..G.GGC.CTT.GT.A.C.ACA..CCGC.CCGTC.AAG.C.CAT.GA.AAGCC.GGG.GGTGC.C.T..G..AAG.T.C.CGTgaccg.................................................caaggaT....C.G.G.CCTA.G.GG.C.AA.AACT.G.GT.G.A.T.---.---.-.--.-.--.-.--.-.-.--.--.---..-.-.-.--.--.......---......-......--.--.-.---..--...------.--.--.---..........................................................................
S000546840   ..........................................................-.-.-..-------.---.-....---..-..---.-.-.---.-GATG.A..AC.GCT..AG....C..T.A..C.A.GG...C.T.TAACACAT.G.C...AA.G.TN..GA.GGGgaaacggcattgagtgct...................................tgcactctttggacgtcgACC..GGC.GCACGG.G.TGA.GT.A.A.CGCGTATCCAACCTT..C.CCATT.ACTG.TGG.GATA.AC.C..TGCC...G.A.AAGGCA.G.ACTAAT.A.CCGC..A.TAGT..c-TTCG.aTGAC...G.GCAT.C...AGA.TtTGAA-.gTAAA.GAtt.......................................taTCGGTAATGGATGGGGATGCGT.CTGA.TTAGCTTGTTGGCG.GGGTAACG.GCCCAC.CAAGGCA.......ACG.ATCAGTAG..G.GGTTCTGAGAGG..AAGGTC.CC.CCA....C.ATTGGA.AC.TGAGACAC.G....GT.C.....CAAA.CTCC.TACG.GGAGGC......A.GCAGTGA.GGAATA.TTGGTCAATGGAC.GGA.AGTCTGAACCAGCC.AAGTA.GC.GTGCAGGAT.G..A...CG.GCCcTAT.G.G..GT.TGT.AAA.CTG.C.T.T..TT.G.T.A.TGG.GG.ATAaagttagggac........gtgtccctattTGCAGGTACC.A.T.AC.GAATA.AG.GACC.GGCTAAT.TCCGTGC.CAGC.AGCC.GC.GGTA.ATAC.GG.AA.GGTC.CAG.GCGT.TAT.C.CG.GATT.TATTGG.GTTTAAA.GGGA.GC.GT.AGGC.TG.G.AG.ATT.A.AGT.G.TGTTGTG.AAAT..G.T.AG...A.C.GCTC.AACG.TCT.GAAT.TG.CAGC.G.C.ATACT.GG.TT.T.CCT.TGAGTA.CGCACAACGT.T.GG.CGG.AAT.T.C.G.TCGT.GTAG.C.GG.TG.A.AATG.CTTAGA.TATGA.C.G.AA...........GA.ACTCCG.A.TT.GCGA.AG.GC.AG.CT.G.ACG..G..GAGCG.C......AACTG.AC...GCT.T.AAGCTCG.AAGGT.G.CGG.GTATC.A.AACAGG.AT.TA.GAT.AC.CCTG.GTA...GTC.C.GC.AC.A.GTAAACG.ATGG.ATGCCCGCTGTTGGTAcc..............tggTATCAGC.GG.CT.A.A.GCGA.AA.GCATTAA.GC.ATCCC.ACC.T..G.GGG.....AG.TACGCCG.GCAACGGTGA.AACT.CAAA.GGAAT.TG.A.C.GG.GGGC.CCGCAC.AA.GCGGAGGA.ACAT.GTGGT.TTAATT.C.GATGATACGCGA.GGAA.CCT.TA.CCC.G.GGCTTGA.ATTG.CAGAGgAAGGATTTAGAGA...TAATGACgccctt.......................................................................................................................................................................................................................................................................................................................................................................................................cggggtCTCTG.-.TG.AA.GGTGC.TGCATG.G.T.T.GTCGT.CAGCTCGTGC.CG.TGAGGTGT.CGGC.TTAAGTGCCATAACG...AGC..GC..AAC.CC.CTC.T.C.T.TC.AGTTGCC.ATCAggtt..aagcTG.GG.CACT.CTGGAG..ACACTGC.CACC-GTAA.GGTGtG..AG.G...A..A..GGTGG.GGA.TGACGT.CAAA.TCAGCACG.G..CCCT.TACGT.CC.GGGGCTACACAC.GT....GTTACA.ATGG.C..CGGT.ACAGAGGG..AC.GG.TGTAA.TGCAAAT.TGCATC.CAAT......CT-..TGAAAGCCG.GT.CCCAGTTCGG.ACTGGGGTC.TGCAAC.CCGACC.CC.ACG.AAGCTG.GATTC.GCTAG.TAATCGC.GCA.T.CA.GCcATGG.CGCG.GTGAA.T.ACGT.T.C.C.C..G.GGC.CTT.GT.A.C.ACA..CCGC.CCGTC.AAG.C.CAT.GA.AAGCC.GGG.GGTGC.C.T..G..AAG.T.C.CGTgaccg.................................................caaggaT....C.G.G.CCTA.G.GG.C.AA.AACT.G.GT.G.A.T.TGG.GGC.T.AA.G.TC.G.TA.A.C.AA.GG.TAG..C.C.G.TA.CC.......GGA......A......GG.TG.C.GGC..TG...GAACAC.CT.CC.TTTct........................................................................
S002034908   ..........................................................-.-.-..-------.---.-....---..-..---.-.-.---.-----.-..--.---..--....-..-.-..C.AcGG...G.C.TTACACAT.G.C...AA.G.TC..GA.GGGgaaacggcattgagtgct...................................tgcactctttggacgtcgACC..GGC.GCACGG.G.TGA.GT.A.A.CGCGTATCCAACCTT..C.CCATT.ACTG.TGG.GATA.AC.C..TGCC...G.A.AAGGCA.G.ACTAAT.A.CCGC..A.TAGT..c-TTCG.aTGAC...G.GCAT.C...AGA.TtTGAA-.gTAAA.GAtt.......................................taTCGGTAATGGATGGGGATGCGT.CTGA.TTAGCTTGTTGGCG.GGGTAACG.GCCCAC.CAAGGCT.......ACG.ATCAGTAG..G.GGTTCTGAGAGG..AAGGTC.CC.CCA....C.ATTGGA.AC.TGAGACAC.G....GT.C.....CAAA.CTCC.TACG.GGAGGC......A.GCAGTGA.GGAATA.TTGGTCAATGGAC.GGA.AGTCTGAACCAGCC.AAGTA.GC.GTGCAGGAT.G..A...CG.GCCcTAT.G.G..GT.TGT.AAA.CTG.C.T.T..TT.G.T.A.TGG.GG.ATAaagttagggac........gtgtccctattTGCAGGTACC.A.T.AC.GAATA.AG.GACC.GGCTAAT.TCCGTGC.CAGC.AGCC.GC.GGTA.ATAC.GG.AA.GGTC.CAG.GCGT.TAT.C.CG.GATT.TA-TGG.GTTTAAA.GGGA.GC.GT.AGGC.TG.G.AG.ATT.A.AGT.G.TGTTGTG.AAAT..G.T.AG...A.C.GCTC.AACG.TCT.GAAT.TG.CAGC.G.C.ATACT.GG.TT.T.CCT.TGAGTA.CGCACAACGT.T.GG.CGG.AAT.T.C.G.TCGT.GTAG.C.GG.TG.A.AATG.CTTAGA.TATGA.C.G.AA...........GA.ACTCCG.A.TT.GCGA.AG.GC.AG.CT.G.ACG..G..GAGCG.C......AACTG.AC...GCT.T.AAGCTCG.AAGGT.G.CGG.GTATC.A.AACAGG.AT.TA.GAT.AC.CCTG.GTA...GTC.C.GC.AC.A.GTAAACG.ATGG.ATGCCCGCTGTTGGTAcc..............tggTATCAGC.GG.CT.A.A.GCGA.AA.GCATTAA.GC.ATCCC.ACC.T..G.GGG.....AG.TACGCCG.GCAACGGTGA.AACT.CAAA.GGAAT.TG.A.C.GG.GGGC.CCGCAC.AA.GCGGAGGA.ACAT.GTGGT.TTAATT.C.GATGATACGCGA.GGAA.CCT.TA.CCC.G.GGCTTGA.ATTGc-AGAGgAAGGATTTAGAGA...TAATGACgccctt.......................................................................................................................................................................................................................................................................................................................................................................................................cggggcCTCT-.G.TG.AA.GGTGC.TGCATG.G.T.T.GTCGT.CAGCTCGTGC.CG.TGAGGTGT.CGGC.TTAAGTGCCATAACG...AGC..GC..AAC.CC.CTC.T.C.T.TC.AGTTGCC.ATCAggta..gtgcTG.GG.CACT.CTGGAG..ACACTGC.CACC-GTAA.GGTGtG..AG.G...A..A..GGTGG.GGA.TGACGT.CAAA.TCAGCACG.G..CCCT.TACGT.CC.GGGGCTACACAC.GT....GTTACA.ATGG.C..CGGT.ACAGAGGG..AC.GG.TGTAA.TGCAAAT.TGCATC.CAAT......CT-..TGAAAGCCG.GT.CCCAGTTCGG.ACTGGGGTC.TGCAAC.CCGACC.CC.ACG.AAGCTG.GATTC.GCTAG.TAATCGC.GCA.T.CA.GCcATGG.CGCG.GTGAA.T.ACGT.T.C.C.C..G.GGC.CTT.GT.A.C.ACA..CCGC.CCGTC.AAG.C.CAT.GA.AAGCC.GGG.GGTGC.C.T..G..AAG.T.C.CGTgacc...................................................gcaagG....A.T.G.CC--.-.--.-.--.----.-.--.-.-.-.---.---.-.--.-.--.-.--.-.-.--.--.---..-.-.-.--.--.......---......-......--.--.-.---..--...------.--.--.---..........................................................................
S002034909   ..........................................................-.-.-..-------.---.-....---..-..---.-.-.---.-----.-..--.---..--....-..-.-..-.-.--...-.-.--------.-.-...--.-.--..--.---.......................................................................---..---.------.-.---.--.-.-.-----ATCCAACCTT..C.CCATT.ACTG.TGG.GATA.AC.C..TGCC...G.A.AAGGCA.G.ACTAAT.A.CCGC..A.TGGT..c-TTCG.aTGAC...G.GCAT.C...AGA.TtTGAA-.gTAAA.GAtt.......................................taTCGGTAATGGATGGGGATGCGT.CTGA.TTAGCTTGTTGGCG.GGGTAACG.GCCCAC.CAAGGCG.......ACG.ATCAGTAG..G.GGTTCTGAGAGG..AAGGTC.CC.CCA....C.ATTGGA.AC.TGAGACAC.G....GT.C.....CAAA.CTCC.TACG.GGAGGC......A.GCAGTGA.GGAATA.TTGGTCAATGGAC.GTA.AGTCTGAACCAGCC.AAGTA.GC.GTGCAGGAT.G..A...CG.GCCcTAT.G.G..GT.TGT.AAA.CTG.C.T.T..TT.G.T.A.TGG.--.GGAtaaagtcagtc........acgtgtgatgtTG-CAGTA-C.A.T.AC.GAT--.AG.GA-C.GGCTAA-.TCCGTGC.CAGC.AGCC.GC.GGTA.ATAC.GG.AA.GGTC.CAG.GCGT.A--.T.CG.GATT.TATTGG.GTTTAAA.GGGA.GC.GT.AGGC.-G.G.AG.ATT.A.AGT.G.TGTTGTG.AAAT..G.T.AG...A.C.GCTC.AACG.TCT.GACT.TG.CAGC.G.C.ATACT.GG.TT.T.CCT.TGAGTA.CGCACAACGT.T.GG.CGG.AAT.T.C.G.TCGT.GTAG.C.GG.TG.A.AATG.CTTAGA.TATGA.C.G.AA...........GA.ACTCCG.A.TT.GCGA.AG.GC.AG.CT.G.ACG..G..GAGCG.C......AACTG.AC...GCT.T.AAGCTCG.AAGGT.G.CGG.GTATC.A.AACAGG.AT.TA.GAT.AC.CCTG.GTA...GTC.C.GC.AC.A.GTAAACG.ATGG.ATGCCCGCTGTTGGTAcc..............tggTATCAGC.GG.CT.A.A.GCGA.AA.GCATTAA.GC.ATCCC.ACC.T..G.GGG.....AG.TACGCCG.GCAACGGTGA.AACT.CAAA.GGAAT.TG.A.C.GG.GGGC.CCGCAC.AA.GCGGAGGA.ACAT.GTGGT.TTAATT.C.GATGATACGCGA.GGAA.CCT.TA.CCC.G.GGCTTGA.ATTG.CAGAGgAAGTATTTAGAGA...TAATGACgccctt.......................................................................................................................................................................................................................................................................................................................................................................................................cggggtCTCTG.-.TG.AA.GGTGC.TGCATG.G.T.T.GTCGT.CAGCTCGTGC.CG.TGAGGTGT.CGGC.TTAAGTGCCATAACG...AGC..GC..AAC.CC.CTC.T.C.T.TC.AGTTGCC.ATCAggtg..atgcTG.GG.CACT.CTGGAG..ACACTGC.CACC-GTAA.GGTGtG..AG.G...A..A..GGTGG.GGA.TGACGT.CAAA.TCAGCACG.G..CCCT.TACGT.CC.GGGGCTACACAC.GT....GTTACA.ATGG.C..CGGT.ACAGAGGG..AC.GG.TGTAA.TGCAAAT.TGCATC.CAAT......CT-..TGAAAGCCG.GT.CCCAGTTCGG.ACTGGGGTC.TGCAAC.CCGACC.CC.ACG.AAGCTG.GATTC.GCTAG.TAATCGC.GCA.T.CA.GCcATGG.CGCG.GTGAA.T.ACGT.T.C.C.C..G.GGC.CTT.GT.A.C.ACA..CCGC.CCGTC.AAG.C.CAT.GAaAAGCC.---.-----.-.-..-..---.-.-.---............................................................-....-.-.-.----.-.--.-.--.----.-.--.-.-.-.---.---.-.--.-.--.-.--.-.-.--.--.---..-.-.-.--.--.......---......-......--.--.-.---..--...------.--.--.---..........................................................................
S002221364   .........................................................tA.C.A..ATGGAGA.GTT.T....GAT..C..CTG.G.C.TCA.GGATG.A..AC.GCT..AG....C..T.A..C.A.GG...C.T.TAACACAT.G.C...AA.G.TC..GA.GGGgaaacggcattgagtgct...................................tgcactctttggacgtcgACC..GGC.GCACGG.G.TGA.GT.A.A.CGCGTATCCAACCTT..C.CCATT.ACTG.TGG.GATA.AC.C..TGCC...G.A.AAGGCA.G.ACTAAT.A.CCGC..A.TAGT..c-TTCG.aTGAC...G.GCAT.C...AGA.TtTGAA-.gTAAA.GAtt.......................................taTCGGTAATGGATGGGGATGCGT.CTGA.TTAGCTTGTTGGCG.GGGTAACG.GCCCAC.CAAGGCA.......ACG.ATCAGTAG..G.GGTTCTGAGAGG..AAGGTC.CC.CCA....C.ATTGGA.AC.TGAGACAC.G....GT.C.....CAAA.CTCC.TACG.GGAGGC......A.GCAGTGA.GGAATA.TTGGTCAATGGAC.GGA.AGTCTGAACCAGCC.AAGTA.GC.GTGCAGGAT.G..A...CG.GCCcTAT.G.G..GT.TGT.AAA.CTG.C.T.T..TT.G.T.A.TGG.GG.ATAaagttagggac........gtgtccctattTGCAGGTACC.A.T.AC.GAATA.AG.GACC.GGCTAAT.TCCGTGC.CAGC.AGCC.GC.GGTA.ATAC.GG.AA.GGTC.CAG.GCGT.TAT.C.CG.GATT.TATTGG.GTTTAAA.GGGA.GC.GT.AGGC.TG.G.AG.ATT.A.AGT.G.TGTTGTG.AAAT..G.T.AG...A.C.GCTC.AACG.TCT.GAAT.TG.CAGC.G.C.ATACT.GG.TT.T.CCT.TGAGTA.CGCACAACGT.T.GG.CGG.AAT.T.C.G.TCGT.GTAG.C.GG.TG.A.AATG.CTTAGA.TATGA.C.G.AA...........GA.ACTCCG.A.TT.GCGA.AG.GC.AG.CT.G.ACG..G..GAGCG.C......AACTG.AC...GCT.T.AAGCTCG.AAGGT.G.CGG.GTATC.A.AACAGG.AT.TA.GAT.AC.CCTG.GTA...GTC.C.GC.AC.A.GTAAACG.ATGG.ATGCCCGCTGTTGGTAcc..............tggTATCAGC.GG.CT.A.A.GCGA.AA.GCATTAA.GC.ATCCC.ACC.T..G.GGG.....AG.TACGCCG.GCAACGGTGA.AACT.CAAA.GGAAT.TG.A.C.GG.GGGC.CCGCAC.AA.GCGGAGGA.ACAT.GTGGT.TTAATT.C.GATGATACGCGA.GGAA.CCT.TA.CCC.G.GGCTTGA.ATTG.CAGAGgAAGGATTTAGAGA...TAATGACgccctt.......................................................................................................................................................................................................................................................................................................................................................................................................cggggtCTCTG.-.TG.AA.GGTGC.TGCATG.G.T.T.GTCGT.CAGCTCGTGC.CG.TGAGGTGT.CGGC.TTAAGTGCCATAACG...AGC..GC..AAC.CC.CTC.T.C.T.TC.AGTTGCC.ATCAggtt..aagcTG.GG.CACT.CTGGAG..ACACTGC.CACC-GTAA.GGTGtG..AG.G...A..A..GGTGG.GGA.TGACGT.CAAA.TCAGCACG.G..CCCT.TACGT.CC.GGGGCTACACAC.GT....GTTACA.ATGG.C..CGGT.ACAGAGGG..AC.GG.TGTAA.TGCAAAT.TGCATC.CAAT......CT-..TGAAAGCCG.GT.CCCAGTTCGG.ACTGGGGTC.TGCAAC.CCGACC.CC.ACG.AAGCTG.GATTC.GCTAG.TAATCGC.GCA.T.CA.GCcATGG.CGCG.GTGAA.T.ACGT.T.C.C.C..G.GGC.CTT.GT.A.C.ACA..CCGC.CCGTC.AAG.C.CAT.GA.AAGCC.GGG.GGTGC.C.T..G..AAG.T.C.CGTgaccg.................................................caaggaT....C.G.G.CCTA.G.GG.C.AA.AACT.G.GT.G.A.T.TGG.G--.-.--.-.--.-.--.-.-.--.--.---..-.-.-.--.--.......---......-......--.--.-.---..--...------.--.--.---..........................................................................
S002449756   ..........................................................-.-.-..-------.---.-....--T..C..CTG.G.C.TCA.GGATG.A..AC.GCT..AG....C..T.A..C.A.GG...C.T.TAACACAT.G.C...AA.G.TC..GA.GGGgaaacggcatttagtgct...................................tgcactgaatggacgtcgACC..GGC.GCACGG.G.TGA.GT.A.A.CGCGTATCCAACCTT..C.CCATT.ACTG.TGG.GATA.AC.C..TGCC...G.A.AAGGCA.G.ACTAAT.A.CCGC..A.TNGT..c-TTCG.aTGAC...G.GCAT.C...AGA.TtTGAA-.gTAAA.GAtt.......................................taTCGGTAATGGATGGGGATGCGT.CTGA.TTAGCTTGTTGGCG.GGGTAACG.GCCCAC.CAAGGCA.......ACG.ATCAGTAG..G.GGTTCTGAGAGG..AAGGTC.CC.CCA....C.ATTGGA.AC.TGAGACAC.G....GT.C.....CAAA.CTCC.TACG.GGAGGC......A.GCAGTGA.GGAATA.TTGGTCAATGGGC.GCG.AGCCTGAACCAGCC.AAGTA.GC.GTGCAGGAT.G..A...CG.GCCcTAT.G.G..GT.TGT.AAA.CTG.C.T.T..TT.G.T.A.TGG.GG.ATAaagtcaatcac........gtgtgattgttTGCAGGTACC.A.T.AC.GAATA.AG.GACC.GGCTAAT.TCCGTGC.CAGC.AGCC.GC.GGTA.ATAC.GG.AA.GGTC.CGG.GCGT.TAT.C.CG.GATT.TATTGG.GTTTAAA.GGGA.GC.GT.AGGC.CG.G.AG.ATT.A.AGT.G.TGTTGTG.AAAT..G.T.AG...A.C.GCTC.AACG.TCT.GACT.TG.CAGC.G.C.ATACT.GG.TT.T.CCT.TGAGTA.CGCACAACGT.T.GG.CGG.AAT.T.C.G.TCGT.GTAG.C.GG.TG.A.AATG.CTTAGA.TATGA.C.G.AA...........GA.ACTCCG.A.TT.GCGA.AG.GC.AG.CT.G.ACG..G..GAGCG.C......AACTG.AC...GCT.T.AAGCTCG.AAGGT.G.CGG.GTATC.G.AACAGG.AT.TA.GAT.AC.CCTG.GTA...GTC.C.GC.AC.A.GTAAACG.ATGG.ATGCCCGCTGTTGGTAcc..............tggTATCAGC.GG.CT.A.A.GCGA.AA.GCATTAA.GC.ATCCC.ACC.T..G.GGG.....AG.TACGCCG.GCAACGGTGA.AACT.CAAA.GGAAT.TG.A.C.GG.GGGC.CCGCAC.AA.GCGGAGGA.ACAT.GTGGT.TTAATT.C.GATGATACGCGA.GGAA.CCT.TA.CCC.G.GGCTTGA.ATTGc-AGAGgAAGGATTTAGAGA...TAATGACgccctt.......................................................................................................................................................................................................................................................................................................................................................................................................cggggcCTCT-.G.TG.AA.GGTGC.TGCATG.G.T.T.GTCGT.CAGCTCGTGC.CG.TGAGGTGT.CGGC.TTAAGTGCCATAACG...AGC..GC..AAC.CC.CTC.T.C.T.TC.AGTTGCC.ATCAggta..aagcTG.GG.CACT.CTGGAG..ACACTGC.CACC-GTAA.GGTGtG..AG.G...A..A..GGTGG.GGA.TGACGT.CAAA.TCAGCACG.G..CCCT.TACGT.CC.GGGGCTACACAC.GT....GTTACA.ATGG.C..CGGT.ACAGAGGG..AT.GG.TGTAA.TGNAAAT.TGCATC.AAAT......CT-..TGAAAGCCG.GT.CCCAGTTCGG.ACTGGGGTC.TGCAAC.CCGACC.CC.ACG.AAGCTG.GATTC.GCTAG.TAATCGC.GCA.T.CA.GCcATGG.CGCG.GTGAA.T.ACGT.T.C.C.C..G.GGC.CTT.GT.A.C.ACA..CCGC.CCGTC.AAG.C.CAT.GA.AAGCC.GGG.GGTGC.C.T..G..AAG.T.C.CGTgaccg.................................................caaggaT....C.G.G.CCTA.G.GG.C.AA.AACT.G.GT.G.A.T.TGG.GGC.T.AA.G.TC.G.TA.A.C.AA.GT.---..-.-.-.--.--.......---......-......--.--.-.---..--...------.--.--.---..........................................................................
S002963259   ..........................................................-.-.-..-------.---.-....---..-..---.-.-.---.-----.-..--.---..--....-..-.-..-.-.--...-.-.--------.-.-...--.-.TC..GA.GGGgaacggcattgagtgct....................................tgcactctttggaygtcgACC..GGC.GCACGG.G.TGA.GT.A.A.CGCGTATCCAACTTT..C.CCATT.ACTG.TGG.GATA.AC.C..TGCC...G.A.AAGGCA.G.ACTAAT.A.CCGC..A.TRGT..c-TTCG.aTGAC...G.GCAT.C...AGA.TtTGAA-.gTAAA.GAtt.......................................taTCGGTAATGGATGGGGATGCGT.CTGA.TTAGCTTGTTGGCG.GGGTAACG.GCCCAC.CAAGGCG.......ACG.ATCAGTAG..G.GGTTCTGAGAGG..AAGGTC.CC.CCA....C.ATTGGA.AC.TGAGACAC.G....GT.C.....CAAA.CTCC.TACG.GGAGGC......A.GCAGTGA.GGAATA.TTGGTCAATGGGC.GAG.AGCCTGAACCAGCC.AAGTA.GC.GTGCAGGAT.G..A...CG.GCCcTAT.G.G..GT.TGT.AAA.CTG.C.T.T..TT.G.T.A.TGG.GG.ATAaagtcagtcac........gtgtgattgttTGCAGGTACC.A.T.AC.GAATA.AG.GACC.GGCTAAT.TCCGTGC.CAGC.AGCC.GC.GGTA.ATAC.GG.AA.GGTC.CAG.GCGT.TAT.C.CG.GATT.TATTGG.GTTTAAA.GGGA.GC.GT.AGGC.CG.G.AG.ATT.A.AGT.G.TGTTGTG.AAAT..G.T.AG...A.C.GCTC.AACG.TCT.GACT.TG.CAGC.G.C.ATACT.GG.TT.T.CCT.TGAGTA.CGCACAACGT.T.GG.CGG.AAT.T.C.G.TCGT.GTAG.C.GG.TG.A.AATG.CTTAGA.TATGA.C.G.AA...........GA.ACTCCG.A.TT.GCGA.AG.GC.AG.CT.G.ACG..G..GAGCG.C......AACTG.AC...GCT.T.AAGCTCG.AAGGT.G.CGG.GTATC.A.AACAGG.AT.TA.GAT.AC.CCTG.GTA...GTC.C.GC.AC.A.GTAAACG.ATGG.ATGCCCGCTGTTGGTAcc..............tggTATCAGC.GG.CT.A.A.GCGA.AA.GCATTAA.GC.ATCCC.ACC.T..G.GGG.....AG.TACGCCG.GCAACGGTGA.AACT.CAAA.GGAAT.TG.A.C.GG.GGGC.CCGCAC.AA.GCGGAGGA.ACAT.GTGGT.TTAATT.C.GATGATACGCGA.GGAA.CCT.TA.CCC.G.GGCTTGA.ATTG.CAGAGgAAGGATTTAGAGA...TAATGACgccctt.......................................................................................................................................................................................................................................................................................................................................................................................................cggggtCTCTG.-.TG.AA.GGTGC.TGCATG.G.T.T.GTCGT.CAGCTCGTGC.CG.TGAGGTGT.CGGC.TTAAGTGCCATAACG...AGC..GC..AAC.CC.CTC.T.C.T.TC.AGTTGCC.ATCAggta..atgcTG.GG.CACT.CTGGAG..ACACTGC.CACC-GTAA.GGTGtG..AG.G...A..A..GGTGG.GGA.TGACGT.CAAA.TCAGCACG.G..CCCT.TACGT.CC.GGGGCTACACAC.GT....GTTACA.ATGG.C..CGGT.ACAGAGGG..AC.GG.TGTAA.TGCAAAT.TGCATC.CAAT......CT-..TGAAAGCCG.GT.CCCAGTTCGG.ACTGGGGTC.TGCAAC.CCGACC.CC.ACG.AAGCTG.GATTC.GCTAG.TAATCGC.GCA.T.CA.GCcATGG.CGCG.GTGAA.T.ACGT.T.C.C.C..G.GGC.CTT.GT.A.C.MCA..CCGC.CCGTC.AAG.C.CAT.GA.AAGCC.GGG.GGTGC.C.-..-..---.-.-.---............................................................-....-.-.-.----.-.--.-.--.----.-.--.-.-.-.---.---.-.--.-.--.-.--.-.-.--.--.---..-.-.-.--.--.......---......-......--.--.-.---..--...------.--.--.---..........................................................................
S002963309   ..........................................................-.-.-..-------.---.-....---..-..--G.G.C.TCA.GGATG.A..AC.GCT..AG....C..T.A..C.A.GG...C.T.TAACACAT.G.C...AA.G.TC..GA.GGGgaaacggcattgagtgct...................................tgcactctttggacgtcgACC..GGC.GCACGG.G.TGA.GT.A.A.CGCGTATCCAACCTT..C.CCATT.ACTG.TGG.GATA.AC.C..TGCC...G.A.AAGGCA.G.ACTAAT.A.CCGC..A.TAGT..c-TTCG.aTGAC...G.GCAT.C...AGA.TtTGAA-.gTAAA.GAtt.......................................taTCGGTAATGGATGGGGATGCGT.CTGA.TTAGCTTGTTGGCG.GGGTAACG.GCCCAC.CAAGGCG.......ACG.ATCAGTAG..G.GGTTCTGAGAGG..AAGGTC.CC.CCA....C.ATTGGA.AC.TGAGACAC.G....GT.C.....CAAA.CTCC.TACG.GGAGGC......A.GCAGTGA.GGAATA.TTGGTCAATGGAC.GGA.AGTCTGAACCAGCC.AAGTA.GC.GTGCAGGAT.G..A...CG.GCCcTAT.G.G..GT.TGT.AAA.CTG.C.T.T..TT.G.T.A.TGG.GG.ATAaagttagggac........gtgtccctattTGCAGGTACC.A.T.AC.GAATA.AG.GACC.GGCTAAT.TCCGTGC.CAGC.AGCC.GC.GGTA.ATAC.GG.AA.GGTC.CAG.GCGT.TAT.C.CG.GATT.TATTGG.GTTTAAA.GGGA.GC.GT.AGGC.TG.G.AG.ATT.A.AGT.G.TGTTGTG.AAAT..G.T.AG...A.C.GCTC.AACG.TCT.GAAT.TG.CAGC.G.C.ATACT.GG.TT.T.CCT.TGAGTA.CGCACAACGT.T.GG.CGG.AAT.T.C.G.TCGT.GTAG.C.GG.TG.A.AATG.CTTAGA.TATGA.C.G.AA...........GA.ACTCCG.A.TT.GCGA.AG.GC.AG.CT.G.ACG..G..GAGCG.C......AACTG.AC...GCT.T.AAGCTCG.AAGGT.G.CGG.GTATC.A.AACAGG.AT.TA.GAT.AC.CCTG.GTA...GTC.C.GC.AC.A.GTAAACG.ATGG.ATGCCCGCTGTTGGTAcc..............tggTATCAGC.GG.CT.A.A.GCGA.AA.GCATTAA.GC.ATCCC.ACC.T..G.GGG.....AG.TACGCCG.GCAACGGTGA.AACT.CAAA.GGAAT.TG.A.C.GG.GGGC.CCGCAC.AA.GCGGAGGA.ACAT.GTGGT.TTAATT.C.GATGATACGCGA.GGAA.CCT.TA.CCC.G.GGCTTGA.ATTG.CAGAGgAAGGATTTAGAGA...TAATGACgccctt.......................................................................................................................................................................................................................................................................................................................................................................................................cggggyCTCTG.-.TG.AA.GGTGC.TGCATG.G.T.T.GTCGT.CAGCTCGTGC.CG.TGAGGTGT.CGGC.TTAAGTGCCATAACG...AGC..GC..AAC.CC.CTC.T.C.T.TC.AGTTGCC.ATCAggtw..aagcTG.GG.CACT.CTGGAG..ACACTGC.CACC-GTAA.GGTGtG..AG.G...A..A..GGTGG.GGA.TGACGT.CAAA.TCAGCACG.G..CCCT.TACGT.CC.GGGGCTACACAC.GT....GTTACA.ATGG.C..CGGT.ACAGAGGG..AC.GG.TGTAA.TGCAAAT.TGCATC.CAAT......CT-..TGAAAGCCG.GT.CCCAGTTCGG.ACTGGGGTC.TGCAAC.CCGACC.CC.ACG.AAGCTG.GATTC.GCTAG.TAATCGC.GCA.T.CA.GCcATGG.CGCG.GTGAA.T.ACGT.T.C.C.C..G.GGC.CTT.GT.A.C.ACA..CCGC.CCGTC.AAG.C.CAT.GA.AAGCC.GGG.GGTGC.C.T..G..WAG.-.-.--Tccgt....................................................gaccG....-.-.-.-CAA.G.GA.T.CG.----.-.--.-.-.-.---.---.-.--.-.--.-.--.-.-.--.--.---..-.-.-.--.--.......---......-......--.--.-.---..--...------.--.--.---..........................................................................
S002963323   ..........................................................-.-.-..-------.---.-....---..-..--G.G.C.TCA.GGATG.A..AC.GCT..AG....C..T.A..C.A.GG...C.T.TAACACAT.G.C...AA.G.TC..GA.GGGgaaacggcattgagtgct...................................tgcactctttggacgtcgACC..GGC.GCACGG.G.TGA.GT.A.A.CGCGTATCCAACCTT..C.CCATT.ACTG.TGG.GATA.AC.C..TGCC...G.A.AAGGCA.G.ACTAAT.A.CCGC..A.TAGT..c-TTCG.aTGAC...G.GCAT.C...AGA.TtTGAA-.gTAAA.GAtt.......................................taTCGGTAATGGATGGGGATGCGT.CTGA.TTAGCTTGTTGGCG.GGGTAACG.GCCCAC.CAAGGCG.......ACG.ATCAGTAG..G.GGTTCTGAGAGG..AAGGTC.CC.CCA....C.ATTGGA.AC.TGAGACAC.G....GT.C.....CAAA.CTCC.TACG.GGAGGC......A.GCAGTGA.GGAATA.TTGGTCAATGGAC.GGA.AGTCTGAACCAGCC.AAGTA.GC.GTGCAGGAT.G..A...CG.GCCcTAT.G.G..GT.TGT.AAA.CTG.C.T.T..TT.G.T.A.TGG.GG.ATAaagttagggac........gtgtccctattTGCAGGTACC.A.T.AC.GAATA.AG.GACC.GGCTAAT.TCCGTGC.CAGC.AGCC.GC.GGTA.ATAC.GG.AA.GGTC.CAG.GCGT.TAT.C.CG.GATT.TATTGG.GTTTAAA.GGGA.GC.GT.AGGC.TG.G.AG.ATT.A.AGT.G.TGTTGTG.AAAT..G.T.AG...A.C.GCTC.AACG.TCT.GACT.TG.CAGC.G.C.ATACT.GG.TT.T.CCT.TGAGTA.CGCACAACGT.T.GG.CGG.AAT.T.C.G.TCGT.GTAG.C.GG.TG.A.AATG.CTTAGA.TATGA.C.G.AA...........GA.ACTCCG.A.TT.GCGA.AG.GC.AG.CT.G.ACG..G..GAGCG.C......AACTG.AC...GCT.T.AAGCTCG.AAGGT.G.CGG.GTATC.A.AACAGG.AT.TA.GAT.AC.CCTG.GTA...GTC.C.GC.AC.A.GTAAACG.ATGG.ATGCCCGCTGTTGGTAcc..............tggTATCAGC.GG.CT.A.A.GCGA.AA.GCATTAA.GC.ATCCC.ACC.T..G.GGG.....AG.TACGCCG.GCAACGGTGA.AACT.CAAA.GGAAT.TG.A.C.GG.GGGC.CCGCAC.AA.GCGGAGGA.ACAT.GTGGT.TTAATT.C.GATGATACGCGA.GGAA.CCT.TA.CCC.G.GGCTTGA.ATTG.CAGAGgAAGGATTTAGAGA...TAATGACgccctt.......................................................................................................................................................................................................................................................................................................................................................................................................cggggtCTCTG.-.TG.AA.GGTGC.TGCATG.G.T.T.GTCGT.CAGCTCGTGC.CG.TGAGGTGT.CGGC.TTAAGTGCCATAACG...AGC..GC..AAC.CC.CTC.T.C.T.TC.AGTTGCC.ATCAggta..atgcTG.GG.CACT.CTGGAG..ACACTGC.CACC-GTAA.GGTGtG..AG.G...A..A..GGTGG.GGA.TGACGT.CAAA.TCAGCACG.G..CCCT.TACGT.CC.GGGGCTACACAC.GT....GTTACA.ATGG.C..CGGT.ACAGAGGG..AG.GG.TGTAA.TGCAAAT.TGCATC.AAAT......CT-..TGAAAGCCG.GT.CCCAGTTCGG.ACTGGGGTC.TGCAAC.CCGACC.CC.ACG.AAGCTG.GATTC.GCTAG.TAATCGC.GCA.T.CA.GCcATGG.CGCG.GTGAA.T.ACGT.T.C.C.C..G.GGC.CTT.GT.A.C.ACA..CCGC.CCGTC.AAG.C.CAT.GA.AAGCC.GGG.GGTGC.C.T..G..AT-.-.-.AGTccgt....................................................gaccG....C.-.-.--AA.G.GA.T.--.----.-.--.-.-.-.---.---.-.--.-.--.-.--.-.-.--.--.---..-.-.-.--.--.......---......-......--.--.-.---..--...------.--.--.---..........................................................................
S002963331   ..........................................................-.-.-..-------.---.-....---..-..--G.G.C.TCA.GGATG.A..AC.GCT..AG....C..T.A..C.A.GG...C.T.TAACACAT.G.C...AA.G.TC..GA.GGGgaaacgrcattgagtgct...................................tgcactctttggacgtcgACC..GGC.GCACGG.G.TGA.GT.A.A.CGCGTATCCAACCTT..C.CCATT.ACTG.TGG.GATA.AC.C..TGCC...G.A.AAGGCA.G.ACTAAT.A.CCGC..A.TRGT..c-TTCG.aTGAC...G.GCAT.C...AGA.TtTGAA-.gTAAA.GAtt.......................................taTCGGTAATGGATGGGGATGCGT.CTGA.TTAGCTTGTTGGCG.GGGTAACG.GCCCAC.CAAGGCR.......ACG.ATCAGTAG..G.GGTTCTGAGAGG..AAGGTC.CC.CCA....C.ATTGGA.AC.TGAGACAC.G....GT.Y.....CAAA.CTCC.TACG.GGAGGC......A.GCAGTGA.GGAATA.TTGGTCAATGGAC.GGA.AGTCTGAACCAGCC.AAGTA.GC.GTGCAGGAT.G..A...CG.GCCcTAT.G.G..GT.TGT.AAA.CTG.C.T.T..TT.G.T.A.TGG.GG.ATAaagttagggac........gtgtccctattTGCAGGTACC.A.T.AC.GAATA.AG.GACC.GGCTAAT.TCCGTGC.CAGC.AGCC.GC.GGTA.ATAC.GG.AA.GGTC.CAG.GCGT.TAT.C.CG.GATT.TATTGG.GTTTAAA.GGGA.GC.GT.AGGC.TG.G.AG.ATT.A.AGT.G.TGTTGTG.AAAT..G.T.AG...A.C.GCTC.AACG.TCT.GACT.TG.CAGC.G.C.ATACT.GG.TT.T.CCT.TGAGTA.CGCACAACGT.T.GG.CGG.AAT.T.C.G.TCGT.GTAG.C.GG.TG.A.AATG.CTTAGA.TATGA.C.G.AA...........GA.ACTCCG.A.TT.GCGA.AG.GC.AG.CT.G.ACG..G..GAGCG.C......AACTG.AC...GCT.T.AAGCTCG.AAGGT.G.CGG.GTATC.A.AACAGG.AT.TA.GAT.AC.CCTG.GTA...GTC.C.GC.AC.A.GTAAACG.ATGG.ATGCCCGCTGTTGGTAcc..............tggTATCAGC.GG.CT.A.A.GCGA.AA.GCATTAA.GC.ATCCC.ACC.T..G.GGG.....AG.TACGCCG.GCAACGGTGA.AACT.CAAA.GGAAT.TG.A.C.GG.GGGC.CCGCAC.AA.GCGGAGGA.ACAT.GTGGT.TTAATT.C.GATGATACGCGA.GGAA.CCT.TA.CCC.G.GGCTTGA.ATTGc-AGAGgAAGGATTTAGAGA...TAATGACgccctt.......................................................................................................................................................................................................................................................................................................................................................................................................cggggcCTCT-.G.TG.AA.GGTGC.TGCATG.G.T.T.GTCGT.CAGCTCGTGC.CG.TGAGGTGT.CGGC.TTAAGTGCCATAACG...AGC..GC..AAC.CC.CTC.T.C.T.TC.AGTTGCC.ATCAggta..atgcTG.GG.CACT.CTGGAG..ACACTGC.CACC-GTAA.GGTGtG..AG.G...A..A..GGTGG.GGA.TGACGT.CAAA.TCAGCACG.G..CCCT.TACGT.CC.GGGGCTACACAC.GT....GTTACA.ATGG.C..CGGT.ACAGAGGG..AC.GG.TGTAA.TGCAAAT.TGCATC.CAAT......CT-..TGAAAGCCG.GT.CCCAGTTCGG.ACTGGGGTC.TGCAAC.CCGACC.CC.ACG.AAGCTG.GATTC.GCTAG.TAATCGC.GCA.T.CA.GCcATGG.CGCG.GTGAA.T.ACGT.T.C.C.C..G.GGC.CTT.GT.A.C.ACA..CCGC.CCGTC.AAG.C.CAT.GA.AAGCC.GGG.GGTGC.C.T..G..WAG.-.-.--Tccgt....................................................gaccG....-.-.-.-CAA.G.GA.T.--.----.-.--.-.-.-.---.---.-.--.-.--.-.--.-.-.--.--.---..-.-.-.--.--.......---......-......--.--.-.---..--...------.--.--.---..........................................................................
S000381842   ..........................................................-.-.-..-------.---.-....---..-..---.-.-.---.-----.-..--.---..--....-..-.-..-.-.TG...C.C.TAATACAT.G.C...AA.G.TA..GA.ACGctgaaggaggagct...........................................tgctcttctggatgAGT..TGC.GAACGG.G.TGA.GT.A.A.CGCGTAGGTAACCTG..C.CTGGT.AGCG.GGG.GATA.AC.T..ATTG...G.A.AACGAT.A.GCTAAT.A.CCGC..A.TAAC...AGTAG..ATAT...C.GCAT.G...ATA.G.CTGCT.tGAAA.GGtgcaa.................................ttgcaCCACTACCAGATGGACCTGCGT.TGTA.TTAGCTAGTTGGTG.AGGTAACG.GCTCAC.CAAGGCA.......ACG.ATACATAG..C.CGACCTGAGAGG..GTGATC.GG.CCA....C.ACTGGG.AC.TGAGACAC.G....GC.C.....CAGA.CTCC.TACG.GGAGGC......A.GCAGTAG.GGAATC.TTCGGCAATGGAC.GGA.AGTCTGACCGAGCA.ACGCC.GC.GTGAGTGAA.G..A...AG.GTT.TTC.G.G..AT.CGT.AAA.GCT.C.T.G..TT.G.T.A.AGA.GA.AGAacgagtgtgagagt.ggaaagttcacactgTGACGGTATC.T.T.AC.CAGAA.AG.GGAC.GGCTAAC.TACGTGC.CAGC.AGCC.GC.GGTA.ATAC.GT.AG.GTCC.CGA.GCGT.TGT.C.CG.GATT.TATTGG.GCGTAAA.GCGA.GC.GC.AGGC.GG.T.TA.GAT.A.AGT.C.TGAAGTT.AAAG..G.C.TG...T.G.GCTT.AACC.ATA.GTAC.-G.CTTT.G.G.AAACT.GT.TT.A.ACT.TGAGTG.CAAGAGGGGA.G.AG.TGG.AAT.T.C.C.ATGT.GTAG.C.GG.TG.A.AATG.CGTAGA.TATAT.G.G.AG...........GA.ACACCG.G.TG.GCGA.AA.GC.GG.CT.C.TCT..G..GCTTG.T......AACTG.AC...GN-.G.AGGCTCG.AAAGC.G.TGG.GGAGC.A.AACAGG.AT.TA.GAT.AC.CCTG.GTA...GTC.C.AC.GC.C.GTAAACG.ATGA.GTGCTAGGTGTTAGACccttt.........ccgggGTTTAGT.GC.CG.T.A.GCTA.AC.GCATTAA.GC.ACTCC.GCC.T..G.GGG.....AG.TACGACC.GCAAGGTTGA.AACT.CAAA.GGAAT.TG.A.C.GG.GGGC.CCGCAC.AA.GCGGTGGA.GCAT.GTGGT.TTAATT.C.GAAGCAACGCGA.AGAA.CCT.TA.CCA.G.GTCTTGA.CATC.CCTCTgACCGCTCTAGAGA...TAGAGTTttcctt.......................................................................................................................................................................................................................................................................................................................................................................................................cgggacAGAGG.T.GA.CA.GGTGG.TGCATG.G.T.T.GTCGT.CAGCTCGTGT.CG.TGAGATGT.TGGG.TTAAGTCCCGCAACG...AGC..GC..AAC.CC.CTA.T.T.G.TT.AGTTGCC.ATCAttc....agtTG.GG.CACT.CTAGCG..AGACTGC.CGGTAATAA.ACCG.G..AG.G...A..A..GGTGG.GGA.TGACGT.CAAA.TCATCATG.C..CCCT.TATGA.CC.TGGGCTACACAC.GT....GCTACA.ATGG.T..TGGT.ACAACGAG..TC.GC.AAGCC.GGTGACG.GCAAGC.TAAT......CTC..TTAAAGCCA.AT.CTCAGTTCGG.ATTGTAGGC.TGCAAC.TCGCCT.AC.ATG.AAGTCG.GAATC.GCTAG.TAATCGC.GGA.T.CA.GC.ACGC.CGCG.GTGAA.T.ACG-.-.-.-.-..-.---.---.--.-.-.---..----.-----.---.-.---.--.-----.---.-----.-.-..-..---.-.-.---............................................................-....-.-.-.----.-.--.-.--.----.-.--.-.-.-.---.---.-.--.-.--.-.--.-.-.--.--.---..-.-.-.--.--.......---......-......--.--.-.---..--...------.--.--.---..........................................................................
S001187495   ..........................................................-.-.-..-------.---.-....---..-..---.-.-.---.-----.-..--.---..--....-..-.-..-.-.--...-.-.--------.-.-...--.-.--..--.---.......................................................................---..---.GAACGG.G.TGA.GT.A.A.CGCGTAGGTAACCTG..C.CTGGT.AGCG.GGG.GATA.AC.T..ATTG...G.A.AACGAT.A.GCTAAT.A.CCGC..A.TAAC...AGTAG..ATAT...C.GCAT.G...ATA.G.CTGCT.tGAAA.GGtgcaa.................................ttgcaCCACTACCAGATGGACCTGCGT.TGTA.TTAGCTAGTTGGTG.AGGTAACG.GCTCAC.CAAGGCR.......ACG.ATACATAG..C.CGACCTGAGAGG..GTGATC.GG.CCA....C.ACTGGG.AC.TGAGACAC.G....GC.C.....CAGA.CTCC.TACG.GGAGGC......A.GCAGTAG.GGAATC.TTCGGCAATGGAC.GGA.AGTCTGACCGAGCA.ACGCC.GC.GTGAGTGAA.G..A...AG.GTT.TTC.G.G..AT.CGT.AAA.GCT.C.T.G..TT.G.T.A.AGA.GA.AGAacgagtgtgagagt.ggaaagttcacactgTGACGGTATC.T.T.AC.CAGAA.AG.GGAC.GGCTAAC.TACGTGC.CAGC.AGCC.GC.GGTA.ATAC.GT.AG.GTCC.CGA.GCGT.TGT.C.CG.GATT.TATTGG.GCGTAAA.GCGA.GC.GC.AGGC.GG.T.TA.GAT.A.AGT.C.TGAAGTT.AAAG..G.C.TG...T.G.GCTT.AACC.ATA.GTAC.-G.CTTT.G.G.AAACT.GT.TT.A.ACT.TGAGTG.CAAGAGGGGA.G.AG.TGG.AAT.T.C.C.ATGT.GTAG.C.GG.TG.A.AATG.CGTAGA.TATAT.G.G.AG...........GA.ACACCG.G.TG.GCGA.AA.GC.GG.CT.C.TCT..G..GCTTG.T......AACTG.AC...GCT.G.AGGCTCG.AAAGC.G.TGG.GGAGC.A.AACAGG.AT.TA.GAT.AC.CCTG.GTA...GTC.C.AC.GC.C.GTAAACG.ATGA.GTGCTAGGTGTTAGACccttt.........ccgggGTTTAGT.GC.CG.A.A.GCTA.AC.GCATTAA.GC.ACTCC.GCC.T..G.GGG.....AG.TACGACC.GCAAGGTTGA.AACT.CAAA.GGAAT.TG.A.C.GG.GGGC.CCGCAC.AA.GCGGTGGA.GCAT.GTGGT.TTAATT.C.GAAGCAACGCGA.AGAA.CCT.TA.CCA.G.GTCTTGA.CATC.CCTCTgACCGCTCTAGAGA...TAGAGTTttcctt.......................................................................................................................................................................................................................................................................................................................................................................................................cgggacAGAGG.T.GA.CA.GGTGG.TGCATG.G.T.T.GTCGT.CAGCTCGTGT.CG.TGAGATGT.TGGG.TTAAGTCCCGCAACG...AGC..GC..AAC.CC.CTA.T.T.G.TT.AGTTGCC.ATCAtty....agtTG.GG.CACT.CTAGCG..AGACTGC.CGGTAATAA.ACCG.G..AG.G...A..A..GGTGG.GGA.TGACGT.CAAA.TCATCATG.C..CCCT.TATGA.CC.TGGGCTACACAC.GT....GCTACA.ATGG.T..TGGT.ACAACGAG..TC.GC.AAGCC.GGTGACG.GCAAGC.TAAT......CTC..TTAAAGCCA.AT.CTCAGTTCGG.ATTGTAGGC.TGCAAC.TCGCCT.AC.ATG.AAGTCG.GAATC.GCTAG.TAATCGC.GGA.T.CA.GC.ACGC.CGCG.GTGAA.T.ACGT.T.C.C.C..G.GGC.CTT.GT.A.C.ACA..CCGC.CCGTC.ACA.C.CAC.GA.GAGTT.TGT.AAC--.-.-..-..---.-.-.---............................................................-....-.-.-.----.-.--.-.--.----.-.--.-.-.-.---.---.-.--.-.--.-.--.-.-.--.--.---..-.-.-.--.--.......---......-......--.--.-.---..--...------.--.--.---..........................................................................
S001352167   ..........................................................-.-.-..-------.---.-....---..-..---.-.-.---.-----.-..--.---..--....-..-.-..-.-.--...-.-.--------.-.-...--.-.-C..CA.GCGcggctatctgcagtagaagctgaa......................ggaaggagcttgctctttccggatgAGT..TGC.GAACGG.G.TGA.GT.A.A.CGCGTAGGTAACCTG..C.CTGGT.AGCG.GGG.GATA.AC.T..ATTG...G.A.AACGAT.A.GCTAAT.A.CCGC..A.TAAG...AGTAG..AAAT...C.GCAT.G...ATA.A.CTGCT.tAAAA.GGtgcaa.................................ttgcaTCACTACCAGATGGACCTGCGT.TGTA.TTAGCTAGTTGGTG.AGGTAACG.GCTCAC.CAAGGCA.......ACG.ATACATAG..C.CGACCTGAGAGG..GTGATC.GG.CCA....C.ACTGGG.AC.TGAGACAC.G....GC.C.....CAGA.CTCC.TACG.GGAGGC......A.GCAGTAG.GGAATC.TTCGGCAATGGAC.GGA.AGTCTGACCGAGCA.ACGCC.GC.GTGAGTGAA.G..A...AG.GTT.TTC.G.G..AT.CGT.AAA.GCT.C.T.G..TT.G.T.A.AGA.GA.AGAacgagtgtgagagt.ggaaagttcacactgTGACGGTATC.T.T.AC.CAGAA.AG.GGAC.GGCTAAC.TACGTGC.CAGC.AGCC.GC.GGTA.ATAC.GT.AG.GTCC.CGA.GCGT.TGT.C.CG.GATT.TATTGG.GCGTAAA.GCGA.GC.GC.AGGC.GG.T.TA.GAT.A.AGT.C.TGAAGTT.AAAG..G.C.TG...T.G.GCTT.AACC.ATA.GTAC.-G.CTTT.G.G.AAACT.GT.TT.A.ACT.TGAGTG.CAAGAGGGGA.G.AG.TGG.AAT.T.C.C.ATGT.GTAG.C.GG.TG.A.AATG.CGTAGA.TATAT.G.G.AG...........GA.ACACCG.G.TG.GCGA.AA.GC.GG.CT.C.TCT..G..GCTTG.T......AACTG.AC...GCT.G.AGGCTCG.AAAGC.G.TGG.GGAGC.A.AACAGG.AT.TA.GAT.AC.CCTG.GTA...GTC.C.AC.GC.C.GTAAACG.ATGA.GTGCTAGGTGTTAGACccttt.........ccgggGTTTAGT.GC.CG.T.A.GCTA.AC.GCATTAA.GC.ACTCC.GCC.T..G.GGG.....AG.TACGACC.GCAAGGTTGA.AACT.CAAA.GGAAT.TG.A.C.GG.GGGC.CCGCAC.AA.GCGGTGGA.GCAT.GTGGT.TTAATT.C.GAAGCAACGCGA.AGAA.CCT.TA.CCA.G.GTCTTGA.CATC.CCTCTgACCGCTCTAGAGA...TAGAGTTttcctt.......................................................................................................................................................................................................................................................................................................................................................................................................cgggacAGAGG.T.GA.CA.GGTGG.TGCATG.G.T.T.GTCGT.CAGCTCGTGT.CG.TGAGATGT.TGGG.TTAAGTCCCGCAACG...AGC..GC..AAC.CC.CTA.T.T.G.TT.AGTTGCC.ATCAttt....agtTG.GG.CACT.CTAGCG..AGACTGC.CGGTAATAA.ACCG.G..AG.G...A..A..GGTGG.GGA.TGACGT.CAAA.TCATCATG.C..CCCT.TATGA.CC.TGGGCTACACAC.GT....GCTACA.ATGG.C..TGGT.ACAACGAG..TC.GC.AAGTC.GGTGACG.GCAAGC.TAAT......CTC..TTAAAGCCA.GT.CTCAGTTCGG.ATTGTAGGC.TGCAAC.TCGCCT.AC.ATG.AAGTCG.GAATC.GCTAG.TAATCGC.GGA.T.CA.GC.ACGC.CGCG.GTGAA.T.ACGT.T.C.C.C..G.GGC.CTT.GT.A.C.ACA..CCGC.CCGTC.ACA.C.CAC.GA.GAGTT.TGT.AACAC.C.C..G..AAG.T.C.GGTgaggtaacc..........................................ttaggagccA....C.C.G.-CTA.A.GG.G.AT.GTTG.G.--.-.-.-.---.---.-.--.-.--.-.--.-.-.--.--.---..-.-.-.--.--.......---......-......--.--.-.---..--...------.--.--.---..........................................................................
S002034950   ..........................................................-.-.-..-------.---.-....---..-..---.-.-.---.-----.-..--.---..--....-..-.-..-.-.TG...C.-.TAATACAT.G.C...AA.G.TA..GA.ACGctgaaggaaggagct.........................................tgctctttccggatgAGT..TGC.GAACGG.G.TGA.GT.A.A.CGCGTAGGTAACCTG..C.CTGGT.AGCG.GGG.GATA.AC.T..ATTG...G.A.AACGAT.A.GCTAAT.A.CCGC..A.TAAT...AGTAG..ATAT...C.GCAT.G...ATA.A.CTGCT.tAAAA.GGtgcaa.................................ttgcaTCACTACCAGATGGACCTGCGT.TGTA.TTAGCTAGTTGGTG.AGGTAACG.GCTCAC.CAAGGCA.......ACG.ATACATAG..C.CGACCTGAGAGG..GTGATC.GG.CCA....C.ACTGGG.AC.TGAGACAC.G....GC.C.....CAGA.CTCC.TACG.GGAGGC......A.GCAGTAG.GGAATC.TTCGGCAATGGAC.GGA.AGTCTGACCGAGCA.ACGCC.GC.GTGAGTGAA.G..A...AG.GTT.TTC.G.G..AT.CGT.AAA.GCT.C.T.G..TT.G.T.A.AGA.GA.AGAacgagtgtgagagt.ggaaagttcacactgTGACGGTATC.T.T.GC.CAGAA.AG.GGAC.GGCTAAC.TACGTGC.CAGC.AGCC.GC.GGTA.ATAC.GT.AG.GTCC.CGAgGCGT.TGT.C.CG.GATT.TATTGG.GCGTAAA.GCGA.GC.GC.AGGC.GG.T.TA.GAT.A.AGT.C.TGAAGTT.AAAG..G.C.TG...T.G.GCTT.AACC.ATA.GTAC.-G.CTTT.G.G.AAACT.GT.TT.A.ACT.TGAGTG.CAAGAGGGGA.G.AG.TGG.AATtT.C.C.ATGT.GTAG.C.GG.TG.A.AATG.CGTAGA.TATAT.G.G.AG...........GA.ACACCG.G.TG.GCGA.AA.GC.GG.CT.C.TCT..G..GCTTG.T......AACTG.AC...GCT.G.AGGCTCG.AAAGC.G.TGG.GGAGC.A.AACAGG.AT.TA.GAT.AC.CCTG.GTA...GTC.C.AC.GC.C.GTAAACG.ATGA.GTGCTAGGTGTTAGACccttt.........ccgggGTTTAGT.GC.CG.T.A.GCTA.AC.GCATTAA.GC.ACTCC.GCC.T..G.GGG.....AG.TACGACC.GCAAGGTTGA.AACT.CAAA.GGAAT.TG.A.C.GG.GGGC.CCGCAC.AA.GCGGTGGA.GCAT.GTGGT.TTAATT.C.GAAGCAACGCGA.AGAA.CCT.TA.CCA.G.GTCTTGA.CATC.CCTCTgACCGCTCTAGAGA...TAGAGTTttcctt.......................................................................................................................................................................................................................................................................................................................................................................................................cgggacAGAGG.T.GA.CA.GGTGG.TGCATG.G.T.T.GTCGT.CAGCTCGTGT.CG.TGAGATGT.TGGG.TTAAGTCCCGCAACG...AGC..GC..AAC.CC.CTA.T.T.G.TT.AGTTGCC.ATCAttt....agtTG.GG.CACT.CTAGCG..AGACTGC.CGGTAATAA.ACCG.G..AG.G...A..A..GGTGG.GGA.TGACGT.CAAA.TCATCATG.C..CCCT.TATGA.CC.TGGGCTACACAC.GT....GCTACA.ATGG.C..TGGT.ACAACGAG..TC.GC.AAGTC.GGTGACG.GCAAGC.TAAT......CTC..TTAAAGCCA.GT.CTCAGTTCGG.ATTGTAGGC.TGCAAC.TCGCCT.AC.ATG.AAGTCG.GAATC.GCTAG.TAATCGC.GGA.T.CA.GC.ACGC.CGCG.GTGAA.T.ACGT.T.C.C.C..G.GGC.CTT.GT.A.C.ACA..CCGC.CCGTC.ACA.C.CAC.GA.GAGTT.TGT.AACAC.C.C..G..AAG.T.C.GGTgaggtaacca........................................tttggagccaG....C.C.G.CCTA.A.GG.T.GG.AA--.-.--.-.-.-.---.---.-.--.-.--.-.--.-.-.--.--.---..-.-.-.--.--.......---......-......--.--.-.---..--...------.--.--.---..........................................................................
S002034951   ..........................................................-.-.-..-------.---.-....---..-..---.-.-.---.-----.-..--.---..--....-..-.-..-.-.-G...C.T.--ATACAT.G.C...AA.G.TA..GA.ACGctgaaggaggagct...........................................tgcttctctggatgAGT..TGC.GAACGG.G.TGA.GT.A.A.CGCGTAGGTAACCTG..C.CTGGT.AGCG.GGG.GATA.AC.T..ATTG...G.A.AACGAT.A.GCTAAT.A.CCGC..A.TAAT...ATTGA..TTAT...T.GCAT.G...ATA.G.TCAAT.tAAAA.GGtgcaa.................................ctgcaCCACTACCAGATGGACCTGCGT.TGTA.TTAGCTAGTTGGTG.GGGTAACG.GCTCAC.CAAGGCG.......ACG.ATACATAG..C.CGACCTGAGAGG..GTGATC.GG.CCA....C.ACTGGG.AC.TGAGACAC.G....GC.C.....CAGA.CTCC.TACG.GGAGGC......A.GCAGTAG.GGAATC.TTCGGCAATGGAC.GGA.AGTCTGACCGAGCA.ACGCC.GC.GTGAGTGAA.G..A...AG.GTT.TTC.G.G..AT.CGT.AAA.GCT.C.T.G..TT.G.T.A.AGA.GA.AGAacgagtgtgagagt.ggaaagttcacactgTGACGGTATC.T.T.AC.CAGAA.AG.GGAC.GGCTAAC.TACGTGC.CAGC.AGCC.GC.GGTA.ATAC.GT.AG.GTCC.CGA.GCGT.TGT.C.CG.GATT.TATTGG.GCGTAAA.GCGA.GC.GC.AGGC.GG.T.TA.GAT.A.AGT.C.TGAAGTT.AAAG..G.C.TG...T.G.GCTT.AACC.ATA.GTAC.-G.CTTT.G.G.AAACT.GT.TT.A.ACT.TGAGTG.CAAGAGGGGA.G.AG.TGG.AAT.T.C.C.ATGT.GTAG.C.GG.TG.A.AATG.CGTAGA.TATAT.G.G.AG...........GA.ACACCG.G.TG.GCGA.AA.GC.GG.CT.C.TCT..G..GCTTG.T......AACTG.AC...GCT.G.AGGCTCG.AAAGC.G.TGG.GGAGC.A.AACAGG.AT.TA.GAT.AC.CCTG.GTA...GTC.C.AC.GC.C.GTAAACG.ATGA.GTGCTAGGTGTTAGACccttt.........ccgggGTTTAGT.GC.CG.T.A.GCTA.AC.GCATTAA.GC.ACTCC.GCC.T..G.GGG.....AG.TACGACC.GCAAGGTTGA.AACT.CAAA.GGAAT.TG.A.C.GG.GGGC.CCGCAC.AA.GCGGTGGA.GCAT.GTGGT.TTAATT.C.GAAGCAACGCGA.AGAA.CCT.TA.CCA.G.GTCTTGA.CATC.CCTCTgACCGCTCTAGAGA...TAGAGTTttcctt.......................................................................................................................................................................................................................................................................................................................................................................................................cgggacAGAGG.T.GA.CA.GGTGG.TGCATG.G.T.T.GTCGT.CAGCTCGTGT.CG.TGAGATGT.TGGG.TTAAGTCCCGCAACG...AGC..GC..AAC.CC.CTA.T.T.G.TT.AGTTGCC.ATCAttg....agtTG.GG.CACT.CTAGCG..AGACTGC.CGGTAATAA.ACCG.G..AG.G...A..A..GGTGG.GGA.TGACGT.CAAA.TCATCATG.C..CCCT.TATGA.CC.TGGGCTACACAC.GT....GCTACA.ATGG.T..TGGT.ACAACGAG..TC.GC.AAGCC.GGTGACG.GCAAGC.TAAT......CTC..TTAAAGCCA.AT.CTCAGTTCGG.ATTGTAGGC.TGCAAC.TCGCCT.AC.ATG.AAGTCG.GAATC.GCTAG.TAATCGC.GGA.T.CA.GC.ACGC.CGCG.GTGAA.T.ACGT.T.C.C.C..G.GGC.CTT.GT.A.C.ACA..CCGC.CCGTC.ACA.C.CAC.GA.GAGTT.TGT.AACAC.C.C..G..AAG.T.C.GGTgaggtaacca........................................tttggagccaG....C.C.G.CCTA.A.GG.T.G-.----.-.--.-.-.-.---.---.-.--.-.--.-.--.-.-.--.--.---..-.-.-.--.--.......---......-......--.--.-.---..--...------.--.--.---..........................................................................
S002166278   ..........................................................-.-.-..-------.---.-....---..-..---.-.-.---.-----.-..--.---..--....-..-.-..-.G.TG...C.C.TA-TACAT.G.C...AA.G.TA..GA.ACGctgaaggaggagct..........................................tgctctttctggatgAGT..TGC.GAACGG.G.TGA.GT.A.A.CGCGTAGGTAACCTG..C.CTGGT.AGCG.GGG.GATA.AC.T..ATTG...G.A.AACGAT.A.GCTAAT.A.CCGC..A.TAAC...AGTAG..ATAT...C.GCAT.G...ATA.G.TTGCT.tGAAA.GGtgcaa.................................atgcaCCACTACCAGATGGACCTGCGT.TGTA.TTAGCTAGTTGGTG.AGGTAACG.GCTCAC.CAAGGCA.......ACG.ATACATAG..C.CGACCTGAGAGG..GTGATC.GG.CCA....C.ACTGGG.AC.TGAGACAC.G....GC.C.....CAGA.CTCC.TACG.GGAGGC......A.GCAGTAG.GGAATC.TTCGGCAATGGAC.GGA.AGTCTGACCGAGCA.ACGCC.GC.GTGAGTGAA.G..A...AG.GTT.TTC.G.G..AT.CGT.AAA.GCT.C.T.G..TT.G.T.A.AGA.GA.AGAacgagtgtgagagt.ggaaagttcacactgTGACGGTATC.T.T.AC.CAGAA.AG.GGAC.GGCTAAC.TACGTGC.CAGC.AGCC.GC.GGTA.ATAC.GT.AG.GTCC.CGA.GCGT.TGT.C.CG.GATT.TATTGG.GCGTAAA.GCGA.GC.GC.AGGC.GG.T.TA.GAT.A.AGT.C.TGAAGTT.AAAG..G.C.TG...T.G.GCTT.AACC.ATA.GTAC.-G.CTTT.G.G.AAACT.GT.TT.A.ACT.TGAGTG.CAAGAGGGGA.G.AG.TGG.AAT.T.C.C.ATGT.GTAG.C.GG.TG.A.AATG.CGTAGA.TATAT.G.G.AG...........GA.ACACCG.G.TG.GCGA.AA.GC.GG.CT.C.TCT..G..GCTTG.T......AACTG.AC...GCT.G.AGGCTCG.AAAGC.G.TGG.GGAGC.A.AACAGG.AT.TA.GAT.AC.CCTG.GTA...GTC.C.AC.GC.C.GTAAACG.ATGA.GTGCTAGGTGTTAGACccttt.........ccgggGTTTAGT.GC.CG.T.A.GCTA.AC.GCATTAA.GC.ACTCC.GCC.T..G.GGG.....AG.TACGACC.GCAAGGTTGA.AACT.CAAA.GGAAT.TG.A.C.GG.GGGC.CCGCAC.AA.GCGGTGGA.GCAT.GTGGT.TTAATT.C.GAAGCAACGCGA.AGAA.CCT.TA.CCA.G.GTCTTGA.CATC.CCTCTgACCGCTCTAGAGA...TAGAGTTttcctt.......................................................................................................................................................................................................................................................................................................................................................................................................cgggacAGAGG.T.GA.CA.GGTGG.TGCATG.G.T.T.GTCGT.CAGCTCGTGT.CG.TGAGATGT.TGGG.TTAAGTCCCGCAACG...AGC..GC..AAC.CC.CTA.T.T.G.TT.AGTTGCC.ATCAttc....agtTG.GG.CACT.CTAGCG..AGACTGC.CGGTAATAA.ACCG.G..AG.G...A..A..GGTGG.GGA.TGACGT.CAAA.TCATCATG.C..CCCT.TATGA.CC.TGGGCTACACAC.GT....GCTACA.ATGG.T..TGGT.ACAACGAG..TC.GC.AAGCC.GGTGACG.GCAAGC.TAAT......CTC..TTAAAGCCA.AT.CTCAGTTCGG.ATTGTAGGC.TGCAAC.TCGCCT.AC.ATG.AAGTCG.GAATC.GCTAG.TAATCGC.GGA.T.CA.GC.ACGC.CGCG.GTGAA.T.ACGT.T.C.C.C..G.GGC.CTT.GT.A.C.ACA..CCGC.CCGTC.ACA.C.CAC.GA.GAGTT.TGT.AACAC.C.C..G..AAG.T.C.GGTgaggtaacca........................................tttggagccaG....C.C.G.CCTA.A.G-.-.--.----.-.--.-.-.-.---.---.-.--.-.--.-.--.-.-.--.--.---..-.-.-.--.--.......---......-......--.--.-.---..--...------.--.--.---..........................................................................
S000927687   ..........................................................-.-.-..-------.---.-....---..-..---.-.-.---.-GATG.A..AC.GCT..AG....C..T.A..C.A.GG...C.T.TAACACAT.G.C...AA.G.TC..GA.GGGgaaacggcattaagtgct...................................tgcactttttggacgtcgACC..GGC.GCACGG.G.TGA.GT.A.A.CGCGTATCCAACCTT..C.CCATG.ACTA.AGG.GATA.AC.C..TGCC...G.A.AAGGCA.G.ACTAAT.A.CCTT..A.TGGT..cTTCAC..TGAC...G.GCAT.C...AGA.T.GTGAA.gTAAA.GAtt.......................................taTCGGTTATGGATGGGGATGCGT.CTGA.TTAGCTTGTTGGCG.GGGTAACG.GCCCAC.CAAGGCA.......ACG.ATCAGTAG..G.GGTTCTGAGAGG..AAGGTC.CC.CCA....C.ATTGGA.AC.TGAGACAC.G....GT.C.....CAAA.CTCC.TACG.GGAGGC......A.GCAGTGA.GGAATA.TTGGTCAATGGGC.GAG.AGCCTGAACCAGCC.AAGTA.GC.GTGCAGGAT.G..A...CG.GCCcTAT.G.G..GT.TGT.AAA.CTG.C.T.T..TT.G.T.A.TGG.GG.ATAaagtcagtcac........gtgtgattgttTGCAGGTACC.A.T.AC.GAATA.AG.GACC.GGCTAAT.TCCGTGC.CAGC.AGCC.GC.GGTA.ATAC.GG.AA.GGTC.CGG.GCGT.TAT.C.CG.GATT.TATTGG.GTTTAAA.GGGA.GC.GT.AGGC.TG.G.AG.ATT.A.AGT.G.TGTTGTG.AAAT..G.T.AG...A.C.GCTC.AACG.TCT.GACT.TG.CAGC.G.C.ATACT.GG.TT.T.CCT.TGAGTA.CGCACAACGT.T.GG.CGG.AAT.T.C.G.TCGT.GTAG.C.GG.TG.A.AATG.CTTAGA.TATGA.C.G.AA...........GA.ACTCCG.A.TT.GCGA.AG.GC.AG.CT.G.ACG..G..GAGCG.C......AACTG.AC...GCT.G.AAGCTCG.AAGGT.G.CGG.GTATC.G.AACAGG.AT.TA.GAT.AC.CCTG.GTA...GTC.C.GC.AC.A.GTAAACG.ATGG.ATGCCCGCTGTTGGTAcc..............tggTATCAGC.GG.CT.A.A.GCGA.AA.GCATTAA.GC.ATCCC.ACC.T..G.GGG.....AG.TACGCCG.GCAACGGTGA.AACT.CAAA.GGAAT.TG.A.C.GG.GGGC.CCGCAC.AA.GCGGAGGA.ACAT.GTGGT.TTAATT.C.GATGATACGCGA.GGAA.CCT.TA.CCC.G.GGCTTGA.ATTG.CAGAGgAAGGATTTAGAGA...TAATGACgccctt.......................................................................................................................................................................................................................................................................................................................................................................................................cggggtCTCTG.-.TG.AA.GGTGC.TGCATG.G.T.T.GTCGT.CAGCTCGTGC.CG.TGAGGTGT.CGGC.TTAAGTGCCATAACG...AGC..GC..AAC.CC.CTG.T.C.T.TT.AGTTGCC.ATCAggtt..aagcTG.GG.CACT.CTGGAG..ATACTGC.CACC-GTAA.GGTGtG..AG.G...A..A..GGTGG.GGA.TGACGT.CAAA.TCAGCACG.G..CCCT.TACGT.CC.GGGGCTACACAC.GT....GTTACA.ATGG.C..CGGT.ACAGAGGG..AC.GG.TGTAA.TGTAAAT.TGCATC.CAAT......CT-..TGAAAGCCG.GT.CCCAGTTCGG.ACTGGGGTC.TGCAAC.CCGACC.CC.ACG.AAGCTG.GATTC.GCTAG.TAATCGC.GCA.T.CA.GCcATGG.CGCG.GTGAA.T.ACGT.T.C.C.C..G.GGC.CTT.GT.A.C.ACA..CCGC.CCGTC.AAG.C.CAT.GA.AAGCC.GGG.GGTGC.C.T..G..AAG.T.C.CGTgaccg.................................................caaggaT....C.G.G.CCTA.G.GG.C.AA.AACT.G.GT.G.A.T.TGG.GGC.T.--.-.--.-.--.-.-.--.--.---..-.-.-.--.--.......---......-......--.--.-.---..--...------.--.--.---..........................................................................
S000927764   ..........................................................-.-.-..-------.---.-....---..-..---.-.-.---.-GATG.A..AC.GCT..AG....C..T.A..C.A.GG...C.T.TAACACAT.G.C...AA.G.TC..GA.GGGgaaacggcattaagtgct...................................tgcactttttggacgtcgACC..GGC.GCACGG.G.TGA.GT.A.A.CGCGTATCCAACCTT..C.CCATG.ACTA.AGG.GATA.AC.C..TGCC...G.A.AAGGCA.G.ACTAAT.A.CCTT..A.TGGT..cTTCAC..TGAC...G.GCAT.C...AGA.T.GTGAA.gTAAA.GAtt.......................................taTCGGTTATGGATGGGGATGCGT.CTGA.TTAGCTTGTTGGCG.GGGTAACG.GCCCAC.CAAGGCA.......ACG.ATCAGTAG..G.GGTTCTGAGAGG..AAGGTC.CC.CCA....C.ATTGGA.AC.TGAGACAC.G....GT.C.....CAAA.CTCC.TACG.GGAGGC......A.GCAGTGA.GGAATA.TTGGTCAATGGGC.GAG.AGCCTGAACCAGCC.AAGTA.GC.GTGCAGGAN.G..A...CG.GCCcTAT.G.G..GT.TGT.AAA.CTG.C.T.T..TT.G.T.A.TGG.GG.ATAaagtcagtcac........gtgtgattgttTGCAGGTACC.A.T.AC.GAATA.AG.GACC.GGCTAAT.TCCGTGC.CAGC.AGCC.GC.GGTA.ATAC.GG.AA.GGTC.CGG.GCGT.TAT.C.CG.GATT.TATTGG.GTTTAAA.GGGA.GC.GT.AGGC.TG.G.AG.ATT.A.AGT.G.TGTTGTG.AAAT..G.T.AG...A.C.GCTC.AACG.TCT.GACT.TG.CAGC.G.C.ATACT.GG.TT.T.CCT.TGAGTA.CGCACAACGT.T.GG.CGG.AAT.T.C.G.TCGT.GTAG.C.GG.TG.A.AATG.CTTAGA.TATGA.C.G.AA...........GA.ACTCCG.A.TT.GCGA.AG.GC.AG.CT.G.ACG..G..GAGCG.C......AACTG.AC...GCT.G.AAGCTCG.AAGGT.G.CGG.GTATC.G.AACAGG.AT.TA.GAT.AC.CCTG.GTA...GTC.C.GC.AC.A.GTAAACG.ATGG.ATGCCCGCTGTTGGTAcn..............tggTATCAGC.GG.CT.A.A.GCGA.AA.GCATTAA.GC.ATCCC.ACC.T..G.GGG.....AG.TACGCCG.GCAACGGTGA.AACT.CAAA.GGAAT.TG.A.C.GG.GGGC.CCGCAC.AA.GCGGAGGA.ACAT.GTGGT.TTAATT.C.GATGATACGCGA.GGAA.CCT.TA.CCC.G.GGCTTGA.ATTG.CAGAGgAAGGATTTAGAGA...TAATGACgccctt.......................................................................................................................................................................................................................................................................................................................................................................................................cggggtCTCTG.-.TG.AA.GGTGC.TGCATG.G.T.T.GTCGT.CAGCTCGTGC.CG.TGAGGTGT.CGGC.TTAAGTGCCATAACG...AGC..GC..AAC.CC.CTG.T.C.T.TT.AGTTGCC.ATCAgntt..aagcTG.GG.CACT.CTGGAG..ATACTGC.CACC-GTAA.GGTGtG..AG.G...A..A..GGTGG.GGA.TGACGT.CAAA.TCAGCACG.G..CCCT.TACGT.CC.GGGGCTACACAC.GT....GTTACA.ATGG.C..CGGT.ACAGAGGG..AC.GG.TGTAA.TGTAAAT.TGCATC.NAAT......CT-..TGAAAGCCG.GT.CCCAGTTCGG.ACTGGGGTC.TGCAAC.CCGACC.CC.ACG.AAGCTG.GATTC.GCTAG.TAATCGC.GCA.T.CA.GCcATGG.CGCG.GTGAA.T.ACGT.T.C.C.C..G.GGC.CTT.GT.A.C.ACA..CCGC.CCGTC.AAG.C.CAT.GA.AAGCC.GGG.GGTGC.C.T..G..AAG.T.C.CGTgaccg.................................................caaggaT....C.G.G.CCTA.G.GG.C.AA.AACT.G.GT.G.A.T.TGG.GGC.T.--.-.--.-.--.-.-.--.--.---..-.-.-.--.--.......---......-......--.--.-.---..--...------.--.--.---..........................................................................
S002232079   ..........................................................-.-.-..-----GA.GTT.T....GAT..T..ATG.G.C.TCA.GGATG.A..AC.GCT..AG....C..T.A..C.A.GG...C.T.TAACACAT.G.C...AA.G.TC..GA.GGGgaaacggcattaagtgct...................................tgcactttttggacgtcgACC..GGC.GCACGG.G.TGA.GT.A.A.CGCGTATCCAACCTT..C.CCATG.ACTA.AGG.GATA.AC.C..TGCC...G.A.AAGGCA.G.ACTAAT.A.CCTT..A.TGGT..cTTCAC..TGAC...G.GCAT.C...AGA.T.GTGAA.gTAAA.GAtt.......................................taTCGGTTATGGATGGGGATGCGT.CTGA.TTAGCTTGTTGGCG.GGGTAACG.GCCCAC.CAAGGCA.......ACG.ATCAGTAG..G.GGTTCTGAGAGG..AAGGTC.CC.CCA....C.ATTGGA.AC.TGAGACAC.G....GT.C.....CAAA.CTCC.TACG.GGAGGC......A.GCAGTGA.GGAATA.TTGGTCAATGGGC.GAG.AGCCTGAACCAGCC.AAGTA.GC.GTGCAGGAT.G..A...CG.GCCcTAT.G.G..GT.TGT.AAA.CTG.C.T.T..TT.G.T.A.TGG.GG.ATAaagtcagtcac........gtgtgattgttTGCAGGTACC.A.T.AC.GAATA.AG.GACC.GGCTAAT.TCCGTGC.CAGC.AGCC.GC.GGTA.ATAC.GG.AA.GGTC.CGG.GCGT.TAT.C.CG.GATT.TATTGG.GTTTAAA.GGGA.GC.GT.AGGC.TG.G.AG.ATT.A.AGT.G.TGTTGTG.AAAT..G.T.AG...A.C.GCTC.AACG.TCT.GACT.TG.CAGC.G.C.ATACT.GG.TT.T.CCT.TGAGTA.CGCACAACGT.T.GG.CGG.AAT.T.C.G.TCGT.GTAG.C.GG.TG.A.AATG.CTTAGA.TATGA.C.G.AA...........GA.ACTCCG.A.TT.GCGA.AG.GC.AG.CT.G.ACG..G..GAGCG.C......AACTG.AC...GCT.G.AAGCTCG.AAGGT.G.CGG.GTATC.G.AACAGG.AT.TA.GAT.AC.CCTG.GTA...GTC.C.GC.AC.A.GTAAACG.ATGG.ATGCCCGCTGTTGGTAcc..............tggTATCAGC.GG.CT.A.A.GCGA.AA.GCATTAA.GC.ATCCC.ACC.T..G.GGG.....AG.TACGCCG.GCAACGGTGA.AACT.CAAA.GGAAT.TG.A.C.GG.GGGC.CCGCAC.AA.GCGGAGGA.ACAT.GTGGT.TTAATT.C.GATGATACGCGA.GGAA.CCT.TA.CCC.G.GGCTTGA.ATTG.CAGAGgAAGGATTTAGAGA...TAATGACgccctt.......................................................................................................................................................................................................................................................................................................................................................................................................cggggtCTCTG.-.TG.AA.GGTGC.TGCATG.G.T.T.GTCGT.CAGCTCGTGC.CG.TGAGGTGT.CGGC.TTAAGTGCCATAACG...AGC..GC..AAC.CC.CTG.T.C.T.TT.AGTTGCC.ATCAggtg..atgcTG.GG.CACT.CTGGAG..ATACTGC.CACC-GTAA.GGTGtG..AG.G...A..A..GGTGG.GGA.TGACGT.CAAA.TCAGCACG.G..CCCT.TACGT.CC.GGGGCTACACAC.GT....GTTACA.ATGG.C..CGGT.ACAGAGGG..AC.GG.TGTAA.TGTAAAT.TGCATC.TAAT......CT-..TGAAAGCCG.GT.CCCAGTTCGG.ACTGGGGTC.TGCAAC.CCGACC.CC.ACG.AAGCTG.GATTC.GCTAG.TAATCGC.GCA.T.CA.GCcATGG.CGCG.GTGAA.T.ACGT.T.C.C.C..G.GGC.CTT.GT.A.C.ACA..CCGC.CCGTC.AAG.C.CAT.GA.AAGCC.GGG.GGTGC.C.T..G..AAG.T.C.CGTgaccg.................................................caaggaT....C.G.G.CCTA.G.GG.C.AA.AACT.G.GT.G.A.T.TGG.GGC.T.AA.G.TC.G.TA.A.C.AA.GG.TAG..C.C.G.TA.CC.......GGA......A......GG.TG.C.---..--...------.--.--.---..........................................................................
S002963318   ..........................................................-.-.-..-------.---.-....---..-..---.G.C.TCA.GGATG.A..AC.GCT..AG....C..T.A..C.A.GG...C.T.TAACACAT.G.C...AA.G.TC..GA.GGGgaaacggcattaagtgct...................................tgcactttttggacgtcgACC..GGC.GCACGG.G.TGA.GT.A.A.CGCGTATCCAACCTT..C.CCATG.ACTA.AGG.GATA.AC.C..TGCC...G.A.AAGGCA.G.ACTAAT.A.CCTT..A.TRGT..cTTCAC..TGAC...G.GCAT.C...AGA.T.GTGAA.gTAAA.GAtt.......................................taTCGGTTATGGATGGGGATGCGT.CTGA.TTAGCTTGTTGGCG.GGGTAACG.GCCCAC.CAAGGCA.......ACG.ATCAGTAG..G.GGTTCTGAGAGG..AAGGTC.CC.CCA....C.ATTGGA.AC.TGAGACAC.G....GT.C.....CAAA.CTCC.TACG.GGAGGC......A.GCAGTGA.GGAATA.TTGGTCAATGGGC.GAG.AGCCTGAACCAGCC.AAGTA.GC.GTGCAGGAY.G..A...CG.GCCcTAT.G.G..GT.TGT.AAA.CTG.C.T.T..TT.G.T.A.TGG.GG.ATAaagtcaatcac........gtgtgattgttTGCAGGTACC.A.T.AC.GAATA.AG.GACC.GGCTAAT.TCCGTGC.CAGC.AGCC.GC.GGTA.ATAC.GG.AA.GGTC.CGG.GCGT.TAT.C.CG.GATT.TATTGG.GTTTAAA.GGGA.GC.GT.AGGC.TG.G.AG.ATT.A.AGT.G.TGTTGTG.AAAT..G.T.AG...A.C.GCTC.AACG.TCT.GACT.TG.CAGC.G.C.ATACT.GG.TT.T.CCT.TGAGTA.CGCACAACGT.T.GG.CGG.AAT.T.C.G.TCGT.GTAG.C.GG.TG.A.AATG.CTTAGA.TATGA.C.G.AA...........GA.ACTCCG.A.TT.GCGA.AG.GC.AG.CT.G.ACG..G..GAGCG.C......AACTG.AC...GCT.G.AAGCTCG.AAGGT.G.CGG.GTATC.G.AACAGG.AT.TA.GAT.AC.CCTG.GTA...GTC.C.GC.AC.A.GTAAACG.ATGG.ATGCCCGCTGTTGGTAct..............tggTATCAGC.GG.CT.A.A.GCGA.AA.GCATTAA.GC.ATCCC.ACC.T..G.GGG.....AG.TACGCCG.GCAACGGTGA.AACT.CAAA.GGAAT.TG.A.C.GG.GGGC.CCGCAC.AA.GCGGAGGA.ACAT.GTGGT.TTAATT.C.GATGATACGCGA.GGAA.CCT.TA.CCC.G.GGCTTGA.ATTG.CAGAGgAAGGATTTAGAGA...TAATGACgccctt.......................................................................................................................................................................................................................................................................................................................................................................................................cggggtCTCTG.-.TG.AA.GGTGC.TGCATG.G.T.T.GTCGT.CAGCTCGTGC.CG.TGAGGTGT.CGGC.TTAAGTGCCATAACG...AGC..GC..AAC.CC.CTG.T.C.T.TT.AGTTGCC.ATCAggtt..aagcTG.GG.CACT.CTGGAG..ATACTGC.CACC-GTAA.GGTGtG..AG.G...A..A..GGTGG.GGA.TGACGT.CAAA.TCAGCACG.G..CCCT.TACGT.CC.GGGGCTACACAC.GT....GTTACA.ATGG.C..CGGT.ACAGAGGG..AC.GG.TGTAA.TGTAAAT.TGCATC.TAAT......CT-..TGAAAGCCG.GT.CCCAGTTCGG.ACTGGGGTC.TGCAAC.CCGACC.CC.ACG.AAGCTG.GATTC.GCTAG.TAATCGC.GCA.T.CA.GCcATGG.CGCG.GTGAA.T.ACGT.T.C.C.C..G.GGC.CTT.GT.A.C.ACA..CCGC.CCGTC.AAG.C.CAT.GA.AAGCC.GGG.GGTGC.C.T..G..AAG.-.-.--Tccgt....................................................gaccG....-.-.-.-CAA.G.GA.T.--.----.-.--.-.-.-.---.---.-.--.-.--.-.--.-.-.--.--.---..-.-.-.--.--.......---......-......--.--.-.---..--...------.--.--.---..........................................................................
S002963329   ..........................................................-.-.-..-------.---.-....---..-..--G.G.C.TCA.GGATG.A..AC.GCT..AG....C..T.A..C.A.GG...C.T.TAACACAT.G.C...AA.G.TC..GA.GGGgaaacggcattaagtgct...................................tgcactttttggacgtcgACC..GGC.GCACGG.G.TGA.GT.A.A.CGCGTATCCAACCTT..C.CCATG.ACTA.AGG.GATA.AC.C..TGCC...G.A.AAGGCA.G.ACTAAT.A.CCTT..A.TRGT..cTTCAC..TGAC...G.GCAT.C...AGA.T.GTGAA.gTAAA.GAtt.......................................taTCGGTTATGGATGGGGATGCGT.CTGA.TTAGCTTGTTGGCG.GGGTAACG.GCCCAC.CAAGGCR.......ACG.ATCAGTAG..G.GGTTCTGAGAGG..AAGGTC.CC.CCA....C.ATTGGA.AC.TGAGACAC.G....GT.C.....CAAA.CTCC.TACG.GGAGGC......A.GCAGTGA.GGAATA.TTGGTCAATGGGC.GAG.AGCCTGAACCAGCC.AAGTA.GC.GTGCAGGAT.G..A...CG.GCCcTAT.G.G..GT.TGT.AAA.CTG.C.T.T..TT.G.T.A.TGG.GG.ATAaagtcaatcac........gtgtgattgttTGCAGGTACC.A.T.AC.GAATA.AG.GACC.GGCTAAT.TCCGTGC.CAGC.AGCC.GC.GGTA.ATAC.GG.AA.GGTC.CGG.GCGT.TAT.C.CG.GATT.TATTGG.GTTTAAA.GGGA.GC.GT.AGGC.TG.G.AG.ATT.A.AGT.G.TGTTGTG.AAAT..G.T.AG...A.C.GCTC.AACG.TCT.GACT.TG.CAGC.G.C.ATACT.GG.TT.T.CCT.TGAGTA.CGCACAACGT.T.GG.CGG.AAT.T.C.G.TCGT.GTAG.C.GG.TG.A.AATG.CTTAGA.TATGA.C.G.AA...........GA.ACTCCG.A.TT.GCGA.AG.GC.AG.CT.G.ACG..G..GAGCG.C......AACTG.AC...GCT.G.AAGCTCG.AAGGT.G.CGG.GTATC.G.AACAGG.AT.TA.GAT.AC.CCTG.GTA...GTC.C.GC.AC.A.GTAAACG.ATGG.ATGCCCGCTGTTGGTAct..............tggTATCAGC.GG.CT.A.A.GCGA.AA.GCATTAA.GC.ATCCC.ACC.T..G.GGG.....AG.TACGCCG.GCAACGGTGA.AACT.CAAA.GGAAT.TG.A.C.GG.GGGC.CCGCAC.AA.GCGGAGGA.ACAT.GTGGT.TTAATT.C.GATGATACGCGA.GGAA.CCT.TA.CCC.G.GGCTTGA.ATTG.CAGAGgAAGTATTTAGAGA...TAATGACgccctt.......................................................................................................................................................................................................................................................................................................................................................................................................cggggtCTCTG.-.TG.AA.GGTGC.TGCATG.G.T.T.GTCGT.CAGCTCGTGC.CG.TGAGGTGT.CGGC.TTAAGTGCCATAACG...AGC..GC..AAC.CC.CTG.T.C.T.TT.AGTTGCC.ATCAggtg..atgcTG.GG.CACT.CTGGAG..ATACTGC.CACC-GTAA.GGTGtG..AG.G...A..A..GGTGG.GGA.TGACGT.CAAA.TCAGCACG.G..CCCT.TACGT.CC.GGGGCTACACAC.GT....GTTACA.ATGG.C..CGGT.ACAGAGGG..AC.GG.TGTAA.TGTAAAT.TGCATC.CAAT......CT-..TGAAAGCCG.GT.CCCAGTTCGG.ACTGGGGTC.TGCAAC.CCGACC.CC.ACG.AAGCTG.GATTC.GCTAG.TAATCGC.GCA.T.CA.GCcATGG.CGCG.GTGAA.T.ACGT.T.C.C.C..G.GGC.CTT.GT.A.C.ACA..CCGC.CCGTC.AAG.C.CAT.GA.AAGCC.GGG.GGTGC.C.T..G..AAG.-.-.--Tccgt....................................................gaccG....-.-.-.-CAA.G.GA.T.--.----.-.--.-.-.-.---.---.-.--.-.--.-.--.-.-.--.--.---..-.-.-.--.--.......---......-......--.--.-.---..--...------.--.--.---..........................................................................
S000013108   ..........................................................-.-.-..-------.---.-....---..-..---.-.-.---.-----.-..--.---..--....-..-.-..-.-.--...-.-.--------.-.-...--.-.--..--.-CAgcacagagaagctt..........................................gcttctcgggtggcgAGT..GGC.GAACGG.G.TGA.GT.A.A.CATATCGGA-ACGTA..C.CGAGT.AGTG.GGG.GATA.AC.T..GATC...G.A.AAGATC.A.GCTAAT.A.CCGC..A.TACG...-----..--TC...T.TGAG.A...GA-.-.-----..GAAA.GCaggggactt.........................tcgggccttGCGCTATTCGAGCGGCCGATAT.CTGA.TTAGCTAGTTGGTG.GGGTAAAG.GCCCAC.CAAGGCG.......ACG.ATCAGTAG..C.GGGTCTGAGAGG..ATGATC.CG.CCA....C.ACTGGG.AC.TGAGACAC.G....GC.C.....CAGA.CTCC.TACG.GGAGGC......A.GCAGTGG.GGAATT.TTGGACAATGGGC.GCA.AGCCTGATCCAGCC.ATGCC.GC.GTGTCTGAA.G..A...AG.GCC.TTC.G.G..GT.TGT.AAA.GGA.C.T.T..TT.G.T.C.AGG.GA.AGAaaaggctgttgcta..ataccagcggctgaTGACGGTACC.T.G.AA.GAATA.AG.CACC.GGCTAAC.TACGTGC.CAGC.AGCC.GC.GGTA.ATAC.GT.AG.GGTG.CGA.GCGT.TAA.T.CG.GAAT.TACTGG.GCGTAAA.GCGG.GC.GC.AGAC.GG.T.TA.CTT.A.AGC.A.GGATGTG.AAAT..C.C.CC...G.G.GCTC.AACC.CGG.GAAC.TG.CGTT.C.T.GAACT.GG.GT.G.ACT.CGAGTG.TGTCAGAGGG.A.GG.TAG.AAT.T.C.C.ACGT.GTAG.C.AG.TG.A.AATG.CGTAGA.GATGT.G.G.AG...........GA.ATACCG.A.TG.GCGA.AG.GC.AG.CC.T.CCT..G..GGACA.A......CACTG.AC...GTT.C.ATGCCCG.AAAGC.G.TGG.GTAGC.A.AACAGG.AT.TA.GAT.AC.CCTG.GTA...GTC.C.AC.GC.C.CTAAACG.ATGT.CAATTAGCTGTTGGGCaacc..........tgattGCTTGGT.AG.CG.T.A.GCTA.AC.GCGTGAA.AT.TGACC.GCC.T..G.GGG.....AG.TACGGTC.GCAAGATTAA.AACT.CAAA.GGAAT.TG.A.C.GG.GGAC.CCGCAC.AA.GCGGTGGA.TGAT.GTGGA.TTAATT.C.GATGCAACGCGA.AGAA.CCT.TA.CCT.G.GTCTTGA.CATG.TATGG.AATCCTCCAGAGA...CGGAGGAgtgcct......................................................................................................................................................................................................................................................................................................................................................................................................tcgggagCCGTA.A.CA.CA.GGTGC.TGCATG.G.C.T.GTCGT.CAGCTCGTGT.CG.TGAGATGT.TGGG.TTAAGTCCCGCAACG...AGC..GC..AAC.CC.TTG.T.C.A.TT.AGTTGCC.ATCAttc....agtTG.GG.CACT.CTAATG..AGACTGC.CGGTGACAA.GCCG.G..AG.G...A..A..GGTGG.GGA.TGACGT.CAAG.TCCTCATG.G..CCCT.TATGA.CC.AGGGCTTCACAC.GT....CATACA.ATGG.T..CGGT.ACAGAGGG..TA.GC.CAAGC.CGCGAGG.CGGAGC.CAAT......CTC..ACAAAACCG.AT.CGTAGTCCGG.ATTGCACTC.TGCAAC.TCGAGT.GC.ATG.AAGTCG.GAATC.GCTAG.TAATCGC.AGG.T.CA.GC.ATAC.TGCG.GTGAA.T.ACGT.T.C.C.C..G.GGT.CTT.GT.A.C.ACA..CCGC.CCGTC.ACA.C.CAT.GG.GAGTG.GGG.G----.-.-..-..---.-.-.---............................................................-....-.-.-.----.-.--.-.--.----.-.--.-.-.-.---.---.-.--.-.--.-.--.-.-.--.--.---..-.-.-.--.--.......---......-......--.--.-.---..--...------.--.--.---..........................................................................
S000014664   ..........................................................-.-.-..-------.---.-....---..-..---.-.-.---.-----.-..--.---..--....-..-.-..-.-.--...-.-.--------.-.-...--.-.--..--.-CAgcacagagaagctt..........................................gcttctcgggtggcgAGT..GGC.GAACGG.G.TGA.GT.A.A.CATATCGGA-ACGTA..C.CGAGT.AGTG.GGG.GATA.AC.T..GATC...G.A.AAGATC.A.GCTAAT.A.CCGC..A.TACG...-----..--TC...T.TGAG.A...GA-.-.-----..GAAA.GCaggggacct.........................ttgggccttGCGCTATTCGAGCGGCCGATAT.CTGA.TTAGCTAGTTGGTG.GGGTAAAG.GCCTAC.CAAGGCG.......ACG.ATCAGTAG..C.GGGTCTGAGAGG..ATGATC.CG.CCA....C.ACTGGG.AC.TGAGACAC.G....GC.C.....CAGA.CTCC.TACG.GGAGGC......A.GCAGTGG.GGAATT.TTGGACAATGGGC.GCA.AGCCTGATCCAGCC.ATGCC.GC.GTGTCTGAA.G..A...AG.GCC.TTC.G.G..GT.TGT.AAA.GGA.C.T.T..TT.G.T.C.AGG.GA.AGAaaaggctgttgcta..atatcagcggctgaTGACGGTACC.T.G.AA.GAATA.AG.CACC.GGCTAAC.TACGTGC.CAGC.AGCC.GC.GGTA.ATAC.GT.AG.GGTG.CGA.GCGT.TAA.T.CG.GAAT.TACTGG.GCGTAAA.GCGG.GC.GC.AGAC.GG.T.TA.CTT.A.AGC.A.GGATGTG.AAAT..C.C.CC...G.G.GCTC.AACC.CGG.GAAC.TG.CGTT.C.T.GAACT.GG.GT.G.ACT.CGAGTG.TGTCAGAGGG.A.GG.TAG.AAT.T.C.C.ACGT.GTAG.C.AG.TG.A.AATG.CGTAGA.GATGT.G.G.AG...........GA.ATACCG.A.TG.GCGA.AG.GC.AG.CC.T.CCT..G..GGACA.A......CACTG.AC...GTT.C.ATGCCCG.AAAGC.G.TGG.GTAGC.A.AACAGG.AT.TA.GAT.AC.CCTG.GTA...GTC.C.AC.GC.C.CTAAACG.ATGT.CAATTAGCTGTTGGGCaact..........tgattGCTTAGT.AG.CG.T.A.GCTA.AC.GCGTGAA.AT.TGACC.GCC.T..G.GGG.....AG.TACGGTC.GCAAGATTAA.AACT.CAAA.GGAAT.TG.A.C.GG.GGAC.CCGCAC.AA.GCGGTGGA.TGAT.GTGGA.TTAATT.C.GATGCAACGCGA.AGAA.CCT.TA.CCT.G.GTCTTGA.CATG.TACGG.AATCCTCCAGAGA...CGGAGGAgtgcct......................................................................................................................................................................................................................................................................................................................................................................................................tcgggagCCGTA.A.CA.CA.GGTGC.TGCATG.G.C.T.GTCGT.CAGCTCGTGT.CG.TGAGATGT.TGGG.TTAAGTCCCGCAACG...AGC..GC..AAC.CC.TTG.T.C.A.TT.AGTTGCC.ATCAttc....agtTG.GG.CACT.CTAATG..AGACTGC.CGGTGACAA.GCCG.G..AG.G...A..A..GGTGG.GGA.TGACGT.CAAG.TCCTCATG.G..CCCT.TATGA.CC.AGGGCTTCACAC.GT....CATACA.ATGG.T..CGGT.ACAGAGGG..TA.GC.CAAGC.CGCGAGG.CGGAGC.CAAT......CTC..ACAAAACCG.AT.CGTAGTCCGG.ATTGCACTC.TGCAAC.TCGAGT.GC.ATG.AAGTCG.GAATC.GCTAG.TAATCGC.AGG.T.CA.GC.ATAC.TGCG.GTGAA.T.ACGT.T.C.C.C..G.GGT.CTT.GT.A.C.ACA..CCGC.CCGTC.ACA.C.CAT.GG.GAGTG.GGG.G----.-.-..-..---.-.-.---............................................................-....-.-.-.----.-.--.-.--.----.-.--.-.-.-.---.---.-.--.-.--.-.--.-.-.--.--.---..-.-.-.--.--.......---......-......--.--.-.---..--...------.--.--.---..........................................................................
S000334209   ..........................................................-.-.-..-------.---.-....---..-..---.-.-.---.-----.-..--.-CT..GG....C..G.G..C.A.TG...C.T.TTACACAT.G.C...AA.G.TC..GG.ACGgcagcacagagaagct.......................................tgcttcttgggtggcgAGT..GGC.GAACGG.G.TGA.GT.A.A.CATATCGGA-ACGTA..C.CGAGT.AGTG.GGG.GATA.AC.T..GATC...G.A.AAGATC.A.GCTAAT.A.CCGC..A.TACG...-----..--TC...T.TGAG.A...GA-.-.-----..GAAA.GCaggggactt.........................tcgggccttGCGCTATTCGAGCGGCCGATAT.CTGA.TTAGCTGGTTGGTG.GGGTAAAG.GCCTAC.CAAGGCG.......ACG.ATCAGTAG..C.GGGTCTGAGAGG..ATGATC.CG.CCA....C.ACTGGG.AC.TGAGACAC.G....GC.C.....CAGA.CTCC.TACG.GGAGGC......A.GCAGTGG.GGAATT.TTGGACAATGGGC.GCA.AGCCTGATCCAGCC.ATGCC.GC.GTGTCTGAA.G..A...AG.GCC.TTC.G.G..GT.TGT.AAA.GGA.C.T.T..TT.G.T.C.AGG.GA.AGAaaaggctgttgcta..atatcagcggctgaTGACGGTACC.T.G.AA.GAATA.AG.CACC.GGCTAAC.TACGTGC.CAGC.AGCC.GC.GGTA.ATAC.GT.AG.GGTG.CGA.GCGT.TAA.T.CG.GAAT.TACTGG.GCGTAAA.GCGG.GC.GC.AGAC.GG.T.TA.CTT.A.AGC.A.GGATGTG.AAAT..C.C.CC...G.G.GCTC.AACC.CGG.GAAC.TG.CGTT.C.T.GAACT.GG.GT.G.ACT.CGAGTG.TGTCAGAGGG.A.GG.TAG.AAT.T.C.C.ACGT.GTAG.C.AG.TG.A.AATG.CGTAGA.GATGT.G.G.AG...........GA.ATACCG.A.TG.GCGA.AG.GC.AG.CC.T.CCT..G..GGATA.A......CACTG.AC...GTT.C.ATGCCCG.AAAGC.G.TGG.GTAGC.A.AACAGG.AT.TA.GAT.AC.CCTG.GTA...GTC.C.AC.GC.C.CTAAACG.ATGT.CAATTAGCTGTTGGGCaact..........tgattGCTTGGT.AG.CG.T.A.GCTA.AC.GCGTGAA.AT.TGACC.GCC.T..G.GGG.....AG.TACGGTC.GCAAGATTAA.AACT.CAAA.GGAAT.TG.A.C.GG.GGAC.CCGCAC.AA.GCGGTGGA.TGAT.GTGGA.TTAATT.C.GATGCAACGCGA.AGAA.CCT.TA.CCT.G.GTCTTGA.CATG.TACGG.AATCCTCCRGAGA...CGGAGGAgtgcct......................................................................................................................................................................................................................................................................................................................................................................................................tcgggagYCGTA.A.CA.CA.GGTGC.TGCATG.G.C.T.GTCGT.CAGCTCGTGT.CG.TGAGATGT.TGGG.TTAAGTCCCGCAACG...AGC..GC..AAC.CC.TTG.T.C.A.TT.AGTTGCC.ATCAttc....agtTG.GG.CACT.CTAATG..AGACTGC.CGGTGACAA.GCCG.G..AG.G...A..A..GGTGG.GGA.TGACGT.CAAG.TCCTCATG.G..CCCT.TATGA.CC.AGGGCTTCACAC.GT....CATACA.ATGG.T..CGGT.ACAGAGGG..TA.GC.CAAGC.CGCGAGG.TGGAGC.CAAT......CTC..ACAAAACCG.AT.CGTAGTCCGG.ATTGCACTC.TGCAAC.TCGAGT.GC.ATG.AAGTCG.GAATC.GCTAG.TAATCGC.AGG.T.CA.GC.ATAC.TGCG.GTGAA.T.ACGT.T.C.C.C..G.GGT.CTT.GT.A.C.ACA..CCGC.CCGTC.ACA.C.CAT.GG.GAGTG.GGG.GATAC.C.A..G..AAG.T.A.GGTaggataaccg........................................caaggagtccG....C.T.T.ACCA.C.GG.-.--.----.-.--.-.-.-.---.---.-.--.-.--.-.--.-.-.--.--.---..-.-.-.--.--.......---......-......--.--.-.---..--...------.--.--.---..........................................................................
S000334213   ..........................................................-.-.-..-------.---.-....---..-..---.-.-.---.-----.-..--.-CT..GG....C..G.G..C.A.TG...C.T.TTACACAT.G.C...AA.G.TC..GG.ACGgcagcacagagaagct.......................................tgcttctcgggtggcgAGT..GGC.GAACGG.G.TGA.GT.A.A.CATATCGGA-ACGTA..C.CGAGT.AGTG.GGG.GATA.AC.T..GATC...G.A.AAGATC.A.GCTAAT.A.CCGC..A.TACG...-----..--TC...T.TGAG.A...GA-.-.-----..GAAA.GCaggggactt.........................tcgggccttGCGCTATTCGAGCGGCCGATAT.CTGA.TTAGCTAGTTGGTG.GGGTAAAG.GCCTAC.CAAGGCG.......ACG.ATCAGTAG..C.GGGTCTGAGAGG..ATGATC.CG.CCA....C.ACTGGG.AC.TGAGACAC.G....GC.C.....CAGA.CTCC.TACG.GGAGGC......A.GCAGTGG.GGAATT.TTGGACAATGGGC.GCA.AGCCTGATCCAGCC.ATGCC.GC.GTGTCTGAA.G..A...AG.GCC.TTC.G.G..GT.TGT.AAA.GGA.C.T.T..TT.G.T.C.AGG.GA.AGAaaaggctgttgcta..ataccagcggccgaTGACGGTACC.T.G.AA.GAATA.AG.CACC.GGCTAAC.TACGTGC.CAGC.AGCC.GC.GGTA.ATAC.GT.AG.GGTG.CGA.GCGT.TAA.T.CG.GAAT.TACTGG.GCGTAAA.GCGG.GC.GC.AGAC.GG.T.TA.CTT.A.AGC.A.GGATGTG.AAAT..C.C.CC...G.G.GCTC.AACC.CGG.GAAC.TG.CGTT.C.T.GAACT.GG.GT.G.ACT.CGAGTG.TGTCAGAGGG.A.GG.TNG.AAT.T.C.C.ACGT.GTAG.C.AG.TG.A.AATG.CGTAGA.GATGT.G.G.AG...........GA.ATACCG.A.TG.GCGA.AG.GC.AG.CC.T.CCT..G..GGACA.A......CACTG.AC...GTT.C.ATGCCCG.AAAGC.G.TGG.GTAGC.A.AACAGG.AT.TA.GAT.AC.CCTG.GTA...GTC.C.AC.GC.C.CTAAACG.ATGT.CAATTAGCTGTTGGGCaacy..........tgattGCTTGGT.AG.CG.T.A.GCTA.AC.GCGTGAA.AT.TGACC.GCC.T..G.GGG.....AG.TACGGTC.GCAAGATTAA.AACT.CAAA.GGAAT.TG.A.C.GG.GGAC.CCGCAC.AA.GCGGTGGA.TGAT.GTGGA.TTAATT.C.GATGCAACGCGA.AGAA.CCT.TA.CCT.G.GTCTTGA.CATG.TACGG.AATCCTCCGGAGA...CGGAGGAgtgcct......................................................................................................................................................................................................................................................................................................................................................................................................tcgggagCCGTA.A.CA.CA.GGTGC.TGCATG.G.C.T.GTCGT.CAGCTCGTGT.CG.TGAGATGT.TGGG.TTAAGTCCCGCAACG...AGC..GC..AAC.CC.TTG.T.C.A.TT.AGTTGCC.ATCAttc....agtTG.GG.CACT.CTAATG..AGACTGC.CGGTGACAA.GCCG.G..AG.G...A..A..GGTGG.GGA.TGACGT.CAAG.TCCTCATG.G..CCCT.TATGA.CC.AGGGCTTCACAC.GT....CATACA.ATGG.T..CGGT.ACAGAGGG..TA.GC.CAAGC.CGCGAGG.CGGAGC.CAAT......CTC..ACAAAACCG.AT.CGTAGTCCGG.ATTGCACTC.TGCAAC.TCGAGT.GC.ATG.AAGTCG.GAATC.GCTAG.TAATCGC.AGG.T.CA.GC.ATAC.TGCG.GTGAA.T.ACGT.T.C.C.C..G.GGT.CTT.GT.A.C.ACA..CCGC.CCGTC.ACA.C.CAT.GG.GAGTG.GGG.GATAC.C.A..G..AAG.T.A.GGTaggataaccg........................................caaggagtccG....C.T.T.ACCA.C.GG.T.AT.----.-.--.-.-.-.---.---.-.--.-.--.-.--.-.-.--.--.---..-.-.-.--.--.......---......-......--.--.-.---..--...------.--.--.---..........................................................................
S000428220   ..........................................................-.-.-..-------.---.-....---..-..---.-.-.---.--TTG.A..AC.GCT..GG....C..G.G..C.A.TG...C.T.TTACACAT.G.C...AA.G.TC..GG.ACGgcagcacagagaagct.......................................tgcttctcgggtggcgAGT..GGC.GAACGG.G.TGA.GT.A.A.CATATCGGA-ACGTA..C.CGAGT.AGTG.GGG.GATA.AC.T..GATC...G.A.AAGATC.A.GCTAAT.A.CCGC..A.TACG...-----..--TC...T.TGAG.A...GA-.-.-----..GAAA.GCaggggacct.........................tcgggccttGCGCTATTCGAGCGGCCGATAT.CTGA.TTAGCTAGTTGGTG.GGGTAAAG.GCCTAC.CAAGGCG.......ACG.ATCAGTAG..C.GGGTCTGAGAGG..ATGATC.CG.CCA....C.ACTGGG.AC.TGAGACAC.G....GC.C.....CAGA.CTCY.TACG.GGAGGC......A.GCAGTGG.GGAATT.TTGGACAATGGGC.GCA.AGCCTGATCCAGCC.ATGCC.GC.GTGTCTGAA.G..A...AG.GCC.TTC.G.G..GT.TGT.AAA.GGA.C.T.T..TT.G.T.C.AGG.GA.AGAaaaggctgttgcta..atatcagcggctgaTGACGGTACC.T.G.AA.GAATA.AG.CACC.GGCTAAC.TACGTGC.CAGC.AGCC.GC.GGTA.ATAC.GT.AG.GGTG.CGA.GCGT.TAA.T.CG.GAAT.TACTGG.GCGTAAA.GCGG.GC.GC.AGAC.GG.T.TA.CTT.A.AGC.A.GGATGTG.AAAT..C.C.CC...G.G.GCTC.AACC.CGG.GAAC.TG.CGTT.C.T.GAACT.GG.GT.G.ACT.CGAGTG.TGTCAGAGGG.A.GG.TAG.AAT.T.C.C.ACGT.GTAG.C.AG.TG.A.AATG.CGTAGA.GATGT.G.G.AG...........GA.ATACCG.A.TG.GCGA.AG.GC.AG.CC.T.CCT..G..GGACA.A......CACTG.AC...GTT.C.ATGCCCG.AAAGC.G.TGG.GTAGC.A.AACAGG.AT.TA.GAT.AC.CCTG.GTA...GTC.C.AC.GC.C.CTAAACG.ATGT.CAATTAGCTGTTGGGCaacc..........tgattGCTTGGT.AG.CG.T.A.GCTA.AC.GCGTGAA.AT.TGACC.GCC.T..G.GGG.....AG.TACGGTC.GCAAGATTAA.AACT.CAAA.GGAAT.TG.A.C.GG.GGAC.CCGCAC.AA.GCGGTGGA.TGAT.GTGGA.TTAATT.C.GATGCAACGCGA.AGAA.CCT.TA.CCT.G.GTCTTGA.CATG.TACGG.AATCCTCCGGAGA...CGGAGGAgtgcct......................................................................................................................................................................................................................................................................................................................................................................................................tcgggagCCGTA.A.CA.CA.GGTGC.TGCATG.G.C.T.GTCGT.CAGCTCGTGT.CG.TGAGATGT.TGGG.TTAAGTCCCGCAACG...AGC..GC..AAC.CC.TTG.T.C.A.TT.AGTTGCC.ATCAttc....agtTG.GG.CACT.CTAATG..AGACTGC.CGGTGACAA.GCCG.G..AG.G...A..A..GGTGG.GGA.TGACGT.CMAG.TCCTCATG.G..CCCT.TATGA.CC.AGGGCTTCACAC.GT....CATACA.ATGG.T..CGGT.ACAGARGG..TA.GC.CAAGC.CGCGARG.CGGARC.CAAT......CTC..ACAAAACCG.AT.CGTAGTCCGG.ATTGCACTC.TGCAAC.TCGAGT.GC.ATG.AAGTCG.GAATC.GCTAG.TAATCGC.AG-.T.CA.GC.ATAC.TGCG.T----.-.----.-.-.-.-..-.---.---.--.-.-.---..----.-----.---.-.---.--.-----.---.-----.-.-..-..---.-.-.---............................................................-....-.-.-.----.-.--.-.--.----.-.--.-.-.-.---.---.-.--.-.--.-.--.-.-.--.--.---..-.-.-.--.--.......---......-......--.--.-.---..--...------.--.--.---..........................................................................
S000613477   ..........................................................-.-.-..-----GA.GTT.T....GAT..C..ATG.G.C.TCA.GATTG.A..AC.GCT..GG....C..G.G..C.A.TG...C.T.TTACACAT.G.C...AA.G.TC..GG.ACGgcagcacagagaagct.......................................tgcttcttgggtggcgAGT..GGC.GAACGG.G.TGA.GT.A.A.CATATCGGA-ACGTA..C.CGAGT.AGTG.GGG.GATA.AC.T..GATC...G.A.AAGATC.A.GCTAAT.A.CCGC..A.TACG...-----..--TC...T.TGAG.A...GA-.-.-----..GAAA.GCaggggacct.........................tcgggccttGCGCTATTCGAGCGGCCGATAT.CTGA.TTAGCTAGTTGGTG.GGGTAAAG.GCCTAC.CAAGGCG.......ACG.ATCAGTAG..C.GGGTCTGAGAGG..ATGATC.CG.CCA....C.ACTGGG.AC.TGAGACAC.G....GC.C.....CAGA.CTCC.TACG.GGAGGC......A.GCAGTGG.GGAATT.TTGGACAATGGGC.GCA.AGCCTGATCCAGCC.ATGCC.GC.GTGTCTGAA.G..A...AG.GCC.TTC.G.G..GT.TGT.AAA.GGA.C.T.T..TT.G.T.C.AGG.GA.AGAaaaggctgttgcta..atatcagcggctgaTGACGGTACC.T.G.AA.GAATA.AG.CACC.GGCTAAC.TACGTGC.CAGC.AGCC.GC.GGTA.ATAC.GT.AG.GGTG.CGA.GCGT.TAA.T.CG.GAAT.TACTGG.GCGTAAA.GCGG.GC.GC.AGAC.GG.T.TA.CTT.A.AGC.A.GGATGTG.AAAT..C.C.CC...G.G.GCTC.AACC.TGG.GAAC.TG.CGTT.C.T.GAACT.GG.GT.G.ACT.CGAGTG.TGTCAGAGGG.A.GG.TAG.AAT.T.C.C.ACGT.GTAG.C.AG.TG.A.AATG.CGTAGA.GATGT.G.G.AG...........GA.ATACCG.A.TG.GCGA.AG.GC.AG.CC.T.CCT..G..GGATA.A......CACTG.AC...GTT.C.ATGCCCG.AAAGC.G.TGG.GTAGC.A.AACAGG.AT.TA.GAT.AC.CCTG.GTA...GTC.C.AC.GC.C.CTAAACG.ATGT.CAATTAGCTGTTGGGCaact..........tgattGCTTGGT.AG.CG.T.A.GCTA.AC.GCGTGAA.AT.TGACC.GCC.T..G.GGG.....AG.TACGGTC.GCAAGATTAA.AACT.CAAA.GGAAT.TG.A.C.GG.GGAC.CCGCAC.AA.GCGGTGGA.TGAT.GTGGA.TTAATT.C.GATGCAACGCGA.AGAA.CCT.TA.CCT.G.GTCTTGA.CATG.TACGG.AATCCTCCGGAGA...CGGAGGAgtgcct......................................................................................................................................................................................................................................................................................................................................................................................................tcgggagCCGTA.A.CA.CA.GGTGC.TGCATG.G.C.T.GTCGT.CAGCTCGTGT.CG.TGAGATGT.TGGG.TTAAGTCCCGCAACG...AGC..GC..AAC.CC.TTG.T.C.A.TT.AGTTGCC.ATCAttc....agtTG.GG.CACT.CTAATG..AGACTGC.CGGTGACAA.GCCG.G..AG.G...A..A..GGTGG.GGA.TGACGT.CAAG.TCCTCATG.G..CCTT.TATGA.CC.AGGGCTTCACAC.GT....CATACA.ATGG.T..CGGT.ACAGAGGG..TA.GC.CAAGC.CGCGAGG.CGGAGC.CAAT......CTC..ACAAAACCG.AT.CGTAGTCCGG.ATTGCATTC.TGCAAC.TCGAGT.GC.ATG.AAGTCG.GAATC.GCTAG.TAATCGC.AGG.T.CA.GC.ATAC.TGCG.GTGAA.T.ACGT.T.C.C.C..G.GGT.CTT.GT.A.C.ACA..CCGC.CCGTC.ACA.C.CAT.GG.GAGTG.GGG.GATAC.C.A..G..AAG.T.A.GGTagggtaaccg........................................caaggagcccG....C.T.T.ACCA.C.GG.T.AT.GCTT.C.AT.G.A.C.TGG.GGT.G.AA.G.TC.G.TA.A.C.AA.GG.TA-..-.-.-.--.--.......---......-......--.--.-.---..--...------.--.--.---..........................................................................
S000613478   ..........................................................-.-.-..-----GA.GTT.T....GAT..C..ATG.G.C.TCA.GATTG.A..AC.GCT..GG....C..G.G..C.A.TG...C.T.TTACACAT.G.C...AA.G.TC..GG.ACGgcagcacagagaagct.......................................tgcttctcgggtggcgAGT..GGC.GAACGG.G.TGA.GT.A.A.CATATCGGA-ACGTA..C.CGAGT.AGTG.GGG.GATA.AC.T..GATC...G.A.AAGATC.A.GCTAAT.A.CCGC..A.TACG...-----..--TC...T.TGAG.A...GA-.-.-----..GAAA.GCaggggacct.........................ttgggccttGCGCTATTCGAGCGGCCGATAT.CTGA.TTAGCTGGTTGGTG.GGGTAAAG.GCCTAC.CAAGGCG.......ACG.ATCAGTAG..C.GGGTCTGAGAGG..ATGATC.CG.CCA....C.ACTGGG.AC.TGAGACAC.G....GC.C.....CAGA.CTCC.TACG.GGAGGC......A.GCAGTGG.GGAATT.TTGGACAATGGGC.GCA.AGCCTGATCCAGCC.ATGCC.GC.GTGTCTGAA.G..A...AG.GCC.TTC.G.G..GT.TGT.AAA.GGA.C.T.T..TT.G.T.C.AGG.GA.AGAaaaggctgttgcta..atatcagcggctgaTGACGGTACC.T.G.AA.GAATA.AG.CACC.GGCTAAC.TACGTGC.CAGC.AGCC.GC.GGTA.ATAC.GT.AG.GGTG.CGA.GCGT.TAA.T.CG.GAAT.TACTGG.GCGTAAA.GCGG.GC.GC.AGAC.GG.T.TA.CTT.A.AGC.A.GGATGTG.AAAT..C.C.CC...G.G.GCTC.AACC.CGG.GAAC.TG.CGTT.C.T.GAACT.GG.GT.G.ACT.CGAGTG.TGTCAGAGGG.A.GG.TAG.AAT.T.C.C.ACGT.GTAG.C.AG.TG.A.AATG.CGTAGA.GATGT.G.G.AG...........GA.ATACCG.A.TG.GCGA.AG.GC.AG.CC.T.CCT..G..GGACA.A......CACTG.AC...GTT.C.ATGCCCG.AAAGC.G.TGG.GTAGC.A.AACAGG.AT.TA.GAT.AC.CCTG.GTA...GTC.C.AC.GC.C.CTAAACG.ATGT.CAATTAGCTGTTGGGCaact..........tgattGCTTGGT.AG.CG.T.A.GCTA.AC.GCGTGAA.AT.TGACC.GCC.T..G.GGG.....AG.TACGGTC.GCAAGATTAA.AACT.CAAA.GGAAT.TG.A.C.GG.GGAC.CCGCAC.AA.GCGGTGGA.TGAT.GTGGA.TTAATT.C.GATGCAACGCGA.AGAA.CCT.TA.CCT.G.GTCTTGA.CATG.TATGG.AATCCTCCAGAGA...CGGAGGGgtgcct......................................................................................................................................................................................................................................................................................................................................................................................................tcgggagCCGTA.A.CA.CA.GGTGC.TGCATG.G.C.T.GTCGT.CAGCTCGTGT.CG.TGAGATGT.TGGG.TTAAGTCCCGCAACG...AGC..GC..AAC.CC.TTG.T.C.A.TT.AGTTGCC.ATCAttc....agtTG.GG.CACT.CTAATG..AGACTGC.CGGTGACAA.GCCG.G..AG.G...A..A..GGTGG.GGA.TGACGT.CAAG.TCCTCATG.G..CCCT.TATGA.CC.AGGGCTTCACAC.GT....CATACA.ATGG.T..CGGT.ACAGAGGG..TA.GC.CAAGC.CGCGAGG.CGGAGC.CAAT......CTC..ACAAAACCG.AT.CGTAGTCCGG.ATTGCACTC.TGCAAC.TCGAGT.GC.ATG.AAGTCG.GAATC.GCTAG.TAATCGC.AGG.T.CA.GC.ATAC.TGCG.GTGAA.T.ACGT.T.C.C.C..G.GGT.CTT.GT.A.C.ACA..CCGC.CCGTC.ACA.C.CAT.GG.GAGTG.GGG.GATAC.C.A..G..AAG.T.A.GGTaggataaccg........................................caaggggtccG....C.T.T.ACCA.C.GG.T.AT.GCTT.C.AT.G.A.C.TGG.GGT.G.AA.G.TC.G.TA.A.C.AA.GG.TA-..-.-.-.--.--.......---......-......--.--.-.---..--...------.--.--.---..........................................................................
[truncated: 2,167,624 more chars]
