# Supplementary material for: Rapid 16S rRNA Next-Generation Sequencing of Polymicrobial Clinical Samples for Diagnosis of Complex Bacterial Infections
Source: PLoS One. 2013 May 29;8(5):e65226. doi: 10.1371/journal.pone.0065226 (PMC3666980; doi:10.1371/journal.pone.0065226)
Supplement: File S2 — CF-named reference package. (BZ2) [file pone.0065226.s003.bz2 › cf.named.1.1.refpkg/cf_refs_plus.seqinfo.csv]

seqname	tax_id	accession	description	length	ambig_count	is_type	rdp_lineage	cluster
S000001149	38289	X82062	Corynebacterium jeikeium; CIP 103337T.	1333	3	FALSE	Root;Bacteria;Actinobacteria;Actinobacteria;Actinobacteridae;Actinomycetales;Corynebacterineae;Corynebacteriaceae;Corynebacterium	38289
S000001309	61592	Z97069	Corynebacterium durum (T); IBS G15036.	1423	1	TRUE	Root;Bacteria;Actinobacteria;Actinobacteria;Actinobacteridae;Actinomycetales;Corynebacterineae;Corynebacteriaceae;Corynebacterium	61592
S000005844	38289	U87823	Corynebacterium jeikeium; ATCC 43734.	1466	0	FALSE	Root;Bacteria;Actinobacteria;Actinobacteria;Actinobacteridae;Actinomycetales;Corynebacterineae;Corynebacteriaceae;Corynebacterium	38289
S000007291	43765	X82050	Corynebacterium amycolatum; CIP 52.13.	1322	2	FALSE	Root;Bacteria;Actinobacteria;Actinobacteria;Actinobacteridae;Actinomycetales;Corynebacterineae;Corynebacteriaceae;Corynebacterium	43765
S000010789	37637	X81918	Corynebacterium pseudodiphtheriticum; CIP 103420T.	1396	3	FALSE	Root;Bacteria;Actinobacteria;Actinobacteria;Actinobacteridae;Actinomycetales;Corynebacterineae;Corynebacteriaceae;Corynebacterium	37637
S000011174	38289	U87815	Corynebacterium jeikeium; ATCC 43217.	1464	0	FALSE	Root;Bacteria;Actinobacteria;Actinobacteria;Actinobacteridae;Actinomycetales;Corynebacterineae;Corynebacteriaceae;Corynebacterium	38289
S000012691	43765	X82057	Corynebacterium amycolatum (T); CIP 103452T.	1401	2	TRUE	Root;Bacteria;Actinobacteria;Actinobacteria;Actinobacteridae;Actinomycetales;Corynebacterineae;Corynebacteriaceae;Corynebacterium	43765
S000260167	37637	X84258	Corynebacterium pseudodiphtheriticum; NCTC 11136.	1483	0	FALSE	Root;Bacteria;Actinobacteria;Actinobacteria;Actinobacteridae;Actinomycetales;Corynebacterineae;Corynebacteriaceae;Corynebacterium	37637
S000260732	43765	X84244	Corynebacterium amycolatum; NCFB 2768.	1476	3	FALSE	Root;Bacteria;Actinobacteria;Actinobacteria;Actinobacteridae;Actinomycetales;Corynebacterineae;Corynebacteriaceae;Corynebacterium	43765
S000260870	38289	X84250	Corynebacterium jeikeium (T); NCTC 11913.	1494	0	TRUE	Root;Bacteria;Actinobacteria;Actinobacteria;Actinobacteridae;Actinomycetales;Corynebacterineae;Corynebacteriaceae;Corynebacterium	38289
S000404369	43675	AY244786	Rothia mucilaginosa; 2002-73856.	1322	0	FALSE	Root;Bacteria;Actinobacteria;Actinobacteria;Actinobacteridae;Actinomycetales;Corynebacterineae;Corynebacteriaceae;Corynebacterium	43675
S000432081	61592	AF537593	Corynebacterium durum; National Microbiology Laboratory Special Bacteriology identifier 99-0047.	1496	1	FALSE	Root;Bacteria;Actinobacteria;Actinobacteria;Actinobacteridae;Actinomycetales;Corynebacterineae;Corynebacteriaceae;Corynebacterium	61592
S000432318	61592	AF543285	Corynebacterium durum; ChDC OS33.	1516	0	FALSE	Root;Bacteria;Actinobacteria;Actinobacteria;Actinobacteridae;Actinomycetales;Corynebacterineae;Corynebacteriaceae;Corynebacterium	61592
S000467295	43765	AY831726	Corynebacterium amycolatum.	1420	0	FALSE	Root;Bacteria;Actinobacteria;Actinobacteria;Actinobacteridae;Actinomycetales;Corynebacterineae;Corynebacteriaceae;Corynebacterium	43765
S000581872	306537	CR931997	Corynebacterium jeikeium K411; K411 = NCTC 11915.	1527	0	FALSE	Root;Bacteria;Actinobacteria;Actinobacteria;Actinobacteridae;Actinomycetales;Corynebacterineae;Corynebacteriaceae;Corynebacterium	38289
S001328092	43765	AB490399	Corynebacterium amycolatum.	1400	0	FALSE	Root;Bacteria;Actinobacteria;Actinobacteria;Actinobacteridae;Actinomycetales;Corynebacterineae;Corynebacteriaceae;Corynebacterium	43765
S002034887	61592	GU561325	Corynebacterium durum; TTE12.	1418	0	FALSE	Root;Bacteria;Actinobacteria;Actinobacteria;Actinobacteridae;Actinomycetales;Corynebacterineae;Corynebacteriaceae;Corynebacterium	61592
S002156994	43765	FN668736	Corynebacterium amycolatum.	1350	0	FALSE	Root;Bacteria;Actinobacteria;Actinobacteria;Actinobacteridae;Actinomycetales;Corynebacterineae;Corynebacteriaceae;Corynebacterium	43765
S002156998	43765	FN668740	Corynebacterium amycolatum.	1349	0	FALSE	Root;Bacteria;Actinobacteria;Actinobacteria;Actinobacteridae;Actinomycetales;Corynebacterineae;Corynebacteriaceae;Corynebacterium	43765
S002957056	43765	JN571071	Corynebacterium amycolatum; L9.	1388	0	FALSE	Root;Bacteria;Actinobacteria;Actinobacteria;Actinobacteridae;Actinomycetales;Corynebacterineae;Corynebacteriaceae;Corynebacterium	43765
S003299271	38289	JQ963332	Corynebacterium jeikeium; MK-4.	1344	0	FALSE	Root;Bacteria;Actinobacteria;Actinobacteria;Actinobacteridae;Actinomycetales;Corynebacterineae;Corynebacteriaceae;Corynebacterium	38289
S003304817	37637	JX476077	Corynebacterium pseudodiphtheriticum.	1450	0	FALSE	Root;Bacteria;Actinobacteria;Actinobacteria;Actinobacteridae;Actinomycetales;Corynebacterineae;Corynebacteriaceae;Corynebacterium	37637
S003304822	37637	JX476082	Corynebacterium pseudodiphtheriticum; EQA07-6.	1479	2	FALSE	Root;Bacteria;Actinobacteria;Actinobacteria;Actinobacteridae;Actinomycetales;Corynebacterineae;Corynebacteriaceae;Corynebacterium	37637
S000005843	38289	U87816	Corynebacterium jeikeium; ATCC 43216.	1450	0	FALSE	Root;Bacteria;Actinobacteria;Actinobacteria;Actinobacteridae;Actinomycetales;Corynebacterineae;unclassified_Corynebacterineae	38289
S000000629	43675	X87758	Rothia mucilaginosa (T); DSM.	1467	0	TRUE	Root;Bacteria;Actinobacteria;Actinobacteria;Actinobacteridae;Actinomycetales;Micrococcineae;Micrococcaceae;Rothia	43675
S000005914	43675	X95483	Rothia mucilaginosa; DSM type strain.	1435	1	FALSE	Root;Bacteria;Actinobacteria;Actinobacteria;Actinobacteridae;Actinomycetales;Micrococcineae;Micrococcaceae;Rothia	43675
S000420606	2047	AY546095	Rothia dentocariosa; ATCC BAA-907; CCUG 48652; CDC# C5660.	1449	0	FALSE	Root;Bacteria;Actinobacteria;Actinobacteria;Actinobacteridae;Actinomycetales;Micrococcineae;Micrococcaceae;Rothia	2047
S000421312	2047	AY594189	Rothia dentocariosa; Inje L1.	1491	0	FALSE	Root;Bacteria;Actinobacteria;Actinobacteria;Actinobacteridae;Actinomycetales;Micrococcineae;Micrococcaceae;Rothia	2047
S000432317	2047	AF543284	Rothia dentocariosa; ChDC OS32.	1487	0	FALSE	Root;Bacteria;Actinobacteria;Actinobacteria;Actinobacteridae;Actinomycetales;Micrococcineae;Micrococcaceae;Rothia	2047
S000622338	2047	M59055	Rothia dentocariosa (T); ATCC 17931.	1476	8	TRUE	Root;Bacteria;Actinobacteria;Actinobacteria;Actinobacteridae;Actinomycetales;Micrococcineae;Micrococcaceae;Rothia	2047
S000651443	43675	DQ409140	Rothia mucilaginosa; J04.	1490	0	FALSE	Root;Bacteria;Actinobacteria;Actinobacteria;Actinobacteridae;Actinomycetales;Micrococcineae;Micrococcaceae;Rothia	43675
S000842537	43675	DQ870701	Rothia mucilaginosa; KSC_AK4F.	1288	2	FALSE	Root;Bacteria;Actinobacteria;Actinobacteria;Actinobacteridae;Actinomycetales;Micrococcineae;Micrococcaceae;Rothia	43675
S001352163	43675	FJ823142	Rothia mucilaginosa; TeTT.	1422	0	FALSE	Root;Bacteria;Actinobacteria;Actinobacteria;Actinobacteridae;Actinomycetales;Micrococcineae;Micrococcaceae;Rothia	43675
S001611914	43675	GQ456061	Rothia mucilaginosa; CMC18.	1498	0	FALSE	Root;Bacteria;Actinobacteria;Actinobacteria;Actinobacteridae;Actinomycetales;Micrococcineae;Micrococcaceae;Rothia	43675
S001793015	680646	AP011540	Rothia mucilaginosa DY-18.	1526	0	FALSE	Root;Bacteria;Actinobacteria;Actinobacteria;Actinobacteridae;Actinomycetales;Micrococcineae;Micrococcaceae;Rothia	43675
S002034888	2047	GU561326	Rothia dentocariosa; PG1B.	1417	0	FALSE	Root;Bacteria;Actinobacteria;Actinobacteria;Actinobacteridae;Actinomycetales;Micrococcineae;Micrococcaceae;Rothia	2047
S002034890	43675	GU561328	Rothia mucilaginosa; TonEJ8.	1416	0	FALSE	Root;Bacteria;Actinobacteria;Actinobacteria;Actinobacteridae;Actinomycetales;Micrococcineae;Micrococcaceae;Rothia	43675
S003265063	2047	AB697164	Rothia dentocariosa; B630.	1411	1	FALSE	Root;Bacteria;Actinobacteria;Actinobacteria;Actinobacteridae;Actinomycetales;Micrococcineae;Micrococcaceae;Rothia	2047
S000008544	1750	AJ003058	Propionibacterium propionicum (T); DSM 43307.	1506	0	TRUE	Root;Bacteria;Actinobacteria;Actinobacteria;Actinobacteridae;Actinomycetales;Propionibacterineae;Propionibacteriaceae;Propionibacterium	1750
S000013991	1750	AJ315953	Propionibacterium propionicum; DSM 43307T.	1503	0	FALSE	Root;Bacteria;Actinobacteria;Actinobacteria;Actinobacteridae;Actinomycetales;Propionibacterineae;Propionibacteriaceae;unclassified_Propionibacteriaceae	1750
S001910583	1750	GU470895	Propionibacterium propionicum; F0230.	1502	0	FALSE	Root;Bacteria;Actinobacteria;Actinobacteria;Actinobacteridae;Actinomycetales;Propionibacterineae;Propionibacteriaceae;unclassified_Propionibacteriaceae	1750
S001416079	230143	AY278626	Scardovia wiggsiae (T); C1A_55.	1462	0	TRUE	Root;Bacteria;Actinobacteria;Actinobacteria;Actinobacteridae;Bifidobacteriales;Bifidobacteriaceae;Scardovia	230143
S001613103	230143	GQ892823	Scardovia wiggsiae; C04-09.	1460	0	FALSE	Root;Bacteria;Actinobacteria;Actinobacteria;Actinobacteridae;Bifidobacteriales;Bifidobacteriaceae;Scardovia	230143
S001613106	230143	GQ892826	Scardovia wiggsiae; 29D03.	1460	0	FALSE	Root;Bacteria;Actinobacteria;Actinobacteria;Actinobacteridae;Bifidobacteriales;Bifidobacteriaceae;Scardovia	230143
S000002314	1382	X67150	Atopobium parvulum.	1348	0	FALSE	Root;Bacteria;Actinobacteria;Actinobacteria;Coriobacteridae;Coriobacteriales;Coriobacterineae;Coriobacteriaceae;Atopobium	1382
S000130242	82135	Y17195	Atopobium vaginae (T); CCUG 38953.	1351	4	TRUE	Root;Bacteria;Actinobacteria;Actinobacteria;Coriobacteridae;Coriobacteriales;Coriobacterineae;Coriobacteriaceae;Atopobium	82135
S000391613	82135	AF325325	Atopobium vaginae; VA14183_00.	1437	0	FALSE	Root;Bacteria;Actinobacteria;Actinobacteria;Coriobacteridae;Coriobacteriales;Coriobacterineae;Coriobacteriaceae;Atopobium	82135
S000607439	82135	AJ585206	Atopobium vaginae; BVS059A5.	1357	0	FALSE	Root;Bacteria;Actinobacteria;Actinobacteria;Coriobacteridae;Coriobacteriales;Coriobacterineae;Coriobacteriaceae;Atopobium	82135
S000013923	41976	X82823	Porphyromonas catoniae (T); ATCC 51270.	1470	13	TRUE	Root;Bacteria;Bacteroidetes;Bacteroidia;Bacteroidales;Porphyromonadaceae;Porphyromonas	41976
S000404711	28124	AY253728	Porphyromonas endodontalis (T); ATCC 35406.	1441	0	TRUE	Root;Bacteria;Bacteroidetes;Bacteroidia;Bacteroidales;Porphyromonadaceae;Porphyromonas	28124
S000414474	28124	L16491	Porphyromonas endodontalis.	1475	8	FALSE	Root;Bacteria;Bacteroidetes;Bacteroidia;Bacteroidales;Porphyromonadaceae;Porphyromonas	28124
S002235838	41976	AB547656	Porphyromonas catoniae; JCM 13863.	1451	0	FALSE	Root;Bacteria;Bacteroidetes;Bacteroidia;Bacteroidales;Porphyromonadaceae;Porphyromonas	41976
S002235841	28124	AB547659	Porphyromonas endodontalis; JCM 8526.	1435	0	FALSE	Root;Bacteria;Bacteroidetes;Bacteroidia;Bacteroidales;Porphyromonadaceae;Porphyromonas	28124
S000000063	76123	AJ005635	Prevotella enoeca (T); ATCC 51261.	1447	2	TRUE	Root;Bacteria;Bacteroidetes;Bacteroidia;Bacteroidales;Prevotellaceae;Prevotella	76123
S000000255	60133	Y13106	Prevotella pallens; 9423.	1455	5	FALSE	Root;Bacteria;Bacteroidetes;Bacteroidia;Bacteroidales;Prevotellaceae;Prevotella	60133
S000004779	60133	Y13105	Prevotella pallens (T); 10371.	1454	2	TRUE	Root;Bacteria;Bacteroidetes;Bacteroidia;Bacteroidales;Prevotellaceae;Prevotella	60133
S000013928	28133	X73963	Prevotella nigrescens (T); NCTC 9336.	1453	5	TRUE	Root;Bacteria;Bacteroidetes;Bacteroidia;Bacteroidales;Prevotellaceae;Prevotella	28133
S000016081	60133	Y13107	Prevotella pallens; 8792.	1461	8	FALSE	Root;Bacteria;Bacteroidetes;Bacteroidia;Bacteroidales;Prevotellaceae;Prevotella	60133
S000326492	230141	AY278624	Prevotella genomosp. C1; C3MKM081.	1473	0	FALSE	Root;Bacteria;Bacteroidetes;Bacteroidia;Bacteroidales;Prevotellaceae;Prevotella	230141
S000326493	230142	AY278625	Prevotella genomosp. C2; C3MLM058.	1487	0	FALSE	Root;Bacteria;Bacteroidetes;Bacteroidia;Bacteroidales;Prevotellaceae;Prevotella	230142
S000334738	228603	AB108825	Prevotella shahii (T); JCM 12083; EHS11.	1490	0	TRUE	Root;Bacteria;Bacteroidetes;Bacteroidia;Bacteroidales;Prevotellaceae;Prevotella	228603
S000334739	228604	AB108826	Prevotella salivae (T); JCM 12084; EPSA11.	1493	0	TRUE	Root;Bacteria;Bacteroidetes;Bacteroidia;Bacteroidales;Prevotellaceae;Prevotella	228604
S000388788	76122	AF183402	Prevotella tannerae; 131-9-1.	1453	0	FALSE	Root;Bacteria;Bacteroidetes;Bacteroidia;Bacteroidales;Prevotellaceae;Prevotella	76122
S000388789	76122	AF183403	Prevotella tannerae; 29-1.	1453	0	FALSE	Root;Bacteria;Bacteroidetes;Bacteroidia;Bacteroidales;Prevotellaceae;Prevotella	76122
S000388790	76122	AF183404	Prevotella tannerae; 83-10-2.	1453	0	FALSE	Root;Bacteria;Bacteroidetes;Bacteroidia;Bacteroidales;Prevotellaceae;Prevotella	76122
S000388791	76122	AF183405	Prevotella tannerae; 89-9-1.	1453	0	FALSE	Root;Bacteria;Bacteroidetes;Bacteroidia;Bacteroidales;Prevotellaceae;Prevotella	76122
S000388792	76122	AF183406	Prevotella tannerae; 93-1-2.	1453	0	FALSE	Root;Bacteria;Bacteroidetes;Bacteroidia;Bacteroidales;Prevotellaceae;Prevotella	76122
S000393535	28131	AF414823	Prevotella intermedia; 6-PIN.	1364	4	FALSE	Root;Bacteria;Bacteroidetes;Bacteroidia;Bacteroidales;Prevotellaceae;Prevotella	28131
S000393537	28131	AF414825	Prevotella intermedia; 35-PIN.	1364	0	FALSE	Root;Bacteria;Bacteroidetes;Bacteroidia;Bacteroidales;Prevotellaceae;Prevotella	28131
S000393545	28133	AF414833	Prevotella nigrescens; ATCC 33563.	1363	6	FALSE	Root;Bacteria;Bacteroidetes;Bacteroidia;Bacteroidales;Prevotellaceae;Prevotella	28133
S000393547	28133	AF414835	Prevotella nigrescens; 8-PNIG.	1363	5	FALSE	Root;Bacteria;Bacteroidetes;Bacteroidia;Bacteroidales;Prevotellaceae;Prevotella	28133
S000393549	28133	AF414837	Prevotella nigrescens; 31-PNIG.	1364	5	FALSE	Root;Bacteria;Bacteroidetes;Bacteroidia;Bacteroidales;Prevotellaceae;Prevotella	28133
S000393550	28133	AF414838	Prevotella nigrescens; 37-PNIG.	1365	0	FALSE	Root;Bacteria;Bacteroidetes;Bacteroidia;Bacteroidales;Prevotellaceae;Prevotella	28133
S000393552	28133	AF414840	Prevotella nigrescens; 13-PNIG.	1365	3	FALSE	Root;Bacteria;Bacteroidetes;Bacteroidia;Bacteroidales;Prevotellaceae;Prevotella	28133
S000393553	28133	AF414841	Prevotella nigrescens; 17-PNIG.	1364	3	FALSE	Root;Bacteria;Bacteroidetes;Bacteroidia;Bacteroidales;Prevotellaceae;Prevotella	28133
S000393554	28133	AF414842	Prevotella nigrescens; 18-PNIG.	1364	4	FALSE	Root;Bacteria;Bacteroidetes;Bacteroidia;Bacteroidales;Prevotellaceae;Prevotella	28133
S000414451	28131	L16468	Prevotella intermedia.	1473	13	FALSE	Root;Bacteria;Bacteroidetes;Bacteroidia;Bacteroidales;Prevotellaceae;Prevotella	28131
S000414453	28132	L16470	Prevotella melaninogenica.	1473	12	FALSE	Root;Bacteria;Bacteroidetes;Bacteroidia;Bacteroidales;Prevotellaceae;Prevotella	28132
S000414455	28136	L16472	Prevotella oulorum (T); ATCC43324.	1513	1	TRUE	Root;Bacteria;Bacteroidetes;Bacteroidia;Bacteroidales;Prevotellaceae;Prevotella	28136
S000414456	28137	L16473	Prevotella veroralis (T).	1478	4	TRUE	Root;Bacteria;Bacteroidetes;Bacteroidia;Bacteroidales;Prevotellaceae;Prevotella	28137
S000414457	28135	L16474	Prevotella oris (T).	1480	12	TRUE	Root;Bacteria;Bacteroidetes;Bacteroidia;Bacteroidales;Prevotellaceae;Prevotella	28135
S000414458	28125	L16475	Prevotella bivia (T).	1471	10	TRUE	Root;Bacteria;Bacteroidetes;Bacteroidia;Bacteroidales;Prevotellaceae;Prevotella	28125
S000464967	28131	AY689221	Prevotella intermedia; ChDC KB3.	1494	0	FALSE	Root;Bacteria;Bacteroidetes;Bacteroidia;Bacteroidales;Prevotellaceae;Prevotella	28131
S000464968	28131	AY689222	Prevotella intermedia; ChDC KB14.	1495	2	FALSE	Root;Bacteria;Bacteroidetes;Bacteroidia;Bacteroidales;Prevotellaceae;Prevotella	28131
S000464969	28131	AY689223	Prevotella intermedia; ChDC KB18.	1494	0	FALSE	Root;Bacteria;Bacteroidetes;Bacteroidia;Bacteroidales;Prevotellaceae;Prevotella	28131
S000464971	28131	AY689225	Prevotella intermedia; ChDC KB29.	1494	0	FALSE	Root;Bacteria;Bacteroidetes;Bacteroidia;Bacteroidales;Prevotellaceae;Prevotella	28131
S000464972	28131	AY689226	Prevotella intermedia; ChDC KB53.	1494	0	FALSE	Root;Bacteria;Bacteroidetes;Bacteroidia;Bacteroidales;Prevotellaceae;Prevotella	28131
S000464975	28133	AY689229	Prevotella nigrescens; ChDC KB50.	1491	0	FALSE	Root;Bacteria;Bacteroidetes;Bacteroidia;Bacteroidales;Prevotellaceae;Prevotella	28133
S000464976	28133	AY689230	Prevotella nigrescens; ChDC B270.	1496	0	FALSE	Root;Bacteria;Bacteroidetes;Bacteroidia;Bacteroidales;Prevotellaceae;Prevotella	28133
S000546838	28134	AY323522	Prevotella oralis (T); ATCC 33269.	1510	0	TRUE	Root;Bacteria;Bacteroidetes;Bacteroidia;Bacteroidales;Prevotellaceae;Prevotella	28134
S000546839	28129	AY323524	Prevotella denticola (T); ATCC 35308.	1506	2	TRUE	Root;Bacteria;Bacteroidetes;Bacteroidia;Bacteroidales;Prevotellaceae;Prevotella	28129
S000546840	28132	AY323525	Prevotella melaninogenica; ATCC 25845.	1506	1	FALSE	Root;Bacteria;Bacteroidetes;Bacteroidia;Bacteroidales;Prevotellaceae;Prevotella	28132
S000550082	28137	AY836507	Prevotella veroralis; ATCC 33779.	1453	1	FALSE	Root;Bacteria;Bacteroidetes;Bacteroidia;Bacteroidales;Prevotellaceae;Prevotella	28137
S000550083	840	AY836508	Prevotella loescheii (T); NCTC 11321.	1451	2	TRUE	Root;Bacteria;Bacteroidetes;Bacteroidia;Bacteroidales;Prevotellaceae;Prevotella	840
S000721552	340486	DQ139963	Candidatus Prevotella conceptionensis.	1451	0	FALSE	Root;Bacteria;Bacteroidetes;Bacteroidia;Bacteroidales;Prevotellaceae;Prevotella	340486
S000750307	386414	DQ518919	Prevotella timonensis (T); 4401737.	1454	1	TRUE	Root;Bacteria;Bacteroidetes;Bacteroidia;Bacteroidales;Prevotellaceae;Prevotella	386414
S000774968	407975	AB278593	Prevotella pleuritidis (T); JCM 14110.	1467	0	TRUE	Root;Bacteria;Bacteroidetes;Bacteroidia;Bacteroidales;Prevotellaceae;Prevotella	407975
S000824627	425941	EF405530	Prevotella nanceiensis; LBN 298.	1379	0	FALSE	Root;Bacteria;Bacteroidetes;Bacteroidia;Bacteroidales;Prevotellaceae;Prevotella	425941
S000927687	470565	EU126661	Prevotella histicola (T); T05-04.	1453	0	TRUE	Root;Bacteria;Bacteroidetes;Bacteroidia;Bacteroidales;Prevotellaceae;Prevotella	470565
S000927764	470565	EU130901	Prevotella histicola; N19-30.	1453	4	FALSE	Root;Bacteria;Bacteroidetes;Bacteroidia;Bacteroidales;Prevotellaceae;Prevotella	470565
S001168700	76122	AJ005634	Prevotella tannerae (T); ATCC 51259.	1453	3	TRUE	Root;Bacteria;Bacteroidetes;Bacteroidia;Bacteroidales;Prevotellaceae;Prevotella	76122
S001349936	596085	AB480534	Prevotella aurantiaca (T); JCM 15754; OMA31.	1481	0	TRUE	Root;Bacteria;Bacteroidetes;Bacteroidia;Bacteroidales;Prevotellaceae;Prevotella	596085
S001550734	28135	GQ131410	Prevotella oris; F0302.	1506	0	FALSE	Root;Bacteria;Bacteroidetes;Bacteroidia;Bacteroidales;Prevotellaceae;Prevotella	28135
S001550742	28137	GQ131418	Prevotella veroralis; F0319.	1505	1	FALSE	Root;Bacteria;Bacteroidetes;Bacteroidia;Bacteroidales;Prevotellaceae;Prevotella	28137
S001887703	228604	GU409596	Prevotella salivae; WWP_SS5_P01.	1218	0	FALSE	Root;Bacteria;Bacteroidetes;Bacteroidia;Bacteroidales;Prevotellaceae;Prevotella	228604
S001887834	28135	GU409727	Prevotella oris; _F045.	1453	0	FALSE	Root;Bacteria;Bacteroidetes;Bacteroidia;Bacteroidales;Prevotellaceae;Prevotella	28135
S001891163	76122	GU413056	Prevotella tannerae; _Z017.	1448	0	FALSE	Root;Bacteria;Bacteroidetes;Bacteroidia;Bacteroidales;Prevotellaceae;Prevotella	76122
S001891164	76122	GU413057	Prevotella tannerae; _Z042.	1445	0	FALSE	Root;Bacteria;Bacteroidetes;Bacteroidia;Bacteroidales;Prevotellaceae;Prevotella	76122
S001910586	767031	GU470898	Prevotella denticola F0289.	1505	0	FALSE	Root;Bacteria;Bacteroidetes;Bacteroidia;Bacteroidales;Prevotellaceae;Prevotella	28129
S001910594	28136	GU470906	Prevotella oulorum; F0390.	1504	0	FALSE	Root;Bacteria;Bacteroidetes;Bacteroidia;Bacteroidales;Prevotellaceae;Prevotella	28136
S002034907	76122	GU561345	Prevotella tannerae; GEJ16.	1413	0	FALSE	Root;Bacteria;Bacteroidetes;Bacteroidia;Bacteroidales;Prevotellaceae;Prevotella	76122
S002034908	28132	GU561346	Prevotella melaninogenica; H2_18.	1411	0	FALSE	Root;Bacteria;Bacteroidetes;Bacteroidia;Bacteroidales;Prevotellaceae;Prevotella	28132
S002034909	28132	GU561347	Prevotella melaninogenica; SG14.	1280	0	FALSE	Root;Bacteria;Bacteroidetes;Bacteroidia;Bacteroidales;Prevotellaceae;Prevotella	28132
S002034910	228604	GU561348	Prevotella salivae; SG20.	1418	1	FALSE	Root;Bacteria;Bacteroidetes;Bacteroidia;Bacteroidales;Prevotellaceae;Prevotella	228604
S002034911	840	GU561349	Prevotella loescheii; SG4.	1403	0	FALSE	Root;Bacteria;Bacteroidetes;Bacteroidia;Bacteroidales;Prevotellaceae;Prevotella	840
S002034913	28129	GU561351	Prevotella denticola; ST27.	1255	4	FALSE	Root;Bacteria;Bacteroidetes;Bacteroidia;Bacteroidales;Prevotellaceae;Prevotella	28129
S002034914	425941	GU561352	Prevotella nanceiensis; H1_17.	1416	0	FALSE	Root;Bacteria;Bacteroidetes;Bacteroidia;Bacteroidales;Prevotellaceae;Prevotella	425941
S002034915	28134	GU561353	Prevotella oralis; H1_2.	1426	0	FALSE	Root;Bacteria;Bacteroidetes;Bacteroidia;Bacteroidales;Prevotellaceae;Prevotella	28134
S002034916	60133	GU561354	Prevotella pallens; PTO15.	1398	0	FALSE	Root;Bacteria;Bacteroidetes;Bacteroidia;Bacteroidales;Prevotellaceae;Prevotella	60133
S002221364	553174	CP002122	Prevotella melaninogenica (T); ATCC 25845.	1478	0	TRUE	Root;Bacteria;Bacteroidetes;Bacteroidia;Bacteroidales;Prevotellaceae;Prevotella	28132
S002232079	470565	HM596283	Prevotella histicola; F0411.	1505	0	FALSE	Root;Bacteria;Bacteroidetes;Bacteroidia;Bacteroidales;Prevotellaceae;Prevotella	470565
S002235855	28125	AB547673	Prevotella bivia; JCM 6331.	1490	0	FALSE	Root;Bacteria;Bacteroidetes;Bacteroidia;Bacteroidales;Prevotellaceae;Prevotella	28125
S002235861	28129	AB547679	Prevotella denticola; JCM 13449.	1492	0	FALSE	Root;Bacteria;Bacteroidetes;Bacteroidia;Bacteroidales;Prevotellaceae;Prevotella	28129
S002235862	28129	AB547680	Prevotella denticola; JCM 8528.	1479	0	FALSE	Root;Bacteria;Bacteroidetes;Bacteroidia;Bacteroidales;Prevotellaceae;Prevotella	28129
S002235866	76123	AB547684	Prevotella enoeca; JCM 12259.	1480	0	FALSE	Root;Bacteria;Bacteroidetes;Bacteroidia;Bacteroidales;Prevotellaceae;Prevotella	76123
S002235877	425941	AB547695	Prevotella nanceiensis; JCM 15639.	1489	0	FALSE	Root;Bacteria;Bacteroidetes;Bacteroidia;Bacteroidales;Prevotellaceae;Prevotella	425941
S002235880	28134	AB547698	Prevotella oralis; JCM 12251.	1496	0	FALSE	Root;Bacteria;Bacteroidetes;Bacteroidia;Bacteroidales;Prevotellaceae;Prevotella	28134
S002235882	28135	AB547700	Prevotella oris; JCM 12252.	1481	0	FALSE	Root;Bacteria;Bacteroidetes;Bacteroidia;Bacteroidales;Prevotellaceae;Prevotella	28135
S002235884	28136	AB547702	Prevotella oulorum; JCM 14966.	1491	0	FALSE	Root;Bacteria;Bacteroidetes;Bacteroidia;Bacteroidales;Prevotellaceae;Prevotella	28136
S002235885	60133	AB547703	Prevotella pallens; JCM 11140.	1492	0	FALSE	Root;Bacteria;Bacteroidetes;Bacteroidia;Bacteroidales;Prevotellaceae;Prevotella	60133
S002449756	28132	JF803512	Prevotella melaninogenica; C561.	1478	2	FALSE	Root;Bacteria;Bacteroidetes;Bacteroidia;Bacteroidales;Prevotellaceae;Prevotella	28132
S002950935	340486	HM587316	Candidatus Prevotella conceptionensis; 8403923.	1363	2	FALSE	Root;Bacteria;Bacteroidetes;Bacteroidia;Bacteroidales;Prevotellaceae;Prevotella	340486
S002950945	340486	HM587326	Candidatus Prevotella conceptionensis; 9403948.	1483	1	FALSE	Root;Bacteria;Bacteroidetes;Bacteroidia;Bacteroidales;Prevotellaceae;Prevotella	340486
S002963238	386414	JN867224	Prevotella timonensis; SEQ055.	1398	4	FALSE	Root;Bacteria;Bacteroidetes;Bacteroidia;Bacteroidales;Prevotellaceae;Prevotella	386414
S002963242	425941	JN867228	Prevotella nanceiensis; SEQ059.	1425	0	FALSE	Root;Bacteria;Bacteroidetes;Bacteroidia;Bacteroidales;Prevotellaceae;Prevotella	425941
S002963243	28135	JN867229	Prevotella oris; SEQ060.	1388	9	FALSE	Root;Bacteria;Bacteroidetes;Bacteroidia;Bacteroidales;Prevotellaceae;Prevotella	28135
S002963244	28137	JN867230	Prevotella veroralis; SEQ061.	1396	2	FALSE	Root;Bacteria;Bacteroidetes;Bacteroidia;Bacteroidales;Prevotellaceae;Prevotella	28137
S002963245	840	JN867231	Prevotella loescheii; SEQ062.	1325	9	FALSE	Root;Bacteria;Bacteroidetes;Bacteroidia;Bacteroidales;Prevotellaceae;Prevotella	840
S002963246	28129	JN867232	Prevotella denticola; SEQ063.	1456	6	FALSE	Root;Bacteria;Bacteroidetes;Bacteroidia;Bacteroidales;Prevotellaceae;Prevotella	28129
S002963247	228604	JN867233	Prevotella salivae; SEQ064.	1437	8	FALSE	Root;Bacteria;Bacteroidetes;Bacteroidia;Bacteroidales;Prevotellaceae;Prevotella	228604
S002963249	28131	JN867235	Prevotella intermedia; SEQ067.	1338	7	FALSE	Root;Bacteria;Bacteroidetes;Bacteroidia;Bacteroidales;Prevotellaceae;Prevotella	28131
S002963251	228604	JN867237	Prevotella salivae; SEQ071.	1437	5	FALSE	Root;Bacteria;Bacteroidetes;Bacteroidia;Bacteroidales;Prevotellaceae;Prevotella	228604
S002963256	28129	JN867242	Prevotella denticola; SEQ076.	1225	4	FALSE	Root;Bacteria;Bacteroidetes;Bacteroidia;Bacteroidales;Prevotellaceae;Prevotella	28129
S002963259	28132	JN867245	Prevotella melaninogenica; SEQ115.	1366	3	FALSE	Root;Bacteria;Bacteroidetes;Bacteroidia;Bacteroidales;Prevotellaceae;Prevotella	28132
S002963263	28125	JN867249	Prevotella bivia; SEQ173.	1419	8	FALSE	Root;Bacteria;Bacteroidetes;Bacteroidia;Bacteroidales;Prevotellaceae;Prevotella	28125
S002963264	28125	JN867250	Prevotella bivia; SEQ174.	1431	2	FALSE	Root;Bacteria;Bacteroidetes;Bacteroidia;Bacteroidales;Prevotellaceae;Prevotella	28125
S002963273	28125	JN867259	Prevotella bivia; SEQ184.	1419	3	FALSE	Root;Bacteria;Bacteroidetes;Bacteroidia;Bacteroidales;Prevotellaceae;Prevotella	28125
S002963279	28125	JN867265	Prevotella bivia; SEQ190.	1409	4	FALSE	Root;Bacteria;Bacteroidetes;Bacteroidia;Bacteroidales;Prevotellaceae;Prevotella	28125
S002963287	28125	JN867273	Prevotella bivia; SEQ198.	1430	2	FALSE	Root;Bacteria;Bacteroidetes;Bacteroidia;Bacteroidales;Prevotellaceae;Prevotella	28125
S002963289	28129	JN867275	Prevotella denticola; SEQ200.	1432	2	FALSE	Root;Bacteria;Bacteroidetes;Bacteroidia;Bacteroidales;Prevotellaceae;Prevotella	28129
S002963291	28129	JN867277	Prevotella denticola; SEQ202.	1439	5	FALSE	Root;Bacteria;Bacteroidetes;Bacteroidia;Bacteroidales;Prevotellaceae;Prevotella	28129
S002963299	28129	JN867285	Prevotella denticola; SEQ210.	1440	2	FALSE	Root;Bacteria;Bacteroidetes;Bacteroidia;Bacteroidales;Prevotellaceae;Prevotella	28129
S002963300	425941	JN867286	Prevotella nanceiensis; SEQ211.	1415	1	FALSE	Root;Bacteria;Bacteroidetes;Bacteroidia;Bacteroidales;Prevotellaceae;Prevotella	425941
S002963301	28135	JN867287	Prevotella oris; SEQ212.	1435	13	FALSE	Root;Bacteria;Bacteroidetes;Bacteroidia;Bacteroidales;Prevotellaceae;Prevotella	28135
S002963302	425941	JN867288	Prevotella nanceiensis; SEQ213.	1416	2	FALSE	Root;Bacteria;Bacteroidetes;Bacteroidia;Bacteroidales;Prevotellaceae;Prevotella	425941
S002963306	28135	JN867292	Prevotella oris; SEQ217.	1412	6	FALSE	Root;Bacteria;Bacteroidetes;Bacteroidia;Bacteroidales;Prevotellaceae;Prevotella	28135
S002963308	425941	JN867294	Prevotella nanceiensis; SEQ219.	1428	3	FALSE	Root;Bacteria;Bacteroidetes;Bacteroidia;Bacteroidales;Prevotellaceae;Prevotella	425941
S002963309	28132	JN867295	Prevotella melaninogenica; SEQ220.	1432	3	FALSE	Root;Bacteria;Bacteroidetes;Bacteroidia;Bacteroidales;Prevotellaceae;Prevotella	28132
S002963315	28125	JN867301	Prevotella bivia; SEQ228.	1414	3	FALSE	Root;Bacteria;Bacteroidetes;Bacteroidia;Bacteroidales;Prevotellaceae;Prevotella	28125
S002963318	470565	JN867304	Prevotella histicola; SEQ231.	1429	2	FALSE	Root;Bacteria;Bacteroidetes;Bacteroidia;Bacteroidales;Prevotellaceae;Prevotella	470565
S002963321	28125	JN867307	Prevotella bivia; SEQ234.	1408	1	FALSE	Root;Bacteria;Bacteroidetes;Bacteroidia;Bacteroidales;Prevotellaceae;Prevotella	28125
S002963323	28132	JN867309	Prevotella melaninogenica; SEQ236.	1431	0	FALSE	Root;Bacteria;Bacteroidetes;Bacteroidia;Bacteroidales;Prevotellaceae;Prevotella	28132
S002963324	425941	JN867310	Prevotella nanceiensis; SEQ237.	1424	2	FALSE	Root;Bacteria;Bacteroidetes;Bacteroidia;Bacteroidales;Prevotellaceae;Prevotella	425941
S002963326	28125	JN867312	Prevotella bivia; SEQ239.	1432	5	FALSE	Root;Bacteria;Bacteroidetes;Bacteroidia;Bacteroidales;Prevotellaceae;Prevotella	28125
S002963327	425941	JN867313	Prevotella nanceiensis; SEQ240.	1433	1	FALSE	Root;Bacteria;Bacteroidetes;Bacteroidia;Bacteroidales;Prevotellaceae;Prevotella	425941
S002963329	470565	JN867315	Prevotella histicola; SEQ242.	1430	2	FALSE	Root;Bacteria;Bacteroidetes;Bacteroidia;Bacteroidales;Prevotellaceae;Prevotella	470565
S002963331	28132	JN867317	Prevotella melaninogenica; SEQ244.	1430	5	FALSE	Root;Bacteria;Bacteroidetes;Bacteroidia;Bacteroidales;Prevotellaceae;Prevotella	28132
S002963333	425941	JN867319	Prevotella nanceiensis; SEQ246.	1414	0	FALSE	Root;Bacteria;Bacteroidetes;Bacteroidia;Bacteroidales;Prevotellaceae;Prevotella	425941
S002963335	386414	JN867321	Prevotella timonensis; SEQ251.	1416	3	FALSE	Root;Bacteria;Bacteroidetes;Bacteroidia;Bacteroidales;Prevotellaceae;Prevotella	386414
S003305967	246198	CP003502	Prevotella intermedia 17.	1458	0	FALSE	Root;Bacteria;Bacteroidetes;Bacteroidia;Bacteroidales;Prevotellaceae;Prevotella	28131
S000000089	1018	X67610	Capnocytophaga ochracea; ATCC 33596.	1489	0	FALSE	Root;Bacteria;Bacteroidetes;Flavobacteria;Flavobacteriales;Flavobacteriaceae;Capnocytophaga	1018
S000000218	1017	X67608	Capnocytophaga gingivalis (T); ATCC 33624.	1453	0	TRUE	Root;Bacteria;Bacteroidetes;Flavobacteria;Flavobacteriales;Flavobacteriaceae;Capnocytophaga	1017
S000002540	45242	X97248	Capnocytophaga granulosa; ATCC 51502.	1407	1	FALSE	Root;Bacteria;Bacteroidetes;Flavobacteria;Flavobacteriales;Flavobacteriaceae;Capnocytophaga	45242
S000022403	1019	X67609	Capnocytophaga sputigena (T); ATCC 33612.	1489	0	TRUE	Root;Bacteria;Bacteroidetes;Flavobacteria;Flavobacteriales;Flavobacteriaceae;Capnocytophaga	1019
S000387860	1019	AF133536	Capnocytophaga sputigena; CIP 100 897.	1481	0	FALSE	Root;Bacteria;Bacteroidetes;Flavobacteria;Flavobacteriales;Flavobacteriaceae;Capnocytophaga	1019
S000414436	1018	L14635	Capnocytophaga ochracea.	1464	4	FALSE	Root;Bacteria;Bacteroidetes;Flavobacteria;Flavobacteriales;Flavobacteriaceae;Capnocytophaga	1018
S000414437	1019	L14636	Capnocytophaga sputigena.	1465	9	FALSE	Root;Bacteria;Bacteroidetes;Flavobacteria;Flavobacteriales;Flavobacteriaceae;Capnocytophaga	1019
S000414440	1017	L14639	Capnocytophaga gingivalis.	1462	7	FALSE	Root;Bacteria;Bacteroidetes;Flavobacteria;Flavobacteriales;Flavobacteriaceae;Capnocytophaga	1017
S000432325	1018	AF543292	Capnocytophaga ochracea; ChDC OS42.	1475	0	FALSE	Root;Bacteria;Bacteroidetes;Flavobacteria;Flavobacteriales;Flavobacteriaceae;Capnocytophaga	1018
S000432328	1017	AF543295	Capnocytophaga gingivalis; ChDC OS45.	1480	0	FALSE	Root;Bacteria;Bacteroidetes;Flavobacteria;Flavobacteriales;Flavobacteriaceae;Capnocytophaga	1017
S000432331	1018	AF543298	Capnocytophaga ochracea; ChDC OS48.	1476	0	FALSE	Root;Bacteria;Bacteroidetes;Flavobacteria;Flavobacteriales;Flavobacteriaceae;Capnocytophaga	1018
S000437589	1017	U41346	Capnocytophaga gingivalis; LMG 12118; FDC 44.	1463	8	FALSE	Root;Bacteria;Bacteroidetes;Flavobacteria;Flavobacteriales;Flavobacteriaceae;Capnocytophaga	1017
S000437590	45242	U41347	Capnocytophaga granulosa (T); LMG16022 T; JCM8566 T.	1429	2	TRUE	Root;Bacteria;Bacteroidetes;Flavobacteria;Flavobacteriales;Flavobacteriaceae;Capnocytophaga	45242
S000437591	45242	U41348	Capnocytophaga granulosa; LMG 12119; FDC SD4.	1460	14	FALSE	Root;Bacteria;Bacteroidetes;Flavobacteria;Flavobacteriales;Flavobacteriaceae;Capnocytophaga	45242
S000437593	1018	U41350	Capnocytophaga ochracea (T); ATCC 27872 T.	1455	0	TRUE	Root;Bacteria;Bacteroidetes;Flavobacteria;Flavobacteriales;Flavobacteriaceae;Capnocytophaga	1018
S000437594	1018	U41351	Capnocytophaga ochracea; LMG 12117; FDC 43.	1454	13	FALSE	Root;Bacteria;Bacteroidetes;Flavobacteria;Flavobacteriales;Flavobacteriaceae;Capnocytophaga	1018
S000541544	327575	DQ009623	Capnocytophaga leadbetteri (T); AHN8855.	1486	2	TRUE	Root;Bacteria;Bacteroidetes;Flavobacteria;Flavobacteriales;Flavobacteriaceae;Capnocytophaga	327575
S000711628	327575	DQ012356	Capnocytophaga leadbetteri; AHN8708.	1485	4	FALSE	Root;Bacteria;Bacteroidetes;Flavobacteria;Flavobacteriales;Flavobacteriaceae;Capnocytophaga	327575
S001352171	45242	FJ823150	Capnocytophaga granulosa; GiTC.	1405	0	FALSE	Root;Bacteria;Bacteroidetes;Flavobacteria;Flavobacteriales;Flavobacteriaceae;Capnocytophaga	45242
S001417191	873517	FJ577260	Capnocytophaga ochracea F0287.	1490	0	FALSE	Root;Bacteria;Bacteroidetes;Flavobacteria;Flavobacteriales;Flavobacteriaceae;Capnocytophaga	1018
S001548716	1019	AB508950	Capnocytophaga sputigena.	1448	0	FALSE	Root;Bacteria;Bacteroidetes;Flavobacteria;Flavobacteriales;Flavobacteriaceae;Capnocytophaga	1019
S002034891	1018	GU561329	Capnocytophaga ochracea; AGU4.	1394	0	FALSE	Root;Bacteria;Bacteroidetes;Flavobacteria;Flavobacteriales;Flavobacteriaceae;Capnocytophaga	1018
S002034892	1018	GU561330	Capnocytophaga ochracea; ST21.	1345	0	FALSE	Root;Bacteria;Bacteroidetes;Flavobacteria;Flavobacteriales;Flavobacteriaceae;Capnocytophaga	1018
S002034893	45242	GU561331	Capnocytophaga granulosa; MG1.	1392	0	FALSE	Root;Bacteria;Bacteroidetes;Flavobacteria;Flavobacteriales;Flavobacteriaceae;Capnocytophaga	45242
S002034894	45242	GU561332	Capnocytophaga granulosa; ST1.	1232	2	FALSE	Root;Bacteria;Bacteroidetes;Flavobacteria;Flavobacteriales;Flavobacteriaceae;Capnocytophaga	45242
S002034895	1017	GU561333	Capnocytophaga gingivalis; GumJ10.	1405	0	FALSE	Root;Bacteria;Bacteroidetes;Flavobacteria;Flavobacteriales;Flavobacteriaceae;Capnocytophaga	1017
S002034896	1017	GU561334	Capnocytophaga gingivalis; TG20.	1405	0	FALSE	Root;Bacteria;Bacteroidetes;Flavobacteria;Flavobacteriales;Flavobacteriaceae;Capnocytophaga	1017
S000016319	859	AF044948	Fusobacterium necrophorum subsp. necrophorum; D4.	1440	2	FALSE	Root;Bacteria;Fusobacteria;Fusobacteria;Fusobacteriales;Fusobacteriaceae;Fusobacterium	859
S000326485	230134	AY278617	Fusobacterium genomosp. C2; C4AKM033.	1441	0	FALSE	Root;Bacteria;Fusobacteria;Fusobacteria;Fusobacteriales;Fusobacteriaceae;Fusobacterium	230134
S000367143	860	AJ810271	Fusobacterium periodonticum; KP-F10.	1344	0	FALSE	Root;Bacteria;Fusobacteria;Fusobacteria;Fusobacteriales;Fusobacteriaceae;Fusobacterium	860
S000432333	851	AF543300	Fusobacterium nucleatum subsp. nucleatum; ChDC OS50.	1479	0	FALSE	Root;Bacteria;Fusobacteria;Fusobacteria;Fusobacteriales;Fusobacteriaceae;Fusobacterium	851
S000653583	859	DQ440550	Fusobacterium necrophorum subsp. necrophorum; Ulm 1.	1337	1	FALSE	Root;Bacteria;Fusobacteria;Fusobacteria;Fusobacteriales;Fusobacteriaceae;Fusobacterium	859
S000653584	859	DQ440551	Fusobacterium necrophorum subsp. necrophorum; Ulm 2.	1317	4	FALSE	Root;Bacteria;Fusobacteria;Fusobacteria;Fusobacteriales;Fusobacteriaceae;Fusobacterium	859
S000653586	859	DQ440553	Fusobacterium necrophorum subsp. necrophorum; Ulm 4.	1314	0	FALSE	Root;Bacteria;Fusobacteria;Fusobacteria;Fusobacteriales;Fusobacteriaceae;Fusobacterium	859
S000653590	851	DQ440557	Fusobacterium nucleatum subsp. nucleatum; Ulm 8.	1308	2	FALSE	Root;Bacteria;Fusobacteria;Fusobacteria;Fusobacteriales;Fusobacteriaceae;Fusobacterium	851
S000769880	859	EF153310	Fusobacterium necrophorum subsp. necrophorum; Ulm E.	1336	1	FALSE	Root;Bacteria;Fusobacteria;Fusobacteria;Fusobacteriales;Fusobacteriaceae;Fusobacterium	859
S000842909	859	EF447426	Fusobacterium necrophorum subsp. necrophorum; RMA10682.	1268	0	FALSE	Root;Bacteria;Fusobacteria;Fusobacteria;Fusobacteriales;Fusobacteriaceae;Fusobacterium	859
S000842910	859	EF447427	Fusobacterium necrophorum subsp. necrophorum; RMA16505.	1263	0	FALSE	Root;Bacteria;Fusobacteria;Fusobacteria;Fusobacteriales;Fusobacteriaceae;Fusobacterium	859
S000891816	859	DQ486127	Fusobacterium necrophorum subsp. necrophorum.	1428	0	FALSE	Root;Bacteria;Fusobacteria;Fusobacteria;Fusobacteriales;Fusobacteriaceae;Fusobacterium	859
S000968892	143387	AM905356	Fusobacterium necrophorum (T); type strain: DSM 19678.	1487	0	TRUE	Root;Bacteria;Fusobacteria;Fusobacteria;Fusobacteriales;Fusobacteriaceae;Fusobacterium	859
S001243288	851	FJ471640	Fusobacterium nucleatum subsp. nucleatum; ChDC F119.	1428	0	FALSE	Root;Bacteria;Fusobacteria;Fusobacteria;Fusobacteriales;Fusobacteriaceae;Fusobacterium	851
S001243302	851	FJ471654	Fusobacterium nucleatum subsp. nucleatum; ChDC F310.	1428	0	FALSE	Root;Bacteria;Fusobacteria;Fusobacteria;Fusobacteriales;Fusobacteriaceae;Fusobacterium	851
S001243309	851	FJ471661	Fusobacterium nucleatum subsp. nucleatum; ChDC F319.	1428	0	FALSE	Root;Bacteria;Fusobacteria;Fusobacteria;Fusobacteriales;Fusobacteriaceae;Fusobacterium	851
S001243310	851	FJ471662	Fusobacterium nucleatum subsp. nucleatum; ChDC F324.	1441	0	FALSE	Root;Bacteria;Fusobacteria;Fusobacteria;Fusobacteriales;Fusobacteriaceae;Fusobacterium	851
S001243313	860	FJ471665	Fusobacterium periodonticum; ChDC F213.	1428	0	FALSE	Root;Bacteria;Fusobacteria;Fusobacteria;Fusobacteriales;Fusobacteriaceae;Fusobacterium	860
S001243314	860	FJ471667	Fusobacterium periodonticum; ChDC F260.	1428	0	FALSE	Root;Bacteria;Fusobacteria;Fusobacteria;Fusobacteriales;Fusobacteriaceae;Fusobacterium	860
S001243315	860	FJ471668	Fusobacterium periodonticum; ChDC F267.	1428	0	FALSE	Root;Bacteria;Fusobacteria;Fusobacteria;Fusobacteriales;Fusobacteriaceae;Fusobacterium	860
S001243316	860	FJ471669	Fusobacterium periodonticum; ChDC F312.	1428	0	FALSE	Root;Bacteria;Fusobacteria;Fusobacteria;Fusobacteriales;Fusobacteriaceae;Fusobacterium	860
S001243319	860	FJ471672	Fusobacterium periodonticum; ChDC F321.	1428	0	FALSE	Root;Bacteria;Fusobacteria;Fusobacteria;Fusobacteriales;Fusobacteriaceae;Fusobacterium	860
S001574345	860	FJ471671	Fusobacterium periodonticum; ChDC F320.	1428	0	FALSE	Root;Bacteria;Fusobacteria;Fusobacteria;Fusobacteriales;Fusobacteriaceae;Fusobacterium	860
S001575018	859	FJ984622	Fusobacterium necrophorum subsp. necrophorum; 2008-10-864.	1396	4	FALSE	Root;Bacteria;Fusobacteria;Fusobacteria;Fusobacteriales;Fusobacteriaceae;Fusobacterium	859
S001577264	76858	GQ301041	Fusobacterium nucleatum subsp. fusiforme; ATCC 51190.	1441	0	FALSE	Root;Bacteria;Fusobacteria;Fusobacteria;Fusobacteriales;Fusobacteriaceae;Fusobacterium	851
S001890409	851	GU412302	Fusobacterium nucleatum subsp. nucleatum; _F049.	1440	0	FALSE	Root;Bacteria;Fusobacteria;Fusobacteria;Fusobacteriales;Fusobacteriaceae;Fusobacterium	851
S002034921	860	GU561359	Fusobacterium periodonticum; H1_18.	1389	0	FALSE	Root;Bacteria;Fusobacteria;Fusobacteria;Fusobacteriales;Fusobacteriaceae;Fusobacterium	860
S002908068	76857	HM347055	Fusobacterium nucleatum subsp. polymorphum; WAL 10141.	1357	2	FALSE	Root;Bacteria;Fusobacteria;Fusobacteria;Fusobacteriales;Fusobacteriaceae;Fusobacterium	851
S002908070	851	HM347057	Fusobacterium nucleatum subsp. nucleatum; WAL 9696.	1388	0	FALSE	Root;Bacteria;Fusobacteria;Fusobacteria;Fusobacteriales;Fusobacteriaceae;Fusobacterium	851
S002908071	860	HM347058	Fusobacterium periodonticum; WAL 10061.	1389	3	FALSE	Root;Bacteria;Fusobacteria;Fusobacteria;Fusobacteriales;Fusobacteriaceae;Fusobacterium	860
S002908084	860	HM347071	Fusobacterium periodonticum; ATCC 33693.	1381	1	FALSE	Root;Bacteria;Fusobacteria;Fusobacteria;Fusobacteriales;Fusobacteriaceae;Fusobacterium	860
S000018119	109328	AF206305	Leptotrichia trevisanii (T).	1461	1	TRUE	Root;Bacteria;Fusobacteria;Fusobacteria;Fusobacteriales;Leptotrichiaceae;Leptotrichia	109328
S000326489	230138	AY278621	Leptotrichia genomosp. C1; C3MKM102.	1434	0	FALSE	Root;Bacteria;Fusobacteria;Fusobacteria;Fusobacteriales;Leptotrichiaceae;Leptotrichia	230138
S000434619	109328	AY029801	Leptotrichia trevisanii; LB11.	1485	2	FALSE	Root;Bacteria;Fusobacteria;Fusobacteria;Fusobacteriales;Leptotrichiaceae;Leptotrichia	109328
S000434620	157687	AY029802	Leptotrichia wadei (T); LB16.	1486	3	TRUE	Root;Bacteria;Fusobacteria;Fusobacteria;Fusobacteriales;Leptotrichiaceae;Leptotrichia	157687
S000434623	109328	AY029805	Leptotrichia trevisanii; LB06.	1485	1	FALSE	Root;Bacteria;Fusobacteria;Fusobacteria;Fusobacteriales;Leptotrichiaceae;Leptotrichia	109328
S000434624	157691	AY029806	Leptotrichia shahii (T); LB37.	1485	1	TRUE	Root;Bacteria;Fusobacteria;Fusobacteria;Fusobacteriales;Leptotrichiaceae;Leptotrichia	157691
S001417217	157687	FJ717336	Leptotrichia wadei; F0279.	1486	0	FALSE	Root;Bacteria;Fusobacteria;Fusobacteria;Fusobacteriales;Leptotrichiaceae;Leptotrichia	157687
S001745168	157687	GU086188	Leptotrichia wadei; PW1034.	1312	1	FALSE	Root;Bacteria;Fusobacteria;Fusobacteria;Fusobacteriales;Leptotrichiaceae;Leptotrichia	157687
S002034922	109328	GU561360	Leptotrichia trevisanii; TG9.	1398	0	FALSE	Root;Bacteria;Fusobacteria;Fusobacteria;Fusobacteriales;Leptotrichiaceae;Leptotrichia	109328
S002034924	157687	GU561362	Leptotrichia wadei; AGU20.	1402	0	FALSE	Root;Bacteria;Fusobacteria;Fusobacteria;Fusobacteriales;Leptotrichiaceae;Leptotrichia	157687
S002165153	157691	AB558171	Leptotrichia shahii; JCM 16776.	1473	0	FALSE	Root;Bacteria;Fusobacteria;Fusobacteria;Fusobacteriales;Leptotrichiaceae;Leptotrichia	157691
S002236290	157687	AB588021	Leptotrichia wadei; JCM 16777.	1473	0	FALSE	Root;Bacteria;Fusobacteria;Fusobacteria;Fusobacteriales;Leptotrichiaceae;Leptotrichia	157687
S000096693	40543	AJ344093	Sneathia sanguinegens (T); CCUG 41628T.	1362	2	TRUE	Root;Bacteria;Fusobacteria;Fusobacteria;Fusobacteriales;Leptotrichiaceae;Sneathia	40543
S000414724	40543	L37789	Sneathia sanguinegens.	1462	8	FALSE	Root;Bacteria;Fusobacteria;Fusobacteria;Fusobacteriales;Leptotrichiaceae;Sneathia	40543
S000435063	187101	AY078425	Leptotrichia amnionii; AMN-1.	1493	3	FALSE	Root;Bacteria;Fusobacteria;Fusobacteria;Fusobacteriales;Leptotrichiaceae;Sneathia	187101
S000450504	187101	AY489565	Leptotrichia amnionii.	1468	0	FALSE	Root;Bacteria;Fusobacteria;Fusobacteria;Fusobacteriales;Leptotrichiaceae;Sneathia	187101
S000806194	187101	EF218612	Leptotrichia amnionii; CCUG 51846.	1318	0	FALSE	Root;Bacteria;Fusobacteria;Fusobacteria;Fusobacteriales;Leptotrichiaceae;Sneathia	187101
S002305131	40543	HM567404	Sneathia sanguinegens; NTS65407.	1324	0	FALSE	Root;Bacteria;Fusobacteria;Fusobacteria;Fusobacteriales;Leptotrichiaceae;Sneathia	40543
S003279420	40543	JQ087391	Sneathia sanguinegens; CCUG 41628.	1232	0	FALSE	Root;Bacteria;Fusobacteria;Fusobacteria;Fusobacteriales;Leptotrichiaceae;Sneathia	40543
S000001831	32002	AJ278451	Achromobacter denitrificans (T); DSM 30026 (T).	1523	2	TRUE	Root;Bacteria;Proteobacteria;Betaproteobacteria;Burkholderiales;Alcaligenaceae;Achromobacter	32002
S000118383	511	AJ509012	Alcaligenes faecalis subsp. faecalis; 5659-H.	1511	0	FALSE	Root;Bacteria;Proteobacteria;Betaproteobacteria;Burkholderiales;Alcaligenaceae;Achromobacter	511
S000389716	32002	AF232712	Achromobacter denitrificans; EST4002.	1435	0	FALSE	Root;Bacteria;Proteobacteria;Betaproteobacteria;Burkholderiales;Alcaligenaceae;Achromobacter	32002
S000399556	217204	AY170847	Achromobacter insolitus (T); LMG 6003.	1473	2	TRUE	Root;Bacteria;Proteobacteria;Betaproteobacteria;Burkholderiales;Alcaligenaceae;Achromobacter	217204
S000414183	85698	D88005	Achromobacter xylosoxidans subsp. xylosoxidans; IAM 12684.	1462	1	FALSE	Root;Bacteria;Proteobacteria;Betaproteobacteria;Burkholderiales;Alcaligenaceae;Achromobacter	85698
S000468895	85698	AY873802	Achromobacter xylosoxidans subsp. xylosoxidans; WM234C-3.	1496	0	FALSE	Root;Bacteria;Proteobacteria;Betaproteobacteria;Burkholderiales;Alcaligenaceae;Achromobacter	85698
S000484395	85698	AJ880764	Achromobacter xylosoxidans subsp. xylosoxidans; SUF22.	1489	2	FALSE	Root;Bacteria;Proteobacteria;Betaproteobacteria;Burkholderiales;Alcaligenaceae;Achromobacter	85698
S000824402	85698	DQ414679	Achromobacter xylosoxidans subsp. xylosoxidans.	1439	0	FALSE	Root;Bacteria;Proteobacteria;Betaproteobacteria;Burkholderiales;Alcaligenaceae;Achromobacter	85698
S000825312	511	EF446888	Alcaligenes faecalis subsp. faecalis; SRR-11.	1456	0	FALSE	Root;Bacteria;Proteobacteria;Betaproteobacteria;Burkholderiales;Alcaligenaceae;Achromobacter	511
S000843235	85698	EF465456	Achromobacter xylosoxidans subsp. xylosoxidans; SF2.	1434	0	FALSE	Root;Bacteria;Proteobacteria;Betaproteobacteria;Burkholderiales;Alcaligenaceae;Achromobacter	85698
S000860374	85698	EF555453	Achromobacter xylosoxidans subsp. xylosoxidans; DRP22.	1480	0	FALSE	Root;Bacteria;Proteobacteria;Betaproteobacteria;Burkholderiales;Alcaligenaceae;Achromobacter	85698
S000966875	85698	EU196521	Achromobacter xylosoxidans subsp. xylosoxidans; B4.	1401	0	FALSE	Root;Bacteria;Proteobacteria;Betaproteobacteria;Burkholderiales;Alcaligenaceae;Achromobacter	85698
S000967034	217204	EU221379	Achromobacter insolitus; Y2P1.	1497	0	FALSE	Root;Bacteria;Proteobacteria;Betaproteobacteria;Burkholderiales;Alcaligenaceae;Achromobacter	217204
S000980221	32002	EU301775	Achromobacter denitrificans; L2.	1264	0	FALSE	Root;Bacteria;Proteobacteria;Betaproteobacteria;Burkholderiales;Alcaligenaceae;Achromobacter	32002
S001098383	32002	EU622534	Achromobacter denitrificans; SPQ08.	1433	0	FALSE	Root;Bacteria;Proteobacteria;Betaproteobacteria;Burkholderiales;Alcaligenaceae;Achromobacter	32002
S001155581	32002	EU869274	Achromobacter denitrificans; PQ-1.	1395	1	FALSE	Root;Bacteria;Proteobacteria;Betaproteobacteria;Burkholderiales;Alcaligenaceae;Achromobacter	32002
S001155782	32002	EU878239	Achromobacter denitrificans; D2.	1269	0	FALSE	Root;Bacteria;Proteobacteria;Betaproteobacteria;Burkholderiales;Alcaligenaceae;Achromobacter	32002
S001331511	32002	FJ810080	Achromobacter denitrificans; 22426.	1523	0	FALSE	Root;Bacteria;Proteobacteria;Betaproteobacteria;Burkholderiales;Alcaligenaceae;Achromobacter	32002
S002351595	511	HM854372	Alcaligenes faecalis subsp. faecalis; N05.	1495	0	FALSE	Root;Bacteria;Proteobacteria;Betaproteobacteria;Burkholderiales;Alcaligenaceae;Achromobacter	511
S002353695	85698	HQ676601	Achromobacter xylosoxidans subsp. xylosoxidans; M66.	1500	0	FALSE	Root;Bacteria;Proteobacteria;Betaproteobacteria;Burkholderiales;Alcaligenaceae;Achromobacter	85698
S002411577	85698	JF330161	Achromobacter xylosoxidans subsp. xylosoxidans; NSBx.10(JWB2).	1293	0	FALSE	Root;Bacteria;Proteobacteria;Betaproteobacteria;Burkholderiales;Alcaligenaceae;Achromobacter	85698
S002907542	217204	HE578794	Achromobacter insolitus; BY4.	1238	0	FALSE	Root;Bacteria;Proteobacteria;Betaproteobacteria;Burkholderiales;Alcaligenaceae;Achromobacter	217204
S002949667	32002	AB642181	Achromobacter denitrificans; C64-1.	1290	0	FALSE	Root;Bacteria;Proteobacteria;Betaproteobacteria;Burkholderiales;Alcaligenaceae;Achromobacter	32002
S002949671	217204	AB642185	Achromobacter insolitus; B85-2.	1296	0	FALSE	Root;Bacteria;Proteobacteria;Betaproteobacteria;Burkholderiales;Alcaligenaceae;Achromobacter	217204
S002988648	85698	HQ336312	Achromobacter xylosoxidans subsp. xylosoxidans; Bi57.	1391	0	FALSE	Root;Bacteria;Proteobacteria;Betaproteobacteria;Burkholderiales;Alcaligenaceae;Achromobacter	85698
S003262204	32002	AB680313	Achromobacter denitrificans; NBRC 12669.	1456	0	FALSE	Root;Bacteria;Proteobacteria;Betaproteobacteria;Burkholderiales;Alcaligenaceae;Achromobacter	32002
S003262663	32002	AB680772	Achromobacter denitrificans; NBRC 15125.	1456	2	FALSE	Root;Bacteria;Proteobacteria;Betaproteobacteria;Burkholderiales;Alcaligenaceae;Achromobacter	32002
S003284048	217204	JQ659574	Achromobacter insolitus; R1-701.	1420	0	FALSE	Root;Bacteria;Proteobacteria;Betaproteobacteria;Burkholderiales;Alcaligenaceae;Achromobacter	217204
S003291266	217204	JQ746423	Achromobacter insolitus; CCUG 47057.	1309	3	FALSE	Root;Bacteria;Proteobacteria;Betaproteobacteria;Burkholderiales;Alcaligenaceae;Achromobacter	217204
S003302525	217204	JX130391	Achromobacter insolitus; T-6.	1295	0	FALSE	Root;Bacteria;Proteobacteria;Betaproteobacteria;Burkholderiales;Alcaligenaceae;Achromobacter	217204
S003312192	217204	JQ337951	Achromobacter insolitus; G3.	1498	0	FALSE	Root;Bacteria;Proteobacteria;Betaproteobacteria;Burkholderiales;Alcaligenaceae;Achromobacter	217204
S000651732	511	DQ435024	Alcaligenes faecalis subsp. faecalis; ITRC RNBS2.	1495	0	FALSE	Root;Bacteria;Proteobacteria;Betaproteobacteria;Burkholderiales;Alcaligenaceae;Alcaligenes	511
S001242109	511	FJ436432	Alcaligenes faecalis subsp. faecalis; KZJ01.	1442	0	FALSE	Root;Bacteria;Proteobacteria;Betaproteobacteria;Burkholderiales;Alcaligenaceae;Alcaligenes	511
S001589452	511	GQ426313	Alcaligenes faecalis subsp. faecalis; J08.	1371	0	FALSE	Root;Bacteria;Proteobacteria;Betaproteobacteria;Burkholderiales;Alcaligenaceae;Alcaligenes	511
S001589739	32001	GQ495222	Alcaligenes faecalis subsp. faecalis; persicum.	1441	0	FALSE	Root;Bacteria;Proteobacteria;Betaproteobacteria;Burkholderiales;Alcaligenaceae;Alcaligenes	511
S001746469	511	GU143784	Alcaligenes faecalis subsp. faecalis; SV1.	1397	0	FALSE	Root;Bacteria;Proteobacteria;Betaproteobacteria;Burkholderiales;Alcaligenaceae;Alcaligenes	511
S002952614	511	JF710956	Alcaligenes faecalis subsp. faecalis; B_IV_2L10.	1490	0	FALSE	Root;Bacteria;Proteobacteria;Betaproteobacteria;Burkholderiales;Alcaligenaceae;Alcaligenes	511
S003278196	511	JF682513	Alcaligenes faecalis subsp. faecalis; ZJUTBX11.	1557	0	FALSE	Root;Bacteria;Proteobacteria;Betaproteobacteria;Burkholderiales;Alcaligenaceae;Alcaligenes	511
S000017474	87883	Y18703	Burkholderia multivorans (T); LMG 13010T.	1479	0	TRUE	Root;Bacteria;Proteobacteria;Betaproteobacteria;Burkholderiales;Burkholderiaceae;Burkholderia	87883
S000127492	87883	AB092606	Burkholderia multivorans; ATCC 17616.	1485	0	FALSE	Root;Bacteria;Proteobacteria;Betaproteobacteria;Burkholderiales;Burkholderiaceae;Burkholderia	87883
S000334648	292	AB091761	Burkholderia cepacia; PW3.	1498	0	FALSE	Root;Bacteria;Proteobacteria;Betaproteobacteria;Burkholderiales;Burkholderiaceae;Burkholderia	292
S000358793	87883	AY486372	Burkholderia multivorans; AU0127.	1455	0	FALSE	Root;Bacteria;Proteobacteria;Betaproteobacteria;Burkholderiales;Burkholderiaceae;Burkholderia	87883
S000388587	292	AF175314	Burkholderia cepacia; LMG 18941.	1474	0	FALSE	Root;Bacteria;Proteobacteria;Betaproteobacteria;Burkholderiales;Burkholderiaceae;Burkholderia	292
S000390345	95486	AF265235	Burkholderia cenocepacia; LMG 12615.	1485	0	FALSE	Root;Bacteria;Proteobacteria;Betaproteobacteria;Burkholderiales;Burkholderiaceae;Burkholderia	95486
S000405104	292	AY268158	Burkholderia cepacia; 1998019620.	1429	0	FALSE	Root;Bacteria;Proteobacteria;Betaproteobacteria;Burkholderiales;Burkholderiaceae;Burkholderia	292
S000425933	292	AY741346	Burkholderia cepacia; ATCC 35254.	1454	0	FALSE	Root;Bacteria;Proteobacteria;Betaproteobacteria;Burkholderiales;Burkholderiaceae;Burkholderia	292
S000583669	87883	DQ103700	Burkholderia multivorans; Uwc 10.	1493	0	FALSE	Root;Bacteria;Proteobacteria;Betaproteobacteria;Burkholderiales;Burkholderiaceae;Burkholderia	87883
S000584202	95486	DQ113455	Burkholderia cenocepacia; ZZ8.	1471	0	FALSE	Root;Bacteria;Proteobacteria;Betaproteobacteria;Burkholderiales;Burkholderiaceae;Burkholderia	95486
S000701370	331271	CP000378	Burkholderia cenocepacia AU 1054.	1526	0	FALSE	Root;Bacteria;Proteobacteria;Betaproteobacteria;Burkholderiales;Burkholderiaceae;Burkholderia	95486
S000728228	339670	CP000440	Burkholderia ambifaria AMMD.	1526	0	FALSE	Root;Bacteria;Proteobacteria;Betaproteobacteria;Burkholderiales;Burkholderiaceae;Burkholderia	152480
S000728229	339670	CP000440	Burkholderia ambifaria AMMD.	1526	0	FALSE	Root;Bacteria;Proteobacteria;Betaproteobacteria;Burkholderiales;Burkholderiaceae;Burkholderia	152480
S000728234	339670	CP000440	Burkholderia ambifaria AMMD.	1526	0	FALSE	Root;Bacteria;Proteobacteria;Betaproteobacteria;Burkholderiales;Burkholderiaceae;Burkholderia	152480
S000749620	87883	AJ864720	Burkholderia multivorans; F28L1.	1484	3	FALSE	Root;Bacteria;Proteobacteria;Betaproteobacteria;Burkholderiales;Burkholderiaceae;Burkholderia	87883
S000806350	292	EF373556	Burkholderia cepacia; AW201.	1389	0	FALSE	Root;Bacteria;Proteobacteria;Betaproteobacteria;Burkholderiales;Burkholderiaceae;Burkholderia	292
S000871749	95486	EF602551	Burkholderia cenocepacia; ESS2.	1351	0	FALSE	Root;Bacteria;Proteobacteria;Betaproteobacteria;Burkholderiales;Burkholderiaceae;Burkholderia	95486
S000871750	95486	EF602552	Burkholderia cenocepacia; ESS4.	1363	0	FALSE	Root;Bacteria;Proteobacteria;Betaproteobacteria;Burkholderiales;Burkholderiaceae;Burkholderia	95486
S000871756	292	EF602558	Burkholderia cepacia; ESR63.	1367	0	FALSE	Root;Bacteria;Proteobacteria;Betaproteobacteria;Burkholderiales;Burkholderiaceae;Burkholderia	292
S000965230	395019	CP000868	Burkholderia multivorans ATCC 17616.	1526	0	FALSE	Root;Bacteria;Proteobacteria;Betaproteobacteria;Burkholderiales;Burkholderiaceae;Burkholderia	87883
S000978774	87883	AB222021	Burkholderia multivorans.	1358	0	FALSE	Root;Bacteria;Proteobacteria;Betaproteobacteria;Burkholderiales;Burkholderiaceae;Burkholderia	87883
S001094616	398577	CP001025	Burkholderia ambifaria MC40-6.	1526	0	FALSE	Root;Bacteria;Proteobacteria;Betaproteobacteria;Burkholderiales;Burkholderiaceae;Burkholderia	152480
S001099259	292	EU679403	Burkholderia cepacia; CAS19.	1525	0	FALSE	Root;Bacteria;Proteobacteria;Betaproteobacteria;Burkholderiales;Burkholderiaceae;Burkholderia	292
S001170300	292	FJ025135	Burkholderia cepacia; SEMIA 6422.	1502	0	FALSE	Root;Bacteria;Proteobacteria;Betaproteobacteria;Burkholderiales;Burkholderiaceae;Burkholderia	292
S001264354	95486	FJ527665	Burkholderia cenocepacia; rif200858.	1497	0	FALSE	Root;Bacteria;Proteobacteria;Betaproteobacteria;Burkholderiales;Burkholderiaceae;Burkholderia	95486
S001331510	95486	FJ810079	Burkholderia cenocepacia; 11806.	1525	0	FALSE	Root;Bacteria;Proteobacteria;Betaproteobacteria;Burkholderiales;Burkholderiaceae;Burkholderia	95486
S001331514	95486	FJ823002	Burkholderia cenocepacia; gx-97.	1392	0	FALSE	Root;Bacteria;Proteobacteria;Betaproteobacteria;Burkholderiales;Burkholderiaceae;Burkholderia	95486
S001573037	292	EF114398	Burkholderia cepacia; MSMB38.	1479	2	FALSE	Root;Bacteria;Proteobacteria;Betaproteobacteria;Burkholderiales;Burkholderiaceae;Burkholderia	292
S001574545	292	FJ652617	Burkholderia cepacia; 5.5B.	1455	0	FALSE	Root;Bacteria;Proteobacteria;Betaproteobacteria;Burkholderiales;Burkholderiaceae;Burkholderia	292
S001611226	87883	FJ695214	Burkholderia multivorans; V2.	1339	0	FALSE	Root;Bacteria;Proteobacteria;Betaproteobacteria;Burkholderiales;Burkholderiaceae;Burkholderia	87883
S002156935	95486	FN667796	Burkholderia cenocepacia; ADR46.	1430	0	FALSE	Root;Bacteria;Proteobacteria;Betaproteobacteria;Burkholderiales;Burkholderiaceae;Burkholderia	95486
S002236082	152480	AB568314	Burkholderia ambifaria; N410.	1507	0	FALSE	Root;Bacteria;Proteobacteria;Betaproteobacteria;Burkholderiales;Burkholderiaceae;Burkholderia	152480
S002236083	152480	AB568315	Burkholderia ambifaria; N412.	1516	0	FALSE	Root;Bacteria;Proteobacteria;Betaproteobacteria;Burkholderiales;Burkholderiaceae;Burkholderia	152480
S002236084	152480	AB568316	Burkholderia ambifaria; N413.	1519	0	FALSE	Root;Bacteria;Proteobacteria;Betaproteobacteria;Burkholderiales;Burkholderiaceae;Burkholderia	152480
S002236085	152480	AB568317	Burkholderia ambifaria; N422.	1506	0	FALSE	Root;Bacteria;Proteobacteria;Betaproteobacteria;Burkholderiales;Burkholderiaceae;Burkholderia	152480
S002910431	1069529	HQ849239	Candidatus Burkholderia hispidae; OL732; 5.	1525	0	FALSE	Root;Bacteria;Proteobacteria;Betaproteobacteria;Burkholderiales;Burkholderiaceae;Burkholderia	1069529
S002915194	95486	JN009770	Burkholderia cenocepacia; LC1.	1463	0	FALSE	Root;Bacteria;Proteobacteria;Betaproteobacteria;Burkholderiales;Burkholderiaceae;Burkholderia	95486
S002965777	87883	JQ070812	Burkholderia multivorans; PSU-AH130.	1490	0	FALSE	Root;Bacteria;Proteobacteria;Betaproteobacteria;Burkholderiales;Burkholderiaceae;Burkholderia	87883
S003263589	87883	AB681698	Burkholderia multivorans; NBRC 102086.	1458	0	FALSE	Root;Bacteria;Proteobacteria;Betaproteobacteria;Burkholderiales;Burkholderiaceae;Burkholderia	87883
S003276987	152480	AB673035	Burkholderia ambifaria; RA01.	1371	0	FALSE	Root;Bacteria;Proteobacteria;Betaproteobacteria;Burkholderiales;Burkholderiaceae;Burkholderia	152480
S003276994	152480	AB673042	Burkholderia ambifaria; KS01.	1371	0	FALSE	Root;Bacteria;Proteobacteria;Betaproteobacteria;Burkholderiales;Burkholderiaceae;Burkholderia	152480
S000015591	86182	AB021390	Curvibacter lanceolatus (T); ATCC 14669T.	1508	6	TRUE	Root;Bacteria;Proteobacteria;Betaproteobacteria;Burkholderiales;Comamonadaceae;Curvibacter	86182
S000439510	230310	AB109889	Curvibacter gracilis (T); 7-1.	1484	0	TRUE	Root;Bacteria;Proteobacteria;Betaproteobacteria;Burkholderiales;Comamonadaceae;Curvibacter	230310
S002229530	230310	HM439457	Curvibacter gracilis; OFB-5.	1365	0	FALSE	Root;Bacteria;Proteobacteria;Betaproteobacteria;Burkholderiales;Comamonadaceae;Curvibacter	230310
S003263822	86182	AB681931	Curvibacter lanceolatus; NBRC 103051.	1456	0	FALSE	Root;Bacteria;Proteobacteria;Betaproteobacteria;Burkholderiales;Comamonadaceae;Curvibacter	86182
S003285498	86182	JQ689182	Curvibacter lanceolatus; B1RO10.	1414	0	FALSE	Root;Bacteria;Proteobacteria;Betaproteobacteria;Burkholderiales;Comamonadaceae;Curvibacter	86182
S000414302	505	L06164	Kingella oralis (T).	1487	13	TRUE	Root;Bacteria;Proteobacteria;Betaproteobacteria;Neisseriales;Neisseriaceae;Kingella	505
S000414304	502	L06166	Kingella denitrificans.	1482	4	FALSE	Root;Bacteria;Proteobacteria;Betaproteobacteria;Neisseriales;Neisseriaceae;Kingella	502
S000436070	502	M22516	Kingella denitrificans (T); ATCC 33394.	1475	9	TRUE	Root;Bacteria;Proteobacteria;Betaproteobacteria;Neisseriales;Neisseriaceae;Kingella	502
S001352162	505	FJ823141	Kingella oralis; TeTP.	1435	0	FALSE	Root;Bacteria;Proteobacteria;Betaproteobacteria;Neisseriales;Neisseriaceae;Kingella	505
S002034989	505	GU561427	Kingella oralis; GEJ13i.	1418	1	FALSE	Root;Bacteria;Proteobacteria;Betaproteobacteria;Neisseriales;Neisseriaceae;Kingella	505
S000003142	486	AJ239313	Neisseria lactamica; L17.	1355	0	FALSE	Root;Bacteria;Proteobacteria;Betaproteobacteria;Neisseriales;Neisseriaceae;Neisseria	486
S000003951	486	AJ239296	Neisseria lactamica; L19.	1355	0	FALSE	Root;Bacteria;Proteobacteria;Betaproteobacteria;Neisseriales;Neisseriaceae;Neisseria	486
S000004357	486	AJ239284	Neisseria lactamica; L20.	1355	0	FALSE	Root;Bacteria;Proteobacteria;Betaproteobacteria;Neisseriales;Neisseriaceae;Neisseria	486
S000009673	486	AJ239305	Neisseria lactamica; L13.	1355	0	FALSE	Root;Bacteria;Proteobacteria;Betaproteobacteria;Neisseriales;Neisseriaceae;Neisseria	486
S000013108	487	AJ239312	Neisseria meningitidis; S3446.	1355	0	FALSE	Root;Bacteria;Proteobacteria;Betaproteobacteria;Neisseriales;Neisseriaceae;Neisseria	487
S000014664	487	AJ239290	Neisseria meningitidis; B17.	1355	0	FALSE	Root;Bacteria;Proteobacteria;Betaproteobacteria;Neisseriales;Neisseriaceae;Neisseria	487
S000021311	486	AJ239283	Neisseria lactamica; L18.	1355	0	FALSE	Root;Bacteria;Proteobacteria;Betaproteobacteria;Neisseriales;Neisseriaceae;Neisseria	486
S000334209	487	AY648030	Neisseria meningitidis; NZ94/234.	1435	2	FALSE	Root;Bacteria;Proteobacteria;Betaproteobacteria;Neisseriales;Neisseriaceae;Neisseria	487
S000334213	487	AY648034	Neisseria meningitidis; NZ00/215.	1438	2	FALSE	Root;Bacteria;Proteobacteria;Betaproteobacteria;Neisseriales;Neisseriaceae;Neisseria	487
S000428220	487	AF059671	Neisseria meningitidis; N.60/94.	1341	5	FALSE	Root;Bacteria;Proteobacteria;Betaproteobacteria;Neisseriales;Neisseriaceae;Neisseria	487
S000613477	487	DQ201323	Neisseria meningitidis; CMCC(B)29019.	1498	0	FALSE	Root;Bacteria;Proteobacteria;Betaproteobacteria;Neisseriales;Neisseriaceae;Neisseria	487
S000613478	487	DQ201324	Neisseria meningitidis; CMCC(B)29021.	1498	0	FALSE	Root;Bacteria;Proteobacteria;Betaproteobacteria;Neisseriales;Neisseriaceae;Neisseria	487
S001549260	487	FJ932762	Neisseria meningitidis; 31015.	1534	0	FALSE	Root;Bacteria;Proteobacteria;Betaproteobacteria;Neisseriales;Neisseriaceae;Neisseria	487
S002034978	487	GU561416	Neisseria meningitidis; TTE14.	1429	0	FALSE	Root;Bacteria;Proteobacteria;Betaproteobacteria;Neisseriales;Neisseriaceae;Neisseria	487
S002151931	486	GU980596	Neisseria lactamica; 38053.	1261	1	FALSE	Root;Bacteria;Proteobacteria;Betaproteobacteria;Neisseriales;Neisseriaceae;Neisseria	486
S002350903	942513	FR774048	Neisseria meningitidis WUE 2594.	1530	0	FALSE	Root;Bacteria;Proteobacteria;Betaproteobacteria;Neisseriales;Neisseriaceae;Neisseria	487
S002954162	1107316	JN104029	Neisseria oralis; 6332.	1463	0	FALSE	Root;Bacteria;Proteobacteria;Betaproteobacteria;Neisseriales;Neisseriaceae;Neisseria	1107316
S002964321	1107316	JN986581	Neisseria oralis; 11-26358.	1463	0	FALSE	Root;Bacteria;Proteobacteria;Betaproteobacteria;Neisseriales;Neisseriaceae;Neisseria	1107316
S000016134	539	AF320620	Eikenella corrodens; 1664276.	1476	1	FALSE	Root;Bacteria;Proteobacteria;Betaproteobacteria;Neisseriales;Neisseriaceae;unclassified_Neisseriaceae	539
S001589401	539	GQ422740	Eikenella corrodens; Moore D25.	1516	0	FALSE	Root;Bacteria;Proteobacteria;Betaproteobacteria;Neisseriales;Neisseriaceae;unclassified_Neisseriaceae	539
S001610887	539	AB525415	Eikenella corrodens; JCM 12952.	1503	0	FALSE	Root;Bacteria;Proteobacteria;Betaproteobacteria;Neisseriales;Neisseriaceae;unclassified_Neisseriaceae	539
S002034988	539	GU561426	Eikenella corrodens; GHG7.	1433	0	FALSE	Root;Bacteria;Proteobacteria;Betaproteobacteria;Neisseriales;Neisseriaceae;unclassified_Neisseriaceae	539
S003222613	539	JN713283	Eikenella corrodens; OI061.	1533	0	FALSE	Root;Bacteria;Proteobacteria;Betaproteobacteria;Neisseriales;Neisseriaceae;unclassified_Neisseriaceae	539
S000414272	824	L04320	Campylobacter gracilis.	1450	13	FALSE	Root;Bacteria;Proteobacteria;Epsilonproteobacteria;Campylobacterales;Campylobacteraceae;Campylobacter	824
S000414722	824	L37787	Campylobacter gracilis.	1432	0	FALSE	Root;Bacteria;Proteobacteria;Epsilonproteobacteria;Campylobacterales;Campylobacteraceae;Campylobacter	824
S000432863	199	AF550653	Campylobacter concisus; LMG 7545.	1415	0	FALSE	Root;Bacteria;Proteobacteria;Epsilonproteobacteria;Campylobacterales;Campylobacteraceae;Campylobacter	199
S000432864	199	AF550654	Campylobacter concisus; LMG 13937.	1415	0	FALSE	Root;Bacteria;Proteobacteria;Epsilonproteobacteria;Campylobacterales;Campylobacteraceae;Campylobacter	199
S000432865	204	AF550655	Campylobacter showae; LMG 12636.	1415	0	FALSE	Root;Bacteria;Proteobacteria;Epsilonproteobacteria;Campylobacterales;Campylobacteraceae;Campylobacter	204
S000432868	824	AF550658	Campylobacter gracilis; CCUG 27721.	1417	0	FALSE	Root;Bacteria;Proteobacteria;Epsilonproteobacteria;Campylobacterales;Campylobacteraceae;Campylobacter	824
S000645697	204	DQ174155	Campylobacter showae (T); CCUG 30254.	1339	0	TRUE	Root;Bacteria;Proteobacteria;Epsilonproteobacteria;Campylobacterales;Campylobacteraceae;Campylobacter	204
S000645710	824	DQ174168	Campylobacter gracilis (T); ATCC 33236.	1341	0	TRUE	Root;Bacteria;Proteobacteria;Epsilonproteobacteria;Campylobacterales;Campylobacteraceae;Campylobacter	824
S001153564	204	EU781616	Campylobacter showae; 3.	1329	0	FALSE	Root;Bacteria;Proteobacteria;Epsilonproteobacteria;Campylobacterales;Campylobacteraceae;Campylobacter	204
S001551104	929793	GQ167662	Campylobacter concisus UNSWCD.	1418	0	FALSE	Root;Bacteria;Proteobacteria;Epsilonproteobacteria;Campylobacterales;Campylobacteraceae;Campylobacter	199
S001551106	199	GQ167664	Campylobacter concisus; ATCC 51562.	1453	0	FALSE	Root;Bacteria;Proteobacteria;Epsilonproteobacteria;Campylobacterales;Campylobacteraceae;Campylobacter	199
S001796040	199	GU255884	Campylobacter concisus; S-3.	1210	0	FALSE	Root;Bacteria;Proteobacteria;Epsilonproteobacteria;Campylobacterales;Campylobacteraceae;Campylobacter	199
S002034976	204	GU561414	Campylobacter showae; AGU3.	1398	0	FALSE	Root;Bacteria;Proteobacteria;Epsilonproteobacteria;Campylobacterales;Campylobacteraceae;Campylobacter	204
S002230453	199	HM536942	Campylobacter concisus; CHRB1462.	1372	1	FALSE	Root;Bacteria;Proteobacteria;Epsilonproteobacteria;Campylobacterales;Campylobacteraceae;Campylobacter	199
S002230455	199	HM536944	Campylobacter concisus; CHRB1609.	1352	0	FALSE	Root;Bacteria;Proteobacteria;Epsilonproteobacteria;Campylobacterales;Campylobacteraceae;Campylobacter	199
S002230458	199	HM536947	Campylobacter concisus; CHRB2004.	1358	0	FALSE	Root;Bacteria;Proteobacteria;Epsilonproteobacteria;Campylobacterales;Campylobacteraceae;Campylobacter	199
S002230461	199	HM536950	Campylobacter concisus; CHRB2370.	1302	1	FALSE	Root;Bacteria;Proteobacteria;Epsilonproteobacteria;Campylobacterales;Campylobacteraceae;Campylobacter	199
S002230463	199	HM536952	Campylobacter concisus; CHRB3152.	1366	0	FALSE	Root;Bacteria;Proteobacteria;Epsilonproteobacteria;Campylobacterales;Campylobacteraceae;Campylobacter	199
S002949880	824	AB663242	Campylobacter gracilis; 164-83.	1464	1	FALSE	Root;Bacteria;Proteobacteria;Epsilonproteobacteria;Campylobacterales;Campylobacteraceae;Campylobacter	824
S001744480	158836	GQ900611	Enterobacter hormaechei; A20.	1505	0	FALSE	Root;Bacteria;Proteobacteria;Gammaproteobacteria;Enterobacteriales;Enterobacteriaceae;Citrobacter	158836
S002964200	299767	JN969338	Enterobacter ludwigii; ac2l5-1GB.	1545	0	FALSE	Root;Bacteria;Proteobacteria;Gammaproteobacteria;Enterobacteriales;Enterobacteriaceae;Citrobacter	299767
S000114066	158836	AJ508302	Enterobacter hormaechei (T); CIP 103441.	1365	4	TRUE	Root;Bacteria;Proteobacteria;Gammaproteobacteria;Enterobacteriales;Enterobacteriaceae;Enterobacter	158836
S000528103	158836	AY995561	Enterobacter hormaechei.	1539	0	FALSE	Root;Bacteria;Proteobacteria;Gammaproteobacteria;Enterobacteriales;Enterobacteriaceae;Enterobacter	158836
S000544286	299766	AJ853890	Enterobacter hormaechei subsp. steigerwaltii; type strain: EN-562 = DSMZ 16691 = CIP 108489.	1514	1	FALSE	Root;Bacteria;Proteobacteria;Gammaproteobacteria;Enterobacteriales;Enterobacteriaceae;Enterobacter	158836
S000806030	158836	EF210100	Enterobacter hormaechei; Z2-7.	1500	0	FALSE	Root;Bacteria;Proteobacteria;Gammaproteobacteria;Enterobacteriales;Enterobacteriaceae;Enterobacter	158836
S000925360	550	AB244288	Enterobacter cloacae subsp. cloacae; A1-4.	1463	0	FALSE	Root;Bacteria;Proteobacteria;Gammaproteobacteria;Enterobacteriales;Enterobacteriaceae;Enterobacter	550
S001153509	550	EU779827	Enterobacter cloacae subsp. cloacae; SJ 6.	1482	0	FALSE	Root;Bacteria;Proteobacteria;Gammaproteobacteria;Enterobacteriales;Enterobacteriaceae;Enterobacter	550
S001549123	550	FJ605378	Enterobacter cloacae subsp. cloacae; AceB-2.	1398	1	FALSE	Root;Bacteria;Proteobacteria;Gammaproteobacteria;Enterobacteriales;Enterobacteriaceae;Enterobacter	550
S001574882	158836	FJ976588	Enterobacter hormaechei; LCR79.	1388	1	FALSE	Root;Bacteria;Proteobacteria;Gammaproteobacteria;Enterobacteriales;Enterobacteriaceae;Enterobacter	158836
S001577121	299767	GQ284566	Enterobacter ludwigii; AR1.22.	1493	0	FALSE	Root;Bacteria;Proteobacteria;Gammaproteobacteria;Enterobacteriales;Enterobacteriaceae;Enterobacter	299767
S001589265	550	GQ406570	Enterobacter cloacae subsp. cloacae; R8-2.	1354	0	FALSE	Root;Bacteria;Proteobacteria;Gammaproteobacteria;Enterobacteriales;Enterobacteriaceae;Enterobacter	550
S002353204	69219	HQ651837	Enterobacter cloacae subsp. dissolvens; M354.	1500	0	FALSE	Root;Bacteria;Proteobacteria;Gammaproteobacteria;Enterobacteriales;Enterobacteriaceae;Enterobacter	550
S002353207	69219	HQ651840	Enterobacter cloacae subsp. dissolvens; M940.	1507	0	FALSE	Root;Bacteria;Proteobacteria;Gammaproteobacteria;Enterobacteriales;Enterobacteriaceae;Enterobacter	550
S002409118	550	HQ202888	Enterobacter cloacae subsp. cloacae; A9G.	1483	0	FALSE	Root;Bacteria;Proteobacteria;Gammaproteobacteria;Enterobacteriales;Enterobacteriaceae;Enterobacter	550
S002443378	158836	HQ220154	Enterobacter hormaechei; STY32.	1436	0	FALSE	Root;Bacteria;Proteobacteria;Gammaproteobacteria;Enterobacteriales;Enterobacteriaceae;Enterobacter	158836
S002448635	299767	JF690979	Enterobacter ludwigii; JDM-11.	1419	0	FALSE	Root;Bacteria;Proteobacteria;Gammaproteobacteria;Enterobacteriales;Enterobacteriaceae;Enterobacter	299767
S002906780	158836	FN401363	Enterobacter hormaechei; PHLTA-36.	1419	3	FALSE	Root;Bacteria;Proteobacteria;Gammaproteobacteria;Enterobacteriales;Enterobacteriaceae;Enterobacter	158836
S002911869	299767	JF505955	Enterobacter ludwigii; KNUC9021.	1424	0	FALSE	Root;Bacteria;Proteobacteria;Gammaproteobacteria;Enterobacteriales;Enterobacteriaceae;Enterobacter	299767
S002912087	299767	JF513191	Enterobacter ludwigii; MDPSB XIVR174e.	1517	0	FALSE	Root;Bacteria;Proteobacteria;Gammaproteobacteria;Enterobacteriales;Enterobacteriaceae;Enterobacter	299767
S002959001	69218	JN644607	Enterobacter cancerogenus; HG6_2A.	1545	0	FALSE	Root;Bacteria;Proteobacteria;Gammaproteobacteria;Enterobacteriales;Enterobacteriaceae;Enterobacter	69218
S002964461	158836	JN993998	Enterobacter hormaechei; WW2_.	1405	0	FALSE	Root;Bacteria;Proteobacteria;Gammaproteobacteria;Enterobacteriales;Enterobacteriaceae;Enterobacter	158836
S003278180	69218	JF681284	Enterobacter cancerogenus; EU23.	1461	3	FALSE	Root;Bacteria;Proteobacteria;Gammaproteobacteria;Enterobacteriales;Enterobacteriaceae;Enterobacter	69218
S003279923	299767	JQ308591	Enterobacter ludwigii; BPP2 2-1.	1484	0	FALSE	Root;Bacteria;Proteobacteria;Gammaproteobacteria;Enterobacteriales;Enterobacteriaceae;Enterobacter	299767
S003284038	299767	JQ659564	Enterobacter ludwigii; R1-318.	1474	0	FALSE	Root;Bacteria;Proteobacteria;Gammaproteobacteria;Enterobacteriales;Enterobacteriaceae;Enterobacter	299767
S003284466	69218	JQ659992	Enterobacter cancerogenus; R9-379.	1473	5	FALSE	Root;Bacteria;Proteobacteria;Gammaproteobacteria;Enterobacteriales;Enterobacteriaceae;Enterobacter	69218
S003285398	69218	JQ682633	Enterobacter cancerogenus; KNUC5004.	1465	0	FALSE	Root;Bacteria;Proteobacteria;Gammaproteobacteria;Enterobacteriales;Enterobacteriaceae;Enterobacter	69218
S003302588	299767	JX133221	Enterobacter ludwigii; UrCAN1-3.	1376	0	FALSE	Root;Bacteria;Proteobacteria;Gammaproteobacteria;Enterobacteriales;Enterobacteriaceae;Enterobacter	299767
S000000258	622	X96966	Escherichia/Shigella dysenteriae (T).	1487	0	TRUE	Root;Bacteria;Proteobacteria;Gammaproteobacteria;Enterobacteriales;Enterobacteriaceae;Escherichia/Shigella	622
S000000637	622	X80680	Shigella dysenteriae.	1471	3	FALSE	Root;Bacteria;Proteobacteria;Gammaproteobacteria;Enterobacteriales;Enterobacteriaceae;Escherichia/Shigella	622
S000013935	623	X96963	Escherichia/Shigella flexneri (T).	1488	0	TRUE	Root;Bacteria;Proteobacteria;Gammaproteobacteria;Enterobacteriales;Enterobacteriaceae;Escherichia/Shigella	623
S000711309	83334	AM184233	Escherichia coli O157:H7; WAB1892.	1469	0	FALSE	Root;Bacteria;Proteobacteria;Gammaproteobacteria;Enterobacteriales;Enterobacteriaceae;Escherichia/Shigella	562
S000893176	623	EF643609	Shigella flexneri; FBD004shig.	1542	0	FALSE	Root;Bacteria;Proteobacteria;Gammaproteobacteria;Enterobacteriales;Enterobacteriaceae;Escherichia/Shigella	623
S000893807	622	EU009185	Shigella dysenteriae; FBD014.	1542	0	FALSE	Root;Bacteria;Proteobacteria;Gammaproteobacteria;Enterobacteriales;Enterobacteriaceae;Escherichia/Shigella	622
S000893808	622	EU009186	Shigella dysenteriae; FBD015.	1542	0	FALSE	Root;Bacteria;Proteobacteria;Gammaproteobacteria;Enterobacteriales;Enterobacteriaceae;Escherichia/Shigella	622
S001015228	622	EU409294	Shigella dysenteriae; HBCC-4.	1466	0	FALSE	Root;Bacteria;Proteobacteria;Gammaproteobacteria;Enterobacteriales;Enterobacteriaceae;Escherichia/Shigella	622
S001156126	622	EU881981	Shigella dysenteriae; HDDMN10.	1468	6	FALSE	Root;Bacteria;Proteobacteria;Gammaproteobacteria;Enterobacteriales;Enterobacteriaceae;Escherichia/Shigella	622
S001198626	623	EU857633	Shigella flexneri.	1506	0	FALSE	Root;Bacteria;Proteobacteria;Gammaproteobacteria;Enterobacteriales;Enterobacteriaceae;Escherichia/Shigella	623
S001549301	622	FJ937911	Shigella dysenteriae; LS92.	1534	0	FALSE	Root;Bacteria;Proteobacteria;Gammaproteobacteria;Enterobacteriales;Enterobacteriaceae;Escherichia/Shigella	622
S001577308	623	GQ304782	Shigella flexneri; A6.	1506	0	FALSE	Root;Bacteria;Proteobacteria;Gammaproteobacteria;Enterobacteriales;Enterobacteriaceae;Escherichia/Shigella	623
S002165741	562	GU594294	Escherichia coli; A26.	1482	5	FALSE	Root;Bacteria;Proteobacteria;Gammaproteobacteria;Enterobacteriales;Enterobacteriaceae;Escherichia/Shigella	562
S002165753	562	GU594306	Escherichia coli; AC1.	1476	2	FALSE	Root;Bacteria;Proteobacteria;Gammaproteobacteria;Enterobacteriales;Enterobacteriaceae;Escherichia/Shigella	562
S002165759	562	GU594312	Escherichia coli; E36.	1472	6	FALSE	Root;Bacteria;Proteobacteria;Gammaproteobacteria;Enterobacteriales;Enterobacteriaceae;Escherichia/Shigella	562
S002166849	562	GU968185	Escherichia coli; 49.	1496	0	FALSE	Root;Bacteria;Proteobacteria;Gammaproteobacteria;Enterobacteriales;Enterobacteriaceae;Escherichia/Shigella	562
S002305563	623	HQ407267	Shigella flexneri; T92.	1523	0	FALSE	Root;Bacteria;Proteobacteria;Gammaproteobacteria;Enterobacteriales;Enterobacteriaceae;Escherichia/Shigella	623
S002911893	623	JF505979	Shigella flexneri; KNUC9045.	1386	0	FALSE	Root;Bacteria;Proteobacteria;Gammaproteobacteria;Enterobacteriales;Enterobacteriaceae;Escherichia/Shigella	623
S002916979	562	JN180970	Escherichia coli; 214.	1505	0	FALSE	Root;Bacteria;Proteobacteria;Gammaproteobacteria;Enterobacteriales;Enterobacteriaceae;Escherichia/Shigella	562
S002949609	623	AB639118	Shigella flexneri; Tc2-1.	1302	0	FALSE	Root;Bacteria;Proteobacteria;Gammaproteobacteria;Enterobacteriales;Enterobacteriaceae;Escherichia/Shigella	623
S002958946	623	JN644552	Shigella flexneri; BMA11_1C.	1538	0	FALSE	Root;Bacteria;Proteobacteria;Gammaproteobacteria;Enterobacteriales;Enterobacteriaceae;Escherichia/Shigella	623
S003259330	622	JQ315912	Shigella dysenteriae; Inspire76.	1532	0	FALSE	Root;Bacteria;Proteobacteria;Gammaproteobacteria;Enterobacteriales;Enterobacteriaceae;Escherichia/Shigella	622
S003259331	622	JQ315913	Shigella dysenteriae; Inspire77.	1534	0	FALSE	Root;Bacteria;Proteobacteria;Gammaproteobacteria;Enterobacteriales;Enterobacteriaceae;Escherichia/Shigella	622
S003259339	623	JQ315921	Shigella flexneri; Inspire85.	1400	0	FALSE	Root;Bacteria;Proteobacteria;Gammaproteobacteria;Enterobacteriales;Enterobacteriaceae;Escherichia/Shigella	623
S003262085	562	AB680194	Escherichia coli; NBRC 3972.	1467	9	FALSE	Root;Bacteria;Proteobacteria;Gammaproteobacteria;Enterobacteriales;Enterobacteriaceae;Escherichia/Shigella	562
S003262119	562	AB680228	Escherichia coli; NBRC 12062.	1467	12	FALSE	Root;Bacteria;Proteobacteria;Gammaproteobacteria;Enterobacteriales;Enterobacteriaceae;Escherichia/Shigella	562
S003280559	622	JQ404473	Shigella dysenteriae; XJ-F1.	1380	0	FALSE	Root;Bacteria;Proteobacteria;Gammaproteobacteria;Enterobacteriales;Enterobacteriaceae;Escherichia/Shigella	622
S003284973	562	JQ661142	Escherichia coli; p20.	1414	0	FALSE	Root;Bacteria;Proteobacteria;Gammaproteobacteria;Enterobacteriales;Enterobacteriaceae;Escherichia/Shigella	562
S003298598	562	JQ907519	Escherichia coli; 7.	1463	0	FALSE	Root;Bacteria;Proteobacteria;Gammaproteobacteria;Enterobacteriales;Enterobacteriaceae;Escherichia/Shigella	562
S000021704	573	Y17657	Klebsiella pneumoniae (T); ATCC13884T.	1452	0	TRUE	Root;Bacteria;Proteobacteria;Gammaproteobacteria;Enterobacteriales;Enterobacteriaceae;Klebsiella	573
S000389638	72407	AF228918	Klebsiella pneumoniae subsp. pneumoniae; ATCC13886.	1481	2	FALSE	Root;Bacteria;Proteobacteria;Gammaproteobacteria;Enterobacteriales;Enterobacteriaceae;Klebsiella	573
S000495667	573	AB072699	Klebsiella pneumoniae; F-5-2.	1494	0	FALSE	Root;Bacteria;Proteobacteria;Gammaproteobacteria;Enterobacteriales;Enterobacteriaceae;Klebsiella	573
S000979995	573	EU240968	Klebsiella pneumoniae; Y-P7.	1393	6	FALSE	Root;Bacteria;Proteobacteria;Gammaproteobacteria;Enterobacteriales;Enterobacteriaceae;Klebsiella	573
S001045910	573	EU723828	Klebsiella pneumoniae; HDDMM07.	1506	0	FALSE	Root;Bacteria;Proteobacteria;Gammaproteobacteria;Enterobacteriales;Enterobacteriaceae;Klebsiella	573
S001239834	573	EF608176	Klebsiella pneumoniae; HT24.	1439	0	FALSE	Root;Bacteria;Proteobacteria;Gammaproteobacteria;Enterobacteriales;Enterobacteriaceae;Klebsiella	573
S001575474	573	GQ166863	Klebsiella pneumoniae; EB19-THQ16S.	1440	0	FALSE	Root;Bacteria;Proteobacteria;Gammaproteobacteria;Enterobacteriales;Enterobacteriaceae;Klebsiella	573
S002234010	573	HQ154568	Klebsiella pneumoniae; R6-3A.	1507	0	FALSE	Root;Bacteria;Proteobacteria;Gammaproteobacteria;Enterobacteriales;Enterobacteriaceae;Klebsiella	573
S002964228	69218	JN969367	Enterobacter cancerogenus; ac3w4-1EMB.	1544	0	FALSE	Root;Bacteria;Proteobacteria;Gammaproteobacteria;Enterobacteriales;Enterobacteriaceae;Klebsiella	69218
S000118144	615	AJ550467	Serratia marcescens subsp. marcescens.	1498	0	FALSE	Root;Bacteria;Proteobacteria;Gammaproteobacteria;Enterobacteriales;Enterobacteriaceae;Serratia	615
S000690881	615	DQ472000	Serratia marcescens subsp. marcescens; C-1.	1506	0	FALSE	Root;Bacteria;Proteobacteria;Gammaproteobacteria;Enterobacteriales;Enterobacteriaceae;Serratia	615
S000768954	615	EF035134	Serratia marcescens subsp. marcescens; N4-5.	1433	0	FALSE	Root;Bacteria;Proteobacteria;Gammaproteobacteria;Enterobacteriales;Enterobacteriaceae;Serratia	615
S000903064	458197	EU036987	Serratia nematodiphila (T); DZ0503SBS1.	1500	0	TRUE	Root;Bacteria;Proteobacteria;Gammaproteobacteria;Enterobacteriales;Enterobacteriaceae;Serratia	458197
S000980280	615	EU302861	Serratia marcescens subsp. marcescens; DAP36.	1454	7	FALSE	Root;Bacteria;Proteobacteria;Gammaproteobacteria;Enterobacteriales;Enterobacteriaceae;Serratia	615
S001795075	615	GU212864	Serratia marcescens subsp. marcescens; C3.	1445	0	FALSE	Root;Bacteria;Proteobacteria;Gammaproteobacteria;Enterobacteriales;Enterobacteriaceae;Serratia	615
S002035928	615	GU826156	Serratia marcescens subsp. marcescens; H14.	1515	0	FALSE	Root;Bacteria;Proteobacteria;Gammaproteobacteria;Enterobacteriales;Enterobacteriaceae;Serratia	615
S002351628	458197	HQ123466	Serratia nematodiphila; KK1.	1392	0	FALSE	Root;Bacteria;Proteobacteria;Gammaproteobacteria;Enterobacteriales;Enterobacteriaceae;Serratia	458197
S002351645	458197	HQ123485	Serratia nematodiphila; XJhbh78.1.	1389	0	FALSE	Root;Bacteria;Proteobacteria;Gammaproteobacteria;Enterobacteriales;Enterobacteriaceae;Serratia	458197
S002447830	615	JF494817	Serratia marcescens subsp. marcescens; PW115.	1398	0	FALSE	Root;Bacteria;Proteobacteria;Gammaproteobacteria;Enterobacteriales;Enterobacteriaceae;Serratia	615
S002449348	458197	JF732753	Serratia nematodiphila; Ba8.	1429	0	FALSE	Root;Bacteria;Proteobacteria;Gammaproteobacteria;Enterobacteriales;Enterobacteriaceae;Serratia	458197
S002912338	615	JF718272	Serratia marcescens subsp. marcescens; HS-L5.	1415	0	FALSE	Root;Bacteria;Proteobacteria;Gammaproteobacteria;Enterobacteriales;Enterobacteriaceae;Serratia	615
S002951764	615	JF766698	Serratia marcescens subsp. marcescens; BIHB 1411.	1487	0	FALSE	Root;Bacteria;Proteobacteria;Gammaproteobacteria;Enterobacteriales;Enterobacteriaceae;Serratia	615
S003278965	458197	JN934387	Serratia nematodiphila; PDRT.	1425	0	FALSE	Root;Bacteria;Proteobacteria;Gammaproteobacteria;Enterobacteriales;Enterobacteriaceae;Serratia	458197
S003279843	458197	JQ281540	Serratia nematodiphila; POT3.	1408	0	FALSE	Root;Bacteria;Proteobacteria;Gammaproteobacteria;Enterobacteriales;Enterobacteriaceae;Serratia	458197
S003289140	615	JF900615	Serratia marcescens subsp. marcescens; Pt16.	1404	0	FALSE	Root;Bacteria;Proteobacteria;Gammaproteobacteria;Enterobacteriales;Enterobacteriaceae;Serratia	615
S003313095	458197	JQ701743	Serratia nematodiphila; CAA.	1469	0	FALSE	Root;Bacteria;Proteobacteria;Gammaproteobacteria;Enterobacteriales;Enterobacteriaceae;Serratia	458197
S000544285	550	AJ853889	Enterobacter cloacae subsp. cloacae; type strain: EN-314 = DSMZ 16687 = CIP 108490.	1515	0	FALSE	Root;Bacteria;Proteobacteria;Gammaproteobacteria;Enterobacteriales;Enterobacteriaceae;unclassified_Enterobacteriaceae	550
S000843637	573	EF489447	Klebsiella pneumoniae; GIST-NKst5.	1200	0	FALSE	Root;Bacteria;Proteobacteria;Gammaproteobacteria;Enterobacteriales;Enterobacteriaceae;unclassified_Enterobacteriaceae	573
S001096633	623	EU554431	Shigella flexneri; Ag05.	1463	0	FALSE	Root;Bacteria;Proteobacteria;Gammaproteobacteria;Enterobacteriales;Enterobacteriaceae;unclassified_Enterobacteriaceae	623
S001576582	550	GQ260085	Enterobacter cloacae subsp. cloacae; ICIRC107.	1450	0	FALSE	Root;Bacteria;Proteobacteria;Gammaproteobacteria;Enterobacteriales;Enterobacteriaceae;unclassified_Enterobacteriaceae	550
S002229127	299767	HM362787	Enterobacter ludwigii; GTR 1.	1505	0	FALSE	Root;Bacteria;Proteobacteria;Gammaproteobacteria;Enterobacteriales;Enterobacteriaceae;unclassified_Enterobacteriaceae	299767
S002305591	69218	HQ407295	Enterobacter cancerogenus; M124.	1503	0	FALSE	Root;Bacteria;Proteobacteria;Gammaproteobacteria;Enterobacteriales;Enterobacteriaceae;unclassified_Enterobacteriaceae	69218
S002418688	158836	HQ322394	Enterobacter hormaechei; skg0062.	1441	0	FALSE	Root;Bacteria;Proteobacteria;Gammaproteobacteria;Enterobacteriales;Enterobacteriaceae;unclassified_Enterobacteriaceae	158836
S002912090	299767	JF513194	Enterobacter ludwigii; MDPSBXIIIS158.	1517	0	FALSE	Root;Bacteria;Proteobacteria;Gammaproteobacteria;Enterobacteriales;Enterobacteriaceae;unclassified_Enterobacteriaceae	299767
S002958891	69218	JN644497	Enterobacter cancerogenus; M19_3A.	1542	0	FALSE	Root;Bacteria;Proteobacteria;Gammaproteobacteria;Enterobacteriales;Enterobacteriaceae;unclassified_Enterobacteriaceae	69218
S002958959	69218	JN644565	Enterobacter cancerogenus; G2_2A.	1537	0	FALSE	Root;Bacteria;Proteobacteria;Gammaproteobacteria;Enterobacteriales;Enterobacteriaceae;unclassified_Enterobacteriaceae	69218
S003299626	550	JQ993364	Enterobacter cloacae subsp. cloacae; A.	1534	0	FALSE	Root;Bacteria;Proteobacteria;Gammaproteobacteria;Enterobacteriales;Enterobacteriaceae;unclassified_Enterobacteriaceae	550
S003303032	69218	JX173560	Enterobacter cancerogenus; ZR043.	1359	3	FALSE	Root;Bacteria;Proteobacteria;Gammaproteobacteria;Enterobacteriales;Enterobacteriaceae;unclassified_Enterobacteriaceae	69218
S003303825	69218	JX262394	Enterobacter cancerogenus; KWC 16.	1418	0	FALSE	Root;Bacteria;Proteobacteria;Gammaproteobacteria;Enterobacteriales;Enterobacteriaceae;unclassified_Enterobacteriaceae	69218
S000134623	217202	AB098612	Terrahaemophilus aromaticivorans; 127W.	1502	0	FALSE	Root;Bacteria;Proteobacteria;Gammaproteobacteria;Pasteurellales;Pasteurellaceae;Haemophilus	217202
S000368472	729	AY362908	Haemophilus parainfluenzae (T); CCUG 12836.	1362	6	TRUE	Root;Bacteria;Proteobacteria;Gammaproteobacteria;Pasteurellales;Pasteurellaceae;Haemophilus	729
S000408708	729	AY365450	Haemophilus parainfluenzae; 225322.	1322	0	FALSE	Root;Bacteria;Proteobacteria;Gammaproteobacteria;Pasteurellales;Pasteurellaceae;Haemophilus	729
S000408710	729	AY365452	Haemophilus parainfluenzae; 212335.	1275	1	FALSE	Root;Bacteria;Proteobacteria;Gammaproteobacteria;Pasteurellales;Pasteurellaceae;Haemophilus	729
S000436254	727	M35019	Haemophilus influenzae (T).	1487	7	TRUE	Root;Bacteria;Proteobacteria;Gammaproteobacteria;Pasteurellales;Pasteurellaceae;Haemophilus	727
S000573573	727	AY613470	Haemophilus influenzae; M10290.	1538	0	FALSE	Root;Bacteria;Proteobacteria;Gammaproteobacteria;Pasteurellales;Pasteurellaceae;Haemophilus	727
S000573588	727	AY613485	Haemophilus influenzae; M8443.	1538	3	FALSE	Root;Bacteria;Proteobacteria;Gammaproteobacteria;Pasteurellales;Pasteurellaceae;Haemophilus	727
S000903366	729	EU083530	Haemophilus parainfluenzae; CIP 102513.	1505	0	FALSE	Root;Bacteria;Proteobacteria;Gammaproteobacteria;Pasteurellales;Pasteurellaceae;Haemophilus	729
S000943466	726	EU185362	Haemophilus haemolyticus; 1P2H1.	1378	0	FALSE	Root;Bacteria;Proteobacteria;Gammaproteobacteria;Pasteurellales;Pasteurellaceae;Haemophilus	726
S001418341	729	FJ939586	Haemophilus parainfluenzae; PN116.	1362	0	FALSE	Root;Bacteria;Proteobacteria;Gammaproteobacteria;Pasteurellales;Pasteurellaceae;Haemophilus	729
S001418342	729	FJ939587	Haemophilus parainfluenzae; PN118.	1362	6	FALSE	Root;Bacteria;Proteobacteria;Gammaproteobacteria;Pasteurellales;Pasteurellaceae;Haemophilus	729
S001418343	727	FJ939588	Haemophilus influenzae; PN119.	1362	6	FALSE	Root;Bacteria;Proteobacteria;Gammaproteobacteria;Pasteurellales;Pasteurellaceae;Haemophilus	727
S001873122	729	FJ685628	Haemophilus parainfluenzae; B160041.	1531	4	FALSE	Root;Bacteria;Proteobacteria;Gammaproteobacteria;Pasteurellales;Pasteurellaceae;Haemophilus	729
S002034984	729	GU561422	Haemophilus parainfluenzae; GRG10.	1420	0	FALSE	Root;Bacteria;Proteobacteria;Gammaproteobacteria;Pasteurellales;Pasteurellaceae;Haemophilus	729
S002410010	727	HQ680859	Haemophilus influenzae; 70082.	1390	0	FALSE	Root;Bacteria;Proteobacteria;Gammaproteobacteria;Pasteurellales;Pasteurellaceae;Haemophilus	727
S002911975	729	JF506651	Haemophilus parainfluenzae; NCTC 10672.	1362	0	FALSE	Root;Bacteria;Proteobacteria;Gammaproteobacteria;Pasteurellales;Pasteurellaceae;Haemophilus	729
S002911976	729	JF506652	Haemophilus parainfluenzae; HK 2149.	1362	0	FALSE	Root;Bacteria;Proteobacteria;Gammaproteobacteria;Pasteurellales;Pasteurellaceae;Haemophilus	729
S002916779	726	JN175335	Haemophilus haemolyticus; CIP 103290.	1486	0	FALSE	Root;Bacteria;Proteobacteria;Gammaproteobacteria;Pasteurellales;Pasteurellaceae;Haemophilus	726
S002955449	726	JN227763	Haemophilus haemolyticus; M19155.	1462	10	FALSE	Root;Bacteria;Proteobacteria;Gammaproteobacteria;Pasteurellales;Pasteurellaceae;Haemophilus	726
S002955452	726	JN227766	Haemophilus haemolyticus; M19169.	1462	0	FALSE	Root;Bacteria;Proteobacteria;Gammaproteobacteria;Pasteurellales;Pasteurellaceae;Haemophilus	726
S002955474	726	JN227788	Haemophilus haemolyticus; M19464.	1462	0	FALSE	Root;Bacteria;Proteobacteria;Gammaproteobacteria;Pasteurellales;Pasteurellaceae;Haemophilus	726
S002955475	726	JN227789	Haemophilus haemolyticus; M19522.	1462	1	FALSE	Root;Bacteria;Proteobacteria;Gammaproteobacteria;Pasteurellales;Pasteurellaceae;Haemophilus	726
S002955479	727	JN227793	Haemophilus influenzae; M19085.	1462	1	FALSE	Root;Bacteria;Proteobacteria;Gammaproteobacteria;Pasteurellales;Pasteurellaceae;Haemophilus	727
S002955494	727	JN227808	Haemophilus influenzae; M19192.	1462	5	FALSE	Root;Bacteria;Proteobacteria;Gammaproteobacteria;Pasteurellales;Pasteurellaceae;Haemophilus	727
S002955524	726	JN227838	Haemophilus haemolyticus; M19501.	1460	3	FALSE	Root;Bacteria;Proteobacteria;Gammaproteobacteria;Pasteurellales;Pasteurellaceae;Haemophilus	726
S002955526	727	JN227840	Haemophilus influenzae; M19073.	1458	6	FALSE	Root;Bacteria;Proteobacteria;Gammaproteobacteria;Pasteurellales;Pasteurellaceae;Haemophilus	727
S002955540	727	JN227854	Haemophilus influenzae; M19411.	1461	1	FALSE	Root;Bacteria;Proteobacteria;Gammaproteobacteria;Pasteurellales;Pasteurellaceae;Haemophilus	727
S002955546	727	JN227860	Haemophilus influenzae; M19509.	1462	7	FALSE	Root;Bacteria;Proteobacteria;Gammaproteobacteria;Pasteurellales;Pasteurellaceae;Haemophilus	727
S003279707	726	JQ254887	Haemophilus haemolyticus; HI2028.	1376	0	FALSE	Root;Bacteria;Proteobacteria;Gammaproteobacteria;Pasteurellales;Pasteurellaceae;Haemophilus	726
S003291683	726	JQ776521	Haemophilus haemolyticus; M06337.	1462	4	FALSE	Root;Bacteria;Proteobacteria;Gammaproteobacteria;Pasteurellales;Pasteurellaceae;Haemophilus	726
S003291685	726	JQ776523	Haemophilus haemolyticus; M21160.	1425	7	FALSE	Root;Bacteria;Proteobacteria;Gammaproteobacteria;Pasteurellales;Pasteurellaceae;Haemophilus	726
S000327300	747	AY316314	Pasteurella multocida; 5.	1464	0	FALSE	Root;Bacteria;Proteobacteria;Gammaproteobacteria;Pasteurellales;Pasteurellaceae;Pasteurella	747
S000327301	747	AY316315	Pasteurella multocida; 214.	1464	1	FALSE	Root;Bacteria;Proteobacteria;Gammaproteobacteria;Pasteurellales;Pasteurellaceae;Pasteurella	747
S000434974	175849	AY057994	Pasteurella multocida subsp. tigris.	1536	0	FALSE	Root;Bacteria;Proteobacteria;Gammaproteobacteria;Pasteurellales;Pasteurellaceae;Pasteurella	747
S000460966	115545	AY299316	Pasteurella multocida subsp. septica; PM106.	1468	0	FALSE	Root;Bacteria;Proteobacteria;Gammaproteobacteria;Pasteurellales;Pasteurellaceae;Pasteurella	747
S000464926	44283	AY683485	Pasteurella multocida subsp. multocida; W819.	1414	0	FALSE	Root;Bacteria;Proteobacteria;Gammaproteobacteria;Pasteurellales;Pasteurellaceae;Pasteurella	747
S001098878	44283	EU652767	Pasteurella multocida subsp. multocida; Pmww07824.	1450	0	FALSE	Root;Bacteria;Proteobacteria;Gammaproteobacteria;Pasteurellales;Pasteurellaceae;Pasteurella	747
S002408634	115545	HM746969	Pasteurella multocida subsp. septica; E115/07.	1391	0	FALSE	Root;Bacteria;Proteobacteria;Gammaproteobacteria;Pasteurellales;Pasteurellaceae;Pasteurella	747
S003222769	747	JN713439	Pasteurella multocida; ZI308.	1499	0	FALSE	Root;Bacteria;Proteobacteria;Gammaproteobacteria;Pasteurellales;Pasteurellaceae;Pasteurella	747
S003280552	747	JQ404466	Pasteurella multocida; XJ-NF4.	1380	0	FALSE	Root;Bacteria;Proteobacteria;Gammaproteobacteria;Pasteurellales;Pasteurellaceae;Pasteurella	747
S003280562	44283	JQ404476	Pasteurella multocida subsp. multocida; XJ149-N1F2.	1380	0	FALSE	Root;Bacteria;Proteobacteria;Gammaproteobacteria;Pasteurellales;Pasteurellaceae;Pasteurella	747
S000245508	735	AJ290758	Haemophilus parahaemolyticus; HIM570-6.	1466	0	FALSE	Root;Bacteria;Proteobacteria;Gammaproteobacteria;Pasteurellales;Pasteurellaceae;unclassified_Pasteurellaceae	735
S001418347	735	FJ939592	Haemophilus parahaemolyticus; PN129.	1362	0	FALSE	Root;Bacteria;Proteobacteria;Gammaproteobacteria;Pasteurellales;Pasteurellaceae;unclassified_Pasteurellaceae	735
S002034986	735	GU561424	Haemophilus parahaemolyticus; TTE8.	1419	0	FALSE	Root;Bacteria;Proteobacteria;Gammaproteobacteria;Pasteurellales;Pasteurellaceae;unclassified_Pasteurellaceae	735
S002034987	735	GU561425	Haemophilus parahaemolyticus; H2_3.	1424	0	FALSE	Root;Bacteria;Proteobacteria;Gammaproteobacteria;Pasteurellales;Pasteurellaceae;unclassified_Pasteurellaceae	735
S002911957	735	JF506633	Haemophilus parahaemolyticus; NCTC 10794.	1362	0	FALSE	Root;Bacteria;Proteobacteria;Gammaproteobacteria;Pasteurellales;Pasteurellaceae;unclassified_Pasteurellaceae	735
S002911958	735	JF506634	Haemophilus parahaemolyticus; CCUG 36104.	1362	1	FALSE	Root;Bacteria;Proteobacteria;Gammaproteobacteria;Pasteurellales;Pasteurellaceae;unclassified_Pasteurellaceae	735
S002911960	735	JF506636	Haemophilus parahaemolyticus; HK 48.	1362	1	FALSE	Root;Bacteria;Proteobacteria;Gammaproteobacteria;Pasteurellales;Pasteurellaceae;unclassified_Pasteurellaceae	735
S002911961	735	JF506637	Haemophilus parahaemolyticus; HK 1189.	1362	11	FALSE	Root;Bacteria;Proteobacteria;Gammaproteobacteria;Pasteurellales;Pasteurellaceae;unclassified_Pasteurellaceae	735
S002911962	735	JF506638	Haemophilus parahaemolyticus; HK 1211.	1362	0	FALSE	Root;Bacteria;Proteobacteria;Gammaproteobacteria;Pasteurellales;Pasteurellaceae;unclassified_Pasteurellaceae	735
S002911963	735	JF506639	Haemophilus parahaemolyticus; PN190.	1362	10	FALSE	Root;Bacteria;Proteobacteria;Gammaproteobacteria;Pasteurellales;Pasteurellaceae;unclassified_Pasteurellaceae	735
S000369367	478	AY526574	Moraxella nonliquefaciens; MDU1744.	1451	1	FALSE	Root;Bacteria;Proteobacteria;Gammaproteobacteria;Pseudomonadales;Moraxellaceae;Moraxella	478
S000386965	478	AF005172	Moraxella nonliquefaciens; NCTC 7784.	1445	0	FALSE	Root;Bacteria;Proteobacteria;Gammaproteobacteria;Pseudomonadales;Moraxellaceae;Moraxella	478
S000386969	478	AF005176	Moraxella nonliquefaciens; P2581/88.	1445	0	FALSE	Root;Bacteria;Proteobacteria;Gammaproteobacteria;Pseudomonadales;Moraxellaceae;Moraxella	478
S000386978	480	AF005185	Moraxella catarrhalis (T); ATCC 25238T.	1446	0	TRUE	Root;Bacteria;Proteobacteria;Gammaproteobacteria;Pseudomonadales;Moraxellaceae;Moraxella	480
S002153929	478	HM152563	Moraxella nonliquefaciens (T); CCUG 348.	1502	0	TRUE	Root;Bacteria;Proteobacteria;Gammaproteobacteria;Pseudomonadales;Moraxellaceae;Moraxella	478
S000005765	287	AB037545	Pseudomonas aeruginosa; ATCC 27853.	1526	7	FALSE	Root;Bacteria;Proteobacteria;Gammaproteobacteria;Pseudomonadales;Pseudomonadaceae;Pseudomonas	287
S000358773	287	AY486352	Pseudomonas aeruginosa; AU1292.	1427	7	FALSE	Root;Bacteria;Proteobacteria;Gammaproteobacteria;Pseudomonadales;Pseudomonadaceae;Pseudomonas	287
S000978771	287	AB222018	Pseudomonas aeruginosa.	1423	0	FALSE	Root;Bacteria;Proteobacteria;Gammaproteobacteria;Pseudomonadales;Pseudomonadaceae;Pseudomonas	287
S001095854	287	EU373426	Pseudomonas aeruginosa; YRR02.	1501	0	FALSE	Root;Bacteria;Proteobacteria;Gammaproteobacteria;Pseudomonadales;Pseudomonadaceae;Pseudomonas	287
S001188246	287	FJ172297	Pseudomonas aeruginosa; TJ1.	1455	0	FALSE	Root;Bacteria;Proteobacteria;Gammaproteobacteria;Pseudomonadales;Pseudomonadaceae;Pseudomonas	287
S001331508	287	FJ805450	Pseudomonas aeruginosa; RM3.	1313	0	FALSE	Root;Bacteria;Proteobacteria;Gammaproteobacteria;Pseudomonadales;Pseudomonadaceae;Pseudomonas	287
S001351053	287	FJ538211	Pseudomonas aeruginosa; BPSr43.	1394	0	FALSE	Root;Bacteria;Proteobacteria;Gammaproteobacteria;Pseudomonadales;Pseudomonadaceae;Pseudomonas	287
S002444972	573	HQ670758	Klebsiella pneumoniae; RDS7.	1517	0	FALSE	Root;Bacteria;Proteobacteria;Gammaproteobacteria;Pseudomonadales;Pseudomonadaceae;Pseudomonas	573
S003284068	287	JQ659594	Pseudomonas aeruginosa; R2-110.	1434	0	FALSE	Root;Bacteria;Proteobacteria;Gammaproteobacteria;Pseudomonadales;Pseudomonadaceae;Pseudomonas	287
S001152224	287	AY738722	Pseudomonas aeruginosa; S5.	1493	0	FALSE	Root;Bacteria;Proteobacteria;Gammaproteobacteria;Pseudomonadales;Pseudomonadaceae;Serpens	287
S002034277	287	GU447237	Pseudomonas aeruginosa; AS1.	1651	0	FALSE	Root;Bacteria;Proteobacteria;Gammaproteobacteria;Pseudomonadales;Pseudomonadaceae;unclassified_Pseudomonadaceae	287
S000428890	40324	AF100732	Stenotrophomonas maltophilia; VUN10,002.	1450	4	FALSE	Root;Bacteria;Proteobacteria;Gammaproteobacteria;Xanthomonadales;Xanthomonadaceae;Stenotrophomonas	40324
S000618439	40324	AY837730	Stenotrophomonas maltophilia; B2.18.23.	1510	0	FALSE	Root;Bacteria;Proteobacteria;Gammaproteobacteria;Xanthomonadales;Xanthomonadaceae;Stenotrophomonas	40324
S000824097	40324	AB294557	Stenotrophomonas maltophilia; NCB0306-284.	1538	0	FALSE	Root;Bacteria;Proteobacteria;Gammaproteobacteria;Xanthomonadales;Xanthomonadaceae;Stenotrophomonas	40324
S000892495	40324	EF620472	Stenotrophomonas maltophilia; ISSDS-818.	1466	2	FALSE	Root;Bacteria;Proteobacteria;Gammaproteobacteria;Xanthomonadales;Xanthomonadaceae;Stenotrophomonas	40324
S000967045	40324	EU221390	Stenotrophomonas maltophilia; H2S1.	1527	0	FALSE	Root;Bacteria;Proteobacteria;Gammaproteobacteria;Xanthomonadales;Xanthomonadaceae;Stenotrophomonas	40324
S001352635	40324	FJ859699	Stenotrophomonas maltophilia; BIHB 357.	1508	0	FALSE	Root;Bacteria;Proteobacteria;Gammaproteobacteria;Xanthomonadales;Xanthomonadaceae;Stenotrophomonas	40324
S001418873	40324	FN395268	Stenotrophomonas maltophilia; FR-W6Ba.	1384	1	FALSE	Root;Bacteria;Proteobacteria;Gammaproteobacteria;Xanthomonadales;Xanthomonadaceae;Stenotrophomonas	40324
S002409089	40324	HQ202543	Stenotrophomonas maltophilia; MTH20.	1426	0	FALSE	Root;Bacteria;Proteobacteria;Gammaproteobacteria;Xanthomonadales;Xanthomonadaceae;Stenotrophomonas	40324
S002911857	40324	JF505943	Stenotrophomonas maltophilia; KNUC9009.	1459	3	FALSE	Root;Bacteria;Proteobacteria;Gammaproteobacteria;Xanthomonadales;Xanthomonadaceae;Stenotrophomonas	40324
S003288277	40324	HE963840	Stenotrophomonas maltophilia; RSP 09.	1405	0	FALSE	Root;Bacteria;Proteobacteria;Gammaproteobacteria;Xanthomonadales;Xanthomonadaceae;Stenotrophomonas	40324
S000435847	58231	D85437	Treponema medium (T); G7201.	1381	0	TRUE	Root;Bacteria;Spirochaetes;Spirochaetes;Spirochaetales;Spirochaetaceae;Treponema	58231
S000752106	409323	EF061249	Treponema medium subsp. bovis; T19.	1419	0	FALSE	Root;Bacteria;Spirochaetes;Spirochaetes;Spirochaetales;Spirochaetaceae;Treponema	58231
S001898983	58231	GU420876	Treponema medium; _C007.	1471	0	FALSE	Root;Bacteria;Spirochaetes;Spirochaetes;Spirochaetales;Spirochaetaceae;Treponema	58231
S001898984	58231	GU420877	Treponema medium; _G036.	1467	0	FALSE	Root;Bacteria;Spirochaetes;Spirochaetes;Spirochaetales;Spirochaetaceae;Treponema	58231
S001898988	58231	GU420881	Treponema medium; NZM3166.	1436	0	FALSE	Root;Bacteria;Spirochaetes;Spirochaetes;Spirochaetales;Spirochaetaceae;Treponema	58231
S003222727	58231	JN713397	Treponema medium; QA024.	1501	0	FALSE	Root;Bacteria;Spirochaetes;Spirochaetes;Spirochaetales;Spirochaetaceae;Treponema	58231
S000387267	2124	AF125583	Mycoplasma salivarium (T); PG20(T).	1465	0	TRUE	Root;Bacteria;Tenericutes;Mollicutes;Mycoplasmatales;Mycoplasmataceae;Mycoplasma	2124
S003262516	2124	AB680625	Mycoplasma salivarium; NBRC 14478.	1447	0	FALSE	Root;Bacteria;Tenericutes;Mollicutes;Mycoplasmatales;Mycoplasmataceae;Mycoplasma	2124
S000926648	1311	EU075070	Streptococcus agalactiae; 15-92MPnew.	1473	1	FALSE	Root;Bacteria;Firmicutes;Bacilli;Bacillales;Bacillaceae 1;Bacillus	1311
S000016156	84135	Y13364	Gemella sanguinis (T); 2045-94.	1510	0	TRUE	Root;Bacteria;Firmicutes;Bacilli;Bacillales;Bacillales_Incertae Sedis XI;Gemella	84135
S000107504	1379	AJ534689	Gemella haemolysans; S15A-MN66.	1488	1	FALSE	Root;Bacteria;Firmicutes;Bacilli;Bacillales;Bacillales_Incertae Sedis XI;Gemella	1379
S000414422	1379	L14326	Gemella haemolysans (T).	1537	0	TRUE	Root;Bacteria;Firmicutes;Bacilli;Bacillales;Bacillales_Incertae Sedis XI;Gemella	1379
S000414423	29391	L14327	Gemella morbillorum (T).	1536	0	TRUE	Root;Bacteria;Firmicutes;Bacilli;Bacillales;Bacillales_Incertae Sedis XI;Gemella	29391
S000443764	84135	AY757357	Gemella sanguinis; MC-1.	1389	4	FALSE	Root;Bacteria;Firmicutes;Bacilli;Bacillales;Bacillales_Incertae Sedis XI;Gemella	84135
S000617892	1379	AM157450	Gemella haemolysans; mother V4; 12V4.	1517	1	FALSE	Root;Bacteria;Firmicutes;Bacilli;Bacillales;Bacillales_Incertae Sedis XI;Gemella	1379
S002034967	29391	GU561405	Gemella morbillorum; GEJ4.	1299	0	FALSE	Root;Bacteria;Firmicutes;Bacilli;Bacillales;Bacillales_Incertae Sedis XI;Gemella	29391
S002034968	29391	GU561406	Gemella morbillorum; GHG3.	1440	0	FALSE	Root;Bacteria;Firmicutes;Bacilli;Bacillales;Bacillales_Incertae Sedis XI;Gemella	29391
S002034969	1379	GU561407	Gemella haemolysans; TG5.	1438	1	FALSE	Root;Bacteria;Firmicutes;Bacilli;Bacillales;Bacillales_Incertae Sedis XI;Gemella	1379
S002034970	1379	GU561408	Gemella haemolysans; GumJ21A.	1297	0	FALSE	Root;Bacteria;Firmicutes;Bacilli;Bacillales;Bacillales_Incertae Sedis XI;Gemella	1379
S002034971	84135	GU561409	Gemella sanguinis; PTE3.	1442	0	FALSE	Root;Bacteria;Firmicutes;Bacilli;Bacillales;Bacillales_Incertae Sedis XI;Gemella	84135
S002225451	1379	HM103931	Gemella haemolysans; NTUH_1465.	1397	0	FALSE	Root;Bacteria;Firmicutes;Bacilli;Bacillales;Bacillales_Incertae Sedis XI;Gemella	1379
S002225452	1379	HM103932	Gemella haemolysans; NTUH_2196.	1370	0	FALSE	Root;Bacteria;Firmicutes;Bacilli;Bacillales;Bacillales_Incertae Sedis XI;Gemella	1379
S003313298	29391	JQ726526	Gemella morbillorum; XJ-RY-2.	1422	0	FALSE	Root;Bacteria;Firmicutes;Bacilli;Bacillales;Bacillales_Incertae Sedis XI;Gemella	29391
S000000257	1280	X68417	Staphylococcus aureus subsp. aureus; ATCC 12600.	1555	0	FALSE	Root;Bacteria;Firmicutes;Bacilli;Bacillales;Staphylococcaceae;Staphylococcus	1280
S000010068	1280	X70648	Staphylococcus aureus subsp. aureus; NCDO 949.	1437	0	FALSE	Root;Bacteria;Firmicutes;Bacilli;Bacillales;Staphylococcaceae;Staphylococcus	1280
S000387145	1280	AF015929	Staphylococcus aureus subsp. aureus; ATCC 29740.	1442	0	FALSE	Root;Bacteria;Firmicutes;Bacilli;Bacillales;Staphylococcaceae;Staphylococcus	1280
S000843230	1280	EF463058	Staphylococcus aureus subsp. aureus; RKA4.	1415	1	FALSE	Root;Bacteria;Firmicutes;Bacilli;Bacillales;Staphylococcaceae;Staphylococcus	1280
S001153805	1280	EU807758	Staphylococcus aureus subsp. aureus; X13.	1430	1	FALSE	Root;Bacteria;Firmicutes;Bacilli;Bacillales;Staphylococcaceae;Staphylococcus	1280
S001743366	681288	CP001781	Staphylococcus aureus subsp. aureus ED98.	1555	0	FALSE	Root;Bacteria;Firmicutes;Bacilli;Bacillales;Staphylococcaceae;Staphylococcus	1280
S001744001	663951	FN433596	Staphylococcus aureus subsp. aureus TW20.	1540	0	FALSE	Root;Bacteria;Firmicutes;Bacilli;Bacillales;Staphylococcaceae;Staphylococcus	1280
S002227077	1280	HM209755	Staphylococcus aureus subsp. aureus; GCA890.	1460	0	FALSE	Root;Bacteria;Firmicutes;Bacilli;Bacillales;Staphylococcaceae;Staphylococcus	1280
S002915864	1280	JN084550	Staphylococcus aureus subsp. aureus; 148/Chen.	1412	0	FALSE	Root;Bacteria;Firmicutes;Bacilli;Bacillales;Staphylococcaceae;Staphylococcus	1280
S002915866	1280	JN084552	Staphylococcus aureus subsp. aureus; 366/Chen.	1431	0	FALSE	Root;Bacteria;Firmicutes;Bacilli;Bacillales;Staphylococcaceae;Staphylococcus	1280
S000413824	46125	D50541	Abiotrophia defectiva (T); GIFU12707 (ATCC49176).	1411	6	TRUE	Root;Bacteria;Firmicutes;Bacilli;Lactobacillales;Aerococcaceae;Abiotrophia	46125
S000624520	46125	AY879306	Abiotrophia defectiva; 99383068.	1517	0	FALSE	Root;Bacteria;Firmicutes;Bacilli;Lactobacillales;Aerococcaceae;Abiotrophia	46125
S000624521	46125	AY879307	Abiotrophia defectiva; 00394037.	1523	0	FALSE	Root;Bacteria;Firmicutes;Bacilli;Lactobacillales;Aerococcaceae;Abiotrophia	46125
S000624522	46125	AY879308	Abiotrophia defectiva; 98223019.	1519	0	FALSE	Root;Bacteria;Firmicutes;Bacilli;Lactobacillales;Aerococcaceae;Abiotrophia	46125
S000000392	137732	Y15413	Granulicatella elegans; 4067-96.	1422	1	FALSE	Root;Bacteria;Firmicutes;Bacilli;Lactobacillales;Carnobacteriaceae;Granulicatella	137732
S000002316	137732	Y15408	Granulicatella elegans; 2640-91.	1371	1	FALSE	Root;Bacteria;Firmicutes;Bacilli;Lactobacillales;Carnobacteriaceae;Granulicatella	137732
S000018873	191553	AB022027	Abiotrophia para-adiacens; TKT1.	1407	0	FALSE	Root;Bacteria;Firmicutes;Bacilli;Lactobacillales;Carnobacteriaceae;Granulicatella	191553
S000130465	46124	AJ312375	Granulicatella adiacens; 10/833.	1456	4	FALSE	Root;Bacteria;Firmicutes;Bacilli;Lactobacillales;Carnobacteriaceae;Granulicatella	46124
S000382578	137732	AB022026	Granulicatella elegans; HHC5.	1407	1	FALSE	Root;Bacteria;Firmicutes;Bacilli;Lactobacillales;Carnobacteriaceae;Granulicatella	137732
S000387147	137732	AF016390	Granulicatella elegans (T); DSM 11693; B1333.	1538	0	TRUE	Root;Bacteria;Firmicutes;Bacilli;Lactobacillales;Carnobacteriaceae;Granulicatella	137732
S000413823	46124	D50540	Granulicatella adiacens (T); GIFU12706.	1406	6	TRUE	Root;Bacteria;Firmicutes;Bacilli;Lactobacillales;Carnobacteriaceae;Granulicatella	46124
S000624512	321195	AY879298	Granulicatella para-adiacens; 04401102.	1514	0	FALSE	Root;Bacteria;Firmicutes;Bacilli;Lactobacillales;Carnobacteriaceae;Granulicatella	321195
S000624513	46124	AY879299	Granulicatella adiacens; 03252090.	1513	0	FALSE	Root;Bacteria;Firmicutes;Bacilli;Lactobacillales;Carnobacteriaceae;Granulicatella	46124
S000824043	137732	AB252689	Granulicatella elegans; PAGU 792.	1399	0	FALSE	Root;Bacteria;Firmicutes;Bacilli;Lactobacillales;Carnobacteriaceae;Granulicatella	137732
S002408217	46124	FR822389	Granulicatella adiacens; CCUG 60768.	1495	0	FALSE	Root;Bacteria;Firmicutes;Bacilli;Lactobacillales;Carnobacteriaceae;Granulicatella	46124
S002449786	321195	JF803551	Granulicatella para-adiacens; C593.	1421	2	FALSE	Root;Bacteria;Firmicutes;Bacilli;Lactobacillales;Carnobacteriaceae;Granulicatella	321195
S002961824	137732	JN801174	Granulicatella elegans; WHMH11.	1440	0	FALSE	Root;Bacteria;Firmicutes;Bacilli;Lactobacillales;Carnobacteriaceae;Granulicatella	137732
S000002714	29394	X70907	Dolosigranulum pigrum (T); NCFB 2975.	1523	1	TRUE	Root;Bacteria;Firmicutes;Bacilli;Lactobacillales;Carnobacteriaceae;Dolosigranulum	29394
S002034067	29394	GU395995	Dolosigranulum pigrum; 33929-06.	1375	0	FALSE	Root;Bacteria;Firmicutes;Bacilli;Lactobacillales;Carnobacteriaceae;Dolosigranulum	29394
S003262791	29394	AB680900	Dolosigranulum pigrum; NBRC 15550.	1472	2	FALSE	Root;Bacteria;Firmicutes;Bacilli;Lactobacillales;Carnobacteriaceae;Dolosigranulum	29394
S000003123	47770	AJ242969	Lactobacillus crispatus; NCTC 4.	1539	0	FALSE	Root;Bacteria;Firmicutes;Bacilli;Lactobacillales;Lactobacillaceae;Lactobacillus	47770
S000008742	1596	AF519171	Lactobacillus gasseri (T); ATCC 33323.	1572	0	TRUE	Root;Bacteria;Firmicutes;Bacilli;Lactobacillales;Lactobacillaceae;Lactobacillus	1596
S000009255	47770	Y17362	Lactobacillus crispatus; DSM 20584 T.	1559	5	FALSE	Root;Bacteria;Firmicutes;Bacilli;Lactobacillales;Lactobacillaceae;Lactobacillus	47770
S000264827	47715	AY370680	Lactobacillus rhamnosus; LCG SHARDINGER.	1531	0	FALSE	Root;Bacteria;Firmicutes;Bacilli;Lactobacillales;Lactobacillaceae;Lactobacillus	47715
S000386268	82688	AB162131	Lactobacillus nagelii (T); NRIC 0559.	1531	1	TRUE	Root;Bacteria;Firmicutes;Bacilli;Lactobacillales;Lactobacillaceae;Lactobacillus	82688
S000389892	47770	AF243150	Lactobacillus crispatus; KC12b.	1508	0	FALSE	Root;Bacteria;Firmicutes;Bacilli;Lactobacillales;Lactobacillaceae;Lactobacillus	47770
S000389894	47770	AF243152	Lactobacillus crispatus; KC12a.	1509	0	FALSE	Root;Bacteria;Firmicutes;Bacilli;Lactobacillales;Lactobacillaceae;Lactobacillus	47770
S000389898	1596	AF243156	Lactobacillus gasseri; KC26.	1509	0	FALSE	Root;Bacteria;Firmicutes;Bacilli;Lactobacillales;Lactobacillaceae;Lactobacillus	1596
S000389907	1596	AF243165	Lactobacillus gasseri; KC5a.	1522	0	FALSE	Root;Bacteria;Firmicutes;Bacilli;Lactobacillales;Lactobacillaceae;Lactobacillus	1596
S000389915	1596	AF243173	Lactobacillus gasseri; TL33a.	1518	0	FALSE	Root;Bacteria;Firmicutes;Bacilli;Lactobacillales;Lactobacillaceae;Lactobacillus	1596
S000389917	47770	AF243175	Lactobacillus crispatus; TL39b.	1513	0	FALSE	Root;Bacteria;Firmicutes;Bacilli;Lactobacillales;Lactobacillaceae;Lactobacillus	47770
S000390971	1613	AF302116	Lactobacillus fermentum; KLD.	1540	0	FALSE	Root;Bacteria;Firmicutes;Bacilli;Lactobacillales;Lactobacillaceae;Lactobacillus	1613
S000393883	1624	AF420311	Lactobacillus salivarius.	1515	0	FALSE	Root;Bacteria;Firmicutes;Bacilli;Lactobacillales;Lactobacillaceae;Lactobacillus	1624
S000422104	47715	AY675253	Lactobacillus rhamnosus; LR3.	1562	0	FALSE	Root;Bacteria;Firmicutes;Bacilli;Lactobacillales;Lactobacillaceae;Lactobacillus	47715
S000422105	47715	AY675254	Lactobacillus rhamnosus; LR2.	1562	0	FALSE	Root;Bacteria;Firmicutes;Bacilli;Lactobacillales;Lactobacillaceae;Lactobacillus	47715
S000425270	1596	AY730721	Lactobacillus gasseri; 130704-6172.	1394	0	FALSE	Root;Bacteria;Firmicutes;Bacilli;Lactobacillales;Lactobacillaceae;Lactobacillus	1596
S000436411	1596	M58820	Lactobacillus gasseri.	1521	10	FALSE	Root;Bacteria;Firmicutes;Bacilli;Lactobacillales;Lactobacillaceae;Lactobacillus	1596
S000478280	47715	AY852248	Lactobacillus rhamnosus; P15.	1563	0	FALSE	Root;Bacteria;Firmicutes;Bacilli;Lactobacillales;Lactobacillaceae;Lactobacillus	47715
S000542977	1633	AB158768	Lactobacillus vaginalis; AC811103.	1502	4	FALSE	Root;Bacteria;Firmicutes;Bacilli;Lactobacillales;Lactobacillaceae;Lactobacillus	1633
S000547323	1624	AY389804	Lactobacillus salivarius; RA2105.	1523	0	FALSE	Root;Bacteria;Firmicutes;Bacilli;Lactobacillales;Lactobacillaceae;Lactobacillus	1624
S000636272	47770	DQ316398	Lactobacillus crispatus; 9L09.	1518	0	FALSE	Root;Bacteria;Firmicutes;Bacilli;Lactobacillales;Lactobacillaceae;Lactobacillus	47770
S000636355	47770	DQ317604	Lactobacillus crispatus; 15L08.	1517	0	FALSE	Root;Bacteria;Firmicutes;Bacilli;Lactobacillales;Lactobacillaceae;Lactobacillus	47770
S000636356	1596	DQ317605	Lactobacillus gasseri; 20L09.	1526	0	FALSE	Root;Bacteria;Firmicutes;Bacilli;Lactobacillales;Lactobacillaceae;Lactobacillus	1596
S000651160	1613	DQ399350	Lactobacillus fermentum; SFCB2-1.	1536	0	FALSE	Root;Bacteria;Firmicutes;Bacilli;Lactobacillales;Lactobacillaceae;Lactobacillus	1613
S000653050	362948	CP000233	Lactobacillus salivarius UCC118.	1517	0	FALSE	Root;Bacteria;Firmicutes;Bacilli;Lactobacillales;Lactobacillaceae;Lactobacillus	1624
S000841434	1624	AB175735	Lactobacillus salivarius; LSA10.	1476	2	FALSE	Root;Bacteria;Firmicutes;Bacilli;Lactobacillales;Lactobacillaceae;Lactobacillus	1624
S000859944	1596	EF533990	Lactobacillus gasseri; IDCC 3102.	1531	0	FALSE	Root;Bacteria;Firmicutes;Bacilli;Lactobacillales;Lactobacillaceae;Lactobacillus	1596
S000859945	47715	EF533991	Lactobacillus rhamnosus; IDCC 3201.	1528	0	FALSE	Root;Bacteria;Firmicutes;Bacilli;Lactobacillales;Lactobacillaceae;Lactobacillus	47715
S000859966	1613	EF535257	Lactobacillus fermentum; KLB 261.	1579	5	FALSE	Root;Bacteria;Firmicutes;Bacilli;Lactobacillales;Lactobacillaceae;Lactobacillus	1613
S000978964	82688	AB370876	Lactobacillus nagelii; JCM 12492.	1477	0	FALSE	Root;Bacteria;Firmicutes;Bacilli;Lactobacillales;Lactobacillaceae;Lactobacillus	82688
S000978969	1624	AB370881	Lactobacillus salivarius; JCM 1231.	1486	0	FALSE	Root;Bacteria;Firmicutes;Bacilli;Lactobacillales;Lactobacillaceae;Lactobacillus	1624
S000996439	1624	EU428010	Lactobacillus salivarius; C22.	1440	2	FALSE	Root;Bacteria;Firmicutes;Bacilli;Lactobacillales;Lactobacillaceae;Lactobacillus	1624
S001094473	334390	AP008937	Lactobacillus fermentum IFO 3956.	1568	0	FALSE	Root;Bacteria;Firmicutes;Bacilli;Lactobacillales;Lactobacillaceae;Lactobacillus	1613
S001096705	47770	EU559595	Lactobacillus crispatus; ZDY35b.	1562	1	FALSE	Root;Bacteria;Firmicutes;Bacilli;Lactobacillales;Lactobacillaceae;Lactobacillus	47770
S001098343	1613	EU621848	Lactobacillus fermentum; K1.	1568	0	FALSE	Root;Bacteria;Firmicutes;Bacilli;Lactobacillales;Lactobacillaceae;Lactobacillus	1613
S001098346	1613	EU621851	Lactobacillus fermentum; K4.	1569	0	FALSE	Root;Bacteria;Firmicutes;Bacilli;Lactobacillales;Lactobacillaceae;Lactobacillus	1613
S001188075	1358	FJ167349	Lactococcus lactis; T12.	1506	0	FALSE	Root;Bacteria;Firmicutes;Bacilli;Lactobacillales;Lactobacillaceae;Lactobacillus	1358
S001240626	1633	EU547302	Lactobacillus vaginalis; BCS68.	1476	0	FALSE	Root;Bacteria;Firmicutes;Bacilli;Lactobacillales;Lactobacillaceae;Lactobacillus	1633
S001240636	1633	EU547312	Lactobacillus vaginalis; BCS154.	1482	0	FALSE	Root;Bacteria;Firmicutes;Bacilli;Lactobacillales;Lactobacillaceae;Lactobacillus	1633
S001589388	1633	GQ422709	Lactobacillus vaginalis; DoxG3.	1550	0	FALSE	Root;Bacteria;Firmicutes;Bacilli;Lactobacillales;Lactobacillaceae;Lactobacillus	1633
S001611247	1624	FJ751780	Lactobacillus salivarius; 324T.	1457	0	FALSE	Root;Bacteria;Firmicutes;Bacilli;Lactobacillales;Lactobacillaceae;Lactobacillus	1624
S001611249	1624	FJ751782	Lactobacillus salivarius; DSPV 327T.	1458	0	FALSE	Root;Bacteria;Firmicutes;Bacilli;Lactobacillales;Lactobacillaceae;Lactobacillus	1624
S001611251	1624	FJ751784	Lactobacillus salivarius; DSPV 333T.	1455	0	FALSE	Root;Bacteria;Firmicutes;Bacilli;Lactobacillales;Lactobacillaceae;Lactobacillus	1624
S001792824	1633	AB425934	Lactobacillus vaginalis; TB-F28.	1473	0	FALSE	Root;Bacteria;Firmicutes;Bacilli;Lactobacillales;Lactobacillaceae;Lactobacillus	1633
S002153350	1613	HM058800	Lactobacillus fermentum; G28-1.	1491	0	FALSE	Root;Bacteria;Firmicutes;Bacilli;Lactobacillales;Lactobacillaceae;Lactobacillus	1613
S002157035	748671	FN692037	Lactobacillus crispatus ST1.	1552	0	FALSE	Root;Bacteria;Firmicutes;Bacilli;Lactobacillales;Lactobacillaceae;Lactobacillus	47770
S002165656	1596	GU454858	Lactobacillus gasseri; 177-3.	1458	0	FALSE	Root;Bacteria;Firmicutes;Bacilli;Lactobacillales;Lactobacillaceae;Lactobacillus	1596
S002166044	47715	GU812306	Lactobacillus rhamnosus; B.	1693	0	FALSE	Root;Bacteria;Firmicutes;Bacilli;Lactobacillales;Lactobacillaceae;Lactobacillus	47715
S002222895	1633	FR667953	Lactobacillus vaginalis; OMZ 1119.	1366	4	FALSE	Root;Bacteria;Firmicutes;Bacilli;Lactobacillales;Lactobacillaceae;Lactobacillus	1633
S002225584	47715	HM125049	Lactobacillus rhamnosus; E9.	1539	0	FALSE	Root;Bacteria;Firmicutes;Bacilli;Lactobacillales;Lactobacillaceae;Lactobacillus	47715
S002231868	47715	HM585368	Lactobacillus rhamnosus; GP1.	1536	0	FALSE	Root;Bacteria;Firmicutes;Bacilli;Lactobacillales;Lactobacillaceae;Lactobacillus	47715
S002232365	1613	HM629735	Lactobacillus fermentum; SM-7.	1462	0	FALSE	Root;Bacteria;Firmicutes;Bacilli;Lactobacillales;Lactobacillaceae;Lactobacillus	1613
S002235418	1633	HQ293066	Lactobacillus vaginalis; NWL43.	1341	0	FALSE	Root;Bacteria;Firmicutes;Bacilli;Lactobacillales;Lactobacillaceae;Lactobacillus	1633
S002410301	47770	HQ718591	Lactobacillus crispatus; K3-1-3.	1498	0	FALSE	Root;Bacteria;Firmicutes;Bacilli;Lactobacillales;Lactobacillaceae;Lactobacillus	47770
S002914385	1633	JF927768	Lactobacillus vaginalis; LET 202.	1451	0	FALSE	Root;Bacteria;Firmicutes;Bacilli;Lactobacillales;Lactobacillaceae;Lactobacillus	1633
S002917257	1633	JN202928	Lactobacillus vaginalis; C107.	1489	0	FALSE	Root;Bacteria;Firmicutes;Bacilli;Lactobacillales;Lactobacillaceae;Lactobacillus	1633
S002967639	1613	FR873972	Lactobacillus fermentum; 5.3.1.	1494	1	FALSE	Root;Bacteria;Firmicutes;Bacilli;Lactobacillales;Lactobacillaceae;Lactobacillus	1613
S003261997	47715	AB680106	Lactobacillus rhamnosus; NBRC 3532.	1495	2	FALSE	Root;Bacteria;Firmicutes;Bacilli;Lactobacillales;Lactobacillaceae;Lactobacillus	47715
S003264779	1613	AB690180	Lactobacillus fermentum; JCM 8591.	1525	3	FALSE	Root;Bacteria;Firmicutes;Bacilli;Lactobacillales;Lactobacillaceae;Lactobacillus	1613
S003313878	47715	JQ782410	Lactobacillus rhamnosus; C13.	1401	0	FALSE	Root;Bacteria;Firmicutes;Bacilli;Lactobacillales;Lactobacillaceae;Lactobacillus	47715
S003314831	1633	JQ805636	Lactobacillus vaginalis; IMAUFB016; XZ45-9.	1484	7	FALSE	Root;Bacteria;Firmicutes;Bacilli;Lactobacillales;Lactobacillaceae;Lactobacillus	1633
S003314867	1596	JQ805672	Lactobacillus gasseri; IMAUFB054; HS15-4.	1488	0	FALSE	Root;Bacteria;Firmicutes;Bacilli;Lactobacillales;Lactobacillaceae;Lactobacillus	1596
S003314999	1624	JQ837457	Lactobacillus salivarius; P2.	1523	0	FALSE	Root;Bacteria;Firmicutes;Bacilli;Lactobacillales;Lactobacillaceae;Lactobacillus	1624
S000001360	1309	AF139599	Streptococcus mutans; UA140.	1551	0	FALSE	Root;Bacteria;Firmicutes;Bacilli;Lactobacillales;Streptococcaceae;Streptococcus	1309
S000011392	1302	AJ427479	Streptococcus gordonii; DL1.	1457	0	FALSE	Root;Bacteria;Firmicutes;Bacilli;Lactobacillales;Streptococcaceae;Streptococcus	1302
S000011437	1311	AB023574	Streptococcus agalactiae (T); JCM 5671.	1501	0	TRUE	Root;Bacteria;Firmicutes;Bacilli;Lactobacillales;Streptococcaceae;Streptococcus	1311
S000326477	230125	AY278609	Streptococcus genomosp. C8; C5MLM037.	1504	0	FALSE	Root;Bacteria;Firmicutes;Bacilli;Lactobacillales;Streptococcaceae;Streptococcus	230125
S000326499	230120	AY278631	Streptococcus genomosp. C3; C3ALM006.	1504	0	FALSE	Root;Bacteria;Firmicutes;Bacilli;Lactobacillales;Streptococcaceae;Streptococcus	230120
S000326500	230121	AY278632	Streptococcus genomosp. C4; C3MLM097.	1502	0	FALSE	Root;Bacteria;Firmicutes;Bacilli;Lactobacillales;Streptococcaceae;Streptococcus	230121
S000326501	230122	AY278633	Streptococcus genomosp. C5; C4AKM023.	1469	0	FALSE	Root;Bacteria;Firmicutes;Bacilli;Lactobacillales;Streptococcaceae;Streptococcus	230122
S000326502	230123	AY278634	Streptococcus genomosp. C6; C4MKM110.	1470	0	FALSE	Root;Bacteria;Firmicutes;Bacilli;Lactobacillales;Streptococcaceae;Streptococcus	230123
S000326503	230124	AY278635	Streptococcus genomosp. C7; C5AKM109.	1470	0	FALSE	Root;Bacteria;Firmicutes;Bacilli;Lactobacillales;Streptococcaceae;Streptococcus	230124
S000370153	45634	AY584476	Streptococcus cristatus; ATCC 51100.	1469	0	FALSE	Root;Bacteria;Firmicutes;Bacilli;Lactobacillales;Streptococcaceae;Streptococcus	45634
S000379916	1309	AY691526	Streptococcus mutans; ChDC YM3.	1519	0	FALSE	Root;Bacteria;Firmicutes;Bacilli;Lactobacillales;Streptococcaceae;Streptococcus	1309
S000379918	1309	AY691528	Streptococcus mutans; ChDC YM71.	1519	0	FALSE	Root;Bacteria;Firmicutes;Bacilli;Lactobacillales;Streptococcaceae;Streptococcus	1309
S000379920	1309	AY691530	Streptococcus mutans; ChDC YM86.	1521	0	FALSE	Root;Bacteria;Firmicutes;Bacilli;Lactobacillales;Streptococcaceae;Streptococcus	1309
S000379921	1309	AY691531	Streptococcus mutans; ChDC YM88.	1521	0	FALSE	Root;Bacteria;Firmicutes;Bacilli;Lactobacillales;Streptococcaceae;Streptococcus	1309
S000379924	1328	AY691534	Streptococcus anginosus; ChDC YA1.	1510	0	FALSE	Root;Bacteria;Firmicutes;Bacilli;Lactobacillales;Streptococcaceae;Streptococcus	1328
S000379932	1305	AY691542	Streptococcus sanguinis; ChDC YSA1.	1510	0	FALSE	Root;Bacteria;Firmicutes;Bacilli;Lactobacillales;Streptococcaceae;Streptococcus	1305
S000381842	68892	AB008315	Streptococcus infantis; GTC849.	1338	1	FALSE	Root;Bacteria;Firmicutes;Bacilli;Lactobacillales;Streptococcaceae;Streptococcus	68892
S000386900	1305	AF003928	Streptococcus sanguinis (T); ATCC 10556.	1460	0	TRUE	Root;Bacteria;Firmicutes;Bacilli;Lactobacillales;Streptococcaceae;Streptococcus	1305
S000386903	1302	AF003931	Streptococcus gordonii (T); ATCC 10558.	1512	0	TRUE	Root;Bacteria;Firmicutes;Bacilli;Lactobacillales;Streptococcaceae;Streptococcus	1302
S000388116	1328	AF145241	Streptococcus anginosus; 213.	1493	6	FALSE	Root;Bacteria;Firmicutes;Bacilli;Lactobacillales;Streptococcaceae;Streptococcus	1328
S000388117	1328	AF145242	Streptococcus anginosus; 21.	1505	1	FALSE	Root;Bacteria;Firmicutes;Bacilli;Lactobacillales;Streptococcaceae;Streptococcus	1328
S000388119	1328	AF145244	Streptococcus anginosus; 1093.	1527	1	FALSE	Root;Bacteria;Firmicutes;Bacilli;Lactobacillales;Streptococcaceae;Streptococcus	1328
S000388821	113107	AF184974	Streptococcus australis; AI1; ATCC 700641.	1337	2	FALSE	Root;Bacteria;Firmicutes;Bacilli;Lactobacillales;Streptococcaceae;Streptococcus	113107
S000394499	1304	AF459433	Streptococcus salivarius subsp. salivarius.	1545	0	FALSE	Root;Bacteria;Firmicutes;Bacilli;Lactobacillales;Streptococcaceae;Streptococcus	1304
S000395211	28037	AF479580	Streptococcus mitis; NJ9705.	1406	0	FALSE	Root;Bacteria;Firmicutes;Bacilli;Lactobacillales;Streptococcaceae;Streptococcus	28037
S000400850	1304	AY188352	Streptococcus salivarius (T); ATCC 7073.	1546	0	TRUE	Root;Bacteria;Firmicutes;Bacilli;Lactobacillales;Streptococcaceae;Streptococcus	1304
S000400852	1308	AY188354	Streptococcus salivarius (T); ATCC 19258.	1539	0	TRUE	Root;Bacteria;Firmicutes;Bacilli;Lactobacillales;Streptococcaceae;Streptococcus	1308
S000405383	76860	AY277937	Streptococcus constellatus subsp. constellatus; 1.	1508	0	FALSE	Root;Bacteria;Firmicutes;Bacilli;Lactobacillales;Streptococcaceae;Streptococcus	76860
S000405385	76860	AY277939	Streptococcus constellatus subsp. constellatus; 15.	1508	0	FALSE	Root;Bacteria;Firmicutes;Bacilli;Lactobacillales;Streptococcaceae;Streptococcus	76860
S000405651	28037	AY281076	Streptococcus mitis; ATCC 15914.	1430	0	FALSE	Root;Bacteria;Firmicutes;Bacilli;Lactobacillales;Streptococcaceae;Streptococcus	28037
S000405653	28037	AY281078	Streptococcus mitis; ATCC 903.	1430	0	FALSE	Root;Bacteria;Firmicutes;Bacilli;Lactobacillales;Streptococcaceae;Streptococcus	28037
S000405654	1303	AY281079	Streptococcus oralis; ATCC 9811.	1428	0	FALSE	Root;Bacteria;Firmicutes;Bacilli;Lactobacillales;Streptococcaceae;Streptococcus	1303
S000405655	1303	AY281080	Streptococcus oralis; ATCC 700233.	1428	0	FALSE	Root;Bacteria;Firmicutes;Bacilli;Lactobacillales;Streptococcaceae;Streptococcus	1303
S000405660	1305	AY281085	Streptococcus sanguinis; ATCC 29667.	1430	0	FALSE	Root;Bacteria;Firmicutes;Bacilli;Lactobacillales;Streptococcaceae;Streptococcus	1305
S000405661	1305	AY281086	Streptococcus sanguinis; ATCC 49296.	1428	0	FALSE	Root;Bacteria;Firmicutes;Bacilli;Lactobacillales;Streptococcaceae;Streptococcus	1305
S000405663	1302	AY281088	Streptococcus gordonii; ATCC 12396.	1438	0	FALSE	Root;Bacteria;Firmicutes;Bacilli;Lactobacillales;Streptococcaceae;Streptococcus	1302
S000405665	45634	AY281090	Streptococcus cristatus; ATCC 49999.	1428	0	FALSE	Root;Bacteria;Firmicutes;Bacilli;Lactobacillales;Streptococcaceae;Streptococcus	45634
S000406602	1328	AY309096	Streptococcus anginosus; MAS624.	1470	0	FALSE	Root;Bacteria;Firmicutes;Bacilli;Lactobacillales;Streptococcaceae;Streptococcus	1328
S000411908	28037	AY518677	Streptococcus mitis; Sm91.	1540	0	FALSE	Root;Bacteria;Firmicutes;Bacilli;Lactobacillales;Streptococcaceae;Streptococcus	28037
S000413788	1302	D38483	Streptococcus gordonii; NCTC7865.	1413	1	FALSE	Root;Bacteria;Firmicutes;Bacilli;Lactobacillales;Streptococcaceae;Streptococcus	1302
S000420020	257758	AY485599	Streptococcus pseudopneumoniae; ATCC BAA-891; 253-03.	1468	0	FALSE	Root;Bacteria;Firmicutes;Bacilli;Lactobacillales;Streptococcaceae;Streptococcus	257758
S000420023	1303	AY485602	Streptococcus oralis (T); ATCC 35037.	1471	0	TRUE	Root;Bacteria;Firmicutes;Bacilli;Lactobacillales;Streptococcaceae;Streptococcus	1303
S000420025	113107	AY485604	Streptococcus australis (T); ATCC 700641.	1471	1	TRUE	Root;Bacteria;Firmicutes;Bacilli;Lactobacillales;Streptococcaceae;Streptococcus	113107
S000420026	1318	AY485605	Streptococcus parasanguinis; ATCC 15912.	1470	3	FALSE	Root;Bacteria;Firmicutes;Bacilli;Lactobacillales;Streptococcaceae;Streptococcus	1318
S000427357	1318	AB006125	Streptococcus parasanguinis; GIFU8099.	1294	0	FALSE	Root;Bacteria;Firmicutes;Bacilli;Lactobacillales;Streptococcaceae;Streptococcus	1318
S000427388	45634	AB008313	Streptococcus cristatus; NCTC12479.	1403	4	FALSE	Root;Bacteria;Firmicutes;Bacilli;Lactobacillales;Streptococcaceae;Streptococcus	45634
S000428921	1338	AF104671	Streptococcus intermedius (T); ATCC27335.	1558	0	TRUE	Root;Bacteria;Firmicutes;Bacilli;Lactobacillales;Streptococcaceae;Streptococcus	1338
S000428924	1338	AF104674	Streptococcus intermedius; 535.	1526	1	FALSE	Root;Bacteria;Firmicutes;Bacilli;Lactobacillales;Streptococcaceae;Streptococcus	1338
S000428928	1328	AF104678	Streptococcus anginosus (T); ATCC33397.	1573	6	TRUE	Root;Bacteria;Firmicutes;Bacilli;Lactobacillales;Streptococcaceae;Streptococcus	1328
S000432314	1305	AF543281	Streptococcus sanguinis; ChDC B203.	1508	0	FALSE	Root;Bacteria;Firmicutes;Bacilli;Lactobacillales;Streptococcaceae;Streptococcus	1305
S000432323	1305	AF543290	Streptococcus sanguinis; ChDC OS38.	1524	1	FALSE	Root;Bacteria;Firmicutes;Bacilli;Lactobacillales;Streptococcaceae;Streptococcus	1305
S000434331	134262	AY005045	Streptococcus mitis bv2; SK34.	1478	1	FALSE	Root;Bacteria;Firmicutes;Bacilli;Lactobacillales;Streptococcaceae;Streptococcus	28037
S000440792	45634	AJ853835	Streptococcus cristatus; PD01A5.	1368	0	FALSE	Root;Bacteria;Firmicutes;Bacilli;Lactobacillales;Streptococcaceae;Streptococcus	45634
S000440793	45634	AJ853836	Streptococcus cristatus; 0109 93830B.	1353	0	FALSE	Root;Bacteria;Firmicutes;Bacilli;Lactobacillales;Streptococcaceae;Streptococcus	45634
S000496330	1311	AB175037	Streptococcus agalactiae; GTC 1234(T) = NCTC 8181(T).	1451	0	TRUE	Root;Bacteria;Firmicutes;Bacilli;Lactobacillales;Streptococcaceae;Streptococcus	1311
S000527990	1328	AY986764	Streptococcus anginosus; ChDC YA12.	1520	0	FALSE	Root;Bacteria;Firmicutes;Bacilli;Lactobacillales;Streptococcaceae;Streptococcus	1328
S000548066	1313	AY525788	Streptococcus pneumoniae; Kor 145.	1378	0	FALSE	Root;Bacteria;Firmicutes;Bacilli;Lactobacillales;Streptococcaceae;Streptococcus	1313
S000548072	1313	AY525794	Streptococcus pneumoniae; VN_O27.	1448	0	FALSE	Root;Bacteria;Firmicutes;Bacilli;Lactobacillales;Streptococcaceae;Streptococcus	1313
S000617861	1304	AM157419	Streptococcus salivarius subsp. salivarius; mother C3; 3C3.	1601	0	FALSE	Root;Bacteria;Firmicutes;Bacilli;Lactobacillales;Streptococcaceae;Streptococcus	1304
S000617862	28037	AM157420	Streptococcus mitis; mother C3; 4C3.	1560	0	FALSE	Root;Bacteria;Firmicutes;Bacilli;Lactobacillales;Streptococcaceae;Streptococcus	28037
S000617863	1318	AM157421	Streptococcus parasanguinis; mother C3; 5C3.	1549	0	FALSE	Root;Bacteria;Firmicutes;Bacilli;Lactobacillales;Streptococcaceae;Streptococcus	1318
S000617883	1318	AM157441	Streptococcus parasanguinis; mother V4; 3V4.	1555	1	FALSE	Root;Bacteria;Firmicutes;Bacilli;Lactobacillales;Streptococcaceae;Streptococcus	1318
S000617884	1313	AM157442	Streptococcus pneumoniae; mother V4; 4V4.	1555	1	FALSE	Root;Bacteria;Firmicutes;Bacilli;Lactobacillales;Streptococcaceae;Streptococcus	1313
S000617893	1304	AM157451	Streptococcus salivarius subsp. salivarius; mother V5; 1V5.	1573	0	FALSE	Root;Bacteria;Firmicutes;Bacilli;Lactobacillales;Streptococcaceae;Streptococcus	1304
S000711876	28037	DQ303188	Streptococcus mitis; ATCC 49456.	1446	0	FALSE	Root;Bacteria;Firmicutes;Bacilli;Lactobacillales;Streptococcaceae;Streptococcus	28037
S000712773	1309	DQ677717	Streptococcus mutans; ChDC YM223; PD1063.	1522	0	FALSE	Root;Bacteria;Firmicutes;Bacilli;Lactobacillales;Streptococcaceae;Streptococcus	1309
S000712783	1309	DQ677727	Streptococcus mutans; ChDC YM212; PD1026.	1506	0	FALSE	Root;Bacteria;Firmicutes;Bacilli;Lactobacillales;Streptococcaceae;Streptococcus	1309
S000712806	1309	DQ677750	Streptococcus mutans; ChDC YM79; 49215.	1521	0	FALSE	Root;Bacteria;Firmicutes;Bacilli;Lactobacillales;Streptococcaceae;Streptococcus	1309
S000712842	1309	DQ677786	Streptococcus mutans; ChDC YM20; 10115.	1517	0	FALSE	Root;Bacteria;Firmicutes;Bacilli;Lactobacillales;Streptococcaceae;Streptococcus	1309
S000750178	184246	DQ232520	Streptococcus constellatus subsp. constellatus; CIP 105032.	1477	5	FALSE	Root;Bacteria;Firmicutes;Bacilli;Lactobacillales;Streptococcaceae;Streptococcus	76860
S000750193	1303	DQ232535	Streptococcus oralis; CIP 103216.	1470	0	FALSE	Root;Bacteria;Firmicutes;Bacilli;Lactobacillales;Streptococcaceae;Streptococcus	1303
S000750194	1303	DQ232536	Streptococcus oralis; CIP 104985.	1469	2	FALSE	Root;Bacteria;Firmicutes;Bacilli;Lactobacillales;Streptococcaceae;Streptococcus	1303
S000769151	1311	EF092913	Streptococcus agalactiae; CMS002.	1457	0	FALSE	Root;Bacteria;Firmicutes;Bacilli;Lactobacillales;Streptococcaceae;Streptococcus	1311
S000804881	388919	CP000387	Streptococcus sanguinis SK36.	1551	0	FALSE	Root;Bacteria;Firmicutes;Bacilli;Lactobacillales;Streptococcaceae;Streptococcus	1305
S000804888	388919	CP000387	Streptococcus sanguinis SK36.	1551	0	FALSE	Root;Bacteria;Firmicutes;Bacilli;Lactobacillales;Streptococcaceae;Streptococcus	1305
S000843228	1304	EF463056	Streptococcus salivarius subsp. salivarius; RKA2.	1412	3	FALSE	Root;Bacteria;Firmicutes;Bacilli;Lactobacillales;Streptococcaceae;Streptococcus	1304
S000870485	1309	AB294730	Streptococcus mutans; OMZ 175.	1543	0	FALSE	Root;Bacteria;Firmicutes;Bacilli;Lactobacillales;Streptococcaceae;Streptococcus	1309
S000901704	1302	AB355601	Streptococcus gordonii; Challis.	1400	0	FALSE	Root;Bacteria;Firmicutes;Bacilli;Lactobacillales;Streptococcaceae;Streptococcus	1302
S000901712	1328	AB355609	Streptococcus anginosus; ATCC 33397.	1399	0	FALSE	Root;Bacteria;Firmicutes;Bacilli;Lactobacillales;Streptococcaceae;Streptococcus	1328
S000901720	1303	AB355617	Streptococcus oralis; ATCC 10557.	1400	0	FALSE	Root;Bacteria;Firmicutes;Bacilli;Lactobacillales;Streptococcaceae;Streptococcus	1303
S000925887	467705	CP000725	Streptococcus gordonii str. Challis substr. CH1.	1510	0	FALSE	Root;Bacteria;Firmicutes;Bacilli;Lactobacillales;Streptococcaceae;Streptococcus	1302
S001187495	68892	EU156759	Streptococcus infantis; CCUG 39817.	1329	2	FALSE	Root;Bacteria;Firmicutes;Bacilli;Lactobacillales;Streptococcaceae;Streptococcus	68892
S001187516	1313	EU156780	Streptococcus pneumoniae; CCRI-14740.	1329	1	FALSE	Root;Bacteria;Firmicutes;Bacilli;Lactobacillales;Streptococcaceae;Streptococcus	1313
S001187520	257758	EU156784	Streptococcus pseudopneumoniae; CCRI-8984.	1329	0	FALSE	Root;Bacteria;Firmicutes;Bacilli;Lactobacillales;Streptococcaceae;Streptococcus	257758
S001187524	257758	EU156788	Streptococcus pseudopneumoniae; CCUG 50870.	1329	2	FALSE	Root;Bacteria;Firmicutes;Bacilli;Lactobacillales;Streptococcaceae;Streptococcus	257758
S001352165	113107	FJ823144	Streptococcus australis; ToTD.	1455	4	FALSE	Root;Bacteria;Firmicutes;Bacilli;Lactobacillales;Streptococcaceae;Streptococcus	113107
S001352166	257758	FJ823145	Streptococcus pseudopneumoniae; ToTG.	1442	2	FALSE	Root;Bacteria;Firmicutes;Bacilli;Lactobacillales;Streptococcaceae;Streptococcus	257758
S001352167	68892	FJ823146	Streptococcus infantis; ToTI.	1439	0	FALSE	Root;Bacteria;Firmicutes;Bacilli;Lactobacillales;Streptococcaceae;Streptococcus	68892
S001352219	257758	FJ827123	Streptococcus pseudopneumoniae; KTL079.	1376	3	FALSE	Root;Bacteria;Firmicutes;Bacilli;Lactobacillales;Streptococcaceae;Streptococcus	257758
S001588205	1304	FJ154803	Streptococcus salivarius subsp. salivarius; CCUG 7215.	1479	0	FALSE	Root;Bacteria;Firmicutes;Bacilli;Lactobacillales;Streptococcaceae;Streptococcus	1304
S001588206	1304	FJ154804	Streptococcus salivarius subsp. salivarius; K12.	1433	0	FALSE	Root;Bacteria;Firmicutes;Bacilli;Lactobacillales;Streptococcaceae;Streptococcus	1304
S001613823	1305	GQ995675	Streptococcus sanguinis; Hanzhong-A1.	1470	0	FALSE	Root;Bacteria;Firmicutes;Bacilli;Lactobacillales;Streptococcaceae;Streptococcus	1305
S001744696	1303	GU045378	Streptococcus oralis; ATCC 700233.	1475	0	FALSE	Root;Bacteria;Firmicutes;Bacilli;Lactobacillales;Streptococcaceae;Streptococcus	1303
S001744704	1303	GU045386	Streptococcus oralis; DSMZ 20395.	1426	0	FALSE	Root;Bacteria;Firmicutes;Bacilli;Lactobacillales;Streptococcaceae;Streptococcus	1303
S001744714	1313	GU045396	Streptococcus pneumoniae; CCARM 40019.	1441	0	FALSE	Root;Bacteria;Firmicutes;Bacilli;Lactobacillales;Streptococcaceae;Streptococcus	1313
S001875289	1311	GU360730	Streptococcus agalactiae; ATCC 13813.	1342	0	FALSE	Root;Bacteria;Firmicutes;Bacilli;Lactobacillales;Streptococcaceae;Streptococcus	1311
S001910587	45634	GU470899	Streptococcus cristatus; F0329.	1522	0	FALSE	Root;Bacteria;Firmicutes;Bacilli;Lactobacillales;Streptococcaceae;Streptococcus	45634
S001910596	857292	GU470908	Streptococcus intermedius F0395.	1531	0	FALSE	Root;Bacteria;Firmicutes;Bacilli;Lactobacillales;Streptococcaceae;Streptococcus	1338
S002032973	365659	FN568063	Streptococcus mitis B6.	1538	0	FALSE	Root;Bacteria;Firmicutes;Bacilli;Lactobacillales;Streptococcaceae;Streptococcus	28037
S002034933	1305	GU561371	Streptococcus sanguinis; GRTE15B.	1431	0	FALSE	Root;Bacteria;Firmicutes;Bacilli;Lactobacillales;Streptococcaceae;Streptococcus	1305
S002034939	1328	GU561377	Streptococcus anginosus; GEJ5.	1438	0	FALSE	Root;Bacteria;Firmicutes;Bacilli;Lactobacillales;Streptococcaceae;Streptococcus	1328
S002034941	28037	GU561379	Streptococcus mitis; TonEJ2.	1438	0	FALSE	Root;Bacteria;Firmicutes;Bacilli;Lactobacillales;Streptococcaceae;Streptococcus	28037
S002034945	45634	GU561383	Streptococcus cristatus; GumJ9.	1432	1	FALSE	Root;Bacteria;Firmicutes;Bacilli;Lactobacillales;Streptococcaceae;Streptococcus	45634
S002034946	1302	GU561384	Streptococcus gordonii; ST2.	1433	0	FALSE	Root;Bacteria;Firmicutes;Bacilli;Lactobacillales;Streptococcaceae;Streptococcus	1302
S002034947	1302	GU561385	Streptococcus gordonii; MTE3.	1442	0	FALSE	Root;Bacteria;Firmicutes;Bacilli;Lactobacillales;Streptococcaceae;Streptococcus	1302
S002034949	113107	GU561387	Streptococcus australis; GRT5.	1437	0	FALSE	Root;Bacteria;Firmicutes;Bacilli;Lactobacillales;Streptococcaceae;Streptococcus	113107
S002034950	68892	GU561388	Streptococcus infantis; TonEJ5.	1439	0	FALSE	Root;Bacteria;Firmicutes;Bacilli;Lactobacillales;Streptococcaceae;Streptococcus	68892
S002034951	68892	GU561389	Streptococcus infantis; TTO2B.	1430	0	FALSE	Root;Bacteria;Firmicutes;Bacilli;Lactobacillales;Streptococcaceae;Streptococcus	68892
S002034954	1318	GU561392	Streptococcus parasanguinis; PTE7.	1437	1	FALSE	Root;Bacteria;Firmicutes;Bacilli;Lactobacillales;Streptococcaceae;Streptococcus	1318
S002034955	1318	GU561393	Streptococcus parasanguinis; PTO12.	1430	0	FALSE	Root;Bacteria;Firmicutes;Bacilli;Lactobacillales;Streptococcaceae;Streptococcus	1318
S002034956	1303	GU561394	Streptococcus oralis; GEJ19.	1430	0	FALSE	Root;Bacteria;Firmicutes;Bacilli;Lactobacillales;Streptococcaceae;Streptococcus	1303
S002034958	1304	GU561396	Streptococcus salivarius subsp. salivarius; H1_9.	1429	0	FALSE	Root;Bacteria;Firmicutes;Bacilli;Lactobacillales;Streptococcaceae;Streptococcus	1304
S002034959	1304	GU561397	Streptococcus salivarius subsp. salivarius; TonEJ1A.	1393	1	FALSE	Root;Bacteria;Firmicutes;Bacilli;Lactobacillales;Streptococcaceae;Streptococcus	1304
S002034961	76860	GU561399	Streptococcus constellatus subsp. constellatus; MG2.	1446	0	FALSE	Root;Bacteria;Firmicutes;Bacilli;Lactobacillales;Streptococcaceae;Streptococcus	76860
S002034962	1313	GU561400	Streptococcus pneumoniae; PTO6.	1416	0	FALSE	Root;Bacteria;Firmicutes;Bacilli;Lactobacillales;Streptococcaceae;Streptococcus	1313
S002034964	1338	GU561402	Streptococcus intermedius; TG14.	1435	0	FALSE	Root;Bacteria;Firmicutes;Bacilli;Lactobacillales;Streptococcaceae;Streptococcus	1338
S002150907	525381	CP001993	Streptococcus pneumoniae TCH8431/19A.	1534	0	FALSE	Root;Bacteria;Firmicutes;Bacilli;Lactobacillales;Streptococcaceae;Streptococcus	1313
S002152429	1308	HM057879	Streptococcus thermophilus; MGA18-5.	1478	0	FALSE	Root;Bacteria;Firmicutes;Bacilli;Lactobacillales;Streptococcaceae;Streptococcus	1308
S002152597	1308	HM058047	Streptococcus thermophilus; MGB18-4.	1474	0	FALSE	Root;Bacteria;Firmicutes;Bacilli;Lactobacillales;Streptococcaceae;Streptococcus	1308
S002153524	1308	HM058974	Streptococcus thermophilus; G72-5.	1459	0	FALSE	Root;Bacteria;Firmicutes;Bacilli;Lactobacillales;Streptococcaceae;Streptococcus	1308
S002166274	1328	GU907516	Streptococcus anginosus; C61.	1438	0	FALSE	Root;Bacteria;Firmicutes;Bacilli;Lactobacillales;Streptococcaceae;Streptococcus	1328
S002166275	113107	GU907517	Streptococcus australis; C89.	1410	0	FALSE	Root;Bacteria;Firmicutes;Bacilli;Lactobacillales;Streptococcaceae;Streptococcus	113107
S002166276	45634	GU907518	Streptococcus cristatus; C122.	1431	0	FALSE	Root;Bacteria;Firmicutes;Bacilli;Lactobacillales;Streptococcaceae;Streptococcus	45634
S002166277	1302	GU907519	Streptococcus gordonii; C163.	1448	0	FALSE	Root;Bacteria;Firmicutes;Bacilli;Lactobacillales;Streptococcaceae;Streptococcus	1302
S002166278	68892	GU907520	Streptococcus infantis; C50.	1431	0	FALSE	Root;Bacteria;Firmicutes;Bacilli;Lactobacillales;Streptococcaceae;Streptococcus	68892
S002166281	1303	GU907523	Streptococcus oralis; C12.	1432	0	FALSE	Root;Bacteria;Firmicutes;Bacilli;Lactobacillales;Streptococcaceae;Streptococcus	1303
S002166282	1318	GU907524	Streptococcus parasanguinis; C86.	1433	0	FALSE	Root;Bacteria;Firmicutes;Bacilli;Lactobacillales;Streptococcaceae;Streptococcus	1318
S002227672	1308	HM218355	Streptococcus thermophilus; NM83-1.	1380	0	FALSE	Root;Bacteria;Firmicutes;Bacilli;Lactobacillales;Streptococcaceae;Streptococcus	1308
S002232071	1338	HM596275	Streptococcus intermedius; F0413.	1531	0	FALSE	Root;Bacteria;Firmicutes;Bacilli;Lactobacillales;Streptococcaceae;Streptococcus	1338
S002232092	1318	HM596296	Streptococcus parasanguinis; F0405.	1523	0	FALSE	Root;Bacteria;Firmicutes;Bacilli;Lactobacillales;Streptococcaceae;Streptococcus	1318
S002235457	1308	HQ293105	Streptococcus thermophilus; NWL82.	1349	0	FALSE	Root;Bacteria;Firmicutes;Bacilli;Lactobacillales;Streptococcaceae;Streptococcus	1308
S002235462	1308	HQ293110	Streptococcus thermophilus; NWL87.	1350	0	FALSE	Root;Bacteria;Firmicutes;Bacilli;Lactobacillales;Streptococcaceae;Streptococcus	1308
S002350094	767463	CP002340	Streptococcus thermophilus ND03.	1555	0	FALSE	Root;Bacteria;Firmicutes;Bacilli;Lactobacillales;Streptococcaceae;Streptococcus	1308
S002351058	1313	GU326241	Streptococcus pneumoniae; 101/87.	1426	0	FALSE	Root;Bacteria;Firmicutes;Bacilli;Lactobacillales;Streptococcaceae;Streptococcus	1313
S002353296	1311	HQ658087	Streptococcus agalactiae; GY101.	1455	0	FALSE	Root;Bacteria;Firmicutes;Bacilli;Lactobacillales;Streptococcaceae;Streptococcus	1311
S002353298	1311	HQ658089	Streptococcus agalactiae; GY105.	1456	0	FALSE	Root;Bacteria;Firmicutes;Bacilli;Lactobacillales;Streptococcaceae;Streptococcus	1311
S002410138	948105	HQ699465	Okadaella gastrococcus; MT/JULY2010.	1500	1	FALSE	Root;Bacteria;Firmicutes;Bacilli;Lactobacillales;Streptococcaceae;Streptococcus	948105
S002447334	1311	JF423943	Streptococcus agalactiae; HN0202.	1502	0	FALSE	Root;Bacteria;Firmicutes;Bacilli;Lactobacillales;Streptococcaceae;Streptococcus	1311
S002447336	1311	JF423945	Streptococcus agalactiae; HN0301.	1497	0	FALSE	Root;Bacteria;Firmicutes;Bacilli;Lactobacillales;Streptococcaceae;Streptococcus	1311
S002918420	1308	JN561297	Streptococcus thermophilus; AUKD8.	1407	0	FALSE	Root;Bacteria;Firmicutes;Bacilli;Lactobacillales;Streptococcaceae;Streptococcus	1308
S002918492	1304	JN578226	Streptococcus salivarius subsp. salivarius; SS1.	1252	0	FALSE	Root;Bacteria;Firmicutes;Bacilli;Lactobacillales;Streptococcaceae;Streptococcus	1304
S002961446	76860	JN787154	Streptococcus constellatus subsp. constellatus; SK1316.	1404	0	FALSE	Root;Bacteria;Firmicutes;Bacilli;Lactobacillales;Streptococcaceae;Streptococcus	76860
S002989295	1308	HQ662530	Streptococcus thermophilus; CJ79.	1464	0	FALSE	Root;Bacteria;Firmicutes;Bacilli;Lactobacillales;Streptococcaceae;Streptococcus	1308
S003222829	134262	JN713499	Streptococcus mitis bv. 2; 1D009.	1505	0	FALSE	Root;Bacteria;Firmicutes;Bacilli;Lactobacillales;Streptococcaceae;Streptococcus	28037
S003222847	1313	JN713517	Streptococcus pneumoniae; 1E026.	1503	0	FALSE	Root;Bacteria;Firmicutes;Bacilli;Lactobacillales;Streptococcaceae;Streptococcus	1313
S003277424	1130804	CP003357	Streptococcus pneumoniae ST556.	1532	0	FALSE	Root;Bacteria;Firmicutes;Bacilli;Lactobacillales;Streptococcaceae;Streptococcus	1313
S003298612	1311	JQ910927	Streptococcus agalactiae; HN0204.	1452	0	FALSE	Root;Bacteria;Firmicutes;Bacilli;Lactobacillales;Streptococcaceae;Streptococcus	1311
S003305937	1114965	CP003122	Streptococcus parasanguinis FW213.	1430	0	FALSE	Root;Bacteria;Firmicutes;Bacilli;Lactobacillales;Streptococcaceae;Streptococcus	1318
S003305940	1114965	CP003122	Streptococcus parasanguinis FW213.	1430	0	FALSE	Root;Bacteria;Firmicutes;Bacilli;Lactobacillales;Streptococcaceae;Streptococcus	1318
S000004145	1358	AJ488176	Lactococcus lactis; 04.	1472	0	FALSE	Root;Bacteria;Firmicutes;Bacilli;Lactobacillales;Streptococcaceae;Lactococcus	1358
S000128477	1360	AB083092	Lactococcus lactis subsp. lactis; K231.	1531	0	FALSE	Root;Bacteria;Firmicutes;Bacilli;Lactobacillales;Streptococcaceae;Lactococcus	1358
S000430945	1360	AF515224	Lactococcus lactis subsp. lactis; RO6.	1468	0	FALSE	Root;Bacteria;Firmicutes;Bacilli;Lactobacillales;Streptococcaceae;Lactococcus	1358
S000439487	1359	AB100791	Lactococcus lactis subsp. cremoris; NIRD Ho-6.	1499	0	FALSE	Root;Bacteria;Firmicutes;Bacilli;Lactobacillales;Streptococcaceae;Lactococcus	1358
S001577583	1358	GQ337875	Lactococcus lactis; KLDS4.0323.	1482	0	FALSE	Root;Bacteria;Firmicutes;Bacilli;Lactobacillales;Streptococcaceae;Lactococcus	1358
S002232430	1360	HM638418	Lactococcus lactis subsp. lactis; Vm79.	1478	0	FALSE	Root;Bacteria;Firmicutes;Bacilli;Lactobacillales;Streptococcaceae;Lactococcus	1358
S002966608	1358	JQ284016	Lactococcus lactis; AP2.	1457	0	FALSE	Root;Bacteria;Firmicutes;Bacilli;Lactobacillales;Streptococcaceae;Lactococcus	1358
S003299422	1359	JQ973611	Lactococcus lactis subsp. cremoris; 92MoQuesillo.	1424	0	FALSE	Root;Bacteria;Firmicutes;Bacilli;Lactobacillales;Streptococcaceae;Lactococcus	1358
S003314037	1360	JQ795808	Lactococcus lactis subsp. lactis; M-T-MRS_27.	1445	0	FALSE	Root;Bacteria;Firmicutes;Bacilli;Lactobacillales;Streptococcaceae;Lactococcus	1358
S000010026	56774	Z36273	Eubacterium infirmum; W1471; 1471-3.	1501	0	FALSE	Root;Bacteria;Firmicutes;Clostridia;Clostridiales;Eubacteriaceae;Eubacterium	56774
S000128264	143393	AJ006963	Eubacterium sulci (T); ATCC 35585.	1453	1	TRUE	Root;Bacteria;Firmicutes;Clostridia;Clostridiales;Eubacteriaceae;Eubacterium	143393
S000437154	56774	U13039	Eubacterium infirmum (T); W 1471; 1471-3.	1496	0	TRUE	Root;Bacteria;Firmicutes;Clostridia;Clostridiales;Eubacteriaceae;Eubacterium	56774
S002232072	56774	HM596276	Eubacterium infirmum; F0142.	1491	0	FALSE	Root;Bacteria;Firmicutes;Clostridia;Clostridiales;Eubacteriaceae;Eubacterium	56774
S002411066	979627	HQ877677	Lachnoanaerobaculum orale; N1.	1435	0	FALSE	Root;Bacteria;Firmicutes;Clostridia;Clostridiales;Eubacteriaceae;Eubacterium	979627
S003222609	56774	JN713279	[Eubacterium] infirmum; OI012.	1508	0	FALSE	Root;Bacteria;Firmicutes;Clostridia;Clostridiales;Eubacteriaceae;Eubacterium	56774
S000432295	33037	AF542229	Anaerococcus vaginalis (T); CCUG 31349.	1412	1	TRUE	Root;Bacteria;Firmicutes;Clostridia;Clostridiales;Clostridiales_Incertae Sedis XI;Anaerococcus	33037
S000995189	33037	D14146	Anaerococcus vaginalis; JCM 8138; GIFU 12669.	1375	11	FALSE	Root;Bacteria;Firmicutes;Clostridia;Clostridiales;Clostridiales_Incertae Sedis XI;Anaerococcus	33037
S000141070	411465	AY323523	Parvimonas micra (T); ATCC 33270.	1481	0	TRUE	Root;Bacteria;Firmicutes;Clostridia;Clostridiales;Clostridiales_Incertae Sedis XI;Parvimonas	33033
S000413503	33033	D14143	Parvimonas micra; GIFU 7701.	1369	9	FALSE	Root;Bacteria;Firmicutes;Clostridia;Clostridiales;Clostridiales_Incertae Sedis XI;Parvimonas	33033
S000768447	33033	AM176518	Parvimonas micra; gpac015.	1447	10	FALSE	Root;Bacteria;Firmicutes;Clostridia;Clostridiales;Clostridiales_Incertae Sedis XI;Parvimonas	33033
S000768450	33033	AM176521	Parvimonas micra; gpac022.	1450	0	FALSE	Root;Bacteria;Firmicutes;Clostridia;Clostridiales;Clostridiales_Incertae Sedis XI;Parvimonas	33033
S000768453	33033	AM176524	Parvimonas micra; gpac049n.	1450	4	FALSE	Root;Bacteria;Firmicutes;Clostridia;Clostridiales;Clostridiales_Incertae Sedis XI;Parvimonas	33033
S000768460	33033	AM176531	Parvimonas micra; gpac131.	1447	0	FALSE	Root;Bacteria;Firmicutes;Clostridia;Clostridiales;Clostridiales_Incertae Sedis XI;Parvimonas	33033
S000768461	33033	AM176532	Parvimonas micra; gpac134.	1458	1	FALSE	Root;Bacteria;Firmicutes;Clostridia;Clostridiales;Clostridiales_Incertae Sedis XI;Parvimonas	33033
S000768467	33033	AM176538	Parvimonas micra; gpac170.	1444	0	FALSE	Root;Bacteria;Firmicutes;Clostridia;Clostridiales;Clostridiales_Incertae Sedis XI;Parvimonas	33033
S003222569	33033	JN713239	Parvimonas micra; OC026.	1517	0	FALSE	Root;Bacteria;Firmicutes;Clostridia;Clostridiales;Clostridiales_Incertae Sedis XI;Parvimonas	33033
S003286825	33033	AB729072	Parvimonas micra; JCM 12970.	1487	0	FALSE	Root;Bacteria;Firmicutes;Clostridia;Clostridiales;Clostridiales_Incertae Sedis XI;Parvimonas	33033
S000432296	33031	AF542230	Peptoniphilus lacrimalis (T); CCUG 31350.	1406	0	TRUE	Root;Bacteria;Firmicutes;Clostridia;Clostridiales;Clostridiales_Incertae Sedis XI;Peptoniphilus	33031
S000995185	33031	D14141	Peptoniphilus lacrimalis; JCM 8139; GIFU 7667.	1373	4	FALSE	Root;Bacteria;Firmicutes;Clostridia;Clostridiales;Clostridiales_Incertae Sedis XI;Peptoniphilus	33031
S000393168	177972	AF399956	Shuttleworthia satelles (T); D143K-13.	1456	0	TRUE	Root;Bacteria;Firmicutes;Clostridia;Clostridiales;Lachnospiraceae;Shuttleworthia	177972
S000326486	230135	AY278618	Lachnospiraceae genomosp. C1; C4ALM087.	1487	0	FALSE	Root;Bacteria;Firmicutes;Clostridia;Clostridiales;Lachnospiraceae;Moryella	230135
S000461126	237576	AY323228	Oribacterium sinus (T); AIP 354.02.	1374	0	TRUE	Root;Bacteria;Firmicutes;Clostridia;Clostridiales;Lachnospiraceae;Oribacterium	237576
S001417192	237576	FJ577261	Oribacterium sinus; F0268.	1497	0	FALSE	Root;Bacteria;Firmicutes;Clostridia;Clostridiales;Lachnospiraceae;Oribacterium	237576
S000003483	43997	X87151	Catonella morbi (T); ATCC 51271.	1467	4	TRUE	Root;Bacteria;Firmicutes;Clostridia;Clostridiales;Lachnospiraceae;Catonella	43997
S001885060	43997	GU406953	Catonella morbi; WWP_SS5_P12.	1215	0	FALSE	Root;Bacteria;Firmicutes;Clostridia;Clostridiales;Lachnospiraceae;Catonella	43997
S001885130	43997	GU407023	Catonella morbi; _Z012.	1451	0	FALSE	Root;Bacteria;Firmicutes;Clostridia;Clostridiales;Lachnospiraceae;Catonella	43997
S001885131	43997	GU407024	Catonella morbi; _Z022.	1378	0	FALSE	Root;Bacteria;Firmicutes;Clostridia;Clostridiales;Lachnospiraceae;Catonella	43997
S000140702	1261	AY326462	Peptostreptococcus anaerobius (T); NCTC 11460.	1473	1	TRUE	Root;Bacteria;Firmicutes;Clostridia;Clostridiales;Peptostreptococcaceae;Peptostreptococcus	1261
S000414263	1261	L04168	Peptostreptococcus anaerobius; ATCC 27337.	1462	9	FALSE	Root;Bacteria;Firmicutes;Clostridia;Clostridiales;Peptostreptococcaceae;Peptostreptococcus	1261
S000634343	341694	DQ160208	Peptostreptococcus stomatis (T); W2278.	1465	1	TRUE	Root;Bacteria;Firmicutes;Clostridia;Clostridiales;Peptostreptococcaceae;Peptostreptococcus	341694
S002949619	1261	AB640688	Peptostreptococcus anaerobius; JCM 1470.	1479	0	FALSE	Root;Bacteria;Firmicutes;Clostridia;Clostridiales;Peptostreptococcaceae;Peptostreptococcus	1261
S000000991	118748	Z36271	Bulleidia extructa; 1365; 1365-12.	1401	0	FALSE	Root;Bacteria;Firmicutes;Erysipelotrichia;Erysipelotrichales;Erysipelotrichaceae;Bulleidia	118748
S000389354	118748	AF220064	Bulleidia extructa (T); DSM 13220.	1479	0	TRUE	Root;Bacteria;Firmicutes;Erysipelotrichia;Erysipelotrichales;Erysipelotrichaceae;Bulleidia	118748
S000382898	102148	AB031056	Solobacterium moorei (T); JCM 10645; RCA59-74.	1487	0	TRUE	Root;Bacteria;Firmicutes;Erysipelotrichia;Erysipelotrichales;Erysipelotrichaceae;Solobacterium	102148
S000382899	102148	AB031057	Bulleidia moorei; JCM 10646; RCA59-75.	1487	0	FALSE	Root;Bacteria;Firmicutes;Erysipelotrichia;Erysipelotrichales;Erysipelotrichaceae;Solobacterium	102148
S000382900	102148	AB031058	Bulleidia moorei; JCM 10647; RCA59-77.	1488	0	FALSE	Root;Bacteria;Firmicutes;Erysipelotrichia;Erysipelotrichales;Erysipelotrichaceae;Solobacterium	102148
S000434888	102148	AY044915	Bulleidia moorei; AHP 13983.	1480	0	FALSE	Root;Bacteria;Firmicutes;Erysipelotrichia;Erysipelotrichales;Erysipelotrichaceae;Solobacterium	102148
S000652946	102148	AM238669	Bulleidia moorei; N407 0592.	1471	0	FALSE	Root;Bacteria;Firmicutes;Erysipelotrichia;Erysipelotrichales;Erysipelotrichaceae;Solobacterium	102148
S001872329	102148	AB540987	Solobacterium moorei; JCM 10645.	1486	0	FALSE	Root;Bacteria;Firmicutes;Erysipelotrichia;Erysipelotrichales;Erysipelotrichaceae;Solobacterium	102148
S001901071	102148	GU422964	Solobacterium moorei; _K010.	1453	0	FALSE	Root;Bacteria;Firmicutes;Erysipelotrichia;Erysipelotrichales;Erysipelotrichaceae;Solobacterium	102148
S000326490	230139	AY278622	Megasphaera genomosp. C1; C3MLM013.	1525	0	FALSE	Root;Bacteria;Firmicutes;Negativicutes;Selenomonadales;Veillonellaceae;Megasphaera	230139
S000344683	163573	AF385566	Candidatus Megasphaera micronuciformis; BU057.	1527	2	FALSE	Root;Bacteria;Firmicutes;Negativicutes;Selenomonadales;Veillonellaceae;Megasphaera	187326
S000395077	187326	AF473834	Megasphaera micronuciformis (T); AIP 412.00; CIP 107280.	1411	0	TRUE	Root;Bacteria;Firmicutes;Negativicutes;Selenomonadales;Veillonellaceae;Megasphaera	187326
S001910592	187326	GU470904	Megasphaera micronuciformis; F0359.	1546	0	FALSE	Root;Bacteria;Firmicutes;Negativicutes;Selenomonadales;Veillonellaceae;Megasphaera	187326
S000398983	592028	AY162469	Dialister invisus (T); E7.25.	1524	0	TRUE	Root;Bacteria;Firmicutes;Negativicutes;Selenomonadales;Veillonellaceae;Dialister	218538
S000478276	308994	AY850119	Dialister propionicifaciens (T); ADV 1053.03.	1396	0	TRUE	Root;Bacteria;Firmicutes;Negativicutes;Selenomonadales;Veillonellaceae;Dialister	308994
S000478277	308994	AY850120	Dialister propionicifaciens; ADV 4162.03.	1401	0	FALSE	Root;Bacteria;Firmicutes;Negativicutes;Selenomonadales;Veillonellaceae;Dialister	308994
S000478279	308994	AY850122	Dialister propionicifaciens; ADV 3202.03.	1428	0	FALSE	Root;Bacteria;Firmicutes;Negativicutes;Selenomonadales;Veillonellaceae;Dialister	308994
S001879599	218538	GU401492	Dialister invisus; _I048.	1493	0	FALSE	Root;Bacteria;Firmicutes;Negativicutes;Selenomonadales;Veillonellaceae;Dialister	218538
S001879600	218538	GU401493	Dialister invisus; _R010.	1491	0	FALSE	Root;Bacteria;Firmicutes;Negativicutes;Selenomonadales;Veillonellaceae;Dialister	218538
S002440960	218538	AB626632	Dialister invisus; JCM 17566.	1530	0	FALSE	Root;Bacteria;Firmicutes;Negativicutes;Selenomonadales;Veillonellaceae;Dialister	218538
S002440962	308994	AB626634	Dialister propionicifaciens; JCM 17568.	1465	0	FALSE	Root;Bacteria;Firmicutes;Negativicutes;Selenomonadales;Veillonellaceae;Dialister	308994
S003222540	218538	JN713210	Dialister invisus; 1F075.	1526	0	FALSE	Root;Bacteria;Firmicutes;Negativicutes;Selenomonadales;Veillonellaceae;Dialister	218538
S003222541	218538	JN713211	Dialister invisus; OD025.	1560	0	FALSE	Root;Bacteria;Firmicutes;Negativicutes;Selenomonadales;Veillonellaceae;Dialister	218538
S000000269	29466	X84005	Veillonella parvula; DSM 2008.	1513	12	FALSE	Root;Bacteria;Firmicutes;Negativicutes;Selenomonadales;Veillonellaceae;Veillonella	29466
S000008225	39778	X84006	Veillonella dispar; DSM 20735.	1513	4	FALSE	Root;Bacteria;Firmicutes;Negativicutes;Selenomonadales;Veillonellaceae;Veillonella	39778
S000015427	39777	X84007	Veillonella atypica; DSM 20739.	1513	5	FALSE	Root;Bacteria;Firmicutes;Negativicutes;Selenomonadales;Veillonellaceae;Veillonella	39777
S000348929	39778	AF439639	Veillonella dispar (T); ATCC 17748.	1375	0	TRUE	Root;Bacteria;Firmicutes;Negativicutes;Selenomonadales;Veillonellaceae;Veillonella	39778
S000348931	39777	AF439641	Veillonella atypica (T); ATCC 17744.	1400	0	TRUE	Root;Bacteria;Firmicutes;Negativicutes;Selenomonadales;Veillonellaceae;Veillonella	39777
S001046017	29466	EU728725	Veillonella parvula; DJF_B315.	1470	0	FALSE	Root;Bacteria;Firmicutes;Negativicutes;Selenomonadales;Veillonellaceae;Veillonella	29466
S001602635	39778	GQ422726	Veillonella dispar; X031.	1540	0	FALSE	Root;Bacteria;Firmicutes;Negativicutes;Selenomonadales;Veillonellaceae;Veillonella	39778
S001743423	479436	CP001820	Veillonella parvula DSM 2008.	1551	0	FALSE	Root;Bacteria;Firmicutes;Negativicutes;Selenomonadales;Veillonellaceae;Veillonella	29466
S001743425	479436	CP001820	Veillonella parvula DSM 2008.	1551	0	FALSE	Root;Bacteria;Firmicutes;Negativicutes;Selenomonadales;Veillonellaceae;Veillonella	29466
S001743428	479436	CP001820	Veillonella parvula DSM 2008.	1552	0	FALSE	Root;Bacteria;Firmicutes;Negativicutes;Selenomonadales;Veillonellaceae;Veillonella	29466
S001874825	29466	GU350451	Veillonella parvula; X002.	1540	0	FALSE	Root;Bacteria;Firmicutes;Negativicutes;Selenomonadales;Veillonellaceae;Veillonella	29466
S001884222	29466	GU406115	Veillonella parvula; _R005.	1485	0	FALSE	Root;Bacteria;Firmicutes;Negativicutes;Selenomonadales;Veillonellaceae;Veillonella	29466
S001884223	29466	GU406116	Veillonella parvula; _X042.	1480	0	FALSE	Root;Bacteria;Firmicutes;Negativicutes;Selenomonadales;Veillonellaceae;Veillonella	29466
S001891797	39777	GU413690	Veillonella atypica; WWP_SS5_P17.	1212	0	FALSE	Root;Bacteria;Firmicutes;Negativicutes;Selenomonadales;Veillonellaceae;Veillonella	39777
S002034973	39778	GU561411	Veillonella dispar; MTO11.	1451	0	FALSE	Root;Bacteria;Firmicutes;Negativicutes;Selenomonadales;Veillonellaceae;Veillonella	39778
S002034974	39777	GU561412	Veillonella atypica; MTO13.	1445	0	FALSE	Root;Bacteria;Firmicutes;Negativicutes;Selenomonadales;Veillonellaceae;Veillonella	39777
S002035367	29466	GU574205	Veillonella parvula; H1_5.	1452	0	FALSE	Root;Bacteria;Firmicutes;Negativicutes;Selenomonadales;Veillonellaceae;Veillonella	29466
S002035368	29466	GU574206	Veillonella parvula; GRT2.	1443	0	FALSE	Root;Bacteria;Firmicutes;Negativicutes;Selenomonadales;Veillonellaceae;Veillonella	29466
S003286659	1110546	AB679109	Veillonella tobetsuensis; JCM 17976.	1520	0	FALSE	Root;Bacteria;Firmicutes;Negativicutes;Selenomonadales;Veillonellaceae;Veillonella	1110546
S003286660	1110546	AB679110	Veillonella tobetsuensis; B4.	1514	2	FALSE	Root;Bacteria;Firmicutes;Negativicutes;Selenomonadales;Veillonellaceae;Veillonella	1110546
S003286661	1110546	AB679111	Veillonella tobetsuensis; A16.	1500	0	FALSE	Root;Bacteria;Firmicutes;Negativicutes;Selenomonadales;Veillonellaceae;Veillonella	1110546
S003286662	1110546	AB679112	Veillonella tobetsuensis; Y6.	1519	0	FALSE	Root;Bacteria;Firmicutes;Negativicutes;Selenomonadales;Veillonellaceae;Veillonella	1110546
S000441334	1774	AY457082	Mycobacterium chelonae subsp. chelonae; ATCC 19237.	1481	0	FALSE	Root;Bacteria;Actinobacteria;Actinobacteria;Actinobacteridae;Actinomycetales;Corynebacterineae;Mycobacteriaceae;Mycobacterium	1774
S000735842	1774	DQ866771	Mycobacterium chelonae subsp. chelonae; GS1.	1491	0	FALSE	Root;Bacteria;Actinobacteria;Actinobacteria;Actinobacteridae;Actinomycetales;Corynebacterineae;Mycobacteriaceae;Mycobacterium	1774
S002287138	36809	CU458896	Mycobacterium abscessus.	1516	0	FALSE	Root;Bacteria;Actinobacteria;Actinobacteria;Actinobacteridae;Actinomycetales;Corynebacterineae;Mycobacteriaceae;Mycobacterium	36809
S002288750	243243	CP000479	Mycobacterium avium subsp. avium 104.	1533	0	FALSE	Root;Bacteria;Actinobacteria;Actinobacteria;Actinobacteridae;Actinomycetales;Corynebacterineae;Mycobacteriaceae;Mycobacterium	1764
S003287404	1198627	CP003699	Mycobacterium massiliense str. GO 06.	1504	0	FALSE	Root;Bacteria;Actinobacteria;Actinobacteria;Actinobacteridae;Actinomycetales;Corynebacterineae;Mycobacteriaceae;Mycobacterium	281216
S000002018	294	D84013	Pseudomonas fluorescens (T); IAM 12022.	1527	0	TRUE	Root;Bacteria;Proteobacteria;Gammaproteobacteria;Pseudomonadales;Pseudomonadaceae;Pseudomonas	294
S000736648	303	DQ989291	Pseudomonas putida; BM2.	1547	0	FALSE	Root;Bacteria;Proteobacteria;Gammaproteobacteria;Pseudomonadales;Pseudomonadaceae;Pseudomonas	303
S000943416	303	EU179737	Pseudomonas putida; MG-Y2.	1562	0	FALSE	Root;Bacteria;Proteobacteria;Gammaproteobacteria;Pseudomonadales;Pseudomonadaceae;Pseudomonas	303
S001153987	294	EU822884	Pseudomonas fluorescens; MXX08012001.	1503	0	FALSE	Root;Bacteria;Proteobacteria;Gammaproteobacteria;Pseudomonadales;Pseudomonadaceae;Pseudomonas	294
S001240546	303	EU439425	Pseudomonas putida; OK-St.	1553	0	FALSE	Root;Bacteria;Proteobacteria;Gammaproteobacteria;Pseudomonadales;Pseudomonadaceae;Pseudomonas	303
S002156859	303	FN600411	Pseudomonas putida; 25.	1520	0	FALSE	Root;Bacteria;Proteobacteria;Gammaproteobacteria;Pseudomonadales;Pseudomonadaceae;Pseudomonas	303
S002411007	294	HQ876462	Pseudomonas fluorescens; PGPR1.	1545	0	FALSE	Root;Bacteria;Proteobacteria;Gammaproteobacteria;Pseudomonadales;Pseudomonadaceae;Pseudomonas	294
S002912021	303	JF513125	Pseudomonas putida; S112(a)R.	1528	0	FALSE	Root;Bacteria;Proteobacteria;Gammaproteobacteria;Pseudomonadales;Pseudomonadaceae;Pseudomonas	303
S002967082	303	FJ380126	Pseudomonas putida; Ags-7.	1412	0	FALSE	Root;Bacteria;Proteobacteria;Gammaproteobacteria;Pseudomonadales;Pseudomonadaceae;Pseudomonas	303
S003281111	303	JQ435693	Pseudomonas putida; DE5.	1533	0	FALSE	Root;Bacteria;Proteobacteria;Gammaproteobacteria;Pseudomonadales;Pseudomonadaceae;Pseudomonas	303
S003299364	303	JQ968690	Pseudomonas putida; zol-13.	1535	0	FALSE	Root;Bacteria;Proteobacteria;Gammaproteobacteria;Pseudomonadales;Pseudomonadaceae;Pseudomonas	303
S000981217	128780	EU352763	Stenotrophomonas acidaminiphila; NK 2.Ha-5.	1511	0	FALSE	Root;Bacteria;Proteobacteria;Gammaproteobacteria;Xanthomonadales;Xanthomonadaceae;Stenotrophomonas	128780
S001873779	128780	GU265557	Stenotrophomonas acidaminiphila; BTY.	1491	0	FALSE	Root;Bacteria;Proteobacteria;Gammaproteobacteria;Xanthomonadales;Xanthomonadaceae;Stenotrophomonas	128780
S003257703	128780	GU945535	Stenotrophomonas acidaminiphila; CCUG 54933.	1542	0	FALSE	Root;Bacteria;Proteobacteria;Gammaproteobacteria;Xanthomonadales;Xanthomonadaceae;Stenotrophomonas	128780
