# Supplementary material for: Rapid 16S rRNA Next-Generation Sequencing of Polymicrobial Clinical Samples for Diagnosis of Complex Bacterial Infections
Source: PLoS One. 2013 May 29;8(5):e65226. doi: 10.1371/journal.pone.0065226 (PMC3666980; doi:10.1371/journal.pone.0065226)
Supplement: File S2 — CF-named reference package. (BZ2) [file pone.0065226.s003.bz2 › cf.named.1.1.refpkg/taxtable.csv]

tax_id	parent_id	rank	tax_name	root	below_root	superkingdom	superphylum	phylum	subphylum	class	subclass	order	below_order	below_below_order	suborder	family	below_family	genus	below_genus	subgenus	species_group	species_subgroup	species	below_species	below_below_species	subspecies	below_subspecies
1	1	root	root	1
131567	1	below_root	cellular organisms	1	131567
2	131567	superkingdom	Bacteria	1	131567	2
68336	2	superphylum	Bacteroidetes/Chlorobi group	1	131567	2	68336
201174	2	phylum	Actinobacteria	1	131567	2		201174
976	68336	phylum	Bacteroidetes	1	131567	2	68336	976
1239	2	phylum	Firmicutes	1	131567	2		1239
32066	2	phylum	Fusobacteria	1	131567	2		32066
1224	2	phylum	Proteobacteria	1	131567	2		1224
203691	2	phylum	Spirochaetes	1	131567	2		203691
544448	2	phylum	Tenericutes	1	131567	2		544448
68525	1224	subphylum	delta/epsilon subdivisions	1	131567	2		1224	68525
1760	201174	class	Actinobacteria	1	131567	2		201174		1760
91061	1239	class	Bacilli	1	131567	2		1239		91061
200643	976	class	Bacteroidia	1	131567	2	68336	976		200643
28216	1224	class	Betaproteobacteria	1	131567	2		1224		28216
186801	1239	class	Clostridia	1	131567	2		1239		186801
29547	68525	class	Epsilonproteobacteria	1	131567	2		1224	68525	29547
526524	1239	class	Erysipelotrichi	1	131567	2		1239		526524
117743	976	class	Flavobacteriia	1	131567	2	68336	976		117743
203490	32066	class	Fusobacteriia	1	131567	2		32066		203490
1236	1224	class	Gammaproteobacteria	1	131567	2		1224		1236
31969	544448	class	Mollicutes	1	131567	2		544448		31969
909932	1239	class	Negativicutes	1	131567	2		1239		909932
203692	203691	class	Spirochaetia	1	131567	2		203691		203692
85003	1760	subclass	Actinobacteridae	1	131567	2		201174		1760	85003
84998	1760	subclass	Coriobacteridae	1	131567	2		201174		1760	84998
2037	85003	order	Actinomycetales	1	131567	2		201174		1760	85003	2037
1385	91061	order	Bacillales	1	131567	2		1239		91061		1385
171549	200643	order	Bacteroidales	1	131567	2	68336	976		200643		171549
85004	85003	order	Bifidobacteriales	1	131567	2		201174		1760	85003	85004
80840	28216	order	Burkholderiales	1	131567	2		1224		28216		80840
213849	29547	order	Campylobacterales	1	131567	2		1224	68525	29547		213849
186802	186801	order	Clostridiales	1	131567	2		1239		186801		186802
84999	84998	order	Coriobacteriales	1	131567	2		201174		1760	84998	84999
91347	1236	order	Enterobacteriales	1	131567	2		1224		1236		91347
526525	526524	order	Erysipelotrichales	1	131567	2		1239		526524		526525
200644	117743	order	Flavobacteriales	1	131567	2	68336	976		117743		200644
203491	203490	order	Fusobacteriales	1	131567	2		32066		203490		203491
186826	91061	order	Lactobacillales	1	131567	2		1239		91061		186826
2085	31969	order	Mycoplasmatales	1	131567	2		544448		31969		2085
206351	28216	order	Neisseriales	1	131567	2		1224		28216		206351
135625	1236	order	Pasteurellales	1	131567	2		1224		1236		135625
72274	1236	order	Pseudomonadales	1	131567	2		1224		1236		72274
909929	909932	order	Selenomonadales	1	131567	2		1239		909932		909929
136	203692	order	Spirochaetales	1	131567	2		203691		203692		136
135614	1236	order	Xanthomonadales	1	131567	2		1224		1236		135614
539002	1385	below_order	Bacillales incertae sedis	1	131567	2		1239		91061		1385	539002
538999	186802	below_order	Clostridiales incertae sedis	1	131567	2		1239		186801		186802	538999
539738	539002	below_below_order	Bacillales Family XI. Incertae Sedis	1	131567	2		1239		91061		1385	539002	539738
255727	84999	suborder	Coriobacterineae	1	131567	2		201174		1760	84998	84999			255727
85007	2037	suborder	Corynebacterineae	1	131567	2		201174		1760	85003	2037			85007
85006	2037	suborder	Micrococcineae	1	131567	2		201174		1760	85003	2037			85006
85009	2037	suborder	Propionibacterineae	1	131567	2		201174		1760	85003	2037			85009
186827	186826	family	Aerococcaceae	1	131567	2		1239		91061		186826				186827
506	80840	family	Alcaligenaceae	1	131567	2		1224		28216		80840				506
31953	85004	family	Bifidobacteriaceae	1	131567	2		201174		1760	85003	85004				31953
119060	80840	family	Burkholderiaceae	1	131567	2		1224		28216		80840				119060
72294	213849	family	Campylobacteraceae	1	131567	2		1224	68525	29547		213849				72294
186828	186826	family	Carnobacteriaceae	1	131567	2		1239		91061		186826				186828
543310	538999	family	Clostridiales Family XI. Incertae Sedis	1	131567	2		1239		186801		186802	538999			543310
543314	538999	family	Clostridiales Family XIII. Incertae Sedis	1	131567	2		1239		186801		186802	538999			543314
80864	80840	family	Comamonadaceae	1	131567	2		1224		28216		80840				80864
84107	255727	family	Coriobacteriaceae	1	131567	2		201174		1760	84998	84999			255727	84107
1653	85007	family	Corynebacteriaceae	1	131567	2		201174		1760	85003	2037			85007	1653
543	91347	family	Enterobacteriaceae	1	131567	2		1224		1236		91347				543
128827	526525	family	Erysipelotrichaceae	1	131567	2		1239		526524		526525				128827
49546	200644	family	Flavobacteriaceae	1	131567	2	68336	976		117743		200644				49546
203492	203491	family	Fusobacteriaceae	1	131567	2		32066		203490		203491				203492
186803	186802	family	Lachnospiraceae	1	131567	2		1239		186801		186802				186803
33958	186826	family	Lactobacillaceae	1	131567	2		1239		91061		186826				33958
1129771	203491	family	Leptotrichiaceae	1	131567	2		32066		203490		203491				1129771
1268	85006	family	Micrococcaceae	1	131567	2		201174		1760	85003	2037			85006	1268
468	72274	family	Moraxellaceae	1	131567	2		1224		1236		72274				468
1762	85007	family	Mycobacteriaceae	1	131567	2		201174		1760	85003	2037			85007	1762
2092	2085	family	Mycoplasmataceae	1	131567	2		544448		31969		2085				2092
481	206351	family	Neisseriaceae	1	131567	2		1224		28216		206351				481
712	135625	family	Pasteurellaceae	1	131567	2		1224		1236		135625				712
186804	186802	family	Peptostreptococcaceae	1	131567	2		1239		186801		186802				186804
171551	171549	family	Porphyromonadaceae	1	131567	2	68336	976		200643		171549				171551
171552	171549	family	Prevotellaceae	1	131567	2	68336	976		200643		171549				171552
31957	85009	family	Propionibacteriaceae	1	131567	2		201174		1760	85003	2037			85009	31957
135621	72274	family	Pseudomonadaceae	1	131567	2		1224		1236		72274				135621
137	136	family	Spirochaetaceae	1	131567	2		203691		203692		136				137
90964	1385	family	Staphylococcaceae	1	131567	2		1239		91061		1385				90964
1300	186826	family	Streptococcaceae	1	131567	2		1239		91061		186826				1300
31977	909929	family	Veillonellaceae	1	131567	2		1239		909932		909929				31977
32033	135614	family	Xanthomonadaceae	1	131567	2		1224		1236		135614				32033
543311	543310	below_family	Parvimonas	1	131567	2		1239		186801		186802	538999			543310	543311
186928	186803	below_family	unclassified Lachnospiraceae	1	131567	2		1239		186801		186802				186803	186928
46123	186827	genus	Abiotrophia	1	131567	2		1239		91061		186826				186827		46123
222	506	genus	Achromobacter	1	131567	2		1224		28216		80840				506		222
507	506	genus	Alcaligenes	1	131567	2		1224		28216		80840				506		507
165779	543310	genus	Anaerococcus	1	131567	2		1239		186801		186802	538999			543310		165779
1380	84107	genus	Atopobium	1	131567	2		201174		1760	84998	84999			255727	84107		1380
118747	128827	genus	Bulleidia	1	131567	2		1239		526524		526525				128827		118747
32008	119060	genus	Burkholderia	1	131567	2		1224		28216		80840				119060		32008
194	72294	genus	Campylobacter	1	131567	2		1224	68525	29547		213849				72294		194
1016	49546	genus	Capnocytophaga	1	131567	2	68336	976		117743		200644				49546		1016
43996	186803	genus	Catonella	1	131567	2		1239		186801		186802				186803		43996
1716	1653	genus	Corynebacterium	1	131567	2		201174		1760	85003	2037			85007	1653		1716
281915	80864	genus	Curvibacter	1	131567	2		1224		28216		80840				80864		281915
39948	31977	genus	Dialister	1	131567	2		1239		909932		909929				31977		39948
29393	186828	genus	Dolosigranulum	1	131567	2		1239		91061		186826				186828		29393
538	481	genus	Eikenella	1	131567	2		1224		28216		206351				481		538
547	543	genus	Enterobacter	1	131567	2		1224		1236		91347				543		547
561	543	genus	Escherichia	1	131567	2		1224		1236		91347				543		561
848	203492	genus	Fusobacterium	1	131567	2		32066		203490		203491				203492		848
1378	539738	genus	Gemella	1	131567	2		1239		91061		1385	539002	539738				1378
117563	186828	genus	Granulicatella	1	131567	2		1239		91061		186826				186828		117563
724	712	genus	Haemophilus	1	131567	2		1224		1236		135625				712		724
32257	481	genus	Kingella	1	131567	2		1224		28216		206351				481		32257
570	543	genus	Klebsiella	1	131567	2		1224		1236		91347				543		570
1164882	186803	genus	Lachnoanaerobaculum	1	131567	2		1239		186801		186802				186803		1164882
1578	33958	genus	Lactobacillus	1	131567	2		1239		91061		186826				33958		1578
1357	1300	genus	Lactococcus	1	131567	2		1239		91061		186826				1300		1357
32067	1129771	genus	Leptotrichia	1	131567	2		32066		203490		203491				1129771		32067
906	31977	genus	Megasphaera	1	131567	2		1239		909932		909929				31977		906
475	468	genus	Moraxella	1	131567	2		1224		1236		72274				468		475
1763	1762	genus	Mycobacterium	1	131567	2		201174		1760	85003	2037			85007	1762		1763
2093	2092	genus	Mycoplasma	1	131567	2		544448		31969		2085				2092		2093
482	481	genus	Neisseria	1	131567	2		1224		28216		206351				481		482
948104	1300	genus	Okadaella	1	131567	2		1239		91061		186826				1300		948104
265975	186803	genus	Oribacterium	1	131567	2		1239		186801		186802				186803		265975
745	712	genus	Pasteurella	1	131567	2		1224		1236		135625				712		745
162289	543310	genus	Peptoniphilus	1	131567	2		1239		186801		186802	538999			543310		162289
1257	186804	genus	Peptostreptococcus	1	131567	2		1239		186801		186802				186804		1257
836	171551	genus	Porphyromonas	1	131567	2	68336	976		200643		171549				171551		836
838	171552	genus	Prevotella	1	131567	2	68336	976		200643		171549				171552		838
1743	31957	genus	Propionibacterium	1	131567	2		201174		1760	85003	2037			85009	31957		1743
286	135621	genus	Pseudomonas	1	131567	2		1224		1236		72274				135621		286
32207	1268	genus	Rothia	1	131567	2		201174		1760	85003	2037			85006	1268		32207
196081	31953	genus	Scardovia	1	131567	2		201174		1760	85003	85004				31953		196081
613	543	genus	Serratia	1	131567	2		1224		1236		91347				543		613
620	543	genus	Shigella	1	131567	2		1224		1236		91347				543		620
177971	186803	genus	Shuttleworthia	1	131567	2		1239		186801		186802				186803		177971
168808	1129771	genus	Sneathia	1	131567	2		32066		203490		203491				1129771		168808
123375	128827	genus	Solobacterium	1	131567	2		1239		526524		526525				128827		123375
1279	90964	genus	Staphylococcus	1	131567	2		1239		91061		1385				90964		1279
40323	32033	genus	Stenotrophomonas	1	131567	2		1224		1236		135614				32033		40323
1301	1300	genus	Streptococcus	1	131567	2		1239		91061		186826				1300		1301
217201	712	genus	Terrahaemophilus	1	131567	2		1224		1236		135625				712		217201
157	137	genus	Treponema	1	131567	2		203691		203692		136				137		157
29465	31977	genus	Veillonella	1	131567	2		1239		909932		909929				31977		29465
995085	40323	below_genus	Stenotrophomonas maltophilia group	1	131567	2		1224		1236		135614				32033		40323	995085
46226	475	subgenus	Branhamella	1	131567	2		1224		1236		72274				468		475		46226
46225	475	subgenus	Moraxella	1	131567	2		1224		1236		72274				468		475		46225
87882	32008	species_group	Burkholderia cepacia complex	1	131567	2		1224		28216		80840				119060		32008			87882
354276	547	species_group	Enterobacter cloacae complex	1	131567	2		1224		1236		91347				543		547			354276
120793	1763	species_group	Mycobacterium avium complex (MAC)	1	131567	2		201174		1760	85003	2037			85007	1762		1763			120793
670516	1763	species_group	Mycobacterium chelonae group	1	131567	2		201174		1760	85003	2037			85007	1762		1763			670516
136841	286	species_group	Pseudomonas aeruginosa group	1	131567	2		1224		1236		72274				135621		286			136841
136843	286	species_group	Pseudomonas fluorescens group	1	131567	2		1224		1236		72274				135621		286			136843
136845	286	species_group	Pseudomonas putida group	1	131567	2		1224		1236		72274				135621		286			136845
671232	1301	species_group	Streptococcus anginosus group	1	131567	2		1239		91061		186826				1300		1301			671232
670506	670516	species_subgroup	Mycobacterium abscessus subgroup	1	131567	2		201174		1760	85003	2037			85007	1762		1763			670516	670506
46125	46123	species	Abiotrophia defectiva	1	131567	2		1239		91061		186826				186827		46123					46125
191553	46123	species	Abiotrophia para-adiacens	1	131567	2		1239		91061		186826				186827		46123					191553
32002	222	species	Achromobacter denitrificans	1	131567	2		1224		28216		80840				506		222					32002
217204	222	species	Achromobacter insolitus	1	131567	2		1224		28216		80840				506		222					217204
85698	222	species	Achromobacter xylosoxidans	1	131567	2		1224		28216		80840				506		222					85698
511	507	species	Alcaligenes faecalis	1	131567	2		1224		28216		80840				506		507					511
33037	165779	species	Anaerococcus vaginalis	1	131567	2		1239		186801		186802	538999			543310		165779					33037
1382	1380	species	Atopobium parvulum	1	131567	2		201174		1760	84998	84999			255727	84107		1380					1382
82135	1380	species	Atopobium vaginae	1	131567	2		201174		1760	84998	84999			255727	84107		1380					82135
118748	118747	species	Bulleidia extructa	1	131567	2		1239		526524		526525				128827		118747					118748
152480	87882	species	Burkholderia ambifaria	1	131567	2		1224		28216		80840				119060		32008			87882		152480
95486	87882	species	Burkholderia cenocepacia	1	131567	2		1224		28216		80840				119060		32008			87882		95486
292	87882	species	Burkholderia cepacia	1	131567	2		1224		28216		80840				119060		32008			87882		292
87883	87882	species	Burkholderia multivorans	1	131567	2		1224		28216		80840				119060		32008			87882		87883
199	194	species	Campylobacter concisus	1	131567	2		1224	68525	29547		213849				72294		194					199
824	194	species	Campylobacter gracilis	1	131567	2		1224	68525	29547		213849				72294		194					824
204	194	species	Campylobacter showae	1	131567	2		1224	68525	29547		213849				72294		194					204
1069529	32008	species	Candidatus Burkholderia hispidae	1	131567	2		1224		28216		80840				119060		32008					1069529
340486	838	species	Candidatus Prevotella conceptionensis	1	131567	2	68336	976		200643		171549				171552		838					340486
1017	1016	species	Capnocytophaga gingivalis	1	131567	2	68336	976		117743		200644				49546		1016					1017
45242	1016	species	Capnocytophaga granulosa	1	131567	2	68336	976		117743		200644				49546		1016					45242
327575	1016	species	Capnocytophaga leadbetteri	1	131567	2	68336	976		117743		200644				49546		1016					327575
1018	1016	species	Capnocytophaga ochracea	1	131567	2	68336	976		117743		200644				49546		1016					1018
1019	1016	species	Capnocytophaga sputigena	1	131567	2	68336	976		117743		200644				49546		1016					1019
43997	43996	species	Catonella morbi	1	131567	2		1239		186801		186802				186803		43996					43997
43765	1716	species	Corynebacterium amycolatum	1	131567	2		201174		1760	85003	2037			85007	1653		1716					43765
61592	1716	species	Corynebacterium durum	1	131567	2		201174		1760	85003	2037			85007	1653		1716					61592
38289	1716	species	Corynebacterium jeikeium	1	131567	2		201174		1760	85003	2037			85007	1653		1716					38289
37637	1716	species	Corynebacterium pseudodiphtheriticum	1	131567	2		201174		1760	85003	2037			85007	1653		1716					37637
230310	281915	species	Curvibacter gracilis	1	131567	2		1224		28216		80840				80864		281915					230310
86182	281915	species	Curvibacter lanceolatus	1	131567	2		1224		28216		80840				80864		281915					86182
218538	39948	species	Dialister invisus	1	131567	2		1239		909932		909929				31977		39948					218538
308994	39948	species	Dialister propionicifaciens	1	131567	2		1239		909932		909929				31977		39948					308994
29394	29393	species	Dolosigranulum pigrum	1	131567	2		1239		91061		186826				186828		29393					29394
539	538	species	Eikenella corrodens	1	131567	2		1224		28216		206351				481		538					539
69218	547	species	Enterobacter cancerogenus	1	131567	2		1224		1236		91347				543		547					69218
550	354276	species	Enterobacter cloacae	1	131567	2		1224		1236		91347				543		547			354276		550
158836	354276	species	Enterobacter hormaechei	1	131567	2		1224		1236		91347				543		547			354276		158836
299767	547	species	Enterobacter ludwigii	1	131567	2		1224		1236		91347				543		547					299767
562	561	species	Escherichia coli	1	131567	2		1224		1236		91347				543		561					562
230134	848	species	Fusobacterium genomosp. C2	1	131567	2		32066		203490		203491				203492		848					230134
859	848	species	Fusobacterium necrophorum	1	131567	2		32066		203490		203491				203492		848					859
851	848	species	Fusobacterium nucleatum	1	131567	2		32066		203490		203491				203492		848					851
860	848	species	Fusobacterium periodonticum	1	131567	2		32066		203490		203491				203492		848					860
1379	1378	species	Gemella haemolysans	1	131567	2		1239		91061		1385	539002	539738				1378					1379
29391	1378	species	Gemella morbillorum	1	131567	2		1239		91061		1385	539002	539738				1378					29391
84135	1378	species	Gemella sanguinis	1	131567	2		1239		91061		1385	539002	539738				1378					84135
46124	117563	species	Granulicatella adiacens	1	131567	2		1239		91061		186826				186828		117563					46124
137732	117563	species	Granulicatella elegans	1	131567	2		1239		91061		186826				186828		117563					137732
321195	117563	species	Granulicatella para-adiacens	1	131567	2		1239		91061		186826				186828		117563					321195
726	724	species	Haemophilus haemolyticus	1	131567	2		1224		1236		135625				712		724					726
727	724	species	Haemophilus influenzae	1	131567	2		1224		1236		135625				712		724					727
735	724	species	Haemophilus parahaemolyticus	1	131567	2		1224		1236		135625				712		724					735
729	724	species	Haemophilus parainfluenzae	1	131567	2		1224		1236		135625				712		724					729
502	32257	species	Kingella denitrificans	1	131567	2		1224		28216		206351				481		32257					502
505	32257	species	Kingella oralis	1	131567	2		1224		28216		206351				481		32257					505
573	570	species	Klebsiella pneumoniae	1	131567	2		1224		1236		91347				543		570					573
979627	1164882	species	Lachnoanaerobaculum orale	1	131567	2		1239		186801		186802				186803		1164882					979627
230135	186928	species	Lachnospiraceae genomosp. C1	1	131567	2		1239		186801		186802				186803	186928						230135
47770	1578	species	Lactobacillus crispatus	1	131567	2		1239		91061		186826				33958		1578					47770
1613	1578	species	Lactobacillus fermentum	1	131567	2		1239		91061		186826				33958		1578					1613
1596	1578	species	Lactobacillus gasseri	1	131567	2		1239		91061		186826				33958		1578					1596
82688	1578	species	Lactobacillus nagelii	1	131567	2		1239		91061		186826				33958		1578					82688
47715	1578	species	Lactobacillus rhamnosus	1	131567	2		1239		91061		186826				33958		1578					47715
1624	1578	species	Lactobacillus salivarius	1	131567	2		1239		91061		186826				33958		1578					1624
1633	1578	species	Lactobacillus vaginalis	1	131567	2		1239		91061		186826				33958		1578					1633
1358	1357	species	Lactococcus lactis	1	131567	2		1239		91061		186826				1300		1357					1358
230138	32067	species	Leptotrichia genomosp. C1	1	131567	2		32066		203490		203491				1129771		32067					230138
157691	32067	species	Leptotrichia shahii	1	131567	2		32066		203490		203491				1129771		32067					157691
109328	32067	species	Leptotrichia trevisanii	1	131567	2		32066		203490		203491				1129771		32067					109328
157687	32067	species	Leptotrichia wadei	1	131567	2		32066		203490		203491				1129771		32067					157687
230139	906	species	Megasphaera genomosp. C1	1	131567	2		1239		909932		909929				31977		906					230139
187326	906	species	Megasphaera micronuciformis	1	131567	2		1239		909932		909929				31977		906					187326
480	46226	species	Moraxella catarrhalis	1	131567	2		1224		1236		72274				468		475		46226			480
478	46225	species	Moraxella nonliquefaciens	1	131567	2		1224		1236		72274				468		475		46225			478
36809	670506	species	Mycobacterium abscessus	1	131567	2		201174		1760	85003	2037			85007	1762		1763			670516	670506	36809
1764	120793	species	Mycobacterium avium	1	131567	2		201174		1760	85003	2037			85007	1762		1763			120793		1764
1774	670516	species	Mycobacterium chelonae	1	131567	2		201174		1760	85003	2037			85007	1762		1763			670516		1774
281216	670506	species	Mycobacterium massiliense	1	131567	2		201174		1760	85003	2037			85007	1762		1763			670516	670506	281216
2124	2093	species	Mycoplasma salivarium	1	131567	2		544448		31969		2085				2092		2093					2124
486	482	species	Neisseria lactamica	1	131567	2		1224		28216		206351				481		482					486
487	482	species	Neisseria meningitidis	1	131567	2		1224		28216		206351				481		482					487
1107316	482	species	Neisseria oralis	1	131567	2		1224		28216		206351				481		482					1107316
948105	948104	species	Okadaella gastrococcus	1	131567	2		1239		91061		186826				1300		948104					948105
237576	265975	species	Oribacterium sinus	1	131567	2		1239		186801		186802				186803		265975					237576
33033	543311	species	Parvimonas micra	1	131567	2		1239		186801		186802	538999			543310	543311						33033
747	745	species	Pasteurella multocida	1	131567	2		1224		1236		135625				712		745					747
33031	162289	species	Peptoniphilus lacrimalis	1	131567	2		1239		186801		186802	538999			543310		162289					33031
1261	1257	species	Peptostreptococcus anaerobius	1	131567	2		1239		186801		186802				186804		1257					1261
341694	1257	species	Peptostreptococcus stomatis	1	131567	2		1239		186801		186802				186804		1257					341694
41976	836	species	Porphyromonas catoniae	1	131567	2	68336	976		200643		171549				171551		836					41976
28124	836	species	Porphyromonas endodontalis	1	131567	2	68336	976		200643		171549				171551		836					28124
596085	838	species	Prevotella aurantiaca	1	131567	2	68336	976		200643		171549				171552		838					596085
28125	838	species	Prevotella bivia	1	131567	2	68336	976		200643		171549				171552		838					28125
28129	838	species	Prevotella denticola	1	131567	2	68336	976		200643		171549				171552		838					28129
76123	838	species	Prevotella enoeca	1	131567	2	68336	976		200643		171549				171552		838					76123
230141	838	species	Prevotella genomosp. C1	1	131567	2	68336	976		200643		171549				171552		838					230141
230142	838	species	Prevotella genomosp. C2	1	131567	2	68336	976		200643		171549				171552		838					230142
470565	838	species	Prevotella histicola	1	131567	2	68336	976		200643		171549				171552		838					470565
28131	838	species	Prevotella intermedia	1	131567	2	68336	976		200643		171549				171552		838					28131
840	838	species	Prevotella loescheii	1	131567	2	68336	976		200643		171549				171552		838					840
28132	838	species	Prevotella melaninogenica	1	131567	2	68336	976		200643		171549				171552		838					28132
425941	838	species	Prevotella nanceiensis	1	131567	2	68336	976		200643		171549				171552		838					425941
28133	838	species	Prevotella nigrescens	1	131567	2	68336	976		200643		171549				171552		838					28133
28134	838	species	Prevotella oralis	1	131567	2	68336	976		200643		171549				171552		838					28134
28135	838	species	Prevotella oris	1	131567	2	68336	976		200643		171549				171552		838					28135
28136	838	species	Prevotella oulorum	1	131567	2	68336	976		200643		171549				171552		838					28136
60133	838	species	Prevotella pallens	1	131567	2	68336	976		200643		171549				171552		838					60133
407975	838	species	Prevotella pleuritidis	1	131567	2	68336	976		200643		171549				171552		838					407975
228604	838	species	Prevotella salivae	1	131567	2	68336	976		200643		171549				171552		838					228604
228603	838	species	Prevotella shahii	1	131567	2	68336	976		200643		171549				171552		838					228603
76122	838	species	Prevotella tannerae	1	131567	2	68336	976		200643		171549				171552		838					76122
386414	838	species	Prevotella timonensis	1	131567	2	68336	976		200643		171549				171552		838					386414
28137	838	species	Prevotella veroralis	1	131567	2	68336	976		200643		171549				171552		838					28137
1750	1743	species	Propionibacterium propionicum	1	131567	2		201174		1760	85003	2037			85009	31957		1743					1750
287	136841	species	Pseudomonas aeruginosa	1	131567	2		1224		1236		72274				135621		286			136841		287
294	136843	species	Pseudomonas fluorescens	1	131567	2		1224		1236		72274				135621		286			136843		294
303	136845	species	Pseudomonas putida	1	131567	2		1224		1236		72274				135621		286			136845		303
2047	32207	species	Rothia dentocariosa	1	131567	2		201174		1760	85003	2037			85006	1268		32207					2047
43675	32207	species	Rothia mucilaginosa	1	131567	2		201174		1760	85003	2037			85006	1268		32207					43675
230143	196081	species	Scardovia wiggsiae	1	131567	2		201174		1760	85003	85004				31953		196081					230143
615	613	species	Serratia marcescens	1	131567	2		1224		1236		91347				543		613					615
458197	613	species	Serratia nematodiphila	1	131567	2		1224		1236		91347				543		613					458197
622	620	species	Shigella dysenteriae	1	131567	2		1224		1236		91347				543		620					622
623	620	species	Shigella flexneri	1	131567	2		1224		1236		91347				543		620					623
177972	177971	species	Shuttleworthia satelles	1	131567	2		1239		186801		186802				186803		177971					177972
40543	168808	species	Sneathia sanguinegens	1	131567	2		32066		203490		203491				1129771		168808					40543
102148	123375	species	Solobacterium moorei	1	131567	2		1239		526524		526525				128827		123375					102148
1280	1279	species	Staphylococcus aureus	1	131567	2		1239		91061		1385				90964		1279					1280
128780	40323	species	Stenotrophomonas acidaminiphila	1	131567	2		1224		1236		135614				32033		40323					128780
40324	995085	species	Stenotrophomonas maltophilia	1	131567	2		1224		1236		135614				32033		40323	995085				40324
1311	1301	species	Streptococcus agalactiae	1	131567	2		1239		91061		186826				1300		1301					1311
1328	671232	species	Streptococcus anginosus	1	131567	2		1239		91061		186826				1300		1301			671232		1328
113107	1301	species	Streptococcus australis	1	131567	2		1239		91061		186826				1300		1301					113107
76860	671232	species	Streptococcus constellatus	1	131567	2		1239		91061		186826				1300		1301			671232		76860
45634	1301	species	Streptococcus cristatus	1	131567	2		1239		91061		186826				1300		1301					45634
230120	1301	species	Streptococcus genomosp. C3	1	131567	2		1239		91061		186826				1300		1301					230120
230121	1301	species	Streptococcus genomosp. C4	1	131567	2		1239		91061		186826				1300		1301					230121
230122	1301	species	Streptococcus genomosp. C5	1	131567	2		1239		91061		186826				1300		1301					230122
230123	1301	species	Streptococcus genomosp. C6	1	131567	2		1239		91061		186826				1300		1301					230123
230124	1301	species	Streptococcus genomosp. C7	1	131567	2		1239		91061		186826				1300		1301					230124
230125	1301	species	Streptococcus genomosp. C8	1	131567	2		1239		91061		186826				1300		1301					230125
1302	1301	species	Streptococcus gordonii	1	131567	2		1239		91061		186826				1300		1301					1302
68892	1301	species	Streptococcus infantis	1	131567	2		1239		91061		186826				1300		1301					68892
1338	671232	species	Streptococcus intermedius	1	131567	2		1239		91061		186826				1300		1301			671232		1338
28037	1301	species	Streptococcus mitis	1	131567	2		1239		91061		186826				1300		1301					28037
1309	1301	species	Streptococcus mutans	1	131567	2		1239		91061		186826				1300		1301					1309
1303	1301	species	Streptococcus oralis	1	131567	2		1239		91061		186826				1300		1301					1303
1318	1301	species	Streptococcus parasanguinis	1	131567	2		1239		91061		186826				1300		1301					1318
1313	1301	species	Streptococcus pneumoniae	1	131567	2		1239		91061		186826				1300		1301					1313
257758	1301	species	Streptococcus pseudopneumoniae	1	131567	2		1239		91061		186826				1300		1301					257758
1304	1301	species	Streptococcus salivarius	1	131567	2		1239		91061		186826				1300		1301					1304
1305	1301	species	Streptococcus sanguinis	1	131567	2		1239		91061		186826				1300		1301					1305
1308	1301	species	Streptococcus thermophilus	1	131567	2		1239		91061		186826				1300		1301					1308
217202	217201	species	Terrahaemophilus aromaticivorans	1	131567	2		1224		1236		135625				712		217201					217202
58231	157	species	Treponema medium	1	131567	2		203691		203692		136				137		157					58231
39777	29465	species	Veillonella atypica	1	131567	2		1239		909932		909929				31977		29465					39777
39778	29465	species	Veillonella dispar	1	131567	2		1239		909932		909929				31977		29465					39778
29466	29465	species	Veillonella parvula	1	131567	2		1239		909932		909929				31977		29465					29466
1110546	29465	species	Veillonella tobetsuensis	1	131567	2		1239		909932		909929				31977		29465					1110546
56774	543314	species	[Eubacterium] infirmum	1	131567	2		1239		186801		186802	538999			543314							56774
143393	543314	species	[Eubacterium] sulci	1	131567	2		1239		186801		186802	538999			543314							143393
187101	168808	species	[Leptotrichia] amnionii	1	131567	2		32066		203490		203491				1129771		168808					187101
339670	152480	below_species	Burkholderia ambifaria AMMD	1	131567	2		1224		28216		80840				119060		32008			87882		152480	339670
398577	152480	below_species	Burkholderia ambifaria MC40-6	1	131567	2		1224		28216		80840				119060		32008			87882		152480	398577
331271	95486	below_species	Burkholderia cenocepacia AU 1054	1	131567	2		1224		28216		80840				119060		32008			87882		95486	331271
395019	87883	below_species	Burkholderia multivorans ATCC 17616	1	131567	2		1224		28216		80840				119060		32008			87882		87883	395019
929793	199	below_species	Campylobacter concisus UNSWCD	1	131567	2		1224	68525	29547		213849				72294		194					199	929793
873517	1018	below_species	Capnocytophaga ochracea F0287	1	131567	2	68336	976		117743		200644				49546		1016					1018	873517
306537	38289	below_species	Corynebacterium jeikeium K411	1	131567	2		201174		1760	85003	2037			85007	1653		1716					38289	306537
592028	218538	below_species	Dialister invisus DSM 15470	1	131567	2		1239		909932		909929				31977		39948					218538	592028
83334	562	below_species	Escherichia coli O157:H7	1	131567	2		1224		1236		91347				543		561					562	83334
748671	47770	below_species	Lactobacillus crispatus ST1	1	131567	2		1239		91061		186826				33958		1578					47770	748671
334390	1613	below_species	Lactobacillus fermentum IFO 3956	1	131567	2		1239		91061		186826				33958		1578					1613	334390
362948	1624	below_species	Lactobacillus salivarius UCC118	1	131567	2		1239		91061		186826				33958		1578					1624	362948
243243	1764	below_species	Mycobacterium avium 104	1	131567	2		201174		1760	85003	2037			85007	1762		1763			120793		1764	243243
1198627	281216	below_species	Mycobacterium massiliense str. GO 06	1	131567	2		201174		1760	85003	2037			85007	1762		1763			670516	670506	281216	1198627
942513	487	below_species	Neisseria meningitidis WUE 2594	1	131567	2		1224		28216		206351				481		482					487	942513
411465	33033	below_species	Parvimonas micra ATCC 33270	1	131567	2		1239		186801		186802	538999			543310	543311						33033	411465
767031	28129	below_species	Prevotella denticola F0289	1	131567	2	68336	976		200643		171549				171552		838					28129	767031
246198	28131	below_species	Prevotella intermedia 17	1	131567	2	68336	976		200643		171549				171552		838					28131	246198
553174	28132	below_species	Prevotella melaninogenica ATCC 25845	1	131567	2	68336	976		200643		171549				171552		838					28132	553174
680646	43675	below_species	Rothia mucilaginosa DY-18	1	131567	2		201174		1760	85003	2037			85006	1268		32207					43675	680646
29390	1302	below_species	Streptococcus gordonii str. Challis	1	131567	2		1239		91061		186826				1300		1301					1302	29390
857292	1338	below_species	Streptococcus intermedius F0395	1	131567	2		1239		91061		186826				1300		1301			671232		1338	857292
365659	28037	below_species	Streptococcus mitis B6	1	131567	2		1239		91061		186826				1300		1301					28037	365659
134262	28037	below_species	Streptococcus mitis bv. 2	1	131567	2		1239		91061		186826				1300		1301					28037	134262
1114965	1318	below_species	Streptococcus parasanguinis FW213	1	131567	2		1239		91061		186826				1300		1301					1318	1114965
1130804	1313	below_species	Streptococcus pneumoniae ST556	1	131567	2		1239		91061		186826				1300		1301					1313	1130804
525381	1313	below_species	Streptococcus pneumoniae TCH8431/19A	1	131567	2		1239		91061		186826				1300		1301					1313	525381
388919	1305	below_species	Streptococcus sanguinis SK36	1	131567	2		1239		91061		186826				1300		1301					1305	388919
767463	1308	below_species	Streptococcus thermophilus ND03	1	131567	2		1239		91061		186826				1300		1301					1308	767463
479436	29466	below_species	Veillonella parvula DSM 2008	1	131567	2		1239		909932		909929				31977		29465					29466	479436
219650	187326	below_species	environmental samples	1	131567	2		1239		909932		909929				31977		906					187326	219650
163573	219650	below_below_species	Candidatus Megasphaera micronuciformis	1	131567	2		1239		909932		909929				31977		906					187326	219650	163573
467705	29390	below_below_species	Streptococcus gordonii str. Challis substr. CH1	1	131567	2		1239		91061		186826				1300		1301					1302	29390	467705
32001	511	subspecies	Alcaligenes faecalis subsp. faecalis	1	131567	2		1224		28216		80840				506		507					511			32001
69219	550	subspecies	Enterobacter cloacae subsp. dissolvens	1	131567	2		1224		1236		91347				543		547			354276		550			69219
299766	158836	subspecies	Enterobacter hormaechei subsp. steigerwaltii	1	131567	2		1224		1236		91347				543		547			354276		158836			299766
143387	859	subspecies	Fusobacterium necrophorum subsp. funduliforme	1	131567	2		32066		203490		203491				203492		848					859			143387
76858	851	subspecies	Fusobacterium nucleatum subsp. fusiforme	1	131567	2		32066		203490		203491				203492		848					851			76858
76857	851	subspecies	Fusobacterium nucleatum subsp. polymorphum	1	131567	2		32066		203490		203491				203492		848					851			76857
72407	573	subspecies	Klebsiella pneumoniae subsp. pneumoniae	1	131567	2		1224		1236		91347				543		570					573			72407
1359	1358	subspecies	Lactococcus lactis subsp. cremoris	1	131567	2		1239		91061		186826				1300		1357					1358			1359
1360	1358	subspecies	Lactococcus lactis subsp. lactis	1	131567	2		1239		91061		186826				1300		1357					1358			1360
44283	747	subspecies	Pasteurella multocida subsp. multocida	1	131567	2		1224		1236		135625				712		745					747			44283
115545	747	subspecies	Pasteurella multocida subsp. septica	1	131567	2		1224		1236		135625				712		745					747			115545
175849	747	subspecies	Pasteurella multocida subsp. tigris	1	131567	2		1224		1236		135625				712		745					747			175849
46170	1280	subspecies	Staphylococcus aureus subsp. aureus	1	131567	2		1239		91061		1385				90964		1279					1280			46170
184246	76860	subspecies	Streptococcus constellatus subsp. constellatus	1	131567	2		1239		91061		186826				1300		1301			671232		76860			184246
409323	58231	subspecies	Treponema medium subsp. bovis	1	131567	2		203691		203692		136				137		157					58231			409323
681288	46170	below_subspecies	Staphylococcus aureus subsp. aureus ED98	1	131567	2		1239		91061		1385				90964		1279					1280			46170	681288
663951	46170	below_subspecies	Staphylococcus aureus subsp. aureus TW20	1	131567	2		1239		91061		1385				90964		1279					1280			46170	663951
