# Supplementary material for: Rapid 16S rRNA Next-Generation Sequencing of Polymicrobial Clinical Samples for Diagnosis of Complex Bacterial Infections
Source: PLoS One. 2013 May 29;8(5):e65226. doi: 10.1371/journal.pone.0065226 (PMC3666980; doi:10.1371/journal.pone.0065226)
Supplement: File S2 — CF-named reference package. (BZ2) [file pone.0065226.s003.bz2 › cf.named.1.1.refpkg/cd_refs.log]

Command: /home/matsengrp/local/bin/FastTreeMP -nt -gtr -log output.named.1.1/cd_refs.log output.named.1.1/cf_refs_aln.fasta
FastTree Version 2.1.3 SSE3, OpenMP (12 threads)
Alignment: output.named.1.1/cf_refs_aln.fasta
Nucleotide distances: Jukes-Cantor Joins: balanced Support: SH-like 1000
Search: Normal +NNI +SPR (2 rounds range 10) +ML-NNI opt-each=1
TopHits: 1.00*sqrtN close=default refresh=0.80
ML Model: Generalized Time-Reversible, CAT approximation with 20 rate categories
Read 921 sequences, 2765 positions
NJ	((S002351058:0.00327,(S000395211:-0.00066,(S000405654:0.00207,S000405661:0.00073):0.00069):0.00062):0.00079,(S001187520:-0.00027,(S001187524:-0.00351,(S001187516:-0.00819,S001352166:0.00894):0.00464):0.00196):0.00126,((((S000405655:0.00322,S000326501:0.00520):0.00221,((S000434331:0.00277,(S003222829:0.00704,S000617884:0.00360):0.00038):0.00208,((S002034951:0.00557,S000326500:0.00212):0.00393,((((S000405660:0.00051,S002166275:0.00020):0.00437,((S003305940:0.00216,(S000750194:0.00471,(((S002166282:0.00347,(S002410138:0.00078,(S000326502:0.00503,(S000617863:0.00259,S000617883:0.00322):0.00057):0.00071):0.00038):0.00075,((S002232092:0.00022,S000326503:0.00115):0.00317,(S000405653:0.00361,S000427357:0.00104):0.00118):0.00037):0.00502,(S003305937:-0.00375,(S000420026:0.00077,S002034955:0.00064):0.00376):0.00173):0.00113):0.00137):0.00722,(S001352165:0.01559,((S000388821:0.00867,S000420025:0.00112):0.00345,(S002034954:0.00804,S002034949:0.00175):0.00291):0.00123):0.00056):0.00306):0.00345,((S002166281:0.00668,(S000405651:0.00226,S000326499:0.00194):0.00254):0.00646,((S000405665:0.00295,((S000440792:0.00043,(S000440793:0.00065,S002166276:0.00084):0.00105):0.00123,(S001910587:0.00170,(S000370153:0.00178,(S000427388:0.00115,S002034945:0.00253):0.00029):0.00050):0.00006):0.00036):0.01472,((S000432323:0.00355,((S002034933:0.00289,(S000432314:0.01217,S001613823:0.00281):0.00046):0.00044,(S000379932:0.00457,(S000804881:0.00333,(S000386900:0.00020,S000804888:0.00391):0.00026):0.00062):0.00020):0.00082):0.00986,((S000901704:-0.00280,(S000413788:0.00351,(S000405663:0.00321,((S000011392:0.00129,S000925887:0.00146):0.00060,(S000386903:0.00078,(S002034946:0.00094,(S002034947:0.00085,S002166277:0.00123):0.00046):0.00043):0.00049):0.00055):0.00185):0.00502):0.00993,((S002353298:0.00948,((S000011437:0.00006,(S000769151:0.00057,(S000496330:0.00052,(S001875289:-0.00064,S002353296:0.00288):0.00270):0.00244):0.00048):0.00086,(S002447336:0.00140,(S002447334:0.00190,S003298612:0.00361):0.00059):0.00018):0.00138):0.02930,((((S000901712:-0.00467,(S000428928:0.00194,(S000406602:0.00277,(S000379924:-0.00044,S002034939:0.00114):0.00068):0.00042):0.00452):0.00500,((S000388119:0.00038,S000527990:0.00162):0.00566,(S000388117:0.00198,(S000388116:-0.00041,S002166274:0.00041):0.00212):0.00167):0.00437):0.01535,(((S001910596:0.00081,S000405383:0.00052):0.00317,(S002232071:-0.00005,(S000428921:0.00001,S002034964:0.00208):0.00035):0.00276):0.00514,(S002961446:0.01160,(S000428924:0.00015,(S002034961:0.00310,(S000405385:-0.00017,S000750178:0.00017):0.00037):0.00051):0.00413):0.00223):0.00499):0.01075,((S002918420:0.00939,((S000394499:0.00227,((S000400850:0.00060,(S001588205:0.00195,(S001588206:0.00139,(S000617893:0.00122,(S002034958:0.00027,S002034959:-0.00027):0.00020):0.00037):0.00047):0.00014):0.00118,(S000617861:0.00403,S002989295:0.00349):0.00116):0.00030):0.00095,((S000843228:0.00720,S002918492:0.02877):0.00252,(S002227672:0.00410,(S002235457:0.00481,(S002350094:0.00285,(S000400852:0.00005,(S002152597:-0.00006,(S002152429:-0.00009,(S002153524:-0.00065,S002235462:0.00214):0.00149):0.00003):0.00003):0.00081):0.00040):0.00110):0.00180):0.00043):0.00202):0.01815,((S000712783:0.00495,(S000379916:0.00909,(S000870485:0.00099,(S000712806:0.00244,(S000712842:0.00186,(S000001360:0.00186,(S000379918:0.00232,(S000379921:0.00129,(S000379920:0.00065,S000712773:0.00198):0.00068):0.00031):0.00011):0.00012):0.00011):0.00044):0.00078):0.00107):0.03674,(((S003314037:0.00511,(S001577583:0.01188,(S000128477:0.00669,(S002966608:0.01176,(S002232430:0.00783,(S000004145:0.00152,S000430945:-0.00013):0.00029):0.00036):0.00124):0.00103):0.00105):0.00230,(S000439487:0.00575,S003299422:0.01678):0.00210):0.05191,((((S000000991:0.00226,S000389354:0.00360):0.03298,((S000382898:0.00651,(S000382899:0.00188,S000382900:0.00484):0.00259):0.00291,(S001872329:0.00102,(S001901071:0.00189,(S000434888:0.00005,S000652946:-0.00005):0.00086):0.00103):0.00140):0.03321):0.06347,(((((S000413503:0.00307,(S000141070:0.00123,S003286825:0.00013):0.00512):0.00816,(S000768461:0.01495,(S003222569:0.00121,(S000768447:0.00084,(S000768450:0.00330,(S000768453:0.00161,(S000768460:-0.00001,S000768467:0.00001):0.00047):0.00086):0.00022):0.00156):0.01194):0.00391):0.06321,((S000432295:0.00873,S000995189:0.00642):0.07264,(S000432296:0.01755,S000995185:0.01501):0.06525):0.00968):0.01636,((S000634343:0.01522,(S002949619:0.00017,(S000140702:0.00037,S000414263:0.00103):0.00016):0.01056):0.06284,(S000010026:0.02223,(S000128264:0.00698,(S000437154:0.00406,(S002232072:0.00021,S003222609:0.00180):0.00203):0.00411):0.01239):0.06351):0.01075):0.00955,((S000387267:-0.00010,S003262516:0.00010):0.12668,(((((S002908084:-0.00027,(S002034921:0.00171,(S000367143:-0.00033,(S001574345:0.00277,(S001243316:0.00142,(S001243319:0.00122,(S001243313:0.00105,(S001243314:0.00096,S001243315:0.00184):0.00105):0.00018):-0.00001):0.00003):0.00088):0.00068):0.00149):0.00423,((S002908068:-0.00030,(S001243309:0.00262,(S000653590:0.00106,(S001243288:0.00120,S001243302:0.00090):0.00062):0.00100):0.00109):0.00216,(S002908071:0.00677,(S002908070:0.00464,(S001577264:0.00667,(S001890409:0.00450,(S001243310:0.00529,(S000432333:0.00055,S000326485:0.00501):0.00130):0.00071):0.00412):0.00323):0.00133):0.00125):0.00101):0.03023,(S000842910:-0.00204,(S000842909:-0.00152,(S000653584:0.00262,(S000891816:0.00172,(S000769880:0.00185,(S000653583:0.00203,(S001575018:0.00124,(S000016319:0.00148,(S000653586:0.00004,S000968892:0.00073):0.00069):0.00077):0.00022):0.00042):0.00061):0.00126):0.00337):0.00249):0.02541):0.04709,(((S003279420:-0.00279,(S000096693:-0.00128,S000414724:0.00202):0.00283):0.02178,(S002305131:0.00211,(S000450504:0.00144,(S000435063:0.00081,S000806194:0.00071):0.00068):0.00062):0.02098):0.05411,((S001745168:0.01207,(S000326489:0.00973,(S002034924:0.00646,(S000434620:0.00301,(S001417217:0.00074,S002236290:0.00130):0.00038):0.00350):0.00555):0.00762):0.00831,((S000434624:0.00075,S002165153:0.00061):0.01947,(S000434623:0.00136,(S002034922:0.00516,(S000018119:0.00115,S000434619:0.00022):0.00095):0.00047):0.01840):0.00234):0.04635):0.01878):0.03957,(((S001885060:0.02841,(S000003483:0.00731,(S001885130:0.00838,S001885131:0.00177):0.00323):0.00454):0.06547,(S002411066:0.06295,(S000326486:0.05804,(S000393168:0.05906,(S000461126:0.00926,S001417192:0.00311):0.05465):0.00422):0.00356):0.00116):0.03139,(((S001891797:0.02498,((S000348931:0.00644,(S000015427:0.00209,S002034974:0.00832):0.00196):0.00655,((S001884222:0.00744,((S001602635:0.00321,(S001874825:0.00439,S001884223:0.00507):0.00067):0.00267,(S001046017:0.00534,((S001743425:0.00114,(S000000269:0.00126,S001743423:0.00007):0.00081):0.00096,(S001743428:0.00194,(S002035367:0.00184,S002035368:0.00163):0.00325):0.00056):0.00104):0.00176):0.00105):0.00288,((S003286662:0.00459,(S003286661:0.00479,(S003286659:0.00023,S003286660:0.00044):0.00334):0.00073):0.00321,(S000348929:0.00315,(S000008225:0.00208,S002034973:0.00553):0.00253):0.00297):0.00154):0.00143):0.00291):0.04276,((S000395077:0.00615,(S000326490:0.00364,(S000344683:0.00258,S001910592:0.00071):0.00065):0.00347):0.04696,((S001879599:0.00842,((S001879600:0.00413,S003222541:0.00190):0.00181,(S003222540:0.00319,(S000398983:0.00071,S002440960:-0.00005):0.00143):0.00123):0.00308):0.02874,(S002440962:0.00600,(S000478276:0.00431,(S000478277:0.00448,S000478279:0.00275):0.00256):0.00228):0.02348):0.02180):0.01053):0.05215,(((S000002314:0.03363,(S000607439:0.00607,(S000130242:-0.00262,S000391613:0.00337):0.01211):0.02662):0.06280,((S001613103:0.00203,(S001416079:0.00202,S001613106:0.00140):0.00002):0.09425,((S001611914:0.01826,(S000842537:0.01713,((S001352163:0.01511,((S001793015:0.00134,(S000000629:0.00227,S000005914:0.01098):0.00067):0.00063,(S000651443:0.00141,S002034890:0.00565):0.00072):0.00134):0.00801,(S003265063:0.01614,(S000432317:0.00104,(S000421312:0.00147,(S000622338:-0.00058,(S000420606:0.00107,S002034888:0.00105):0.00058):0.00129):0.00047):0.00839):0.00587):0.00284):0.00393):0.03640,((S000008544:0.03308,(S000013991:0.00059,S001910583:0.00075):0.03650):0.03049,((S002288750:0.02494,(S003287404:0.00023,(S002287138:0.00039,(S000441334:-0.00038,S000735842:0.00038):0.00062):0.00026):0.01774):0.02847,(((S000404369:0.00228,(S000010789:0.00584,(S003304822:0.00288,(S000260167:-0.00014,S003304817:0.00152):0.00191):0.00368):0.00143):0.02912,(S000005843:0.01179,(S003299271:0.00155,((S000001149:-0.00224,S000011174:0.00835):0.00729,(S000005844:0.00578,(S000260870:0.00181,S000581872:0.00019):0.00417):0.00092):0.00222):0.00640):0.02194):0.00464,((S000001309:0.01270,(S000432318:0.00720,(S000432081:0.00384,S002034887:0.01034):0.00128):0.00192):0.04336,(((S000012691:0.00198,S000260732:0.00162):0.00286,(S001328092:0.00245,(S000007291:-0.00071,S000467295:0.00147):0.00346):0.00166):0.00292,(S002957056:0.00932,(S002156994:0.00396,S002156998:0.00276):0.00039):0.00102):0.03259):0.00036):0.00989):0.01132):0.00502):0.00724):0.01821):0.01930,((((S002230463:0.01017,((S002230455:0.00046,S002230458:0.00252):0.00641,((S001551104:-0.00043,(S000432864:0.00128,(S000432863:0.00075,S001551106:0.00069):0.00014):0.00518):0.00191,(S002230461:0.00304,(S001796040:-0.00098,S002230453:0.00429):0.00128):0.00172):0.00098):0.00186):0.01964,((S002949880:0.00250,(S000645710:-0.00215,(S000414272:-0.00022,(S000414722:0.00037,S000432868:0.00104):0.00023):0.00217):0.00219):0.02792,(S001153564:0.00075,(S000432865:0.00485,(S000645697:-0.00255,S002034976:0.00559):0.00100):0.00448):0.02362):0.00461):0.09670,((((S001873779:0.00238,(S003257703:0.00039,S000981217:-0.00039):0.00031):0.01846,(S003288277:0.01357,((S000618439:0.00549,S000892495:0.00340):0.00394,(S001352635:0.00505,(S000967045:0.00629,(S000428890:0.00385,((S001418873:-0.00036,S002911857:0.00770):0.00225,(S000824097:0.00053,S002409089:0.00157):0.00089):0.00078):0.00233):0.00172):0.00137):0.00054):0.00793):0.06035,(((S001352162:0.01531,(S000414302:0.00068,S002034989:0.00074):0.00532):0.02105,(((S000414304:0.00092,S000436070:0.00113):0.01628,(S001589401:0.00648,(S002034988:0.00822,(S003222613:0.00145,(S000016134:0.00191,S001610887:0.00080):0.00021):0.00301):0.00308):0.01090):0.00821,((S001549260:0.01036,(S002034978:0.00924,((S000003142:0.00298,(S000013108:0.00279,S000014664:0.00238):0.00071):0.00458,(S002350903:0.00643,(S000613477:0.00283,(S000613478:0.00198,(S000334209:0.00159,(S000334213:0.00038,S000428220:0.00263):0.00162):0.00134):0.00165):0.00205):0.00257):0.00044):0.00660):0.00682,((S002954162:0.00094,S002964321:0.00179):0.02040,((S002151931:0.01354,(S000009673:0.00477,S000021311:0.00483):0.00302):0.00585,(S000003951:0.01136,S000004357:0.01004):0.00232):0.00675):0.00335):0.00484):0.00387):0.03524,((S002229530:0.01377,(S003285498:0.00709,(S000439510:0.00218,(S000015591:-0.00116,S003263822:0.00116):0.00226):0.00144):0.01357):0.03826,((((S002156935:0.01945,(S000584202:0.01915,(S003276987:0.00026,S003276994:0.00047):0.00482):0.00140):0.00563,(S001611226:0.00732,(S002236083:0.01394,(S000358793:0.00955,((S002236085:0.00595,(S002236082:0.00425,S002236084:0.00179):0.00075):0.00273,((((S001264354:0.00309,((S001099259:0.00513,(S000334648:0.00090,(S000871750:0.00162,((S001331510:-0.00017,(S000405104:0.00141,S000390345:-0.00001):0.00084):0.00054,(S000871756:-0.00094,(S000871749:-0.00012,S002915194:0.00012):0.00168):0.00049):0.00066):0.00045):0.00024):0.00078,(S000728228:0.00159,(S000728234:0.00157,(S000701370:0.00087,S001094616:0.00109):0.00039):0.00038):0.00035):0.00033):0.00057,(S000728229:0.00220,(S001573037:0.00059,(S000425933:0.00031,S001574545:0.00039):0.00217):0.00222):0.00035):0.00145,(S000806350:0.00446,S001331514:0.00972):0.00091):0.00099,(S000388587:0.00516,(S000127492:0.00236,(S002965777:0.00415,(S000965230:0.00042,((S000583669:0.00049,(S000017474:0.00002,S000978774:0.00072):0.00055):0.00052,(S000749620:-0.00039,S003263589:0.00107):0.00061):0.00037):0.00047):0.00096):0.00182):0.00108):0.00141):0.00174):0.00249):0.00205):0.00212):0.00860,(S001170300:0.02613,S002910431:0.02324):0.00603):0.03001,(((S001242109:0.01040,S002952614:0.00348):0.00376,(S000651732:0.00590,((S001589739:0.00471,S003278196:0.00224):0.00106,(S001589452:0.00587,S001746469:0.00655):0.00082):0.00138):0.00178):0.02288,(S000414183:0.01376,((S003291266:-0.00185,((S000824402:0.00507,(S000118383:0.00113,(S002988648:0.00408,S002351595:0.00095):0.00051):0.00164):0.00207,(S001098383:0.00911,((S000389716:0.00546,(S002907542:0.00104,((S000001831:0.00113,(S003312192:0.00054,(S003262204:0.00088,(S001155581:0.00158,(S003262663:-0.00084,(S003302525:0.00014,S002949667:0.00142):0.00123):0.00045):0.00034):0.00075):0.00085):0.00153,(S000468895:0.00207,(S000967034:0.00151,((S000399556:-0.00063,(S002949671:0.00140,S003284048:0.00014):0.00134):0.00115,(S001331511:-0.00040,(S002353695:-0.00013,(S000966875:-0.00053,S002411577:0.00130):0.00234):0.00033):0.00064):0.00011):0.00042):0.00113):0.00019):0.00095):0.00104,(S000484395:0.00570,(S001155782:0.00144,(S000843235:0.00364,S000980221:-0.00048):0.00053):0.00324):0.00140):0.00055):0.00054):0.00168):0.00294,(S000860374:0.01691,S000825312:0.01453):0.00206):0.00146):0.01965):0.01995):0.00355):0.01252):0.02277):0.00787,(((((S002408634:0.01007,(S000460966:0.00249,S003222769:0.00365):0.00448):0.00444,(S000434974:0.00534,((S001098878:0.03096,(S003280562:0.00303,(S000327300:0.00127,S000327301:0.00009):0.00136):0.00154):0.00162,(S000464926:0.00627,S003280552:0.00542):0.00046):0.00451):0.00304):0.02638,(((S001418342:0.00055,S001873122:0.00388):0.00651,((S000408710:0.00523,(S002911975:0.00205,S002911976:0.00235):0.00127):0.00187,(S000134623:0.00355,(S000368472:-0.00117,(S001418341:0.00185,(S000903366:0.00059,(S000408708:0.00327,S002034984:0.00054):0.00225):0.00024):0.00005):0.00206):0.00150):0.00517):0.01516,((S001418347:0.00302,(S002911962:0.00239,(S002911961:-0.00049,((S002034987:0.00230,S002911960:-0.00006):0.00181,(S002911963:-0.00176,(S000245508:0.00182,(S002911957:0.00053,(S002034986:0.00313,S002911958:-0.00087):0.00132):0.00070):0.00134):0.00057):0.00070):0.00033):0.00131):0.02174,(((S000573573:0.00324,(S000573588:0.00045,(S002955494:0.00089,(S000436254:0.00155,(S001418343:-0.00100,S002410010:0.00100):0.00028):0.00050):0.00126):0.00260):0.00579,((S002955526:0.00213,S002955546:0.00202):0.00390,(S002955479:0.00882,S002955540:0.00694):0.00095):0.00154):0.00749,((S002955449:0.00548,S002955475:0.00761):0.00694,(S002955524:0.01208,(S002955452:0.01049,(S003279707:0.00749,(S000943466:0.00502,((S002955474:0.00291,S003291683:0.00189):0.00235,(S002916779:0.00332,S003291685:0.00443):0.00076):0.00174):0.00252):0.00118):0.00307):0.00202):0.00145):0.01179):0.00332):0.00128):0.04831,(S000843637:0.03590,(S002964228:0.03880,((S003313095:0.03302,(S003289140:0.01262,((S002035928:0.00153,S002951764:0.00184):0.00122,(S000980280:0.00312,(((S000118144:0.00211,S000690881:0.00260):0.00119,(S002912338:0.00250,S000903064:0.00104):0.00071):0.00055,(((S001795075:0.00257,S003278965:0.00095):0.00203,(S002351628:-0.00026,(S000768954:0.00517,S002351645:0.00131):0.00100):0.00156):0.00120,(S002447830:0.00038,(S002449348:0.00311,S003279843:0.00330):0.00074):0.00181):0.00005):0.00034):0.00029):0.00265):0.00984):0.01076,((S001096633:0.02046,((S003259339:0.01402,(S003284973:0.00640,((S003280559:-0.00107,(S002165741:0.00498,S002949609:-0.00421):0.00592):0.00325,(S002165759:0.00388,((S000893808:0.00067,S000893176:0.00193):0.00223,(S001577308:0.00321,(S002305563:0.00227,((S003262119:-0.00075,(S000711309:0.00123,S002916979:0.00014):0.00076):0.00103,(S003262085:-0.00032,(((S002958946:0.00145,(S001015228:0.00231,(S000000637:0.00212,(S002165753:-0.00012,S001156126:0.00081):0.00031):0.00061):-0.00002):0.00080,(S000013935:0.00086,S001198626:0.00250):0.00052):0.00031,(S001549301:0.00080,(S003259330:0.00003,S003259331:0.00323):0.00117):0.00138):0.00047):0.00093):-0.00031):0.00045):0.00028):0.00068):0.00069):0.00133):0.00125):0.00432,(S002166849:0.01446,((S000000258:0.00257,S000893807:0.00281):0.00363,(S003298598:0.00688,S002911893:-0.00107):0.00166):0.00249):0.00175):0.00318):0.00533,(S002964200:0.03017,(((S000979995:0.00780,(S001239834:0.00669,((S001575474:0.00685,(S000021704:0.00069,S002234010:0.00000):0.00300):0.00235,(S001045910:0.00475,(S000389638:0.00073,S000495667:0.00337):0.00067):0.00072):0.00054):0.00298):0.00391,(S001153509:0.01095,(S002912090:0.01314,(((S002912087:0.00577,S003285398:0.00789):0.00132,(S003278180:0.00510,S003284466:0.00247):0.00042):0.00456,(((S003279923:0.00486,S003302588:-0.00050):0.00302,(S003284038:0.00178,(S002353207:0.00407,S001577121:0.00332):0.00063):0.00042):0.00141,(S001549123:0.00009,S002353204:0.00206):0.00069):0.00209):0.00153):0.00257):0.00119):0.00320,(((S002911869:0.00979,S002443378:0.01539):0.00438,(S002448635:0.01160,S003303032:0.00817):0.00269):0.00110,(S001589265:0.00306,((S000114066:-0.00116,S001574882:0.00705):0.00358,(S002418688:0.00758,(S002958891:0.00553,((S000544285:0.00343,(S002229127:0.00230,S001744480:0.00235):0.00165):0.00050,((S001576582:0.02522,S000806030:0.00554):0.00186,(S000528103:0.00366,(S002964461:0.00651,(S002958959:0.00653,(S002409118:0.00545,(S000544286:0.00067,(S002906780:0.00106,(S002959001:0.00031,(S003299626:0.00080,(S003303825:0.00103,(S000925360:0.00030,S002305591:0.00107):0.00040):0.00073):0.00099):0.00003):0.00070):0.00082):0.00048):0.00092):0.00047):0.00045):0.00027):0.00106):0.00097):0.00071):0.00334):0.00121):0.00281):0.00357):0.00436):0.00250):0.00630):0.01324):0.02087):0.01803,((S000386978:0.00984,(S002153929:-0.00020,(S000386965:0.00037,(S000369367:0.00180,S000386969:0.00097):0.00032):0.00089):0.00765):0.06325,((S001152224:0.02835,(S001351053:0.00996,(S001331508:-0.00266,(S000978771:-0.00155,(S002444972:0.00898,(S000005765:0.00140,(S001095854:0.00153,(S002034277:0.00584,(S003284068:0.00062,(S000358773:0.00166,S001188246:0.00045):0.00184):0.00042):0.00077):0.00060):0.00138):0.00039):0.00495):0.00221):0.00411):0.02062,((S002411007:0.00808,(S001153987:0.00492,S000002018:0.00509):0.00343):0.00985,((S002967082:0.00424,((S000736648:0.00580,S002156859:0.00609):0.00137,(S003281111:0.00442,(S000943416:0.00554,S002912021:0.00697):0.00053):0.00084):0.00005):0.00355,(S003299364:0.00700,S001240546:0.00603):0.00442):0.00877):0.01280):0.03445):0.00461):0.00519):0.01881):0.01215,((S001898988:0.01757,((S000435847:-0.00100,S000752106:0.00393):0.00269,(S003222727:0.00530,(S001898983:0.00269,S001898984:0.00208):0.00150):0.00144):0.01467):0.10188,(((((S000432328:0.00526,(S002034895:0.00618,(S000000218:0.00090,S000414440:0.00049):0.00241):0.00096):0.00313,(S000437589:0.00510,S002034896:0.00851):0.00309):0.00545,(S002034894:0.00331,(S000437591:0.00164,(S001352171:0.01064,(S000002540:0.00310,(S000437590:0.00009,S002034893:0.00207):0.00119):0.00207):0.00132):0.00576):0.00565):0.03170,((S000541544:0.00040,S000711628:0.00028):0.02245,(((S000387860:0.00002,S001548716:0.00205):0.00154,(S000022403:0.00119,S000414437:0.00157):0.00051):0.02127,((S002034892:0.00874,(S000437593:0.00992,(S000432325:0.00082,S000432331:0.00121):0.00731):0.00259):0.00526,((S000414436:0.00231,(S000000089:0.00049,S001417191:0.00085):0.00081):0.01280,(S000437594:0.00678,S002034891:0.00986):0.00636):0.00239):0.00462):0.00367):0.02302):0.06113,(((S000414474:0.00392,(S000404711:0.00150,S002235841:-0.00150):0.00378):0.06964,(S000013923:0.00289,S002235838:0.00276):0.05721):0.03599,((S002034907:0.01284,(S001891164:0.00679,(S000388789:0.00673,(S000388788:0.00676,(S000388791:0.00600,((S000388790:0.00227,S001168700:0.00186):0.00138,(S000388792:0.00247,S001891163:0.00167):0.00086):0.00063):0.00073):0.00115):0.00221):0.00470):0.08535,(((S000326493:0.06320,((S002963279:-0.00054,(S002963321:-0.00007,((S002963263:-0.00190,(S002963326:0.00241,(S002963264:0.00007,(S002963273:0.00035,S002963287:-0.00035):0.00063):0.00077):0.00013):0.00070,(S002963315:-0.00247,(S000414458:0.00063,S002235855:0.00006):0.00248):0.00095):0.00061):0.00049):0.04243,((S001910594:0.00723,(S000414455:0.00535,S002235884:0.00605):0.00212):0.03356,((S002963243:0.00600,(S002963301:0.00173,(S002963306:0.00074,((S000414457:0.00046,S002235882:0.00092):0.00263,(S001550734:0.00214,S001887834:0.00543):0.00061):0.00130):0.00164):0.00120):0.02626,(S001887703:0.02741,((S000334739:0.00530,S002034910:0.01040):0.00177,(S002963247:0.00210,S002963251:0.00283):0.00159):0.00767):0.02017):0.00676):0.00786):0.00536):0.00352,(((S000013928:0.01100,(S000464976:0.00498,(S000464975:0.00282,(S000393545:-0.00000,(S000393549:-0.00034,(S000393547:0.00157,(S000393554:0.00011,(S000393553:0.00011,(S000393550:0.00045,S000393552:-0.00045):0.00136):0.00026):0.00037):0.00020):0.00042):0.00034):0.00319):0.00328):0.03138,((S002034916:0.00561,((S000000255:0.00027,S000004779:0.00112):0.00077,(S000016081:0.00244,S002235885:0.00033):0.00009):0.00052):0.02392,(S001349936:0.02032,(S002963249:0.00152,(S000393535:0.00219,((S000464967:0.00306,(S000393537:0.00208,(S000464968:0.00222,(S000464971:0.00121,(S000464969:0.00062,S003305967:0.00281):0.00080):0.00115):0.00091):0.00032):0.00125,(S000414451:0.00618,S000464972:0.00346):0.00074):0.00082):0.00354):0.01369):0.00830):0.00928):0.01804,((S002034913:0.00743,((S001910586:0.00157,(S000546839:0.00015,(S002235861:0.00018,(S002235862:0.00133,S002963256:0.00031):0.00085):0.00017):0.00126):0.00384,(S002963246:0.00672,(S002963291:0.00065,(S002963289:0.00143,S002963299:0.00067):0.00075):0.00207):0.00135):0.00632):0.03613,(S002034909:0.01074,((((S000546840:-0.00014,S002221364:0.00014):0.00554,(S002034908:0.00630,(S002963309:0.00043,(S002963323:0.00197,S002963331:0.00085):0.00063):0.00268):0.00084):0.00384,(S002963259:0.00692,(S000414453:0.00465,S002449756:0.00577):0.00300):0.00254):0.00435,(((S002232079:-0.00007,(S000927687:0.00061,S000927764:-0.00061):0.00179):0.00544,(S002963318:0.00119,S002963329:0.00161):0.00327):0.00732,(S002963244:0.01254,(S001550742:0.00215,(S000414456:0.00121,S000550082:0.00155):0.00264):0.00771):0.00455):0.00350):0.00563):0.02409):0.00639):0.00250):0.00590,((S002963335:-0.00254,(S000750307:0.00064,S002963238:-0.00064):0.00254):0.05442,(((S002963308:0.00135,((S000824627:0.00318,S002963324:0.00046):0.00131,(S002963242:-0.00000,S002963327:0.00141):0.00117):-0.00031):0.00253,((S002235877:0.00198,(S002034914:0.00556,S002963333:-0.00122):0.00081):0.00123,(S002963300:0.00018,S002963302:0.00053):0.00075):0.00057):0.05558,((S000334738:0.01694,((S002034911:0.00666,(S002950935:0.00235,(S002950945:0.00285,(S000721552:0.00186,S000326492:0.00021):0.00264):0.00082):0.00226):0.00477,(S000550083:0.01066,S002963245:-0.00076):0.00406):0.00664):0.03327,((S002034915:0.00488,(S000546838:0.00073,S002235880:-0.00006):0.00109):0.05246,(S000774968:0.04365,(S000000063:0.00091,S002235866:-0.00091):0.03626):0.01151):0.00568):0.00451):0.00046):0.00504):0.02563):0.01983):0.01372):0.04768):0.00542):0.00572):0.00408):0.00229):0.00170):0.00324):0.00338):0.00335):0.01924,((((S002034967:-0.00089,(S000414423:-0.00009,(S002034968:0.00356,S003313298:0.00348):0.00041):0.00416):0.00919,((S000016156:-0.00007,(S000443764:0.00217,S002034971:0.00305):0.00067):0.01164,(S002225452:-0.00020,((S000617892:0.00666,S002225451:-0.00092):0.00280,(S002034970:-0.00041,(S002034969:0.00884,(S000107504:0.00417,S000414422:0.00126):0.00216):0.00150):0.00165):0.00127):0.00497):0.00126):0.06412,(S000926648:0.03643,((S000000257:0.00135,(S001743366:0.00078,(S001744001:0.00056,((S000387145:0.00128,S002227077:0.00358):0.00053,(S002915866:0.00196,(S001153805:0.00136,S002915864:0.00435):0.00014):0.00012):0.00110):0.00049):0.00058):0.00283,(S000010068:0.00455,S000843230:0.00825):0.00330):0.04441):0.02379):0.00740,(((S000413824:0.00195,(S000624520:0.00272,(S000624521:0.00209,S000624522:0.00252):0.00025):0.00057):0.04126,((S000387147:0.00256,(S000382578:0.00440,(S002961824:0.00100,(S000002316:0.00073,(S000000392:0.00026,S000824043:0.00189):0.00077):0.00153):0.00061):0.00178):0.01205,(S000130465:0.00377,(S000624513:0.00143,(S000624512:0.00014,(S002408217:-0.00026,(S000413823:0.00148,(S002449786:0.00191,S000018873:0.00031):0.00069):0.00096):0.00068):0.00062):0.00110):0.00837):0.02837):0.01161,((S002034067:-0.00020,(S000002714:0.00160,S003262791:0.00182):0.00142):0.07925,((((S000389915:0.01089,(S000859944:0.00155,(S000389907:0.00096,(S000008742:0.00032,(S003314867:0.00266,(S000436411:0.00025,((S000636356:0.00202,S002165656:0.00141):0.00193,(S000389898:0.00150,S000425270:0.00215):0.00031):0.00015):0.00048):0.00036):0.00001):0.00053):0.00778):0.02251,(S000003123:0.01822,(S001096705:0.01314,(S000636355:0.01026,(S000636272:0.00743,(S002410301:0.00549,((S000389917:0.00346,(S000389892:0.00096,S000389894:0.00037):0.00051):0.00209,(S000009255:-0.00020,S002157035:0.00085):0.00057):0.00046):0.00075):0.00111):0.00934):0.00924):0.01802):0.02670,((S001240636:0.00776,(((S002222895:-0.00199,(S002914385:-0.00006,(S001792824:0.01117,S002235418:-0.00378):0.00139):0.00282):0.00337,(S001589388:0.00030,(S001240626:0.00040,S002917257:0.00027):0.00071):0.00046):0.00116,(S000542977:-0.00069,S003314831:0.00341):0.00138):0.00395):0.04065,(S001098343:0.00242,(S001098346:0.00205,(S000651160:0.00308,((S000859966:0.00964,(S002232365:0.00057,S002967639:0.00011):0.00095):0.00118,(S001094473:0.00172,(S003264779:0.00005,(S000390971:0.00081,S002153350:0.00120):0.00027):0.00008):0.00013):0.00024):0.00051):0.00010):0.03438):0.01031):0.00966,((S003313878:0.01156,(S003261997:0.00763,(S000478280:0.00509,(S002231868:0.00539,((S002225584:0.00259,(S000859945:-0.00002,(S000264827:0.00063,S002166044:0.01317):0.00108):0.00034):0.00093,(S000422104:0.00339,S000422105:0.00109):0.00063):0.00041):0.00191):0.00246):0.00124):0.04195,(((S003314999:0.00245,((S000841434:0.00168,S000996439:0.00607):0.00203,(S000547323:0.00236,(S000978969:0.00101,(S000393883:-0.00037,S000653050:0.00037):0.00034):0.00047):0.00080):0.00028):0.00594,(S001611251:0.01607,(S001611247:0.00832,S001611249:0.00680):0.00918):0.00276):0.02990,(S001188075:0.03115,(S000386268:0.00223,S000978964:0.00049):0.03293):0.00585):0.00625):0.00553):0.00684):0.00074):0.00112):0.00342):0.02566):0.01736):0.00383):0.00190):0.00225):0.00541):0.00178):0.00232):0.00178):0.00162):0.00255,((S000381842:0.00144,S002166278:0.00380):0.00170,(S002034950:0.00604,(S001187495:-0.00523,S001352167:0.01202):0.00369):0.00173):0.00175):0.00199):0.00070):0.00018):0.00144,((S001744696:0.00063,(S002034956:0.00223,(S000901720:-0.00421,(S000326477:0.00419,(S000750193:0.00045,(S000420023:0.00104,S001744704:0.00106):0.00023):0.00368):0.00136):0.00264):0.00200):0.00059,(S002034941:0.00232,(S000617862:0.00399,S000711876:0.00016):0.00050):0.00041):0.00051):0.00028,((S000548066:0.00104,S000548072:0.00259):0.00097,((S002032973:0.00129,(S001744714:0.00502,(S002150907:0.00536,S003277424:-0.00014):0.00071):0.00330):0.00093,(S000411908:0.00135,(S001352219:0.00001,(S002034962:0.00187,(S003222847:0.00229,S000420020:0.00111):0.00031):0.00042):0.00039):0.00014):0.00025):0.00023):0.00014);
ME_NNI1	((S002351058:0.00327,(S000405661:0.00073,(S000405654:0.00207,S000395211:-0.00066):0.00069):0.00062):0.00079,(S001187520:-0.00027,(S001187524:-0.00351,(S001187516:-0.00819,S001352166:0.00894):0.00464):0.00196):0.00126,((((S000405655:0.00322,S000326501:0.00520):0.00221,((S000434331:0.00277,(S003222829:0.00704,S000617884:0.00360):0.00038):0.00208,((S002034951:0.00557,S000326500:0.00212):0.00393,((((S000432314:0.01217,(((S000379932:0.00457,(S000386900:0.00020,(S000804881:0.00333,S000804888:0.00391):0.00026):0.00062):0.00020,(S002034933:0.00289,S001613823:0.00281):0.00046):0.00044,S000432323:0.00355):0.00082):0.00986,(S002166281:0.00668,(S000405651:0.00226,S000326499:0.00194):0.00254):0.00646):0.00178,(((S000405665:0.00295,((S000440792:0.00043,(S000440793:0.00065,S002166276:0.00084):0.00105):0.00123,((S000427388:0.00115,S002034945:0.00253):0.00029,(S000370153:0.00178,S001910587:0.00170):0.00050):0.00006):0.00036):0.01472,((S000901704:-0.00280,(((S000011392:0.00129,S000925887:0.00146):0.00060,(S002034946:0.00094,(S000386903:0.00078,(S002034947:0.00085,S002166277:0.00123):0.00046):0.00043):0.00049):0.00055,(S000405663:0.00321,S000413788:0.00351):0.00185):0.00502):0.00993,((((S000901712:-0.00467,(S000428928:0.00194,(S000406602:0.00277,(S000379924:-0.00044,S002034939:0.00114):0.00068):0.00042):0.00452):0.00500,((S000388119:0.00038,S000527990:0.00162):0.00566,(S000388117:0.00198,(S000388116:-0.00041,S002166274:0.00041):0.00212):0.00167):0.00437):0.01535,(((S001910596:0.00081,S000405383:0.00052):0.00317,(S002232071:-0.00005,(S000428921:0.00001,S002034964:0.00208):0.00035):0.00276):0.00514,(S002961446:0.01160,(S002034961:0.00310,(S000428924:0.00015,(S000405385:-0.00017,S000750178:0.00017):0.00037):0.00051):0.00413):0.00223):0.00499):0.01075,((S002353298:0.00948,(((S000496330:0.00052,(S001875289:-0.00064,S002353296:0.00288):0.00270):0.00244,(S000769151:0.00057,S000011437:0.00006):0.00048):0.00086,(S002447336:0.00140,(S002447334:0.00190,S003298612:0.00361):0.00059):0.00018):0.00138):0.02930,((S002918420:0.00939,((S002227672:0.00410,(S002235457:0.00481,(S002350094:0.00285,((S002152597:-0.00006,(S002153524:-0.00065,S002235462:0.00214):0.00149):0.00003,(S002152429:-0.00009,S000400852:0.00005):0.00003):0.00081):0.00040):0.00110):0.00180,((S000843228:0.00720,S002918492:0.02877):0.00252,((S000617861:0.00403,S002989295:0.00349):0.00116,((S001588205:0.00195,(S000400850:0.00060,(S001588206:0.00139,(S002034958:0.00027,(S000617893:0.00122,S002034959:-0.00027):0.00020):0.00037):0.00047):0.00014):0.00118,S000394499:0.00227):0.00030):0.00095):0.00043):0.00202):0.01815,((S000379916:0.00909,(S000712783:0.00495,((S000712806:0.00244,((S000379921:0.00129,(S000379920:0.00065,S000712773:0.00198):0.00068):0.00031,(S000379918:0.00232,S000001360:0.00186):0.00011):0.00012):0.00011,(S000712842:0.00186,S000870485:0.00099):0.00044):0.00078):0.00107):0.03674,(((S003314037:0.00511,((S002966608:0.01176,S000128477:0.00669):0.00124,((S000004145:0.00152,(S002232430:0.00783,S000430945:-0.00013):0.00029):0.00036,S001577583:0.01188):0.00103):0.00105):0.00230,(S000439487:0.00575,S003299422:0.01678):0.00210):0.05191,((((((S001885060:0.02841,(S000003483:0.00731,(S001885130:0.00838,S001885131:0.00177):0.00323):0.00454):0.06547,(S002411066:0.06295,(S000326486:0.05804,(S000393168:0.05906,(S000461126:0.00926,S001417192:0.00311):0.05465):0.00422):0.00356):0.00116):0.03139,(((S000002314:0.03363,(S000607439:0.00607,(S000130242:-0.00262,S000391613:0.00337):0.01211):0.02662):0.06280,((S001416079:0.00202,(S001613103:0.00203,S001613106:0.00140):0.00002):0.09425,((S001611914:0.01826,(S000842537:0.01713,((S001352163:0.01511,(S002034890:0.00565,(S000651443:0.00141,(S001793015:0.00134,(S000000629:0.00227,S000005914:0.01098):0.00067):0.00063):0.00072):0.00134):0.00801,(S003265063:0.01614,(S000432317:0.00104,(S000421312:0.00147,(S002034888:0.00105,(S000420606:0.00107,S000622338:-0.00058):0.00058):0.00129):0.00047):0.00839):0.00587):0.00284):0.00393):0.03640,((S000008544:0.03308,(S000013991:0.00059,S001910583:0.00075):0.03650):0.03049,((S002288750:0.02494,(S003287404:0.00023,(S002287138:0.00039,(S000441334:-0.00038,S000735842:0.00038):0.00062):0.00026):0.01774):0.02847,((((S000007291:-0.00071,S000467295:0.00147):0.00346,(S002957056:0.00932,(S002156994:0.00396,S002156998:0.00276):0.00039):0.00102):0.00292,(S001328092:0.00245,(S000012691:0.00198,S000260732:0.00162):0.00286):0.00166):0.03259,((S000432318:0.00720,(S000001309:0.01270,(S000432081:0.00384,S002034887:0.01034):0.00128):0.00192):0.04336,(((S003304822:0.00288,(S000260167:-0.00014,S003304817:0.00152):0.00191):0.00368,(S000010789:0.00584,S000404369:0.00228):0.00143):0.02912,((S000005844:0.00578,(S000001149:-0.00224,S000011174:0.00835):0.00729):0.00092,(S000005843:0.01179,((S000260870:0.00181,S000581872:0.00019):0.00417,S003299271:0.00155):0.00222):0.00640):0.02194):0.00464):0.00036):0.00989):0.01132):0.00502):0.00724):0.01821):0.01930,((S001891797:0.02498,((S000348931:0.00644,(S000015427:0.00209,S002034974:0.00832):0.00196):0.00655,((S003286662:0.00459,(S003286661:0.00479,(S003286659:0.00023,S003286660:0.00044):0.00334):0.00073):0.00321,(((((S001743428:0.00194,(S002035367:0.00184,S002035368:0.00163):0.00325):0.00056,(S000000269:0.00126,S001743423:0.00007):0.00081):0.00096,(S001046017:0.00534,S001743425:0.00114):0.00104):0.00176,((S001884223:0.00507,(S001874825:0.00439,S001602635:0.00321):0.00067):0.00267,S001884222:0.00744):0.00105):0.00288,(S000008225:0.00208,(S000348929:0.00315,S002034973:0.00553):0.00253):0.00297):0.00154):0.00143):0.00291):0.04276,((S000395077:0.00615,(S000344683:0.00258,(S000326490:0.00364,S001910592:0.00071):0.00065):0.00347):0.04696,((S001879599:0.00842,((S001879600:0.00413,S003222541:0.00190):0.00181,(S003222540:0.00319,(S000398983:0.00071,S002440960:-0.00005):0.00143):0.00123):0.00308):0.02874,(S002440962:0.00600,(S000478276:0.00431,(S000478277:0.00448,S000478279:0.00275):0.00256):0.00228):0.02348):0.02180):0.01053):0.05215):0.00408):0.00229,((((S000413503:0.00307,(S000141070:0.00123,S003286825:0.00013):0.00512):0.00816,(S000768461:0.01495,((S000768450:0.00330,S000768447:0.00084):0.00022,((S000768453:0.00161,(S000768460:-0.00001,S000768467:0.00001):0.00047):0.00086,S003222569:0.00121):0.00156):0.01194):0.00391):0.06321,((S000432295:0.00873,S000995189:0.00642):0.07264,(S000432296:0.01755,S000995185:0.01501):0.06525):0.00968):0.01636,((S000634343:0.01522,(S000414263:0.00103,(S000140702:0.00037,S002949619:0.00017):0.00016):0.01056):0.06284,(S000010026:0.02223,(S000128264:0.00698,(S000437154:0.00406,(S002232072:0.00021,S003222609:0.00180):0.00203):0.00411):0.01239):0.06351):0.01075):0.00955):0.00338,(((S000387267:-0.00010,S003262516:0.00010):0.12668,(((((S002230463:0.01017,((S001796040:-0.00098,(S001551104:-0.00043,(S000432864:0.00128,(S000432863:0.00075,S001551106:0.00069):0.00014):0.00518):0.00191):0.00172,((S002230461:0.00304,S002230453:0.00429):0.00128,(S002230455:0.00046,S002230458:0.00252):0.00641):0.00098):0.00186):0.01964,((S000645710:-0.00215,(S002949880:0.00250,(S000414272:-0.00022,(S000414722:0.00037,S000432868:0.00104):0.00023):0.00217):0.00219):0.02792,(S001153564:0.00075,(S000432865:0.00485,(S000645697:-0.00255,S002034976:0.00559):0.00100):0.00448):0.02362):0.00461):0.09670,((((S001873779:0.00238,(S003257703:0.00039,S000981217:-0.00039):0.00031):0.01846,((S000618439:0.00549,S000892495:0.00340):0.00394,(S003288277:0.01357,(S000428890:0.00385,(S001352635:0.00505,(S000967045:0.00629,((S001418873:-0.00036,S002911857:0.00770):0.00225,(S000824097:0.00053,S002409089:0.00157):0.00089):0.00078):0.00233):0.00172):0.00137):0.00054):0.00793):0.06035,(((S001352162:0.01531,(S000414302:0.00068,S002034989:0.00074):0.00532):0.02105,(((S000414304:0.00092,S000436070:0.00113):0.01628,((S000016134:0.00191,(S003222613:0.00145,S001610887:0.00080):0.00021):0.00301,(S002034988:0.00822,S001589401:0.00648):0.00308):0.01090):0.00821,((S002954162:0.00094,S002964321:0.00179):0.02040,((S001549260:0.01036,(S002034978:0.00924,((S000003142:0.00298,(S000013108:0.00279,S000014664:0.00238):0.00071):0.00458,(((S000334213:0.00038,S000428220:0.00263):0.00162,(S000334209:0.00159,S000613478:0.00198):0.00134):0.00165,(S000613477:0.00283,S002350903:0.00643):0.00205):0.00257):0.00044):0.00660):0.00682,((S002151931:0.01354,(S000009673:0.00477,S000021311:0.00483):0.00302):0.00585,(S000003951:0.01136,S000004357:0.01004):0.00232):0.00675):0.00335):0.00484):0.00387):0.03524,((S001170300:0.02613,((((S000358793:0.00955,((((S000806350:0.00446,S001331514:0.00972):0.00091,(S001264354:0.00309,(S000701370:0.00087,(S000728228:0.00159,(S000728234:0.00157,S001094616:0.00109):0.00039):0.00038):0.00035):0.00033):0.00145,((S001099259:0.00513,((((S000871756:-0.00094,(S000871749:-0.00012,S002915194:0.00012):0.00168):0.00049,(S000405104:0.00141,S001331510:-0.00017):0.00084):0.00054,S000390345:-0.00001):0.00066,(S000871750:0.00162,S000334648:0.00090):0.00045):0.00024):0.00078,(S000728229:0.00220,(S001574545:0.00039,(S000425933:0.00031,S001573037:0.00059):0.00217):0.00222):0.00035):0.00057):0.00099,(S000388587:0.00516,(S000127492:0.00236,((S000965230:0.00042,(S000749620:-0.00039,S003263589:0.00107):0.00061):0.00037,((S000017474:0.00002,(S000583669:0.00049,S000978774:0.00072):0.00055):0.00052,S002965777:0.00415):0.00047):0.00096):0.00182):0.00108):0.00141):0.00174,S001611226:0.00732):0.00205,(((S002236084:0.00179,(S002236082:0.00425,S002236085:0.00595):0.00075):0.00273,S002236083:0.01394):0.00249,((S003276987:0.00026,S003276994:0.00047):0.00482,(S000584202:0.01915,S002156935:0.01945):0.00140):0.00563):0.00212):0.00860,S002910431:0.02324):0.00603):0.03001,((S002229530:0.01377,(S003285498:0.00709,(S000439510:0.00218,(S000015591:-0.00116,S003263822:0.00116):0.00226):0.00144):0.01357):0.03826,(((S001242109:0.01040,S002952614:0.00348):0.00376,((S001589739:0.00471,S003278196:0.00224):0.00106,(S000651732:0.00590,(S001589452:0.00587,S001746469:0.00655):0.00082):0.00138):0.00178):0.02288,(S000414183:0.01376,((((S000118383:0.00113,S002351595:0.00095):0.00051,(S002988648:0.00408,S000824402:0.00507):0.00164):0.00207,(S000860374:0.01691,S000825312:0.01453):0.00206):0.00294,(S003291266:-0.00185,(S001098383:0.00911,(((S000484395:0.00570,(S001155782:0.00144,(S000843235:0.00364,S000980221:-0.00048):0.00053):0.00324):0.00140,(S000389716:0.00546,(((S003312192:0.00054,(S001155581:0.00158,S003262204:0.00088):0.00034):0.00075,((S003262663:-0.00084,(S003302525:0.00014,S002949667:0.00142):0.00123):0.00045,S000001831:0.00113):0.00085):0.00153,S002907542:0.00104):0.00019):0.00095):0.00104,((S003284048:0.00014,(S002949671:0.00140,S000399556:-0.00063):0.00134):0.00115,(S000468895:0.00207,(S000967034:0.00151,((S000966875:-0.00053,S002411577:0.00130):0.00234,(S002353695:-0.00013,S001331511:-0.00040):0.00033):0.00064):0.00011):0.00042):0.00113):0.00055):0.00054):0.00168):0.00146):0.01965):0.01995):0.00355):0.01252):0.02277):0.00787,(((((S001418342:0.00055,S001873122:0.00388):0.00651,((S002911975:0.00205,(S000408710:0.00523,S002911976:0.00235):0.00127):0.00187,((S000368472:-0.00117,(S000903366:0.00059,S001418341:0.00185):0.00024):0.00005,((S000408708:0.00327,S002034984:0.00054):0.00225,S000134623:0.00355):0.00206):0.00150):0.00517):0.01516,(((S002408634:0.01007,(S000460966:0.00249,S003222769:0.00365):0.00448):0.00444,(S000434974:0.00534,((((S003280562:0.00303,S001098878:0.03096):0.00154,S003280552:0.00542):0.00046,S000464926:0.00627):0.00162,(S000327300:0.00127,S000327301:0.00009):0.00136):0.00451):0.00304):0.02638,((S001418347:0.00302,(S002911962:0.00239,(S002911961:-0.00049,((S002034987:0.00230,S002911960:-0.00006):0.00181,((S002911958:-0.00087,S000245508:0.00182):0.00070,((S002034986:0.00313,S002911957:0.00053):0.00132,S002911963:-0.00176):0.00134):0.00057):0.00070):0.00033):0.00131):0.02174,((S002955524:0.01208,(S002955452:0.01049,(S003291685:0.00443,(S003279707:0.00749,(S000943466:0.00502,(S002916779:0.00332,(S002955474:0.00291,S003291683:0.00189):0.00235):0.00076):0.00174):0.00252):0.00118):0.00307):0.00202,((S002955449:0.00548,S002955475:0.00761):0.00694,((S002955479:0.00882,S002955540:0.00694):0.00095,((S002955526:0.00213,S002955546:0.00202):0.00390,(S000573573:0.00324,(S000573588:0.00045,(S002955494:0.00089,(S000436254:0.00155,(S001418343:-0.00100,S002410010:0.00100):0.00028):0.00050):0.00126):0.00260):0.00579):0.00154):0.00749):0.00145):0.01179):0.00332):0.00128):0.04831,(S000843637:0.03590,(S002964228:0.03880,((((((((S002353207:0.00407,S001577121:0.00332):0.00063,(S001549123:0.00009,S002353204:0.00206):0.00069):0.00141,(S003284038:0.00178,(S003279923:0.00486,S003302588:-0.00050):0.00302):0.00042):0.00209,((((S003278180:0.00510,S003284466:0.00247):0.00042,S003285398:0.00789):0.00132,S002912087:0.00577):0.00456,S002912090:0.01314):0.00153):0.00257,(S001153509:0.01095,(S000979995:0.00780,((S001575474:0.00685,(S000021704:0.00069,S002234010:0.00000):0.00300):0.00235,(S001239834:0.00669,(S001045910:0.00475,(S000389638:0.00073,S000495667:0.00337):0.00067):0.00072):0.00054):0.00298):0.00391):0.00119):0.00320,(S002448635:0.01160,S003303032:0.00817):0.00269):0.00281,(((S002911869:0.00979,S002443378:0.01539):0.00438,(S001589265:0.00306,((S000114066:-0.00116,S001574882:0.00705):0.00358,(S002418688:0.00758,((S000544285:0.00343,((S000528103:0.00366,(S002964461:0.00651,(S002906780:0.00106,S002958959:0.00653):0.00048):0.00092):0.00047,((S002409118:0.00545,(S000544286:0.00067,(S002959001:0.00031,(S003299626:0.00080,(S000925360:0.00030,(S003303825:0.00103,S002305591:0.00107):0.00040):0.00073):0.00099):0.00003):0.00070):0.00082,(S001576582:0.02522,S000806030:0.00554):0.00186):0.00045):0.00027):0.00050,(S002958891:0.00553,(S002229127:0.00230,S001744480:0.00235):0.00165):0.00106):0.00097):0.00071):0.00334):0.00121):0.00110,S002964200:0.03017):0.00357):0.00436,((S001096633:0.02046,((((S003280559:-0.00107,(S002165741:0.00498,S002949609:-0.00421):0.00592):0.00325,(S002165759:0.00388,((((S001549301:0.00080,(S003259330:0.00003,S003259331:0.00323):0.00117):0.00138,(S001015228:0.00231,S002958946:0.00145):-0.00002):0.00031,((S001156126:0.00081,(S002165753:-0.00012,S000000637:0.00212):0.00031):0.00061,(S000013935:0.00086,S001198626:0.00250):0.00052):0.00080):0.00047,((S000893808:0.00067,S000893176:0.00193):0.00223,(S001577308:0.00321,(S002305563:0.00227,(S003262085:-0.00032,(S003262119:-0.00075,(S000711309:0.00123,S002916979:0.00014):0.00076):0.00103):0.00093):-0.00031):0.00045):0.00028):0.00068):0.00069):0.00133,(S003284973:0.00640,S003259339:0.01402):0.00125):0.00432,((S003298598:0.00688,(S000000258:0.00257,S000893807:0.00281):0.00363):0.00166,(S002911893:-0.00107,S002166849:0.01446):0.00249):0.00175):0.00318):0.00533,(S003313095:0.03302,(((S002035928:0.00153,S002951764:0.00184):0.00122,(S000980280:0.00312,(S000118144:0.00211,S000690881:0.00260):0.00119):0.00034):0.00029,(((((S001795075:0.00257,S003278965:0.00095):0.00203,(S002351628:-0.00026,(S000768954:0.00517,S002351645:0.00131):0.00100):0.00156):0.00120,(S002449348:0.00311,(S002447830:0.00038,S003279843:0.00330):0.00074):0.00181):0.00005,(S002912338:0.00250,S000903064:0.00104):0.00071):0.00055,S003289140:0.01262):0.00265):0.00984):0.01076):0.00250):0.00630):0.01324):0.02087):0.01803,((S000386978:0.00984,((S000369367:0.00180,S000386969:0.00097):0.00032,(S000386965:0.00037,S002153929:-0.00020):0.00089):0.00765):0.06325,((S001331508:-0.00266,(S001152224:0.02835,(S001351053:0.00996,(S000978771:-0.00155,((S000005765:0.00140,(S001095854:0.00153,(S002034277:0.00584,(S000358773:0.00166,S001188246:0.00045):0.00184):0.00042):0.00077):0.00060,(S003284068:0.00062,S002444972:0.00898):0.00138):0.00039):0.00495):0.00221):0.00411):0.02062,((S002411007:0.00808,(S001153987:0.00492,S000002018:0.00509):0.00343):0.00985,(((S002912021:0.00697,(S000943416:0.00554,S003281111:0.00442):0.00053):0.00084,((S000736648:0.00580,S002156859:0.00609):0.00137,S002967082:0.00424):0.00005):0.00355,(S003299364:0.00700,S001240546:0.00603):0.00442):0.00877):0.01280):0.03445):0.00461):0.00519):0.01881):0.01215,((S001898988:0.01757,(S003222727:0.00530,((S000435847:-0.00100,S000752106:0.00393):0.00269,(S001898983:0.00269,S001898984:0.00208):0.00150):0.00144):0.01467):0.10188,((((((S000000218:0.00090,S000414440:0.00049):0.00241,(S002034895:0.00618,S000432328:0.00526):0.00096):0.00313,(S000437589:0.00510,S002034896:0.00851):0.00309):0.00545,((S000437591:0.00164,(S002034893:0.00207,(S000437590:0.00009,S000002540:0.00310):0.00119):0.00207):0.00132,(S001352171:0.01064,S002034894:0.00331):0.00576):0.00565):0.03170,((S000541544:0.00040,S000711628:0.00028):0.02245,((((S000022403:0.00119,S000414437:0.00157):0.00051,S001548716:0.00205):0.00154,S000387860:0.00002):0.02127,((S000414436:0.00231,(S000000089:0.00049,S001417191:0.00085):0.00081):0.01280,(((S000432325:0.00082,S000432331:0.00121):0.00731,(S000437593:0.00992,S002034892:0.00874):0.00259):0.00526,(S000437594:0.00678,S002034891:0.00986):0.00636):0.00239):0.00462):0.00367):0.02302):0.06113,(((S000414474:0.00392,(S000404711:0.00150,S002235841:-0.00150):0.00378):0.06964,(S000013923:0.00289,S002235838:0.00276):0.05721):0.03599,((S002034907:0.01284,(S001891164:0.00679,((S000388788:0.00676,(S000388791:0.00600,(S000388792:0.00247,S001891163:0.00167):0.00086):0.00063):0.00073,((S000388790:0.00227,S001168700:0.00186):0.00138,S000388789:0.00673):0.00115):0.00221):0.00470):0.08535,((((((S000464976:0.00498,(S000013928:0.01100,(S000464975:0.00282,(S000393545:-0.00000,((S000393554:0.00011,(S000393553:0.00011,(S000393550:0.00045,S000393552:-0.00045):0.00136):0.00026):0.00037,(S000393547:0.00157,S000393549:-0.00034):0.00020):0.00042):0.00034):0.00319):0.00328):0.03138,((S000016081:0.00244,(S002034916:0.00561,((S000000255:0.00027,S000004779:0.00112):0.00077,S002235885:0.00033):0.00009):0.00052):0.02392,(S001349936:0.02032,(((S000464967:0.00306,(S000393537:0.00208,(S003305967:0.00281,(S000464968:0.00222,(S000464969:0.00062,S000464971:0.00121):0.00080):0.00115):0.00091):0.00032):0.00125,S000393535:0.00219):0.00082,((S000414451:0.00618,S000464972:0.00346):0.00074,S002963249:0.00152):0.00354):0.01369):0.00830):0.00928):0.01804,((((S002963256:0.00031,(S001910586:0.00157,(S000546839:0.00015,(S002235862:0.00133,S002235861:0.00018):0.00085):0.00017):0.00126):0.00384,(S002963299:0.00067,(S002963289:0.00143,S002963291:0.00065):0.00075):0.00207):0.00135,(S002963246:0.00672,S002034913:0.00743):0.00632):0.03613,((S002963259:0.00692,(((S002232079:-0.00007,(S000927687:0.00061,S000927764:-0.00061):0.00179):0.00544,(S002963318:0.00119,S002963329:0.00161):0.00327):0.00732,(S002963244:0.01254,(S001550742:0.00215,(S000414456:0.00121,S000550082:0.00155):0.00264):0.00771):0.00455):0.00350):0.00435,(S002034909:0.01074,(((S000546840:-0.00014,S002221364:0.00014):0.00554,(S002034908:0.00630,(S002963309:0.00043,(S002963323:0.00197,S002963331:0.00085):0.00063):0.00268):0.00084):0.00384,(S000414453:0.00465,S002449756:0.00577):0.00300):0.00254):0.00563):0.02409):0.00639):0.00250,(S000326493:0.06320,((S000414455:0.00535,(S001910594:0.00723,S002235884:0.00605):0.00212):0.03356,(((S002963306:0.00074,((S000414457:0.00046,S002235882:0.00092):0.00263,(S001550734:0.00214,S001887834:0.00543):0.00061):0.00130):0.00164,(S002963301:0.00173,S002963243:0.00600):0.00120):0.02626,((S000334739:0.00530,S002034910:0.01040):0.00177,(S001887703:0.02741,(S002963247:0.00210,S002963251:0.00283):0.00159):0.00767):0.02017):0.00676):0.00786):0.00536):0.00352,((S002963315:-0.00247,(S000414458:0.00063,S002235855:0.00006):0.00248):0.00095,(S002963279:-0.00054,(((S002963264:0.00007,(S002963273:0.00035,S002963287:-0.00035):0.00063):0.00077,(S002963326:0.00241,S002963263:-0.00190):0.00013):0.00070,S002963321:-0.00007):0.00061):0.00049):0.04243):0.00590,(((S002235877:0.00198,(S002963300:0.00018,S002963302:0.00053):0.00075):0.00123,(((S002963242:-0.00000,S002963327:0.00141):0.00117,((S000824627:0.00318,S002963324:0.00046):0.00131,S002963308:0.00135):-0.00031):0.00253,(S002034914:0.00556,S002963333:-0.00122):0.00081):0.00057):0.05558,((S002963335:-0.00254,(S000750307:0.00064,S002963238:-0.00064):0.00254):0.05442,((S000774968:0.04365,(S000000063:0.00091,S002235866:-0.00091):0.03626):0.01151,((S002034915:0.00488,(S000546838:0.00073,S002235880:-0.00006):0.00109):0.05246,(S000334738:0.01694,(((S000550083:0.01066,S002963245:-0.00076):0.00406,(S002950935:0.00235,S002034911:0.00666):0.00226):0.00477,(S002950945:0.00285,(S000721552:0.00186,S000326492:0.00021):0.00264):0.00082):0.00664):0.03327):0.00568):0.00451):0.00046):0.00504):0.02563):0.01983):0.01372):0.04768):0.00542):0.00572,((((S002908084:-0.00027,((S001574345:0.00277,S000367143:-0.00033):0.00088,((S001243319:0.00122,(S001243316:0.00142,(S001243314:0.00096,(S001243313:0.00105,S001243315:0.00184):0.00105):0.00018):-0.00001):0.00003,S002034921:0.00171):0.00068):0.00149):0.00423,(S002908071:0.00677,((S000653590:0.00106,(S002908068:-0.00030,(S001243309:0.00262,(S001243288:0.00120,S001243302:0.00090):0.00062):0.00100):0.00109):0.00216,(S002908070:0.00464,(S001577264:0.00667,(S001890409:0.00450,(S001243310:0.00529,(S000432333:0.00055,S000326485:0.00501):0.00130):0.00071):0.00412):0.00323):0.00133):0.00125):0.00101):0.03023,(S000842910:-0.00204,(S000842909:-0.00152,((S000769880:0.00185,(S000653583:0.00203,(S001575018:0.00124,(S000653586:0.00004,(S000016319:0.00148,S000968892:0.00073):0.00069):0.00077):0.00022):0.00042):0.00061,(S000891816:0.00172,S000653584:0.00262):0.00126):0.00337):0.00249):0.02541):0.04709,(((S003279420:-0.00279,(S000096693:-0.00128,S000414724:0.00202):0.00283):0.02178,(S002305131:0.00211,(S000450504:0.00144,(S000435063:0.00081,S000806194:0.00071):0.00068):0.00062):0.02098):0.05411,((S000326489:0.00973,(S001745168:0.01207,(S002034924:0.00646,(S000434620:0.00301,(S001417217:0.00074,S002236290:0.00130):0.00038):0.00350):0.00555):0.00762):0.00831,((S000434624:0.00075,S002165153:0.00061):0.01947,(S000434623:0.00136,(S000434619:0.00022,(S000018119:0.00115,S002034922:0.00516):0.00095):0.00047):0.01840):0.00234):0.04635):0.01878):0.03957):0.00170):0.00324,((S000000991:0.00226,S000389354:0.00360):0.03298,((S001901071:0.00189,(S000434888:0.00005,S000652946:-0.00005):0.00086):0.00103,(S001872329:0.00102,(S000382898:0.00651,(S000382899:0.00188,S000382900:0.00484):0.00259):0.00291):0.00140):0.03321):0.06347):0.00335):0.01924,(((((S000413824:0.00195,(S000624520:0.00272,(S000624521:0.00209,S000624522:0.00252):0.00025):0.00057):0.04126,((S000382578:0.00440,(S000387147:0.00256,(S002961824:0.00100,(S000002316:0.00073,(S000000392:0.00026,S000824043:0.00189):0.00077):0.00153):0.00061):0.00178):0.01205,(S000130465:0.00377,((S000413823:0.00148,(S002449786:0.00191,S000018873:0.00031):0.00069):0.00096,(S000624513:0.00143,(S002408217:-0.00026,S000624512:0.00014):0.00068):0.00062):0.00110):0.00837):0.02837):0.01161,((S002034067:-0.00020,(S000002714:0.00160,S003262791:0.00182):0.00142):0.07925,((((S000389915:0.01089,(S000859944:0.00155,(((S000389898:0.00150,S000436411:0.00025):0.00015,(((S000636356:0.00202,S002165656:0.00141):0.00193,S000425270:0.00215):0.00031,S003314867:0.00266):0.00048):0.00036,(S000008742:0.00032,S000389907:0.00096):0.00001):0.00053):0.00778):0.02251,(S000003123:0.01822,(S001096705:0.01314,((S002410301:0.00549,((S000389894:0.00037,(S000389892:0.00096,S000389917:0.00346):0.00051):0.00209,(S000009255:-0.00020,S002157035:0.00085):0.00057):0.00046):0.00075,(S000636272:0.00743,S000636355:0.01026):0.00111):0.00934):0.00924):0.01802):0.02670,((S001240636:0.00776,(((S000542977:-0.00069,S003314831:0.00341):0.00138,(S001589388:0.00030,(S001792824:0.01117,(S002222895:-0.00199,(S002914385:-0.00006,S002235418:-0.00378):0.00139):0.00282):0.00337):0.00046):0.00116,(S001240626:0.00040,S002917257:0.00027):0.00071):0.00395):0.04065,(S001098343:0.00242,(S001098346:0.00205,((S000390971:0.00081,S002153350:0.00120):0.00027,(S000651160:0.00308,((S002967639:0.00011,(S002232365:0.00057,S000859966:0.00964):0.00095):0.00118,(S003264779:0.00005,S001094473:0.00172):0.00008):0.00013):0.00024):0.00051):0.00010):0.03438):0.01031):0.00966,((S003313878:0.01156,(S003261997:0.00763,(S000478280:0.00509,(S002225584:0.00259,(((S000422104:0.00339,S000422105:0.00109):0.00063,(S000859945:-0.00002,(S000264827:0.00063,S002166044:0.01317):0.00108):0.00034):0.00093,S002231868:0.00539):0.00041):0.00191):0.00246):0.00124):0.04195,((((S000841434:0.00168,S000996439:0.00607):0.00203,(S001611251:0.01607,(S001611247:0.00832,S001611249:0.00680):0.00918):0.00276):0.00594,(S003314999:0.00245,(S000978969:0.00101,(S000547323:0.00236,(S000393883:-0.00037,S000653050:0.00037):0.00034):0.00047):0.00080):0.00028):0.02990,(S001188075:0.03115,(S000386268:0.00223,S000978964:0.00049):0.03293):0.00585):0.00625):0.00553):0.00684):0.00074):0.00112,(S000926648:0.03643,(((S001744001:0.00056,(((S001153805:0.00136,(S002915866:0.00196,S002915864:0.00435):0.00014):0.00012,S002227077:0.00358):0.00053,S000387145:0.00128):0.00110):0.00049,(S001743366:0.00078,S000000257:0.00135):0.00058):0.00283,(S000010068:0.00455,S000843230:0.00825):0.00330):0.04441):0.02379):0.00740,((S002034967:-0.00089,(S003313298:0.00348,(S002034968:0.00356,S000414423:-0.00009):0.00041):0.00416):0.00919,((S002034971:0.00305,(S000443764:0.00217,S000016156:-0.00007):0.00067):0.01164,(((S000107504:0.00417,S000414422:0.00126):0.00216,(S002034969:0.00884,S002034970:-0.00041):0.00150):0.00165,((S000617892:0.00666,S002225451:-0.00092):0.00280,S002225452:-0.00020):0.00127):0.00497):0.00126):0.06412):0.00342):0.02566):0.01736):0.00383):0.00190):0.00225):0.00541):0.00178):0.00232,((((((S000405653:0.00361,S000427357:0.00104):0.00118,((S002232092:0.00022,S000326503:0.00115):0.00317,((S000617883:0.00322,(S000617863:0.00259,S000326502:0.00503):0.00057):0.00071,(S002410138:0.00078,S002166282:0.00347):0.00038):0.00075):0.00037):0.00502,S000750194:0.00471):0.00113,((S000420026:0.00077,(S003305937:-0.00375,S002034955:0.00064):0.00376):0.00173,S003305940:0.00216):0.00137):0.00722,((S000388821:0.00867,S000420025:0.00112):0.00345,(S002034954:0.00804,S002034949:0.00175):0.00291):0.00123):0.00056,(S001352165:0.01559,(S000405660:0.00051,S002166275:0.00020):0.00437):0.00306):0.00345):0.00162):0.00255,((S000381842:0.00144,S002166278:0.00380):0.00170,(S002034950:0.00604,(S001187495:-0.00523,S001352167:0.01202):0.00369):0.00173):0.00175):0.00199):0.00070):0.00018):0.00144,((S001744696:0.00063,(S002034956:0.00223,(S000901720:-0.00421,(S000326477:0.00419,(S001744704:0.00106,(S000420023:0.00104,S000750193:0.00045):0.00023):0.00368):0.00136):0.00264):0.00200):0.00059,(S000617862:0.00399,(S002034941:0.00232,S000711876:0.00016):0.00050):0.00041):0.00051):0.00028,((S000548066:0.00104,S000548072:0.00259):0.00097,((S002032973:0.00129,(S001744714:0.00502,(S002150907:0.00536,S003277424:-0.00014):0.00071):0.00330):0.00093,(S000411908:0.00135,(S001352219:0.00001,(S000420020:0.00111,(S003222847:0.00229,S002034962:0.00187):0.00031):0.00042):0.00039):0.00014):0.00025):0.00023):0.00014);
ME_NNI2	((S002351058:0.00327,(S000405661:0.00073,(S000405654:0.00207,S000395211:-0.00066):0.00069):0.00062):0.00079,(S001187520:-0.00027,(S001187524:-0.00351,(S001187516:-0.00819,S001352166:0.00894):0.00464):0.00196):0.00126,((((S000405655:0.00322,S000326501:0.00520):0.00221,((S000434331:0.00277,(S003222829:0.00704,S000617884:0.00360):0.00038):0.00208,((S002034951:0.00557,S000326500:0.00212):0.00393,(((((S002034933:0.00289,(S000379932:0.00457,(S000386900:0.00020,(S000804881:0.00333,S000804888:0.00391):0.00026):0.00062):0.00020):0.00046,((S001613823:0.00281,S000432323:0.00355):0.00044,S000432314:0.01217):0.00082):0.00986,(S000326499:0.00194,(S000405651:0.00226,S002166281:0.00668):0.00254):0.00646):0.00178,((((S001910587:0.00170,(S000370153:0.00178,(S000427388:0.00115,S002034945:0.00253):0.00029):0.00050):0.00006,((S000440792:0.00043,(S000440793:0.00065,S002166276:0.00084):0.00105):0.00123,S000405665:0.00295):0.00036):0.01472,((S000901704:-0.00280,(((S000405663:0.00321,S000413788:0.00351):0.00185,(S002034946:0.00094,(S002034947:0.00085,(S000386903:0.00078,S002166277:0.00123):0.00046):0.00043):0.00049):0.00055,(S000011392:0.00129,S000925887:0.00146):0.00060):0.00502):0.00993,(((((S000406602:0.00277,(S000379924:-0.00044,S002034939:0.00114):0.00068):0.00042,(S000428928:0.00194,S000901712:-0.00467):0.00452):0.00500,((S000388119:0.00038,S000527990:0.00162):0.00566,(S000388117:0.00198,(S000388116:-0.00041,S002166274:0.00041):0.00212):0.00167):0.00437):0.01535,(((S001910596:0.00081,S000405383:0.00052):0.00317,(S002232071:-0.00005,(S000428921:0.00001,S002034964:0.00208):0.00035):0.00276):0.00514,(S002961446:0.01160,(S002034961:0.00310,(S000428924:0.00015,(S000405385:-0.00017,S000750178:0.00017):0.00037):0.00051):0.00413):0.00223):0.00499):0.01075,((S002918420:0.00939,((((S002235457:0.00481,((S002153524:-0.00065,S002235462:0.00214):0.00149,((S002152429:-0.00009,(S002152597:-0.00006,S000400852:0.00005):0.00003):0.00003,S002350094:0.00285):0.00081):0.00040):0.00110,((S001588205:0.00195,(S000400850:0.00060,(S002034958:0.00027,(S000617893:0.00122,S002034959:-0.00027):0.00020):0.00037):0.00047):0.00014,((S001588206:0.00139,S000394499:0.00227):0.00118,(S000617861:0.00403,S002989295:0.00349):0.00116):0.00030):0.00095):0.00043,(S000843228:0.00720,S002918492:0.02877):0.00252):0.00180,S002227672:0.00410):0.00202):0.01815,((S002353298:0.00948,(((S000496330:0.00052,(S001875289:-0.00064,S002353296:0.00288):0.00270):0.00244,(S000769151:0.00057,S000011437:0.00006):0.00048):0.00086,(S002447336:0.00140,(S002447334:0.00190,S003298612:0.00361):0.00059):0.00018):0.00138):0.02930,((S000379916:0.00909,(S000712783:0.00495,((S000712806:0.00244,(S000712842:0.00186,S000870485:0.00099):0.00044):0.00011,((S000379921:0.00129,(S000379920:0.00065,S000712773:0.00198):0.00068):0.00031,(S000379918:0.00232,S000001360:0.00186):0.00011):0.00012):0.00078):0.00107):0.03674,(((S003314037:0.00511,(((S000004145:0.00152,(S002232430:0.00783,S000430945:-0.00013):0.00029):0.00036,(S002966608:0.01176,S001577583:0.01188):0.00103):0.00124,S000128477:0.00669):0.00105):0.00230,(S000439487:0.00575,S003299422:0.01678):0.00210):0.05191,((((S000000991:0.00226,S000389354:0.00360):0.03298,((S001901071:0.00189,(S000434888:0.00005,S000652946:-0.00005):0.00086):0.00103,(S001872329:0.00102,(S000382898:0.00651,(S000382899:0.00188,S000382900:0.00484):0.00259):0.00291):0.00140):0.03321):0.06347,(((S000387267:-0.00010,S003262516:0.00010):0.12668,(((((S002230463:0.01017,((S002230455:0.00046,S002230458:0.00252):0.00641,((S002230461:0.00304,S002230453:0.00429):0.00128,(S001796040:-0.00098,(S001551104:-0.00043,(S000432864:0.00128,(S000432863:0.00075,S001551106:0.00069):0.00014):0.00518):0.00191):0.00172):0.00098):0.00186):0.01964,((S002949880:0.00250,(S000645710:-0.00215,(S000414272:-0.00022,(S000414722:0.00037,S000432868:0.00104):0.00023):0.00217):0.00219):0.02792,(S001153564:0.00075,(S000432865:0.00485,(S000645697:-0.00255,S002034976:0.00559):0.00100):0.00448):0.02362):0.00461):0.09670,((((S000981217:-0.00039,(S003257703:0.00039,S001873779:0.00238):0.00031):0.01846,((S000618439:0.00549,((S000428890:0.00385,(S000967045:0.00629,S001352635:0.00505):0.00233):0.00172,(((S001418873:-0.00036,S002911857:0.00770):0.00225,(S000824097:0.00053,S002409089:0.00157):0.00089):0.00078,S003288277:0.01357):0.00137):0.00054):0.00394,S000892495:0.00340):0.00793):0.06035,(((S001352162:0.01531,(S000414302:0.00068,S002034989:0.00074):0.00532):0.02105,(((S000414304:0.00092,S000436070:0.00113):0.01628,((S000016134:0.00191,(S003222613:0.00145,S001610887:0.00080):0.00021):0.00301,(S002034988:0.00822,S001589401:0.00648):0.00308):0.01090):0.00821,((S002954162:0.00094,S002964321:0.00179):0.02040,((S001549260:0.01036,(S002034978:0.00924,((S000003142:0.00298,(S000013108:0.00279,S000014664:0.00238):0.00071):0.00458,(((((S000334213:0.00038,S000428220:0.00263):0.00162,S000613478:0.00198):0.00134,S002350903:0.00643):0.00205,S000613477:0.00283):0.00165,S000334209:0.00159):0.00257):0.00044):0.00660):0.00682,(S000004357:0.01004,(S000003951:0.01136,(S002151931:0.01354,(S000009673:0.00477,S000021311:0.00483):0.00302):0.00585):0.00232):0.00675):0.00335):0.00484):0.00387):0.03524,(((((S003276987:0.00026,S003276994:0.00047):0.00482,(S000584202:0.01915,S002156935:0.01945):0.00140):0.00563,(((S002236084:0.00179,S002236083:0.01394):0.00273,(S002236082:0.00425,S002236085:0.00595):0.00075):0.00249,((S001611226:0.00732,((S000127492:0.00236,(S000017474:0.00002,((S002965777:0.00415,(S000583669:0.00049,S000978774:0.00072):0.00055):0.00052,(S000965230:0.00042,(S000749620:-0.00039,S003263589:0.00107):0.00061):0.00037):0.00047):0.00096):0.00182,(S000388587:0.00516,((S000728229:0.00220,(S001574545:0.00039,(S000425933:0.00031,S001573037:0.00059):0.00217):0.00222):0.00035,((S001099259:0.00513,(((S000871750:0.00162,S000334648:0.00090):0.00045,S000390345:-0.00001):0.00066,(S000405104:0.00141,((S000871756:-0.00094,(S000871749:-0.00012,S002915194:0.00012):0.00168):0.00049,S001331510:-0.00017):0.00084):0.00054):0.00024):0.00078,((S001094616:0.00109,(S000728234:0.00157,S000728228:0.00159):0.00039):0.00038,((S000806350:0.00446,S001331514:0.00972):0.00091,(S000701370:0.00087,S001264354:0.00309):0.00035):0.00033):0.00145):0.00057):0.00099):0.00108):0.00141):0.00174,S000358793:0.00955):0.00205):0.00212):0.00860,(S001170300:0.02613,S002910431:0.02324):0.00603):0.03001,((S002229530:0.01377,(S003285498:0.00709,(S000439510:0.00218,(S000015591:-0.00116,S003263822:0.00116):0.00226):0.00144):0.01357):0.03826,(((S001242109:0.01040,S002952614:0.00348):0.00376,(S001589452:0.00587,((S001589739:0.00471,S003278196:0.00224):0.00106,(S000651732:0.00590,S001746469:0.00655):0.00082):0.00138):0.00178):0.02288,(S000414183:0.01376,((((S000118383:0.00113,S002351595:0.00095):0.00051,(S002988648:0.00408,S000824402:0.00507):0.00164):0.00207,(S000860374:0.01691,S000825312:0.01453):0.00206):0.00294,(((S003284048:0.00014,(S002949671:0.00140,S000399556:-0.00063):0.00134):0.00115,(((S000484395:0.00570,(S001155782:0.00144,(S000843235:0.00364,S000980221:-0.00048):0.00053):0.00324):0.00140,(S000389716:0.00546,(((S003302525:0.00014,S002949667:0.00142):0.00123,S002907542:0.00104):0.00153,((S003262663:-0.00084,S000001831:0.00113):0.00045,(S003312192:0.00054,(S001155581:0.00158,S003262204:0.00088):0.00034):0.00075):0.00085):0.00019):0.00095):0.00104,(S000967034:0.00151,(S000468895:0.00207,((S000966875:-0.00053,S002411577:0.00130):0.00234,(S002353695:-0.00013,S001331511:-0.00040):0.00033):0.00064):0.00011):0.00042):0.00113):0.00055,(S001098383:0.00911,S003291266:-0.00185):0.00054):0.00168):0.00146):0.01965):0.01995):0.00355):0.01252):0.02277):0.00787,(((((S001418342:0.00055,S001873122:0.00388):0.00651,((S002911975:0.00205,(S000408710:0.00523,S002911976:0.00235):0.00127):0.00187,((S000903366:0.00059,(S000368472:-0.00117,S001418341:0.00185):0.00024):0.00005,((S000408708:0.00327,S002034984:0.00054):0.00225,S000134623:0.00355):0.00206):0.00150):0.00517):0.01516,(((S002408634:0.01007,(S000460966:0.00249,S003222769:0.00365):0.00448):0.00444,(S000434974:0.00534,((((S003280562:0.00303,S001098878:0.03096):0.00154,S003280552:0.00542):0.00046,S000464926:0.00627):0.00162,(S000327300:0.00127,S000327301:0.00009):0.00136):0.00451):0.00304):0.02638,((S001418347:0.00302,(S002911962:0.00239,(S002911961:-0.00049,((S002034987:0.00230,S002911960:-0.00006):0.00181,((S002911958:-0.00087,S000245508:0.00182):0.00070,((S002911963:-0.00176,S002911957:0.00053):0.00132,S002034986:0.00313):0.00134):0.00057):0.00070):0.00033):0.00131):0.02174,((((S002955449:0.00548,S002955475:0.00761):0.00694,((S002955479:0.00882,S002955540:0.00694):0.00095,((S002955526:0.00213,S002955546:0.00202):0.00390,(S000573588:0.00045,(S000573573:0.00324,(S002955494:0.00089,(S000436254:0.00155,(S001418343:-0.00100,S002410010:0.00100):0.00028):0.00050):0.00126):0.00260):0.00579):0.00154):0.00749):0.00145,(S002955452:0.01049,(S003279707:0.00749,(S003291685:0.00443,((S002955474:0.00291,S003291683:0.00189):0.00235,(S002916779:0.00332,S000943466:0.00502):0.00076):0.00174):0.00252):0.00118):0.00307):0.00202,S002955524:0.01208):0.01179):0.00332):0.00128):0.04831,(S000843637:0.03590,(S002964228:0.03880,(((((((S000114066:-0.00116,S001574882:0.00705):0.00358,(S002418688:0.00758,((S000544285:0.00343,(((S002964461:0.00651,S002958959:0.00653):0.00048,(S002906780:0.00106,S000528103:0.00366):0.00092):0.00047,(((S002959001:0.00031,S000544286:0.00067):0.00003,((S003299626:0.00080,(S003303825:0.00103,(S000925360:0.00030,S002305591:0.00107):0.00040):0.00073):0.00099,S002409118:0.00545):0.00070):0.00082,(S001576582:0.02522,S000806030:0.00554):0.00186):0.00045):0.00027):0.00050,(S002958891:0.00553,(S002229127:0.00230,S001744480:0.00235):0.00165):0.00106):0.00097):0.00071):0.00334,S002964200:0.03017):0.00110,(S001589265:0.00306,(S002911869:0.00979,S002443378:0.01539):0.00438):0.00121):0.00357,(S002448635:0.01160,S003303032:0.00817):0.00269):0.00281,(((((S002353207:0.00407,S001577121:0.00332):0.00063,(S001549123:0.00009,S002353204:0.00206):0.00069):0.00141,(S003284038:0.00178,(S003279923:0.00486,S003302588:-0.00050):0.00302):0.00042):0.00209,((((S003278180:0.00510,S003284466:0.00247):0.00042,S003285398:0.00789):0.00132,S002912087:0.00577):0.00456,S002912090:0.01314):0.00153):0.00257,(S001153509:0.01095,((S001239834:0.00669,(S000495667:0.00337,(S000389638:0.00073,S001045910:0.00475):0.00067):0.00072):0.00054,((S001575474:0.00685,(S000021704:0.00069,S002234010:0.00000):0.00300):0.00235,S000979995:0.00780):0.00298):0.00391):0.00119):0.00320):0.00436,((S001096633:0.02046,((((S003280559:-0.00107,(S002165741:0.00498,S002949609:-0.00421):0.00592):0.00325,(S003284973:0.00640,S003259339:0.01402):0.00125):0.00133,(S002165759:0.00388,(((S003262119:-0.00075,(S002305563:0.00227,(S003262085:-0.00032,(S000711309:0.00123,S002916979:0.00014):0.00076):0.00103):0.00093):-0.00031,((S000013935:0.00086,S001198626:0.00250):0.00052,(S001577308:0.00321,(S000893808:0.00067,S000893176:0.00193):0.00223):0.00045):0.00028):0.00047,((S001156126:0.00081,(S002165753:-0.00012,S000000637:0.00212):0.00031):0.00061,(S002958946:0.00145,(S001015228:0.00231,(S001549301:0.00080,(S003259330:0.00003,S003259331:0.00323):0.00117):0.00138):-0.00002):0.00031):0.00080):0.00068):0.00069):0.00432,((S003298598:0.00688,(S002911893:-0.00107,S002166849:0.01446):0.00249):0.00166,(S000000258:0.00257,S000893807:0.00281):0.00363):0.00175):0.00318):0.00533,(S003313095:0.03302,(((S002035928:0.00153,S002951764:0.00184):0.00122,((S003289140:0.01262,((S002449348:0.00311,(S002447830:0.00038,S003279843:0.00330):0.00074):0.00181,(S002351628:-0.00026,(S000768954:0.00517,S002351645:0.00131):0.00100):0.00156):0.00120):0.00055,((S002912338:0.00250,S000903064:0.00104):0.00071,(S001795075:0.00257,S003278965:0.00095):0.00203):0.00005):0.00265):0.00029,(S000980280:0.00312,(S000118144:0.00211,S000690881:0.00260):0.00119):0.00034):0.00984):0.01076):0.00250):0.00630):0.01324):0.02087):0.01803,((S000386978:0.00984,((S000369367:0.00180,(S000386965:0.00037,S002153929:-0.00020):0.00089):0.00032,S000386969:0.00097):0.00765):0.06325,((S001331508:-0.00266,(S001152224:0.02835,(S001351053:0.00996,(S000978771:-0.00155,((S000005765:0.00140,(S001095854:0.00153,(S002034277:0.00584,(S000358773:0.00166,S001188246:0.00045):0.00184):0.00042):0.00077):0.00060,(S003284068:0.00062,S002444972:0.00898):0.00138):0.00039):0.00495):0.00221):0.00411):0.02062,((S002411007:0.00808,(S001153987:0.00492,S000002018:0.00509):0.00343):0.00985,(((S002912021:0.00697,((S000736648:0.00580,S002156859:0.00609):0.00137,S002967082:0.00424):0.00005):0.00084,(S000943416:0.00554,S003281111:0.00442):0.00053):0.00355,(S003299364:0.00700,S001240546:0.00603):0.00442):0.00877):0.01280):0.03445):0.00461):0.00519):0.01881):0.01215,((S001898988:0.01757,((S000435847:-0.00100,S000752106:0.00393):0.00269,(S003222727:0.00530,(S001898983:0.00269,S001898984:0.00208):0.00150):0.00144):0.01467):0.10188,((((((S000000218:0.00090,S000414440:0.00049):0.00241,(S002034895:0.00618,S000432328:0.00526):0.00096):0.00313,(S000437589:0.00510,S002034896:0.00851):0.00309):0.00545,(((S001352171:0.01064,S002034894:0.00331):0.00576,(S002034893:0.00207,(S000437590:0.00009,S000002540:0.00310):0.00119):0.00207):0.00132,S000437591:0.00164):0.00565):0.03170,((S000541544:0.00040,S000711628:0.00028):0.02245,((((S000022403:0.00119,S000414437:0.00157):0.00051,S001548716:0.00205):0.00154,S000387860:0.00002):0.02127,((S000414436:0.00231,(S000000089:0.00049,S001417191:0.00085):0.00081):0.01280,(((S000432325:0.00082,S000432331:0.00121):0.00731,(S000437593:0.00992,S002034892:0.00874):0.00259):0.00526,(S000437594:0.00678,S002034891:0.00986):0.00636):0.00239):0.00462):0.00367):0.02302):0.06113,(((S000414474:0.00392,(S000404711:0.00150,S002235841:-0.00150):0.00378):0.06964,(S000013923:0.00289,S002235838:0.00276):0.05721):0.03599,((S002034907:0.01284,(S001891164:0.00679,((S000388788:0.00676,(S000388791:0.00600,(S000388792:0.00247,S001891163:0.00167):0.00086):0.00063):0.00073,((S000388789:0.00673,S001168700:0.00186):0.00138,S000388790:0.00227):0.00115):0.00221):0.00470):0.08535,((((((S000464976:0.00498,(S000013928:0.01100,(S000464975:0.00282,(S000393554:0.00011,(((S000393547:0.00157,S000393549:-0.00034):0.00020,(S000393553:0.00011,(S000393550:0.00045,S000393552:-0.00045):0.00136):0.00026):0.00037,S000393545:-0.00000):0.00042):0.00034):0.00319):0.00328):0.03138,((S000016081:0.00244,((S000000255:0.00027,S000004779:0.00112):0.00077,(S002034916:0.00561,S002235885:0.00033):0.00009):0.00052):0.02392,(S001349936:0.02032,(((S000464967:0.00306,((S000464971:0.00121,(S000464969:0.00062,S000464968:0.00222):0.00080):0.00115,(S003305967:0.00281,S000393537:0.00208):0.00091):0.00032):0.00125,((S002963249:0.00152,S000464972:0.00346):0.00074,S000414451:0.00618):0.00354):0.00082,S000393535:0.00219):0.01369):0.00830):0.00928):0.01804,((((S002963246:0.00672,S002034913:0.00743):0.00632,(S002963299:0.00067,(S002963289:0.00143,S002963291:0.00065):0.00075):0.00207):0.00135,(S002963256:0.00031,(S001910586:0.00157,(S002235862:0.00133,(S000546839:0.00015,S002235861:0.00018):0.00085):0.00017):0.00126):0.00384):0.03613,(((S000414453:0.00465,S002449756:0.00577):0.00300,(S002963259:0.00692,(((S000546840:-0.00014,S002221364:0.00014):0.00554,(S002034908:0.00630,(S002963309:0.00043,(S002963323:0.00197,S002963331:0.00085):0.00063):0.00268):0.00084):0.00384,S002034909:0.01074):0.00254):0.00563):0.00435,(((S002232079:-0.00007,(S000927687:0.00061,S000927764:-0.00061):0.00179):0.00544,(S002963318:0.00119,S002963329:0.00161):0.00327):0.00732,(S002963244:0.01254,(S001550742:0.00215,(S000414456:0.00121,S000550082:0.00155):0.00264):0.00771):0.00455):0.00350):0.02409):0.00639):0.00250,(S000326493:0.06320,((S000414455:0.00535,(S001910594:0.00723,S002235884:0.00605):0.00212):0.03356,(((S002963306:0.00074,(S002963301:0.00173,S002963243:0.00600):0.00120):0.00164,((S000414457:0.00046,S002235882:0.00092):0.00263,(S001550734:0.00214,S001887834:0.00543):0.00061):0.00130):0.02626,(((S002963247:0.00210,(S001887703:0.02741,S002963251:0.00283):0.00159):0.00767,S002034910:0.01040):0.00177,S000334739:0.00530):0.02017):0.00676):0.00786):0.00536):0.00352,((S002963315:-0.00247,(S000414458:0.00063,S002235855:0.00006):0.00248):0.00095,(S002963279:-0.00054,(((S002963264:0.00007,(S002963273:0.00035,S002963287:-0.00035):0.00063):0.00077,S002963321:-0.00007):0.00070,(S002963326:0.00241,S002963263:-0.00190):0.00013):0.00061):0.00049):0.04243):0.00590,((((S002034914:0.00556,(((S000824627:0.00318,S002963324:0.00046):0.00131,((S002963242:-0.00000,S002963327:0.00141):0.00117,S002963308:0.00135):-0.00031):0.00253,S002963333:-0.00122):0.00081):0.00057,(S002963300:0.00018,S002963302:0.00053):0.00075):0.00123,S002235877:0.00198):0.05558,((S002963335:-0.00254,(S000750307:0.00064,S002963238:-0.00064):0.00254):0.05442,((S000774968:0.04365,(S000000063:0.00091,S002235866:-0.00091):0.03626):0.01151,((S002034915:0.00488,(S000546838:0.00073,S002235880:-0.00006):0.00109):0.05246,(S000334738:0.01694,(((S000550083:0.01066,S002963245:-0.00076):0.00406,(S002950935:0.00235,S002034911:0.00666):0.00226):0.00477,(S002950945:0.00285,(S000721552:0.00186,S000326492:0.00021):0.00264):0.00082):0.00664):0.03327):0.00568):0.00451):0.00046):0.00504):0.02563):0.01983):0.01372):0.04768):0.00542):0.00572,((((S002908084:-0.00027,((S001574345:0.00277,((S001243319:0.00122,S002034921:0.00171):0.00003,(S001243316:0.00142,(S001243314:0.00096,(S001243313:0.00105,S001243315:0.00184):0.00105):0.00018):-0.00001):0.00068):0.00088,S000367143:-0.00033):0.00149):0.00423,(S002908071:0.00677,((S001243309:0.00262,(S000653590:0.00106,(S002908068:-0.00030,(S001243288:0.00120,S001243302:0.00090):0.00062):0.00100):0.00109):0.00216,(S002908070:0.00464,(S001577264:0.00667,(S001890409:0.00450,(S001243310:0.00529,(S000432333:0.00055,S000326485:0.00501):0.00130):0.00071):0.00412):0.00323):0.00133):0.00125):0.00101):0.03023,(S000842910:-0.00204,(S000842909:-0.00152,(((S000891816:0.00172,S000653584:0.00262):0.00126,(S000653583:0.00203,(S001575018:0.00124,(S000653586:0.00004,(S000016319:0.00148,S000968892:0.00073):0.00069):0.00077):0.00022):0.00042):0.00061,S000769880:0.00185):0.00337):0.00249):0.02541):0.04709,(((S003279420:-0.00279,(S000096693:-0.00128,S000414724:0.00202):0.00283):0.02178,(S002305131:0.00211,(S000450504:0.00144,(S000435063:0.00081,S000806194:0.00071):0.00068):0.00062):0.02098):0.05411,((S000434623:0.00136,(S000434619:0.00022,(S000018119:0.00115,S002034922:0.00516):0.00095):0.00047):0.01840,((S000434624:0.00075,S002165153:0.00061):0.01947,(S000326489:0.00973,((S000434620:0.00301,(S001417217:0.00074,S002236290:0.00130):0.00038):0.00350,(S002034924:0.00646,S001745168:0.01207):0.00555):0.00762):0.00831):0.00234):0.04635):0.01878):0.03957):0.00170):0.00324,((((S001885060:0.02841,(S000003483:0.00731,(S001885130:0.00838,S001885131:0.00177):0.00323):0.00454):0.06547,(S002411066:0.06295,(S000326486:0.05804,(S000393168:0.05906,(S000461126:0.00926,S001417192:0.00311):0.05465):0.00422):0.00356):0.00116):0.03139,((((S000413503:0.00307,(S000141070:0.00123,S003286825:0.00013):0.00512):0.00816,(S000768461:0.01495,((((S003222569:0.00121,(S000768460:-0.00001,S000768467:0.00001):0.00047):0.00086,S000768453:0.00161):0.00156,S000768447:0.00084):0.00022,S000768450:0.00330):0.01194):0.00391):0.06321,((S000432295:0.00873,S000995189:0.00642):0.07264,(S000432296:0.01755,S000995185:0.01501):0.06525):0.00968):0.01636,((S000634343:0.01522,(S000414263:0.00103,(S000140702:0.00037,S002949619:0.00017):0.00016):0.01056):0.06284,(S000010026:0.02223,(S000128264:0.00698,(S000437154:0.00406,(S002232072:0.00021,S003222609:0.00180):0.00203):0.00411):0.01239):0.06351):0.01075):0.00955):0.00229,(((S000002314:0.03363,(S000607439:0.00607,(S000130242:-0.00262,S000391613:0.00337):0.01211):0.02662):0.06280,((S001416079:0.00202,(S001613103:0.00203,S001613106:0.00140):0.00002):0.09425,((S001611914:0.01826,(S000842537:0.01713,((S001352163:0.01511,(S002034890:0.00565,(S000651443:0.00141,(S001793015:0.00134,(S000000629:0.00227,S000005914:0.01098):0.00067):0.00063):0.00072):0.00134):0.00801,(S003265063:0.01614,(S000432317:0.00104,(S000421312:0.00147,(S002034888:0.00105,(S000420606:0.00107,S000622338:-0.00058):0.00058):0.00129):0.00047):0.00839):0.00587):0.00284):0.00393):0.03640,((S000008544:0.03308,(S000013991:0.00059,S001910583:0.00075):0.03650):0.03049,((S002288750:0.02494,(S003287404:0.00023,(S002287138:0.00039,(S000441334:-0.00038,S000735842:0.00038):0.00062):0.00026):0.01774):0.02847,(((S000012691:0.00198,S000260732:0.00162):0.00286,(S001328092:0.00245,((S000007291:-0.00071,S000467295:0.00147):0.00346,(S002957056:0.00932,(S002156994:0.00396,S002156998:0.00276):0.00039):0.00102):0.00292):0.00166):0.03259,((S000432318:0.00720,(S000432081:0.00384,(S000001309:0.01270,S002034887:0.01034):0.00128):0.00192):0.04336,(((S003304822:0.00288,(S000260167:-0.00014,S003304817:0.00152):0.00191):0.00368,(S000010789:0.00584,S000404369:0.00228):0.00143):0.02912,((((S000260870:0.00181,S000581872:0.00019):0.00417,S003299271:0.00155):0.00222,(S000005843:0.01179,S000005844:0.00578):0.00640):0.00092,(S000001149:-0.00224,S000011174:0.00835):0.00729):0.02194):0.00464):0.00036):0.00989):0.01132):0.00502):0.00724):0.01821):0.01930,((S001891797:0.02498,((S000348931:0.00644,(S000015427:0.00209,S002034974:0.00832):0.00196):0.00655,((S003286662:0.00459,(S003286661:0.00479,(S003286659:0.00023,S003286660:0.00044):0.00334):0.00073):0.00321,((((S000000269:0.00126,(S001046017:0.00534,S001743425:0.00114):0.00104):0.00096,((S001743428:0.00194,(S002035367:0.00184,S002035368:0.00163):0.00325):0.00056,S001743423:0.00007):0.00081):0.00176,((S001884223:0.00507,S001884222:0.00744):0.00267,(S001874825:0.00439,S001602635:0.00321):0.00067):0.00105):0.00288,(S000008225:0.00208,(S000348929:0.00315,S002034973:0.00553):0.00253):0.00297):0.00154):0.00143):0.00291):0.04276,((S000395077:0.00615,(S000344683:0.00258,(S000326490:0.00364,S001910592:0.00071):0.00065):0.00347):0.04696,((S001879599:0.00842,((S001879600:0.00413,S003222541:0.00190):0.00181,(S003222540:0.00319,(S000398983:0.00071,S002440960:-0.00005):0.00143):0.00123):0.00308):0.02874,(S002440962:0.00600,(S000478276:0.00431,(S000478277:0.00448,S000478279:0.00275):0.00256):0.00228):0.02348):0.02180):0.01053):0.05215):0.00408):0.00338):0.00335):0.01924,((((S002034967:-0.00089,(S003313298:0.00348,(S002034968:0.00356,S000414423:-0.00009):0.00041):0.00416):0.00919,((S002034971:0.00305,(S000443764:0.00217,S000016156:-0.00007):0.00067):0.01164,((((S000617892:0.00666,S002225451:-0.00092):0.00280,S002225452:-0.00020):0.00127,(S002034969:0.00884,S002034970:-0.00041):0.00150):0.00165,(S000107504:0.00417,S000414422:0.00126):0.00216):0.00497):0.00126):0.06412,(S000926648:0.03643,(((S000000257:0.00135,(S001743366:0.00078,S001744001:0.00056):0.00058):0.00049,(((S001153805:0.00136,(S002915866:0.00196,S002915864:0.00435):0.00014):0.00012,S002227077:0.00358):0.00053,S000387145:0.00128):0.00110):0.00283,(S000010068:0.00455,S000843230:0.00825):0.00330):0.04441):0.02379):0.00740,(((S000413824:0.00195,(S000624520:0.00272,(S000624521:0.00209,S000624522:0.00252):0.00025):0.00057):0.04126,((S000382578:0.00440,((S000002316:0.00073,(S000000392:0.00026,S000824043:0.00189):0.00077):0.00153,(S002961824:0.00100,S000387147:0.00256):0.00061):0.00178):0.01205,(S000130465:0.00377,(((S002408217:-0.00026,S000624512:0.00014):0.00068,(S000624513:0.00143,S000413823:0.00148):0.00062):0.00096,(S002449786:0.00191,S000018873:0.00031):0.00069):0.00110):0.00837):0.02837):0.01161,((S002034067:-0.00020,(S000002714:0.00160,S003262791:0.00182):0.00142):0.07925,((((S000389915:0.01089,((((S000636356:0.00202,S002165656:0.00141):0.00193,S003314867:0.00266):0.00031,S000425270:0.00215):0.00048,(((S000389898:0.00150,S000436411:0.00025):0.00015,(S000008742:0.00032,S000389907:0.00096):0.00001):0.00036,S000859944:0.00155):0.00053):0.00778):0.02251,(S000003123:0.01822,(S001096705:0.01314,((S002410301:0.00549,(S000636272:0.00743,S000636355:0.01026):0.00111):0.00075,((S000389894:0.00037,(S000389892:0.00096,S000389917:0.00346):0.00051):0.00209,(S000009255:-0.00020,S002157035:0.00085):0.00057):0.00046):0.00934):0.00924):0.01802):0.02670,((S001240636:0.00776,((S001589388:0.00030,((S000542977:-0.00069,S003314831:0.00341):0.00138,(S001792824:0.01117,(S002222895:-0.00199,(S002914385:-0.00006,S002235418:-0.00378):0.00139):0.00282):0.00337):0.00046):0.00116,(S001240626:0.00040,S002917257:0.00027):0.00071):0.00395):0.04065,(S001098343:0.00242,(((S002153350:0.00120,((S002967639:0.00011,(S002232365:0.00057,S000859966:0.00964):0.00095):0.00118,S000651160:0.00308):0.00013):0.00024,(S003264779:0.00005,S001094473:0.00172):0.00008):0.00027,(S001098346:0.00205,S000390971:0.00081):0.00051):0.00010):0.03438):0.01031):0.00966,((S003261997:0.00763,(S003313878:0.01156,(S000478280:0.00509,(S002225584:0.00259,((S002231868:0.00539,((S000422104:0.00339,S000422105:0.00109):0.00063,(S000264827:0.00063,S002166044:0.01317):0.00108):0.00034):0.00093,S000859945:-0.00002):0.00041):0.00191):0.00246):0.00124):0.04195,((((S000841434:0.00168,(S001611251:0.01607,(S001611247:0.00832,S001611249:0.00680):0.00918):0.00276):0.00203,S000996439:0.00607):0.00594,((S000547323:0.00236,(S000393883:-0.00037,S000653050:0.00037):0.00034):0.00047,(S000978969:0.00101,S003314999:0.00245):0.00080):0.00028):0.02990,(S001188075:0.03115,(S000386268:0.00223,S000978964:0.00049):0.03293):0.00585):0.00625):0.00553):0.00684):0.00074):0.00112):0.00342):0.02566):0.01736):0.00383):0.00190):0.00225):0.00541):0.00178):0.00232,((((S000388821:0.00867,S000420025:0.00112):0.00345,S002034949:0.00175):0.00291,(S002034954:0.00804,((((S000405653:0.00361,((S002232092:0.00022,S000326503:0.00115):0.00317,((S000617883:0.00322,(S000617863:0.00259,S000326502:0.00503):0.00057):0.00071,(S002410138:0.00078,S002166282:0.00347):0.00038):0.00075):0.00037):0.00118,S000427357:0.00104):0.00502,((S000420026:0.00077,(S003305937:-0.00375,S002034955:0.00064):0.00376):0.00173,S003305940:0.00216):0.00137):0.00113,S000750194:0.00471):0.00722):0.00123):0.00056,(S001352165:0.01559,(S000405660:0.00051,S002166275:0.00020):0.00437):0.00306):0.00345):0.00162):0.00255,((S000381842:0.00144,S002166278:0.00380):0.00170,(S002034950:0.00604,(S001187495:-0.00523,S001352167:0.01202):0.00369):0.00173):0.00175):0.00199):0.00070):0.00018):0.00144,((S001744696:0.00063,(S002034956:0.00223,(S000901720:-0.00421,(S000326477:0.00419,(S001744704:0.00106,(S000420023:0.00104,S000750193:0.00045):0.00023):0.00368):0.00136):0.00264):0.00200):0.00059,(S000617862:0.00399,(S002034941:0.00232,S000711876:0.00016):0.00050):0.00041):0.00051):0.00028,((S000548066:0.00104,S000548072:0.00259):0.00097,((S002032973:0.00129,(S001744714:0.00502,(S002150907:0.00536,S003277424:-0.00014):0.00071):0.00330):0.00093,(S000411908:0.00135,(S001352219:0.00001,(S000420020:0.00111,(S003222847:0.00229,S002034962:0.00187):0.00031):0.00042):0.00039):0.00014):0.00025):0.00023):0.00014);
ME_NNI3	((S002351058:0.00327,(S000405661:0.00073,(S000405654:0.00207,S000395211:-0.00066):0.00069):0.00062):0.00079,(S001187520:-0.00027,(S001187524:-0.00351,(S001187516:-0.00819,S001352166:0.00894):0.00464):0.00196):0.00126,((((S000405655:0.00322,S000326501:0.00520):0.00221,((S000434331:0.00277,(S003222829:0.00704,S000617884:0.00360):0.00038):0.00208,((S002034951:0.00557,S000326500:0.00212):0.00393,(((((S002034933:0.00289,((S000432314:0.01217,S000432323:0.00355):0.00044,S001613823:0.00281):0.00082):0.00046,(S000379932:0.00457,(S000386900:0.00020,(S000804881:0.00333,S000804888:0.00391):0.00026):0.00062):0.00020):0.00986,(S000326499:0.00194,(S000405651:0.00226,S002166281:0.00668):0.00254):0.00646):0.00178,((((S001910587:0.00170,(S000370153:0.00178,(S000427388:0.00115,S002034945:0.00253):0.00029):0.00050):0.00006,((S000440792:0.00043,(S000440793:0.00065,S002166276:0.00084):0.00105):0.00123,S000405665:0.00295):0.00036):0.01472,((S000901704:-0.00280,(S000925887:0.00146,(S000011392:0.00129,(S002034946:0.00094,((S000405663:0.00321,S000413788:0.00351):0.00185,(S002034947:0.00085,(S000386903:0.00078,S002166277:0.00123):0.00046):0.00043):0.00049):0.00055):0.00060):0.00502):0.00993,(((((S000406602:0.00277,(S000379924:-0.00044,S002034939:0.00114):0.00068):0.00042,(S000428928:0.00194,S000901712:-0.00467):0.00452):0.00500,((S000388119:0.00038,S000527990:0.00162):0.00566,(S000388117:0.00198,(S000388116:-0.00041,S002166274:0.00041):0.00212):0.00167):0.00437):0.01535,(((S001910596:0.00081,S000405383:0.00052):0.00317,(S002232071:-0.00005,(S000428921:0.00001,S002034964:0.00208):0.00035):0.00276):0.00514,(S002961446:0.01160,(S002034961:0.00310,(S000428924:0.00015,(S000405385:-0.00017,S000750178:0.00017):0.00037):0.00051):0.00413):0.00223):0.00499):0.01075,((S002918420:0.00939,((((((S001588205:0.00195,((S001588206:0.00139,(S000617861:0.00403,S002989295:0.00349):0.00116):0.00118,S000394499:0.00227):0.00030):0.00014,(S000400850:0.00060,(S002034958:0.00027,(S000617893:0.00122,S002034959:-0.00027):0.00020):0.00037):0.00047):0.00095,((S002153524:-0.00065,S002235462:0.00214):0.00149,((S002152429:-0.00009,S002350094:0.00285):0.00003,(S002152597:-0.00006,S000400852:0.00005):0.00003):0.00081):0.00040):0.00110,S002235457:0.00481):0.00043,(S000843228:0.00720,S002918492:0.02877):0.00252):0.00180,S002227672:0.00410):0.00202):0.01815,((S000379916:0.00909,(S000712783:0.00495,((S000712806:0.00244,(S000712842:0.00186,S000870485:0.00099):0.00044):0.00011,((S000379921:0.00129,(S000379920:0.00065,S000712773:0.00198):0.00068):0.00031,(S000379918:0.00232,S000001360:0.00186):0.00011):0.00012):0.00078):0.00107):0.03674,((S002353298:0.00948,(((S000496330:0.00052,(S001875289:-0.00064,S002353296:0.00288):0.00270):0.00244,(S000769151:0.00057,S000011437:0.00006):0.00048):0.00086,(S002447336:0.00140,(S002447334:0.00190,S003298612:0.00361):0.00059):0.00018):0.00138):0.02930,(((S003314037:0.00511,(((S000004145:0.00152,(S002232430:0.00783,S000430945:-0.00013):0.00029):0.00036,(S002966608:0.01176,S001577583:0.01188):0.00103):0.00124,S000128477:0.00669):0.00105):0.00230,(S000439487:0.00575,S003299422:0.01678):0.00210):0.05191,((((S000000991:0.00226,S000389354:0.00360):0.03298,((S001901071:0.00189,(S000434888:0.00005,S000652946:-0.00005):0.00086):0.00103,(S001872329:0.00102,(S000382898:0.00651,(S000382899:0.00188,S000382900:0.00484):0.00259):0.00291):0.00140):0.03321):0.06347,(((S000387267:-0.00010,S003262516:0.00010):0.12668,(((((S002230463:0.01017,((S002230455:0.00046,S002230458:0.00252):0.00641,((S002230461:0.00304,S002230453:0.00429):0.00128,(S001796040:-0.00098,(S001551104:-0.00043,(S000432864:0.00128,(S000432863:0.00075,S001551106:0.00069):0.00014):0.00518):0.00191):0.00172):0.00098):0.00186):0.01964,((S002949880:0.00250,(S000645710:-0.00215,(S000414272:-0.00022,(S000414722:0.00037,S000432868:0.00104):0.00023):0.00217):0.00219):0.02792,(S001153564:0.00075,(S000432865:0.00485,(S000645697:-0.00255,S002034976:0.00559):0.00100):0.00448):0.02362):0.00461):0.09670,((((S001873779:0.00238,(S003257703:0.00039,S000981217:-0.00039):0.00031):0.01846,((S000618439:0.00549,(((((S001418873:-0.00036,S002911857:0.00770):0.00225,S003288277:0.01357):0.00078,(S000824097:0.00053,S002409089:0.00157):0.00089):0.00137,(S000967045:0.00629,S001352635:0.00505):0.00233):0.00172,S000428890:0.00385):0.00054):0.00394,S000892495:0.00340):0.00793):0.06035,(((S001352162:0.01531,(S000414302:0.00068,S002034989:0.00074):0.00532):0.02105,(((S000414304:0.00092,S000436070:0.00113):0.01628,((S000016134:0.00191,(S003222613:0.00145,S001610887:0.00080):0.00021):0.00301,(S002034988:0.00822,S001589401:0.00648):0.00308):0.01090):0.00821,((S002954162:0.00094,S002964321:0.00179):0.02040,((S001549260:0.01036,(S002034978:0.00924,((S000003142:0.00298,(S000013108:0.00279,S000014664:0.00238):0.00071):0.00458,(((((S000334213:0.00038,S000428220:0.00263):0.00162,S002350903:0.00643):0.00134,S000613477:0.00283):0.00205,S000613478:0.00198):0.00165,S000334209:0.00159):0.00257):0.00044):0.00660):0.00682,(S000004357:0.01004,(S000003951:0.01136,(S002151931:0.01354,(S000009673:0.00477,S000021311:0.00483):0.00302):0.00585):0.00232):0.00675):0.00335):0.00484):0.00387):0.03524,(((((S003276987:0.00026,S003276994:0.00047):0.00482,(S000584202:0.01915,S002156935:0.01945):0.00140):0.00563,(((S002236084:0.00179,S002236083:0.01394):0.00273,(S002236082:0.00425,S002236085:0.00595):0.00075):0.00249,(((S000388587:0.00516,(((S001099259:0.00513,(((S000871750:0.00162,S000334648:0.00090):0.00045,S000390345:-0.00001):0.00066,((S000871756:-0.00094,(S000871749:-0.00012,S002915194:0.00012):0.00168):0.00049,(S000405104:0.00141,S001331510:-0.00017):0.00084):0.00054):0.00024):0.00078,(S000701370:0.00087,((S000806350:0.00446,S001331514:0.00972):0.00091,S001264354:0.00309):0.00035):0.00033):0.00145,((S001094616:0.00109,(S000728234:0.00157,S000728228:0.00159):0.00039):0.00038,(S000728229:0.00220,(S001574545:0.00039,(S000425933:0.00031,S001573037:0.00059):0.00217):0.00222):0.00035):0.00057):0.00099):0.00108,((S000127492:0.00236,((S003263589:0.00107,(S000749620:-0.00039,S000965230:0.00042):0.00061):0.00037,((S002965777:0.00415,(S000583669:0.00049,S000978774:0.00072):0.00055):0.00052,S000017474:0.00002):0.00047):0.00096):0.00182,S001611226:0.00732):0.00141):0.00174,S000358793:0.00955):0.00205):0.00212):0.00860,(S001170300:0.02613,S002910431:0.02324):0.00603):0.03001,((S002229530:0.01377,(S003285498:0.00709,(S000439510:0.00218,(S000015591:-0.00116,S003263822:0.00116):0.00226):0.00144):0.01357):0.03826,(((S001242109:0.01040,S002952614:0.00348):0.00376,(S001589452:0.00587,((S001589739:0.00471,S003278196:0.00224):0.00106,(S000651732:0.00590,S001746469:0.00655):0.00082):0.00138):0.00178):0.02288,(S000414183:0.01376,((S001098383:0.00911,S003291266:-0.00185):0.00054,((((((S000484395:0.00570,(S001155782:0.00144,(S000843235:0.00364,S000980221:-0.00048):0.00053):0.00324):0.00140,(S000468895:0.00207,(S000967034:0.00151,((S000966875:-0.00053,S002411577:0.00130):0.00234,(S002353695:-0.00013,S001331511:-0.00040):0.00033):0.00064):0.00011):0.00042):0.00104,(S000389716:0.00546,(((S003312192:0.00054,S002949667:0.00142):0.00085,((S003262663:-0.00084,S000001831:0.00113):0.00045,(S001155581:0.00158,S003262204:0.00088):0.00034):0.00075):0.00153,(S003302525:0.00014,S002907542:0.00104):0.00123):0.00019):0.00095):0.00113,(S003284048:0.00014,S000399556:-0.00063):0.00134):0.00115,S002949671:0.00140):0.00055,(((S000118383:0.00113,S002351595:0.00095):0.00051,(S002988648:0.00408,S000824402:0.00507):0.00164):0.00207,(S000860374:0.01691,S000825312:0.01453):0.00206):0.00294):0.00168):0.00146):0.01965):0.01995):0.00355):0.01252):0.02277):0.00787,(((((S001418342:0.00055,S001873122:0.00388):0.00651,((S002911975:0.00205,(S000408710:0.00523,S002911976:0.00235):0.00127):0.00187,((S000903366:0.00059,(S000368472:-0.00117,S001418341:0.00185):0.00024):0.00005,((S000408708:0.00327,S002034984:0.00054):0.00225,S000134623:0.00355):0.00206):0.00150):0.00517):0.01516,(((S002408634:0.01007,(S000460966:0.00249,S003222769:0.00365):0.00448):0.00444,(S000434974:0.00534,((((S003280562:0.00303,S001098878:0.03096):0.00154,S003280552:0.00542):0.00046,S000464926:0.00627):0.00162,(S000327300:0.00127,S000327301:0.00009):0.00136):0.00451):0.00304):0.02638,((S001418347:0.00302,(S002911962:0.00239,(S002911961:-0.00049,((S002034987:0.00230,S002911960:-0.00006):0.00181,((S002911958:-0.00087,S000245508:0.00182):0.00070,((S002911963:-0.00176,S002911957:0.00053):0.00132,S002034986:0.00313):0.00134):0.00057):0.00070):0.00033):0.00131):0.02174,((((S002955449:0.00548,S002955475:0.00761):0.00694,((S002955479:0.00882,S002955540:0.00694):0.00095,((S002955526:0.00213,S002955546:0.00202):0.00390,(S000573588:0.00045,(S000573573:0.00324,(S002955494:0.00089,(S000436254:0.00155,(S001418343:-0.00100,S002410010:0.00100):0.00028):0.00050):0.00126):0.00260):0.00579):0.00154):0.00749):0.00145,(S002955452:0.01049,(((S002955474:0.00291,S003291683:0.00189):0.00235,(S002916779:0.00332,S000943466:0.00502):0.00076):0.00174,(S003291685:0.00443,S003279707:0.00749):0.00252):0.00118):0.00307):0.00202,S002955524:0.01208):0.01179):0.00332):0.00128):0.04831,(S000843637:0.03590,(S002964228:0.03880,(((S001153509:0.01095,((S001239834:0.00669,(S000495667:0.00337,(S000389638:0.00073,S001045910:0.00475):0.00067):0.00072):0.00054,((S001575474:0.00685,S000979995:0.00780):0.00235,(S000021704:0.00069,S002234010:0.00000):0.00300):0.00298):0.00391):0.00119,(((((S002353207:0.00407,S001577121:0.00332):0.00063,(S001549123:0.00009,S002353204:0.00206):0.00069):0.00141,(S003284038:0.00178,(S003279923:0.00486,S003302588:-0.00050):0.00302):0.00042):0.00209,((((S003278180:0.00510,S003284466:0.00247):0.00042,S003285398:0.00789):0.00132,S002912087:0.00577):0.00456,S002912090:0.01314):0.00153):0.00257,((((((((((S003299626:0.00080,(S000925360:0.00030,(S003303825:0.00103,S002305591:0.00107):0.00040):0.00073):0.00099,(S002959001:0.00031,S002409118:0.00545):0.00070):0.00003,(S001576582:0.02522,S000806030:0.00554):0.00186):0.00082,((S002964461:0.00651,S002958959:0.00653):0.00048,(S002906780:0.00106,S000528103:0.00366):0.00092):0.00047):0.00045,(S000544286:0.00067,S000544285:0.00343):0.00027):0.00050,(S002958891:0.00553,(S002229127:0.00230,S001744480:0.00235):0.00165):0.00106):0.00097,S002964200:0.03017):0.00334,(S002418688:0.00758,(S000114066:-0.00116,S001574882:0.00705):0.00358):0.00071):0.00110,(S001589265:0.00306,(S002911869:0.00979,S002443378:0.01539):0.00438):0.00121):0.00357,(S002448635:0.01160,S003303032:0.00817):0.00269):0.00281):0.00320):0.00436,((S001096633:0.02046,((S002165759:0.00388,(((S003280559:-0.00107,(S002165741:0.00498,S002949609:-0.00421):0.00592):0.00325,(S003284973:0.00640,S003259339:0.01402):0.00125):0.00133,((S002958946:0.00145,(S001015228:0.00231,(S001549301:0.00080,(S003259330:0.00003,S003259331:0.00323):0.00117):0.00138):-0.00002):0.00031,((S001156126:0.00081,(S002165753:-0.00012,S000000637:0.00212):0.00031):0.00061,((S003262119:-0.00075,(S002305563:0.00227,(S003262085:-0.00032,(S000711309:0.00123,S002916979:0.00014):0.00076):0.00103):0.00093):-0.00031,(((S000893808:0.00067,S000893176:0.00193):0.00223,(S001577308:0.00321,S000013935:0.00086):0.00045):0.00052,S001198626:0.00250):0.00028):0.00047):0.00080):0.00068):0.00069):0.00432,((S003298598:0.00688,(S002911893:-0.00107,S002166849:0.01446):0.00249):0.00166,(S000000258:0.00257,S000893807:0.00281):0.00363):0.00175):0.00318):0.00533,(S003313095:0.03302,(S000980280:0.00312,(((S002035928:0.00153,S002951764:0.00184):0.00122,((S002912338:0.00250,S000903064:0.00104):0.00071,(((S002449348:0.00311,(S002447830:0.00038,S003279843:0.00330):0.00074):0.00181,(S003289140:0.01262,(S002351628:-0.00026,(S000768954:0.00517,S002351645:0.00131):0.00100):0.00156):0.00120):0.00055,(S001795075:0.00257,S003278965:0.00095):0.00203):0.00005):0.00265):0.00029,(S000118144:0.00211,S000690881:0.00260):0.00119):0.00034):0.00984):0.01076):0.00250):0.00630):0.01324):0.02087):0.01803,((S000386978:0.00984,((S000369367:0.00180,(S000386965:0.00037,S002153929:-0.00020):0.00089):0.00032,S000386969:0.00097):0.00765):0.06325,((S001331508:-0.00266,(S001152224:0.02835,(S001351053:0.00996,(S000978771:-0.00155,((S000005765:0.00140,(S001095854:0.00153,(S002034277:0.00584,(S000358773:0.00166,S001188246:0.00045):0.00184):0.00042):0.00077):0.00060,(S003284068:0.00062,S002444972:0.00898):0.00138):0.00039):0.00495):0.00221):0.00411):0.02062,((S002411007:0.00808,(S001153987:0.00492,S000002018:0.00509):0.00343):0.00985,((S003281111:0.00442,(S003299364:0.00700,S001240546:0.00603):0.00442):0.00355,(S000943416:0.00554,(S002912021:0.00697,((S000736648:0.00580,S002156859:0.00609):0.00137,S002967082:0.00424):0.00005):0.00084):0.00053):0.00877):0.01280):0.03445):0.00461):0.00519):0.01881):0.01215,((S001898988:0.01757,((S000435847:-0.00100,S000752106:0.00393):0.00269,(S003222727:0.00530,(S001898983:0.00269,S001898984:0.00208):0.00150):0.00144):0.01467):0.10188,((((((S000000218:0.00090,S000414440:0.00049):0.00241,(S002034895:0.00618,S000432328:0.00526):0.00096):0.00313,(S000437589:0.00510,S002034896:0.00851):0.00309):0.00545,(((S001352171:0.01064,S002034894:0.00331):0.00576,(S002034893:0.00207,(S000437590:0.00009,S000002540:0.00310):0.00119):0.00207):0.00132,S000437591:0.00164):0.00565):0.03170,((S000541544:0.00040,S000711628:0.00028):0.02245,((((S000022403:0.00119,S000414437:0.00157):0.00051,S001548716:0.00205):0.00154,S000387860:0.00002):0.02127,((S000414436:0.00231,(S000000089:0.00049,S001417191:0.00085):0.00081):0.01280,(((S000432325:0.00082,S000432331:0.00121):0.00731,(S000437593:0.00992,S002034892:0.00874):0.00259):0.00526,(S000437594:0.00678,S002034891:0.00986):0.00636):0.00239):0.00462):0.00367):0.02302):0.06113,(((S000414474:0.00392,(S000404711:0.00150,S002235841:-0.00150):0.00378):0.06964,(S000013923:0.00289,S002235838:0.00276):0.05721):0.03599,((S002034907:0.01284,(S001891164:0.00679,((S000388788:0.00676,(S000388791:0.00600,(S000388792:0.00247,S001891163:0.00167):0.00086):0.00063):0.00073,((S000388789:0.00673,S001168700:0.00186):0.00138,S000388790:0.00227):0.00115):0.00221):0.00470):0.08535,((((((S000464976:0.00498,(S000013928:0.01100,(S000464975:0.00282,(S000393554:0.00011,((S000393545:-0.00000,S000393547:0.00157):0.00037,((S000393553:0.00011,S000393549:-0.00034):0.00026,(S000393550:0.00045,S000393552:-0.00045):0.00136):0.00020):0.00042):0.00034):0.00319):0.00328):0.03138,((S000016081:0.00244,((S000000255:0.00027,S000004779:0.00112):0.00077,(S002034916:0.00561,S002235885:0.00033):0.00009):0.00052):0.02392,(S001349936:0.02032,(((S000464967:0.00306,(((S003305967:0.00281,S000393537:0.00208):0.00091,(S000464969:0.00062,S000464968:0.00222):0.00080):0.00115,S000464971:0.00121):0.00032):0.00125,((S002963249:0.00152,S000464972:0.00346):0.00074,S000414451:0.00618):0.00354):0.00082,S000393535:0.00219):0.01369):0.00830):0.00928):0.01804,(((S001910586:0.00157,(S002235862:0.00133,(S000546839:0.00015,S002235861:0.00018):0.00085):0.00017):0.00126,(S002963256:0.00031,((S002963246:0.00672,S002034913:0.00743):0.00632,(S002963299:0.00067,(S002963289:0.00143,S002963291:0.00065):0.00075):0.00207):0.00135):0.00384):0.03613,(((S000414453:0.00465,(S002963259:0.00692,(((S000546840:-0.00014,S002221364:0.00014):0.00554,(S002034908:0.00630,(S002963309:0.00043,(S002963323:0.00197,S002963331:0.00085):0.00063):0.00268):0.00084):0.00384,S002034909:0.01074):0.00254):0.00563):0.00300,S002449756:0.00577):0.00435,(((S002232079:-0.00007,(S000927687:0.00061,S000927764:-0.00061):0.00179):0.00544,(S002963318:0.00119,S002963329:0.00161):0.00327):0.00732,(S002963244:0.01254,(S001550742:0.00215,(S000414456:0.00121,S000550082:0.00155):0.00264):0.00771):0.00455):0.00350):0.02409):0.00639):0.00250,(S000326493:0.06320,((S000414455:0.00535,(S001910594:0.00723,S002235884:0.00605):0.00212):0.03356,(((S001550734:0.00214,S001887834:0.00543):0.00061,((S000414457:0.00046,S002235882:0.00092):0.00263,(S002963306:0.00074,(S002963301:0.00173,S002963243:0.00600):0.00120):0.00164):0.00130):0.02626,(((S002963247:0.00210,(S001887703:0.02741,S002963251:0.00283):0.00159):0.00767,S002034910:0.01040):0.00177,S000334739:0.00530):0.02017):0.00676):0.00786):0.00536):0.00352,((S002963315:-0.00247,(S000414458:0.00063,S002235855:0.00006):0.00248):0.00095,(S002963279:-0.00054,(((S002963264:0.00007,(S002963273:0.00035,S002963287:-0.00035):0.00063):0.00077,S002963321:-0.00007):0.00070,(S002963326:0.00241,S002963263:-0.00190):0.00013):0.00061):0.00049):0.04243):0.00590,(((S002235877:0.00198,(S002963300:0.00018,S002963302:0.00053):0.00075):0.00123,(S002034914:0.00556,(((((S002963242:-0.00000,S002963327:0.00141):0.00117,S002963308:0.00135):-0.00031,S002963324:0.00046):0.00131,S000824627:0.00318):0.00253,S002963333:-0.00122):0.00081):0.00057):0.05558,((S002963335:-0.00254,(S000750307:0.00064,S002963238:-0.00064):0.00254):0.05442,((S000774968:0.04365,(S000000063:0.00091,S002235866:-0.00091):0.03626):0.01151,((S002034915:0.00488,(S000546838:0.00073,S002235880:-0.00006):0.00109):0.05246,(S000334738:0.01694,(((S000550083:0.01066,S002963245:-0.00076):0.00406,(S002950935:0.00235,S002034911:0.00666):0.00226):0.00477,(S002950945:0.00285,(S000721552:0.00186,S000326492:0.00021):0.00264):0.00082):0.00664):0.03327):0.00568):0.00451):0.00046):0.00504):0.02563):0.01983):0.01372):0.04768):0.00542):0.00572,((((S002908084:-0.00027,((S001574345:0.00277,((S001243314:0.00096,(S001243313:0.00105,S001243315:0.00184):0.00105):0.00018,(S001243316:0.00142,(S001243319:0.00122,S002034921:0.00171):0.00003):-0.00001):0.00068):0.00088,S000367143:-0.00033):0.00149):0.00423,(S002908071:0.00677,((S001243309:0.00262,(S000653590:0.00106,(S002908068:-0.00030,(S001243288:0.00120,S001243302:0.00090):0.00062):0.00100):0.00109):0.00216,(S002908070:0.00464,(S001577264:0.00667,(S001890409:0.00450,(S001243310:0.00529,(S000432333:0.00055,S000326485:0.00501):0.00130):0.00071):0.00412):0.00323):0.00133):0.00125):0.00101):0.03023,(S000842910:-0.00204,(S000842909:-0.00152,((S000653583:0.00203,((S000891816:0.00172,S000653584:0.00262):0.00126,(S001575018:0.00124,(S000653586:0.00004,(S000016319:0.00148,S000968892:0.00073):0.00069):0.00077):0.00022):0.00042):0.00061,S000769880:0.00185):0.00337):0.00249):0.02541):0.04709,(((S003279420:-0.00279,(S000096693:-0.00128,S000414724:0.00202):0.00283):0.02178,(S002305131:0.00211,(S000450504:0.00144,(S000435063:0.00081,S000806194:0.00071):0.00068):0.00062):0.02098):0.05411,((S000434623:0.00136,(S000434619:0.00022,(S000018119:0.00115,S002034922:0.00516):0.00095):0.00047):0.01840,((S000434624:0.00075,S002165153:0.00061):0.01947,(S000326489:0.00973,((S000434620:0.00301,(S001417217:0.00074,S002236290:0.00130):0.00038):0.00350,(S002034924:0.00646,S001745168:0.01207):0.00555):0.00762):0.00831):0.00234):0.04635):0.01878):0.03957):0.00170):0.00324,((((S001885060:0.02841,(S000003483:0.00731,(S001885130:0.00838,S001885131:0.00177):0.00323):0.00454):0.06547,(S002411066:0.06295,(S000326486:0.05804,(S000393168:0.05906,(S000461126:0.00926,S001417192:0.00311):0.05465):0.00422):0.00356):0.00116):0.03139,((((S000413503:0.00307,(S000141070:0.00123,S003286825:0.00013):0.00512):0.00816,(S000768461:0.01495,((((S003222569:0.00121,(S000768460:-0.00001,S000768467:0.00001):0.00047):0.00086,S000768453:0.00161):0.00156,S000768447:0.00084):0.00022,S000768450:0.00330):0.01194):0.00391):0.06321,((S000432295:0.00873,S000995189:0.00642):0.07264,(S000432296:0.01755,S000995185:0.01501):0.06525):0.00968):0.01636,((S000634343:0.01522,(S000414263:0.00103,(S000140702:0.00037,S002949619:0.00017):0.00016):0.01056):0.06284,(S000010026:0.02223,(S000128264:0.00698,(S000437154:0.00406,(S002232072:0.00021,S003222609:0.00180):0.00203):0.00411):0.01239):0.06351):0.01075):0.00955):0.00229,(((S000002314:0.03363,(S000607439:0.00607,(S000130242:-0.00262,S000391613:0.00337):0.01211):0.02662):0.06280,((S001416079:0.00202,(S001613103:0.00203,S001613106:0.00140):0.00002):0.09425,((S001611914:0.01826,(S000842537:0.01713,((S001352163:0.01511,(S002034890:0.00565,(S000651443:0.00141,(S001793015:0.00134,(S000000629:0.00227,S000005914:0.01098):0.00067):0.00063):0.00072):0.00134):0.00801,(S003265063:0.01614,(S000432317:0.00104,(S000421312:0.00147,(S002034888:0.00105,(S000420606:0.00107,S000622338:-0.00058):0.00058):0.00129):0.00047):0.00839):0.00587):0.00284):0.00393):0.03640,((S000008544:0.03308,(S000013991:0.00059,S001910583:0.00075):0.03650):0.03049,((S002288750:0.02494,(S003287404:0.00023,(S002287138:0.00039,(S000441334:-0.00038,S000735842:0.00038):0.00062):0.00026):0.01774):0.02847,(((S000012691:0.00198,S000260732:0.00162):0.00286,(S001328092:0.00245,((S000007291:-0.00071,S000467295:0.00147):0.00346,(S002957056:0.00932,(S002156994:0.00396,S002156998:0.00276):0.00039):0.00102):0.00292):0.00166):0.03259,((S000432318:0.00720,(S000432081:0.00384,(S000001309:0.01270,S002034887:0.01034):0.00128):0.00192):0.04336,((S000010789:0.00584,((S003304822:0.00288,(S000260167:-0.00014,S003304817:0.00152):0.00191):0.00368,S000404369:0.00228):0.00143):0.02912,((((S000260870:0.00181,S000581872:0.00019):0.00417,S003299271:0.00155):0.00222,(S000005843:0.01179,S000005844:0.00578):0.00640):0.00092,(S000001149:-0.00224,S000011174:0.00835):0.00729):0.02194):0.00464):0.00036):0.00989):0.01132):0.00502):0.00724):0.01821):0.01930,((S001891797:0.02498,((S000348931:0.00644,(S000015427:0.00209,S002034974:0.00832):0.00196):0.00655,((S003286662:0.00459,(S003286661:0.00479,(S003286659:0.00023,S003286660:0.00044):0.00334):0.00073):0.00321,((((S001743428:0.00194,(S002035367:0.00184,S002035368:0.00163):0.00325):0.00056,((S000000269:0.00126,(S001046017:0.00534,S001743425:0.00114):0.00104):0.00096,S001743423:0.00007):0.00081):0.00176,((S001884223:0.00507,S001884222:0.00744):0.00267,(S001874825:0.00439,S001602635:0.00321):0.00067):0.00105):0.00288,(S000008225:0.00208,(S000348929:0.00315,S002034973:0.00553):0.00253):0.00297):0.00154):0.00143):0.00291):0.04276,((S000395077:0.00615,(S000344683:0.00258,(S000326490:0.00364,S001910592:0.00071):0.00065):0.00347):0.04696,((S001879599:0.00842,((S001879600:0.00413,S003222541:0.00190):0.00181,(S003222540:0.00319,(S000398983:0.00071,S002440960:-0.00005):0.00143):0.00123):0.00308):0.02874,(S002440962:0.00600,(S000478276:0.00431,(S000478277:0.00448,S000478279:0.00275):0.00256):0.00228):0.02348):0.02180):0.01053):0.05215):0.00408):0.00338):0.00335):0.01924,((((S002034967:-0.00089,(S003313298:0.00348,(S002034968:0.00356,S000414423:-0.00009):0.00041):0.00416):0.00919,((S002034971:0.00305,(S000443764:0.00217,S000016156:-0.00007):0.00067):0.01164,((((S000617892:0.00666,S002225451:-0.00092):0.00280,S002225452:-0.00020):0.00127,(S002034969:0.00884,S002034970:-0.00041):0.00150):0.00165,(S000107504:0.00417,S000414422:0.00126):0.00216):0.00497):0.00126):0.06412,(S000926648:0.03643,(((S002915864:0.00435,(S002915866:0.00196,S001153805:0.00136):0.00014):0.00012,((S000387145:0.00128,S002227077:0.00358):0.00053,(S000000257:0.00135,(S001743366:0.00078,S001744001:0.00056):0.00058):0.00049):0.00110):0.00283,(S000010068:0.00455,S000843230:0.00825):0.00330):0.04441):0.02379):0.00740,((S002034067:-0.00020,(S000002714:0.00160,S003262791:0.00182):0.00142):0.07925,(((S000413824:0.00195,(S000624520:0.00272,(S000624521:0.00209,S000624522:0.00252):0.00025):0.00057):0.04126,((S000382578:0.00440,((S000002316:0.00073,(S002961824:0.00100,S000387147:0.00256):0.00061):0.00153,(S000000392:0.00026,S000824043:0.00189):0.00077):0.00178):0.01205,((((S002408217:-0.00026,S000624512:0.00014):0.00068,(S000624513:0.00143,S000413823:0.00148):0.00062):0.00096,S000018873:0.00031):0.00069,(S002449786:0.00191,S000130465:0.00377):0.00110):0.00837):0.02837):0.01161,((((S000389915:0.01089,((S000859944:0.00155,((((S000008742:0.00032,S000389907:0.00096):0.00001,S000436411:0.00025):0.00015,S000389898:0.00150):0.00036,((S000636356:0.00202,S002165656:0.00141):0.00193,S003314867:0.00266):0.00031):0.00053):0.00048,S000425270:0.00215):0.00778):0.02251,(S000003123:0.01822,(S001096705:0.01314,((S000009255:-0.00020,S002157035:0.00085):0.00057,((S000389894:0.00037,(S000389892:0.00096,S000389917:0.00346):0.00051):0.00209,(S002410301:0.00549,(S000636272:0.00743,S000636355:0.01026):0.00111):0.00075):0.00046):0.00934):0.00924):0.01802):0.02670,((S001240636:0.00776,((S001589388:0.00030,((S002222895:-0.00199,(S002914385:-0.00006,S002235418:-0.00378):0.00139):0.00282,(S001792824:0.01117,(S000542977:-0.00069,S003314831:0.00341):0.00138):0.00337):0.00046):0.00116,(S001240626:0.00040,S002917257:0.00027):0.00071):0.00395):0.04065,(S001098343:0.00242,(((S001098346:0.00205,S000390971:0.00081):0.00051,(S003264779:0.00005,(S002153350:0.00120,((S002967639:0.00011,(S002232365:0.00057,S000859966:0.00964):0.00095):0.00118,S000651160:0.00308):0.00013):0.00024):0.00008):0.00027,S001094473:0.00172):0.00010):0.03438):0.01031):0.00966,((S003261997:0.00763,(S003313878:0.01156,(S000478280:0.00509,(S002225584:0.00259,(((S000422104:0.00339,S000422105:0.00109):0.00063,(S002231868:0.00539,(S000264827:0.00063,S002166044:0.01317):0.00108):0.00034):0.00093,S000859945:-0.00002):0.00041):0.00191):0.00246):0.00124):0.04195,((((S000841434:0.00168,(S001611251:0.01607,(S001611247:0.00832,S001611249:0.00680):0.00918):0.00276):0.00203,S000996439:0.00607):0.00594,((S000547323:0.00236,(S000393883:-0.00037,S000653050:0.00037):0.00034):0.00047,(S000978969:0.00101,S003314999:0.00245):0.00080):0.00028):0.02990,(S001188075:0.03115,(S000386268:0.00223,S000978964:0.00049):0.03293):0.00585):0.00625):0.00553):0.00684):0.00074):0.00112):0.00342):0.02566):0.01736):0.00383):0.00190):0.00225):0.00541):0.00178):0.00232,((((S000388821:0.00867,S000420025:0.00112):0.00345,S002034949:0.00175):0.00291,(S002034954:0.00804,((((S000405653:0.00361,((S002232092:0.00022,S000326503:0.00115):0.00317,((S000617883:0.00322,(S000617863:0.00259,S000326502:0.00503):0.00057):0.00071,(S002410138:0.00078,S002166282:0.00347):0.00038):0.00075):0.00037):0.00118,S000427357:0.00104):0.00502,((S000420026:0.00077,(S003305937:-0.00375,S002034955:0.00064):0.00376):0.00173,S003305940:0.00216):0.00137):0.00113,S000750194:0.00471):0.00722):0.00123):0.00056,(S001352165:0.01559,(S000405660:0.00051,S002166275:0.00020):0.00437):0.00306):0.00345):0.00162):0.00255,((S000381842:0.00144,S002166278:0.00380):0.00170,(S002034950:0.00604,(S001187495:-0.00523,S001352167:0.01202):0.00369):0.00173):0.00175):0.00199):0.00070):0.00018):0.00144,((S001744696:0.00063,(S002034956:0.00223,(S000901720:-0.00421,(S000326477:0.00419,(S001744704:0.00106,(S000420023:0.00104,S000750193:0.00045):0.00023):0.00368):0.00136):0.00264):0.00200):0.00059,(S000617862:0.00399,(S002034941:0.00232,S000711876:0.00016):0.00050):0.00041):0.00051):0.00028,((S000548066:0.00104,S000548072:0.00259):0.00097,((S002032973:0.00129,(S001744714:0.00502,(S002150907:0.00536,S003277424:-0.00014):0.00071):0.00330):0.00093,(S000411908:0.00135,(S001352219:0.00001,(S000420020:0.00111,(S003222847:0.00229,S002034962:0.00187):0.00031):0.00042):0.00039):0.00014):0.00025):0.00023):0.00014);
ME_NNI4	((S002351058:0.00327,(S000405661:0.00073,(S000405654:0.00207,S000395211:-0.00066):0.00069):0.00062):0.00079,(S001187520:-0.00027,(S001187524:-0.00351,(S001187516:-0.00819,S001352166:0.00894):0.00464):0.00196):0.00126,((((S000405655:0.00322,S000326501:0.00520):0.00221,((S000434331:0.00277,(S003222829:0.00704,S000617884:0.00360):0.00038):0.00208,((S002034951:0.00557,S000326500:0.00212):0.00393,(((((S002034933:0.00289,((S000432314:0.01217,S000432323:0.00355):0.00044,S001613823:0.00281):0.00082):0.00046,(S000379932:0.00457,(S000386900:0.00020,(S000804881:0.00333,S000804888:0.00391):0.00026):0.00062):0.00020):0.00986,(S000326499:0.00194,(S000405651:0.00226,S002166281:0.00668):0.00254):0.00646):0.00178,((((S001910587:0.00170,(S000370153:0.00178,(S000427388:0.00115,S002034945:0.00253):0.00029):0.00050):0.00006,((S000440792:0.00043,(S000440793:0.00065,S002166276:0.00084):0.00105):0.00123,S000405665:0.00295):0.00036):0.01472,((S000901704:-0.00280,(S000925887:0.00146,(S000011392:0.00129,(S002034946:0.00094,((S000405663:0.00321,S000413788:0.00351):0.00185,(S002034947:0.00085,(S000386903:0.00078,S002166277:0.00123):0.00046):0.00043):0.00049):0.00055):0.00060):0.00502):0.00993,(((((S000406602:0.00277,(S000379924:-0.00044,S002034939:0.00114):0.00068):0.00042,(S000428928:0.00194,S000901712:-0.00467):0.00452):0.00500,((S000388119:0.00038,S000527990:0.00162):0.00566,(S000388117:0.00198,(S000388116:-0.00041,S002166274:0.00041):0.00212):0.00167):0.00437):0.01535,(((S001910596:0.00081,S000405383:0.00052):0.00317,(S002232071:-0.00005,(S000428921:0.00001,S002034964:0.00208):0.00035):0.00276):0.00514,(S002961446:0.01160,(S002034961:0.00310,(S000428924:0.00015,(S000405385:-0.00017,S000750178:0.00017):0.00037):0.00051):0.00413):0.00223):0.00499):0.01075,((S002918420:0.00939,((((((S001588205:0.00195,((S001588206:0.00139,(S000617861:0.00403,S002989295:0.00349):0.00116):0.00118,S000394499:0.00227):0.00030):0.00014,(S000400850:0.00060,(S002034958:0.00027,(S000617893:0.00122,S002034959:-0.00027):0.00020):0.00037):0.00047):0.00095,((S002153524:-0.00065,S002235462:0.00214):0.00149,(S000400852:0.00005,(S002152597:-0.00006,(S002152429:-0.00009,S002350094:0.00285):0.00003):0.00003):0.00081):0.00040):0.00110,S002235457:0.00481):0.00043,(S000843228:0.00720,S002918492:0.02877):0.00252):0.00180,S002227672:0.00410):0.00202):0.01815,((S000379916:0.00909,(S000712783:0.00495,((S000712806:0.00244,(S000712842:0.00186,S000870485:0.00099):0.00044):0.00011,((S000379921:0.00129,(S000379920:0.00065,S000712773:0.00198):0.00068):0.00031,(S000379918:0.00232,S000001360:0.00186):0.00011):0.00012):0.00078):0.00107):0.03674,((S002353298:0.00948,(((S002447336:0.00140,(S002447334:0.00190,S003298612:0.00361):0.00059):0.00018,(S000769151:0.00057,S000011437:0.00006):0.00048):0.00086,(S000496330:0.00052,(S001875289:-0.00064,S002353296:0.00288):0.00270):0.00244):0.00138):0.02930,(((S003314037:0.00511,(((S000004145:0.00152,(S002232430:0.00783,S000430945:-0.00013):0.00029):0.00036,(S002966608:0.01176,S001577583:0.01188):0.00103):0.00124,S000128477:0.00669):0.00105):0.00230,(S000439487:0.00575,S003299422:0.01678):0.00210):0.05191,(((S002034067:-0.00020,(S000002714:0.00160,S003262791:0.00182):0.00142):0.07925,(((S000413824:0.00195,(S000624520:0.00272,(S000624521:0.00209,S000624522:0.00252):0.00025):0.00057):0.04126,((S000382578:0.00440,((S002961824:0.00100,(S000002316:0.00073,S000387147:0.00256):0.00061):0.00153,(S000000392:0.00026,S000824043:0.00189):0.00077):0.00178):0.01205,((((S002408217:-0.00026,S000624512:0.00014):0.00068,(S000624513:0.00143,S000413823:0.00148):0.00062):0.00096,S000018873:0.00031):0.00069,(S002449786:0.00191,S000130465:0.00377):0.00110):0.00837):0.02837):0.01161,((((S000389915:0.01089,((S000859944:0.00155,((((S000008742:0.00032,S000389907:0.00096):0.00001,S000436411:0.00025):0.00015,S000389898:0.00150):0.00036,((S000636356:0.00202,S002165656:0.00141):0.00193,S003314867:0.00266):0.00031):0.00053):0.00048,S000425270:0.00215):0.00778):0.02251,(S000003123:0.01822,(S001096705:0.01314,((S000009255:-0.00020,S002157035:0.00085):0.00057,((S000389894:0.00037,(S000389892:0.00096,S000389917:0.00346):0.00051):0.00209,(S002410301:0.00549,(S000636272:0.00743,S000636355:0.01026):0.00111):0.00075):0.00046):0.00934):0.00924):0.01802):0.02670,((S001240636:0.00776,((S001589388:0.00030,((S002222895:-0.00199,(S002914385:-0.00006,S002235418:-0.00378):0.00139):0.00282,(S001792824:0.01117,(S000542977:-0.00069,S003314831:0.00341):0.00138):0.00337):0.00046):0.00116,(S001240626:0.00040,S002917257:0.00027):0.00071):0.00395):0.04065,(S001098343:0.00242,(((S001098346:0.00205,S000390971:0.00081):0.00051,(S003264779:0.00005,(S002153350:0.00120,((S002967639:0.00011,(S002232365:0.00057,S000859966:0.00964):0.00095):0.00118,S000651160:0.00308):0.00013):0.00024):0.00008):0.00027,S001094473:0.00172):0.00010):0.03438):0.01031):0.00966,((S003261997:0.00763,(S003313878:0.01156,(S000478280:0.00509,(S002225584:0.00259,(((S000422104:0.00339,S000422105:0.00109):0.00063,(S002231868:0.00539,(S000264827:0.00063,S002166044:0.01317):0.00108):0.00034):0.00093,S000859945:-0.00002):0.00041):0.00191):0.00246):0.00124):0.04195,((((S000841434:0.00168,(S001611251:0.01607,(S001611247:0.00832,S001611249:0.00680):0.00918):0.00276):0.00203,S000996439:0.00607):0.00594,((S000547323:0.00236,(S000393883:-0.00037,S000653050:0.00037):0.00034):0.00047,(S000978969:0.00101,S003314999:0.00245):0.00080):0.00028):0.02990,(S001188075:0.03115,(S000386268:0.00223,S000978964:0.00049):0.03293):0.00585):0.00625):0.00553):0.00684):0.00074):0.00112,((((S002034967:-0.00089,(S003313298:0.00348,(S002034968:0.00356,S000414423:-0.00009):0.00041):0.00416):0.00919,((S002034971:0.00305,(S000443764:0.00217,S000016156:-0.00007):0.00067):0.01164,((((S000617892:0.00666,S002225451:-0.00092):0.00280,S002225452:-0.00020):0.00127,(S002034969:0.00884,S002034970:-0.00041):0.00150):0.00165,(S000107504:0.00417,S000414422:0.00126):0.00216):0.00497):0.00126):0.06412,(S000926648:0.03643,(((((S000387145:0.00128,(S001744001:0.00056,(S001743366:0.00078,S000000257:0.00135):0.00058):0.00049):0.00053,S002227077:0.00358):0.00110,(S002915866:0.00196,S001153805:0.00136):0.00014):0.00012,S002915864:0.00435):0.00283,(S000010068:0.00455,S000843230:0.00825):0.00330):0.04441):0.02379):0.00740,(((S000000991:0.00226,S000389354:0.00360):0.03298,((S001901071:0.00189,(S000434888:0.00005,S000652946:-0.00005):0.00086):0.00103,(S001872329:0.00102,(S000382898:0.00651,(S000382899:0.00188,S000382900:0.00484):0.00259):0.00291):0.00140):0.03321):0.06347,(((S000387267:-0.00010,S003262516:0.00010):0.12668,(((((S002230463:0.01017,((S002230455:0.00046,S002230458:0.00252):0.00641,((S002230461:0.00304,S002230453:0.00429):0.00128,(S001796040:-0.00098,(S001551104:-0.00043,(S000432864:0.00128,(S000432863:0.00075,S001551106:0.00069):0.00014):0.00518):0.00191):0.00172):0.00098):0.00186):0.01964,((S002949880:0.00250,(S000645710:-0.00215,(S000414272:-0.00022,(S000414722:0.00037,S000432868:0.00104):0.00023):0.00217):0.00219):0.02792,(S001153564:0.00075,(S000432865:0.00485,(S000645697:-0.00255,S002034976:0.00559):0.00100):0.00448):0.02362):0.00461):0.09670,((((S001873779:0.00238,(S003257703:0.00039,S000981217:-0.00039):0.00031):0.01846,((S000618439:0.00549,((S001352635:0.00505,(S000967045:0.00629,(((S003288277:0.01357,S002911857:0.00770):0.00225,S001418873:-0.00036):0.00078,(S000824097:0.00053,S002409089:0.00157):0.00089):0.00137):0.00233):0.00172,S000428890:0.00385):0.00054):0.00394,S000892495:0.00340):0.00793):0.06035,(((S001352162:0.01531,(S000414302:0.00068,S002034989:0.00074):0.00532):0.02105,(((S000414304:0.00092,S000436070:0.00113):0.01628,((S000016134:0.00191,(S003222613:0.00145,S001610887:0.00080):0.00021):0.00301,(S002034988:0.00822,S001589401:0.00648):0.00308):0.01090):0.00821,((S002954162:0.00094,S002964321:0.00179):0.02040,((S001549260:0.01036,(S002034978:0.00924,((S000003142:0.00298,(S000013108:0.00279,S000014664:0.00238):0.00071):0.00458,(((((S002350903:0.00643,S000428220:0.00263):0.00162,S000613477:0.00283):0.00134,S000334213:0.00038):0.00205,S000613478:0.00198):0.00165,S000334209:0.00159):0.00257):0.00044):0.00660):0.00682,(S000004357:0.01004,(S000003951:0.01136,(S002151931:0.01354,(S000009673:0.00477,S000021311:0.00483):0.00302):0.00585):0.00232):0.00675):0.00335):0.00484):0.00387):0.03524,(((((S003276987:0.00026,S003276994:0.00047):0.00482,(S000584202:0.01915,S002156935:0.01945):0.00140):0.00563,(((S002236084:0.00179,S002236083:0.01394):0.00273,(S002236082:0.00425,S002236085:0.00595):0.00075):0.00249,(((S000388587:0.00516,((((S000701370:0.00087,S001264354:0.00309):0.00035,((S000806350:0.00446,S001331514:0.00972):0.00091,((S000871756:-0.00094,(S000871749:-0.00012,S002915194:0.00012):0.00168):0.00049,(S000405104:0.00141,S001331510:-0.00017):0.00084):0.00054):0.00033):0.00078,(((S000871750:0.00162,S000334648:0.00090):0.00045,S000390345:-0.00001):0.00066,S001099259:0.00513):0.00024):0.00145,(((S001574545:0.00039,(S000425933:0.00031,S001573037:0.00059):0.00217):0.00222,(S000728229:0.00220,S000728228:0.00159):0.00035):0.00038,(S000728234:0.00157,S001094616:0.00109):0.00039):0.00057):0.00099):0.00108,(((S003263589:0.00107,(S000749620:-0.00039,S000965230:0.00042):0.00061):0.00037,S001611226:0.00732):0.00182,(S000127492:0.00236,((S000978774:0.00072,(S000583669:0.00049,S002965777:0.00415):0.00055):0.00052,S000017474:0.00002):0.00047):0.00096):0.00141):0.00174,S000358793:0.00955):0.00205):0.00212):0.00860,(S001170300:0.02613,S002910431:0.02324):0.00603):0.03001,((S002229530:0.01377,(S003285498:0.00709,(S000439510:0.00218,(S000015591:-0.00116,S003263822:0.00116):0.00226):0.00144):0.01357):0.03826,(((S001242109:0.01040,S002952614:0.00348):0.00376,(S001589452:0.00587,((S001589739:0.00471,S003278196:0.00224):0.00106,(S000651732:0.00590,S001746469:0.00655):0.00082):0.00138):0.00178):0.02288,(S000414183:0.01376,((S001098383:0.00911,S003291266:-0.00185):0.00054,(((S002949671:0.00140,(S000860374:0.01691,S000825312:0.01453):0.00206):0.00294,((S000118383:0.00113,S002351595:0.00095):0.00051,(S002988648:0.00408,S000824402:0.00507):0.00164):0.00207):0.00055,((((S000484395:0.00570,(S001155782:0.00144,(S000843235:0.00364,S000980221:-0.00048):0.00053):0.00324):0.00140,(S000468895:0.00207,(S000967034:0.00151,((S000966875:-0.00053,S002411577:0.00130):0.00234,(S002353695:-0.00013,S001331511:-0.00040):0.00033):0.00064):0.00011):0.00042):0.00104,(S000389716:0.00546,(((S003312192:0.00054,S002949667:0.00142):0.00085,((S003262663:-0.00084,S000001831:0.00113):0.00045,(S001155581:0.00158,S003262204:0.00088):0.00034):0.00075):0.00153,(S003302525:0.00014,S002907542:0.00104):0.00123):0.00019):0.00095):0.00113,(S003284048:0.00014,S000399556:-0.00063):0.00134):0.00115):0.00168):0.00146):0.01965):0.01995):0.00355):0.01252):0.02277):0.00787,(((((S001418342:0.00055,S001873122:0.00388):0.00651,((S002911975:0.00205,(S000408710:0.00523,S002911976:0.00235):0.00127):0.00187,((S000903366:0.00059,(S000368472:-0.00117,S001418341:0.00185):0.00024):0.00005,((S000408708:0.00327,S002034984:0.00054):0.00225,S000134623:0.00355):0.00206):0.00150):0.00517):0.01516,(((S002408634:0.01007,(S000460966:0.00249,S003222769:0.00365):0.00448):0.00444,(S000434974:0.00534,((((S003280562:0.00303,S001098878:0.03096):0.00154,S003280552:0.00542):0.00046,S000464926:0.00627):0.00162,(S000327300:0.00127,S000327301:0.00009):0.00136):0.00451):0.00304):0.02638,((S001418347:0.00302,(S002911962:0.00239,(S002911961:-0.00049,((S002034987:0.00230,S002911960:-0.00006):0.00181,((S002911958:-0.00087,S000245508:0.00182):0.00070,((S002911963:-0.00176,S002911957:0.00053):0.00132,S002034986:0.00313):0.00134):0.00057):0.00070):0.00033):0.00131):0.02174,((((S002955449:0.00548,S002955475:0.00761):0.00694,((S002955479:0.00882,S002955540:0.00694):0.00095,((S002955526:0.00213,S002955546:0.00202):0.00390,(S000573588:0.00045,(S000573573:0.00324,(S002955494:0.00089,(S000436254:0.00155,(S001418343:-0.00100,S002410010:0.00100):0.00028):0.00050):0.00126):0.00260):0.00579):0.00154):0.00749):0.00145,(S002955452:0.01049,(((S002955474:0.00291,S003291683:0.00189):0.00235,(S002916779:0.00332,S000943466:0.00502):0.00076):0.00174,(S003291685:0.00443,S003279707:0.00749):0.00252):0.00118):0.00307):0.00202,S002955524:0.01208):0.01179):0.00332):0.00128):0.04831,(S000843637:0.03590,(((S001096633:0.02046,((S002165759:0.00388,(((S003280559:-0.00107,(S002165741:0.00498,S002949609:-0.00421):0.00592):0.00325,(S003284973:0.00640,S003259339:0.01402):0.00125):0.00133,((S002958946:0.00145,(S001015228:0.00231,(S001549301:0.00080,(S003259330:0.00003,S003259331:0.00323):0.00117):0.00138):-0.00002):0.00031,((S001156126:0.00081,(S002165753:-0.00012,S000000637:0.00212):0.00031):0.00061,((S003262119:-0.00075,(S002305563:0.00227,(S003262085:-0.00032,(S000711309:0.00123,S002916979:0.00014):0.00076):0.00103):0.00093):-0.00031,(((S000893808:0.00067,S000893176:0.00193):0.00223,S001198626:0.00250):0.00052,(S001577308:0.00321,S000013935:0.00086):0.00045):0.00028):0.00047):0.00080):0.00068):0.00069):0.00432,((S003298598:0.00688,(S002911893:-0.00107,S002166849:0.01446):0.00249):0.00166,(S000000258:0.00257,S000893807:0.00281):0.00363):0.00175):0.00318):0.00533,(S003313095:0.03302,(S000980280:0.00312,(((S000118144:0.00211,S000690881:0.00260):0.00119,((S002912338:0.00250,(((S002449348:0.00311,(S002447830:0.00038,S003279843:0.00330):0.00074):0.00181,(S003289140:0.01262,(S002351628:-0.00026,(S000768954:0.00517,S002351645:0.00131):0.00100):0.00156):0.00120):0.00055,(S001795075:0.00257,S003278965:0.00095):0.00203):0.00005):0.00071,S000903064:0.00104):0.00265):0.00029,(S002035928:0.00153,S002951764:0.00184):0.00122):0.00034):0.00984):0.01076):0.00250,(((S001153509:0.01095,(((((S002353207:0.00407,S001577121:0.00332):0.00063,(S001549123:0.00009,S002353204:0.00206):0.00069):0.00141,(S003284038:0.00178,(S003279923:0.00486,S003302588:-0.00050):0.00302):0.00042):0.00209,(((S002911869:0.00979,S002443378:0.01539):0.00438,(S001589265:0.00306,((((S002229127:0.00230,S001744480:0.00235):0.00165,S002964200:0.03017):0.00097,(S002958891:0.00553,(((((S003299626:0.00080,(S002959001:0.00031,S002409118:0.00545):0.00070):0.00099,(S003303825:0.00103,(S000925360:0.00030,S002305591:0.00107):0.00040):0.00073):0.00003,(S001576582:0.02522,S000806030:0.00554):0.00186):0.00082,(S000544286:0.00067,S000544285:0.00343):0.00027):0.00045,((S002964461:0.00651,S002958959:0.00653):0.00048,(S002906780:0.00106,S000528103:0.00366):0.00092):0.00047):0.00050):0.00106):0.00334,(S002418688:0.00758,(S000114066:-0.00116,S001574882:0.00705):0.00358):0.00071):0.00110):0.00121):0.00357,(S002448635:0.01160,S003303032:0.00817):0.00269):0.00281):0.00257,((((S003278180:0.00510,S003284466:0.00247):0.00042,S003285398:0.00789):0.00132,S002912087:0.00577):0.00456,S002912090:0.01314):0.00153):0.00320):0.00119,((S001239834:0.00669,(S000495667:0.00337,(S000389638:0.00073,S001045910:0.00475):0.00067):0.00072):0.00054,((S001575474:0.00685,S000979995:0.00780):0.00235,(S000021704:0.00069,S002234010:0.00000):0.00300):0.00298):0.00391):0.00436,S002964228:0.03880):0.00630):0.01324):0.02087):0.01803,((S000386978:0.00984,((S000369367:0.00180,(S000386965:0.00037,S002153929:-0.00020):0.00089):0.00032,S000386969:0.00097):0.00765):0.06325,((S001331508:-0.00266,(S001152224:0.02835,(S001351053:0.00996,(S000978771:-0.00155,((S000005765:0.00140,(S001095854:0.00153,(S002034277:0.00584,(S000358773:0.00166,S001188246:0.00045):0.00184):0.00042):0.00077):0.00060,(S003284068:0.00062,S002444972:0.00898):0.00138):0.00039):0.00495):0.00221):0.00411):0.02062,((S002411007:0.00808,(S001153987:0.00492,S000002018:0.00509):0.00343):0.00985,((S003281111:0.00442,(S003299364:0.00700,S001240546:0.00603):0.00442):0.00355,(S000943416:0.00554,(S002912021:0.00697,((S000736648:0.00580,S002156859:0.00609):0.00137,S002967082:0.00424):0.00005):0.00084):0.00053):0.00877):0.01280):0.03445):0.00461):0.00519):0.01881):0.01215,((S001898988:0.01757,((S000435847:-0.00100,S000752106:0.00393):0.00269,(S003222727:0.00530,(S001898983:0.00269,S001898984:0.00208):0.00150):0.00144):0.01467):0.10188,((((((S000000218:0.00090,S000414440:0.00049):0.00241,(S002034895:0.00618,S000432328:0.00526):0.00096):0.00313,(S000437589:0.00510,S002034896:0.00851):0.00309):0.00545,(((S001352171:0.01064,S002034894:0.00331):0.00576,(S002034893:0.00207,(S000437590:0.00009,S000002540:0.00310):0.00119):0.00207):0.00132,S000437591:0.00164):0.00565):0.03170,((S000541544:0.00040,S000711628:0.00028):0.02245,((((S000022403:0.00119,S000414437:0.00157):0.00051,S001548716:0.00205):0.00154,S000387860:0.00002):0.02127,((S000414436:0.00231,(S000000089:0.00049,S001417191:0.00085):0.00081):0.01280,(((S000432325:0.00082,S000432331:0.00121):0.00731,(S000437593:0.00992,S002034892:0.00874):0.00259):0.00526,(S000437594:0.00678,S002034891:0.00986):0.00636):0.00239):0.00462):0.00367):0.02302):0.06113,(((S000414474:0.00392,(S000404711:0.00150,S002235841:-0.00150):0.00378):0.06964,(S000013923:0.00289,S002235838:0.00276):0.05721):0.03599,((S002034907:0.01284,(S001891164:0.00679,((S000388788:0.00676,(S000388791:0.00600,(S000388792:0.00247,S001891163:0.00167):0.00086):0.00063):0.00073,((S000388789:0.00673,S001168700:0.00186):0.00138,S000388790:0.00227):0.00115):0.00221):0.00470):0.08535,((((((S000464976:0.00498,(S000013928:0.01100,(S000464975:0.00282,(S000393554:0.00011,((S000393545:-0.00000,S000393547:0.00157):0.00037,((S000393553:0.00011,S000393549:-0.00034):0.00026,(S000393550:0.00045,S000393552:-0.00045):0.00136):0.00020):0.00042):0.00034):0.00319):0.00328):0.03138,((S000016081:0.00244,((S000000255:0.00027,S000004779:0.00112):0.00077,(S002034916:0.00561,S002235885:0.00033):0.00009):0.00052):0.02392,(S001349936:0.02032,(((S000464967:0.00306,(((S003305967:0.00281,S000393537:0.00208):0.00091,(S000464969:0.00062,S000464968:0.00222):0.00080):0.00115,S000464971:0.00121):0.00032):0.00125,((S002963249:0.00152,S000464972:0.00346):0.00074,S000414451:0.00618):0.00354):0.00082,S000393535:0.00219):0.01369):0.00830):0.00928):0.01804,(((S001910586:0.00157,(S002235862:0.00133,(S000546839:0.00015,S002235861:0.00018):0.00085):0.00017):0.00126,(S002963256:0.00031,((S002963246:0.00672,S002034913:0.00743):0.00632,(S002963299:0.00067,(S002963289:0.00143,S002963291:0.00065):0.00075):0.00207):0.00135):0.00384):0.03613,(((S000414453:0.00465,(S002963259:0.00692,(((S000546840:-0.00014,S002221364:0.00014):0.00554,(S002034908:0.00630,(S002963309:0.00043,(S002963323:0.00197,S002963331:0.00085):0.00063):0.00268):0.00084):0.00384,S002034909:0.01074):0.00254):0.00563):0.00300,S002449756:0.00577):0.00435,(((S002232079:-0.00007,(S000927687:0.00061,S000927764:-0.00061):0.00179):0.00544,(S002963318:0.00119,S002963329:0.00161):0.00327):0.00732,(S002963244:0.01254,(S001550742:0.00215,(S000414456:0.00121,S000550082:0.00155):0.00264):0.00771):0.00455):0.00350):0.02409):0.00639):0.00250,(S000326493:0.06320,((S000414455:0.00535,(S001910594:0.00723,S002235884:0.00605):0.00212):0.03356,(((S001550734:0.00214,S001887834:0.00543):0.00061,((S000414457:0.00046,S002235882:0.00092):0.00263,(S002963306:0.00074,(S002963301:0.00173,S002963243:0.00600):0.00120):0.00164):0.00130):0.02626,(((S002963247:0.00210,(S001887703:0.02741,S002963251:0.00283):0.00159):0.00767,S002034910:0.01040):0.00177,S000334739:0.00530):0.02017):0.00676):0.00786):0.00536):0.00352,((S002963315:-0.00247,(S000414458:0.00063,S002235855:0.00006):0.00248):0.00095,(S002963279:-0.00054,(((S002963264:0.00007,(S002963273:0.00035,S002963287:-0.00035):0.00063):0.00077,S002963321:-0.00007):0.00070,(S002963326:0.00241,S002963263:-0.00190):0.00013):0.00061):0.00049):0.04243):0.00590,(((S002235877:0.00198,(S002963300:0.00018,S002963302:0.00053):0.00075):0.00123,(S002034914:0.00556,(((((S002963242:-0.00000,S002963327:0.00141):0.00117,S002963308:0.00135):-0.00031,S002963324:0.00046):0.00131,S000824627:0.00318):0.00253,S002963333:-0.00122):0.00081):0.00057):0.05558,((S002963335:-0.00254,(S000750307:0.00064,S002963238:-0.00064):0.00254):0.05442,((S000774968:0.04365,(S000000063:0.00091,S002235866:-0.00091):0.03626):0.01151,((S002034915:0.00488,(S000546838:0.00073,S002235880:-0.00006):0.00109):0.05246,(S000334738:0.01694,(((S000550083:0.01066,S002963245:-0.00076):0.00406,(S002950935:0.00235,S002034911:0.00666):0.00226):0.00477,(S002950945:0.00285,(S000721552:0.00186,S000326492:0.00021):0.00264):0.00082):0.00664):0.03327):0.00568):0.00451):0.00046):0.00504):0.02563):0.01983):0.01372):0.04768):0.00542):0.00572,((((S002908084:-0.00027,((S001574345:0.00277,((S001243314:0.00096,(S001243313:0.00105,S001243315:0.00184):0.00105):0.00018,(S001243316:0.00142,(S001243319:0.00122,S002034921:0.00171):0.00003):-0.00001):0.00068):0.00088,S000367143:-0.00033):0.00149):0.00423,(S002908071:0.00677,((S001243309:0.00262,(S000653590:0.00106,(S002908068:-0.00030,(S001243288:0.00120,S001243302:0.00090):0.00062):0.00100):0.00109):0.00216,(S002908070:0.00464,(S001577264:0.00667,(S001890409:0.00450,(S001243310:0.00529,(S000432333:0.00055,S000326485:0.00501):0.00130):0.00071):0.00412):0.00323):0.00133):0.00125):0.00101):0.03023,(S000842910:-0.00204,(S000842909:-0.00152,((S000653583:0.00203,((S000891816:0.00172,S000653584:0.00262):0.00126,((S000016319:0.00148,S000968892:0.00073):0.00069,(S000653586:0.00004,S001575018:0.00124):0.00077):0.00022):0.00042):0.00061,S000769880:0.00185):0.00337):0.00249):0.02541):0.04709,(((S003279420:-0.00279,(S000096693:-0.00128,S000414724:0.00202):0.00283):0.02178,(S002305131:0.00211,(S000450504:0.00144,(S000435063:0.00081,S000806194:0.00071):0.00068):0.00062):0.02098):0.05411,((S000434623:0.00136,(S000434619:0.00022,(S000018119:0.00115,S002034922:0.00516):0.00095):0.00047):0.01840,((S000434624:0.00075,S002165153:0.00061):0.01947,(S000326489:0.00973,((S000434620:0.00301,(S001417217:0.00074,S002236290:0.00130):0.00038):0.00350,(S002034924:0.00646,S001745168:0.01207):0.00555):0.00762):0.00831):0.00234):0.04635):0.01878):0.03957):0.00170):0.00324,((((S001885060:0.02841,(S000003483:0.00731,(S001885130:0.00838,S001885131:0.00177):0.00323):0.00454):0.06547,(S002411066:0.06295,(S000326486:0.05804,(S000393168:0.05906,(S000461126:0.00926,S001417192:0.00311):0.05465):0.00422):0.00356):0.00116):0.03139,((((S000413503:0.00307,(S000141070:0.00123,S003286825:0.00013):0.00512):0.00816,(S000768461:0.01495,((((S003222569:0.00121,(S000768460:-0.00001,S000768467:0.00001):0.00047):0.00086,S000768453:0.00161):0.00156,S000768447:0.00084):0.00022,S000768450:0.00330):0.01194):0.00391):0.06321,((S000432295:0.00873,S000995189:0.00642):0.07264,(S000432296:0.01755,S000995185:0.01501):0.06525):0.00968):0.01636,((S000634343:0.01522,(S000414263:0.00103,(S000140702:0.00037,S002949619:0.00017):0.00016):0.01056):0.06284,(S000010026:0.02223,(S000128264:0.00698,(S000437154:0.00406,(S002232072:0.00021,S003222609:0.00180):0.00203):0.00411):0.01239):0.06351):0.01075):0.00955):0.00229,(((S000002314:0.03363,(S000607439:0.00607,(S000130242:-0.00262,S000391613:0.00337):0.01211):0.02662):0.06280,((S001416079:0.00202,(S001613103:0.00203,S001613106:0.00140):0.00002):0.09425,((S001611914:0.01826,(S000842537:0.01713,((S001352163:0.01511,(S002034890:0.00565,(S000651443:0.00141,(S001793015:0.00134,(S000000629:0.00227,S000005914:0.01098):0.00067):0.00063):0.00072):0.00134):0.00801,(S003265063:0.01614,(S000432317:0.00104,(S000421312:0.00147,(S002034888:0.00105,(S000420606:0.00107,S000622338:-0.00058):0.00058):0.00129):0.00047):0.00839):0.00587):0.00284):0.00393):0.03640,((S000008544:0.03308,(S000013991:0.00059,S001910583:0.00075):0.03650):0.03049,((S002288750:0.02494,(S003287404:0.00023,(S002287138:0.00039,(S000441334:-0.00038,S000735842:0.00038):0.00062):0.00026):0.01774):0.02847,(((S000012691:0.00198,S000260732:0.00162):0.00286,(S001328092:0.00245,((S000007291:-0.00071,S000467295:0.00147):0.00346,(S002957056:0.00932,(S002156994:0.00396,S002156998:0.00276):0.00039):0.00102):0.00292):0.00166):0.03259,((S000432318:0.00720,(S000432081:0.00384,(S000001309:0.01270,S002034887:0.01034):0.00128):0.00192):0.04336,((S000010789:0.00584,((S003304822:0.00288,(S000260167:-0.00014,S003304817:0.00152):0.00191):0.00368,S000404369:0.00228):0.00143):0.02912,((((S000260870:0.00181,S000581872:0.00019):0.00417,S003299271:0.00155):0.00222,(S000005843:0.01179,S000005844:0.00578):0.00640):0.00092,(S000001149:-0.00224,S000011174:0.00835):0.00729):0.02194):0.00464):0.00036):0.00989):0.01132):0.00502):0.00724):0.01821):0.01930,((S001891797:0.02498,((S000348931:0.00644,(S000015427:0.00209,S002034974:0.00832):0.00196):0.00655,((S000008225:0.00208,(S000348929:0.00315,S002034973:0.00553):0.00253):0.00297,((((S001743428:0.00194,((S000000269:0.00126,(S001046017:0.00534,S001743425:0.00114):0.00104):0.00096,S001743423:0.00007):0.00081):0.00056,((S001884223:0.00507,S001884222:0.00744):0.00267,(S001874825:0.00439,S001602635:0.00321):0.00067):0.00105):0.00176,(S002035367:0.00184,S002035368:0.00163):0.00325):0.00288,(S003286662:0.00459,(S003286661:0.00479,(S003286659:0.00023,S003286660:0.00044):0.00334):0.00073):0.00321):0.00154):0.00143):0.00291):0.04276,((S000395077:0.00615,(S000344683:0.00258,(S000326490:0.00364,S001910592:0.00071):0.00065):0.00347):0.04696,((S001879599:0.00842,((S001879600:0.00413,S003222541:0.00190):0.00181,(S003222540:0.00319,(S000398983:0.00071,S002440960:-0.00005):0.00143):0.00123):0.00308):0.02874,(S002440962:0.00600,(S000478276:0.00431,(S000478277:0.00448,S000478279:0.00275):0.00256):0.00228):0.02348):0.02180):0.01053):0.05215):0.00408):0.00338):0.00335):0.01924):0.00342):0.02566):0.01736):0.00383):0.00190):0.00225):0.00541):0.00178):0.00232,((((S000388821:0.00867,S000420025:0.00112):0.00345,S002034949:0.00175):0.00291,(S002034954:0.00804,((((S000405653:0.00361,((S002232092:0.00022,S000326503:0.00115):0.00317,((S000617883:0.00322,(S000617863:0.00259,S000326502:0.00503):0.00057):0.00071,(S002410138:0.00078,S002166282:0.00347):0.00038):0.00075):0.00037):0.00118,S000427357:0.00104):0.00502,((S000420026:0.00077,(S003305937:-0.00375,S002034955:0.00064):0.00376):0.00173,S003305940:0.00216):0.00137):0.00113,S000750194:0.00471):0.00722):0.00123):0.00056,(S001352165:0.01559,(S000405660:0.00051,S002166275:0.00020):0.00437):0.00306):0.00345):0.00162):0.00255,((S000381842:0.00144,S002166278:0.00380):0.00170,(S002034950:0.00604,(S001187495:-0.00523,S001352167:0.01202):0.00369):0.00173):0.00175):0.00199):0.00070):0.00018):0.00144,((S001744696:0.00063,(S002034956:0.00223,(S000901720:-0.00421,(S000326477:0.00419,(S001744704:0.00106,(S000420023:0.00104,S000750193:0.00045):0.00023):0.00368):0.00136):0.00264):0.00200):0.00059,(S000617862:0.00399,(S002034941:0.00232,S000711876:0.00016):0.00050):0.00041):0.00051):0.00028,((S000548066:0.00104,S000548072:0.00259):0.00097,((S002032973:0.00129,(S001744714:0.00502,(S002150907:0.00536,S003277424:-0.00014):0.00071):0.00330):0.00093,(S000411908:0.00135,(S001352219:0.00001,(S000420020:0.00111,(S003222847:0.00229,S002034962:0.00187):0.00031):0.00042):0.00039):0.00014):0.00025):0.00023):0.00014);
ME_NNI5	((S002351058:0.00327,(S000405661:0.00073,(S000405654:0.00207,S000395211:-0.00066):0.00069):0.00062):0.00079,(S001187520:-0.00027,(S001187524:-0.00351,(S001187516:-0.00819,S001352166:0.00894):0.00464):0.00196):0.00126,((((S000405655:0.00322,S000326501:0.00520):0.00221,((S000434331:0.00277,(S003222829:0.00704,S000617884:0.00360):0.00038):0.00208,((S002034951:0.00557,S000326500:0.00212):0.00393,(((((S002034933:0.00289,((S000432314:0.01217,S000432323:0.00355):0.00044,S001613823:0.00281):0.00082):0.00046,(S000379932:0.00457,(S000386900:0.00020,(S000804881:0.00333,S000804888:0.00391):0.00026):0.00062):0.00020):0.00986,(S000326499:0.00194,(S000405651:0.00226,S002166281:0.00668):0.00254):0.00646):0.00178,((((S001910587:0.00170,(S000370153:0.00178,(S000427388:0.00115,S002034945:0.00253):0.00029):0.00050):0.00006,((S000440792:0.00043,(S000440793:0.00065,S002166276:0.00084):0.00105):0.00123,S000405665:0.00295):0.00036):0.01472,((S000901704:-0.00280,(S000925887:0.00146,(S000011392:0.00129,(S002034946:0.00094,((S000405663:0.00321,S000413788:0.00351):0.00185,(S002034947:0.00085,(S000386903:0.00078,S002166277:0.00123):0.00046):0.00043):0.00049):0.00055):0.00060):0.00502):0.00993,(((((S000406602:0.00277,(S000379924:-0.00044,S002034939:0.00114):0.00068):0.00042,(S000428928:0.00194,S000901712:-0.00467):0.00452):0.00500,((S000388119:0.00038,S000527990:0.00162):0.00566,(S000388117:0.00198,(S000388116:-0.00041,S002166274:0.00041):0.00212):0.00167):0.00437):0.01535,(((S001910596:0.00081,S000405383:0.00052):0.00317,(S002232071:-0.00005,(S000428921:0.00001,S002034964:0.00208):0.00035):0.00276):0.00514,(S002961446:0.01160,(S002034961:0.00310,(S000428924:0.00015,(S000405385:-0.00017,S000750178:0.00017):0.00037):0.00051):0.00413):0.00223):0.00499):0.01075,((S002918420:0.00939,((((((S001588205:0.00195,((S001588206:0.00139,(S000617861:0.00403,S002989295:0.00349):0.00116):0.00118,S000394499:0.00227):0.00030):0.00014,(S000400850:0.00060,(S002034958:0.00027,(S000617893:0.00122,S002034959:-0.00027):0.00020):0.00037):0.00047):0.00095,((S002153524:-0.00065,S002235462:0.00214):0.00149,(S000400852:0.00005,(S002152597:-0.00006,(S002152429:-0.00009,S002350094:0.00285):0.00003):0.00003):0.00081):0.00040):0.00110,S002235457:0.00481):0.00043,(S000843228:0.00720,S002918492:0.02877):0.00252):0.00180,S002227672:0.00410):0.00202):0.01815,((S000379916:0.00909,(S000712783:0.00495,((S000712806:0.00244,(S000712842:0.00186,S000870485:0.00099):0.00044):0.00011,((S000379921:0.00129,(S000379920:0.00065,S000712773:0.00198):0.00068):0.00031,(S000379918:0.00232,S000001360:0.00186):0.00011):0.00012):0.00078):0.00107):0.03674,((S002353298:0.00948,(((S002447336:0.00140,(S002447334:0.00190,S003298612:0.00361):0.00059):0.00018,(S000769151:0.00057,S000011437:0.00006):0.00048):0.00086,(S000496330:0.00052,(S001875289:-0.00064,S002353296:0.00288):0.00270):0.00244):0.00138):0.02930,(((S003314037:0.00511,(((S000004145:0.00152,(S002232430:0.00783,S000430945:-0.00013):0.00029):0.00036,(S002966608:0.01176,S001577583:0.01188):0.00103):0.00124,S000128477:0.00669):0.00105):0.00230,(S000439487:0.00575,S003299422:0.01678):0.00210):0.05191,(((S002034067:-0.00020,(S000002714:0.00160,S003262791:0.00182):0.00142):0.07925,(((S000413824:0.00195,(S000624520:0.00272,(S000624521:0.00209,S000624522:0.00252):0.00025):0.00057):0.04126,((S000382578:0.00440,((S002961824:0.00100,(S000002316:0.00073,S000387147:0.00256):0.00061):0.00153,(S000000392:0.00026,S000824043:0.00189):0.00077):0.00178):0.01205,((((S002408217:-0.00026,S000624512:0.00014):0.00068,(S000624513:0.00143,S000413823:0.00148):0.00062):0.00096,S000018873:0.00031):0.00069,(S002449786:0.00191,S000130465:0.00377):0.00110):0.00837):0.02837):0.01161,((((S000389915:0.01089,((S000859944:0.00155,((((S000008742:0.00032,S000389907:0.00096):0.00001,S000436411:0.00025):0.00015,S000389898:0.00150):0.00036,((S000636356:0.00202,S002165656:0.00141):0.00193,S003314867:0.00266):0.00031):0.00053):0.00048,S000425270:0.00215):0.00778):0.02251,(S000003123:0.01822,(S001096705:0.01314,((S000009255:-0.00020,S002157035:0.00085):0.00057,((S000389894:0.00037,(S000389892:0.00096,S000389917:0.00346):0.00051):0.00209,(S002410301:0.00549,(S000636272:0.00743,S000636355:0.01026):0.00111):0.00075):0.00046):0.00934):0.00924):0.01802):0.02670,((S001240636:0.00776,((S001589388:0.00030,((S002222895:-0.00199,(S002914385:-0.00006,S002235418:-0.00378):0.00139):0.00282,(S001792824:0.01117,(S000542977:-0.00069,S003314831:0.00341):0.00138):0.00337):0.00046):0.00116,(S001240626:0.00040,S002917257:0.00027):0.00071):0.00395):0.04065,(S001098343:0.00242,(((S001098346:0.00205,S000390971:0.00081):0.00051,(S003264779:0.00005,(S002153350:0.00120,((S002967639:0.00011,(S002232365:0.00057,S000859966:0.00964):0.00095):0.00118,S000651160:0.00308):0.00013):0.00024):0.00008):0.00027,S001094473:0.00172):0.00010):0.03438):0.01031):0.00966,((S003261997:0.00763,(S003313878:0.01156,(S000478280:0.00509,(S002225584:0.00259,(((S000422104:0.00339,S000422105:0.00109):0.00063,(S002231868:0.00539,(S000264827:0.00063,S002166044:0.01317):0.00108):0.00034):0.00093,S000859945:-0.00002):0.00041):0.00191):0.00246):0.00124):0.04195,((((S000841434:0.00168,(S001611251:0.01607,(S001611247:0.00832,S001611249:0.00680):0.00918):0.00276):0.00203,S000996439:0.00607):0.00594,((S000547323:0.00236,(S000393883:-0.00037,S000653050:0.00037):0.00034):0.00047,(S000978969:0.00101,S003314999:0.00245):0.00080):0.00028):0.02990,(S001188075:0.03115,(S000386268:0.00223,S000978964:0.00049):0.03293):0.00585):0.00625):0.00553):0.00684):0.00074):0.00112,((((S002034967:-0.00089,(S003313298:0.00348,(S002034968:0.00356,S000414423:-0.00009):0.00041):0.00416):0.00919,((S002034971:0.00305,(S000443764:0.00217,S000016156:-0.00007):0.00067):0.01164,((((S000617892:0.00666,S002225451:-0.00092):0.00280,S002225452:-0.00020):0.00127,(S002034969:0.00884,S002034970:-0.00041):0.00150):0.00165,(S000107504:0.00417,S000414422:0.00126):0.00216):0.00497):0.00126):0.06412,(S000926648:0.03643,(((S002915866:0.00196,(((S000387145:0.00128,(S001744001:0.00056,(S001743366:0.00078,S000000257:0.00135):0.00058):0.00049):0.00053,S002227077:0.00358):0.00110,S001153805:0.00136):0.00014):0.00012,S002915864:0.00435):0.00283,(S000010068:0.00455,S000843230:0.00825):0.00330):0.04441):0.02379):0.00740,((((((S001885060:0.02841,(S000003483:0.00731,(S001885130:0.00838,S001885131:0.00177):0.00323):0.00454):0.06547,(S002411066:0.06295,(S000326486:0.05804,(S000393168:0.05906,(S000461126:0.00926,S001417192:0.00311):0.05465):0.00422):0.00356):0.00116):0.03139,((((S000413503:0.00307,(S000141070:0.00123,S003286825:0.00013):0.00512):0.00816,(S000768461:0.01495,((((S003222569:0.00121,(S000768460:-0.00001,S000768467:0.00001):0.00047):0.00086,S000768453:0.00161):0.00156,S000768447:0.00084):0.00022,S000768450:0.00330):0.01194):0.00391):0.06321,((S000432295:0.00873,S000995189:0.00642):0.07264,(S000432296:0.01755,S000995185:0.01501):0.06525):0.00968):0.01636,((S000634343:0.01522,(S000414263:0.00103,(S000140702:0.00037,S002949619:0.00017):0.00016):0.01056):0.06284,(S000010026:0.02223,(S000128264:0.00698,(S000437154:0.00406,(S002232072:0.00021,S003222609:0.00180):0.00203):0.00411):0.01239):0.06351):0.01075):0.00955):0.00229,(((S000002314:0.03363,(S000607439:0.00607,(S000130242:-0.00262,S000391613:0.00337):0.01211):0.02662):0.06280,((S001416079:0.00202,(S001613103:0.00203,S001613106:0.00140):0.00002):0.09425,((S001611914:0.01826,(S000842537:0.01713,((S001352163:0.01511,(S002034890:0.00565,(S000651443:0.00141,(S001793015:0.00134,(S000000629:0.00227,S000005914:0.01098):0.00067):0.00063):0.00072):0.00134):0.00801,(S003265063:0.01614,(S000432317:0.00104,(S000421312:0.00147,(S002034888:0.00105,(S000420606:0.00107,S000622338:-0.00058):0.00058):0.00129):0.00047):0.00839):0.00587):0.00284):0.00393):0.03640,((S000008544:0.03308,(S000013991:0.00059,S001910583:0.00075):0.03650):0.03049,((S002288750:0.02494,(S003287404:0.00023,(S002287138:0.00039,(S000441334:-0.00038,S000735842:0.00038):0.00062):0.00026):0.01774):0.02847,(((S000012691:0.00198,S000260732:0.00162):0.00286,(S001328092:0.00245,((S000007291:-0.00071,S000467295:0.00147):0.00346,(S002957056:0.00932,(S002156994:0.00396,S002156998:0.00276):0.00039):0.00102):0.00292):0.00166):0.03259,((S000432318:0.00720,(S000432081:0.00384,(S000001309:0.01270,S002034887:0.01034):0.00128):0.00192):0.04336,((S000010789:0.00584,((S003304822:0.00288,(S000260167:-0.00014,S003304817:0.00152):0.00191):0.00368,S000404369:0.00228):0.00143):0.02912,((((S000260870:0.00181,S000581872:0.00019):0.00417,S003299271:0.00155):0.00222,(S000005843:0.01179,S000005844:0.00578):0.00640):0.00092,(S000001149:-0.00224,S000011174:0.00835):0.00729):0.02194):0.00464):0.00036):0.00989):0.01132):0.00502):0.00724):0.01821):0.01930,((S001891797:0.02498,((S000348931:0.00644,(S000015427:0.00209,S002034974:0.00832):0.00196):0.00655,((S000008225:0.00208,(S000348929:0.00315,S002034973:0.00553):0.00253):0.00297,((((S001743428:0.00194,((S000000269:0.00126,(S001046017:0.00534,S001743425:0.00114):0.00104):0.00096,S001743423:0.00007):0.00081):0.00056,((S001884223:0.00507,S001884222:0.00744):0.00267,(S001874825:0.00439,S001602635:0.00321):0.00067):0.00105):0.00176,(S002035367:0.00184,S002035368:0.00163):0.00325):0.00288,((S003286659:0.00023,S003286660:0.00044):0.00334,(S003286661:0.00479,S003286662:0.00459):0.00073):0.00321):0.00154):0.00143):0.00291):0.04276,((S000395077:0.00615,(S000344683:0.00258,(S000326490:0.00364,S001910592:0.00071):0.00065):0.00347):0.04696,((S001879599:0.00842,((S001879600:0.00413,S003222541:0.00190):0.00181,(S003222540:0.00319,(S000398983:0.00071,S002440960:-0.00005):0.00143):0.00123):0.00308):0.02874,(S002440962:0.00600,(S000478276:0.00431,(S000478277:0.00448,S000478279:0.00275):0.00256):0.00228):0.02348):0.02180):0.01053):0.05215):0.00408):0.00338,(((((S002230463:0.01017,((S002230455:0.00046,S002230458:0.00252):0.00641,((S002230461:0.00304,S002230453:0.00429):0.00128,(S001796040:-0.00098,(S001551104:-0.00043,(S000432864:0.00128,(S000432863:0.00075,S001551106:0.00069):0.00014):0.00518):0.00191):0.00172):0.00098):0.00186):0.01964,((S002949880:0.00250,(S000645710:-0.00215,(S000414272:-0.00022,(S000414722:0.00037,S000432868:0.00104):0.00023):0.00217):0.00219):0.02792,(S001153564:0.00075,(S000432865:0.00485,(S000645697:-0.00255,S002034976:0.00559):0.00100):0.00448):0.02362):0.00461):0.09670,((((S001873779:0.00238,(S003257703:0.00039,S000981217:-0.00039):0.00031):0.01846,((S000618439:0.00549,((S001352635:0.00505,(S000967045:0.00629,(((S003288277:0.01357,S002911857:0.00770):0.00225,S001418873:-0.00036):0.00078,(S000824097:0.00053,S002409089:0.00157):0.00089):0.00137):0.00233):0.00172,S000428890:0.00385):0.00054):0.00394,S000892495:0.00340):0.00793):0.06035,(((S001352162:0.01531,(S000414302:0.00068,S002034989:0.00074):0.00532):0.02105,(((S000414304:0.00092,S000436070:0.00113):0.01628,((S000016134:0.00191,(S003222613:0.00145,S001610887:0.00080):0.00021):0.00301,(S002034988:0.00822,S001589401:0.00648):0.00308):0.01090):0.00821,((S002954162:0.00094,S002964321:0.00179):0.02040,((S001549260:0.01036,(S002034978:0.00924,((S000003142:0.00298,(S000013108:0.00279,S000014664:0.00238):0.00071):0.00458,(((((S002350903:0.00643,S000428220:0.00263):0.00162,S000613477:0.00283):0.00134,S000334213:0.00038):0.00205,S000613478:0.00198):0.00165,S000334209:0.00159):0.00257):0.00044):0.00660):0.00682,(S000004357:0.01004,(S000003951:0.01136,(S002151931:0.01354,(S000009673:0.00477,S000021311:0.00483):0.00302):0.00585):0.00232):0.00675):0.00335):0.00484):0.00387):0.03524,(((((S003276987:0.00026,S003276994:0.00047):0.00482,(S000584202:0.01915,S002156935:0.01945):0.00140):0.00563,(((S002236084:0.00179,S002236083:0.01394):0.00273,(S002236082:0.00425,S002236085:0.00595):0.00075):0.00249,(((S000388587:0.00516,((((((S000871750:0.00162,S000334648:0.00090):0.00045,S000390345:-0.00001):0.00066,S001099259:0.00513):0.00024,((S000871756:-0.00094,(S000405104:0.00141,S001331510:-0.00017):0.00084):0.00049,((S000806350:0.00446,S001331514:0.00972):0.00091,(S000871749:-0.00012,S002915194:0.00012):0.00168):0.00054):0.00033):0.00078,(S000701370:0.00087,S001264354:0.00309):0.00035):0.00145,(S001094616:0.00109,(S000728234:0.00157,((S001574545:0.00039,(S000425933:0.00031,S001573037:0.00059):0.00217):0.00222,(S000728229:0.00220,S000728228:0.00159):0.00035):0.00038):0.00039):0.00057):0.00099):0.00108,(S000127492:0.00236,(((S003263589:0.00107,S001611226:0.00732):0.00037,(S000749620:-0.00039,S000965230:0.00042):0.00061):0.00182,((S000978774:0.00072,(S000583669:0.00049,S002965777:0.00415):0.00055):0.00052,S000017474:0.00002):0.00047):0.00096):0.00141):0.00174,S000358793:0.00955):0.00205):0.00212):0.00860,(S001170300:0.02613,S002910431:0.02324):0.00603):0.03001,((S002229530:0.01377,(S003285498:0.00709,(S000439510:0.00218,(S000015591:-0.00116,S003263822:0.00116):0.00226):0.00144):0.01357):0.03826,(((S001242109:0.01040,S002952614:0.00348):0.00376,(S001589452:0.00587,((S001589739:0.00471,S003278196:0.00224):0.00106,(S000651732:0.00590,S001746469:0.00655):0.00082):0.00138):0.00178):0.02288,(S000414183:0.01376,((S001098383:0.00911,S003291266:-0.00185):0.00054,(((S000118383:0.00113,S002351595:0.00095):0.00051,((S002949671:0.00140,(S000860374:0.01691,S000825312:0.01453):0.00206):0.00294,(S002988648:0.00408,S000824402:0.00507):0.00164):0.00207):0.00055,((((S000967034:0.00151,((S000966875:-0.00053,S002411577:0.00130):0.00234,(S002353695:-0.00013,S001331511:-0.00040):0.00033):0.00064):0.00011,(S000468895:0.00207,(S000484395:0.00570,(S001155782:0.00144,(S000843235:0.00364,S000980221:-0.00048):0.00053):0.00324):0.00140):0.00042):0.00104,(S000389716:0.00546,(((S003312192:0.00054,S002949667:0.00142):0.00085,((S003262663:-0.00084,S000001831:0.00113):0.00045,(S001155581:0.00158,S003262204:0.00088):0.00034):0.00075):0.00153,(S003302525:0.00014,S002907542:0.00104):0.00123):0.00019):0.00095):0.00113,(S003284048:0.00014,S000399556:-0.00063):0.00134):0.00115):0.00168):0.00146):0.01965):0.01995):0.00355):0.01252):0.02277):0.00787,(((((S001418342:0.00055,S001873122:0.00388):0.00651,((S002911975:0.00205,(S000408710:0.00523,S002911976:0.00235):0.00127):0.00187,((S000903366:0.00059,(S000368472:-0.00117,S001418341:0.00185):0.00024):0.00005,((S000408708:0.00327,S002034984:0.00054):0.00225,S000134623:0.00355):0.00206):0.00150):0.00517):0.01516,(((S002408634:0.01007,(S000460966:0.00249,S003222769:0.00365):0.00448):0.00444,(S000434974:0.00534,((((S003280562:0.00303,S001098878:0.03096):0.00154,S003280552:0.00542):0.00046,S000464926:0.00627):0.00162,(S000327300:0.00127,S000327301:0.00009):0.00136):0.00451):0.00304):0.02638,((S001418347:0.00302,(S002911962:0.00239,(S002911961:-0.00049,((S002034987:0.00230,S002911960:-0.00006):0.00181,((S002911958:-0.00087,S000245508:0.00182):0.00070,((S002911963:-0.00176,S002911957:0.00053):0.00132,S002034986:0.00313):0.00134):0.00057):0.00070):0.00033):0.00131):0.02174,((((S002955449:0.00548,S002955475:0.00761):0.00694,((S002955479:0.00882,S002955540:0.00694):0.00095,((S002955526:0.00213,S002955546:0.00202):0.00390,(S000573588:0.00045,(S000573573:0.00324,(S002955494:0.00089,(S000436254:0.00155,(S001418343:-0.00100,S002410010:0.00100):0.00028):0.00050):0.00126):0.00260):0.00579):0.00154):0.00749):0.00145,(S002955452:0.01049,(((S002955474:0.00291,S003291683:0.00189):0.00235,(S002916779:0.00332,S000943466:0.00502):0.00076):0.00174,(S003291685:0.00443,S003279707:0.00749):0.00252):0.00118):0.00307):0.00202,S002955524:0.01208):0.01179):0.00332):0.00128):0.04831,(S000843637:0.03590,(((S001096633:0.02046,((S002165759:0.00388,(((S003280559:-0.00107,(S002165741:0.00498,S002949609:-0.00421):0.00592):0.00325,(S003284973:0.00640,S003259339:0.01402):0.00125):0.00133,((S002958946:0.00145,(S001015228:0.00231,(S001549301:0.00080,(S003259330:0.00003,S003259331:0.00323):0.00117):0.00138):-0.00002):0.00031,((S001156126:0.00081,(S002165753:-0.00012,S000000637:0.00212):0.00031):0.00061,((S003262119:-0.00075,(S002305563:0.00227,(S003262085:-0.00032,(S000711309:0.00123,S002916979:0.00014):0.00076):0.00103):0.00093):-0.00031,(((S000893808:0.00067,S000893176:0.00193):0.00223,S001198626:0.00250):0.00052,(S001577308:0.00321,S000013935:0.00086):0.00045):0.00028):0.00047):0.00080):0.00068):0.00069):0.00432,((S003298598:0.00688,(S002911893:-0.00107,S002166849:0.01446):0.00249):0.00166,(S000000258:0.00257,S000893807:0.00281):0.00363):0.00175):0.00318):0.00533,((S002964228:0.03880,((S001239834:0.00669,(S000495667:0.00337,(S000389638:0.00073,S001045910:0.00475):0.00067):0.00072):0.00054,((S001575474:0.00685,S000979995:0.00780):0.00235,(S000021704:0.00069,S002234010:0.00000):0.00300):0.00298):0.00391):0.00436,(S001153509:0.01095,((((S003279923:0.00486,S003302588:-0.00050):0.00302,(S003284038:0.00178,((S002353207:0.00407,S001577121:0.00332):0.00063,(S001549123:0.00009,S002353204:0.00206):0.00069):0.00141):0.00042):0.00209,(((S002911869:0.00979,S002443378:0.01539):0.00438,(S001589265:0.00306,((S000114066:-0.00116,S001574882:0.00705):0.00358,(S002418688:0.00758,(((S002964461:0.00651,S002958959:0.00653):0.00048,((((S000544286:0.00067,S000544285:0.00343):0.00027,(S001576582:0.02522,S000806030:0.00554):0.00186):0.00082,(S003303825:0.00103,((S003299626:0.00080,(S002959001:0.00031,S002409118:0.00545):0.00070):0.00099,(S000925360:0.00030,S002305591:0.00107):0.00040):0.00073):0.00003):0.00045,(S002906780:0.00106,S000528103:0.00366):0.00092):0.00047):0.00050,(S002958891:0.00553,((S002229127:0.00230,S002964200:0.03017):0.00165,S001744480:0.00235):0.00097):0.00106):0.00334):0.00071):0.00110):0.00121):0.00357,(S002448635:0.01160,S003303032:0.00817):0.00269):0.00281):0.00257,((((S003278180:0.00510,S003284466:0.00247):0.00042,S003285398:0.00789):0.00132,S002912087:0.00577):0.00456,S002912090:0.01314):0.00153):0.00320):0.00119):0.00630):0.00250,(S003313095:0.03302,(S000980280:0.00312,(((S000118144:0.00211,S000690881:0.00260):0.00119,((S002912338:0.00250,(((S002449348:0.00311,(S002447830:0.00038,S003279843:0.00330):0.00074):0.00181,(S003289140:0.01262,(S002351628:-0.00026,(S000768954:0.00517,S002351645:0.00131):0.00100):0.00156):0.00120):0.00055,(S001795075:0.00257,S003278965:0.00095):0.00203):0.00005):0.00071,S000903064:0.00104):0.00265):0.00029,(S002035928:0.00153,S002951764:0.00184):0.00122):0.00034):0.00984):0.01076):0.01324):0.02087):0.01803,((S000386978:0.00984,((S000369367:0.00180,(S000386965:0.00037,S002153929:-0.00020):0.00089):0.00032,S000386969:0.00097):0.00765):0.06325,((S001331508:-0.00266,(S001152224:0.02835,(S001351053:0.00996,(S000978771:-0.00155,((S000005765:0.00140,(S001095854:0.00153,(S002034277:0.00584,(S000358773:0.00166,S001188246:0.00045):0.00184):0.00042):0.00077):0.00060,(S003284068:0.00062,S002444972:0.00898):0.00138):0.00039):0.00495):0.00221):0.00411):0.02062,((S002411007:0.00808,(S001153987:0.00492,S000002018:0.00509):0.00343):0.00985,((S003281111:0.00442,(S003299364:0.00700,S001240546:0.00603):0.00442):0.00355,(S000943416:0.00554,(S002912021:0.00697,((S000736648:0.00580,S002156859:0.00609):0.00137,S002967082:0.00424):0.00005):0.00084):0.00053):0.00877):0.01280):0.03445):0.00461):0.00519):0.01881):0.01215,((S001898988:0.01757,((S000435847:-0.00100,S000752106:0.00393):0.00269,(S003222727:0.00530,(S001898983:0.00269,S001898984:0.00208):0.00150):0.00144):0.01467):0.10188,((((((S000000218:0.00090,S000414440:0.00049):0.00241,(S002034895:0.00618,S000432328:0.00526):0.00096):0.00313,(S000437589:0.00510,S002034896:0.00851):0.00309):0.00545,(((S001352171:0.01064,S002034894:0.00331):0.00576,(S002034893:0.00207,(S000437590:0.00009,S000002540:0.00310):0.00119):0.00207):0.00132,S000437591:0.00164):0.00565):0.03170,((S000541544:0.00040,S000711628:0.00028):0.02245,((((S000022403:0.00119,S000414437:0.00157):0.00051,S001548716:0.00205):0.00154,S000387860:0.00002):0.02127,((S000414436:0.00231,(S000000089:0.00049,S001417191:0.00085):0.00081):0.01280,(((S000432325:0.00082,S000432331:0.00121):0.00731,(S000437593:0.00992,S002034892:0.00874):0.00259):0.00526,(S000437594:0.00678,S002034891:0.00986):0.00636):0.00239):0.00462):0.00367):0.02302):0.06113,(((S000414474:0.00392,(S000404711:0.00150,S002235841:-0.00150):0.00378):0.06964,(S000013923:0.00289,S002235838:0.00276):0.05721):0.03599,((S002034907:0.01284,(S001891164:0.00679,((S000388788:0.00676,(S000388791:0.00600,(S000388792:0.00247,S001891163:0.00167):0.00086):0.00063):0.00073,((S000388789:0.00673,S001168700:0.00186):0.00138,S000388790:0.00227):0.00115):0.00221):0.00470):0.08535,((((((S000464976:0.00498,(S000013928:0.01100,(S000464975:0.00282,(S000393554:0.00011,((S000393545:-0.00000,S000393547:0.00157):0.00037,((S000393553:0.00011,S000393549:-0.00034):0.00026,(S000393550:0.00045,S000393552:-0.00045):0.00136):0.00020):0.00042):0.00034):0.00319):0.00328):0.03138,((S000016081:0.00244,((S000000255:0.00027,S000004779:0.00112):0.00077,(S002034916:0.00561,S002235885:0.00033):0.00009):0.00052):0.02392,(S001349936:0.02032,(((S000464967:0.00306,(((S003305967:0.00281,S000393537:0.00208):0.00091,(S000464969:0.00062,S000464968:0.00222):0.00080):0.00115,S000464971:0.00121):0.00032):0.00125,((S002963249:0.00152,S000464972:0.00346):0.00074,S000414451:0.00618):0.00354):0.00082,S000393535:0.00219):0.01369):0.00830):0.00928):0.01804,(((S001910586:0.00157,(S002235862:0.00133,(S000546839:0.00015,S002235861:0.00018):0.00085):0.00017):0.00126,(S002963256:0.00031,((S002963246:0.00672,S002034913:0.00743):0.00632,(S002963299:0.00067,(S002963289:0.00143,S002963291:0.00065):0.00075):0.00207):0.00135):0.00384):0.03613,(((S000414453:0.00465,(S002963259:0.00692,(((S000546840:-0.00014,S002221364:0.00014):0.00554,(S002034908:0.00630,(S002963309:0.00043,(S002963323:0.00197,S002963331:0.00085):0.00063):0.00268):0.00084):0.00384,S002034909:0.01074):0.00254):0.00563):0.00300,S002449756:0.00577):0.00435,(((S002232079:-0.00007,(S000927687:0.00061,S000927764:-0.00061):0.00179):0.00544,(S002963318:0.00119,S002963329:0.00161):0.00327):0.00732,(S002963244:0.01254,(S001550742:0.00215,(S000414456:0.00121,S000550082:0.00155):0.00264):0.00771):0.00455):0.00350):0.02409):0.00639):0.00250,(S000326493:0.06320,((S000414455:0.00535,(S001910594:0.00723,S002235884:0.00605):0.00212):0.03356,(((S001550734:0.00214,S001887834:0.00543):0.00061,((S000414457:0.00046,S002235882:0.00092):0.00263,(S002963306:0.00074,(S002963301:0.00173,S002963243:0.00600):0.00120):0.00164):0.00130):0.02626,(((S002963247:0.00210,(S001887703:0.02741,S002963251:0.00283):0.00159):0.00767,S002034910:0.01040):0.00177,S000334739:0.00530):0.02017):0.00676):0.00786):0.00536):0.00352,((S002963315:-0.00247,(S000414458:0.00063,S002235855:0.00006):0.00248):0.00095,(S002963279:-0.00054,(((S002963264:0.00007,(S002963273:0.00035,S002963287:-0.00035):0.00063):0.00077,S002963321:-0.00007):0.00070,(S002963326:0.00241,S002963263:-0.00190):0.00013):0.00061):0.00049):0.04243):0.00590,(((S002235877:0.00198,(S002963300:0.00018,S002963302:0.00053):0.00075):0.00123,(S002034914:0.00556,(((((S002963242:-0.00000,S002963327:0.00141):0.00117,S002963308:0.00135):-0.00031,S002963324:0.00046):0.00131,S000824627:0.00318):0.00253,S002963333:-0.00122):0.00081):0.00057):0.05558,((S002963335:-0.00254,(S000750307:0.00064,S002963238:-0.00064):0.00254):0.05442,((S000774968:0.04365,(S000000063:0.00091,S002235866:-0.00091):0.03626):0.01151,((S002034915:0.00488,(S000546838:0.00073,S002235880:-0.00006):0.00109):0.05246,(S000334738:0.01694,(((S000550083:0.01066,S002963245:-0.00076):0.00406,(S002950935:0.00235,S002034911:0.00666):0.00226):0.00477,(S002950945:0.00285,(S000721552:0.00186,S000326492:0.00021):0.00264):0.00082):0.00664):0.03327):0.00568):0.00451):0.00046):0.00504):0.02563):0.01983):0.01372):0.04768):0.00542):0.00572,((((S002908084:-0.00027,((S001574345:0.00277,((S001243314:0.00096,(S001243313:0.00105,S001243315:0.00184):0.00105):0.00018,(S001243316:0.00142,(S001243319:0.00122,S002034921:0.00171):0.00003):-0.00001):0.00068):0.00088,S000367143:-0.00033):0.00149):0.00423,(S002908071:0.00677,((S001243309:0.00262,(S000653590:0.00106,(S002908068:-0.00030,(S001243288:0.00120,S001243302:0.00090):0.00062):0.00100):0.00109):0.00216,(S002908070:0.00464,(S001577264:0.00667,(S001890409:0.00450,(S001243310:0.00529,(S000432333:0.00055,S000326485:0.00501):0.00130):0.00071):0.00412):0.00323):0.00133):0.00125):0.00101):0.03023,(S000842910:-0.00204,(S000842909:-0.00152,((S000653583:0.00203,((S000891816:0.00172,((S000016319:0.00148,S000968892:0.00073):0.00069,(S000653586:0.00004,S001575018:0.00124):0.00077):0.00022):0.00126,S000653584:0.00262):0.00042):0.00061,S000769880:0.00185):0.00337):0.00249):0.02541):0.04709,(((S003279420:-0.00279,(S000096693:-0.00128,S000414724:0.00202):0.00283):0.02178,(S002305131:0.00211,(S000450504:0.00144,(S000435063:0.00081,S000806194:0.00071):0.00068):0.00062):0.02098):0.05411,((S000434623:0.00136,(S000434619:0.00022,(S000018119:0.00115,S002034922:0.00516):0.00095):0.00047):0.01840,((S000434624:0.00075,S002165153:0.00061):0.01947,(S000326489:0.00973,((S000434620:0.00301,(S001417217:0.00074,S002236290:0.00130):0.00038):0.00350,(S002034924:0.00646,S001745168:0.01207):0.00555):0.00762):0.00831):0.00234):0.04635):0.01878):0.03957):0.00170):0.00324,(((S000000991:0.00226,S000389354:0.00360):0.03298,((S001901071:0.00189,(S000434888:0.00005,S000652946:-0.00005):0.00086):0.00103,(S001872329:0.00102,(S000382898:0.00651,(S000382899:0.00188,S000382900:0.00484):0.00259):0.00291):0.00140):0.03321):0.06347,(S000387267:-0.00010,S003262516:0.00010):0.12668):0.00335):0.01924):0.00342):0.02566):0.01736):0.00383):0.00190):0.00225):0.00541):0.00178):0.00232,((((S000388821:0.00867,S000420025:0.00112):0.00345,S002034949:0.00175):0.00291,(S002034954:0.00804,((((S000405653:0.00361,((S002232092:0.00022,S000326503:0.00115):0.00317,((S000617883:0.00322,(S000617863:0.00259,S000326502:0.00503):0.00057):0.00071,(S002410138:0.00078,S002166282:0.00347):0.00038):0.00075):0.00037):0.00118,S000427357:0.00104):0.00502,((S000420026:0.00077,(S003305937:-0.00375,S002034955:0.00064):0.00376):0.00173,S003305940:0.00216):0.00137):0.00113,S000750194:0.00471):0.00722):0.00123):0.00056,(S001352165:0.01559,(S000405660:0.00051,S002166275:0.00020):0.00437):0.00306):0.00345):0.00162):0.00255,((S000381842:0.00144,S002166278:0.00380):0.00170,(S002034950:0.00604,(S001187495:-0.00523,S001352167:0.01202):0.00369):0.00173):0.00175):0.00199):0.00070):0.00018):0.00144,((S001744696:0.00063,(S002034956:0.00223,(S000901720:-0.00421,(S000326477:0.00419,(S001744704:0.00106,(S000420023:0.00104,S000750193:0.00045):0.00023):0.00368):0.00136):0.00264):0.00200):0.00059,(S000617862:0.00399,(S002034941:0.00232,S000711876:0.00016):0.00050):0.00041):0.00051):0.00028,((S000548066:0.00104,S000548072:0.00259):0.00097,((S002032973:0.00129,(S001744714:0.00502,(S002150907:0.00536,S003277424:-0.00014):0.00071):0.00330):0.00093,(S000411908:0.00135,(S001352219:0.00001,(S000420020:0.00111,(S003222847:0.00229,S002034962:0.00187):0.00031):0.00042):0.00039):0.00014):0.00025):0.00023):0.00014);
ME_NNI6	((S002351058:0.00327,(S000405661:0.00073,(S000405654:0.00207,S000395211:-0.00066):0.00069):0.00062):0.00079,(S001187520:-0.00027,(S001187524:-0.00351,(S001187516:-0.00819,S001352166:0.00894):0.00464):0.00196):0.00126,((((S000405655:0.00322,S000326501:0.00520):0.00221,((S000434331:0.00277,(S003222829:0.00704,S000617884:0.00360):0.00038):0.00208,((S002034951:0.00557,S000326500:0.00212):0.00393,(((((S002034933:0.00289,((S000432314:0.01217,S000432323:0.00355):0.00044,S001613823:0.00281):0.00082):0.00046,(S000379932:0.00457,(S000386900:0.00020,(S000804881:0.00333,S000804888:0.00391):0.00026):0.00062):0.00020):0.00986,(S000326499:0.00194,(S000405651:0.00226,S002166281:0.00668):0.00254):0.00646):0.00178,((((S001910587:0.00170,(S000370153:0.00178,(S000427388:0.00115,S002034945:0.00253):0.00029):0.00050):0.00006,((S000440792:0.00043,(S000440793:0.00065,S002166276:0.00084):0.00105):0.00123,S000405665:0.00295):0.00036):0.01472,((S000901704:-0.00280,(S000925887:0.00146,(S000011392:0.00129,(S002034946:0.00094,((S000405663:0.00321,S000413788:0.00351):0.00185,(S002034947:0.00085,(S000386903:0.00078,S002166277:0.00123):0.00046):0.00043):0.00049):0.00055):0.00060):0.00502):0.00993,(((((S000406602:0.00277,(S000379924:-0.00044,S002034939:0.00114):0.00068):0.00042,(S000428928:0.00194,S000901712:-0.00467):0.00452):0.00500,((S000388119:0.00038,S000527990:0.00162):0.00566,(S000388117:0.00198,(S000388116:-0.00041,S002166274:0.00041):0.00212):0.00167):0.00437):0.01535,(((S001910596:0.00081,S000405383:0.00052):0.00317,(S002232071:-0.00005,(S000428921:0.00001,S002034964:0.00208):0.00035):0.00276):0.00514,(S002961446:0.01160,(S002034961:0.00310,(S000428924:0.00015,(S000405385:-0.00017,S000750178:0.00017):0.00037):0.00051):0.00413):0.00223):0.00499):0.01075,((S002918420:0.00939,((((((S001588205:0.00195,((S001588206:0.00139,(S000617861:0.00403,S002989295:0.00349):0.00116):0.00118,S000394499:0.00227):0.00030):0.00014,(S000400850:0.00060,(S002034958:0.00027,(S000617893:0.00122,S002034959:-0.00027):0.00020):0.00037):0.00047):0.00095,((S002153524:-0.00065,S002235462:0.00214):0.00149,(S000400852:0.00005,(S002152597:-0.00006,(S002152429:-0.00009,S002350094:0.00285):0.00003):0.00003):0.00081):0.00040):0.00110,S002235457:0.00481):0.00043,(S000843228:0.00720,S002918492:0.02877):0.00252):0.00180,S002227672:0.00410):0.00202):0.01815,((S000379916:0.00909,(S000712783:0.00495,((S000712806:0.00244,(S000712842:0.00186,S000870485:0.00099):0.00044):0.00011,((S000379921:0.00129,(S000379920:0.00065,S000712773:0.00198):0.00068):0.00031,(S000379918:0.00232,S000001360:0.00186):0.00011):0.00012):0.00078):0.00107):0.03674,((S002353298:0.00948,(((S002447336:0.00140,(S002447334:0.00190,S003298612:0.00361):0.00059):0.00018,(S000769151:0.00057,S000011437:0.00006):0.00048):0.00086,(S000496330:0.00052,(S001875289:-0.00064,S002353296:0.00288):0.00270):0.00244):0.00138):0.02930,(((S003314037:0.00511,(((S000004145:0.00152,(S002232430:0.00783,S000430945:-0.00013):0.00029):0.00036,(S002966608:0.01176,S001577583:0.01188):0.00103):0.00124,S000128477:0.00669):0.00105):0.00230,(S000439487:0.00575,S003299422:0.01678):0.00210):0.05191,(((S002034067:-0.00020,(S000002714:0.00160,S003262791:0.00182):0.00142):0.07925,(((S000413824:0.00195,(S000624520:0.00272,(S000624521:0.00209,S000624522:0.00252):0.00025):0.00057):0.04126,((S000382578:0.00440,((S002961824:0.00100,(S000002316:0.00073,S000387147:0.00256):0.00061):0.00153,(S000000392:0.00026,S000824043:0.00189):0.00077):0.00178):0.01205,((((S002408217:-0.00026,S000624512:0.00014):0.00068,(S000624513:0.00143,S000413823:0.00148):0.00062):0.00096,S000018873:0.00031):0.00069,(S002449786:0.00191,S000130465:0.00377):0.00110):0.00837):0.02837):0.01161,((((S000389915:0.01089,((S000859944:0.00155,((((S000008742:0.00032,S000389907:0.00096):0.00001,S000436411:0.00025):0.00015,S000389898:0.00150):0.00036,((S000636356:0.00202,S002165656:0.00141):0.00193,S003314867:0.00266):0.00031):0.00053):0.00048,S000425270:0.00215):0.00778):0.02251,(S000003123:0.01822,(S001096705:0.01314,((S000009255:-0.00020,S002157035:0.00085):0.00057,((S000389894:0.00037,(S000389892:0.00096,S000389917:0.00346):0.00051):0.00209,(S002410301:0.00549,(S000636272:0.00743,S000636355:0.01026):0.00111):0.00075):0.00046):0.00934):0.00924):0.01802):0.02670,((S001240636:0.00776,((S001589388:0.00030,((S002222895:-0.00199,(S002914385:-0.00006,S002235418:-0.00378):0.00139):0.00282,(S001792824:0.01117,(S000542977:-0.00069,S003314831:0.00341):0.00138):0.00337):0.00046):0.00116,(S001240626:0.00040,S002917257:0.00027):0.00071):0.00395):0.04065,(S001098343:0.00242,(((S001098346:0.00205,S000390971:0.00081):0.00051,(S003264779:0.00005,(S002153350:0.00120,((S002967639:0.00011,(S002232365:0.00057,S000859966:0.00964):0.00095):0.00118,S000651160:0.00308):0.00013):0.00024):0.00008):0.00027,S001094473:0.00172):0.00010):0.03438):0.01031):0.00966,((S003261997:0.00763,(S003313878:0.01156,(S000478280:0.00509,(S002225584:0.00259,(((S000422104:0.00339,S000422105:0.00109):0.00063,(S002231868:0.00539,(S000264827:0.00063,S002166044:0.01317):0.00108):0.00034):0.00093,S000859945:-0.00002):0.00041):0.00191):0.00246):0.00124):0.04195,((((S000841434:0.00168,(S001611251:0.01607,(S001611247:0.00832,S001611249:0.00680):0.00918):0.00276):0.00203,S000996439:0.00607):0.00594,((S000547323:0.00236,(S000393883:-0.00037,S000653050:0.00037):0.00034):0.00047,(S000978969:0.00101,S003314999:0.00245):0.00080):0.00028):0.02990,(S001188075:0.03115,(S000386268:0.00223,S000978964:0.00049):0.03293):0.00585):0.00625):0.00553):0.00684):0.00074):0.00112,((((S002034967:-0.00089,(S003313298:0.00348,(S002034968:0.00356,S000414423:-0.00009):0.00041):0.00416):0.00919,((S002034971:0.00305,(S000443764:0.00217,S000016156:-0.00007):0.00067):0.01164,((((S000617892:0.00666,S002225451:-0.00092):0.00280,S002225452:-0.00020):0.00127,(S002034969:0.00884,S002034970:-0.00041):0.00150):0.00165,(S000107504:0.00417,S000414422:0.00126):0.00216):0.00497):0.00126):0.06412,(S000926648:0.03643,(((S002915866:0.00196,(((S000387145:0.00128,(S001744001:0.00056,(S001743366:0.00078,S000000257:0.00135):0.00058):0.00049):0.00053,S002227077:0.00358):0.00110,S001153805:0.00136):0.00014):0.00012,S002915864:0.00435):0.00283,(S000010068:0.00455,S000843230:0.00825):0.00330):0.04441):0.02379):0.00740,((((((S001885060:0.02841,(S000003483:0.00731,(S001885130:0.00838,S001885131:0.00177):0.00323):0.00454):0.06547,(S002411066:0.06295,(S000326486:0.05804,(S000393168:0.05906,(S000461126:0.00926,S001417192:0.00311):0.05465):0.00422):0.00356):0.00116):0.03139,((((S000413503:0.00307,(S000141070:0.00123,S003286825:0.00013):0.00512):0.00816,(S000768461:0.01495,((((S003222569:0.00121,(S000768460:-0.00001,S000768467:0.00001):0.00047):0.00086,S000768453:0.00161):0.00156,S000768447:0.00084):0.00022,S000768450:0.00330):0.01194):0.00391):0.06321,((S000432295:0.00873,S000995189:0.00642):0.07264,(S000432296:0.01755,S000995185:0.01501):0.06525):0.00968):0.01636,((S000634343:0.01522,(S000414263:0.00103,(S000140702:0.00037,S002949619:0.00017):0.00016):0.01056):0.06284,(S000010026:0.02223,(S000128264:0.00698,(S000437154:0.00406,(S002232072:0.00021,S003222609:0.00180):0.00203):0.00411):0.01239):0.06351):0.01075):0.00955):0.00229,(((S000002314:0.03363,(S000607439:0.00607,(S000130242:-0.00262,S000391613:0.00337):0.01211):0.02662):0.06280,((S001416079:0.00202,(S001613103:0.00203,S001613106:0.00140):0.00002):0.09425,((S001611914:0.01826,(S000842537:0.01713,((S001352163:0.01511,(S002034890:0.00565,(S000651443:0.00141,(S001793015:0.00134,(S000000629:0.00227,S000005914:0.01098):0.00067):0.00063):0.00072):0.00134):0.00801,(S003265063:0.01614,(S000432317:0.00104,(S000421312:0.00147,(S002034888:0.00105,(S000420606:0.00107,S000622338:-0.00058):0.00058):0.00129):0.00047):0.00839):0.00587):0.00284):0.00393):0.03640,((S000008544:0.03308,(S000013991:0.00059,S001910583:0.00075):0.03650):0.03049,((S002288750:0.02494,(S003287404:0.00023,(S002287138:0.00039,(S000441334:-0.00038,S000735842:0.00038):0.00062):0.00026):0.01774):0.02847,(((S000012691:0.00198,S000260732:0.00162):0.00286,(S001328092:0.00245,((S000007291:-0.00071,S000467295:0.00147):0.00346,(S002957056:0.00932,(S002156994:0.00396,S002156998:0.00276):0.00039):0.00102):0.00292):0.00166):0.03259,((S000432318:0.00720,(S000432081:0.00384,(S000001309:0.01270,S002034887:0.01034):0.00128):0.00192):0.04336,((S000010789:0.00584,((S003304822:0.00288,(S000260167:-0.00014,S003304817:0.00152):0.00191):0.00368,S000404369:0.00228):0.00143):0.02912,((((S000260870:0.00181,S000581872:0.00019):0.00417,S003299271:0.00155):0.00222,(S000005843:0.01179,S000005844:0.00578):0.00640):0.00092,(S000001149:-0.00224,S000011174:0.00835):0.00729):0.02194):0.00464):0.00036):0.00989):0.01132):0.00502):0.00724):0.01821):0.01930,((S001891797:0.02498,((S000348931:0.00644,(S000015427:0.00209,S002034974:0.00832):0.00196):0.00655,((S000008225:0.00208,(S000348929:0.00315,S002034973:0.00553):0.00253):0.00297,((((S001743428:0.00194,((S000000269:0.00126,(S001046017:0.00534,S001743425:0.00114):0.00104):0.00096,S001743423:0.00007):0.00081):0.00056,((S001884223:0.00507,S001884222:0.00744):0.00267,(S001874825:0.00439,S001602635:0.00321):0.00067):0.00105):0.00176,(S002035367:0.00184,S002035368:0.00163):0.00325):0.00288,((S003286659:0.00023,S003286660:0.00044):0.00334,(S003286661:0.00479,S003286662:0.00459):0.00073):0.00321):0.00154):0.00143):0.00291):0.04276,((S000395077:0.00615,(S000344683:0.00258,(S000326490:0.00364,S001910592:0.00071):0.00065):0.00347):0.04696,((S001879599:0.00842,((S001879600:0.00413,S003222541:0.00190):0.00181,(S003222540:0.00319,(S000398983:0.00071,S002440960:-0.00005):0.00143):0.00123):0.00308):0.02874,(S002440962:0.00600,(S000478276:0.00431,(S000478277:0.00448,S000478279:0.00275):0.00256):0.00228):0.02348):0.02180):0.01053):0.05215):0.00408):0.00338,(((((S002230463:0.01017,((S002230455:0.00046,S002230458:0.00252):0.00641,((S002230461:0.00304,S002230453:0.00429):0.00128,(S001796040:-0.00098,(S001551104:-0.00043,(S000432864:0.00128,(S000432863:0.00075,S001551106:0.00069):0.00014):0.00518):0.00191):0.00172):0.00098):0.00186):0.01964,((S002949880:0.00250,(S000645710:-0.00215,(S000414272:-0.00022,(S000414722:0.00037,S000432868:0.00104):0.00023):0.00217):0.00219):0.02792,(S001153564:0.00075,(S000432865:0.00485,(S000645697:-0.00255,S002034976:0.00559):0.00100):0.00448):0.02362):0.00461):0.09670,((((S001873779:0.00238,(S003257703:0.00039,S000981217:-0.00039):0.00031):0.01846,((S000618439:0.00549,((S001352635:0.00505,(S000967045:0.00629,(((S003288277:0.01357,S002911857:0.00770):0.00225,S001418873:-0.00036):0.00078,(S000824097:0.00053,S002409089:0.00157):0.00089):0.00137):0.00233):0.00172,S000428890:0.00385):0.00054):0.00394,S000892495:0.00340):0.00793):0.06035,(((S001352162:0.01531,(S000414302:0.00068,S002034989:0.00074):0.00532):0.02105,(((S000414304:0.00092,S000436070:0.00113):0.01628,((S000016134:0.00191,(S003222613:0.00145,S001610887:0.00080):0.00021):0.00301,(S002034988:0.00822,S001589401:0.00648):0.00308):0.01090):0.00821,((S002954162:0.00094,S002964321:0.00179):0.02040,((S001549260:0.01036,(S002034978:0.00924,((S000003142:0.00298,(S000013108:0.00279,S000014664:0.00238):0.00071):0.00458,(((((S002350903:0.00643,S000428220:0.00263):0.00162,S000613477:0.00283):0.00134,S000334213:0.00038):0.00205,S000613478:0.00198):0.00165,S000334209:0.00159):0.00257):0.00044):0.00660):0.00682,(S000004357:0.01004,(S000003951:0.01136,(S002151931:0.01354,(S000009673:0.00477,S000021311:0.00483):0.00302):0.00585):0.00232):0.00675):0.00335):0.00484):0.00387):0.03524,(((((S003276987:0.00026,S003276994:0.00047):0.00482,(S000584202:0.01915,S002156935:0.01945):0.00140):0.00563,(((S002236084:0.00179,S002236083:0.01394):0.00273,(S002236082:0.00425,S002236085:0.00595):0.00075):0.00249,(((S000388587:0.00516,((((((S000871750:0.00162,S000334648:0.00090):0.00045,S000390345:-0.00001):0.00066,S001099259:0.00513):0.00024,((S000871756:-0.00094,(((S000871749:-0.00012,S002915194:0.00012):0.00168,S001331514:0.00972):0.00091,S000806350:0.00446):0.00054):0.00049,(S000405104:0.00141,S001331510:-0.00017):0.00084):0.00033):0.00078,(S000701370:0.00087,S001264354:0.00309):0.00035):0.00145,(S001094616:0.00109,(S000728234:0.00157,(S000728228:0.00159,(S000728229:0.00220,(S001574545:0.00039,(S000425933:0.00031,S001573037:0.00059):0.00217):0.00222):0.00035):0.00038):0.00039):0.00057):0.00099):0.00108,(S000127492:0.00236,(S000017474:0.00002,((S000978774:0.00072,(S000583669:0.00049,S002965777:0.00415):0.00055):0.00052,((S003263589:0.00107,S001611226:0.00732):0.00037,(S000749620:-0.00039,S000965230:0.00042):0.00061):0.00182):0.00047):0.00096):0.00141):0.00174,S000358793:0.00955):0.00205):0.00212):0.00860,(S001170300:0.02613,S002910431:0.02324):0.00603):0.03001,((S002229530:0.01377,(S003285498:0.00709,(S000439510:0.00218,(S000015591:-0.00116,S003263822:0.00116):0.00226):0.00144):0.01357):0.03826,(((S001242109:0.01040,S002952614:0.00348):0.00376,(S001589452:0.00587,((S001589739:0.00471,S003278196:0.00224):0.00106,(S000651732:0.00590,S001746469:0.00655):0.00082):0.00138):0.00178):0.02288,(S000414183:0.01376,((S001098383:0.00911,S003291266:-0.00185):0.00054,(((S000118383:0.00113,S002351595:0.00095):0.00051,((S002988648:0.00408,(S002949671:0.00140,S000824402:0.00507):0.00164):0.00294,(S000860374:0.01691,S000825312:0.01453):0.00206):0.00207):0.00055,((((S000967034:0.00151,((S000966875:-0.00053,S002411577:0.00130):0.00234,(S002353695:-0.00013,S001331511:-0.00040):0.00033):0.00064):0.00011,(S000468895:0.00207,(S000484395:0.00570,(S001155782:0.00144,(S000843235:0.00364,S000980221:-0.00048):0.00053):0.00324):0.00140):0.00042):0.00104,(S000389716:0.00546,(((S003312192:0.00054,S002949667:0.00142):0.00085,((S003262663:-0.00084,S000001831:0.00113):0.00045,(S001155581:0.00158,S003262204:0.00088):0.00034):0.00075):0.00153,(S003302525:0.00014,S002907542:0.00104):0.00123):0.00019):0.00095):0.00113,(S003284048:0.00014,S000399556:-0.00063):0.00134):0.00115):0.00168):0.00146):0.01965):0.01995):0.00355):0.01252):0.02277):0.00787,(((((S001418342:0.00055,S001873122:0.00388):0.00651,((S002911975:0.00205,(S000408710:0.00523,S002911976:0.00235):0.00127):0.00187,((S000903366:0.00059,(S000368472:-0.00117,S001418341:0.00185):0.00024):0.00005,((S000408708:0.00327,S002034984:0.00054):0.00225,S000134623:0.00355):0.00206):0.00150):0.00517):0.01516,(((S002408634:0.01007,(S000460966:0.00249,S003222769:0.00365):0.00448):0.00444,(S000434974:0.00534,((((S003280562:0.00303,S001098878:0.03096):0.00154,S003280552:0.00542):0.00046,S000464926:0.00627):0.00162,(S000327300:0.00127,S000327301:0.00009):0.00136):0.00451):0.00304):0.02638,((S001418347:0.00302,(S002911962:0.00239,(S002911961:-0.00049,((S002034987:0.00230,S002911960:-0.00006):0.00181,((S002911958:-0.00087,S000245508:0.00182):0.00070,((S002911963:-0.00176,S002911957:0.00053):0.00132,S002034986:0.00313):0.00134):0.00057):0.00070):0.00033):0.00131):0.02174,((((S002955449:0.00548,S002955475:0.00761):0.00694,((S002955479:0.00882,S002955540:0.00694):0.00095,((S002955526:0.00213,S002955546:0.00202):0.00390,(S000573588:0.00045,(S000573573:0.00324,(S002955494:0.00089,(S000436254:0.00155,(S001418343:-0.00100,S002410010:0.00100):0.00028):0.00050):0.00126):0.00260):0.00579):0.00154):0.00749):0.00145,(S002955452:0.01049,(((S002955474:0.00291,S003291683:0.00189):0.00235,(S002916779:0.00332,S000943466:0.00502):0.00076):0.00174,(S003291685:0.00443,S003279707:0.00749):0.00252):0.00118):0.00307):0.00202,S002955524:0.01208):0.01179):0.00332):0.00128):0.04831,(S000843637:0.03590,(((S001096633:0.02046,((S002165759:0.00388,(((S003280559:-0.00107,(S002165741:0.00498,S002949609:-0.00421):0.00592):0.00325,(S003284973:0.00640,S003259339:0.01402):0.00125):0.00133,((S002958946:0.00145,(S001015228:0.00231,(S001549301:0.00080,(S003259330:0.00003,S003259331:0.00323):0.00117):0.00138):-0.00002):0.00031,((S001156126:0.00081,(S002165753:-0.00012,S000000637:0.00212):0.00031):0.00061,((S003262119:-0.00075,(S002305563:0.00227,(S003262085:-0.00032,(S000711309:0.00123,S002916979:0.00014):0.00076):0.00103):0.00093):-0.00031,(((S000893808:0.00067,S000893176:0.00193):0.00223,S001198626:0.00250):0.00052,(S001577308:0.00321,S000013935:0.00086):0.00045):0.00028):0.00047):0.00080):0.00068):0.00069):0.00432,((S003298598:0.00688,(S002911893:-0.00107,S002166849:0.01446):0.00249):0.00166,(S000000258:0.00257,S000893807:0.00281):0.00363):0.00175):0.00318):0.00533,((S002964228:0.03880,((S001239834:0.00669,(S000495667:0.00337,(S000389638:0.00073,S001045910:0.00475):0.00067):0.00072):0.00054,((S001575474:0.00685,S000979995:0.00780):0.00235,(S000021704:0.00069,S002234010:0.00000):0.00300):0.00298):0.00391):0.00436,(S001153509:0.01095,((((S003279923:0.00486,S003302588:-0.00050):0.00302,(S003284038:0.00178,(((S001549123:0.00009,S002353204:0.00206):0.00069,S001577121:0.00332):0.00063,S002353207:0.00407):0.00141):0.00042):0.00209,(((S002911869:0.00979,S002443378:0.01539):0.00438,(S001589265:0.00306,((S000114066:-0.00116,S001574882:0.00705):0.00358,((((S002958959:0.00653,(S003303825:0.00103,((S003299626:0.00080,(S002959001:0.00031,S002409118:0.00545):0.00070):0.00099,(S000925360:0.00030,S002305591:0.00107):0.00040):0.00073):0.00003):0.00047,(((S000544286:0.00067,S000544285:0.00343):0.00027,(S001576582:0.02522,S000806030:0.00554):0.00186):0.00082,(S002906780:0.00106,S000528103:0.00366):0.00092):0.00045):0.00048,(S002958891:0.00553,((S002229127:0.00230,S002964200:0.03017):0.00165,S001744480:0.00235):0.00097):0.00106):0.00050,(S002418688:0.00758,S002964461:0.00651):0.00334):0.00071):0.00110):0.00121):0.00357,(S002448635:0.01160,S003303032:0.00817):0.00269):0.00281):0.00257,((((S003278180:0.00510,S003284466:0.00247):0.00042,S003285398:0.00789):0.00132,S002912087:0.00577):0.00456,S002912090:0.01314):0.00153):0.00320):0.00119):0.00630):0.00250,(S003313095:0.03302,(S000980280:0.00312,(((S000118144:0.00211,S000690881:0.00260):0.00119,((S002912338:0.00250,(((S002449348:0.00311,(S002447830:0.00038,S003279843:0.00330):0.00074):0.00181,(S003289140:0.01262,(S002351628:-0.00026,(S000768954:0.00517,S002351645:0.00131):0.00100):0.00156):0.00120):0.00055,(S001795075:0.00257,S003278965:0.00095):0.00203):0.00005):0.00071,S000903064:0.00104):0.00265):0.00029,(S002035928:0.00153,S002951764:0.00184):0.00122):0.00034):0.00984):0.01076):0.01324):0.02087):0.01803,((S000386978:0.00984,((S000369367:0.00180,(S000386965:0.00037,S002153929:-0.00020):0.00089):0.00032,S000386969:0.00097):0.00765):0.06325,((S001331508:-0.00266,(S001152224:0.02835,(S001351053:0.00996,(S000978771:-0.00155,((S000005765:0.00140,(S001095854:0.00153,(S002034277:0.00584,(S000358773:0.00166,S001188246:0.00045):0.00184):0.00042):0.00077):0.00060,(S003284068:0.00062,S002444972:0.00898):0.00138):0.00039):0.00495):0.00221):0.00411):0.02062,((S002411007:0.00808,(S001153987:0.00492,S000002018:0.00509):0.00343):0.00985,((S003281111:0.00442,(S003299364:0.00700,S001240546:0.00603):0.00442):0.00355,(S000943416:0.00554,(S002912021:0.00697,((S000736648:0.00580,S002156859:0.00609):0.00137,S002967082:0.00424):0.00005):0.00084):0.00053):0.00877):0.01280):0.03445):0.00461):0.00519):0.01881):0.01215,((S001898988:0.01757,((S000435847:-0.00100,S000752106:0.00393):0.00269,(S003222727:0.00530,(S001898983:0.00269,S001898984:0.00208):0.00150):0.00144):0.01467):0.10188,((((((S000000218:0.00090,S000414440:0.00049):0.00241,(S002034895:0.00618,S000432328:0.00526):0.00096):0.00313,(S000437589:0.00510,S002034896:0.00851):0.00309):0.00545,(((S001352171:0.01064,S002034894:0.00331):0.00576,(S002034893:0.00207,(S000437590:0.00009,S000002540:0.00310):0.00119):0.00207):0.00132,S000437591:0.00164):0.00565):0.03170,((S000541544:0.00040,S000711628:0.00028):0.02245,((((S000022403:0.00119,S000414437:0.00157):0.00051,S001548716:0.00205):0.00154,S000387860:0.00002):0.02127,((S000414436:0.00231,(S000000089:0.00049,S001417191:0.00085):0.00081):0.01280,(((S000432325:0.00082,S000432331:0.00121):0.00731,(S000437593:0.00992,S002034892:0.00874):0.00259):0.00526,(S000437594:0.00678,S002034891:0.00986):0.00636):0.00239):0.00462):0.00367):0.02302):0.06113,(((S000414474:0.00392,(S000404711:0.00150,S002235841:-0.00150):0.00378):0.06964,(S000013923:0.00289,S002235838:0.00276):0.05721):0.03599,((S002034907:0.01284,(S001891164:0.00679,((S000388788:0.00676,(S000388791:0.00600,(S000388792:0.00247,S001891163:0.00167):0.00086):0.00063):0.00073,((S000388789:0.00673,S001168700:0.00186):0.00138,S000388790:0.00227):0.00115):0.00221):0.00470):0.08535,((((((S000464976:0.00498,(S000013928:0.01100,(S000464975:0.00282,(S000393554:0.00011,((S000393545:-0.00000,S000393547:0.00157):0.00037,((S000393553:0.00011,S000393549:-0.00034):0.00026,(S000393550:0.00045,S000393552:-0.00045):0.00136):0.00020):0.00042):0.00034):0.00319):0.00328):0.03138,((S000016081:0.00244,((S000000255:0.00027,S000004779:0.00112):0.00077,(S002034916:0.00561,S002235885:0.00033):0.00009):0.00052):0.02392,(S001349936:0.02032,(((S000464967:0.00306,(((S003305967:0.00281,S000393537:0.00208):0.00091,(S000464969:0.00062,S000464968:0.00222):0.00080):0.00115,S000464971:0.00121):0.00032):0.00125,((S002963249:0.00152,S000464972:0.00346):0.00074,S000414451:0.00618):0.00354):0.00082,S000393535:0.00219):0.01369):0.00830):0.00928):0.01804,(((S001910586:0.00157,(S002235862:0.00133,(S000546839:0.00015,S002235861:0.00018):0.00085):0.00017):0.00126,(S002963256:0.00031,((S002963246:0.00672,S002034913:0.00743):0.00632,(S002963299:0.00067,(S002963289:0.00143,S002963291:0.00065):0.00075):0.00207):0.00135):0.00384):0.03613,(((S000414453:0.00465,(S002963259:0.00692,(((S000546840:-0.00014,S002221364:0.00014):0.00554,(S002034908:0.00630,(S002963309:0.00043,(S002963323:0.00197,S002963331:0.00085):0.00063):0.00268):0.00084):0.00384,S002034909:0.01074):0.00254):0.00563):0.00300,S002449756:0.00577):0.00435,(((S002232079:-0.00007,(S000927687:0.00061,S000927764:-0.00061):0.00179):0.00544,(S002963318:0.00119,S002963329:0.00161):0.00327):0.00732,(S002963244:0.01254,(S001550742:0.00215,(S000414456:0.00121,S000550082:0.00155):0.00264):0.00771):0.00455):0.00350):0.02409):0.00639):0.00250,(S000326493:0.06320,((S000414455:0.00535,(S001910594:0.00723,S002235884:0.00605):0.00212):0.03356,(((S001550734:0.00214,S001887834:0.00543):0.00061,((S000414457:0.00046,S002235882:0.00092):0.00263,(S002963306:0.00074,(S002963301:0.00173,S002963243:0.00600):0.00120):0.00164):0.00130):0.02626,(((S002963247:0.00210,(S001887703:0.02741,S002963251:0.00283):0.00159):0.00767,S002034910:0.01040):0.00177,S000334739:0.00530):0.02017):0.00676):0.00786):0.00536):0.00352,((S002963315:-0.00247,(S000414458:0.00063,S002235855:0.00006):0.00248):0.00095,(S002963279:-0.00054,(((S002963264:0.00007,(S002963273:0.00035,S002963287:-0.00035):0.00063):0.00077,S002963321:-0.00007):0.00070,(S002963326:0.00241,S002963263:-0.00190):0.00013):0.00061):0.00049):0.04243):0.00590,(((S002235877:0.00198,(S002963300:0.00018,S002963302:0.00053):0.00075):0.00123,(S002034914:0.00556,(((((S002963242:-0.00000,S002963327:0.00141):0.00117,S002963308:0.00135):-0.00031,S002963324:0.00046):0.00131,S000824627:0.00318):0.00253,S002963333:-0.00122):0.00081):0.00057):0.05558,((S002963335:-0.00254,(S000750307:0.00064,S002963238:-0.00064):0.00254):0.05442,((S000774968:0.04365,(S000000063:0.00091,S002235866:-0.00091):0.03626):0.01151,((S002034915:0.00488,(S000546838:0.00073,S002235880:-0.00006):0.00109):0.05246,(S000334738:0.01694,(((S000550083:0.01066,S002963245:-0.00076):0.00406,(S002950935:0.00235,S002034911:0.00666):0.00226):0.00477,(S002950945:0.00285,(S000721552:0.00186,S000326492:0.00021):0.00264):0.00082):0.00664):0.03327):0.00568):0.00451):0.00046):0.00504):0.02563):0.01983):0.01372):0.04768):0.00542):0.00572,((((S002908084:-0.00027,((S001574345:0.00277,((S001243314:0.00096,(S001243313:0.00105,S001243315:0.00184):0.00105):0.00018,(S001243316:0.00142,(S001243319:0.00122,S002034921:0.00171):0.00003):-0.00001):0.00068):0.00088,S000367143:-0.00033):0.00149):0.00423,(S002908071:0.00677,((S001243309:0.00262,(S000653590:0.00106,(S002908068:-0.00030,(S001243288:0.00120,S001243302:0.00090):0.00062):0.00100):0.00109):0.00216,(S002908070:0.00464,(S001577264:0.00667,(S001890409:0.00450,(S001243310:0.00529,(S000432333:0.00055,S000326485:0.00501):0.00130):0.00071):0.00412):0.00323):0.00133):0.00125):0.00101):0.03023,(S000842910:-0.00204,(S000842909:-0.00152,((S000653583:0.00203,((S000891816:0.00172,((S000016319:0.00148,S000968892:0.00073):0.00069,(S000653586:0.00004,S001575018:0.00124):0.00077):0.00022):0.00126,S000653584:0.00262):0.00042):0.00061,S000769880:0.00185):0.00337):0.00249):0.02541):0.04709,(((S003279420:-0.00279,(S000096693:-0.00128,S000414724:0.00202):0.00283):0.02178,(S002305131:0.00211,(S000450504:0.00144,(S000435063:0.00081,S000806194:0.00071):0.00068):0.00062):0.02098):0.05411,((S000434623:0.00136,(S000434619:0.00022,(S000018119:0.00115,S002034922:0.00516):0.00095):0.00047):0.01840,((S000434624:0.00075,S002165153:0.00061):0.01947,(S000326489:0.00973,((S000434620:0.00301,(S001417217:0.00074,S002236290:0.00130):0.00038):0.00350,(S002034924:0.00646,S001745168:0.01207):0.00555):0.00762):0.00831):0.00234):0.04635):0.01878):0.03957):0.00170):0.00324,(((S000000991:0.00226,S000389354:0.00360):0.03298,((S001901071:0.00189,(S000434888:0.00005,S000652946:-0.00005):0.00086):0.00103,(S001872329:0.00102,(S000382898:0.00651,(S000382899:0.00188,S000382900:0.00484):0.00259):0.00291):0.00140):0.03321):0.06347,(S000387267:-0.00010,S003262516:0.00010):0.12668):0.00335):0.01924):0.00342):0.02566):0.01736):0.00383):0.00190):0.00225):0.00541):0.00178):0.00232,((((S000388821:0.00867,S000420025:0.00112):0.00345,S002034949:0.00175):0.00291,(S002034954:0.00804,((((S000405653:0.00361,((S002232092:0.00022,S000326503:0.00115):0.00317,((S000617883:0.00322,(S000617863:0.00259,S000326502:0.00503):0.00057):0.00071,(S002410138:0.00078,S002166282:0.00347):0.00038):0.00075):0.00037):0.00118,S000427357:0.00104):0.00502,((S000420026:0.00077,(S003305937:-0.00375,S002034955:0.00064):0.00376):0.00173,S003305940:0.00216):0.00137):0.00113,S000750194:0.00471):0.00722):0.00123):0.00056,(S001352165:0.01559,(S000405660:0.00051,S002166275:0.00020):0.00437):0.00306):0.00345):0.00162):0.00255,((S000381842:0.00144,S002166278:0.00380):0.00170,(S002034950:0.00604,(S001187495:-0.00523,S001352167:0.01202):0.00369):0.00173):0.00175):0.00199):0.00070):0.00018):0.00144,((S001744696:0.00063,(S002034956:0.00223,(S000901720:-0.00421,(S000326477:0.00419,(S001744704:0.00106,(S000420023:0.00104,S000750193:0.00045):0.00023):0.00368):0.00136):0.00264):0.00200):0.00059,(S000617862:0.00399,(S002034941:0.00232,S000711876:0.00016):0.00050):0.00041):0.00051):0.00028,((S000548066:0.00104,S000548072:0.00259):0.00097,((S002032973:0.00129,(S001744714:0.00502,(S002150907:0.00536,S003277424:-0.00014):0.00071):0.00330):0.00093,(S000411908:0.00135,(S001352219:0.00001,(S000420020:0.00111,(S003222847:0.00229,S002034962:0.00187):0.00031):0.00042):0.00039):0.00014):0.00025):0.00023):0.00014);
ME_NNI7	((S002351058:0.00327,(S000405661:0.00073,(S000405654:0.00207,S000395211:-0.00066):0.00069):0.00062):0.00079,(S001187520:-0.00027,(S001187524:-0.00351,(S001187516:-0.00819,S001352166:0.00894):0.00464):0.00196):0.00126,((((S000405655:0.00322,S000326501:0.00520):0.00221,((S000434331:0.00277,(S003222829:0.00704,S000617884:0.00360):0.00038):0.00208,((S002034951:0.00557,S000326500:0.00212):0.00393,(((((S002034933:0.00289,((S000432314:0.01217,S000432323:0.00355):0.00044,S001613823:0.00281):0.00082):0.00046,(S000379932:0.00457,(S000386900:0.00020,(S000804881:0.00333,S000804888:0.00391):0.00026):0.00062):0.00020):0.00986,(S000326499:0.00194,(S000405651:0.00226,S002166281:0.00668):0.00254):0.00646):0.00178,((((S001910587:0.00170,(S000370153:0.00178,(S000427388:0.00115,S002034945:0.00253):0.00029):0.00050):0.00006,((S000440792:0.00043,(S000440793:0.00065,S002166276:0.00084):0.00105):0.00123,S000405665:0.00295):0.00036):0.01472,((S000901704:-0.00280,(S000925887:0.00146,(S000011392:0.00129,(S002034946:0.00094,((S000405663:0.00321,S000413788:0.00351):0.00185,(S002034947:0.00085,(S000386903:0.00078,S002166277:0.00123):0.00046):0.00043):0.00049):0.00055):0.00060):0.00502):0.00993,(((((S000406602:0.00277,(S000379924:-0.00044,S002034939:0.00114):0.00068):0.00042,(S000428928:0.00194,S000901712:-0.00467):0.00452):0.00500,((S000388119:0.00038,S000527990:0.00162):0.00566,(S000388117:0.00198,(S000388116:-0.00041,S002166274:0.00041):0.00212):0.00167):0.00437):0.01535,(((S001910596:0.00081,S000405383:0.00052):0.00317,(S002232071:-0.00005,(S000428921:0.00001,S002034964:0.00208):0.00035):0.00276):0.00514,(S002961446:0.01160,(S002034961:0.00310,(S000428924:0.00015,(S000405385:-0.00017,S000750178:0.00017):0.00037):0.00051):0.00413):0.00223):0.00499):0.01075,((S002918420:0.00939,((((((S001588205:0.00195,((S001588206:0.00139,(S000617861:0.00403,S002989295:0.00349):0.00116):0.00118,S000394499:0.00227):0.00030):0.00014,(S000400850:0.00060,(S002034958:0.00027,(S000617893:0.00122,S002034959:-0.00027):0.00020):0.00037):0.00047):0.00095,((S002153524:-0.00065,S002235462:0.00214):0.00149,(S000400852:0.00005,(S002152597:-0.00006,(S002152429:-0.00009,S002350094:0.00285):0.00003):0.00003):0.00081):0.00040):0.00110,S002235457:0.00481):0.00043,(S000843228:0.00720,S002918492:0.02877):0.00252):0.00180,S002227672:0.00410):0.00202):0.01815,((S000379916:0.00909,(S000712783:0.00495,((S000712806:0.00244,(S000712842:0.00186,S000870485:0.00099):0.00044):0.00011,((S000379921:0.00129,(S000379920:0.00065,S000712773:0.00198):0.00068):0.00031,(S000379918:0.00232,S000001360:0.00186):0.00011):0.00012):0.00078):0.00107):0.03674,((S002353298:0.00948,(((S002447336:0.00140,(S002447334:0.00190,S003298612:0.00361):0.00059):0.00018,(S000769151:0.00057,S000011437:0.00006):0.00048):0.00086,(S000496330:0.00052,(S001875289:-0.00064,S002353296:0.00288):0.00270):0.00244):0.00138):0.02930,(((S003314037:0.00511,(((S000004145:0.00152,(S002232430:0.00783,S000430945:-0.00013):0.00029):0.00036,(S002966608:0.01176,S001577583:0.01188):0.00103):0.00124,S000128477:0.00669):0.00105):0.00230,(S000439487:0.00575,S003299422:0.01678):0.00210):0.05191,(((S002034067:-0.00020,(S000002714:0.00160,S003262791:0.00182):0.00142):0.07925,(((S000413824:0.00195,(S000624520:0.00272,(S000624521:0.00209,S000624522:0.00252):0.00025):0.00057):0.04126,((S000382578:0.00440,((S002961824:0.00100,(S000002316:0.00073,S000387147:0.00256):0.00061):0.00153,(S000000392:0.00026,S000824043:0.00189):0.00077):0.00178):0.01205,((((S002408217:-0.00026,S000624512:0.00014):0.00068,(S000624513:0.00143,S000413823:0.00148):0.00062):0.00096,S000018873:0.00031):0.00069,(S002449786:0.00191,S000130465:0.00377):0.00110):0.00837):0.02837):0.01161,((((S000389915:0.01089,((S000859944:0.00155,((((S000008742:0.00032,S000389907:0.00096):0.00001,S000436411:0.00025):0.00015,S000389898:0.00150):0.00036,((S000636356:0.00202,S002165656:0.00141):0.00193,S003314867:0.00266):0.00031):0.00053):0.00048,S000425270:0.00215):0.00778):0.02251,(S000003123:0.01822,(S001096705:0.01314,((S000009255:-0.00020,S002157035:0.00085):0.00057,((S000389894:0.00037,(S000389892:0.00096,S000389917:0.00346):0.00051):0.00209,(S002410301:0.00549,(S000636272:0.00743,S000636355:0.01026):0.00111):0.00075):0.00046):0.00934):0.00924):0.01802):0.02670,((S001240636:0.00776,((S001589388:0.00030,((S002222895:-0.00199,(S002914385:-0.00006,S002235418:-0.00378):0.00139):0.00282,(S001792824:0.01117,(S000542977:-0.00069,S003314831:0.00341):0.00138):0.00337):0.00046):0.00116,(S001240626:0.00040,S002917257:0.00027):0.00071):0.00395):0.04065,(S001098343:0.00242,(((S001098346:0.00205,S000390971:0.00081):0.00051,(S003264779:0.00005,(S002153350:0.00120,((S002967639:0.00011,(S002232365:0.00057,S000859966:0.00964):0.00095):0.00118,S000651160:0.00308):0.00013):0.00024):0.00008):0.00027,S001094473:0.00172):0.00010):0.03438):0.01031):0.00966,((S003261997:0.00763,(S003313878:0.01156,(S000478280:0.00509,(S002225584:0.00259,(((S000422104:0.00339,S000422105:0.00109):0.00063,(S002231868:0.00539,(S000264827:0.00063,S002166044:0.01317):0.00108):0.00034):0.00093,S000859945:-0.00002):0.00041):0.00191):0.00246):0.00124):0.04195,((((S000841434:0.00168,(S001611251:0.01607,(S001611247:0.00832,S001611249:0.00680):0.00918):0.00276):0.00203,S000996439:0.00607):0.00594,((S000547323:0.00236,(S000393883:-0.00037,S000653050:0.00037):0.00034):0.00047,(S000978969:0.00101,S003314999:0.00245):0.00080):0.00028):0.02990,(S001188075:0.03115,(S000386268:0.00223,S000978964:0.00049):0.03293):0.00585):0.00625):0.00553):0.00684):0.00074):0.00112,((((S002034967:-0.00089,(S003313298:0.00348,(S002034968:0.00356,S000414423:-0.00009):0.00041):0.00416):0.00919,((S002034971:0.00305,(S000443764:0.00217,S000016156:-0.00007):0.00067):0.01164,((((S000617892:0.00666,S002225451:-0.00092):0.00280,S002225452:-0.00020):0.00127,(S002034969:0.00884,S002034970:-0.00041):0.00150):0.00165,(S000107504:0.00417,S000414422:0.00126):0.00216):0.00497):0.00126):0.06412,(S000926648:0.03643,(((S002915866:0.00196,(((S000387145:0.00128,(S001744001:0.00056,(S001743366:0.00078,S000000257:0.00135):0.00058):0.00049):0.00053,S002227077:0.00358):0.00110,S001153805:0.00136):0.00014):0.00012,S002915864:0.00435):0.00283,(S000010068:0.00455,S000843230:0.00825):0.00330):0.04441):0.02379):0.00740,((((((S001885060:0.02841,(S000003483:0.00731,(S001885130:0.00838,S001885131:0.00177):0.00323):0.00454):0.06547,(S002411066:0.06295,(S000326486:0.05804,(S000393168:0.05906,(S000461126:0.00926,S001417192:0.00311):0.05465):0.00422):0.00356):0.00116):0.03139,((((S000413503:0.00307,(S000141070:0.00123,S003286825:0.00013):0.00512):0.00816,(S000768461:0.01495,((((S003222569:0.00121,(S000768460:-0.00001,S000768467:0.00001):0.00047):0.00086,S000768453:0.00161):0.00156,S000768447:0.00084):0.00022,S000768450:0.00330):0.01194):0.00391):0.06321,((S000432295:0.00873,S000995189:0.00642):0.07264,(S000432296:0.01755,S000995185:0.01501):0.06525):0.00968):0.01636,((S000634343:0.01522,(S000414263:0.00103,(S000140702:0.00037,S002949619:0.00017):0.00016):0.01056):0.06284,(S000010026:0.02223,(S000128264:0.00698,(S000437154:0.00406,(S002232072:0.00021,S003222609:0.00180):0.00203):0.00411):0.01239):0.06351):0.01075):0.00955):0.00229,(((S000002314:0.03363,(S000607439:0.00607,(S000130242:-0.00262,S000391613:0.00337):0.01211):0.02662):0.06280,((S001416079:0.00202,(S001613103:0.00203,S001613106:0.00140):0.00002):0.09425,((S001611914:0.01826,(S000842537:0.01713,((S001352163:0.01511,(S002034890:0.00565,(S000651443:0.00141,(S001793015:0.00134,(S000000629:0.00227,S000005914:0.01098):0.00067):0.00063):0.00072):0.00134):0.00801,(S003265063:0.01614,(S000432317:0.00104,(S000421312:0.00147,(S002034888:0.00105,(S000420606:0.00107,S000622338:-0.00058):0.00058):0.00129):0.00047):0.00839):0.00587):0.00284):0.00393):0.03640,((S000008544:0.03308,(S000013991:0.00059,S001910583:0.00075):0.03650):0.03049,((S002288750:0.02494,(S003287404:0.00023,(S002287138:0.00039,(S000441334:-0.00038,S000735842:0.00038):0.00062):0.00026):0.01774):0.02847,(((S000012691:0.00198,S000260732:0.00162):0.00286,(S001328092:0.00245,((S000007291:-0.00071,S000467295:0.00147):0.00346,(S002957056:0.00932,(S002156994:0.00396,S002156998:0.00276):0.00039):0.00102):0.00292):0.00166):0.03259,((S000432318:0.00720,(S000432081:0.00384,(S000001309:0.01270,S002034887:0.01034):0.00128):0.00192):0.04336,((S000010789:0.00584,((S003304822:0.00288,(S000260167:-0.00014,S003304817:0.00152):0.00191):0.00368,S000404369:0.00228):0.00143):0.02912,((((S000260870:0.00181,S000581872:0.00019):0.00417,S003299271:0.00155):0.00222,(S000005843:0.01179,S000005844:0.00578):0.00640):0.00092,(S000001149:-0.00224,S000011174:0.00835):0.00729):0.02194):0.00464):0.00036):0.00989):0.01132):0.00502):0.00724):0.01821):0.01930,((S001891797:0.02498,((S000348931:0.00644,(S000015427:0.00209,S002034974:0.00832):0.00196):0.00655,((S000008225:0.00208,(S000348929:0.00315,S002034973:0.00553):0.00253):0.00297,((((S001743428:0.00194,((S000000269:0.00126,(S001046017:0.00534,S001743425:0.00114):0.00104):0.00096,S001743423:0.00007):0.00081):0.00056,((S001884223:0.00507,S001884222:0.00744):0.00267,(S001874825:0.00439,S001602635:0.00321):0.00067):0.00105):0.00176,(S002035367:0.00184,S002035368:0.00163):0.00325):0.00288,((S003286659:0.00023,S003286660:0.00044):0.00334,(S003286661:0.00479,S003286662:0.00459):0.00073):0.00321):0.00154):0.00143):0.00291):0.04276,((S000395077:0.00615,(S000344683:0.00258,(S000326490:0.00364,S001910592:0.00071):0.00065):0.00347):0.04696,((S001879599:0.00842,((S001879600:0.00413,S003222541:0.00190):0.00181,(S003222540:0.00319,(S000398983:0.00071,S002440960:-0.00005):0.00143):0.00123):0.00308):0.02874,(S002440962:0.00600,(S000478276:0.00431,(S000478277:0.00448,S000478279:0.00275):0.00256):0.00228):0.02348):0.02180):0.01053):0.05215):0.00408):0.00338,(((((S002230463:0.01017,((S002230455:0.00046,S002230458:0.00252):0.00641,((S002230461:0.00304,S002230453:0.00429):0.00128,(S001796040:-0.00098,(S001551104:-0.00043,(S000432864:0.00128,(S000432863:0.00075,S001551106:0.00069):0.00014):0.00518):0.00191):0.00172):0.00098):0.00186):0.01964,((S002949880:0.00250,(S000645710:-0.00215,(S000414272:-0.00022,(S000414722:0.00037,S000432868:0.00104):0.00023):0.00217):0.00219):0.02792,(S001153564:0.00075,(S000432865:0.00485,(S000645697:-0.00255,S002034976:0.00559):0.00100):0.00448):0.02362):0.00461):0.09670,((((S001873779:0.00238,(S003257703:0.00039,S000981217:-0.00039):0.00031):0.01846,((S000618439:0.00549,((S001352635:0.00505,(S000967045:0.00629,(((S003288277:0.01357,S002911857:0.00770):0.00225,S001418873:-0.00036):0.00078,(S000824097:0.00053,S002409089:0.00157):0.00089):0.00137):0.00233):0.00172,S000428890:0.00385):0.00054):0.00394,S000892495:0.00340):0.00793):0.06035,(((S001352162:0.01531,(S000414302:0.00068,S002034989:0.00074):0.00532):0.02105,(((S000414304:0.00092,S000436070:0.00113):0.01628,((S000016134:0.00191,(S003222613:0.00145,S001610887:0.00080):0.00021):0.00301,(S002034988:0.00822,S001589401:0.00648):0.00308):0.01090):0.00821,((S002954162:0.00094,S002964321:0.00179):0.02040,((S001549260:0.01036,(S002034978:0.00924,((S000003142:0.00298,(S000013108:0.00279,S000014664:0.00238):0.00071):0.00458,(((((S002350903:0.00643,S000428220:0.00263):0.00162,S000613477:0.00283):0.00134,S000334213:0.00038):0.00205,S000613478:0.00198):0.00165,S000334209:0.00159):0.00257):0.00044):0.00660):0.00682,(S000004357:0.01004,(S000003951:0.01136,(S002151931:0.01354,(S000009673:0.00477,S000021311:0.00483):0.00302):0.00585):0.00232):0.00675):0.00335):0.00484):0.00387):0.03524,(((((S003276987:0.00026,S003276994:0.00047):0.00482,(S000584202:0.01915,S002156935:0.01945):0.00140):0.00563,(((S002236084:0.00179,S002236083:0.01394):0.00273,(S002236082:0.00425,S002236085:0.00595):0.00075):0.00249,(((S000388587:0.00516,((((((S000871750:0.00162,S000334648:0.00090):0.00045,S000390345:-0.00001):0.00066,S001099259:0.00513):0.00024,((S000871756:-0.00094,(((S000871749:-0.00012,S002915194:0.00012):0.00168,S001331514:0.00972):0.00091,S000806350:0.00446):0.00054):0.00049,(S000405104:0.00141,S001331510:-0.00017):0.00084):0.00033):0.00078,(S000701370:0.00087,S001264354:0.00309):0.00035):0.00145,(S001094616:0.00109,(S000728234:0.00157,(S000728228:0.00159,(S000728229:0.00220,(S001574545:0.00039,(S000425933:0.00031,S001573037:0.00059):0.00217):0.00222):0.00035):0.00038):0.00039):0.00057):0.00099):0.00108,(S000127492:0.00236,(S000017474:0.00002,((S002965777:0.00415,((S003263589:0.00107,S001611226:0.00732):0.00037,(S000749620:-0.00039,S000965230:0.00042):0.00061):0.00182):0.00052,(S000583669:0.00049,S000978774:0.00072):0.00055):0.00047):0.00096):0.00141):0.00174,S000358793:0.00955):0.00205):0.00212):0.00860,(S001170300:0.02613,S002910431:0.02324):0.00603):0.03001,((S002229530:0.01377,(S003285498:0.00709,(S000439510:0.00218,(S000015591:-0.00116,S003263822:0.00116):0.00226):0.00144):0.01357):0.03826,(((S001242109:0.01040,S002952614:0.00348):0.00376,(S001589452:0.00587,((S001589739:0.00471,S003278196:0.00224):0.00106,(S000651732:0.00590,S001746469:0.00655):0.00082):0.00138):0.00178):0.02288,(S000414183:0.01376,((S001098383:0.00911,S003291266:-0.00185):0.00054,(((S000118383:0.00113,S002351595:0.00095):0.00051,((S002988648:0.00408,(S002949671:0.00140,S000824402:0.00507):0.00164):0.00294,(S000860374:0.01691,S000825312:0.01453):0.00206):0.00207):0.00055,((((S000967034:0.00151,((S000966875:-0.00053,S002411577:0.00130):0.00234,(S002353695:-0.00013,S001331511:-0.00040):0.00033):0.00064):0.00011,(S000468895:0.00207,(S000484395:0.00570,(S001155782:0.00144,(S000843235:0.00364,S000980221:-0.00048):0.00053):0.00324):0.00140):0.00042):0.00104,(S000389716:0.00546,(((S003312192:0.00054,S002949667:0.00142):0.00085,((S003262663:-0.00084,S000001831:0.00113):0.00045,(S001155581:0.00158,S003262204:0.00088):0.00034):0.00075):0.00153,(S003302525:0.00014,S002907542:0.00104):0.00123):0.00019):0.00095):0.00113,(S003284048:0.00014,S000399556:-0.00063):0.00134):0.00115):0.00168):0.00146):0.01965):0.01995):0.00355):0.01252):0.02277):0.00787,(((((S001418342:0.00055,S001873122:0.00388):0.00651,((S002911975:0.00205,(S000408710:0.00523,S002911976:0.00235):0.00127):0.00187,((S000903366:0.00059,(S000368472:-0.00117,S001418341:0.00185):0.00024):0.00005,((S000408708:0.00327,S002034984:0.00054):0.00225,S000134623:0.00355):0.00206):0.00150):0.00517):0.01516,(((S002408634:0.01007,(S000460966:0.00249,S003222769:0.00365):0.00448):0.00444,(S000434974:0.00534,((((S003280562:0.00303,S001098878:0.03096):0.00154,S003280552:0.00542):0.00046,S000464926:0.00627):0.00162,(S000327300:0.00127,S000327301:0.00009):0.00136):0.00451):0.00304):0.02638,((S001418347:0.00302,(S002911962:0.00239,(S002911961:-0.00049,((S002034987:0.00230,S002911960:-0.00006):0.00181,((S002911958:-0.00087,S000245508:0.00182):0.00070,((S002911963:-0.00176,S002911957:0.00053):0.00132,S002034986:0.00313):0.00134):0.00057):0.00070):0.00033):0.00131):0.02174,((((S002955449:0.00548,S002955475:0.00761):0.00694,((S002955479:0.00882,S002955540:0.00694):0.00095,((S002955526:0.00213,S002955546:0.00202):0.00390,(S000573588:0.00045,(S000573573:0.00324,(S002955494:0.00089,(S000436254:0.00155,(S001418343:-0.00100,S002410010:0.00100):0.00028):0.00050):0.00126):0.00260):0.00579):0.00154):0.00749):0.00145,(S002955452:0.01049,(((S002955474:0.00291,S003291683:0.00189):0.00235,(S002916779:0.00332,S000943466:0.00502):0.00076):0.00174,(S003291685:0.00443,S003279707:0.00749):0.00252):0.00118):0.00307):0.00202,S002955524:0.01208):0.01179):0.00332):0.00128):0.04831,(S000843637:0.03590,(((S001096633:0.02046,((S002165759:0.00388,(((S003280559:-0.00107,(S002165741:0.00498,S002949609:-0.00421):0.00592):0.00325,(S003284973:0.00640,S003259339:0.01402):0.00125):0.00133,((S002958946:0.00145,(S001015228:0.00231,(S001549301:0.00080,(S003259330:0.00003,S003259331:0.00323):0.00117):0.00138):-0.00002):0.00031,((S001156126:0.00081,(S002165753:-0.00012,S000000637:0.00212):0.00031):0.00061,((S003262119:-0.00075,(S002305563:0.00227,(S003262085:-0.00032,(S000711309:0.00123,S002916979:0.00014):0.00076):0.00103):0.00093):-0.00031,(((S000893808:0.00067,S000893176:0.00193):0.00223,S001198626:0.00250):0.00052,(S001577308:0.00321,S000013935:0.00086):0.00045):0.00028):0.00047):0.00080):0.00068):0.00069):0.00432,((S003298598:0.00688,(S002911893:-0.00107,S002166849:0.01446):0.00249):0.00166,(S000000258:0.00257,S000893807:0.00281):0.00363):0.00175):0.00318):0.00533,((S002964228:0.03880,((S001239834:0.00669,(S000495667:0.00337,(S000389638:0.00073,S001045910:0.00475):0.00067):0.00072):0.00054,((S001575474:0.00685,S000979995:0.00780):0.00235,(S000021704:0.00069,S002234010:0.00000):0.00300):0.00298):0.00391):0.00436,(S001153509:0.01095,((((S003279923:0.00486,S003302588:-0.00050):0.00302,(S003284038:0.00178,(((S001549123:0.00009,S002353204:0.00206):0.00069,S001577121:0.00332):0.00063,S002353207:0.00407):0.00141):0.00042):0.00209,(((S002911869:0.00979,S002443378:0.01539):0.00438,(S001589265:0.00306,((S002958891:0.00553,(((S003303825:0.00103,(S002958959:0.00653,(S002305591:0.00107,(S000925360:0.00030,(S003299626:0.00080,(S002959001:0.00031,S002409118:0.00545):0.00070):0.00099):0.00040):0.00073):0.00003):0.00047,(((S000544286:0.00067,S000544285:0.00343):0.00027,(S002906780:0.00106,S000528103:0.00366):0.00092):0.00082,(S001576582:0.02522,S000806030:0.00554):0.00186):0.00045):0.00048,((S002229127:0.00230,S002964200:0.03017):0.00165,S001744480:0.00235):0.00097):0.00106):0.00050,((S000114066:-0.00116,S001574882:0.00705):0.00358,(S002418688:0.00758,S002964461:0.00651):0.00334):0.00071):0.00110):0.00121):0.00357,(S002448635:0.01160,S003303032:0.00817):0.00269):0.00281):0.00257,((((S003278180:0.00510,S003284466:0.00247):0.00042,S003285398:0.00789):0.00132,S002912087:0.00577):0.00456,S002912090:0.01314):0.00153):0.00320):0.00119):0.00630):0.00250,(S003313095:0.03302,(S000980280:0.00312,(((S000118144:0.00211,S000690881:0.00260):0.00119,((S002912338:0.00250,(((S002449348:0.00311,(S002447830:0.00038,S003279843:0.00330):0.00074):0.00181,(S003289140:0.01262,(S002351628:-0.00026,(S000768954:0.00517,S002351645:0.00131):0.00100):0.00156):0.00120):0.00055,(S001795075:0.00257,S003278965:0.00095):0.00203):0.00005):0.00071,S000903064:0.00104):0.00265):0.00029,(S002035928:0.00153,S002951764:0.00184):0.00122):0.00034):0.00984):0.01076):0.01324):0.02087):0.01803,((S000386978:0.00984,((S000369367:0.00180,(S000386965:0.00037,S002153929:-0.00020):0.00089):0.00032,S000386969:0.00097):0.00765):0.06325,((S001331508:-0.00266,(S001152224:0.02835,(S001351053:0.00996,(S000978771:-0.00155,((S000005765:0.00140,(S001095854:0.00153,(S002034277:0.00584,(S000358773:0.00166,S001188246:0.00045):0.00184):0.00042):0.00077):0.00060,(S003284068:0.00062,S002444972:0.00898):0.00138):0.00039):0.00495):0.00221):0.00411):0.02062,((S002411007:0.00808,(S001153987:0.00492,S000002018:0.00509):0.00343):0.00985,((S003281111:0.00442,(S003299364:0.00700,S001240546:0.00603):0.00442):0.00355,(S000943416:0.00554,(S002912021:0.00697,((S000736648:0.00580,S002156859:0.00609):0.00137,S002967082:0.00424):0.00005):0.00084):0.00053):0.00877):0.01280):0.03445):0.00461):0.00519):0.01881):0.01215,((S001898988:0.01757,((S000435847:-0.00100,S000752106:0.00393):0.00269,(S003222727:0.00530,(S001898983:0.00269,S001898984:0.00208):0.00150):0.00144):0.01467):0.10188,((((((S000000218:0.00090,S000414440:0.00049):0.00241,(S002034895:0.00618,S000432328:0.00526):0.00096):0.00313,(S000437589:0.00510,S002034896:0.00851):0.00309):0.00545,(((S001352171:0.01064,S002034894:0.00331):0.00576,(S002034893:0.00207,(S000437590:0.00009,S000002540:0.00310):0.00119):0.00207):0.00132,S000437591:0.00164):0.00565):0.03170,((S000541544:0.00040,S000711628:0.00028):0.02245,((((S000022403:0.00119,S000414437:0.00157):0.00051,S001548716:0.00205):0.00154,S000387860:0.00002):0.02127,((S000414436:0.00231,(S000000089:0.00049,S001417191:0.00085):0.00081):0.01280,(((S000432325:0.00082,S000432331:0.00121):0.00731,(S000437593:0.00992,S002034892:0.00874):0.00259):0.00526,(S000437594:0.00678,S002034891:0.00986):0.00636):0.00239):0.00462):0.00367):0.02302):0.06113,(((S000414474:0.00392,(S000404711:0.00150,S002235841:-0.00150):0.00378):0.06964,(S000013923:0.00289,S002235838:0.00276):0.05721):0.03599,((S002034907:0.01284,(S001891164:0.00679,((S000388788:0.00676,(S000388791:0.00600,(S000388792:0.00247,S001891163:0.00167):0.00086):0.00063):0.00073,((S000388789:0.00673,S001168700:0.00186):0.00138,S000388790:0.00227):0.00115):0.00221):0.00470):0.08535,((((((S000464976:0.00498,(S000013928:0.01100,(S000464975:0.00282,(S000393554:0.00011,((S000393545:-0.00000,S000393547:0.00157):0.00037,((S000393553:0.00011,S000393549:-0.00034):0.00026,(S000393550:0.00045,S000393552:-0.00045):0.00136):0.00020):0.00042):0.00034):0.00319):0.00328):0.03138,((S000016081:0.00244,((S000000255:0.00027,S000004779:0.00112):0.00077,(S002034916:0.00561,S002235885:0.00033):0.00009):0.00052):0.02392,(S001349936:0.02032,(((S000464967:0.00306,(((S003305967:0.00281,S000393537:0.00208):0.00091,(S000464969:0.00062,S000464968:0.00222):0.00080):0.00115,S000464971:0.00121):0.00032):0.00125,((S002963249:0.00152,S000464972:0.00346):0.00074,S000414451:0.00618):0.00354):0.00082,S000393535:0.00219):0.01369):0.00830):0.00928):0.01804,(((S001910586:0.00157,(S002235862:0.00133,(S000546839:0.00015,S002235861:0.00018):0.00085):0.00017):0.00126,(S002963256:0.00031,((S002963246:0.00672,S002034913:0.00743):0.00632,(S002963299:0.00067,(S002963289:0.00143,S002963291:0.00065):0.00075):0.00207):0.00135):0.00384):0.03613,(((S000414453:0.00465,(S002963259:0.00692,(((S000546840:-0.00014,S002221364:0.00014):0.00554,(S002034908:0.00630,(S002963309:0.00043,(S002963323:0.00197,S002963331:0.00085):0.00063):0.00268):0.00084):0.00384,S002034909:0.01074):0.00254):0.00563):0.00300,S002449756:0.00577):0.00435,(((S002232079:-0.00007,(S000927687:0.00061,S000927764:-0.00061):0.00179):0.00544,(S002963318:0.00119,S002963329:0.00161):0.00327):0.00732,(S002963244:0.01254,(S001550742:0.00215,(S000414456:0.00121,S000550082:0.00155):0.00264):0.00771):0.00455):0.00350):0.02409):0.00639):0.00250,(S000326493:0.06320,((S000414455:0.00535,(S001910594:0.00723,S002235884:0.00605):0.00212):0.03356,(((S001550734:0.00214,S001887834:0.00543):0.00061,((S000414457:0.00046,S002235882:0.00092):0.00263,(S002963306:0.00074,(S002963301:0.00173,S002963243:0.00600):0.00120):0.00164):0.00130):0.02626,(((S002963247:0.00210,(S001887703:0.02741,S002963251:0.00283):0.00159):0.00767,S002034910:0.01040):0.00177,S000334739:0.00530):0.02017):0.00676):0.00786):0.00536):0.00352,((S002963315:-0.00247,(S000414458:0.00063,S002235855:0.00006):0.00248):0.00095,(S002963279:-0.00054,(((S002963264:0.00007,(S002963273:0.00035,S002963287:-0.00035):0.00063):0.00077,S002963321:-0.00007):0.00070,(S002963326:0.00241,S002963263:-0.00190):0.00013):0.00061):0.00049):0.04243):0.00590,(((S002235877:0.00198,(S002963300:0.00018,S002963302:0.00053):0.00075):0.00123,(S002034914:0.00556,(((((S002963242:-0.00000,S002963327:0.00141):0.00117,S002963308:0.00135):-0.00031,S002963324:0.00046):0.00131,S000824627:0.00318):0.00253,S002963333:-0.00122):0.00081):0.00057):0.05558,((S002963335:-0.00254,(S000750307:0.00064,S002963238:-0.00064):0.00254):0.05442,((S000774968:0.04365,(S000000063:0.00091,S002235866:-0.00091):0.03626):0.01151,((S002034915:0.00488,(S000546838:0.00073,S002235880:-0.00006):0.00109):0.05246,(S000334738:0.01694,(((S000550083:0.01066,S002963245:-0.00076):0.00406,(S002950935:0.00235,S002034911:0.00666):0.00226):0.00477,(S002950945:0.00285,(S000721552:0.00186,S000326492:0.00021):0.00264):0.00082):0.00664):0.03327):0.00568):0.00451):0.00046):0.00504):0.02563):0.01983):0.01372):0.04768):0.00542):0.00572,((((S002908084:-0.00027,((S001574345:0.00277,((S001243314:0.00096,(S001243313:0.00105,S001243315:0.00184):0.00105):0.00018,(S001243316:0.00142,(S001243319:0.00122,S002034921:0.00171):0.00003):-0.00001):0.00068):0.00088,S000367143:-0.00033):0.00149):0.00423,(S002908071:0.00677,((S001243309:0.00262,(S000653590:0.00106,(S002908068:-0.00030,(S001243288:0.00120,S001243302:0.00090):0.00062):0.00100):0.00109):0.00216,(S002908070:0.00464,(S001577264:0.00667,(S001890409:0.00450,(S001243310:0.00529,(S000432333:0.00055,S000326485:0.00501):0.00130):0.00071):0.00412):0.00323):0.00133):0.00125):0.00101):0.03023,(S000842910:-0.00204,(S000842909:-0.00152,((S000653583:0.00203,((S000891816:0.00172,((S000016319:0.00148,S000968892:0.00073):0.00069,(S000653586:0.00004,S001575018:0.00124):0.00077):0.00022):0.00126,S000653584:0.00262):0.00042):0.00061,S000769880:0.00185):0.00337):0.00249):0.02541):0.04709,(((S003279420:-0.00279,(S000096693:-0.00128,S000414724:0.00202):0.00283):0.02178,(S002305131:0.00211,(S000450504:0.00144,(S000435063:0.00081,S000806194:0.00071):0.00068):0.00062):0.02098):0.05411,((S000434623:0.00136,(S000434619:0.00022,(S000018119:0.00115,S002034922:0.00516):0.00095):0.00047):0.01840,((S000434624:0.00075,S002165153:0.00061):0.01947,(S000326489:0.00973,((S000434620:0.00301,(S001417217:0.00074,S002236290:0.00130):0.00038):0.00350,(S002034924:0.00646,S001745168:0.01207):0.00555):0.00762):0.00831):0.00234):0.04635):0.01878):0.03957):0.00170):0.00324,(((S000000991:0.00226,S000389354:0.00360):0.03298,((S001901071:0.00189,(S000434888:0.00005,S000652946:-0.00005):0.00086):0.00103,(S001872329:0.00102,(S000382898:0.00651,(S000382899:0.00188,S000382900:0.00484):0.00259):0.00291):0.00140):0.03321):0.06347,(S000387267:-0.00010,S003262516:0.00010):0.12668):0.00335):0.01924):0.00342):0.02566):0.01736):0.00383):0.00190):0.00225):0.00541):0.00178):0.00232,((((S000388821:0.00867,S000420025:0.00112):0.00345,S002034949:0.00175):0.00291,(S002034954:0.00804,((((S000405653:0.00361,((S002232092:0.00022,S000326503:0.00115):0.00317,((S000617883:0.00322,(S000617863:0.00259,S000326502:0.00503):0.00057):0.00071,(S002410138:0.00078,S002166282:0.00347):0.00038):0.00075):0.00037):0.00118,S000427357:0.00104):0.00502,((S000420026:0.00077,(S003305937:-0.00375,S002034955:0.00064):0.00376):0.00173,S003305940:0.00216):0.00137):0.00113,S000750194:0.00471):0.00722):0.00123):0.00056,(S001352165:0.01559,(S000405660:0.00051,S002166275:0.00020):0.00437):0.00306):0.00345):0.00162):0.00255,((S000381842:0.00144,S002166278:0.00380):0.00170,(S002034950:0.00604,(S001187495:-0.00523,S001352167:0.01202):0.00369):0.00173):0.00175):0.00199):0.00070):0.00018):0.00144,((S001744696:0.00063,(S002034956:0.00223,(S000901720:-0.00421,(S000326477:0.00419,(S001744704:0.00106,(S000420023:0.00104,S000750193:0.00045):0.00023):0.00368):0.00136):0.00264):0.00200):0.00059,(S000617862:0.00399,(S002034941:0.00232,S000711876:0.00016):0.00050):0.00041):0.00051):0.00028,((S000548066:0.00104,S000548072:0.00259):0.00097,((S002032973:0.00129,(S001744714:0.00502,(S002150907:0.00536,S003277424:-0.00014):0.00071):0.00330):0.00093,(S000411908:0.00135,(S001352219:0.00001,(S000420020:0.00111,(S003222847:0.00229,S002034962:0.00187):0.00031):0.00042):0.00039):0.00014):0.00025):0.00023):0.00014);
ME_NNI8	((S002351058:0.00327,(S000405661:0.00073,(S000405654:0.00207,S000395211:-0.00066):0.00069):0.00062):0.00079,(S001187520:-0.00027,(S001187524:-0.00351,(S001187516:-0.00819,S001352166:0.00894):0.00464):0.00196):0.00126,((((S000405655:0.00322,S000326501:0.00520):0.00221,((S000434331:0.00277,(S003222829:0.00704,S000617884:0.00360):0.00038):0.00208,((S002034951:0.00557,S000326500:0.00212):0.00393,(((((S002034933:0.00289,((S000432314:0.01217,S000432323:0.00355):0.00044,S001613823:0.00281):0.00082):0.00046,(S000379932:0.00457,(S000386900:0.00020,(S000804881:0.00333,S000804888:0.00391):0.00026):0.00062):0.00020):0.00986,(S000326499:0.00194,(S000405651:0.00226,S002166281:0.00668):0.00254):0.00646):0.00178,((((S001910587:0.00170,(S000370153:0.00178,(S000427388:0.00115,S002034945:0.00253):0.00029):0.00050):0.00006,((S000440792:0.00043,(S000440793:0.00065,S002166276:0.00084):0.00105):0.00123,S000405665:0.00295):0.00036):0.01472,((S000901704:-0.00280,(S000925887:0.00146,(S000011392:0.00129,(S002034946:0.00094,((S000405663:0.00321,S000413788:0.00351):0.00185,(S002034947:0.00085,(S000386903:0.00078,S002166277:0.00123):0.00046):0.00043):0.00049):0.00055):0.00060):0.00502):0.00993,(((((S000406602:0.00277,(S000379924:-0.00044,S002034939:0.00114):0.00068):0.00042,(S000428928:0.00194,S000901712:-0.00467):0.00452):0.00500,((S000388119:0.00038,S000527990:0.00162):0.00566,(S000388117:0.00198,(S000388116:-0.00041,S002166274:0.00041):0.00212):0.00167):0.00437):0.01535,(((S001910596:0.00081,S000405383:0.00052):0.00317,(S002232071:-0.00005,(S000428921:0.00001,S002034964:0.00208):0.00035):0.00276):0.00514,(S002961446:0.01160,(S002034961:0.00310,(S000428924:0.00015,(S000405385:-0.00017,S000750178:0.00017):0.00037):0.00051):0.00413):0.00223):0.00499):0.01075,((S002918420:0.00939,((((((S001588205:0.00195,((S001588206:0.00139,(S000617861:0.00403,S002989295:0.00349):0.00116):0.00118,S000394499:0.00227):0.00030):0.00014,(S000400850:0.00060,(S002034958:0.00027,(S000617893:0.00122,S002034959:-0.00027):0.00020):0.00037):0.00047):0.00095,((S002153524:-0.00065,S002235462:0.00214):0.00149,(S000400852:0.00005,(S002152597:-0.00006,(S002152429:-0.00009,S002350094:0.00285):0.00003):0.00003):0.00081):0.00040):0.00110,S002235457:0.00481):0.00043,(S000843228:0.00720,S002918492:0.02877):0.00252):0.00180,S002227672:0.00410):0.00202):0.01815,((S000379916:0.00909,(S000712783:0.00495,((S000712806:0.00244,(S000712842:0.00186,S000870485:0.00099):0.00044):0.00011,((S000379921:0.00129,(S000379920:0.00065,S000712773:0.00198):0.00068):0.00031,(S000379918:0.00232,S000001360:0.00186):0.00011):0.00012):0.00078):0.00107):0.03674,((S002353298:0.00948,(((S002447336:0.00140,(S002447334:0.00190,S003298612:0.00361):0.00059):0.00018,(S000769151:0.00057,S000011437:0.00006):0.00048):0.00086,(S000496330:0.00052,(S001875289:-0.00064,S002353296:0.00288):0.00270):0.00244):0.00138):0.02930,(((S003314037:0.00511,(((S000004145:0.00152,(S002232430:0.00783,S000430945:-0.00013):0.00029):0.00036,(S002966608:0.01176,S001577583:0.01188):0.00103):0.00124,S000128477:0.00669):0.00105):0.00230,(S000439487:0.00575,S003299422:0.01678):0.00210):0.05191,(((S002034067:-0.00020,(S000002714:0.00160,S003262791:0.00182):0.00142):0.07925,(((S000413824:0.00195,(S000624520:0.00272,(S000624521:0.00209,S000624522:0.00252):0.00025):0.00057):0.04126,((S000382578:0.00440,((S002961824:0.00100,(S000002316:0.00073,S000387147:0.00256):0.00061):0.00153,(S000000392:0.00026,S000824043:0.00189):0.00077):0.00178):0.01205,((((S002408217:-0.00026,S000624512:0.00014):0.00068,(S000624513:0.00143,S000413823:0.00148):0.00062):0.00096,S000018873:0.00031):0.00069,(S002449786:0.00191,S000130465:0.00377):0.00110):0.00837):0.02837):0.01161,((((S000389915:0.01089,((S000859944:0.00155,((((S000008742:0.00032,S000389907:0.00096):0.00001,S000436411:0.00025):0.00015,S000389898:0.00150):0.00036,((S000636356:0.00202,S002165656:0.00141):0.00193,S003314867:0.00266):0.00031):0.00053):0.00048,S000425270:0.00215):0.00778):0.02251,(S000003123:0.01822,(S001096705:0.01314,((S000009255:-0.00020,S002157035:0.00085):0.00057,((S000389894:0.00037,(S000389892:0.00096,S000389917:0.00346):0.00051):0.00209,(S002410301:0.00549,(S000636272:0.00743,S000636355:0.01026):0.00111):0.00075):0.00046):0.00934):0.00924):0.01802):0.02670,((S001240636:0.00776,((S001589388:0.00030,((S002222895:-0.00199,(S002914385:-0.00006,S002235418:-0.00378):0.00139):0.00282,(S001792824:0.01117,(S000542977:-0.00069,S003314831:0.00341):0.00138):0.00337):0.00046):0.00116,(S001240626:0.00040,S002917257:0.00027):0.00071):0.00395):0.04065,(S001098343:0.00242,(((S001098346:0.00205,S000390971:0.00081):0.00051,(S003264779:0.00005,(S002153350:0.00120,((S002967639:0.00011,(S002232365:0.00057,S000859966:0.00964):0.00095):0.00118,S000651160:0.00308):0.00013):0.00024):0.00008):0.00027,S001094473:0.00172):0.00010):0.03438):0.01031):0.00966,((S003261997:0.00763,(S003313878:0.01156,(S000478280:0.00509,(S002225584:0.00259,(((S000422104:0.00339,S000422105:0.00109):0.00063,(S002231868:0.00539,(S000264827:0.00063,S002166044:0.01317):0.00108):0.00034):0.00093,S000859945:-0.00002):0.00041):0.00191):0.00246):0.00124):0.04195,((((S000841434:0.00168,(S001611251:0.01607,(S001611247:0.00832,S001611249:0.00680):0.00918):0.00276):0.00203,S000996439:0.00607):0.00594,((S000547323:0.00236,(S000393883:-0.00037,S000653050:0.00037):0.00034):0.00047,(S000978969:0.00101,S003314999:0.00245):0.00080):0.00028):0.02990,(S001188075:0.03115,(S000386268:0.00223,S000978964:0.00049):0.03293):0.00585):0.00625):0.00553):0.00684):0.00074):0.00112,((((S002034967:-0.00089,(S003313298:0.00348,(S002034968:0.00356,S000414423:-0.00009):0.00041):0.00416):0.00919,((S002034971:0.00305,(S000443764:0.00217,S000016156:-0.00007):0.00067):0.01164,((((S000617892:0.00666,S002225451:-0.00092):0.00280,S002225452:-0.00020):0.00127,(S002034969:0.00884,S002034970:-0.00041):0.00150):0.00165,(S000107504:0.00417,S000414422:0.00126):0.00216):0.00497):0.00126):0.06412,(S000926648:0.03643,(((S002915866:0.00196,(((S000387145:0.00128,(S001744001:0.00056,(S001743366:0.00078,S000000257:0.00135):0.00058):0.00049):0.00053,S002227077:0.00358):0.00110,S001153805:0.00136):0.00014):0.00012,S002915864:0.00435):0.00283,(S000010068:0.00455,S000843230:0.00825):0.00330):0.04441):0.02379):0.00740,((((((S001885060:0.02841,(S000003483:0.00731,(S001885130:0.00838,S001885131:0.00177):0.00323):0.00454):0.06547,(S002411066:0.06295,(S000326486:0.05804,(S000393168:0.05906,(S000461126:0.00926,S001417192:0.00311):0.05465):0.00422):0.00356):0.00116):0.03139,((((S000413503:0.00307,(S000141070:0.00123,S003286825:0.00013):0.00512):0.00816,(S000768461:0.01495,((((S003222569:0.00121,(S000768460:-0.00001,S000768467:0.00001):0.00047):0.00086,S000768453:0.00161):0.00156,S000768447:0.00084):0.00022,S000768450:0.00330):0.01194):0.00391):0.06321,((S000432295:0.00873,S000995189:0.00642):0.07264,(S000432296:0.01755,S000995185:0.01501):0.06525):0.00968):0.01636,((S000634343:0.01522,(S000414263:0.00103,(S000140702:0.00037,S002949619:0.00017):0.00016):0.01056):0.06284,(S000010026:0.02223,(S000128264:0.00698,(S000437154:0.00406,(S002232072:0.00021,S003222609:0.00180):0.00203):0.00411):0.01239):0.06351):0.01075):0.00955):0.00229,(((S000002314:0.03363,(S000607439:0.00607,(S000130242:-0.00262,S000391613:0.00337):0.01211):0.02662):0.06280,((S001416079:0.00202,(S001613103:0.00203,S001613106:0.00140):0.00002):0.09425,((S001611914:0.01826,(S000842537:0.01713,((S001352163:0.01511,(S002034890:0.00565,(S000651443:0.00141,(S001793015:0.00134,(S000000629:0.00227,S000005914:0.01098):0.00067):0.00063):0.00072):0.00134):0.00801,(S003265063:0.01614,(S000432317:0.00104,(S000421312:0.00147,(S002034888:0.00105,(S000420606:0.00107,S000622338:-0.00058):0.00058):0.00129):0.00047):0.00839):0.00587):0.00284):0.00393):0.03640,((S000008544:0.03308,(S000013991:0.00059,S001910583:0.00075):0.03650):0.03049,((S002288750:0.02494,(S003287404:0.00023,(S002287138:0.00039,(S000441334:-0.00038,S000735842:0.00038):0.00062):0.00026):0.01774):0.02847,(((S000012691:0.00198,S000260732:0.00162):0.00286,(S001328092:0.00245,((S000007291:-0.00071,S000467295:0.00147):0.00346,(S002957056:0.00932,(S002156994:0.00396,S002156998:0.00276):0.00039):0.00102):0.00292):0.00166):0.03259,((S000432318:0.00720,(S000432081:0.00384,(S000001309:0.01270,S002034887:0.01034):0.00128):0.00192):0.04336,((S000010789:0.00584,((S003304822:0.00288,(S000260167:-0.00014,S003304817:0.00152):0.00191):0.00368,S000404369:0.00228):0.00143):0.02912,((((S000260870:0.00181,S000581872:0.00019):0.00417,S003299271:0.00155):0.00222,(S000005843:0.01179,S000005844:0.00578):0.00640):0.00092,(S000001149:-0.00224,S000011174:0.00835):0.00729):0.02194):0.00464):0.00036):0.00989):0.01132):0.00502):0.00724):0.01821):0.01930,((S001891797:0.02498,((S000348931:0.00644,(S000015427:0.00209,S002034974:0.00832):0.00196):0.00655,((S000008225:0.00208,(S000348929:0.00315,S002034973:0.00553):0.00253):0.00297,((((S001743428:0.00194,((S000000269:0.00126,(S001046017:0.00534,S001743425:0.00114):0.00104):0.00096,S001743423:0.00007):0.00081):0.00056,((S001884223:0.00507,S001884222:0.00744):0.00267,(S001874825:0.00439,S001602635:0.00321):0.00067):0.00105):0.00176,(S002035367:0.00184,S002035368:0.00163):0.00325):0.00288,((S003286659:0.00023,S003286660:0.00044):0.00334,(S003286661:0.00479,S003286662:0.00459):0.00073):0.00321):0.00154):0.00143):0.00291):0.04276,((S000395077:0.00615,(S000344683:0.00258,(S000326490:0.00364,S001910592:0.00071):0.00065):0.00347):0.04696,((S001879599:0.00842,((S001879600:0.00413,S003222541:0.00190):0.00181,(S003222540:0.00319,(S000398983:0.00071,S002440960:-0.00005):0.00143):0.00123):0.00308):0.02874,(S002440962:0.00600,(S000478276:0.00431,(S000478277:0.00448,S000478279:0.00275):0.00256):0.00228):0.02348):0.02180):0.01053):0.05215):0.00408):0.00338,(((((S002230463:0.01017,((S002230455:0.00046,S002230458:0.00252):0.00641,((S002230461:0.00304,S002230453:0.00429):0.00128,(S001796040:-0.00098,(S001551104:-0.00043,(S000432864:0.00128,(S000432863:0.00075,S001551106:0.00069):0.00014):0.00518):0.00191):0.00172):0.00098):0.00186):0.01964,((S002949880:0.00250,(S000645710:-0.00215,(S000414272:-0.00022,(S000414722:0.00037,S000432868:0.00104):0.00023):0.00217):0.00219):0.02792,(S001153564:0.00075,(S000432865:0.00485,(S000645697:-0.00255,S002034976:0.00559):0.00100):0.00448):0.02362):0.00461):0.09670,((((S001873779:0.00238,(S003257703:0.00039,S000981217:-0.00039):0.00031):0.01846,((S000618439:0.00549,((S001352635:0.00505,(S000967045:0.00629,(((S003288277:0.01357,S002911857:0.00770):0.00225,S001418873:-0.00036):0.00078,(S000824097:0.00053,S002409089:0.00157):0.00089):0.00137):0.00233):0.00172,S000428890:0.00385):0.00054):0.00394,S000892495:0.00340):0.00793):0.06035,(((S001352162:0.01531,(S000414302:0.00068,S002034989:0.00074):0.00532):0.02105,(((S000414304:0.00092,S000436070:0.00113):0.01628,((S000016134:0.00191,(S003222613:0.00145,S001610887:0.00080):0.00021):0.00301,(S002034988:0.00822,S001589401:0.00648):0.00308):0.01090):0.00821,((S002954162:0.00094,S002964321:0.00179):0.02040,((S001549260:0.01036,(S002034978:0.00924,((S000003142:0.00298,(S000013108:0.00279,S000014664:0.00238):0.00071):0.00458,(((((S002350903:0.00643,S000428220:0.00263):0.00162,S000613477:0.00283):0.00134,S000334213:0.00038):0.00205,S000613478:0.00198):0.00165,S000334209:0.00159):0.00257):0.00044):0.00660):0.00682,(S000004357:0.01004,(S000003951:0.01136,(S002151931:0.01354,(S000009673:0.00477,S000021311:0.00483):0.00302):0.00585):0.00232):0.00675):0.00335):0.00484):0.00387):0.03524,(((((S003276987:0.00026,S003276994:0.00047):0.00482,(S000584202:0.01915,S002156935:0.01945):0.00140):0.00563,(((S002236084:0.00179,S002236083:0.01394):0.00273,(S002236082:0.00425,S002236085:0.00595):0.00075):0.00249,(((S000388587:0.00516,((((((S000871750:0.00162,S000334648:0.00090):0.00045,S000390345:-0.00001):0.00066,S001099259:0.00513):0.00024,((S000871756:-0.00094,(((S000871749:-0.00012,S002915194:0.00012):0.00168,S001331514:0.00972):0.00091,S000806350:0.00446):0.00054):0.00049,(S000405104:0.00141,S001331510:-0.00017):0.00084):0.00033):0.00078,(S000701370:0.00087,S001264354:0.00309):0.00035):0.00145,(S001094616:0.00109,(S000728234:0.00157,(S000728228:0.00159,(S000728229:0.00220,(S001574545:0.00039,(S000425933:0.00031,S001573037:0.00059):0.00217):0.00222):0.00035):0.00038):0.00039):0.00057):0.00099):0.00108,(S000127492:0.00236,(S000017474:0.00002,((S002965777:0.00415,((S003263589:0.00107,S001611226:0.00732):0.00037,(S000749620:-0.00039,S000965230:0.00042):0.00061):0.00182):0.00052,(S000583669:0.00049,S000978774:0.00072):0.00055):0.00047):0.00096):0.00141):0.00174,S000358793:0.00955):0.00205):0.00212):0.00860,(S001170300:0.02613,S002910431:0.02324):0.00603):0.03001,((S002229530:0.01377,(S003285498:0.00709,(S000439510:0.00218,(S000015591:-0.00116,S003263822:0.00116):0.00226):0.00144):0.01357):0.03826,(((S001242109:0.01040,S002952614:0.00348):0.00376,(S001589452:0.00587,((S001589739:0.00471,S003278196:0.00224):0.00106,(S000651732:0.00590,S001746469:0.00655):0.00082):0.00138):0.00178):0.02288,(S000414183:0.01376,((S001098383:0.00911,S003291266:-0.00185):0.00054,(((S000118383:0.00113,S002351595:0.00095):0.00051,((S002988648:0.00408,(S002949671:0.00140,S000824402:0.00507):0.00164):0.00294,(S000860374:0.01691,S000825312:0.01453):0.00206):0.00207):0.00055,((((S000967034:0.00151,((S000966875:-0.00053,S002411577:0.00130):0.00234,(S002353695:-0.00013,S001331511:-0.00040):0.00033):0.00064):0.00011,(S000468895:0.00207,(S000484395:0.00570,(S001155782:0.00144,(S000843235:0.00364,S000980221:-0.00048):0.00053):0.00324):0.00140):0.00042):0.00104,(S000389716:0.00546,(((S003312192:0.00054,S002949667:0.00142):0.00085,((S003262663:-0.00084,S000001831:0.00113):0.00045,(S001155581:0.00158,S003262204:0.00088):0.00034):0.00075):0.00153,(S003302525:0.00014,S002907542:0.00104):0.00123):0.00019):0.00095):0.00113,(S003284048:0.00014,S000399556:-0.00063):0.00134):0.00115):0.00168):0.00146):0.01965):0.01995):0.00355):0.01252):0.02277):0.00787,(((((S001418342:0.00055,S001873122:0.00388):0.00651,((S002911975:0.00205,(S000408710:0.00523,S002911976:0.00235):0.00127):0.00187,((S000903366:0.00059,(S000368472:-0.00117,S001418341:0.00185):0.00024):0.00005,((S000408708:0.00327,S002034984:0.00054):0.00225,S000134623:0.00355):0.00206):0.00150):0.00517):0.01516,(((S002408634:0.01007,(S000460966:0.00249,S003222769:0.00365):0.00448):0.00444,(S000434974:0.00534,((((S003280562:0.00303,S001098878:0.03096):0.00154,S003280552:0.00542):0.00046,S000464926:0.00627):0.00162,(S000327300:0.00127,S000327301:0.00009):0.00136):0.00451):0.00304):0.02638,((S001418347:0.00302,(S002911962:0.00239,(S002911961:-0.00049,((S002034987:0.00230,S002911960:-0.00006):0.00181,((S002911958:-0.00087,S000245508:0.00182):0.00070,((S002911963:-0.00176,S002911957:0.00053):0.00132,S002034986:0.00313):0.00134):0.00057):0.00070):0.00033):0.00131):0.02174,((((S002955449:0.00548,S002955475:0.00761):0.00694,((S002955479:0.00882,S002955540:0.00694):0.00095,((S002955526:0.00213,S002955546:0.00202):0.00390,(S000573588:0.00045,(S000573573:0.00324,(S002955494:0.00089,(S000436254:0.00155,(S001418343:-0.00100,S002410010:0.00100):0.00028):0.00050):0.00126):0.00260):0.00579):0.00154):0.00749):0.00145,(S002955452:0.01049,(((S002955474:0.00291,S003291683:0.00189):0.00235,(S002916779:0.00332,S000943466:0.00502):0.00076):0.00174,(S003291685:0.00443,S003279707:0.00749):0.00252):0.00118):0.00307):0.00202,S002955524:0.01208):0.01179):0.00332):0.00128):0.04831,(S000843637:0.03590,(((S001096633:0.02046,((S002165759:0.00388,(((S003280559:-0.00107,(S002165741:0.00498,S002949609:-0.00421):0.00592):0.00325,(S003284973:0.00640,S003259339:0.01402):0.00125):0.00133,((S002958946:0.00145,(S001015228:0.00231,(S001549301:0.00080,(S003259330:0.00003,S003259331:0.00323):0.00117):0.00138):-0.00002):0.00031,((S001156126:0.00081,(S002165753:-0.00012,S000000637:0.00212):0.00031):0.00061,((S003262119:-0.00075,(S002305563:0.00227,(S003262085:-0.00032,(S000711309:0.00123,S002916979:0.00014):0.00076):0.00103):0.00093):-0.00031,(((S000893808:0.00067,S000893176:0.00193):0.00223,S001198626:0.00250):0.00052,(S001577308:0.00321,S000013935:0.00086):0.00045):0.00028):0.00047):0.00080):0.00068):0.00069):0.00432,((S003298598:0.00688,(S002911893:-0.00107,S002166849:0.01446):0.00249):0.00166,(S000000258:0.00257,S000893807:0.00281):0.00363):0.00175):0.00318):0.00533,((S002964228:0.03880,((S001239834:0.00669,(S000495667:0.00337,(S000389638:0.00073,S001045910:0.00475):0.00067):0.00072):0.00054,((S001575474:0.00685,S000979995:0.00780):0.00235,(S000021704:0.00069,S002234010:0.00000):0.00300):0.00298):0.00391):0.00436,(S001153509:0.01095,((((S003279923:0.00486,S003302588:-0.00050):0.00302,(S003284038:0.00178,(((S001549123:0.00009,S002353204:0.00206):0.00069,S001577121:0.00332):0.00063,S002353207:0.00407):0.00141):0.00042):0.00209,(((S002911869:0.00979,S002443378:0.01539):0.00438,(S001589265:0.00306,((S002958891:0.00553,(((S003303825:0.00103,(S002958959:0.00653,(S000925360:0.00030,(S002305591:0.00107,(S003299626:0.00080,(S002959001:0.00031,S002409118:0.00545):0.00070):0.00099):0.00040):0.00073):0.00003):0.00047,(((S000544286:0.00067,S000544285:0.00343):0.00027,(S002906780:0.00106,S000528103:0.00366):0.00092):0.00082,(S001576582:0.02522,S000806030:0.00554):0.00186):0.00045):0.00048,((S002229127:0.00230,S002964200:0.03017):0.00165,S001744480:0.00235):0.00097):0.00106):0.00050,((S000114066:-0.00116,S001574882:0.00705):0.00358,(S002418688:0.00758,S002964461:0.00651):0.00334):0.00071):0.00110):0.00121):0.00357,(S002448635:0.01160,S003303032:0.00817):0.00269):0.00281):0.00257,((((S003278180:0.00510,S003284466:0.00247):0.00042,S003285398:0.00789):0.00132,S002912087:0.00577):0.00456,S002912090:0.01314):0.00153):0.00320):0.00119):0.00630):0.00250,(S003313095:0.03302,(S000980280:0.00312,(((S000118144:0.00211,S000690881:0.00260):0.00119,((S002912338:0.00250,(((S002449348:0.00311,(S002447830:0.00038,S003279843:0.00330):0.00074):0.00181,(S003289140:0.01262,(S002351628:-0.00026,(S000768954:0.00517,S002351645:0.00131):0.00100):0.00156):0.00120):0.00055,(S001795075:0.00257,S003278965:0.00095):0.00203):0.00005):0.00071,S000903064:0.00104):0.00265):0.00029,(S002035928:0.00153,S002951764:0.00184):0.00122):0.00034):0.00984):0.01076):0.01324):0.02087):0.01803,((S000386978:0.00984,((S000369367:0.00180,(S000386965:0.00037,S002153929:-0.00020):0.00089):0.00032,S000386969:0.00097):0.00765):0.06325,((S001331508:-0.00266,(S001152224:0.02835,(S001351053:0.00996,(S000978771:-0.00155,((S000005765:0.00140,(S001095854:0.00153,(S002034277:0.00584,(S000358773:0.00166,S001188246:0.00045):0.00184):0.00042):0.00077):0.00060,(S003284068:0.00062,S002444972:0.00898):0.00138):0.00039):0.00495):0.00221):0.00411):0.02062,((S002411007:0.00808,(S001153987:0.00492,S000002018:0.00509):0.00343):0.00985,((S003281111:0.00442,(S003299364:0.00700,S001240546:0.00603):0.00442):0.00355,(S000943416:0.00554,(S002912021:0.00697,((S000736648:0.00580,S002156859:0.00609):0.00137,S002967082:0.00424):0.00005):0.00084):0.00053):0.00877):0.01280):0.03445):0.00461):0.00519):0.01881):0.01215,((S001898988:0.01757,((S000435847:-0.00100,S000752106:0.00393):0.00269,(S003222727:0.00530,(S001898983:0.00269,S001898984:0.00208):0.00150):0.00144):0.01467):0.10188,((((((S000000218:0.00090,S000414440:0.00049):0.00241,(S002034895:0.00618,S000432328:0.00526):0.00096):0.00313,(S000437589:0.00510,S002034896:0.00851):0.00309):0.00545,(((S001352171:0.01064,S002034894:0.00331):0.00576,(S002034893:0.00207,(S000437590:0.00009,S000002540:0.00310):0.00119):0.00207):0.00132,S000437591:0.00164):0.00565):0.03170,((S000541544:0.00040,S000711628:0.00028):0.02245,((((S000022403:0.00119,S000414437:0.00157):0.00051,S001548716:0.00205):0.00154,S000387860:0.00002):0.02127,((S000414436:0.00231,(S000000089:0.00049,S001417191:0.00085):0.00081):0.01280,(((S000432325:0.00082,S000432331:0.00121):0.00731,(S000437593:0.00992,S002034892:0.00874):0.00259):0.00526,(S000437594:0.00678,S002034891:0.00986):0.00636):0.00239):0.00462):0.00367):0.02302):0.06113,(((S000414474:0.00392,(S000404711:0.00150,S002235841:-0.00150):0.00378):0.06964,(S000013923:0.00289,S002235838:0.00276):0.05721):0.03599,((S002034907:0.01284,(S001891164:0.00679,((S000388788:0.00676,(S000388791:0.00600,(S000388792:0.00247,S001891163:0.00167):0.00086):0.00063):0.00073,((S000388789:0.00673,S001168700:0.00186):0.00138,S000388790:0.00227):0.00115):0.00221):0.00470):0.08535,((((((S000464976:0.00498,(S000013928:0.01100,(S000464975:0.00282,(S000393554:0.00011,((S000393545:-0.00000,S000393547:0.00157):0.00037,((S000393553:0.00011,S000393549:-0.00034):0.00026,(S000393550:0.00045,S000393552:-0.00045):0.00136):0.00020):0.00042):0.00034):0.00319):0.00328):0.03138,((S000016081:0.00244,((S000000255:0.00027,S000004779:0.00112):0.00077,(S002034916:0.00561,S002235885:0.00033):0.00009):0.00052):0.02392,(S001349936:0.02032,(((S000464967:0.00306,(((S003305967:0.00281,S000393537:0.00208):0.00091,(S000464969:0.00062,S000464968:0.00222):0.00080):0.00115,S000464971:0.00121):0.00032):0.00125,((S002963249:0.00152,S000464972:0.00346):0.00074,S000414451:0.00618):0.00354):0.00082,S000393535:0.00219):0.01369):0.00830):0.00928):0.01804,(((S001910586:0.00157,(S002235862:0.00133,(S000546839:0.00015,S002235861:0.00018):0.00085):0.00017):0.00126,(S002963256:0.00031,((S002963246:0.00672,S002034913:0.00743):0.00632,(S002963299:0.00067,(S002963289:0.00143,S002963291:0.00065):0.00075):0.00207):0.00135):0.00384):0.03613,(((S000414453:0.00465,(S002963259:0.00692,(((S000546840:-0.00014,S002221364:0.00014):0.00554,(S002034908:0.00630,(S002963309:0.00043,(S002963323:0.00197,S002963331:0.00085):0.00063):0.00268):0.00084):0.00384,S002034909:0.01074):0.00254):0.00563):0.00300,S002449756:0.00577):0.00435,(((S002232079:-0.00007,(S000927687:0.00061,S000927764:-0.00061):0.00179):0.00544,(S002963318:0.00119,S002963329:0.00161):0.00327):0.00732,(S002963244:0.01254,(S001550742:0.00215,(S000414456:0.00121,S000550082:0.00155):0.00264):0.00771):0.00455):0.00350):0.02409):0.00639):0.00250,(S000326493:0.06320,((S000414455:0.00535,(S001910594:0.00723,S002235884:0.00605):0.00212):0.03356,(((S001550734:0.00214,S001887834:0.00543):0.00061,((S000414457:0.00046,S002235882:0.00092):0.00263,(S002963306:0.00074,(S002963301:0.00173,S002963243:0.00600):0.00120):0.00164):0.00130):0.02626,(((S002963247:0.00210,(S001887703:0.02741,S002963251:0.00283):0.00159):0.00767,S002034910:0.01040):0.00177,S000334739:0.00530):0.02017):0.00676):0.00786):0.00536):0.00352,((S002963315:-0.00247,(S000414458:0.00063,S002235855:0.00006):0.00248):0.00095,(S002963279:-0.00054,(((S002963264:0.00007,(S002963273:0.00035,S002963287:-0.00035):0.00063):0.00077,S002963321:-0.00007):0.00070,(S002963326:0.00241,S002963263:-0.00190):0.00013):0.00061):0.00049):0.04243):0.00590,(((S002235877:0.00198,(S002963300:0.00018,S002963302:0.00053):0.00075):0.00123,(S002034914:0.00556,(((((S002963242:-0.00000,S002963327:0.00141):0.00117,S002963308:0.00135):-0.00031,S002963324:0.00046):0.00131,S000824627:0.00318):0.00253,S002963333:-0.00122):0.00081):0.00057):0.05558,((S002963335:-0.00254,(S000750307:0.00064,S002963238:-0.00064):0.00254):0.05442,((S000774968:0.04365,(S000000063:0.00091,S002235866:-0.00091):0.03626):0.01151,((S002034915:0.00488,(S000546838:0.00073,S002235880:-0.00006):0.00109):0.05246,(S000334738:0.01694,(((S000550083:0.01066,S002963245:-0.00076):0.00406,(S002950935:0.00235,S002034911:0.00666):0.00226):0.00477,(S002950945:0.00285,(S000721552:0.00186,S000326492:0.00021):0.00264):0.00082):0.00664):0.03327):0.00568):0.00451):0.00046):0.00504):0.02563):0.01983):0.01372):0.04768):0.00542):0.00572,((((S002908084:-0.00027,((S001574345:0.00277,((S001243314:0.00096,(S001243313:0.00105,S001243315:0.00184):0.00105):0.00018,(S001243316:0.00142,(S001243319:0.00122,S002034921:0.00171):0.00003):-0.00001):0.00068):0.00088,S000367143:-0.00033):0.00149):0.00423,(S002908071:0.00677,((S001243309:0.00262,(S000653590:0.00106,(S002908068:-0.00030,(S001243288:0.00120,S001243302:0.00090):0.00062):0.00100):0.00109):0.00216,(S002908070:0.00464,(S001577264:0.00667,(S001890409:0.00450,(S001243310:0.00529,(S000432333:0.00055,S000326485:0.00501):0.00130):0.00071):0.00412):0.00323):0.00133):0.00125):0.00101):0.03023,(S000842910:-0.00204,(S000842909:-0.00152,((S000653583:0.00203,((S000891816:0.00172,((S000016319:0.00148,S000968892:0.00073):0.00069,(S000653586:0.00004,S001575018:0.00124):0.00077):0.00022):0.00126,S000653584:0.00262):0.00042):0.00061,S000769880:0.00185):0.00337):0.00249):0.02541):0.04709,(((S003279420:-0.00279,(S000096693:-0.00128,S000414724:0.00202):0.00283):0.02178,(S002305131:0.00211,(S000450504:0.00144,(S000435063:0.00081,S000806194:0.00071):0.00068):0.00062):0.02098):0.05411,((S000434623:0.00136,(S000434619:0.00022,(S000018119:0.00115,S002034922:0.00516):0.00095):0.00047):0.01840,((S000434624:0.00075,S002165153:0.00061):0.01947,(S000326489:0.00973,((S000434620:0.00301,(S001417217:0.00074,S002236290:0.00130):0.00038):0.00350,(S002034924:0.00646,S001745168:0.01207):0.00555):0.00762):0.00831):0.00234):0.04635):0.01878):0.03957):0.00170):0.00324,(((S000000991:0.00226,S000389354:0.00360):0.03298,((S001901071:0.00189,(S000434888:0.00005,S000652946:-0.00005):0.00086):0.00103,(S001872329:0.00102,(S000382898:0.00651,(S000382899:0.00188,S000382900:0.00484):0.00259):0.00291):0.00140):0.03321):0.06347,(S000387267:-0.00010,S003262516:0.00010):0.12668):0.00335):0.01924):0.00342):0.02566):0.01736):0.00383):0.00190):0.00225):0.00541):0.00178):0.00232,((((S000388821:0.00867,S000420025:0.00112):0.00345,S002034949:0.00175):0.00291,(S002034954:0.00804,((((S000405653:0.00361,((S002232092:0.00022,S000326503:0.00115):0.00317,((S000617883:0.00322,(S000617863:0.00259,S000326502:0.00503):0.00057):0.00071,(S002410138:0.00078,S002166282:0.00347):0.00038):0.00075):0.00037):0.00118,S000427357:0.00104):0.00502,((S000420026:0.00077,(S003305937:-0.00375,S002034955:0.00064):0.00376):0.00173,S003305940:0.00216):0.00137):0.00113,S000750194:0.00471):0.00722):0.00123):0.00056,(S001352165:0.01559,(S000405660:0.00051,S002166275:0.00020):0.00437):0.00306):0.00345):0.00162):0.00255,((S000381842:0.00144,S002166278:0.00380):0.00170,(S002034950:0.00604,(S001187495:-0.00523,S001352167:0.01202):0.00369):0.00173):0.00175):0.00199):0.00070):0.00018):0.00144,((S001744696:0.00063,(S002034956:0.00223,(S000901720:-0.00421,(S000326477:0.00419,(S001744704:0.00106,(S000420023:0.00104,S000750193:0.00045):0.00023):0.00368):0.00136):0.00264):0.00200):0.00059,(S000617862:0.00399,(S002034941:0.00232,S000711876:0.00016):0.00050):0.00041):0.00051):0.00028,((S000548066:0.00104,S000548072:0.00259):0.00097,((S002032973:0.00129,(S001744714:0.00502,(S002150907:0.00536,S003277424:-0.00014):0.00071):0.00330):0.00093,(S000411908:0.00135,(S001352219:0.00001,(S000420020:0.00111,(S003222847:0.00229,S002034962:0.00187):0.00031):0.00042):0.00039):0.00014):0.00025):0.00023):0.00014);
ME_NNI9	((S002351058:0.00327,(S000405661:0.00073,(S000405654:0.00207,S000395211:-0.00066):0.00069):0.00062):0.00079,(S001187520:-0.00027,(S001187524:-0.00351,(S001187516:-0.00819,S001352166:0.00894):0.00464):0.00196):0.00126,((((S000405655:0.00322,S000326501:0.00520):0.00221,((S000434331:0.00277,(S003222829:0.00704,S000617884:0.00360):0.00038):0.00208,((S002034951:0.00557,S000326500:0.00212):0.00393,(((((S002034933:0.00289,((S000432314:0.01217,S000432323:0.00355):0.00044,S001613823:0.00281):0.00082):0.00046,(S000379932:0.00457,(S000386900:0.00020,(S000804881:0.00333,S000804888:0.00391):0.00026):0.00062):0.00020):0.00986,(S000326499:0.00194,(S000405651:0.00226,S002166281:0.00668):0.00254):0.00646):0.00178,((((S001910587:0.00170,(S000370153:0.00178,(S000427388:0.00115,S002034945:0.00253):0.00029):0.00050):0.00006,((S000440792:0.00043,(S000440793:0.00065,S002166276:0.00084):0.00105):0.00123,S000405665:0.00295):0.00036):0.01472,((S000901704:-0.00280,(S000925887:0.00146,(S000011392:0.00129,(S002034946:0.00094,((S000405663:0.00321,S000413788:0.00351):0.00185,(S002034947:0.00085,(S000386903:0.00078,S002166277:0.00123):0.00046):0.00043):0.00049):0.00055):0.00060):0.00502):0.00993,(((((S000406602:0.00277,(S000379924:-0.00044,S002034939:0.00114):0.00068):0.00042,(S000428928:0.00194,S000901712:-0.00467):0.00452):0.00500,((S000388119:0.00038,S000527990:0.00162):0.00566,(S000388117:0.00198,(S000388116:-0.00041,S002166274:0.00041):0.00212):0.00167):0.00437):0.01535,(((S001910596:0.00081,S000405383:0.00052):0.00317,(S002232071:-0.00005,(S000428921:0.00001,S002034964:0.00208):0.00035):0.00276):0.00514,(S002961446:0.01160,(S002034961:0.00310,(S000428924:0.00015,(S000405385:-0.00017,S000750178:0.00017):0.00037):0.00051):0.00413):0.00223):0.00499):0.01075,((S002918420:0.00939,((((((S001588205:0.00195,((S001588206:0.00139,(S000617861:0.00403,S002989295:0.00349):0.00116):0.00118,S000394499:0.00227):0.00030):0.00014,(S000400850:0.00060,(S002034958:0.00027,(S000617893:0.00122,S002034959:-0.00027):0.00020):0.00037):0.00047):0.00095,((S002153524:-0.00065,S002235462:0.00214):0.00149,(S000400852:0.00005,(S002152597:-0.00006,(S002152429:-0.00009,S002350094:0.00285):0.00003):0.00003):0.00081):0.00040):0.00110,S002235457:0.00481):0.00043,(S000843228:0.00720,S002918492:0.02877):0.00252):0.00180,S002227672:0.00410):0.00202):0.01815,((S000379916:0.00909,(S000712783:0.00495,((S000712806:0.00244,(S000712842:0.00186,S000870485:0.00099):0.00044):0.00011,((S000379921:0.00129,(S000379920:0.00065,S000712773:0.00198):0.00068):0.00031,(S000379918:0.00232,S000001360:0.00186):0.00011):0.00012):0.00078):0.00107):0.03674,((S002353298:0.00948,(((S002447336:0.00140,(S002447334:0.00190,S003298612:0.00361):0.00059):0.00018,(S000769151:0.00057,S000011437:0.00006):0.00048):0.00086,(S000496330:0.00052,(S001875289:-0.00064,S002353296:0.00288):0.00270):0.00244):0.00138):0.02930,(((S003314037:0.00511,(((S000004145:0.00152,(S002232430:0.00783,S000430945:-0.00013):0.00029):0.00036,(S002966608:0.01176,S001577583:0.01188):0.00103):0.00124,S000128477:0.00669):0.00105):0.00230,(S000439487:0.00575,S003299422:0.01678):0.00210):0.05191,(((S002034067:-0.00020,(S000002714:0.00160,S003262791:0.00182):0.00142):0.07925,(((S000413824:0.00195,(S000624520:0.00272,(S000624521:0.00209,S000624522:0.00252):0.00025):0.00057):0.04126,((S000382578:0.00440,((S002961824:0.00100,(S000002316:0.00073,S000387147:0.00256):0.00061):0.00153,(S000000392:0.00026,S000824043:0.00189):0.00077):0.00178):0.01205,((((S002408217:-0.00026,S000624512:0.00014):0.00068,(S000624513:0.00143,S000413823:0.00148):0.00062):0.00096,S000018873:0.00031):0.00069,(S002449786:0.00191,S000130465:0.00377):0.00110):0.00837):0.02837):0.01161,((((S000389915:0.01089,((S000859944:0.00155,((((S000008742:0.00032,S000389907:0.00096):0.00001,S000436411:0.00025):0.00015,S000389898:0.00150):0.00036,((S000636356:0.00202,S002165656:0.00141):0.00193,S003314867:0.00266):0.00031):0.00053):0.00048,S000425270:0.00215):0.00778):0.02251,(S000003123:0.01822,(S001096705:0.01314,((S000009255:-0.00020,S002157035:0.00085):0.00057,((S000389894:0.00037,(S000389892:0.00096,S000389917:0.00346):0.00051):0.00209,(S002410301:0.00549,(S000636272:0.00743,S000636355:0.01026):0.00111):0.00075):0.00046):0.00934):0.00924):0.01802):0.02670,((S001240636:0.00776,((S001589388:0.00030,((S002222895:-0.00199,(S002914385:-0.00006,S002235418:-0.00378):0.00139):0.00282,(S001792824:0.01117,(S000542977:-0.00069,S003314831:0.00341):0.00138):0.00337):0.00046):0.00116,(S001240626:0.00040,S002917257:0.00027):0.00071):0.00395):0.04065,(S001098343:0.00242,(((S001098346:0.00205,S000390971:0.00081):0.00051,(S003264779:0.00005,(S002153350:0.00120,((S002967639:0.00011,(S002232365:0.00057,S000859966:0.00964):0.00095):0.00118,S000651160:0.00308):0.00013):0.00024):0.00008):0.00027,S001094473:0.00172):0.00010):0.03438):0.01031):0.00966,((S003261997:0.00763,(S003313878:0.01156,(S000478280:0.00509,(S002225584:0.00259,(((S000422104:0.00339,S000422105:0.00109):0.00063,(S002231868:0.00539,(S000264827:0.00063,S002166044:0.01317):0.00108):0.00034):0.00093,S000859945:-0.00002):0.00041):0.00191):0.00246):0.00124):0.04195,((((S000841434:0.00168,(S001611251:0.01607,(S001611247:0.00832,S001611249:0.00680):0.00918):0.00276):0.00203,S000996439:0.00607):0.00594,((S000547323:0.00236,(S000393883:-0.00037,S000653050:0.00037):0.00034):0.00047,(S000978969:0.00101,S003314999:0.00245):0.00080):0.00028):0.02990,(S001188075:0.03115,(S000386268:0.00223,S000978964:0.00049):0.03293):0.00585):0.00625):0.00553):0.00684):0.00074):0.00112,((((S002034967:-0.00089,(S003313298:0.00348,(S002034968:0.00356,S000414423:-0.00009):0.00041):0.00416):0.00919,((S002034971:0.00305,(S000443764:0.00217,S000016156:-0.00007):0.00067):0.01164,((((S000617892:0.00666,S002225451:-0.00092):0.00280,S002225452:-0.00020):0.00127,(S002034969:0.00884,S002034970:-0.00041):0.00150):0.00165,(S000107504:0.00417,S000414422:0.00126):0.00216):0.00497):0.00126):0.06412,(S000926648:0.03643,(((S002915866:0.00196,(((S000387145:0.00128,(S001744001:0.00056,(S001743366:0.00078,S000000257:0.00135):0.00058):0.00049):0.00053,S002227077:0.00358):0.00110,S001153805:0.00136):0.00014):0.00012,S002915864:0.00435):0.00283,(S000010068:0.00455,S000843230:0.00825):0.00330):0.04441):0.02379):0.00740,((((((S001885060:0.02841,(S000003483:0.00731,(S001885130:0.00838,S001885131:0.00177):0.00323):0.00454):0.06547,(S002411066:0.06295,(S000326486:0.05804,(S000393168:0.05906,(S000461126:0.00926,S001417192:0.00311):0.05465):0.00422):0.00356):0.00116):0.03139,((((S000413503:0.00307,(S000141070:0.00123,S003286825:0.00013):0.00512):0.00816,(S000768461:0.01495,((((S003222569:0.00121,(S000768460:-0.00001,S000768467:0.00001):0.00047):0.00086,S000768453:0.00161):0.00156,S000768447:0.00084):0.00022,S000768450:0.00330):0.01194):0.00391):0.06321,((S000432295:0.00873,S000995189:0.00642):0.07264,(S000432296:0.01755,S000995185:0.01501):0.06525):0.00968):0.01636,((S000634343:0.01522,(S000414263:0.00103,(S000140702:0.00037,S002949619:0.00017):0.00016):0.01056):0.06284,(S000010026:0.02223,(S000128264:0.00698,(S000437154:0.00406,(S002232072:0.00021,S003222609:0.00180):0.00203):0.00411):0.01239):0.06351):0.01075):0.00955):0.00229,(((S000002314:0.03363,(S000607439:0.00607,(S000130242:-0.00262,S000391613:0.00337):0.01211):0.02662):0.06280,((S001416079:0.00202,(S001613103:0.00203,S001613106:0.00140):0.00002):0.09425,((S001611914:0.01826,(S000842537:0.01713,((S001352163:0.01511,(S002034890:0.00565,(S000651443:0.00141,(S001793015:0.00134,(S000000629:0.00227,S000005914:0.01098):0.00067):0.00063):0.00072):0.00134):0.00801,(S003265063:0.01614,(S000432317:0.00104,(S000421312:0.00147,(S002034888:0.00105,(S000420606:0.00107,S000622338:-0.00058):0.00058):0.00129):0.00047):0.00839):0.00587):0.00284):0.00393):0.03640,((S000008544:0.03308,(S000013991:0.00059,S001910583:0.00075):0.03650):0.03049,((S002288750:0.02494,(S003287404:0.00023,(S002287138:0.00039,(S000441334:-0.00038,S000735842:0.00038):0.00062):0.00026):0.01774):0.02847,(((S000012691:0.00198,S000260732:0.00162):0.00286,(S001328092:0.00245,((S000007291:-0.00071,S000467295:0.00147):0.00346,(S002957056:0.00932,(S002156994:0.00396,S002156998:0.00276):0.00039):0.00102):0.00292):0.00166):0.03259,((S000432318:0.00720,(S000432081:0.00384,(S000001309:0.01270,S002034887:0.01034):0.00128):0.00192):0.04336,((S000010789:0.00584,((S003304822:0.00288,(S000260167:-0.00014,S003304817:0.00152):0.00191):0.00368,S000404369:0.00228):0.00143):0.02912,((((S000260870:0.00181,S000581872:0.00019):0.00417,S003299271:0.00155):0.00222,(S000005843:0.01179,S000005844:0.00578):0.00640):0.00092,(S000001149:-0.00224,S000011174:0.00835):0.00729):0.02194):0.00464):0.00036):0.00989):0.01132):0.00502):0.00724):0.01821):0.01930,((S001891797:0.02498,((S000348931:0.00644,(S000015427:0.00209,S002034974:0.00832):0.00196):0.00655,((S000008225:0.00208,(S000348929:0.00315,S002034973:0.00553):0.00253):0.00297,((((S001743428:0.00194,((S000000269:0.00126,(S001046017:0.00534,S001743425:0.00114):0.00104):0.00096,S001743423:0.00007):0.00081):0.00056,((S001884223:0.00507,S001884222:0.00744):0.00267,(S001874825:0.00439,S001602635:0.00321):0.00067):0.00105):0.00176,(S002035367:0.00184,S002035368:0.00163):0.00325):0.00288,((S003286659:0.00023,S003286660:0.00044):0.00334,(S003286661:0.00479,S003286662:0.00459):0.00073):0.00321):0.00154):0.00143):0.00291):0.04276,((S000395077:0.00615,(S000344683:0.00258,(S000326490:0.00364,S001910592:0.00071):0.00065):0.00347):0.04696,((S001879599:0.00842,((S001879600:0.00413,S003222541:0.00190):0.00181,(S003222540:0.00319,(S000398983:0.00071,S002440960:-0.00005):0.00143):0.00123):0.00308):0.02874,(S002440962:0.00600,(S000478276:0.00431,(S000478277:0.00448,S000478279:0.00275):0.00256):0.00228):0.02348):0.02180):0.01053):0.05215):0.00408):0.00338,(((((S002230463:0.01017,((S002230455:0.00046,S002230458:0.00252):0.00641,((S002230461:0.00304,S002230453:0.00429):0.00128,(S001796040:-0.00098,(S001551104:-0.00043,(S000432864:0.00128,(S000432863:0.00075,S001551106:0.00069):0.00014):0.00518):0.00191):0.00172):0.00098):0.00186):0.01964,((S002949880:0.00250,(S000645710:-0.00215,(S000414272:-0.00022,(S000414722:0.00037,S000432868:0.00104):0.00023):0.00217):0.00219):0.02792,(S001153564:0.00075,(S000432865:0.00485,(S000645697:-0.00255,S002034976:0.00559):0.00100):0.00448):0.02362):0.00461):0.09670,((((S001873779:0.00238,(S003257703:0.00039,S000981217:-0.00039):0.00031):0.01846,((S000618439:0.00549,((S001352635:0.00505,(S000967045:0.00629,(((S003288277:0.01357,S002911857:0.00770):0.00225,S001418873:-0.00036):0.00078,(S000824097:0.00053,S002409089:0.00157):0.00089):0.00137):0.00233):0.00172,S000428890:0.00385):0.00054):0.00394,S000892495:0.00340):0.00793):0.06035,(((S001352162:0.01531,(S000414302:0.00068,S002034989:0.00074):0.00532):0.02105,(((S000414304:0.00092,S000436070:0.00113):0.01628,((S000016134:0.00191,(S003222613:0.00145,S001610887:0.00080):0.00021):0.00301,(S002034988:0.00822,S001589401:0.00648):0.00308):0.01090):0.00821,((S002954162:0.00094,S002964321:0.00179):0.02040,((S001549260:0.01036,(S002034978:0.00924,((S000003142:0.00298,(S000013108:0.00279,S000014664:0.00238):0.00071):0.00458,(((((S002350903:0.00643,S000428220:0.00263):0.00162,S000613477:0.00283):0.00134,S000334213:0.00038):0.00205,S000613478:0.00198):0.00165,S000334209:0.00159):0.00257):0.00044):0.00660):0.00682,(S000004357:0.01004,(S000003951:0.01136,(S002151931:0.01354,(S000009673:0.00477,S000021311:0.00483):0.00302):0.00585):0.00232):0.00675):0.00335):0.00484):0.00387):0.03524,(((((S003276987:0.00026,S003276994:0.00047):0.00482,(S000584202:0.01915,S002156935:0.01945):0.00140):0.00563,(((S002236084:0.00179,S002236083:0.01394):0.00273,(S002236082:0.00425,S002236085:0.00595):0.00075):0.00249,(((S000388587:0.00516,((((((S000871750:0.00162,S000334648:0.00090):0.00045,S000390345:-0.00001):0.00066,S001099259:0.00513):0.00024,((S000871756:-0.00094,(((S000871749:-0.00012,S002915194:0.00012):0.00168,S001331514:0.00972):0.00091,S000806350:0.00446):0.00054):0.00049,(S000405104:0.00141,S001331510:-0.00017):0.00084):0.00033):0.00078,(S000701370:0.00087,S001264354:0.00309):0.00035):0.00145,(S001094616:0.00109,(S000728234:0.00157,(S000728228:0.00159,(S000728229:0.00220,(S001574545:0.00039,(S000425933:0.00031,S001573037:0.00059):0.00217):0.00222):0.00035):0.00038):0.00039):0.00057):0.00099):0.00108,(S000127492:0.00236,(S000017474:0.00002,((S002965777:0.00415,((S003263589:0.00107,S001611226:0.00732):0.00037,(S000749620:-0.00039,S000965230:0.00042):0.00061):0.00182):0.00052,(S000583669:0.00049,S000978774:0.00072):0.00055):0.00047):0.00096):0.00141):0.00174,S000358793:0.00955):0.00205):0.00212):0.00860,(S001170300:0.02613,S002910431:0.02324):0.00603):0.03001,((S002229530:0.01377,(S003285498:0.00709,(S000439510:0.00218,(S000015591:-0.00116,S003263822:0.00116):0.00226):0.00144):0.01357):0.03826,(((S001242109:0.01040,S002952614:0.00348):0.00376,(S001589452:0.00587,((S001589739:0.00471,S003278196:0.00224):0.00106,(S000651732:0.00590,S001746469:0.00655):0.00082):0.00138):0.00178):0.02288,(S000414183:0.01376,((S001098383:0.00911,S003291266:-0.00185):0.00054,(((S000118383:0.00113,S002351595:0.00095):0.00051,((S002988648:0.00408,(S002949671:0.00140,S000824402:0.00507):0.00164):0.00294,(S000860374:0.01691,S000825312:0.01453):0.00206):0.00207):0.00055,((((S000967034:0.00151,((S000966875:-0.00053,S002411577:0.00130):0.00234,(S002353695:-0.00013,S001331511:-0.00040):0.00033):0.00064):0.00011,(S000468895:0.00207,(S000484395:0.00570,(S001155782:0.00144,(S000843235:0.00364,S000980221:-0.00048):0.00053):0.00324):0.00140):0.00042):0.00104,(S000389716:0.00546,(((S003312192:0.00054,S002949667:0.00142):0.00085,((S003262663:-0.00084,S000001831:0.00113):0.00045,(S001155581:0.00158,S003262204:0.00088):0.00034):0.00075):0.00153,(S003302525:0.00014,S002907542:0.00104):0.00123):0.00019):0.00095):0.00113,(S003284048:0.00014,S000399556:-0.00063):0.00134):0.00115):0.00168):0.00146):0.01965):0.01995):0.00355):0.01252):0.02277):0.00787,(((((S001418342:0.00055,S001873122:0.00388):0.00651,((S002911975:0.00205,(S000408710:0.00523,S002911976:0.00235):0.00127):0.00187,((S000903366:0.00059,(S000368472:-0.00117,S001418341:0.00185):0.00024):0.00005,((S000408708:0.00327,S002034984:0.00054):0.00225,S000134623:0.00355):0.00206):0.00150):0.00517):0.01516,(((S002408634:0.01007,(S000460966:0.00249,S003222769:0.00365):0.00448):0.00444,(S000434974:0.00534,((((S003280562:0.00303,S001098878:0.03096):0.00154,S003280552:0.00542):0.00046,S000464926:0.00627):0.00162,(S000327300:0.00127,S000327301:0.00009):0.00136):0.00451):0.00304):0.02638,((S001418347:0.00302,(S002911962:0.00239,(S002911961:-0.00049,((S002034987:0.00230,S002911960:-0.00006):0.00181,((S002911958:-0.00087,S000245508:0.00182):0.00070,((S002911963:-0.00176,S002911957:0.00053):0.00132,S002034986:0.00313):0.00134):0.00057):0.00070):0.00033):0.00131):0.02174,((((S002955449:0.00548,S002955475:0.00761):0.00694,((S002955479:0.00882,S002955540:0.00694):0.00095,((S002955526:0.00213,S002955546:0.00202):0.00390,(S000573588:0.00045,(S000573573:0.00324,(S002955494:0.00089,(S000436254:0.00155,(S001418343:-0.00100,S002410010:0.00100):0.00028):0.00050):0.00126):0.00260):0.00579):0.00154):0.00749):0.00145,(S002955452:0.01049,(((S002955474:0.00291,S003291683:0.00189):0.00235,(S002916779:0.00332,S000943466:0.00502):0.00076):0.00174,(S003291685:0.00443,S003279707:0.00749):0.00252):0.00118):0.00307):0.00202,S002955524:0.01208):0.01179):0.00332):0.00128):0.04831,(S000843637:0.03590,(((S001096633:0.02046,((S002165759:0.00388,(((S003280559:-0.00107,(S002165741:0.00498,S002949609:-0.00421):0.00592):0.00325,(S003284973:0.00640,S003259339:0.01402):0.00125):0.00133,((S002958946:0.00145,(S001015228:0.00231,(S001549301:0.00080,(S003259330:0.00003,S003259331:0.00323):0.00117):0.00138):-0.00002):0.00031,((S001156126:0.00081,(S002165753:-0.00012,S000000637:0.00212):0.00031):0.00061,((S003262119:-0.00075,(S002305563:0.00227,(S003262085:-0.00032,(S000711309:0.00123,S002916979:0.00014):0.00076):0.00103):0.00093):-0.00031,(((S000893808:0.00067,S000893176:0.00193):0.00223,S001198626:0.00250):0.00052,(S001577308:0.00321,S000013935:0.00086):0.00045):0.00028):0.00047):0.00080):0.00068):0.00069):0.00432,((S003298598:0.00688,(S002911893:-0.00107,S002166849:0.01446):0.00249):0.00166,(S000000258:0.00257,S000893807:0.00281):0.00363):0.00175):0.00318):0.00533,((S002964228:0.03880,((S001239834:0.00669,(S000495667:0.00337,(S000389638:0.00073,S001045910:0.00475):0.00067):0.00072):0.00054,((S001575474:0.00685,S000979995:0.00780):0.00235,(S000021704:0.00069,S002234010:0.00000):0.00300):0.00298):0.00391):0.00436,(S001153509:0.01095,((((S003279923:0.00486,S003302588:-0.00050):0.00302,(S003284038:0.00178,(((S001549123:0.00009,S002353204:0.00206):0.00069,S001577121:0.00332):0.00063,S002353207:0.00407):0.00141):0.00042):0.00209,(((S002911869:0.00979,S002443378:0.01539):0.00438,(S001589265:0.00306,((S002958891:0.00553,(((S003303825:0.00103,(S002958959:0.00653,(S000925360:0.00030,(S002305591:0.00107,(S003299626:0.00080,(S002959001:0.00031,S002409118:0.00545):0.00070):0.00099):0.00040):0.00073):0.00003):0.00047,(((S000544286:0.00067,S000544285:0.00343):0.00027,(S002906780:0.00106,S000528103:0.00366):0.00092):0.00082,(S001576582:0.02522,S000806030:0.00554):0.00186):0.00045):0.00048,((S002229127:0.00230,S002964200:0.03017):0.00165,S001744480:0.00235):0.00097):0.00106):0.00050,((S000114066:-0.00116,S001574882:0.00705):0.00358,(S002418688:0.00758,S002964461:0.00651):0.00334):0.00071):0.00110):0.00121):0.00357,(S002448635:0.01160,S003303032:0.00817):0.00269):0.00281):0.00257,((((S003278180:0.00510,S003284466:0.00247):0.00042,S003285398:0.00789):0.00132,S002912087:0.00577):0.00456,S002912090:0.01314):0.00153):0.00320):0.00119):0.00630):0.00250,(S003313095:0.03302,(S000980280:0.00312,(((S000118144:0.00211,S000690881:0.00260):0.00119,((S002912338:0.00250,(((S002449348:0.00311,(S002447830:0.00038,S003279843:0.00330):0.00074):0.00181,(S003289140:0.01262,(S002351628:-0.00026,(S000768954:0.00517,S002351645:0.00131):0.00100):0.00156):0.00120):0.00055,(S001795075:0.00257,S003278965:0.00095):0.00203):0.00005):0.00071,S000903064:0.00104):0.00265):0.00029,(S002035928:0.00153,S002951764:0.00184):0.00122):0.00034):0.00984):0.01076):0.01324):0.02087):0.01803,((S000386978:0.00984,((S000369367:0.00180,(S000386965:0.00037,S002153929:-0.00020):0.00089):0.00032,S000386969:0.00097):0.00765):0.06325,((S001331508:-0.00266,(S001152224:0.02835,(S001351053:0.00996,(S000978771:-0.00155,((S000005765:0.00140,(S001095854:0.00153,(S002034277:0.00584,(S000358773:0.00166,S001188246:0.00045):0.00184):0.00042):0.00077):0.00060,(S003284068:0.00062,S002444972:0.00898):0.00138):0.00039):0.00495):0.00221):0.00411):0.02062,((S002411007:0.00808,(S001153987:0.00492,S000002018:0.00509):0.00343):0.00985,((S003281111:0.00442,(S003299364:0.00700,S001240546:0.00603):0.00442):0.00355,(S000943416:0.00554,(S002912021:0.00697,((S000736648:0.00580,S002156859:0.00609):0.00137,S002967082:0.00424):0.00005):0.00084):0.00053):0.00877):0.01280):0.03445):0.00461):0.00519):0.01881):0.01215,((S001898988:0.01757,((S000435847:-0.00100,S000752106:0.00393):0.00269,(S003222727:0.00530,(S001898983:0.00269,S001898984:0.00208):0.00150):0.00144):0.01467):0.10188,((((((S000000218:0.00090,S000414440:0.00049):0.00241,(S002034895:0.00618,S000432328:0.00526):0.00096):0.00313,(S000437589:0.00510,S002034896:0.00851):0.00309):0.00545,(((S001352171:0.01064,S002034894:0.00331):0.00576,(S002034893:0.00207,(S000437590:0.00009,S000002540:0.00310):0.00119):0.00207):0.00132,S000437591:0.00164):0.00565):0.03170,((S000541544:0.00040,S000711628:0.00028):0.02245,((((S000022403:0.00119,S000414437:0.00157):0.00051,S001548716:0.00205):0.00154,S000387860:0.00002):0.02127,((S000414436:0.00231,(S000000089:0.00049,S001417191:0.00085):0.00081):0.01280,(((S000432325:0.00082,S000432331:0.00121):0.00731,(S000437593:0.00992,S002034892:0.00874):0.00259):0.00526,(S000437594:0.00678,S002034891:0.00986):0.00636):0.00239):0.00462):0.00367):0.02302):0.06113,(((S000414474:0.00392,(S000404711:0.00150,S002235841:-0.00150):0.00378):0.06964,(S000013923:0.00289,S002235838:0.00276):0.05721):0.03599,((S002034907:0.01284,(S001891164:0.00679,((S000388788:0.00676,(S000388791:0.00600,(S000388792:0.00247,S001891163:0.00167):0.00086):0.00063):0.00073,((S000388789:0.00673,S001168700:0.00186):0.00138,S000388790:0.00227):0.00115):0.00221):0.00470):0.08535,((((((S000464976:0.00498,(S000013928:0.01100,(S000464975:0.00282,(S000393554:0.00011,((S000393545:-0.00000,S000393547:0.00157):0.00037,((S000393553:0.00011,S000393549:-0.00034):0.00026,(S000393550:0.00045,S000393552:-0.00045):0.00136):0.00020):0.00042):0.00034):0.00319):0.00328):0.03138,((S000016081:0.00244,((S000000255:0.00027,S000004779:0.00112):0.00077,(S002034916:0.00561,S002235885:0.00033):0.00009):0.00052):0.02392,(S001349936:0.02032,(((S000464967:0.00306,(((S003305967:0.00281,S000393537:0.00208):0.00091,(S000464969:0.00062,S000464968:0.00222):0.00080):0.00115,S000464971:0.00121):0.00032):0.00125,((S002963249:0.00152,S000464972:0.00346):0.00074,S000414451:0.00618):0.00354):0.00082,S000393535:0.00219):0.01369):0.00830):0.00928):0.01804,(((S001910586:0.00157,(S002235862:0.00133,(S000546839:0.00015,S002235861:0.00018):0.00085):0.00017):0.00126,(S002963256:0.00031,((S002963246:0.00672,S002034913:0.00743):0.00632,(S002963299:0.00067,(S002963289:0.00143,S002963291:0.00065):0.00075):0.00207):0.00135):0.00384):0.03613,(((S000414453:0.00465,(S002963259:0.00692,(((S000546840:-0.00014,S002221364:0.00014):0.00554,(S002034908:0.00630,(S002963309:0.00043,(S002963323:0.00197,S002963331:0.00085):0.00063):0.00268):0.00084):0.00384,S002034909:0.01074):0.00254):0.00563):0.00300,S002449756:0.00577):0.00435,(((S002232079:-0.00007,(S000927687:0.00061,S000927764:-0.00061):0.00179):0.00544,(S002963318:0.00119,S002963329:0.00161):0.00327):0.00732,(S002963244:0.01254,(S001550742:0.00215,(S000414456:0.00121,S000550082:0.00155):0.00264):0.00771):0.00455):0.00350):0.02409):0.00639):0.00250,(S000326493:0.06320,((S000414455:0.00535,(S001910594:0.00723,S002235884:0.00605):0.00212):0.03356,(((S001550734:0.00214,S001887834:0.00543):0.00061,((S000414457:0.00046,S002235882:0.00092):0.00263,(S002963306:0.00074,(S002963301:0.00173,S002963243:0.00600):0.00120):0.00164):0.00130):0.02626,(((S002963247:0.00210,(S001887703:0.02741,S002963251:0.00283):0.00159):0.00767,S002034910:0.01040):0.00177,S000334739:0.00530):0.02017):0.00676):0.00786):0.00536):0.00352,((S002963315:-0.00247,(S000414458:0.00063,S002235855:0.00006):0.00248):0.00095,(S002963279:-0.00054,(((S002963264:0.00007,(S002963273:0.00035,S002963287:-0.00035):0.00063):0.00077,S002963321:-0.00007):0.00070,(S002963326:0.00241,S002963263:-0.00190):0.00013):0.00061):0.00049):0.04243):0.00590,(((S002235877:0.00198,(S002963300:0.00018,S002963302:0.00053):0.00075):0.00123,(S002034914:0.00556,(((((S002963242:-0.00000,S002963327:0.00141):0.00117,S002963308:0.00135):-0.00031,S002963324:0.00046):0.00131,S000824627:0.00318):0.00253,S002963333:-0.00122):0.00081):0.00057):0.05558,((S002963335:-0.00254,(S000750307:0.00064,S002963238:-0.00064):0.00254):0.05442,((S000774968:0.04365,(S000000063:0.00091,S002235866:-0.00091):0.03626):0.01151,((S002034915:0.00488,(S000546838:0.00073,S002235880:-0.00006):0.00109):0.05246,(S000334738:0.01694,(((S000550083:0.01066,S002963245:-0.00076):0.00406,(S002950935:0.00235,S002034911:0.00666):0.00226):0.00477,(S002950945:0.00285,(S000721552:0.00186,S000326492:0.00021):0.00264):0.00082):0.00664):0.03327):0.00568):0.00451):0.00046):0.00504):0.02563):0.01983):0.01372):0.04768):0.00542):0.00572,((((S002908084:-0.00027,((S001574345:0.00277,((S001243314:0.00096,(S001243313:0.00105,S001243315:0.00184):0.00105):0.00018,(S001243316:0.00142,(S001243319:0.00122,S002034921:0.00171):0.00003):-0.00001):0.00068):0.00088,S000367143:-0.00033):0.00149):0.00423,(S002908071:0.00677,((S001243309:0.00262,(S000653590:0.00106,(S002908068:-0.00030,(S001243288:0.00120,S001243302:0.00090):0.00062):0.00100):0.00109):0.00216,(S002908070:0.00464,(S001577264:0.00667,(S001890409:0.00450,(S001243310:0.00529,(S000432333:0.00055,S000326485:0.00501):0.00130):0.00071):0.00412):0.00323):0.00133):0.00125):0.00101):0.03023,(S000842910:-0.00204,(S000842909:-0.00152,((S000653583:0.00203,((S000891816:0.00172,((S000016319:0.00148,S000968892:0.00073):0.00069,(S000653586:0.00004,S001575018:0.00124):0.00077):0.00022):0.00126,S000653584:0.00262):0.00042):0.00061,S000769880:0.00185):0.00337):0.00249):0.02541):0.04709,(((S003279420:-0.00279,(S000096693:-0.00128,S000414724:0.00202):0.00283):0.02178,(S002305131:0.00211,(S000450504:0.00144,(S000435063:0.00081,S000806194:0.00071):0.00068):0.00062):0.02098):0.05411,((S000434623:0.00136,(S000434619:0.00022,(S000018119:0.00115,S002034922:0.00516):0.00095):0.00047):0.01840,((S000434624:0.00075,S002165153:0.00061):0.01947,(S000326489:0.00973,((S000434620:0.00301,(S001417217:0.00074,S002236290:0.00130):0.00038):0.00350,(S002034924:0.00646,S001745168:0.01207):0.00555):0.00762):0.00831):0.00234):0.04635):0.01878):0.03957):0.00170):0.00324,(((S000000991:0.00226,S000389354:0.00360):0.03298,((S001901071:0.00189,(S000434888:0.00005,S000652946:-0.00005):0.00086):0.00103,(S001872329:0.00102,(S000382898:0.00651,(S000382899:0.00188,S000382900:0.00484):0.00259):0.00291):0.00140):0.03321):0.06347,(S000387267:-0.00010,S003262516:0.00010):0.12668):0.00335):0.01924):0.00342):0.02566):0.01736):0.00383):0.00190):0.00225):0.00541):0.00178):0.00232,((((S000388821:0.00867,S000420025:0.00112):0.00345,S002034949:0.00175):0.00291,(S002034954:0.00804,((((S000405653:0.00361,((S002232092:0.00022,S000326503:0.00115):0.00317,((S000617883:0.00322,(S000617863:0.00259,S000326502:0.00503):0.00057):0.00071,(S002410138:0.00078,S002166282:0.00347):0.00038):0.00075):0.00037):0.00118,S000427357:0.00104):0.00502,((S000420026:0.00077,(S003305937:-0.00375,S002034955:0.00064):0.00376):0.00173,S003305940:0.00216):0.00137):0.00113,S000750194:0.00471):0.00722):0.00123):0.00056,(S001352165:0.01559,(S000405660:0.00051,S002166275:0.00020):0.00437):0.00306):0.00345):0.00162):0.00255,((S000381842:0.00144,S002166278:0.00380):0.00170,(S002034950:0.00604,(S001187495:-0.00523,S001352167:0.01202):0.00369):0.00173):0.00175):0.00199):0.00070):0.00018):0.00144,((S001744696:0.00063,(S002034956:0.00223,(S000901720:-0.00421,(S000326477:0.00419,(S001744704:0.00106,(S000420023:0.00104,S000750193:0.00045):0.00023):0.00368):0.00136):0.00264):0.00200):0.00059,(S000617862:0.00399,(S002034941:0.00232,S000711876:0.00016):0.00050):0.00041):0.00051):0.00028,((S000548066:0.00104,S000548072:0.00259):0.00097,((S002032973:0.00129,(S001744714:0.00502,(S002150907:0.00536,S003277424:-0.00014):0.00071):0.00330):0.00093,(S000411908:0.00135,(S001352219:0.00001,(S000420020:0.00111,(S003222847:0.00229,S002034962:0.00187):0.00031):0.00042):0.00039):0.00014):0.00025):0.00023):0.00014);
Min_evolution NNIs converged at round 9 -- skipping some rounds
ME_SPR1	((S002351058:0.00327,(S000405661:0.00073,(S000405654:0.00207,S000395211:-0.00066):0.00069):0.00062):0.00079,(S001187520:-0.00027,(S001187524:-0.00351,(S001187516:-0.00819,S001352166:0.00894):0.00464):0.00196):0.00126,((((S000405655:0.00322,S000326501:0.00520):0.00221,((S000434331:0.00277,(S003222829:0.00704,S000617884:0.00360):0.00038):0.00208,((S002034951:0.00557,S000326500:0.00212):0.00393,(((((S002034933:0.00289,((S000432314:0.01217,S000432323:0.00355):0.00044,S001613823:0.00281):0.00082):0.00046,(S000379932:0.00457,(S000386900:0.00020,(S000804881:0.00333,S000804888:0.00391):0.00026):0.00062):0.00020):0.00986,(S000326499:0.00194,(S000405651:0.00226,S002166281:0.00668):0.00254):0.00646):0.00178,((((S001910587:0.00170,(S000370153:0.00178,(S000427388:0.00115,S002034945:0.00253):0.00029):0.00050):0.00006,((S000440792:0.00043,(S000440793:0.00065,S002166276:0.00084):0.00105):0.00123,S000405665:0.00295):0.00036):0.01472,((S000901704:-0.00280,(S000925887:0.00146,(S000011392:0.00129,(S002034946:0.00094,((S000405663:0.00321,S000413788:0.00351):0.00185,(S002034947:0.00085,(S000386903:0.00078,S002166277:0.00123):0.00046):0.00043):0.00049):0.00055):0.00060):0.00502):0.00993,(((((S000406602:0.00277,(S000379924:-0.00044,S002034939:0.00114):0.00068):0.00042,(S000428928:0.00194,S000901712:-0.00467):0.00452):0.00500,((S000388119:0.00038,S000527990:0.00162):0.00566,(S000388117:0.00198,(S000388116:-0.00041,S002166274:0.00041):0.00212):0.00167):0.00437):0.01535,(((S001910596:0.00081,S000405383:0.00052):0.00317,(S002232071:-0.00005,(S000428921:0.00001,S002034964:0.00208):0.00035):0.00276):0.00514,(S002961446:0.01160,(S002034961:0.00310,(S000428924:0.00015,(S000405385:-0.00017,S000750178:0.00017):0.00037):0.00051):0.00413):0.00223):0.00499):0.01075,((S002918420:0.00939,((((((S001588205:0.00195,((S001588206:0.00139,(S000617861:0.00403,S002989295:0.00349):0.00116):0.00118,S000394499:0.00227):0.00030):0.00014,(S000400850:0.00060,(S002034958:0.00027,(S000617893:0.00122,S002034959:-0.00027):0.00020):0.00037):0.00047):0.00095,((S002153524:-0.00065,S002235462:0.00214):0.00149,(S000400852:0.00005,(S002152597:-0.00006,(S002152429:-0.00009,S002350094:0.00285):0.00003):0.00003):0.00081):0.00040):0.00110,S002235457:0.00481):0.00043,(S000843228:0.00720,S002918492:0.02877):0.00252):0.00180,S002227672:0.00410):0.00202):0.01815,((S000379916:0.00909,(S000712783:0.00495,((S000712806:0.00244,(S000712842:0.00186,S000870485:0.00099):0.00044):0.00011,((S000379921:0.00129,(S000379920:0.00065,S000712773:0.00198):0.00068):0.00031,(S000379918:0.00232,S000001360:0.00186):0.00011):0.00012):0.00078):0.00107):0.03674,((S002353298:0.00948,(((S002447336:0.00140,(S002447334:0.00190,S003298612:0.00361):0.00059):0.00018,(S000769151:0.00057,S000011437:0.00006):0.00048):0.00086,(S000496330:0.00052,(S001875289:-0.00064,S002353296:0.00288):0.00270):0.00244):0.00138):0.02930,(((S003314037:0.00511,(((S000004145:0.00152,(S002232430:0.00783,S000430945:-0.00013):0.00029):0.00036,(S002966608:0.01176,S001577583:0.01188):0.00103):0.00124,S000128477:0.00669):0.00105):0.00230,(S000439487:0.00575,S003299422:0.01678):0.00210):0.05191,(((S002034067:-0.00020,(S000002714:0.00160,S003262791:0.00182):0.00142):0.07925,(((S000413824:0.00195,(S000624520:0.00272,(S000624521:0.00209,S000624522:0.00252):0.00025):0.00057):0.04126,((S000382578:0.00440,((S002961824:0.00100,(S000002316:0.00073,S000387147:0.00256):0.00061):0.00153,(S000000392:0.00026,S000824043:0.00189):0.00077):0.00178):0.01205,((((S002408217:-0.00026,S000624512:0.00014):0.00068,(S000624513:0.00143,S000413823:0.00148):0.00062):0.00096,S000018873:0.00031):0.00069,(S002449786:0.00191,S000130465:0.00377):0.00110):0.00837):0.02837):0.01161,((((S000389915:0.01089,((S000859944:0.00155,((((S000008742:0.00032,S000389907:0.00096):0.00001,S000436411:0.00025):0.00015,S000389898:0.00150):0.00036,((S000636356:0.00202,S002165656:0.00141):0.00193,S003314867:0.00266):0.00031):0.00053):0.00048,S000425270:0.00215):0.00778):0.02251,(S000003123:0.01822,(S001096705:0.01314,((S000009255:-0.00020,S002157035:0.00085):0.00057,((S000389894:0.00037,(S000389892:0.00096,S000389917:0.00346):0.00051):0.00209,(S002410301:0.00549,(S000636272:0.00743,S000636355:0.01026):0.00111):0.00075):0.00046):0.00934):0.00924):0.01802):0.02670,((S001240636:0.00776,((S001589388:0.00030,((S002222895:-0.00199,(S002914385:-0.00006,S002235418:-0.00378):0.00139):0.00282,(S001792824:0.01117,(S000542977:-0.00069,S003314831:0.00341):0.00138):0.00337):0.00046):0.00116,(S001240626:0.00040,S002917257:0.00027):0.00071):0.00395):0.04065,(S001098343:0.00242,(((S001098346:0.00205,S000390971:0.00081):0.00051,(S003264779:0.00005,(S002153350:0.00120,((S002967639:0.00011,(S002232365:0.00057,S000859966:0.00964):0.00095):0.00118,S000651160:0.00308):0.00013):0.00024):0.00008):0.00027,S001094473:0.00172):0.00010):0.03438):0.01031):0.00966,((S003261997:0.00763,(S000478280:0.00509,(S002225584:0.00259,(S000859945:-0.00002,((S002231868:0.00539,(S000264827:0.00063,(S003313878:0.01156,S002166044:0.01317):0.00108):0.00034):0.00093,(S000422104:0.00339,S000422105:0.00109):0.00063):0.00041):0.00191):0.00246):0.00124):0.04195,(((S000978969:0.00101,((S000547323:0.00236,(S000393883:-0.00037,S000653050:0.00037):0.00034):0.00047,((S000841434:0.00168,(S001611251:0.01607,(S001611247:0.00832,S001611249:0.00680):0.00918):0.00276):0.00203,S000996439:0.00607):0.00594):0.00028):0.00080,S003314999:0.00245):0.02990,(S001188075:0.03115,(S000386268:0.00223,S000978964:0.00049):0.03293):0.00585):0.00625):0.00553):0.00684):0.00074):0.00112,((((S002034967:-0.00089,(S003313298:0.00348,(S002034968:0.00356,S000414423:-0.00009):0.00041):0.00416):0.00919,((S002034971:0.00305,(S000443764:0.00217,S000016156:-0.00007):0.00067):0.01164,((((S000617892:0.00666,S002225451:-0.00092):0.00280,S002225452:-0.00020):0.00127,(S002034969:0.00884,S002034970:-0.00041):0.00150):0.00165,(S000107504:0.00417,S000414422:0.00126):0.00216):0.00497):0.00126):0.06412,(S000926648:0.03643,(S000843230:0.00825,(S000010068:0.00455,((S002915866:0.00196,(((S000387145:0.00128,(S001744001:0.00056,(S001743366:0.00078,S000000257:0.00135):0.00058):0.00049):0.00053,S002227077:0.00358):0.00110,S001153805:0.00136):0.00014):0.00012,S002915864:0.00435):0.00283):0.00330):0.04441):0.02379):0.00740,((((((S001885060:0.02841,(S000003483:0.00731,(S001885130:0.00838,S001885131:0.00177):0.00323):0.00454):0.06547,(S002411066:0.06295,(S000326486:0.05804,(S000393168:0.05906,(S000461126:0.00926,S001417192:0.00311):0.05465):0.00422):0.00356):0.00116):0.03139,((((S000413503:0.00307,(S000141070:0.00123,S003286825:0.00013):0.00512):0.00816,(S000768461:0.01495,((((S003222569:0.00121,(S000768460:-0.00001,S000768467:0.00001):0.00047):0.00086,S000768453:0.00161):0.00156,S000768447:0.00084):0.00022,S000768450:0.00330):0.01194):0.00391):0.06321,((S000432295:0.00873,S000995189:0.00642):0.07264,(S000432296:0.01755,S000995185:0.01501):0.06525):0.00968):0.01636,((S000634343:0.01522,(S000414263:0.00103,(S000140702:0.00037,S002949619:0.00017):0.00016):0.01056):0.06284,(S000010026:0.02223,(S000128264:0.00698,(S000437154:0.00406,(S002232072:0.00021,S003222609:0.00180):0.00203):0.00411):0.01239):0.06351):0.01075):0.00955):0.00229,(((S000002314:0.03363,(S000607439:0.00607,(S000130242:-0.00262,S000391613:0.00337):0.01211):0.02662):0.06280,((S001416079:0.00202,(S001613103:0.00203,S001613106:0.00140):0.00002):0.09425,((S001611914:0.01826,(S000842537:0.01713,((S001352163:0.01511,(S002034890:0.00565,(S000651443:0.00141,(S001793015:0.00134,(S000000629:0.00227,S000005914:0.01098):0.00067):0.00063):0.00072):0.00134):0.00801,(S003265063:0.01614,(S000432317:0.00104,(S000421312:0.00147,(S002034888:0.00105,(S000420606:0.00107,S000622338:-0.00058):0.00058):0.00129):0.00047):0.00839):0.00587):0.00284):0.00393):0.03640,((S000008544:0.03308,(S000013991:0.00059,S001910583:0.00075):0.03650):0.03049,((S002288750:0.02494,(S003287404:0.00023,(S002287138:0.00039,(S000441334:-0.00038,S000735842:0.00038):0.00062):0.00026):0.01774):0.02847,(((S000012691:0.00198,S000260732:0.00162):0.00286,(S001328092:0.00245,((S000007291:-0.00071,S000467295:0.00147):0.00346,(S002957056:0.00932,(S002156994:0.00396,S002156998:0.00276):0.00039):0.00102):0.00292):0.00166):0.03259,((S000432318:0.00720,(S000432081:0.00384,(S000001309:0.01270,S002034887:0.01034):0.00128):0.00192):0.04336,((S000010789:0.00584,((S003304822:0.00288,(S000260167:-0.00014,S003304817:0.00152):0.00191):0.00368,S000404369:0.00228):0.00143):0.02912,((((S000260870:0.00181,S000581872:0.00019):0.00417,S003299271:0.00155):0.00222,(S000005843:0.01179,S000005844:0.00578):0.00640):0.00092,(S000001149:-0.00224,S000011174:0.00835):0.00729):0.02194):0.00464):0.00036):0.00989):0.01132):0.00502):0.00724):0.01821):0.01930,((S001891797:0.02498,((S000348931:0.00644,(S000015427:0.00209,S002034974:0.00832):0.00196):0.00655,((S000008225:0.00208,(S000348929:0.00315,S002034973:0.00553):0.00253):0.00297,((((S001743428:0.00194,((S000000269:0.00126,(S001046017:0.00534,S001743425:0.00114):0.00104):0.00096,S001743423:0.00007):0.00081):0.00056,((S001884223:0.00507,S001884222:0.00744):0.00267,(S001874825:0.00439,S001602635:0.00321):0.00067):0.00105):0.00176,(S002035367:0.00184,S002035368:0.00163):0.00325):0.00288,((S003286659:0.00023,S003286660:0.00044):0.00334,(S003286661:0.00479,S003286662:0.00459):0.00073):0.00321):0.00154):0.00143):0.00291):0.04276,((S000395077:0.00615,(S000344683:0.00258,(S000326490:0.00364,S001910592:0.00071):0.00065):0.00347):0.04696,((S001879599:0.00842,((S001879600:0.00413,S003222541:0.00190):0.00181,(S003222540:0.00319,(S000398983:0.00071,S002440960:-0.00005):0.00143):0.00123):0.00308):0.02874,(S002440962:0.00600,(S000478276:0.00431,(S000478277:0.00448,S000478279:0.00275):0.00256):0.00228):0.02348):0.02180):0.01053):0.05215):0.00408):0.00338,(((((S002230463:0.01017,(((S002230453:0.00429,S001796040:-0.00098):0.00098,(S002230455:0.00046,S002230458:0.00252):0.00641):0.00128,(S002230461:0.00304,(S001551104:-0.00043,(S000432864:0.00128,(S000432863:0.00075,S001551106:0.00069):0.00014):0.00518):0.00191):0.00172):0.00186):0.01964,((S002949880:0.00250,(S000645710:-0.00215,(S000414272:-0.00022,(S000414722:0.00037,S000432868:0.00104):0.00023):0.00217):0.00219):0.02792,(S001153564:0.00075,(S000432865:0.00485,(S000645697:-0.00255,S002034976:0.00559):0.00100):0.00448):0.02362):0.00461):0.09670,((((S001873779:0.00238,(S003257703:0.00039,S000981217:-0.00039):0.00031):0.01846,((S000618439:0.00549,((S001352635:0.00505,(S000967045:0.00629,(((S003288277:0.01357,S002911857:0.00770):0.00225,S001418873:-0.00036):0.00078,(S000824097:0.00053,S002409089:0.00157):0.00089):0.00137):0.00233):0.00172,S000428890:0.00385):0.00054):0.00394,S000892495:0.00340):0.00793):0.06035,(((S001352162:0.01531,(S000414302:0.00068,S002034989:0.00074):0.00532):0.02105,(((S000414304:0.00092,S000436070:0.00113):0.01628,((S000016134:0.00191,(S003222613:0.00145,S001610887:0.00080):0.00021):0.00301,(S002034988:0.00822,S001589401:0.00648):0.00308):0.01090):0.00821,((S002954162:0.00094,S002964321:0.00179):0.02040,((S001549260:0.01036,(S002034978:0.00924,((S000003142:0.00298,(S000013108:0.00279,S000014664:0.00238):0.00071):0.00458,(((((S002350903:0.00643,S000428220:0.00263):0.00162,S000334213:0.00038):0.00134,S000613478:0.00198):0.00205,S000613477:0.00283):0.00165,S000334209:0.00159):0.00257):0.00044):0.00660):0.00682,(S000004357:0.01004,(S000003951:0.01136,(S002151931:0.01354,(S000009673:0.00477,S000021311:0.00483):0.00302):0.00585):0.00232):0.00675):0.00335):0.00484):0.00387):0.03524,((((((S000127492:0.00236,(S000017474:0.00002,((S002965777:0.00415,((S003263589:0.00107,S001611226:0.00732):0.00037,(S000749620:-0.00039,S000965230:0.00042):0.00061):0.00182):0.00052,(S000583669:0.00049,S000978774:0.00072):0.00055):0.00047):0.00096):0.00141,S000388587:0.00516):0.00174,(((S002236084:0.00179,S002236083:0.01394):0.00273,(S002236082:0.00425,S002236085:0.00595):0.00075):0.00249,((S003276987:0.00026,S003276994:0.00047):0.00482,((S001094616:0.00109,(S000728234:0.00157,(S000728228:0.00159,(S000728229:0.00220,(S001574545:0.00039,(S000425933:0.00031,S001573037:0.00059):0.00217):0.00222):0.00035):0.00038):0.00039):0.00057,((((S000390345:-0.00001,S000334648:0.00090):0.00045,S001099259:0.00513):0.00066,((S000871756:-0.00094,((S000871749:-0.00012,S002915194:0.00012):0.00168,(((S000584202:0.01915,(S000871750:0.00162,S002156935:0.01945):0.00140):0.00049,S000806350:0.00446):0.00091,S001331514:0.00972):0.00054):0.00033):0.00078,(S000405104:0.00141,S001331510:-0.00017):0.00084):0.00024):0.00145,(S000701370:0.00087,S001264354:0.00309):0.00035):0.00099):0.00108):0.00563):0.00212):0.00205,S000358793:0.00955):0.00860,(S001170300:0.02613,S002910431:0.02324):0.00603):0.03001,((S002229530:0.01377,(S003285498:0.00709,(S000439510:0.00218,(S000015591:-0.00116,S003263822:0.00116):0.00226):0.00144):0.01357):0.03826,(((S001242109:0.01040,S002952614:0.00348):0.00376,(S001589452:0.00587,((S001589739:0.00471,S003278196:0.00224):0.00106,(S000651732:0.00590,S001746469:0.00655):0.00082):0.00138):0.00178):0.02288,((((((((S000484395:0.00570,(S001155782:0.00144,(S000843235:0.00364,S000980221:-0.00048):0.00053):0.00324):0.00140,(S000468895:0.00207,((S000967034:0.00151,S000414183:0.01376):0.00011,(S002353695:-0.00013,S001331511:-0.00040):0.00033):0.00104):0.00042):0.00113,((((S001098383:0.00911,S002411577:0.00130):0.00234,S000966875:-0.00053):0.00064,((S000118383:0.00113,S002351595:0.00095):0.00051,((S002988648:0.00408,(S002949671:0.00140,S000824402:0.00507):0.00164):0.00294,(S000860374:0.01691,S000825312:0.01453):0.00206):0.00207):0.00055):0.00146,(S003284048:0.00014,S000399556:-0.00063):0.00134):0.00115):0.00153,((S001155581:0.00158,(S003262663:-0.00084,S000001831:0.00113):0.00045):0.00034,(S000389716:0.00546,S003262204:0.00088):0.00019):0.00075):0.00095,(S003312192:0.00054,S002949667:0.00142):0.00085):0.00123,S003302525:0.00014):0.00168,S002907542:0.00104):0.00054,S003291266:-0.00185):0.01965):0.01995):0.00355):0.01252):0.02277):0.00787,(((((S001418342:0.00055,S001873122:0.00388):0.00651,((S002911975:0.00205,(S000408710:0.00523,S002911976:0.00235):0.00127):0.00187,((S001418341:0.00185,(S000903366:0.00059,((S000134623:0.00355,S002034984:0.00054):0.00225,S000408708:0.00327):0.00206):0.00024):0.00005,S000368472:-0.00117):0.00150):0.00517):0.01516,(((S002408634:0.01007,(S000460966:0.00249,S003222769:0.00365):0.00448):0.00444,(S000434974:0.00534,((((S003280562:0.00303,S001098878:0.03096):0.00154,S003280552:0.00542):0.00046,S000464926:0.00627):0.00162,(S000327300:0.00127,S000327301:0.00009):0.00136):0.00451):0.00304):0.02638,((S001418347:0.00302,(S002911962:0.00239,(S002911961:-0.00049,((S002034987:0.00230,S002911960:-0.00006):0.00181,((S002911958:-0.00087,S000245508:0.00182):0.00070,((S002911963:-0.00176,S002911957:0.00053):0.00132,S002034986:0.00313):0.00134):0.00057):0.00070):0.00033):0.00131):0.02174,((((S002955449:0.00548,S002955475:0.00761):0.00694,(((S002955474:0.00291,S003291683:0.00189):0.00235,(S002916779:0.00332,S000943466:0.00502):0.00076):0.00174,(S003291685:0.00443,S003279707:0.00749):0.00252):0.00118):0.00145,(S002955452:0.01049,((S002955479:0.00882,S002955540:0.00694):0.00095,((S002955526:0.00213,S002955546:0.00202):0.00390,(S000573588:0.00045,(S000573573:0.00324,(S002955494:0.00089,(S000436254:0.00155,(S001418343:-0.00100,S002410010:0.00100):0.00028):0.00050):0.00126):0.00260):0.00579):0.00154):0.00749):0.00307):0.00202,S002955524:0.01208):0.01179):0.00332):0.00128):0.04831,(S000843637:0.03590,(((S001096633:0.02046,((S002165759:0.00388,(((S003280559:-0.00107,(S002165741:0.00498,S002949609:-0.00421):0.00592):0.00325,(S003284973:0.00640,S003259339:0.01402):0.00125):0.00133,(((S002165753:-0.00012,S000000637:0.00212):0.00031,(S001156126:0.00081,(((S000893808:0.00067,S000893176:0.00193):0.00223,(S001577308:0.00321,S000013935:0.00086):0.00045):0.00052,S001198626:0.00250):0.00028):0.00061):-0.00031,(S002958946:0.00145,(S001015228:0.00231,(S001549301:0.00080,(S003259330:0.00003,S003259331:0.00323):0.00117):0.00138):-0.00002):0.00031):0.00047):0.00080):0.00068,((((S002911893:-0.00107,S002166849:0.01446):0.00249,(S003298598:0.00688,(S000711309:0.00123,S002916979:0.00014):0.00076):0.00103):0.00166,(S002305563:0.00227,S003262119:-0.00075):0.00093):0.00175,(S003262085:-0.00032,(S000000258:0.00257,S000893807:0.00281):0.00363):0.00432):0.00069):0.00318):0.00533,((((S001575474:0.00685,(S000021704:0.00069,S002234010:0.00000):0.00300):0.00235,(S001239834:0.00669,(S000495667:0.00337,(S000389638:0.00073,S001045910:0.00475):0.00067):0.00072):0.00054):0.00298,(S000979995:0.00780,S002964228:0.03880):0.00391):0.00436,((((S002912090:0.01314,S003285398:0.00789):0.00132,S002912087:0.00577):0.00456,(S003278180:0.00510,S003284466:0.00247):0.00042):0.00153,(((S003284038:0.00178,(S001577121:0.00332,(S002353207:0.00407,((S001549123:0.00009,S001153509:0.01095):0.00069,S002353204:0.00206):0.00063):0.00141):0.00042):0.00209,(S003279923:0.00486,S003302588:-0.00050):0.00302):0.00257,(((S002911869:0.00979,S002443378:0.01539):0.00438,(S001589265:0.00306,((S002958891:0.00553,(((S003303825:0.00103,(S002958959:0.00653,(S000925360:0.00030,(S002305591:0.00107,(S003299626:0.00080,(S002959001:0.00031,S002409118:0.00545):0.00070):0.00099):0.00040):0.00073):0.00003):0.00047,(((S000544286:0.00067,S000544285:0.00343):0.00027,(S002906780:0.00106,S000528103:0.00366):0.00092):0.00082,(S001576582:0.02522,S000806030:0.00554):0.00186):0.00045):0.00048,((S002229127:0.00230,S002964200:0.03017):0.00165,S001744480:0.00235):0.00097):0.00106):0.00050,((S000114066:-0.00116,S001574882:0.00705):0.00358,(S002418688:0.00758,S002964461:0.00651):0.00334):0.00071):0.00110):0.00121):0.00357,(S002448635:0.01160,S003303032:0.00817):0.00269):0.00281):0.00320):0.00119):0.00630):0.00250,(S003313095:0.03302,(S000980280:0.00312,(((S000118144:0.00211,S000690881:0.00260):0.00119,((S002912338:0.00250,(((S002449348:0.00311,(S002447830:0.00038,S003279843:0.00330):0.00074):0.00181,(S003289140:0.01262,(S002351628:-0.00026,(S000768954:0.00517,S002351645:0.00131):0.00100):0.00156):0.00120):0.00055,(S001795075:0.00257,S003278965:0.00095):0.00203):0.00005):0.00071,S000903064:0.00104):0.00265):0.00029,(S002035928:0.00153,S002951764:0.00184):0.00122):0.00034):0.00984):0.01076):0.01324):0.02087):0.01803,((S000386978:0.00984,((S000369367:0.00180,(S000386965:0.00037,S002153929:-0.00020):0.00089):0.00032,S000386969:0.00097):0.00765):0.06325,((S001331508:-0.00266,(S001152224:0.02835,(S001351053:0.00996,(S000978771:-0.00155,((S000005765:0.00140,(S001095854:0.00153,(S002034277:0.00584,(S000358773:0.00166,S001188246:0.00045):0.00184):0.00042):0.00077):0.00060,(S003284068:0.00062,S002444972:0.00898):0.00138):0.00039):0.00495):0.00221):0.00411):0.02062,((S002411007:0.00808,(S001153987:0.00492,S000002018:0.00509):0.00343):0.00985,((S003281111:0.00442,(S003299364:0.00700,S001240546:0.00603):0.00442):0.00355,(S000943416:0.00554,(S002912021:0.00697,((S000736648:0.00580,S002156859:0.00609):0.00137,S002967082:0.00424):0.00005):0.00084):0.00053):0.00877):0.01280):0.03445):0.00461):0.00519):0.01881):0.01215,((S001898988:0.01757,((S000435847:-0.00100,S000752106:0.00393):0.00269,(S003222727:0.00530,(S001898983:0.00269,S001898984:0.00208):0.00150):0.00144):0.01467):0.10188,((((((S000000218:0.00090,S000414440:0.00049):0.00241,(S002034895:0.00618,S000432328:0.00526):0.00096):0.00313,(S000437589:0.00510,S002034896:0.00851):0.00309):0.00545,(((S001352171:0.01064,S002034894:0.00331):0.00576,(S002034893:0.00207,(S000437590:0.00009,S000002540:0.00310):0.00119):0.00207):0.00132,S000437591:0.00164):0.00565):0.03170,((S000541544:0.00040,S000711628:0.00028):0.02245,((((S000022403:0.00119,S000414437:0.00157):0.00051,S001548716:0.00205):0.00154,S000387860:0.00002):0.02127,((S000414436:0.00231,(S000000089:0.00049,S001417191:0.00085):0.00081):0.01280,(((S000432325:0.00082,S000432331:0.00121):0.00731,(S000437593:0.00992,S002034892:0.00874):0.00259):0.00526,(S000437594:0.00678,S002034891:0.00986):0.00636):0.00239):0.00462):0.00367):0.02302):0.06113,(((S000414474:0.00392,(S000404711:0.00150,S002235841:-0.00150):0.00378):0.06964,(S000013923:0.00289,S002235838:0.00276):0.05721):0.03599,((((((S000388789:0.00673,S001168700:0.00186):0.00138,S000388790:0.00227):0.00115,(S000388791:0.00600,(S000388792:0.00247,S001891163:0.00167):0.00086):0.00063):0.00073,S001891164:0.00679):0.00221,(S000388788:0.00676,S002034907:0.01284):0.00470):0.08535,((((((S000464976:0.00498,(S000013928:0.01100,(S000464975:0.00282,(S000393554:0.00011,((S000393545:-0.00000,S000393547:0.00157):0.00037,((S000393553:0.00011,S000393549:-0.00034):0.00026,(S000393550:0.00045,S000393552:-0.00045):0.00136):0.00020):0.00042):0.00034):0.00319):0.00328):0.03138,((S000016081:0.00244,((S000000255:0.00027,S000004779:0.00112):0.00077,(S002034916:0.00561,S002235885:0.00033):0.00009):0.00052):0.02392,(S001349936:0.02032,(((S000464967:0.00306,(((S003305967:0.00281,S000393537:0.00208):0.00091,(S000464969:0.00062,S000464968:0.00222):0.00080):0.00115,S000464971:0.00121):0.00032):0.00125,((S002963249:0.00152,S000464972:0.00346):0.00074,S000414451:0.00618):0.00354):0.00082,S000393535:0.00219):0.01369):0.00830):0.00928):0.01804,(((S001910586:0.00157,(S002235862:0.00133,(S000546839:0.00015,S002235861:0.00018):0.00085):0.00017):0.00126,(S002963256:0.00031,((S002963246:0.00672,S002034913:0.00743):0.00632,(S002963299:0.00067,(S002963289:0.00143,S002963291:0.00065):0.00075):0.00207):0.00135):0.00384):0.03613,(((S000414453:0.00465,(S002963259:0.00692,(((S000546840:-0.00014,S002221364:0.00014):0.00554,(S002034908:0.00630,(S002963309:0.00043,(S002963323:0.00197,S002963331:0.00085):0.00063):0.00268):0.00084):0.00384,S002034909:0.01074):0.00254):0.00563):0.00300,S002449756:0.00577):0.00435,(((S002232079:-0.00007,(S000927687:0.00061,S000927764:-0.00061):0.00179):0.00544,(S002963318:0.00119,S002963329:0.00161):0.00327):0.00732,(S002963244:0.01254,(S001550742:0.00215,(S000414456:0.00121,S000550082:0.00155):0.00264):0.00771):0.00455):0.00350):0.02409):0.00639):0.00250,(S000326493:0.06320,((S000414455:0.00535,(S001910594:0.00723,S002235884:0.00605):0.00212):0.03356,(((S001550734:0.00214,S001887834:0.00543):0.00061,((S000414457:0.00046,S002235882:0.00092):0.00263,(S002963306:0.00074,(S002963301:0.00173,S002963243:0.00600):0.00120):0.00164):0.00130):0.02626,(((S002963247:0.00210,(S001887703:0.02741,S002963251:0.00283):0.00159):0.00767,S002034910:0.01040):0.00177,S000334739:0.00530):0.02017):0.00676):0.00786):0.00536):0.00352,((S002963315:-0.00247,(S000414458:0.00063,S002235855:0.00006):0.00248):0.00095,(S002963279:-0.00054,(((S002963264:0.00007,(S002963273:0.00035,S002963287:-0.00035):0.00063):0.00077,S002963321:-0.00007):0.00070,(S002963326:0.00241,S002963263:-0.00190):0.00013):0.00061):0.00049):0.04243):0.00590,(((S002235877:0.00198,(S002963300:0.00018,S002963302:0.00053):0.00075):0.00123,(S002034914:0.00556,(((((S002963242:-0.00000,S002963327:0.00141):0.00117,S002963308:0.00135):-0.00031,S002963324:0.00046):0.00131,S000824627:0.00318):0.00253,S002963333:-0.00122):0.00081):0.00057):0.05558,((S002963335:-0.00254,(S000750307:0.00064,S002963238:-0.00064):0.00254):0.05442,((S000774968:0.04365,(S000000063:0.00091,S002235866:-0.00091):0.03626):0.01151,((S002034915:0.00488,(S000546838:0.00073,S002235880:-0.00006):0.00109):0.05246,(S000334738:0.01694,(((S000550083:0.01066,S002963245:-0.00076):0.00406,(S002950935:0.00235,S002034911:0.00666):0.00226):0.00477,(S002950945:0.00285,(S000721552:0.00186,S000326492:0.00021):0.00264):0.00082):0.00664):0.03327):0.00568):0.00451):0.00046):0.00504):0.02563):0.01983):0.01372):0.04768):0.00542):0.00572,((((S002908084:-0.00027,((S001574345:0.00277,((S001243314:0.00096,(S001243313:0.00105,S001243315:0.00184):0.00105):0.00018,(S001243316:0.00142,(S001243319:0.00122,S002034921:0.00171):0.00003):-0.00001):0.00068):0.00088,S000367143:-0.00033):0.00149):0.00423,(S002908071:0.00677,((S001243309:0.00262,(S000653590:0.00106,(S002908068:-0.00030,(S001243288:0.00120,S001243302:0.00090):0.00062):0.00100):0.00109):0.00216,(S002908070:0.00464,(S001577264:0.00667,(S001890409:0.00450,(S001243310:0.00529,(S000432333:0.00055,S000326485:0.00501):0.00130):0.00071):0.00412):0.00323):0.00133):0.00125):0.00101):0.03023,(S000842910:-0.00204,(S000842909:-0.00152,((S000653583:0.00203,((S000891816:0.00172,((S000016319:0.00148,S000968892:0.00073):0.00069,(S000653586:0.00004,S001575018:0.00124):0.00077):0.00022):0.00126,S000653584:0.00262):0.00042):0.00061,S000769880:0.00185):0.00337):0.00249):0.02541):0.04709,(((S003279420:-0.00279,(S000096693:-0.00128,S000414724:0.00202):0.00283):0.02178,(S002305131:0.00211,(S000450504:0.00144,(S000435063:0.00081,S000806194:0.00071):0.00068):0.00062):0.02098):0.05411,((S000434624:0.00075,S002165153:0.00061):0.01947,((S000434623:0.00136,(S000434619:0.00022,(S000018119:0.00115,S002034922:0.00516):0.00095):0.00047):0.01840,(S000326489:0.00973,((S000434620:0.00301,(S001417217:0.00074,S002236290:0.00130):0.00038):0.00350,(S002034924:0.00646,S001745168:0.01207):0.00555):0.00762):0.00831):0.00234):0.04635):0.01878):0.03957):0.00170):0.00324,(((S000000991:0.00226,S000389354:0.00360):0.03298,((S001901071:0.00189,(S000434888:0.00005,S000652946:-0.00005):0.00086):0.00103,(S001872329:0.00102,(S000382898:0.00651,(S000382899:0.00188,S000382900:0.00484):0.00259):0.00291):0.00140):0.03321):0.06347,(S000387267:-0.00010,S003262516:0.00010):0.12668):0.00335):0.01924):0.00342):0.02566):0.01736):0.00383):0.00190):0.00225):0.00541):0.00178):0.00232,((((S000388821:0.00867,S000420025:0.00112):0.00345,S002034949:0.00175):0.00291,(S002034954:0.00804,((((S000405653:0.00361,((S002232092:0.00022,S000326503:0.00115):0.00317,((S000617863:0.00259,((S002410138:0.00078,S002166282:0.00347):0.00038,S000617883:0.00322):0.00057):0.00071,S000326502:0.00503):0.00075):0.00037):0.00118,S000427357:0.00104):0.00502,((S000420026:0.00077,(S003305937:-0.00375,S002034955:0.00064):0.00376):0.00173,S003305940:0.00216):0.00137):0.00113,S000750194:0.00471):0.00722):0.00123):0.00056,(S001352165:0.01559,(S000405660:0.00051,S002166275:0.00020):0.00437):0.00306):0.00345):0.00162):0.00255,((S000381842:0.00144,S002166278:0.00380):0.00170,(S002034950:0.00604,(S001187495:-0.00523,S001352167:0.01202):0.00369):0.00173):0.00175):0.00199):0.00070):0.00018):0.00144,((S001744696:0.00063,(S002034956:0.00223,(S000901720:-0.00421,(S000326477:0.00419,(S001744704:0.00106,(S000420023:0.00104,S000750193:0.00045):0.00023):0.00368):0.00136):0.00264):0.00200):0.00059,(S000617862:0.00399,(S002034941:0.00232,S000711876:0.00016):0.00050):0.00041):0.00051):0.00028,((S000548066:0.00104,S000548072:0.00259):0.00097,((S002032973:0.00129,(S001744714:0.00502,(S002150907:0.00536,S003277424:-0.00014):0.00071):0.00330):0.00093,(S000411908:0.00135,(S001352219:0.00001,(S000420020:0.00111,(S003222847:0.00229,S002034962:0.00187):0.00031):0.00042):0.00039):0.00014):0.00025):0.00023):0.00014);
ME_NNI14	((S002351058:0.00327,(S000405661:0.00073,(S000405654:0.00207,S000395211:-0.00066):0.00069):0.00062):0.00079,(S001187520:-0.00027,(S001187524:-0.00351,(S001187516:-0.00819,S001352166:0.00894):0.00464):0.00196):0.00126,((((S000405655:0.00322,S000326501:0.00520):0.00221,((S000434331:0.00277,(S003222829:0.00704,S000617884:0.00360):0.00038):0.00208,((S002034951:0.00557,S000326500:0.00212):0.00393,(((((S002034933:0.00289,((S000432314:0.01217,S000432323:0.00355):0.00044,S001613823:0.00281):0.00082):0.00046,(S000379932:0.00457,(S000386900:0.00020,(S000804881:0.00333,S000804888:0.00391):0.00026):0.00062):0.00020):0.00986,(S000326499:0.00194,(S000405651:0.00226,S002166281:0.00668):0.00254):0.00646):0.00178,((((S001910587:0.00170,(S000370153:0.00178,(S000427388:0.00115,S002034945:0.00253):0.00029):0.00050):0.00006,((S000440792:0.00043,(S000440793:0.00065,S002166276:0.00084):0.00105):0.00123,S000405665:0.00295):0.00036):0.01472,((S000901704:-0.00280,(S000925887:0.00146,(S000011392:0.00129,(S002034946:0.00094,((S000405663:0.00321,S000413788:0.00351):0.00185,(S002034947:0.00085,(S000386903:0.00078,S002166277:0.00123):0.00046):0.00043):0.00049):0.00055):0.00060):0.00502):0.00993,(((((S000406602:0.00277,(S000379924:-0.00044,S002034939:0.00114):0.00068):0.00042,(S000428928:0.00194,S000901712:-0.00467):0.00452):0.00500,((S000388119:0.00038,S000527990:0.00162):0.00566,(S000388117:0.00198,(S000388116:-0.00041,S002166274:0.00041):0.00212):0.00167):0.00437):0.01535,(((S001910596:0.00081,S000405383:0.00052):0.00317,(S002232071:-0.00005,(S000428921:0.00001,S002034964:0.00208):0.00035):0.00276):0.00514,(S002961446:0.01160,(S002034961:0.00310,(S000428924:0.00015,(S000405385:-0.00017,S000750178:0.00017):0.00037):0.00051):0.00413):0.00223):0.00499):0.01075,((S002918420:0.00939,((((((S001588205:0.00195,((S001588206:0.00139,(S000617861:0.00403,S002989295:0.00349):0.00116):0.00118,S000394499:0.00227):0.00030):0.00014,(S000400850:0.00060,(S002034958:0.00027,(S000617893:0.00122,S002034959:-0.00027):0.00020):0.00037):0.00047):0.00095,((S002153524:-0.00065,S002235462:0.00214):0.00149,(S000400852:0.00005,(S002152597:-0.00006,(S002152429:-0.00009,S002350094:0.00285):0.00003):0.00003):0.00081):0.00040):0.00110,S002235457:0.00481):0.00043,(S000843228:0.00720,S002918492:0.02877):0.00252):0.00180,S002227672:0.00410):0.00202):0.01815,((S000379916:0.00909,(S000712783:0.00495,((S000712806:0.00244,(S000712842:0.00186,S000870485:0.00099):0.00044):0.00011,((S000379921:0.00129,(S000379920:0.00065,S000712773:0.00198):0.00068):0.00031,(S000379918:0.00232,S000001360:0.00186):0.00011):0.00012):0.00078):0.00107):0.03674,((S002353298:0.00948,(((S002447336:0.00140,(S002447334:0.00190,S003298612:0.00361):0.00059):0.00018,(S000769151:0.00057,S000011437:0.00006):0.00048):0.00086,(S000496330:0.00052,(S001875289:-0.00064,S002353296:0.00288):0.00270):0.00244):0.00138):0.02930,(((S003314037:0.00511,(((S000004145:0.00152,(S002232430:0.00783,S000430945:-0.00013):0.00029):0.00036,(S002966608:0.01176,S001577583:0.01188):0.00103):0.00124,S000128477:0.00669):0.00105):0.00230,(S000439487:0.00575,S003299422:0.01678):0.00210):0.05191,(((S002034067:-0.00020,(S000002714:0.00160,S003262791:0.00182):0.00142):0.07925,(((S000413824:0.00195,(S000624520:0.00272,(S000624521:0.00209,S000624522:0.00252):0.00025):0.00057):0.04126,((S000382578:0.00440,((S002961824:0.00100,(S000002316:0.00073,S000387147:0.00256):0.00061):0.00153,(S000000392:0.00026,S000824043:0.00189):0.00077):0.00178):0.01205,((((S002408217:-0.00026,S000624512:0.00014):0.00068,(S000624513:0.00143,S000413823:0.00148):0.00062):0.00096,S000018873:0.00031):0.00069,(S002449786:0.00191,S000130465:0.00377):0.00110):0.00837):0.02837):0.01161,((((S000389915:0.01089,((S000859944:0.00155,((((S000008742:0.00032,S000389907:0.00096):0.00001,S000436411:0.00025):0.00015,S000389898:0.00150):0.00036,((S000636356:0.00202,S002165656:0.00141):0.00193,S003314867:0.00266):0.00031):0.00053):0.00048,S000425270:0.00215):0.00778):0.02251,(S000003123:0.01822,(S001096705:0.01314,((S000009255:-0.00020,S002157035:0.00085):0.00057,((S000389894:0.00037,(S000389892:0.00096,S000389917:0.00346):0.00051):0.00209,(S002410301:0.00549,(S000636272:0.00743,S000636355:0.01026):0.00111):0.00075):0.00046):0.00934):0.00924):0.01802):0.02670,((S001240636:0.00776,((S001589388:0.00030,((S002222895:-0.00199,(S002914385:-0.00006,S002235418:-0.00378):0.00139):0.00282,(S001792824:0.01117,(S000542977:-0.00069,S003314831:0.00341):0.00138):0.00337):0.00046):0.00116,(S001240626:0.00040,S002917257:0.00027):0.00071):0.00395):0.04065,(S001098343:0.00242,(((S001098346:0.00205,S000390971:0.00081):0.00051,(S003264779:0.00005,(S002153350:0.00120,((S002967639:0.00011,(S002232365:0.00057,S000859966:0.00964):0.00095):0.00118,S000651160:0.00308):0.00013):0.00024):0.00008):0.00027,S001094473:0.00172):0.00010):0.03438):0.01031):0.00966,((S003261997:0.00763,(S000478280:0.00509,(S002225584:0.00259,(S000859945:-0.00002,((S002231868:0.00539,(S000264827:0.00063,(S003313878:0.01156,S002166044:0.01317):0.00108):0.00034):0.00093,(S000422104:0.00339,S000422105:0.00109):0.00063):0.00041):0.00191):0.00246):0.00124):0.04195,(((S000978969:0.00101,S003314999:0.00245):0.00080,((S000547323:0.00236,(S000393883:-0.00037,S000653050:0.00037):0.00034):0.00047,((S000841434:0.00168,(S001611251:0.01607,(S001611247:0.00832,S001611249:0.00680):0.00918):0.00276):0.00203,S000996439:0.00607):0.00594):0.00028):0.02990,(S001188075:0.03115,(S000386268:0.00223,S000978964:0.00049):0.03293):0.00585):0.00625):0.00553):0.00684):0.00074):0.00112,((((S002034967:-0.00089,(S003313298:0.00348,(S002034968:0.00356,S000414423:-0.00009):0.00041):0.00416):0.00919,((S002034971:0.00305,(S000443764:0.00217,S000016156:-0.00007):0.00067):0.01164,((((S000617892:0.00666,S002225451:-0.00092):0.00280,S002225452:-0.00020):0.00127,(S002034969:0.00884,S002034970:-0.00041):0.00150):0.00165,(S000107504:0.00417,S000414422:0.00126):0.00216):0.00497):0.00126):0.06412,(S000926648:0.03643,(S000843230:0.00825,(S000010068:0.00455,((S002915866:0.00196,(((S000387145:0.00128,(S001744001:0.00056,(S001743366:0.00078,S000000257:0.00135):0.00058):0.00049):0.00053,S002227077:0.00358):0.00110,S001153805:0.00136):0.00014):0.00012,S002915864:0.00435):0.00283):0.00330):0.04441):0.02379):0.00740,((((((S001885060:0.02841,(S000003483:0.00731,(S001885130:0.00838,S001885131:0.00177):0.00323):0.00454):0.06547,(S002411066:0.06295,(S000326486:0.05804,(S000393168:0.05906,(S000461126:0.00926,S001417192:0.00311):0.05465):0.00422):0.00356):0.00116):0.03139,((((S000413503:0.00307,(S000141070:0.00123,S003286825:0.00013):0.00512):0.00816,(S000768461:0.01495,((((S003222569:0.00121,(S000768460:-0.00001,S000768467:0.00001):0.00047):0.00086,S000768453:0.00161):0.00156,S000768447:0.00084):0.00022,S000768450:0.00330):0.01194):0.00391):0.06321,((S000432295:0.00873,S000995189:0.00642):0.07264,(S000432296:0.01755,S000995185:0.01501):0.06525):0.00968):0.01636,((S000634343:0.01522,(S000414263:0.00103,(S000140702:0.00037,S002949619:0.00017):0.00016):0.01056):0.06284,(S000010026:0.02223,(S000128264:0.00698,(S000437154:0.00406,(S002232072:0.00021,S003222609:0.00180):0.00203):0.00411):0.01239):0.06351):0.01075):0.00955):0.00229,(((S000002314:0.03363,(S000607439:0.00607,(S000130242:-0.00262,S000391613:0.00337):0.01211):0.02662):0.06280,((S001416079:0.00202,(S001613103:0.00203,S001613106:0.00140):0.00002):0.09425,((S001611914:0.01826,(S000842537:0.01713,((S001352163:0.01511,(S002034890:0.00565,(S000651443:0.00141,(S001793015:0.00134,(S000000629:0.00227,S000005914:0.01098):0.00067):0.00063):0.00072):0.00134):0.00801,(S003265063:0.01614,(S000432317:0.00104,(S000421312:0.00147,(S002034888:0.00105,(S000420606:0.00107,S000622338:-0.00058):0.00058):0.00129):0.00047):0.00839):0.00587):0.00284):0.00393):0.03640,((S000008544:0.03308,(S000013991:0.00059,S001910583:0.00075):0.03650):0.03049,((S002288750:0.02494,(S003287404:0.00023,(S002287138:0.00039,(S000441334:-0.00038,S000735842:0.00038):0.00062):0.00026):0.01774):0.02847,(((S000012691:0.00198,S000260732:0.00162):0.00286,(S001328092:0.00245,((S000007291:-0.00071,S000467295:0.00147):0.00346,(S002957056:0.00932,(S002156994:0.00396,S002156998:0.00276):0.00039):0.00102):0.00292):0.00166):0.03259,((S000432318:0.00720,(S000432081:0.00384,(S000001309:0.01270,S002034887:0.01034):0.00128):0.00192):0.04336,((S000010789:0.00584,((S003304822:0.00288,(S000260167:-0.00014,S003304817:0.00152):0.00191):0.00368,S000404369:0.00228):0.00143):0.02912,((((S000260870:0.00181,S000581872:0.00019):0.00417,S003299271:0.00155):0.00222,(S000005843:0.01179,S000005844:0.00578):0.00640):0.00092,(S000001149:-0.00224,S000011174:0.00835):0.00729):0.02194):0.00464):0.00036):0.00989):0.01132):0.00502):0.00724):0.01821):0.01930,((S001891797:0.02498,((S000348931:0.00644,(S000015427:0.00209,S002034974:0.00832):0.00196):0.00655,((S000008225:0.00208,(S000348929:0.00315,S002034973:0.00553):0.00253):0.00297,((((S001743428:0.00194,((S000000269:0.00126,(S001046017:0.00534,S001743425:0.00114):0.00104):0.00096,S001743423:0.00007):0.00081):0.00056,((S001884223:0.00507,S001884222:0.00744):0.00267,(S001874825:0.00439,S001602635:0.00321):0.00067):0.00105):0.00176,(S002035367:0.00184,S002035368:0.00163):0.00325):0.00288,((S003286659:0.00023,S003286660:0.00044):0.00334,(S003286661:0.00479,S003286662:0.00459):0.00073):0.00321):0.00154):0.00143):0.00291):0.04276,((S000395077:0.00615,(S000344683:0.00258,(S000326490:0.00364,S001910592:0.00071):0.00065):0.00347):0.04696,((S001879599:0.00842,((S001879600:0.00413,S003222541:0.00190):0.00181,(S003222540:0.00319,(S000398983:0.00071,S002440960:-0.00005):0.00143):0.00123):0.00308):0.02874,(S002440962:0.00600,(S000478276:0.00431,(S000478277:0.00448,S000478279:0.00275):0.00256):0.00228):0.02348):0.02180):0.01053):0.05215):0.00408):0.00338,(((((S002230463:0.01017,(((S002230453:0.00429,S001796040:-0.00098):0.00098,(S002230455:0.00046,S002230458:0.00252):0.00641):0.00128,(S002230461:0.00304,(S001551104:-0.00043,(S000432864:0.00128,(S000432863:0.00075,S001551106:0.00069):0.00014):0.00518):0.00191):0.00172):0.00186):0.01964,((S002949880:0.00250,(S000645710:-0.00215,(S000414272:-0.00022,(S000414722:0.00037,S000432868:0.00104):0.00023):0.00217):0.00219):0.02792,(S001153564:0.00075,(S000432865:0.00485,(S000645697:-0.00255,S002034976:0.00559):0.00100):0.00448):0.02362):0.00461):0.09670,((((S001873779:0.00238,(S003257703:0.00039,S000981217:-0.00039):0.00031):0.01846,((S000618439:0.00549,((S001352635:0.00505,(S000967045:0.00629,(((S003288277:0.01357,S002911857:0.00770):0.00225,S001418873:-0.00036):0.00078,(S000824097:0.00053,S002409089:0.00157):0.00089):0.00137):0.00233):0.00172,S000428890:0.00385):0.00054):0.00394,S000892495:0.00340):0.00793):0.06035,(((S001352162:0.01531,(S000414302:0.00068,S002034989:0.00074):0.00532):0.02105,(((S000414304:0.00092,S000436070:0.00113):0.01628,((S000016134:0.00191,(S003222613:0.00145,S001610887:0.00080):0.00021):0.00301,(S002034988:0.00822,S001589401:0.00648):0.00308):0.01090):0.00821,((S002954162:0.00094,S002964321:0.00179):0.02040,((S001549260:0.01036,(S002034978:0.00924,((S000003142:0.00298,(S000013108:0.00279,S000014664:0.00238):0.00071):0.00458,(((((S002350903:0.00643,S000428220:0.00263):0.00162,S000334213:0.00038):0.00134,S000613478:0.00198):0.00205,S000613477:0.00283):0.00165,S000334209:0.00159):0.00257):0.00044):0.00660):0.00682,(S000004357:0.01004,(S000003951:0.01136,(S002151931:0.01354,(S000009673:0.00477,S000021311:0.00483):0.00302):0.00585):0.00232):0.00675):0.00335):0.00484):0.00387):0.03524,((((((S000127492:0.00236,(S000017474:0.00002,((S002965777:0.00415,(S000583669:0.00049,S000978774:0.00072):0.00055):0.00052,((S003263589:0.00107,S001611226:0.00732):0.00037,(S000749620:-0.00039,S000965230:0.00042):0.00061):0.00182):0.00047):0.00096):0.00141,S000388587:0.00516):0.00174,(((S002236084:0.00179,S002236083:0.01394):0.00273,(S002236082:0.00425,S002236085:0.00595):0.00075):0.00249,((S003276987:0.00026,S003276994:0.00047):0.00482,((S001094616:0.00109,(S000728234:0.00157,(S000728228:0.00159,(S000728229:0.00220,(S001574545:0.00039,(S000425933:0.00031,S001573037:0.00059):0.00217):0.00222):0.00035):0.00038):0.00039):0.00057,(((S000701370:0.00087,S001264354:0.00309):0.00035,(((S000871749:-0.00012,S002915194:0.00012):0.00168,(S000871756:-0.00094,(((S002156935:0.01945,S000806350:0.00446):0.00049,(S000871750:0.00162,S000584202:0.01915):0.00140):0.00091,S001331514:0.00972):0.00054):0.00033):0.00078,(S000405104:0.00141,S001331510:-0.00017):0.00084):0.00024):0.00145,((S000390345:-0.00001,S000334648:0.00090):0.00045,S001099259:0.00513):0.00066):0.00099):0.00108):0.00563):0.00212):0.00205,S000358793:0.00955):0.00860,(S001170300:0.02613,S002910431:0.02324):0.00603):0.03001,((S002229530:0.01377,(S003285498:0.00709,(S000439510:0.00218,(S000015591:-0.00116,S003263822:0.00116):0.00226):0.00144):0.01357):0.03826,(((S001242109:0.01040,S002952614:0.00348):0.00376,(S001589452:0.00587,((S001589739:0.00471,S003278196:0.00224):0.00106,(S000651732:0.00590,S001746469:0.00655):0.00082):0.00138):0.00178):0.02288,(((((((S000389716:0.00546,S003262204:0.00088):0.00019,(S003262663:-0.00084,S000001831:0.00113):0.00045):0.00034,(((((((S000966875:-0.00053,S002411577:0.00130):0.00234,S001098383:0.00911):0.00064,((S000118383:0.00113,S002351595:0.00095):0.00051,((S002988648:0.00408,(S002949671:0.00140,S000824402:0.00507):0.00164):0.00294,(S000860374:0.01691,S000825312:0.01453):0.00206):0.00207):0.00055):0.00146,(S003284048:0.00014,S000399556:-0.00063):0.00134):0.00115,((S002353695:-0.00013,S001331511:-0.00040):0.00033,((S000967034:0.00151,S000414183:0.01376):0.00011,S000468895:0.00207):0.00104):0.00042):0.00113,(S000484395:0.00570,(S001155782:0.00144,(S000843235:0.00364,S000980221:-0.00048):0.00053):0.00324):0.00140):0.00153,S001155581:0.00158):0.00075):0.00095,(S003312192:0.00054,S002949667:0.00142):0.00085):0.00123,S003302525:0.00014):0.00168,S002907542:0.00104):0.00054,S003291266:-0.00185):0.01965):0.01995):0.00355):0.01252):0.02277):0.00787,(((((S001418342:0.00055,S001873122:0.00388):0.00651,((S002911975:0.00205,(S000408710:0.00523,S002911976:0.00235):0.00127):0.00187,((S001418341:0.00185,(S000903366:0.00059,((S000134623:0.00355,S002034984:0.00054):0.00225,S000408708:0.00327):0.00206):0.00024):0.00005,S000368472:-0.00117):0.00150):0.00517):0.01516,(((S002408634:0.01007,(S000460966:0.00249,S003222769:0.00365):0.00448):0.00444,(S000434974:0.00534,((((S003280562:0.00303,S001098878:0.03096):0.00154,S003280552:0.00542):0.00046,S000464926:0.00627):0.00162,(S000327300:0.00127,S000327301:0.00009):0.00136):0.00451):0.00304):0.02638,((S001418347:0.00302,(S002911962:0.00239,(S002911961:-0.00049,((S002034987:0.00230,S002911960:-0.00006):0.00181,((S002911958:-0.00087,S000245508:0.00182):0.00070,((S002911963:-0.00176,S002911957:0.00053):0.00132,S002034986:0.00313):0.00134):0.00057):0.00070):0.00033):0.00131):0.02174,((((S002955449:0.00548,S002955475:0.00761):0.00694,(((S002955474:0.00291,S003291683:0.00189):0.00235,(S002916779:0.00332,S000943466:0.00502):0.00076):0.00174,(S003291685:0.00443,S003279707:0.00749):0.00252):0.00118):0.00145,(S002955452:0.01049,((S002955479:0.00882,((S002955526:0.00213,S002955546:0.00202):0.00390,(S000573588:0.00045,((S000436254:0.00155,(S001418343:-0.00100,S002410010:0.00100):0.00028):0.00050,(S002955494:0.00089,S000573573:0.00324):0.00126):0.00260):0.00579):0.00154):0.00095,S002955540:0.00694):0.00749):0.00307):0.00202,S002955524:0.01208):0.01179):0.00332):0.00128):0.04831,(S000843637:0.03590,(((S001096633:0.02046,((((((S002911893:-0.00107,S002166849:0.01446):0.00249,(S003298598:0.00688,(S000711309:0.00123,S002916979:0.00014):0.00076):0.00103):0.00166,(S003262085:-0.00032,(S000000258:0.00257,S000893807:0.00281):0.00363):0.00432):0.00175,(S002305563:0.00227,S003262119:-0.00075):0.00093):0.00069,(((S003280559:-0.00107,(S002165741:0.00498,S002949609:-0.00421):0.00592):0.00325,(S003284973:0.00640,S003259339:0.01402):0.00125):0.00133,(((S002165753:-0.00012,S000000637:0.00212):0.00031,(S001156126:0.00081,(((S000893808:0.00067,S000893176:0.00193):0.00223,(S001577308:0.00321,S000013935:0.00086):0.00045):0.00052,S001198626:0.00250):0.00028):0.00061):-0.00031,(S002958946:0.00145,(S001015228:0.00231,(S001549301:0.00080,(S003259330:0.00003,S003259331:0.00323):0.00117):0.00138):-0.00002):0.00031):0.00047):0.00080):0.00068,S002165759:0.00388):0.00318):0.00533,((((S001575474:0.00685,(S000021704:0.00069,S002234010:0.00000):0.00300):0.00235,(S001239834:0.00669,(S000495667:0.00337,(S000389638:0.00073,S001045910:0.00475):0.00067):0.00072):0.00054):0.00298,(S000979995:0.00780,S002964228:0.03880):0.00391):0.00436,((((S002912090:0.01314,S003285398:0.00789):0.00132,S002912087:0.00577):0.00456,(S003278180:0.00510,S003284466:0.00247):0.00042):0.00153,(((S003284038:0.00178,(S001577121:0.00332,(S002353207:0.00407,((S001549123:0.00009,S001153509:0.01095):0.00069,S002353204:0.00206):0.00063):0.00141):0.00042):0.00209,(S003279923:0.00486,S003302588:-0.00050):0.00302):0.00257,((((S002958891:0.00553,(((S003303825:0.00103,(S002958959:0.00653,(S000925360:0.00030,(S002305591:0.00107,(S003299626:0.00080,(S002959001:0.00031,S002409118:0.00545):0.00070):0.00099):0.00040):0.00073):0.00003):0.00047,(((S000544286:0.00067,S000544285:0.00343):0.00027,(S002906780:0.00106,S000528103:0.00366):0.00092):0.00082,(S001576582:0.02522,S000806030:0.00554):0.00186):0.00045):0.00048,((S002229127:0.00230,S002964200:0.03017):0.00165,S001744480:0.00235):0.00097):0.00106):0.00050,((S000114066:-0.00116,S001574882:0.00705):0.00358,(S002418688:0.00758,S002964461:0.00651):0.00334):0.00071):0.00110,(S001589265:0.00306,(S002911869:0.00979,S002443378:0.01539):0.00438):0.00121):0.00357,(S002448635:0.01160,S003303032:0.00817):0.00269):0.00281):0.00320):0.00119):0.00630):0.00250,(S003313095:0.03302,(S000980280:0.00312,(((S000118144:0.00211,S000690881:0.00260):0.00119,((S002912338:0.00250,(((S002449348:0.00311,(S002447830:0.00038,S003279843:0.00330):0.00074):0.00181,(S003289140:0.01262,(S002351628:-0.00026,(S000768954:0.00517,S002351645:0.00131):0.00100):0.00156):0.00120):0.00055,(S001795075:0.00257,S003278965:0.00095):0.00203):0.00005):0.00071,S000903064:0.00104):0.00265):0.00029,(S002035928:0.00153,S002951764:0.00184):0.00122):0.00034):0.00984):0.01076):0.01324):0.02087):0.01803,((S000386978:0.00984,((S000369367:0.00180,(S000386965:0.00037,S002153929:-0.00020):0.00089):0.00032,S000386969:0.00097):0.00765):0.06325,((S001331508:-0.00266,(S001152224:0.02835,(S001351053:0.00996,(S000978771:-0.00155,((S000005765:0.00140,(S001095854:0.00153,(S002034277:0.00584,(S000358773:0.00166,S001188246:0.00045):0.00184):0.00042):0.00077):0.00060,(S003284068:0.00062,S002444972:0.00898):0.00138):0.00039):0.00495):0.00221):0.00411):0.02062,((S002411007:0.00808,(S001153987:0.00492,S000002018:0.00509):0.00343):0.00985,((S003281111:0.00442,(S003299364:0.00700,S001240546:0.00603):0.00442):0.00355,(S000943416:0.00554,(S002912021:0.00697,((S000736648:0.00580,S002156859:0.00609):0.00137,S002967082:0.00424):0.00005):0.00084):0.00053):0.00877):0.01280):0.03445):0.00461):0.00519):0.01881):0.01215,((S001898988:0.01757,((S000435847:-0.00100,S000752106:0.00393):0.00269,(S003222727:0.00530,(S001898983:0.00269,S001898984:0.00208):0.00150):0.00144):0.01467):0.10188,((((((S000000218:0.00090,S000414440:0.00049):0.00241,(S002034895:0.00618,S000432328:0.00526):0.00096):0.00313,(S000437589:0.00510,S002034896:0.00851):0.00309):0.00545,(((S001352171:0.01064,S002034894:0.00331):0.00576,(S002034893:0.00207,(S000437590:0.00009,S000002540:0.00310):0.00119):0.00207):0.00132,S000437591:0.00164):0.00565):0.03170,((S000541544:0.00040,S000711628:0.00028):0.02245,((((S000022403:0.00119,S000414437:0.00157):0.00051,S001548716:0.00205):0.00154,S000387860:0.00002):0.02127,((S000414436:0.00231,(S000000089:0.00049,S001417191:0.00085):0.00081):0.01280,(((S000432325:0.00082,S000432331:0.00121):0.00731,(S000437593:0.00992,S002034892:0.00874):0.00259):0.00526,(S000437594:0.00678,S002034891:0.00986):0.00636):0.00239):0.00462):0.00367):0.02302):0.06113,(((S000414474:0.00392,(S000404711:0.00150,S002235841:-0.00150):0.00378):0.06964,(S000013923:0.00289,S002235838:0.00276):0.05721):0.03599,((((((S000388789:0.00673,S001168700:0.00186):0.00138,S000388790:0.00227):0.00115,(S000388791:0.00600,(S000388792:0.00247,S001891163:0.00167):0.00086):0.00063):0.00073,S001891164:0.00679):0.00221,(S000388788:0.00676,S002034907:0.01284):0.00470):0.08535,((((((S000464976:0.00498,(S000013928:0.01100,(S000464975:0.00282,(S000393554:0.00011,((S000393545:-0.00000,S000393547:0.00157):0.00037,((S000393553:0.00011,S000393549:-0.00034):0.00026,(S000393550:0.00045,S000393552:-0.00045):0.00136):0.00020):0.00042):0.00034):0.00319):0.00328):0.03138,((S000016081:0.00244,((S000000255:0.00027,S000004779:0.00112):0.00077,(S002034916:0.00561,S002235885:0.00033):0.00009):0.00052):0.02392,(S001349936:0.02032,(((S000464967:0.00306,(((S003305967:0.00281,S000393537:0.00208):0.00091,(S000464969:0.00062,S000464968:0.00222):0.00080):0.00115,S000464971:0.00121):0.00032):0.00125,((S002963249:0.00152,S000464972:0.00346):0.00074,S000414451:0.00618):0.00354):0.00082,S000393535:0.00219):0.01369):0.00830):0.00928):0.01804,(((S001910586:0.00157,(S002235862:0.00133,(S000546839:0.00015,S002235861:0.00018):0.00085):0.00017):0.00126,(S002963256:0.00031,((S002963246:0.00672,S002034913:0.00743):0.00632,(S002963299:0.00067,(S002963289:0.00143,S002963291:0.00065):0.00075):0.00207):0.00135):0.00384):0.03613,(((S000414453:0.00465,(S002963259:0.00692,(((S000546840:-0.00014,S002221364:0.00014):0.00554,(S002034908:0.00630,(S002963309:0.00043,(S002963323:0.00197,S002963331:0.00085):0.00063):0.00268):0.00084):0.00384,S002034909:0.01074):0.00254):0.00563):0.00300,S002449756:0.00577):0.00435,(((S002232079:-0.00007,(S000927687:0.00061,S000927764:-0.00061):0.00179):0.00544,(S002963318:0.00119,S002963329:0.00161):0.00327):0.00732,(S002963244:0.01254,(S001550742:0.00215,(S000414456:0.00121,S000550082:0.00155):0.00264):0.00771):0.00455):0.00350):0.02409):0.00639):0.00250,(S000326493:0.06320,((S000414455:0.00535,(S001910594:0.00723,S002235884:0.00605):0.00212):0.03356,(((S001550734:0.00214,S001887834:0.00543):0.00061,((S000414457:0.00046,S002235882:0.00092):0.00263,(S002963306:0.00074,(S002963301:0.00173,S002963243:0.00600):0.00120):0.00164):0.00130):0.02626,(((S002963247:0.00210,(S001887703:0.02741,S002963251:0.00283):0.00159):0.00767,S002034910:0.01040):0.00177,S000334739:0.00530):0.02017):0.00676):0.00786):0.00536):0.00352,((S002963315:-0.00247,(S000414458:0.00063,S002235855:0.00006):0.00248):0.00095,(S002963279:-0.00054,(((S002963264:0.00007,(S002963273:0.00035,S002963287:-0.00035):0.00063):0.00077,S002963321:-0.00007):0.00070,(S002963326:0.00241,S002963263:-0.00190):0.00013):0.00061):0.00049):0.04243):0.00590,(((S002235877:0.00198,(S002963300:0.00018,S002963302:0.00053):0.00075):0.00123,(S002034914:0.00556,(((((S002963242:-0.00000,S002963327:0.00141):0.00117,S002963308:0.00135):-0.00031,S002963324:0.00046):0.00131,S000824627:0.00318):0.00253,S002963333:-0.00122):0.00081):0.00057):0.05558,((S002963335:-0.00254,(S000750307:0.00064,S002963238:-0.00064):0.00254):0.05442,((S000774968:0.04365,(S000000063:0.00091,S002235866:-0.00091):0.03626):0.01151,((S002034915:0.00488,(S000546838:0.00073,S002235880:-0.00006):0.00109):0.05246,(S000334738:0.01694,(((S000550083:0.01066,S002963245:-0.00076):0.00406,(S002950935:0.00235,S002034911:0.00666):0.00226):0.00477,(S002950945:0.00285,(S000721552:0.00186,S000326492:0.00021):0.00264):0.00082):0.00664):0.03327):0.00568):0.00451):0.00046):0.00504):0.02563):0.01983):0.01372):0.04768):0.00542):0.00572,((((S002908084:-0.00027,((S001574345:0.00277,((S001243314:0.00096,(S001243313:0.00105,S001243315:0.00184):0.00105):0.00018,(S001243316:0.00142,(S001243319:0.00122,S002034921:0.00171):0.00003):-0.00001):0.00068):0.00088,S000367143:-0.00033):0.00149):0.00423,(S002908071:0.00677,((S001243309:0.00262,(S000653590:0.00106,(S002908068:-0.00030,(S001243288:0.00120,S001243302:0.00090):0.00062):0.00100):0.00109):0.00216,(S002908070:0.00464,(S001577264:0.00667,(S001890409:0.00450,(S001243310:0.00529,(S000432333:0.00055,S000326485:0.00501):0.00130):0.00071):0.00412):0.00323):0.00133):0.00125):0.00101):0.03023,(S000842910:-0.00204,(S000842909:-0.00152,((S000653583:0.00203,((S000891816:0.00172,((S000016319:0.00148,S000968892:0.00073):0.00069,(S000653586:0.00004,S001575018:0.00124):0.00077):0.00022):0.00126,S000653584:0.00262):0.00042):0.00061,S000769880:0.00185):0.00337):0.00249):0.02541):0.04709,(((S003279420:-0.00279,(S000096693:-0.00128,S000414724:0.00202):0.00283):0.02178,(S002305131:0.00211,(S000450504:0.00144,(S000435063:0.00081,S000806194:0.00071):0.00068):0.00062):0.02098):0.05411,((S000434624:0.00075,S002165153:0.00061):0.01947,((S000434623:0.00136,(S000434619:0.00022,(S000018119:0.00115,S002034922:0.00516):0.00095):0.00047):0.01840,(S000326489:0.00973,((S000434620:0.00301,(S001417217:0.00074,S002236290:0.00130):0.00038):0.00350,(S002034924:0.00646,S001745168:0.01207):0.00555):0.00762):0.00831):0.00234):0.04635):0.01878):0.03957):0.00170):0.00324,(((S000000991:0.00226,S000389354:0.00360):0.03298,((S001901071:0.00189,(S000434888:0.00005,S000652946:-0.00005):0.00086):0.00103,(S001872329:0.00102,(S000382898:0.00651,(S000382899:0.00188,S000382900:0.00484):0.00259):0.00291):0.00140):0.03321):0.06347,(S000387267:-0.00010,S003262516:0.00010):0.12668):0.00335):0.01924):0.00342):0.02566):0.01736):0.00383):0.00190):0.00225):0.00541):0.00178):0.00232,((((S000388821:0.00867,S000420025:0.00112):0.00345,S002034949:0.00175):0.00291,(S002034954:0.00804,((((S000405653:0.00361,((S002232092:0.00022,S000326503:0.00115):0.00317,((S000617863:0.00259,((S002410138:0.00078,S002166282:0.00347):0.00038,S000617883:0.00322):0.00057):0.00071,S000326502:0.00503):0.00075):0.00037):0.00118,S000427357:0.00104):0.00502,((S000420026:0.00077,(S003305937:-0.00375,S002034955:0.00064):0.00376):0.00173,S003305940:0.00216):0.00137):0.00113,S000750194:0.00471):0.00722):0.00123):0.00056,(S001352165:0.01559,(S000405660:0.00051,S002166275:0.00020):0.00437):0.00306):0.00345):0.00162):0.00255,((S000381842:0.00144,S002166278:0.00380):0.00170,(S002034950:0.00604,(S001187495:-0.00523,S001352167:0.01202):0.00369):0.00173):0.00175):0.00199):0.00070):0.00018):0.00144,((S001744696:0.00063,(S002034956:0.00223,(S000901720:-0.00421,(S000326477:0.00419,(S001744704:0.00106,(S000420023:0.00104,S000750193:0.00045):0.00023):0.00368):0.00136):0.00264):0.00200):0.00059,(S000617862:0.00399,(S002034941:0.00232,S000711876:0.00016):0.00050):0.00041):0.00051):0.00028,((S000548066:0.00104,S000548072:0.00259):0.00097,((S002032973:0.00129,(S001744714:0.00502,(S002150907:0.00536,S003277424:-0.00014):0.00071):0.00330):0.00093,(S000411908:0.00135,(S001352219:0.00001,(S000420020:0.00111,(S003222847:0.00229,S002034962:0.00187):0.00031):0.00042):0.00039):0.00014):0.00025):0.00023):0.00014);
ME_NNI15	((S002351058:0.00327,(S000405661:0.00073,(S000405654:0.00207,S000395211:-0.00066):0.00069):0.00062):0.00079,(S001187520:-0.00027,(S001187524:-0.00351,(S001187516:-0.00819,S001352166:0.00894):0.00464):0.00196):0.00126,((((S000405655:0.00322,S000326501:0.00520):0.00221,((S000434331:0.00277,(S003222829:0.00704,S000617884:0.00360):0.00038):0.00208,((S002034951:0.00557,S000326500:0.00212):0.00393,(((((S002034933:0.00289,((S000432314:0.01217,S000432323:0.00355):0.00044,S001613823:0.00281):0.00082):0.00046,(S000379932:0.00457,(S000386900:0.00020,(S000804881:0.00333,S000804888:0.00391):0.00026):0.00062):0.00020):0.00986,(S000326499:0.00194,(S000405651:0.00226,S002166281:0.00668):0.00254):0.00646):0.00178,((((S001910587:0.00170,(S000370153:0.00178,(S000427388:0.00115,S002034945:0.00253):0.00029):0.00050):0.00006,((S000440792:0.00043,(S000440793:0.00065,S002166276:0.00084):0.00105):0.00123,S000405665:0.00295):0.00036):0.01472,((S000901704:-0.00280,(S000925887:0.00146,(S000011392:0.00129,(S002034946:0.00094,((S000405663:0.00321,S000413788:0.00351):0.00185,(S002034947:0.00085,(S000386903:0.00078,S002166277:0.00123):0.00046):0.00043):0.00049):0.00055):0.00060):0.00502):0.00993,(((((S000406602:0.00277,(S000379924:-0.00044,S002034939:0.00114):0.00068):0.00042,(S000428928:0.00194,S000901712:-0.00467):0.00452):0.00500,((S000388119:0.00038,S000527990:0.00162):0.00566,(S000388117:0.00198,(S000388116:-0.00041,S002166274:0.00041):0.00212):0.00167):0.00437):0.01535,(((S001910596:0.00081,S000405383:0.00052):0.00317,(S002232071:-0.00005,(S000428921:0.00001,S002034964:0.00208):0.00035):0.00276):0.00514,(S002961446:0.01160,(S002034961:0.00310,(S000428924:0.00015,(S000405385:-0.00017,S000750178:0.00017):0.00037):0.00051):0.00413):0.00223):0.00499):0.01075,((S002918420:0.00939,((((((S001588205:0.00195,((S001588206:0.00139,(S000617861:0.00403,S002989295:0.00349):0.00116):0.00118,S000394499:0.00227):0.00030):0.00014,(S000400850:0.00060,(S002034958:0.00027,(S000617893:0.00122,S002034959:-0.00027):0.00020):0.00037):0.00047):0.00095,((S002153524:-0.00065,S002235462:0.00214):0.00149,(S000400852:0.00005,(S002152597:-0.00006,(S002152429:-0.00009,S002350094:0.00285):0.00003):0.00003):0.00081):0.00040):0.00110,S002235457:0.00481):0.00043,(S000843228:0.00720,S002918492:0.02877):0.00252):0.00180,S002227672:0.00410):0.00202):0.01815,((S000379916:0.00909,(S000712783:0.00495,((S000712806:0.00244,(S000712842:0.00186,S000870485:0.00099):0.00044):0.00011,((S000379921:0.00129,(S000379920:0.00065,S000712773:0.00198):0.00068):0.00031,(S000379918:0.00232,S000001360:0.00186):0.00011):0.00012):0.00078):0.00107):0.03674,((S002353298:0.00948,(((S002447336:0.00140,(S002447334:0.00190,S003298612:0.00361):0.00059):0.00018,(S000769151:0.00057,S000011437:0.00006):0.00048):0.00086,(S000496330:0.00052,(S001875289:-0.00064,S002353296:0.00288):0.00270):0.00244):0.00138):0.02930,(((S003314037:0.00511,(((S000004145:0.00152,(S002232430:0.00783,S000430945:-0.00013):0.00029):0.00036,(S002966608:0.01176,S001577583:0.01188):0.00103):0.00124,S000128477:0.00669):0.00105):0.00230,(S000439487:0.00575,S003299422:0.01678):0.00210):0.05191,(((S002034067:-0.00020,(S000002714:0.00160,S003262791:0.00182):0.00142):0.07925,(((S000413824:0.00195,(S000624520:0.00272,(S000624521:0.00209,S000624522:0.00252):0.00025):0.00057):0.04126,((S000382578:0.00440,((S002961824:0.00100,(S000002316:0.00073,S000387147:0.00256):0.00061):0.00153,(S000000392:0.00026,S000824043:0.00189):0.00077):0.00178):0.01205,((((S002408217:-0.00026,S000624512:0.00014):0.00068,(S000624513:0.00143,S000413823:0.00148):0.00062):0.00096,S000018873:0.00031):0.00069,(S002449786:0.00191,S000130465:0.00377):0.00110):0.00837):0.02837):0.01161,((((S000389915:0.01089,((S000859944:0.00155,((((S000008742:0.00032,S000389907:0.00096):0.00001,S000436411:0.00025):0.00015,S000389898:0.00150):0.00036,((S000636356:0.00202,S002165656:0.00141):0.00193,S003314867:0.00266):0.00031):0.00053):0.00048,S000425270:0.00215):0.00778):0.02251,(S000003123:0.01822,(S001096705:0.01314,((S000009255:-0.00020,S002157035:0.00085):0.00057,((S000389894:0.00037,(S000389892:0.00096,S000389917:0.00346):0.00051):0.00209,(S002410301:0.00549,(S000636272:0.00743,S000636355:0.01026):0.00111):0.00075):0.00046):0.00934):0.00924):0.01802):0.02670,((S001240636:0.00776,((S001589388:0.00030,((S002222895:-0.00199,(S002914385:-0.00006,S002235418:-0.00378):0.00139):0.00282,(S001792824:0.01117,(S000542977:-0.00069,S003314831:0.00341):0.00138):0.00337):0.00046):0.00116,(S001240626:0.00040,S002917257:0.00027):0.00071):0.00395):0.04065,(S001098343:0.00242,(((S001098346:0.00205,S000390971:0.00081):0.00051,(S003264779:0.00005,(S002153350:0.00120,((S002967639:0.00011,(S002232365:0.00057,S000859966:0.00964):0.00095):0.00118,S000651160:0.00308):0.00013):0.00024):0.00008):0.00027,S001094473:0.00172):0.00010):0.03438):0.01031):0.00966,((S003261997:0.00763,(S000478280:0.00509,(S002225584:0.00259,(S000859945:-0.00002,((S002231868:0.00539,(S000264827:0.00063,(S003313878:0.01156,S002166044:0.01317):0.00108):0.00034):0.00093,(S000422104:0.00339,S000422105:0.00109):0.00063):0.00041):0.00191):0.00246):0.00124):0.04195,(((S000978969:0.00101,S003314999:0.00245):0.00080,((S000547323:0.00236,(S000393883:-0.00037,S000653050:0.00037):0.00034):0.00047,((S000841434:0.00168,(S001611251:0.01607,(S001611247:0.00832,S001611249:0.00680):0.00918):0.00276):0.00203,S000996439:0.00607):0.00594):0.00028):0.02990,(S001188075:0.03115,(S000386268:0.00223,S000978964:0.00049):0.03293):0.00585):0.00625):0.00553):0.00684):0.00074):0.00112,((((S002034967:-0.00089,(S003313298:0.00348,(S002034968:0.00356,S000414423:-0.00009):0.00041):0.00416):0.00919,((S002034971:0.00305,(S000443764:0.00217,S000016156:-0.00007):0.00067):0.01164,((((S000617892:0.00666,S002225451:-0.00092):0.00280,S002225452:-0.00020):0.00127,(S002034969:0.00884,S002034970:-0.00041):0.00150):0.00165,(S000107504:0.00417,S000414422:0.00126):0.00216):0.00497):0.00126):0.06412,(S000926648:0.03643,(S000843230:0.00825,(S000010068:0.00455,((S002915866:0.00196,(((S000387145:0.00128,(S001744001:0.00056,(S001743366:0.00078,S000000257:0.00135):0.00058):0.00049):0.00053,S002227077:0.00358):0.00110,S001153805:0.00136):0.00014):0.00012,S002915864:0.00435):0.00283):0.00330):0.04441):0.02379):0.00740,((((((S001885060:0.02841,(S000003483:0.00731,(S001885130:0.00838,S001885131:0.00177):0.00323):0.00454):0.06547,(S002411066:0.06295,(S000326486:0.05804,(S000393168:0.05906,(S000461126:0.00926,S001417192:0.00311):0.05465):0.00422):0.00356):0.00116):0.03139,((((S000413503:0.00307,(S000141070:0.00123,S003286825:0.00013):0.00512):0.00816,(S000768461:0.01495,((((S003222569:0.00121,(S000768460:-0.00001,S000768467:0.00001):0.00047):0.00086,S000768453:0.00161):0.00156,S000768447:0.00084):0.00022,S000768450:0.00330):0.01194):0.00391):0.06321,((S000432295:0.00873,S000995189:0.00642):0.07264,(S000432296:0.01755,S000995185:0.01501):0.06525):0.00968):0.01636,((S000634343:0.01522,(S000414263:0.00103,(S000140702:0.00037,S002949619:0.00017):0.00016):0.01056):0.06284,(S000010026:0.02223,(S000128264:0.00698,(S000437154:0.00406,(S002232072:0.00021,S003222609:0.00180):0.00203):0.00411):0.01239):0.06351):0.01075):0.00955):0.00229,(((S000002314:0.03363,(S000607439:0.00607,(S000130242:-0.00262,S000391613:0.00337):0.01211):0.02662):0.06280,((S001416079:0.00202,(S001613103:0.00203,S001613106:0.00140):0.00002):0.09425,((S001611914:0.01826,(S000842537:0.01713,((S001352163:0.01511,(S002034890:0.00565,(S000651443:0.00141,(S001793015:0.00134,(S000000629:0.00227,S000005914:0.01098):0.00067):0.00063):0.00072):0.00134):0.00801,(S003265063:0.01614,(S000432317:0.00104,(S000421312:0.00147,(S002034888:0.00105,(S000420606:0.00107,S000622338:-0.00058):0.00058):0.00129):0.00047):0.00839):0.00587):0.00284):0.00393):0.03640,((S000008544:0.03308,(S000013991:0.00059,S001910583:0.00075):0.03650):0.03049,((S002288750:0.02494,(S003287404:0.00023,(S002287138:0.00039,(S000441334:-0.00038,S000735842:0.00038):0.00062):0.00026):0.01774):0.02847,(((S000012691:0.00198,S000260732:0.00162):0.00286,(S001328092:0.00245,((S000007291:-0.00071,S000467295:0.00147):0.00346,(S002957056:0.00932,(S002156994:0.00396,S002156998:0.00276):0.00039):0.00102):0.00292):0.00166):0.03259,((S000432318:0.00720,(S000432081:0.00384,(S000001309:0.01270,S002034887:0.01034):0.00128):0.00192):0.04336,((S000010789:0.00584,((S003304822:0.00288,(S000260167:-0.00014,S003304817:0.00152):0.00191):0.00368,S000404369:0.00228):0.00143):0.02912,((((S000260870:0.00181,S000581872:0.00019):0.00417,S003299271:0.00155):0.00222,(S000005843:0.01179,S000005844:0.00578):0.00640):0.00092,(S000001149:-0.00224,S000011174:0.00835):0.00729):0.02194):0.00464):0.00036):0.00989):0.01132):0.00502):0.00724):0.01821):0.01930,((S001891797:0.02498,((S000348931:0.00644,(S000015427:0.00209,S002034974:0.00832):0.00196):0.00655,((S000008225:0.00208,(S000348929:0.00315,S002034973:0.00553):0.00253):0.00297,((((S001743428:0.00194,((S000000269:0.00126,(S001046017:0.00534,S001743425:0.00114):0.00104):0.00096,S001743423:0.00007):0.00081):0.00056,((S001884223:0.00507,S001884222:0.00744):0.00267,(S001874825:0.00439,S001602635:0.00321):0.00067):0.00105):0.00176,(S002035367:0.00184,S002035368:0.00163):0.00325):0.00288,((S003286659:0.00023,S003286660:0.00044):0.00334,(S003286661:0.00479,S003286662:0.00459):0.00073):0.00321):0.00154):0.00143):0.00291):0.04276,((S000395077:0.00615,(S000344683:0.00258,(S000326490:0.00364,S001910592:0.00071):0.00065):0.00347):0.04696,((S001879599:0.00842,((S001879600:0.00413,S003222541:0.00190):0.00181,(S003222540:0.00319,(S000398983:0.00071,S002440960:-0.00005):0.00143):0.00123):0.00308):0.02874,(S002440962:0.00600,(S000478276:0.00431,(S000478277:0.00448,S000478279:0.00275):0.00256):0.00228):0.02348):0.02180):0.01053):0.05215):0.00408):0.00338,(((((S002230463:0.01017,(((S002230453:0.00429,S001796040:-0.00098):0.00098,(S002230455:0.00046,S002230458:0.00252):0.00641):0.00128,(S002230461:0.00304,(S001551104:-0.00043,(S000432864:0.00128,(S000432863:0.00075,S001551106:0.00069):0.00014):0.00518):0.00191):0.00172):0.00186):0.01964,((S002949880:0.00250,(S000645710:-0.00215,(S000414272:-0.00022,(S000414722:0.00037,S000432868:0.00104):0.00023):0.00217):0.00219):0.02792,(S001153564:0.00075,(S000432865:0.00485,(S000645697:-0.00255,S002034976:0.00559):0.00100):0.00448):0.02362):0.00461):0.09670,((((S001873779:0.00238,(S003257703:0.00039,S000981217:-0.00039):0.00031):0.01846,((S000618439:0.00549,((S001352635:0.00505,(S000967045:0.00629,(((S003288277:0.01357,S002911857:0.00770):0.00225,S001418873:-0.00036):0.00078,(S000824097:0.00053,S002409089:0.00157):0.00089):0.00137):0.00233):0.00172,S000428890:0.00385):0.00054):0.00394,S000892495:0.00340):0.00793):0.06035,(((S001352162:0.01531,(S000414302:0.00068,S002034989:0.00074):0.00532):0.02105,(((S000414304:0.00092,S000436070:0.00113):0.01628,((S000016134:0.00191,(S003222613:0.00145,S001610887:0.00080):0.00021):0.00301,(S002034988:0.00822,S001589401:0.00648):0.00308):0.01090):0.00821,((S002954162:0.00094,S002964321:0.00179):0.02040,((S001549260:0.01036,(S002034978:0.00924,((S000003142:0.00298,(S000013108:0.00279,S000014664:0.00238):0.00071):0.00458,(((((S002350903:0.00643,S000428220:0.00263):0.00162,S000334213:0.00038):0.00134,S000613478:0.00198):0.00205,S000613477:0.00283):0.00165,S000334209:0.00159):0.00257):0.00044):0.00660):0.00682,(S000004357:0.01004,(S000003951:0.01136,(S002151931:0.01354,(S000009673:0.00477,S000021311:0.00483):0.00302):0.00585):0.00232):0.00675):0.00335):0.00484):0.00387):0.03524,((((((S002236084:0.00179,S002236083:0.01394):0.00273,(S002236082:0.00425,S002236085:0.00595):0.00075):0.00249,(((S000127492:0.00236,(S000017474:0.00002,((S002965777:0.00415,(S000583669:0.00049,S000978774:0.00072):0.00055):0.00052,((S003263589:0.00107,S001611226:0.00732):0.00037,(S000749620:-0.00039,S000965230:0.00042):0.00061):0.00182):0.00047):0.00096):0.00141,S000388587:0.00516):0.00174,(((S000728228:0.00159,(S000728229:0.00220,(S001574545:0.00039,(S000425933:0.00031,S001573037:0.00059):0.00217):0.00222):0.00035):0.00038,(S000728234:0.00157,S001094616:0.00109):0.00039):0.00057,((S003276987:0.00026,S003276994:0.00047):0.00482,(S001099259:0.00513,((S000390345:-0.00001,S000334648:0.00090):0.00045,((S000701370:0.00087,S001264354:0.00309):0.00035,(((S000871749:-0.00012,S002915194:0.00012):0.00168,(S001331514:0.00972,(((S002156935:0.01945,S000806350:0.00446):0.00049,(S000871750:0.00162,S000584202:0.01915):0.00140):0.00091,S000871756:-0.00094):0.00054):0.00033):0.00078,(S000405104:0.00141,S001331510:-0.00017):0.00084):0.00024):0.00145):0.00066):0.00099):0.00108):0.00563):0.00212):0.00205,S000358793:0.00955):0.00860,(S001170300:0.02613,S002910431:0.02324):0.00603):0.03001,((S002229530:0.01377,(S003285498:0.00709,(S000439510:0.00218,(S000015591:-0.00116,S003263822:0.00116):0.00226):0.00144):0.01357):0.03826,(((S001242109:0.01040,S002952614:0.00348):0.00376,(S001589452:0.00587,((S001589739:0.00471,S003278196:0.00224):0.00106,(S000651732:0.00590,S001746469:0.00655):0.00082):0.00138):0.00178):0.02288,(((((((S000389716:0.00546,S003262204:0.00088):0.00019,((S001155581:0.00158,(S000484395:0.00570,(S001155782:0.00144,(S000843235:0.00364,S000980221:-0.00048):0.00053):0.00324):0.00140):0.00153,(((((S000966875:-0.00053,S002411577:0.00130):0.00234,S001098383:0.00911):0.00064,((S000118383:0.00113,S002351595:0.00095):0.00051,((S002988648:0.00408,(S002949671:0.00140,S000824402:0.00507):0.00164):0.00294,(S000860374:0.01691,S000825312:0.01453):0.00206):0.00207):0.00055):0.00146,(S003284048:0.00014,S000399556:-0.00063):0.00134):0.00115,((S002353695:-0.00013,S001331511:-0.00040):0.00033,((S000967034:0.00151,S000414183:0.01376):0.00011,S000468895:0.00207):0.00104):0.00042):0.00113):0.00075):0.00034,(S003262663:-0.00084,S000001831:0.00113):0.00045):0.00095,(S003312192:0.00054,S002949667:0.00142):0.00085):0.00123,S003302525:0.00014):0.00168,S002907542:0.00104):0.00054,S003291266:-0.00185):0.01965):0.01995):0.00355):0.01252):0.02277):0.00787,(((((S001418342:0.00055,S001873122:0.00388):0.00651,((S002911975:0.00205,(S000408710:0.00523,S002911976:0.00235):0.00127):0.00187,((S001418341:0.00185,(S000903366:0.00059,((S000134623:0.00355,S002034984:0.00054):0.00225,S000408708:0.00327):0.00206):0.00024):0.00005,S000368472:-0.00117):0.00150):0.00517):0.01516,(((S002408634:0.01007,(S000460966:0.00249,S003222769:0.00365):0.00448):0.00444,(S000434974:0.00534,((((S003280562:0.00303,S001098878:0.03096):0.00154,S003280552:0.00542):0.00046,S000464926:0.00627):0.00162,(S000327300:0.00127,S000327301:0.00009):0.00136):0.00451):0.00304):0.02638,((S001418347:0.00302,(S002911962:0.00239,(S002911961:-0.00049,((S002034987:0.00230,S002911960:-0.00006):0.00181,((S002911958:-0.00087,S000245508:0.00182):0.00070,((S002911963:-0.00176,S002911957:0.00053):0.00132,S002034986:0.00313):0.00134):0.00057):0.00070):0.00033):0.00131):0.02174,((((S002955449:0.00548,S002955475:0.00761):0.00694,(((S002955474:0.00291,S003291683:0.00189):0.00235,(S002916779:0.00332,S000943466:0.00502):0.00076):0.00174,(S003291685:0.00443,S003279707:0.00749):0.00252):0.00118):0.00145,(S002955452:0.01049,((S002955479:0.00882,((S002955526:0.00213,S002955546:0.00202):0.00390,(S000573588:0.00045,((S000436254:0.00155,(S001418343:-0.00100,S002410010:0.00100):0.00028):0.00050,(S002955494:0.00089,S000573573:0.00324):0.00126):0.00260):0.00579):0.00154):0.00095,S002955540:0.00694):0.00749):0.00307):0.00202,S002955524:0.01208):0.01179):0.00332):0.00128):0.04831,(S000843637:0.03590,(((S001096633:0.02046,((((S003280559:-0.00107,(S002165741:0.00498,S002949609:-0.00421):0.00592):0.00325,(S003284973:0.00640,S003259339:0.01402):0.00125):0.00133,(((((S002911893:-0.00107,S002166849:0.01446):0.00249,(S003298598:0.00688,(S000711309:0.00123,S002916979:0.00014):0.00076):0.00103):0.00166,(S003262085:-0.00032,(S000000258:0.00257,S000893807:0.00281):0.00363):0.00432):0.00175,(S002305563:0.00227,S003262119:-0.00075):0.00093):0.00069,(((S002165753:-0.00012,S000000637:0.00212):0.00031,(S001156126:0.00081,(((S000893808:0.00067,S000893176:0.00193):0.00223,(S001577308:0.00321,S000013935:0.00086):0.00045):0.00052,S001198626:0.00250):0.00028):0.00061):-0.00031,(S002958946:0.00145,(S001015228:0.00231,(S001549301:0.00080,(S003259330:0.00003,S003259331:0.00323):0.00117):0.00138):-0.00002):0.00031):0.00047):0.00080):0.00068,S002165759:0.00388):0.00318):0.00533,((((S001575474:0.00685,(S000021704:0.00069,S002234010:0.00000):0.00300):0.00235,(S001239834:0.00669,(S000495667:0.00337,(S000389638:0.00073,S001045910:0.00475):0.00067):0.00072):0.00054):0.00298,(S000979995:0.00780,S002964228:0.03880):0.00391):0.00436,((((S002912090:0.01314,S003285398:0.00789):0.00132,S002912087:0.00577):0.00456,(S003278180:0.00510,S003284466:0.00247):0.00042):0.00153,(((S003284038:0.00178,(S001577121:0.00332,(S002353207:0.00407,((S001549123:0.00009,S001153509:0.01095):0.00069,S002353204:0.00206):0.00063):0.00141):0.00042):0.00209,(S003279923:0.00486,S003302588:-0.00050):0.00302):0.00257,((((S002958891:0.00553,(((S003303825:0.00103,(S002958959:0.00653,(S000925360:0.00030,(S002305591:0.00107,(S003299626:0.00080,(S002959001:0.00031,S002409118:0.00545):0.00070):0.00099):0.00040):0.00073):0.00003):0.00047,(((S000544286:0.00067,S000544285:0.00343):0.00027,(S002906780:0.00106,S000528103:0.00366):0.00092):0.00082,(S001576582:0.02522,S000806030:0.00554):0.00186):0.00045):0.00048,((S002229127:0.00230,S002964200:0.03017):0.00165,S001744480:0.00235):0.00097):0.00106):0.00050,((S000114066:-0.00116,S001574882:0.00705):0.00358,(S002418688:0.00758,S002964461:0.00651):0.00334):0.00071):0.00110,(S001589265:0.00306,(S002911869:0.00979,S002443378:0.01539):0.00438):0.00121):0.00357,(S002448635:0.01160,S003303032:0.00817):0.00269):0.00281):0.00320):0.00119):0.00630):0.00250,(S003313095:0.03302,(S000980280:0.00312,(((S000118144:0.00211,S000690881:0.00260):0.00119,((S002912338:0.00250,(((S002449348:0.00311,(S002447830:0.00038,S003279843:0.00330):0.00074):0.00181,(S003289140:0.01262,(S002351628:-0.00026,(S000768954:0.00517,S002351645:0.00131):0.00100):0.00156):0.00120):0.00055,(S001795075:0.00257,S003278965:0.00095):0.00203):0.00005):0.00071,S000903064:0.00104):0.00265):0.00029,(S002035928:0.00153,S002951764:0.00184):0.00122):0.00034):0.00984):0.01076):0.01324):0.02087):0.01803,((S000386978:0.00984,((S000369367:0.00180,(S000386965:0.00037,S002153929:-0.00020):0.00089):0.00032,S000386969:0.00097):0.00765):0.06325,((S001331508:-0.00266,(S001152224:0.02835,(S001351053:0.00996,(S000978771:-0.00155,((S000005765:0.00140,(S001095854:0.00153,(S002034277:0.00584,(S000358773:0.00166,S001188246:0.00045):0.00184):0.00042):0.00077):0.00060,(S003284068:0.00062,S002444972:0.00898):0.00138):0.00039):0.00495):0.00221):0.00411):0.02062,((S002411007:0.00808,(S001153987:0.00492,S000002018:0.00509):0.00343):0.00985,((S003281111:0.00442,(S003299364:0.00700,S001240546:0.00603):0.00442):0.00355,(S000943416:0.00554,(S002912021:0.00697,((S000736648:0.00580,S002156859:0.00609):0.00137,S002967082:0.00424):0.00005):0.00084):0.00053):0.00877):0.01280):0.03445):0.00461):0.00519):0.01881):0.01215,((S001898988:0.01757,((S000435847:-0.00100,S000752106:0.00393):0.00269,(S003222727:0.00530,(S001898983:0.00269,S001898984:0.00208):0.00150):0.00144):0.01467):0.10188,((((((S000000218:0.00090,S000414440:0.00049):0.00241,(S002034895:0.00618,S000432328:0.00526):0.00096):0.00313,(S000437589:0.00510,S002034896:0.00851):0.00309):0.00545,(((S001352171:0.01064,S002034894:0.00331):0.00576,(S002034893:0.00207,(S000437590:0.00009,S000002540:0.00310):0.00119):0.00207):0.00132,S000437591:0.00164):0.00565):0.03170,((S000541544:0.00040,S000711628:0.00028):0.02245,((((S000022403:0.00119,S000414437:0.00157):0.00051,S001548716:0.00205):0.00154,S000387860:0.00002):0.02127,((S000414436:0.00231,(S000000089:0.00049,S001417191:0.00085):0.00081):0.01280,(((S000432325:0.00082,S000432331:0.00121):0.00731,(S000437593:0.00992,S002034892:0.00874):0.00259):0.00526,(S000437594:0.00678,S002034891:0.00986):0.00636):0.00239):0.00462):0.00367):0.02302):0.06113,(((S000414474:0.00392,(S000404711:0.00150,S002235841:-0.00150):0.00378):0.06964,(S000013923:0.00289,S002235838:0.00276):0.05721):0.03599,((((((S000388789:0.00673,S001168700:0.00186):0.00138,S000388790:0.00227):0.00115,(S000388791:0.00600,(S000388792:0.00247,S001891163:0.00167):0.00086):0.00063):0.00073,S001891164:0.00679):0.00221,(S000388788:0.00676,S002034907:0.01284):0.00470):0.08535,((((((S000464976:0.00498,(S000013928:0.01100,(S000464975:0.00282,(S000393554:0.00011,((S000393545:-0.00000,S000393547:0.00157):0.00037,((S000393553:0.00011,S000393549:-0.00034):0.00026,(S000393550:0.00045,S000393552:-0.00045):0.00136):0.00020):0.00042):0.00034):0.00319):0.00328):0.03138,((S000016081:0.00244,((S000000255:0.00027,S000004779:0.00112):0.00077,(S002034916:0.00561,S002235885:0.00033):0.00009):0.00052):0.02392,(S001349936:0.02032,(((S000464967:0.00306,(((S003305967:0.00281,S000393537:0.00208):0.00091,(S000464969:0.00062,S000464968:0.00222):0.00080):0.00115,S000464971:0.00121):0.00032):0.00125,((S002963249:0.00152,S000464972:0.00346):0.00074,S000414451:0.00618):0.00354):0.00082,S000393535:0.00219):0.01369):0.00830):0.00928):0.01804,(((S001910586:0.00157,(S002235862:0.00133,(S000546839:0.00015,S002235861:0.00018):0.00085):0.00017):0.00126,(S002963256:0.00031,((S002963246:0.00672,S002034913:0.00743):0.00632,(S002963299:0.00067,(S002963289:0.00143,S002963291:0.00065):0.00075):0.00207):0.00135):0.00384):0.03613,(((S000414453:0.00465,(S002963259:0.00692,(((S000546840:-0.00014,S002221364:0.00014):0.00554,(S002034908:0.00630,(S002963309:0.00043,(S002963323:0.00197,S002963331:0.00085):0.00063):0.00268):0.00084):0.00384,S002034909:0.01074):0.00254):0.00563):0.00300,S002449756:0.00577):0.00435,(((S002232079:-0.00007,(S000927687:0.00061,S000927764:-0.00061):0.00179):0.00544,(S002963318:0.00119,S002963329:0.00161):0.00327):0.00732,(S002963244:0.01254,(S001550742:0.00215,(S000414456:0.00121,S000550082:0.00155):0.00264):0.00771):0.00455):0.00350):0.02409):0.00639):0.00250,(S000326493:0.06320,((S000414455:0.00535,(S001910594:0.00723,S002235884:0.00605):0.00212):0.03356,(((S001550734:0.00214,S001887834:0.00543):0.00061,((S000414457:0.00046,S002235882:0.00092):0.00263,(S002963306:0.00074,(S002963301:0.00173,S002963243:0.00600):0.00120):0.00164):0.00130):0.02626,(((S002963247:0.00210,(S001887703:0.02741,S002963251:0.00283):0.00159):0.00767,S002034910:0.01040):0.00177,S000334739:0.00530):0.02017):0.00676):0.00786):0.00536):0.00352,((S002963315:-0.00247,(S000414458:0.00063,S002235855:0.00006):0.00248):0.00095,(S002963279:-0.00054,(((S002963264:0.00007,(S002963273:0.00035,S002963287:-0.00035):0.00063):0.00077,S002963321:-0.00007):0.00070,(S002963326:0.00241,S002963263:-0.00190):0.00013):0.00061):0.00049):0.04243):0.00590,(((S002235877:0.00198,(S002963300:0.00018,S002963302:0.00053):0.00075):0.00123,(S002034914:0.00556,(((((S002963242:-0.00000,S002963327:0.00141):0.00117,S002963308:0.00135):-0.00031,S002963324:0.00046):0.00131,S000824627:0.00318):0.00253,S002963333:-0.00122):0.00081):0.00057):0.05558,((S002963335:-0.00254,(S000750307:0.00064,S002963238:-0.00064):0.00254):0.05442,((S000774968:0.04365,(S000000063:0.00091,S002235866:-0.00091):0.03626):0.01151,((S002034915:0.00488,(S000546838:0.00073,S002235880:-0.00006):0.00109):0.05246,(S000334738:0.01694,(((S000550083:0.01066,S002963245:-0.00076):0.00406,(S002950935:0.00235,S002034911:0.00666):0.00226):0.00477,(S002950945:0.00285,(S000721552:0.00186,S000326492:0.00021):0.00264):0.00082):0.00664):0.03327):0.00568):0.00451):0.00046):0.00504):0.02563):0.01983):0.01372):0.04768):0.00542):0.00572,((((S002908084:-0.00027,((S001574345:0.00277,((S001243314:0.00096,(S001243313:0.00105,S001243315:0.00184):0.00105):0.00018,(S001243316:0.00142,(S001243319:0.00122,S002034921:0.00171):0.00003):-0.00001):0.00068):0.00088,S000367143:-0.00033):0.00149):0.00423,(S002908071:0.00677,((S001243309:0.00262,(S000653590:0.00106,(S002908068:-0.00030,(S001243288:0.00120,S001243302:0.00090):0.00062):0.00100):0.00109):0.00216,(S002908070:0.00464,(S001577264:0.00667,(S001890409:0.00450,(S001243310:0.00529,(S000432333:0.00055,S000326485:0.00501):0.00130):0.00071):0.00412):0.00323):0.00133):0.00125):0.00101):0.03023,(S000842910:-0.00204,(S000842909:-0.00152,((S000653583:0.00203,((S000891816:0.00172,((S000016319:0.00148,S000968892:0.00073):0.00069,(S000653586:0.00004,S001575018:0.00124):0.00077):0.00022):0.00126,S000653584:0.00262):0.00042):0.00061,S000769880:0.00185):0.00337):0.00249):0.02541):0.04709,(((S003279420:-0.00279,(S000096693:-0.00128,S000414724:0.00202):0.00283):0.02178,(S002305131:0.00211,(S000450504:0.00144,(S000435063:0.00081,S000806194:0.00071):0.00068):0.00062):0.02098):0.05411,((S000434624:0.00075,S002165153:0.00061):0.01947,((S000434623:0.00136,(S000434619:0.00022,(S000018119:0.00115,S002034922:0.00516):0.00095):0.00047):0.01840,(S000326489:0.00973,((S000434620:0.00301,(S001417217:0.00074,S002236290:0.00130):0.00038):0.00350,(S002034924:0.00646,S001745168:0.01207):0.00555):0.00762):0.00831):0.00234):0.04635):0.01878):0.03957):0.00170):0.00324,(((S000000991:0.00226,S000389354:0.00360):0.03298,((S001901071:0.00189,(S000434888:0.00005,S000652946:-0.00005):0.00086):0.00103,(S001872329:0.00102,(S000382898:0.00651,(S000382899:0.00188,S000382900:0.00484):0.00259):0.00291):0.00140):0.03321):0.06347,(S000387267:-0.00010,S003262516:0.00010):0.12668):0.00335):0.01924):0.00342):0.02566):0.01736):0.00383):0.00190):0.00225):0.00541):0.00178):0.00232,((((S000388821:0.00867,S000420025:0.00112):0.00345,S002034949:0.00175):0.00291,(S002034954:0.00804,((((S000405653:0.00361,((S002232092:0.00022,S000326503:0.00115):0.00317,((S000617863:0.00259,((S002410138:0.00078,S002166282:0.00347):0.00038,S000617883:0.00322):0.00057):0.00071,S000326502:0.00503):0.00075):0.00037):0.00118,S000427357:0.00104):0.00502,((S000420026:0.00077,(S003305937:-0.00375,S002034955:0.00064):0.00376):0.00173,S003305940:0.00216):0.00137):0.00113,S000750194:0.00471):0.00722):0.00123):0.00056,(S001352165:0.01559,(S000405660:0.00051,S002166275:0.00020):0.00437):0.00306):0.00345):0.00162):0.00255,((S000381842:0.00144,S002166278:0.00380):0.00170,(S002034950:0.00604,(S001187495:-0.00523,S001352167:0.01202):0.00369):0.00173):0.00175):0.00199):0.00070):0.00018):0.00144,((S001744696:0.00063,(S002034956:0.00223,(S000901720:-0.00421,(S000326477:0.00419,(S001744704:0.00106,(S000420023:0.00104,S000750193:0.00045):0.00023):0.00368):0.00136):0.00264):0.00200):0.00059,(S000617862:0.00399,(S002034941:0.00232,S000711876:0.00016):0.00050):0.00041):0.00051):0.00028,((S000548066:0.00104,S000548072:0.00259):0.00097,((S002032973:0.00129,(S001744714:0.00502,(S002150907:0.00536,S003277424:-0.00014):0.00071):0.00330):0.00093,(S000411908:0.00135,(S001352219:0.00001,(S000420020:0.00111,(S003222847:0.00229,S002034962:0.00187):0.00031):0.00042):0.00039):0.00014):0.00025):0.00023):0.00014);
ME_NNI16	((S002351058:0.00327,(S000405661:0.00073,(S000405654:0.00207,S000395211:-0.00066):0.00069):0.00062):0.00079,(S001187520:-0.00027,(S001187524:-0.00351,(S001187516:-0.00819,S001352166:0.00894):0.00464):0.00196):0.00126,((((S000405655:0.00322,S000326501:0.00520):0.00221,((S000434331:0.00277,(S003222829:0.00704,S000617884:0.00360):0.00038):0.00208,((S002034951:0.00557,S000326500:0.00212):0.00393,(((((S002034933:0.00289,((S000432314:0.01217,S000432323:0.00355):0.00044,S001613823:0.00281):0.00082):0.00046,(S000379932:0.00457,(S000386900:0.00020,(S000804881:0.00333,S000804888:0.00391):0.00026):0.00062):0.00020):0.00986,(S000326499:0.00194,(S000405651:0.00226,S002166281:0.00668):0.00254):0.00646):0.00178,((((S001910587:0.00170,(S000370153:0.00178,(S000427388:0.00115,S002034945:0.00253):0.00029):0.00050):0.00006,((S000440792:0.00043,(S000440793:0.00065,S002166276:0.00084):0.00105):0.00123,S000405665:0.00295):0.00036):0.01472,((S000901704:-0.00280,(S000925887:0.00146,(S000011392:0.00129,(S002034946:0.00094,((S000405663:0.00321,S000413788:0.00351):0.00185,(S002034947:0.00085,(S000386903:0.00078,S002166277:0.00123):0.00046):0.00043):0.00049):0.00055):0.00060):0.00502):0.00993,(((((S000406602:0.00277,(S000379924:-0.00044,S002034939:0.00114):0.00068):0.00042,(S000428928:0.00194,S000901712:-0.00467):0.00452):0.00500,((S000388119:0.00038,S000527990:0.00162):0.00566,(S000388117:0.00198,(S000388116:-0.00041,S002166274:0.00041):0.00212):0.00167):0.00437):0.01535,(((S001910596:0.00081,S000405383:0.00052):0.00317,(S002232071:-0.00005,(S000428921:0.00001,S002034964:0.00208):0.00035):0.00276):0.00514,(S002961446:0.01160,(S002034961:0.00310,(S000428924:0.00015,(S000405385:-0.00017,S000750178:0.00017):0.00037):0.00051):0.00413):0.00223):0.00499):0.01075,((S002918420:0.00939,((((((S001588205:0.00195,((S001588206:0.00139,(S000617861:0.00403,S002989295:0.00349):0.00116):0.00118,S000394499:0.00227):0.00030):0.00014,(S000400850:0.00060,(S002034958:0.00027,(S000617893:0.00122,S002034959:-0.00027):0.00020):0.00037):0.00047):0.00095,((S002153524:-0.00065,S002235462:0.00214):0.00149,(S000400852:0.00005,(S002152597:-0.00006,(S002152429:-0.00009,S002350094:0.00285):0.00003):0.00003):0.00081):0.00040):0.00110,S002235457:0.00481):0.00043,(S000843228:0.00720,S002918492:0.02877):0.00252):0.00180,S002227672:0.00410):0.00202):0.01815,((S000379916:0.00909,(S000712783:0.00495,((S000712806:0.00244,(S000712842:0.00186,S000870485:0.00099):0.00044):0.00011,((S000379921:0.00129,(S000379920:0.00065,S000712773:0.00198):0.00068):0.00031,(S000379918:0.00232,S000001360:0.00186):0.00011):0.00012):0.00078):0.00107):0.03674,((S002353298:0.00948,(((S002447336:0.00140,(S002447334:0.00190,S003298612:0.00361):0.00059):0.00018,(S000769151:0.00057,S000011437:0.00006):0.00048):0.00086,(S000496330:0.00052,(S001875289:-0.00064,S002353296:0.00288):0.00270):0.00244):0.00138):0.02930,(((S003314037:0.00511,(((S000004145:0.00152,(S002232430:0.00783,S000430945:-0.00013):0.00029):0.00036,(S002966608:0.01176,S001577583:0.01188):0.00103):0.00124,S000128477:0.00669):0.00105):0.00230,(S000439487:0.00575,S003299422:0.01678):0.00210):0.05191,(((S002034067:-0.00020,(S000002714:0.00160,S003262791:0.00182):0.00142):0.07925,(((S000413824:0.00195,(S000624520:0.00272,(S000624521:0.00209,S000624522:0.00252):0.00025):0.00057):0.04126,((S000382578:0.00440,((S002961824:0.00100,(S000002316:0.00073,S000387147:0.00256):0.00061):0.00153,(S000000392:0.00026,S000824043:0.00189):0.00077):0.00178):0.01205,((((S002408217:-0.00026,S000624512:0.00014):0.00068,(S000624513:0.00143,S000413823:0.00148):0.00062):0.00096,S000018873:0.00031):0.00069,(S002449786:0.00191,S000130465:0.00377):0.00110):0.00837):0.02837):0.01161,((((S000389915:0.01089,((S000859944:0.00155,((((S000008742:0.00032,S000389907:0.00096):0.00001,S000436411:0.00025):0.00015,S000389898:0.00150):0.00036,((S000636356:0.00202,S002165656:0.00141):0.00193,S003314867:0.00266):0.00031):0.00053):0.00048,S000425270:0.00215):0.00778):0.02251,(S000003123:0.01822,(S001096705:0.01314,((S000009255:-0.00020,S002157035:0.00085):0.00057,((S000389894:0.00037,(S000389892:0.00096,S000389917:0.00346):0.00051):0.00209,(S002410301:0.00549,(S000636272:0.00743,S000636355:0.01026):0.00111):0.00075):0.00046):0.00934):0.00924):0.01802):0.02670,((S001240636:0.00776,((S001589388:0.00030,((S002222895:-0.00199,(S002914385:-0.00006,S002235418:-0.00378):0.00139):0.00282,(S001792824:0.01117,(S000542977:-0.00069,S003314831:0.00341):0.00138):0.00337):0.00046):0.00116,(S001240626:0.00040,S002917257:0.00027):0.00071):0.00395):0.04065,(S001098343:0.00242,(((S001098346:0.00205,S000390971:0.00081):0.00051,(S003264779:0.00005,(S002153350:0.00120,((S002967639:0.00011,(S002232365:0.00057,S000859966:0.00964):0.00095):0.00118,S000651160:0.00308):0.00013):0.00024):0.00008):0.00027,S001094473:0.00172):0.00010):0.03438):0.01031):0.00966,((S003261997:0.00763,(S000478280:0.00509,(S002225584:0.00259,(S000859945:-0.00002,((S002231868:0.00539,(S000264827:0.00063,(S003313878:0.01156,S002166044:0.01317):0.00108):0.00034):0.00093,(S000422104:0.00339,S000422105:0.00109):0.00063):0.00041):0.00191):0.00246):0.00124):0.04195,(((S000978969:0.00101,S003314999:0.00245):0.00080,((S000547323:0.00236,(S000393883:-0.00037,S000653050:0.00037):0.00034):0.00047,((S000841434:0.00168,(S001611251:0.01607,(S001611247:0.00832,S001611249:0.00680):0.00918):0.00276):0.00203,S000996439:0.00607):0.00594):0.00028):0.02990,(S001188075:0.03115,(S000386268:0.00223,S000978964:0.00049):0.03293):0.00585):0.00625):0.00553):0.00684):0.00074):0.00112,((((S002034967:-0.00089,(S003313298:0.00348,(S002034968:0.00356,S000414423:-0.00009):0.00041):0.00416):0.00919,((S002034971:0.00305,(S000443764:0.00217,S000016156:-0.00007):0.00067):0.01164,((((S000617892:0.00666,S002225451:-0.00092):0.00280,S002225452:-0.00020):0.00127,(S002034969:0.00884,S002034970:-0.00041):0.00150):0.00165,(S000107504:0.00417,S000414422:0.00126):0.00216):0.00497):0.00126):0.06412,(S000926648:0.03643,(S000843230:0.00825,(S000010068:0.00455,((S002915866:0.00196,(((S000387145:0.00128,(S001744001:0.00056,(S001743366:0.00078,S000000257:0.00135):0.00058):0.00049):0.00053,S002227077:0.00358):0.00110,S001153805:0.00136):0.00014):0.00012,S002915864:0.00435):0.00283):0.00330):0.04441):0.02379):0.00740,((((((S001885060:0.02841,(S000003483:0.00731,(S001885130:0.00838,S001885131:0.00177):0.00323):0.00454):0.06547,(S002411066:0.06295,(S000326486:0.05804,(S000393168:0.05906,(S000461126:0.00926,S001417192:0.00311):0.05465):0.00422):0.00356):0.00116):0.03139,((((S000413503:0.00307,(S000141070:0.00123,S003286825:0.00013):0.00512):0.00816,(S000768461:0.01495,((((S003222569:0.00121,(S000768460:-0.00001,S000768467:0.00001):0.00047):0.00086,S000768453:0.00161):0.00156,S000768447:0.00084):0.00022,S000768450:0.00330):0.01194):0.00391):0.06321,((S000432295:0.00873,S000995189:0.00642):0.07264,(S000432296:0.01755,S000995185:0.01501):0.06525):0.00968):0.01636,((S000634343:0.01522,(S000414263:0.00103,(S000140702:0.00037,S002949619:0.00017):0.00016):0.01056):0.06284,(S000010026:0.02223,(S000128264:0.00698,(S000437154:0.00406,(S002232072:0.00021,S003222609:0.00180):0.00203):0.00411):0.01239):0.06351):0.01075):0.00955):0.00229,(((S000002314:0.03363,(S000607439:0.00607,(S000130242:-0.00262,S000391613:0.00337):0.01211):0.02662):0.06280,((S001416079:0.00202,(S001613103:0.00203,S001613106:0.00140):0.00002):0.09425,((S001611914:0.01826,(S000842537:0.01713,((S001352163:0.01511,(S002034890:0.00565,(S000651443:0.00141,(S001793015:0.00134,(S000000629:0.00227,S000005914:0.01098):0.00067):0.00063):0.00072):0.00134):0.00801,(S003265063:0.01614,(S000432317:0.00104,(S000421312:0.00147,(S002034888:0.00105,(S000420606:0.00107,S000622338:-0.00058):0.00058):0.00129):0.00047):0.00839):0.00587):0.00284):0.00393):0.03640,((S000008544:0.03308,(S000013991:0.00059,S001910583:0.00075):0.03650):0.03049,((S002288750:0.02494,(S003287404:0.00023,(S002287138:0.00039,(S000441334:-0.00038,S000735842:0.00038):0.00062):0.00026):0.01774):0.02847,(((S000012691:0.00198,S000260732:0.00162):0.00286,(S001328092:0.00245,((S000007291:-0.00071,S000467295:0.00147):0.00346,(S002957056:0.00932,(S002156994:0.00396,S002156998:0.00276):0.00039):0.00102):0.00292):0.00166):0.03259,((S000432318:0.00720,(S000432081:0.00384,(S000001309:0.01270,S002034887:0.01034):0.00128):0.00192):0.04336,((S000010789:0.00584,((S003304822:0.00288,(S000260167:-0.00014,S003304817:0.00152):0.00191):0.00368,S000404369:0.00228):0.00143):0.02912,((((S000260870:0.00181,S000581872:0.00019):0.00417,S003299271:0.00155):0.00222,(S000005843:0.01179,S000005844:0.00578):0.00640):0.00092,(S000001149:-0.00224,S000011174:0.00835):0.00729):0.02194):0.00464):0.00036):0.00989):0.01132):0.00502):0.00724):0.01821):0.01930,((S001891797:0.02498,((S000348931:0.00644,(S000015427:0.00209,S002034974:0.00832):0.00196):0.00655,((S000008225:0.00208,(S000348929:0.00315,S002034973:0.00553):0.00253):0.00297,((((S001743428:0.00194,((S000000269:0.00126,(S001046017:0.00534,S001743425:0.00114):0.00104):0.00096,S001743423:0.00007):0.00081):0.00056,((S001884223:0.00507,S001884222:0.00744):0.00267,(S001874825:0.00439,S001602635:0.00321):0.00067):0.00105):0.00176,(S002035367:0.00184,S002035368:0.00163):0.00325):0.00288,((S003286659:0.00023,S003286660:0.00044):0.00334,(S003286661:0.00479,S003286662:0.00459):0.00073):0.00321):0.00154):0.00143):0.00291):0.04276,((S000395077:0.00615,(S000344683:0.00258,(S000326490:0.00364,S001910592:0.00071):0.00065):0.00347):0.04696,((S001879599:0.00842,((S001879600:0.00413,S003222541:0.00190):0.00181,(S003222540:0.00319,(S000398983:0.00071,S002440960:-0.00005):0.00143):0.00123):0.00308):0.02874,(S002440962:0.00600,(S000478276:0.00431,(S000478277:0.00448,S000478279:0.00275):0.00256):0.00228):0.02348):0.02180):0.01053):0.05215):0.00408):0.00338,(((((S002230463:0.01017,(((S002230453:0.00429,S001796040:-0.00098):0.00098,(S002230455:0.00046,S002230458:0.00252):0.00641):0.00128,(S002230461:0.00304,(S001551104:-0.00043,(S000432864:0.00128,(S000432863:0.00075,S001551106:0.00069):0.00014):0.00518):0.00191):0.00172):0.00186):0.01964,((S002949880:0.00250,(S000645710:-0.00215,(S000414272:-0.00022,(S000414722:0.00037,S000432868:0.00104):0.00023):0.00217):0.00219):0.02792,(S001153564:0.00075,(S000432865:0.00485,(S000645697:-0.00255,S002034976:0.00559):0.00100):0.00448):0.02362):0.00461):0.09670,((((S001873779:0.00238,(S003257703:0.00039,S000981217:-0.00039):0.00031):0.01846,((S000618439:0.00549,((S001352635:0.00505,(S000967045:0.00629,(((S003288277:0.01357,S002911857:0.00770):0.00225,S001418873:-0.00036):0.00078,(S000824097:0.00053,S002409089:0.00157):0.00089):0.00137):0.00233):0.00172,S000428890:0.00385):0.00054):0.00394,S000892495:0.00340):0.00793):0.06035,(((S001352162:0.01531,(S000414302:0.00068,S002034989:0.00074):0.00532):0.02105,(((S000414304:0.00092,S000436070:0.00113):0.01628,((S000016134:0.00191,(S003222613:0.00145,S001610887:0.00080):0.00021):0.00301,(S002034988:0.00822,S001589401:0.00648):0.00308):0.01090):0.00821,((S002954162:0.00094,S002964321:0.00179):0.02040,((S001549260:0.01036,(S002034978:0.00924,((S000003142:0.00298,(S000013108:0.00279,S000014664:0.00238):0.00071):0.00458,(((((S002350903:0.00643,S000428220:0.00263):0.00162,S000334213:0.00038):0.00134,S000613478:0.00198):0.00205,S000613477:0.00283):0.00165,S000334209:0.00159):0.00257):0.00044):0.00660):0.00682,(S000004357:0.01004,(S000003951:0.01136,(S002151931:0.01354,(S000009673:0.00477,S000021311:0.00483):0.00302):0.00585):0.00232):0.00675):0.00335):0.00484):0.00387):0.03524,((((((S002236084:0.00179,S002236083:0.01394):0.00273,(S002236082:0.00425,S002236085:0.00595):0.00075):0.00249,(((S000127492:0.00236,(S000017474:0.00002,((S002965777:0.00415,((S003263589:0.00107,S001611226:0.00732):0.00037,(S000749620:-0.00039,S000965230:0.00042):0.00061):0.00182):0.00052,(S000583669:0.00049,S000978774:0.00072):0.00055):0.00047):0.00096):0.00141,S000388587:0.00516):0.00174,((((S000728234:0.00157,S001094616:0.00109):0.00039,(S000728229:0.00220,S000728228:0.00159):0.00035):0.00038,(S001574545:0.00039,(S000425933:0.00031,S001573037:0.00059):0.00217):0.00222):0.00057,((S003276987:0.00026,S003276994:0.00047):0.00482,(((S000701370:0.00087,S001264354:0.00309):0.00035,(((S000871749:-0.00012,S002915194:0.00012):0.00168,(S001331514:0.00972,(((S002156935:0.01945,S000806350:0.00446):0.00049,(S000871750:0.00162,S000584202:0.01915):0.00140):0.00091,S000871756:-0.00094):0.00054):0.00033):0.00078,(S000405104:0.00141,S001331510:-0.00017):0.00084):0.00024):0.00145,((S000390345:-0.00001,S000334648:0.00090):0.00045,S001099259:0.00513):0.00066):0.00099):0.00108):0.00563):0.00212):0.00205,S000358793:0.00955):0.00860,(S001170300:0.02613,S002910431:0.02324):0.00603):0.03001,((S002229530:0.01377,(S003285498:0.00709,(S000439510:0.00218,(S000015591:-0.00116,S003263822:0.00116):0.00226):0.00144):0.01357):0.03826,(((S001242109:0.01040,S002952614:0.00348):0.00376,(S001589452:0.00587,((S001589739:0.00471,S003278196:0.00224):0.00106,(S000651732:0.00590,S001746469:0.00655):0.00082):0.00138):0.00178):0.02288,(((((((S000389716:0.00546,S003262204:0.00088):0.00019,((S001155581:0.00158,(S000484395:0.00570,(S001155782:0.00144,(S000843235:0.00364,S000980221:-0.00048):0.00053):0.00324):0.00140):0.00153,(((((S000966875:-0.00053,S002411577:0.00130):0.00234,S001098383:0.00911):0.00064,((S000118383:0.00113,S002351595:0.00095):0.00051,((S002988648:0.00408,(S002949671:0.00140,S000824402:0.00507):0.00164):0.00294,(S000860374:0.01691,S000825312:0.01453):0.00206):0.00207):0.00055):0.00146,(S003284048:0.00014,S000399556:-0.00063):0.00134):0.00115,((S002353695:-0.00013,S001331511:-0.00040):0.00033,((S000967034:0.00151,S000414183:0.01376):0.00011,S000468895:0.00207):0.00104):0.00042):0.00113):0.00075):0.00034,(S003262663:-0.00084,S000001831:0.00113):0.00045):0.00095,(S003312192:0.00054,S002949667:0.00142):0.00085):0.00123,S003302525:0.00014):0.00168,S002907542:0.00104):0.00054,S003291266:-0.00185):0.01965):0.01995):0.00355):0.01252):0.02277):0.00787,(((((S001418342:0.00055,S001873122:0.00388):0.00651,((S002911975:0.00205,(S000408710:0.00523,S002911976:0.00235):0.00127):0.00187,((S001418341:0.00185,(S000903366:0.00059,((S000134623:0.00355,S002034984:0.00054):0.00225,S000408708:0.00327):0.00206):0.00024):0.00005,S000368472:-0.00117):0.00150):0.00517):0.01516,(((S002408634:0.01007,(S000460966:0.00249,S003222769:0.00365):0.00448):0.00444,(S000434974:0.00534,((((S003280562:0.00303,S001098878:0.03096):0.00154,S003280552:0.00542):0.00046,S000464926:0.00627):0.00162,(S000327300:0.00127,S000327301:0.00009):0.00136):0.00451):0.00304):0.02638,((S001418347:0.00302,(S002911962:0.00239,(S002911961:-0.00049,((S002034987:0.00230,S002911960:-0.00006):0.00181,((S002911958:-0.00087,S000245508:0.00182):0.00070,((S002911963:-0.00176,S002911957:0.00053):0.00132,S002034986:0.00313):0.00134):0.00057):0.00070):0.00033):0.00131):0.02174,((((S002955449:0.00548,S002955475:0.00761):0.00694,(((S002955474:0.00291,S003291683:0.00189):0.00235,(S002916779:0.00332,S000943466:0.00502):0.00076):0.00174,(S003291685:0.00443,S003279707:0.00749):0.00252):0.00118):0.00145,(S002955452:0.01049,((S002955479:0.00882,((S002955526:0.00213,S002955546:0.00202):0.00390,(S000573588:0.00045,((S000436254:0.00155,(S001418343:-0.00100,S002410010:0.00100):0.00028):0.00050,(S002955494:0.00089,S000573573:0.00324):0.00126):0.00260):0.00579):0.00154):0.00095,S002955540:0.00694):0.00749):0.00307):0.00202,S002955524:0.01208):0.01179):0.00332):0.00128):0.04831,(S000843637:0.03590,(((S001096633:0.02046,((((S003280559:-0.00107,(S002165741:0.00498,S002949609:-0.00421):0.00592):0.00325,(S003284973:0.00640,S003259339:0.01402):0.00125):0.00133,(((((S002911893:-0.00107,S002166849:0.01446):0.00249,(S003298598:0.00688,(S000711309:0.00123,S002916979:0.00014):0.00076):0.00103):0.00166,(S003262085:-0.00032,(S000000258:0.00257,S000893807:0.00281):0.00363):0.00432):0.00175,(S002305563:0.00227,S003262119:-0.00075):0.00093):0.00069,(((S002165753:-0.00012,S000000637:0.00212):0.00031,(S001156126:0.00081,(((S000893808:0.00067,S000893176:0.00193):0.00223,(S001577308:0.00321,S000013935:0.00086):0.00045):0.00052,S001198626:0.00250):0.00028):0.00061):-0.00031,(S002958946:0.00145,(S001015228:0.00231,(S001549301:0.00080,(S003259330:0.00003,S003259331:0.00323):0.00117):0.00138):-0.00002):0.00031):0.00047):0.00080):0.00068,S002165759:0.00388):0.00318):0.00533,((((S001575474:0.00685,(S000021704:0.00069,S002234010:0.00000):0.00300):0.00235,(S001239834:0.00669,(S000495667:0.00337,(S000389638:0.00073,S001045910:0.00475):0.00067):0.00072):0.00054):0.00298,(S000979995:0.00780,S002964228:0.03880):0.00391):0.00436,((((S002912090:0.01314,S003285398:0.00789):0.00132,S002912087:0.00577):0.00456,(S003278180:0.00510,S003284466:0.00247):0.00042):0.00153,(((S003284038:0.00178,(S001577121:0.00332,(S002353207:0.00407,((S001549123:0.00009,S001153509:0.01095):0.00069,S002353204:0.00206):0.00063):0.00141):0.00042):0.00209,(S003279923:0.00486,S003302588:-0.00050):0.00302):0.00257,((((S002958891:0.00553,(((S003303825:0.00103,(S002958959:0.00653,(S000925360:0.00030,(S002305591:0.00107,(S003299626:0.00080,(S002959001:0.00031,S002409118:0.00545):0.00070):0.00099):0.00040):0.00073):0.00003):0.00047,(((S000544286:0.00067,S000544285:0.00343):0.00027,(S002906780:0.00106,S000528103:0.00366):0.00092):0.00082,(S001576582:0.02522,S000806030:0.00554):0.00186):0.00045):0.00048,((S002229127:0.00230,S002964200:0.03017):0.00165,S001744480:0.00235):0.00097):0.00106):0.00050,((S000114066:-0.00116,S001574882:0.00705):0.00358,(S002418688:0.00758,S002964461:0.00651):0.00334):0.00071):0.00110,(S001589265:0.00306,(S002911869:0.00979,S002443378:0.01539):0.00438):0.00121):0.00357,(S002448635:0.01160,S003303032:0.00817):0.00269):0.00281):0.00320):0.00119):0.00630):0.00250,(S003313095:0.03302,(S000980280:0.00312,(((S000118144:0.00211,S000690881:0.00260):0.00119,((S002912338:0.00250,(((S002449348:0.00311,(S002447830:0.00038,S003279843:0.00330):0.00074):0.00181,(S003289140:0.01262,(S002351628:-0.00026,(S000768954:0.00517,S002351645:0.00131):0.00100):0.00156):0.00120):0.00055,(S001795075:0.00257,S003278965:0.00095):0.00203):0.00005):0.00071,S000903064:0.00104):0.00265):0.00029,(S002035928:0.00153,S002951764:0.00184):0.00122):0.00034):0.00984):0.01076):0.01324):0.02087):0.01803,((S000386978:0.00984,((S000369367:0.00180,(S000386965:0.00037,S002153929:-0.00020):0.00089):0.00032,S000386969:0.00097):0.00765):0.06325,((S001331508:-0.00266,(S001152224:0.02835,(S001351053:0.00996,(S000978771:-0.00155,((S000005765:0.00140,(S001095854:0.00153,(S002034277:0.00584,(S000358773:0.00166,S001188246:0.00045):0.00184):0.00042):0.00077):0.00060,(S003284068:0.00062,S002444972:0.00898):0.00138):0.00039):0.00495):0.00221):0.00411):0.02062,((S002411007:0.00808,(S001153987:0.00492,S000002018:0.00509):0.00343):0.00985,((S003281111:0.00442,(S003299364:0.00700,S001240546:0.00603):0.00442):0.00355,(S000943416:0.00554,(S002912021:0.00697,((S000736648:0.00580,S002156859:0.00609):0.00137,S002967082:0.00424):0.00005):0.00084):0.00053):0.00877):0.01280):0.03445):0.00461):0.00519):0.01881):0.01215,((S001898988:0.01757,((S000435847:-0.00100,S000752106:0.00393):0.00269,(S003222727:0.00530,(S001898983:0.00269,S001898984:0.00208):0.00150):0.00144):0.01467):0.10188,((((((S000000218:0.00090,S000414440:0.00049):0.00241,(S002034895:0.00618,S000432328:0.00526):0.00096):0.00313,(S000437589:0.00510,S002034896:0.00851):0.00309):0.00545,(((S001352171:0.01064,S002034894:0.00331):0.00576,(S002034893:0.00207,(S000437590:0.00009,S000002540:0.00310):0.00119):0.00207):0.00132,S000437591:0.00164):0.00565):0.03170,((S000541544:0.00040,S000711628:0.00028):0.02245,((((S000022403:0.00119,S000414437:0.00157):0.00051,S001548716:0.00205):0.00154,S000387860:0.00002):0.02127,((S000414436:0.00231,(S000000089:0.00049,S001417191:0.00085):0.00081):0.01280,(((S000432325:0.00082,S000432331:0.00121):0.00731,(S000437593:0.00992,S002034892:0.00874):0.00259):0.00526,(S000437594:0.00678,S002034891:0.00986):0.00636):0.00239):0.00462):0.00367):0.02302):0.06113,(((S000414474:0.00392,(S000404711:0.00150,S002235841:-0.00150):0.00378):0.06964,(S000013923:0.00289,S002235838:0.00276):0.05721):0.03599,((((((S000388789:0.00673,S001168700:0.00186):0.00138,S000388790:0.00227):0.00115,(S000388791:0.00600,(S000388792:0.00247,S001891163:0.00167):0.00086):0.00063):0.00073,S001891164:0.00679):0.00221,(S000388788:0.00676,S002034907:0.01284):0.00470):0.08535,((((((S000464976:0.00498,(S000013928:0.01100,(S000464975:0.00282,(S000393554:0.00011,((S000393545:-0.00000,S000393547:0.00157):0.00037,((S000393553:0.00011,S000393549:-0.00034):0.00026,(S000393550:0.00045,S000393552:-0.00045):0.00136):0.00020):0.00042):0.00034):0.00319):0.00328):0.03138,((S000016081:0.00244,((S000000255:0.00027,S000004779:0.00112):0.00077,(S002034916:0.00561,S002235885:0.00033):0.00009):0.00052):0.02392,(S001349936:0.02032,(((S000464967:0.00306,(((S003305967:0.00281,S000393537:0.00208):0.00091,(S000464969:0.00062,S000464968:0.00222):0.00080):0.00115,S000464971:0.00121):0.00032):0.00125,((S002963249:0.00152,S000464972:0.00346):0.00074,S000414451:0.00618):0.00354):0.00082,S000393535:0.00219):0.01369):0.00830):0.00928):0.01804,(((S001910586:0.00157,(S002235862:0.00133,(S000546839:0.00015,S002235861:0.00018):0.00085):0.00017):0.00126,(S002963256:0.00031,((S002963246:0.00672,S002034913:0.00743):0.00632,(S002963299:0.00067,(S002963289:0.00143,S002963291:0.00065):0.00075):0.00207):0.00135):0.00384):0.03613,(((S000414453:0.00465,(S002963259:0.00692,(((S000546840:-0.00014,S002221364:0.00014):0.00554,(S002034908:0.00630,(S002963309:0.00043,(S002963323:0.00197,S002963331:0.00085):0.00063):0.00268):0.00084):0.00384,S002034909:0.01074):0.00254):0.00563):0.00300,S002449756:0.00577):0.00435,(((S002232079:-0.00007,(S000927687:0.00061,S000927764:-0.00061):0.00179):0.00544,(S002963318:0.00119,S002963329:0.00161):0.00327):0.00732,(S002963244:0.01254,(S001550742:0.00215,(S000414456:0.00121,S000550082:0.00155):0.00264):0.00771):0.00455):0.00350):0.02409):0.00639):0.00250,(S000326493:0.06320,((S000414455:0.00535,(S001910594:0.00723,S002235884:0.00605):0.00212):0.03356,(((S001550734:0.00214,S001887834:0.00543):0.00061,((S000414457:0.00046,S002235882:0.00092):0.00263,(S002963306:0.00074,(S002963301:0.00173,S002963243:0.00600):0.00120):0.00164):0.00130):0.02626,(((S002963247:0.00210,(S001887703:0.02741,S002963251:0.00283):0.00159):0.00767,S002034910:0.01040):0.00177,S000334739:0.00530):0.02017):0.00676):0.00786):0.00536):0.00352,((S002963315:-0.00247,(S000414458:0.00063,S002235855:0.00006):0.00248):0.00095,(S002963279:-0.00054,(((S002963264:0.00007,(S002963273:0.00035,S002963287:-0.00035):0.00063):0.00077,S002963321:-0.00007):0.00070,(S002963326:0.00241,S002963263:-0.00190):0.00013):0.00061):0.00049):0.04243):0.00590,(((S002235877:0.00198,(S002963300:0.00018,S002963302:0.00053):0.00075):0.00123,(S002034914:0.00556,(((((S002963242:-0.00000,S002963327:0.00141):0.00117,S002963308:0.00135):-0.00031,S002963324:0.00046):0.00131,S000824627:0.00318):0.00253,S002963333:-0.00122):0.00081):0.00057):0.05558,((S002963335:-0.00254,(S000750307:0.00064,S002963238:-0.00064):0.00254):0.05442,((S000774968:0.04365,(S000000063:0.00091,S002235866:-0.00091):0.03626):0.01151,((S002034915:0.00488,(S000546838:0.00073,S002235880:-0.00006):0.00109):0.05246,(S000334738:0.01694,(((S000550083:0.01066,S002963245:-0.00076):0.00406,(S002950935:0.00235,S002034911:0.00666):0.00226):0.00477,(S002950945:0.00285,(S000721552:0.00186,S000326492:0.00021):0.00264):0.00082):0.00664):0.03327):0.00568):0.00451):0.00046):0.00504):0.02563):0.01983):0.01372):0.04768):0.00542):0.00572,((((S002908084:-0.00027,((S001574345:0.00277,((S001243314:0.00096,(S001243313:0.00105,S001243315:0.00184):0.00105):0.00018,(S001243316:0.00142,(S001243319:0.00122,S002034921:0.00171):0.00003):-0.00001):0.00068):0.00088,S000367143:-0.00033):0.00149):0.00423,(S002908071:0.00677,((S001243309:0.00262,(S000653590:0.00106,(S002908068:-0.00030,(S001243288:0.00120,S001243302:0.00090):0.00062):0.00100):0.00109):0.00216,(S002908070:0.00464,(S001577264:0.00667,(S001890409:0.00450,(S001243310:0.00529,(S000432333:0.00055,S000326485:0.00501):0.00130):0.00071):0.00412):0.00323):0.00133):0.00125):0.00101):0.03023,(S000842910:-0.00204,(S000842909:-0.00152,((S000653583:0.00203,((S000891816:0.00172,((S000016319:0.00148,S000968892:0.00073):0.00069,(S000653586:0.00004,S001575018:0.00124):0.00077):0.00022):0.00126,S000653584:0.00262):0.00042):0.00061,S000769880:0.00185):0.00337):0.00249):0.02541):0.04709,(((S003279420:-0.00279,(S000096693:-0.00128,S000414724:0.00202):0.00283):0.02178,(S002305131:0.00211,(S000450504:0.00144,(S000435063:0.00081,S000806194:0.00071):0.00068):0.00062):0.02098):0.05411,((S000434624:0.00075,S002165153:0.00061):0.01947,((S000434623:0.00136,(S000434619:0.00022,(S000018119:0.00115,S002034922:0.00516):0.00095):0.00047):0.01840,(S000326489:0.00973,((S000434620:0.00301,(S001417217:0.00074,S002236290:0.00130):0.00038):0.00350,(S002034924:0.00646,S001745168:0.01207):0.00555):0.00762):0.00831):0.00234):0.04635):0.01878):0.03957):0.00170):0.00324,(((S000000991:0.00226,S000389354:0.00360):0.03298,((S001901071:0.00189,(S000434888:0.00005,S000652946:-0.00005):0.00086):0.00103,(S001872329:0.00102,(S000382898:0.00651,(S000382899:0.00188,S000382900:0.00484):0.00259):0.00291):0.00140):0.03321):0.06347,(S000387267:-0.00010,S003262516:0.00010):0.12668):0.00335):0.01924):0.00342):0.02566):0.01736):0.00383):0.00190):0.00225):0.00541):0.00178):0.00232,((((S000388821:0.00867,S000420025:0.00112):0.00345,S002034949:0.00175):0.00291,(S002034954:0.00804,((((S000405653:0.00361,((S002232092:0.00022,S000326503:0.00115):0.00317,((S000617863:0.00259,((S002410138:0.00078,S002166282:0.00347):0.00038,S000617883:0.00322):0.00057):0.00071,S000326502:0.00503):0.00075):0.00037):0.00118,S000427357:0.00104):0.00502,((S000420026:0.00077,(S003305937:-0.00375,S002034955:0.00064):0.00376):0.00173,S003305940:0.00216):0.00137):0.00113,S000750194:0.00471):0.00722):0.00123):0.00056,(S001352165:0.01559,(S000405660:0.00051,S002166275:0.00020):0.00437):0.00306):0.00345):0.00162):0.00255,((S000381842:0.00144,S002166278:0.00380):0.00170,(S002034950:0.00604,(S001187495:-0.00523,S001352167:0.01202):0.00369):0.00173):0.00175):0.00199):0.00070):0.00018):0.00144,((S001744696:0.00063,(S002034956:0.00223,(S000901720:-0.00421,(S000326477:0.00419,(S001744704:0.00106,(S000420023:0.00104,S000750193:0.00045):0.00023):0.00368):0.00136):0.00264):0.00200):0.00059,(S000617862:0.00399,(S002034941:0.00232,S000711876:0.00016):0.00050):0.00041):0.00051):0.00028,((S000548066:0.00104,S000548072:0.00259):0.00097,((S002032973:0.00129,(S001744714:0.00502,(S002150907:0.00536,S003277424:-0.00014):0.00071):0.00330):0.00093,(S000411908:0.00135,(S001352219:0.00001,(S000420020:0.00111,(S003222847:0.00229,S002034962:0.00187):0.00031):0.00042):0.00039):0.00014):0.00025):0.00023):0.00014);
[truncated: 435,406 more chars]
