# Supplementary material for: Rapid 16S rRNA Next-Generation Sequencing of Polymicrobial Clinical Samples for Diagnosis of Complex Bacterial Infections
Source: PLoS One. 2013 May 29;8(5):e65226. doi: 10.1371/journal.pone.0065226 (PMC3666980; doi:10.1371/journal.pone.0065226)
Supplement: File S2 — CF-named reference package. (BZ2) [file pone.0065226.s003.bz2 › cf.named.1.1.refpkg/phylo_model2QEVgE.json]

{
    "Price-CAT": {
        "Rates": [
            0.054457, 
            0.074645, 
            0.102318, 
            0.14025, 
            0.192244, 
            0.263514, 
            0.361206, 
            0.495114, 
            0.678666, 
            0.930264, 
            1.275137, 
            1.747863, 
            2.39584, 
            3.28404, 
            4.501517, 
            6.170345, 
            8.45785, 
            11.593392, 
            15.891359, 
            21.782692
        ], 
        "SiteCategories": [
            9, 
            9, 
            9, 
            9, 
            9, 
            9, 
            10, 
            10, 
            10, 
            10, 
            9, 
            10, 
            10, 
            9, 
            9, 
            10, 
            10, 
            8, 
            10, 
            9, 
            10, 
            10, 
            12, 
            11, 
            11, 
            10, 
            11, 
            12, 
            11, 
            11, 
            10, 
            10, 
            10, 
            10, 
            8, 
            11, 
            12, 
            11, 
            10, 
            11, 
            12, 
            12, 
            12, 
            13, 
            11, 
            12, 
            13, 
            13, 
            11, 
            12, 
            14, 
            14, 
            14, 
            13, 
            13, 
            14, 
            14, 
            14, 
            14, 
            9, 
            15, 
            9, 
            14, 
            9, 
            9, 
            15, 
            14, 
            15, 
            16, 
            9, 
            10, 
            6, 
            9, 
            8, 
            5, 
            5, 
            9, 
            5, 
            9, 
            9, 
            9, 
            10, 
            9, 
            8, 
            8, 
            9, 
            10, 
            12, 
            9, 
            9, 
            16, 
            7, 
            9, 
            9, 
            5, 
            9, 
            8, 
            9, 
            5, 
            6, 
            6, 
            9, 
            8, 
            9, 
            10, 
            11, 
            10, 
            10, 
            9, 
            10, 
            9, 
            8, 
            5, 
            9, 
            9, 
            7, 
            9, 
            9, 
            10, 
            10, 
            9, 
            9, 
            9, 
            9, 
            9, 
            8, 
            9, 
            9, 
            8, 
            9, 
            9, 
            9, 
            10, 
            12, 
            10, 
            11, 
            10, 
            11, 
            6, 
            9, 
            9, 
            9, 
            10, 
            9, 
            14, 
            10, 
            7, 
            12, 
            9, 
            8, 
            5, 
            5, 
            7, 
            5, 
            10, 
            4, 
            9, 
            7, 
            9, 
            9, 
            10, 
            8, 
            8, 
            9, 
            7, 
            9, 
            5, 
            9, 
            9, 
            9, 
            8, 
            12, 
            9, 
            13, 
            10, 
            12, 
            15, 
            16, 
            16, 
            17, 
            16, 
            17, 
            17, 
            17, 
            17, 
            17, 
            17, 
            17, 
            17, 
            17, 
            15, 
            16, 
            15, 
            15, 
            15, 
            15, 
            14, 
            14, 
            14, 
            13, 
            14, 
            13, 
            12, 
            12, 
            12, 
            12, 
            11, 
            11, 
            10, 
            10, 
            10, 
            9, 
            10, 
            10, 
            10, 
            11, 
            11, 
            11, 
            12, 
            11, 
            13, 
            13, 
            13, 
            13, 
            13, 
            13, 
            13, 
            14, 
            14, 
            14, 
            13, 
            14, 
            14, 
            14, 
            15, 
            16, 
            16, 
            16, 
            16, 
            15, 
            15, 
            15, 
            14, 
            14, 
            14, 
            12, 
            13, 
            8, 
            9, 
            11, 
            9, 
            9, 
            7, 
            6, 
            4, 
            9, 
            6, 
            11, 
            5, 
            7, 
            6, 
            6, 
            9, 
            8, 
            10, 
            3, 
            7, 
            7, 
            9, 
            6, 
            6, 
            9, 
            6, 
            9, 
            5, 
            9, 
            10, 
            11, 
            8, 
            9, 
            4, 
            10, 
            10, 
            11, 
            12, 
            8, 
            4, 
            10, 
            9, 
            3, 
            13, 
            9, 
            10, 
            6, 
            10, 
            6, 
            13, 
            13, 
            13, 
            13, 
            10, 
            10, 
            10, 
            13, 
            14, 
            9, 
            13, 
            8, 
            6, 
            9, 
            9, 
            6, 
            8, 
            6, 
            9, 
            11, 
            7, 
            9, 
            12, 
            9, 
            10, 
            13, 
            13, 
            13, 
            12, 
            9, 
            9, 
            9, 
            4, 
            9, 
            4, 
            9, 
            4, 
            6, 
            10, 
            13, 
            13, 
            13, 
            9, 
            12, 
            9, 
            10, 
            11, 
            4, 
            5, 
            5, 
            8, 
            10, 
            9, 
            9, 
            6, 
            8, 
            12, 
            13, 
            9, 
            9, 
            8, 
            9, 
            3, 
            11, 
            14, 
            16, 
            9, 
            9, 
            14, 
            13, 
            15, 
            15, 
            17, 
            16, 
            9, 
            11, 
            16, 
            16, 
            15, 
            15, 
            9, 
            9, 
            9, 
            13, 
            9, 
            14, 
            13, 
            12, 
            10, 
            10, 
            11, 
            9, 
            9, 
            9, 
            15, 
            15, 
            15, 
            12, 
            17, 
            11, 
            15, 
            15, 
            16, 
            15, 
            13, 
            11, 
            13, 
            15, 
            4, 
            4, 
            6, 
            10, 
            9, 
            15, 
            13, 
            13, 
            11, 
            13, 
            12, 
            12, 
            12, 
            13, 
            13, 
            12, 
            9, 
            9, 
            9, 
            9, 
            9, 
            9, 
            9, 
            9, 
            9, 
            9, 
            9, 
            9, 
            9, 
            9, 
            9, 
            9, 
            9, 
            9, 
            9, 
            9, 
            9, 
            9, 
            11, 
            11, 
            13, 
            14, 
            13, 
            14, 
            15, 
            11, 
            11, 
            12, 
            14, 
            14, 
            11, 
            11, 
            10, 
            9, 
            13, 
            12, 
            14, 
            14, 
            6, 
            5, 
            8, 
            9, 
            10, 
            11, 
            10, 
            10, 
            10, 
            8, 
            8, 
            9, 
            9, 
            10, 
            10, 
            11, 
            10, 
            5, 
            9, 
            3, 
            5, 
            6, 
            6, 
            9, 
            7, 
            13, 
            4, 
            6, 
            8, 
            6, 
            4, 
            10, 
            11, 
            11, 
            14, 
            6, 
            7, 
            6, 
            7, 
            7, 
            15, 
            10, 
            9, 
            6, 
            5, 
            12, 
            13, 
            5, 
            4, 
            9, 
            4, 
            9, 
            7, 
            8, 
            9, 
            6, 
            16, 
            9, 
            9, 
            9, 
            9, 
            9, 
            9, 
            9, 
            11, 
            9, 
            6, 
            9, 
            4, 
            5, 
            10, 
            11, 
            10, 
            4, 
            5, 
            8, 
            9, 
            9, 
            5, 
            9, 
            7, 
            8, 
            8, 
            10, 
            8, 
            4, 
            6, 
            4, 
            6, 
            4, 
            6, 
            8, 
            9, 
            9, 
            11, 
            9, 
            6, 
            10, 
            11, 
            4, 
            9, 
            8, 
            5, 
            9, 
            8, 
            4, 
            4, 
            9, 
            9, 
            9, 
            9, 
            5, 
            9, 
            5, 
            10, 
            4, 
            4, 
            6, 
            10, 
            9, 
            5, 
            4, 
            9, 
            3, 
            4, 
            4, 
            6, 
            5, 
            9, 
            4, 
            5, 
            9, 
            4, 
            9, 
            9, 
            9, 
            9, 
            4, 
            10, 
            9, 
            4, 
            9, 
            9, 
            9, 
            9, 
            9, 
            4, 
            5, 
            11, 
            5, 
            9, 
            4, 
            4, 
            6, 
            7, 
            9, 
            3, 
            4, 
            4, 
            6, 
            9, 
            4, 
            4, 
            4, 
            4, 
            4, 
            5, 
            9, 
            9, 
            9, 
            9, 
            9, 
            9, 
            5, 
            9, 
            4, 
            4, 
            4, 
            6, 
            4, 
            8, 
            6, 
            9, 
            6, 
            4, 
            5, 
            5, 
            3, 
            8, 
            9, 
            4, 
            3, 
            7, 
            9, 
            10, 
            5, 
            4, 
            4, 
            3, 
            6, 
            6, 
            12, 
            12, 
            9, 
            9, 
            15, 
            10, 
            9, 
            6, 
            12, 
            12, 
            8, 
            3, 
            6, 
            5, 
            9, 
            9, 
            7, 
            4, 
            6, 
            4, 
            9, 
            9, 
            4, 
            7, 
            8, 
            5, 
            7, 
            9, 
            6, 
            5, 
            9, 
            6, 
            3, 
            4, 
            10, 
            11, 
            10, 
            8, 
            6, 
            12, 
            9, 
            6, 
            9, 
            10, 
            7, 
            9, 
            9, 
            9, 
            11, 
            8, 
            9, 
            7, 
            11, 
            11, 
            8, 
            7, 
            7, 
            10, 
            8, 
            6, 
            10, 
            8, 
            9, 
            9, 
            12, 
            7, 
            9, 
            8, 
            4, 
            4, 
            9, 
            4, 
            4, 
            5, 
            10, 
            11, 
            10, 
            10, 
            9, 
            4, 
            9, 
            3, 
            9, 
            7, 
            9, 
            9, 
            3, 
            10, 
            9, 
            11, 
            9, 
            11, 
            9, 
            12, 
            9, 
            13, 
            11, 
            12, 
            10, 
            9, 
            9, 
            9, 
            10, 
            8, 
            5, 
            10, 
            13, 
            14, 
            16, 
            16, 
            16, 
            16, 
            16, 
            16, 
            15, 
            13, 
            14, 
            13, 
            12, 
            10, 
            8, 
            10, 
            12, 
            12, 
            14, 
            15, 
            16, 
            14, 
            16, 
            17, 
            16, 
            15, 
            15, 
            14, 
            13, 
            6, 
            8, 
            7, 
            7, 
            11, 
            8, 
            4, 
            5, 
            12, 
            11, 
            9, 
            13, 
            8, 
            12, 
            9, 
            12, 
            12, 
            9, 
            10, 
            5, 
            9, 
            10, 
            5, 
            9, 
            4, 
            4, 
            9, 
            9, 
            10, 
            8, 
            7, 
            9, 
            6, 
            4, 
            4, 
            4, 
            5, 
            5, 
            9, 
            9, 
            3, 
            8, 
            7, 
            6, 
            4, 
            6, 
            4, 
            9, 
            5, 
            5, 
            6, 
            4, 
            9, 
            5, 
            7, 
            5, 
            5, 
            9, 
            6, 
            4, 
            9, 
            6, 
            4, 
            3, 
            6, 
            9, 
            4, 
            5, 
            5, 
            6, 
            9, 
            8, 
            7, 
            9, 
            6, 
            9, 
            10, 
            6, 
            8, 
            9, 
            11, 
            9, 
            4, 
            14, 
            7, 
            9, 
            8, 
            6, 
            4, 
            3, 
            9, 
            6, 
            10, 
            7, 
            9, 
            7, 
            9, 
            7, 
            4, 
            9, 
            6, 
            4, 
            10, 
            3, 
            9, 
            8, 
            4, 
            7, 
            3, 
            4, 
            6, 
            9, 
            6, 
            7, 
            7, 
            3, 
            5, 
            4, 
            6, 
            10, 
            4, 
            11, 
            6, 
            10, 
            9, 
            10, 
            10, 
            9, 
            6, 
            10, 
            9, 
            5, 
            7, 
            9, 
            10, 
            9, 
            10, 
            4, 
            9, 
            12, 
            9, 
            14, 
            14, 
            9, 
            15, 
            12, 
            11, 
            9, 
            9, 
            9, 
            7, 
            6, 
            8, 
            9, 
            10, 
            10, 
            12, 
            10, 
            13, 
            10, 
            5, 
            3, 
            11, 
            9, 
            7, 
            7, 
            6, 
            12, 
            9, 
            10, 
            12, 
            9, 
            12, 
            9, 
            13, 
            13, 
            9, 
            9, 
            9, 
            13, 
            9, 
            12, 
            9, 
            4, 
            4, 
            6, 
            12, 
            9, 
            4, 
            6, 
            6, 
            11, 
            9, 
            13, 
            13, 
            13, 
            10, 
            12, 
            13, 
            13, 
            14, 
            9, 
            9, 
            8, 
            9, 
            7, 
            12, 
            10, 
            11, 
            9, 
            12, 
            9, 
            10, 
            9, 
            9, 
            11, 
            4, 
            4, 
            6, 
            10, 
            8, 
            13, 
            9, 
            15, 
            15, 
            10, 
            15, 
            10, 
            13, 
            5, 
            4, 
            10, 
            11, 
            4, 
            5, 
            8, 
            7, 
            14, 
            11, 
            12, 
            12, 
            11, 
            13, 
            9, 
            11, 
            10, 
            9, 
            7, 
            12, 
            9, 
            12, 
            10, 
            11, 
            10, 
            9, 
            9, 
            8, 
            6, 
            9, 
            5, 
            5, 
            8, 
            8, 
            6, 
            9, 
            9, 
            9, 
            9, 
            9, 
            10, 
            11, 
            4, 
            7, 
            9, 
            4, 
            5, 
            5, 
            8, 
            9, 
            7, 
            9, 
            6, 
            4, 
            9, 
            3, 
            7, 
            10, 
            9, 
            9, 
            4, 
            4, 
            3, 
            7, 
            10, 
            7, 
            8, 
            8, 
            5, 
            8, 
            5, 
            9, 
            8, 
            4, 
            3, 
            11, 
            10, 
            9, 
            10, 
            10, 
            9, 
            9, 
            7, 
            11, 
            9, 
            9, 
            9, 
            9, 
            9, 
            9, 
            9, 
            9, 
            9, 
            9, 
            10, 
            4, 
            5, 
            9, 
            4, 
            8, 
            7, 
            7, 
            5, 
            12, 
            9, 
            11, 
            10, 
            8, 
            9, 
            9, 
            8, 
            7, 
            6, 
            7, 
            9, 
            4, 
            10, 
            9, 
            6, 
            5, 
            9, 
            10, 
            11, 
            9, 
            10, 
            10, 
            10, 
            11, 
            9, 
            11, 
            6, 
            8, 
            9, 
            9, 
            7, 
            9, 
            9, 
            7, 
            12, 
            11, 
            12, 
            12, 
            10, 
            13, 
            9, 
            9, 
            9, 
            9, 
            9, 
            9, 
            13, 
            7, 
            7, 
            3, 
            6, 
            9, 
            5, 
            4, 
            9, 
            9, 
            9, 
            10, 
            7, 
            3, 
            9, 
            11, 
            9, 
            5, 
            11, 
            9, 
            10, 
            11, 
            6, 
            6, 
            9, 
            6, 
            5, 
            9, 
            6, 
            7, 
            9, 
            9, 
            9, 
            8, 
            6, 
            4, 
            9, 
            4, 
            11, 
            5, 
            8, 
            5, 
            9, 
            12, 
            9, 
            5, 
            5, 
            5, 
            7, 
            6, 
            6, 
            10, 
            6, 
            3, 
            9, 
            5, 
            4, 
            9, 
            7, 
            4, 
            3, 
            9, 
            7, 
            4, 
            9, 
            5, 
            7, 
            5, 
            6, 
            9, 
            4, 
            3, 
            5, 
            9, 
            9, 
            9, 
            4, 
            4, 
            5, 
            9, 
            5, 
            9, 
            9, 
            9, 
            9, 
            8, 
            4, 
            10, 
            13, 
            9, 
            6, 
            3, 
            4, 
            5, 
            6, 
            4, 
            6, 
            9, 
            9, 
            3, 
            6, 
            8, 
            9, 
            11, 
            10, 
            8, 
            8, 
            7, 
            10, 
            10, 
            11, 
            8, 
            8, 
            8, 
            11, 
            12, 
            6, 
            14, 
            15, 
            15, 
            14, 
            13, 
            12, 
            10, 
            9, 
            9, 
            9, 
            9, 
            9, 
            9, 
            9, 
            10, 
            12, 
            11, 
            13, 
            14, 
            14, 
            14, 
            15, 
            14, 
            9, 
            12, 
            13, 
            9, 
            10, 
            10, 
            9, 
            11, 
            9, 
            10, 
            10, 
            9, 
            14, 
            9, 
            7, 
            9, 
            8, 
            10, 
            10, 
            5, 
            9, 
            4, 
            7, 
            9, 
            8, 
            8, 
            10, 
            11, 
            4, 
            6, 
            5, 
            9, 
            9, 
            7, 
            9, 
            10, 
            11, 
            8, 
            4, 
            5, 
            9, 
            7, 
            4, 
            4, 
            9, 
            3, 
            9, 
            10, 
            7, 
            9, 
            6, 
            4, 
            8, 
            9, 
            9, 
            9, 
            9, 
            9, 
            4, 
            6, 
            9, 
            3, 
            4, 
            7, 
            6, 
            11, 
            11, 
            7, 
            9, 
            4, 
            4, 
            5, 
            4, 
            7, 
            11, 
            11, 
            5, 
            9, 
            4, 
            9, 
            6, 
            6, 
            6, 
            4, 
            10, 
            5, 
            4, 
            5, 
            6, 
            9, 
            8, 
            8, 
            4, 
            4, 
            4, 
            9, 
            5, 
            4, 
            9, 
            4, 
            9, 
            5, 
            9, 
            6, 
            4, 
            9, 
            4, 
            4, 
            10, 
            4, 
            8, 
            4, 
            4, 
            4, 
            4, 
            5, 
            5, 
            9, 
            6, 
            5, 
            9, 
            6, 
            7, 
            9, 
            4, 
            7, 
            4, 
            4, 
            4, 
            9, 
            6, 
            7, 
            4, 
            3, 
            9, 
            4, 
            5, 
            6, 
            6, 
            8, 
            9, 
            5, 
            3, 
            4, 
            5, 
            3, 
            3, 
            9, 
            8, 
            9, 
            6, 
            4, 
            9, 
            6, 
            7, 
            7, 
            5, 
            5, 
            4, 
            6, 
            6, 
            5, 
            9, 
            7, 
            7, 
            4, 
            8, 
            9, 
            4, 
            5, 
            5, 
            9, 
            4, 
            4, 
            9, 
            4, 
            7, 
            10, 
            9, 
            11, 
            9, 
            11, 
            10, 
            10, 
            4, 
            3, 
            6, 
            4, 
            9, 
            8, 
            8, 
            7, 
            12, 
            13, 
            13, 
            13, 
            15, 
            15, 
            11, 
            8, 
            12, 
            13, 
            15, 
            15, 
            15, 
            15, 
            15, 
            14, 
            12, 
            7, 
            7, 
            10, 
            8, 
            9, 
            9, 
            10, 
            10, 
            14, 
            16, 
            16, 
            15, 
            16, 
            15, 
            12, 
            12, 
            13, 
            13, 
            12, 
            11, 
            12, 
            11, 
            10, 
            9, 
            9, 
            9, 
            9, 
            9, 
            9, 
            9, 
            9, 
            9, 
            9, 
            9, 
            9, 
            9, 
            9, 
            9, 
            9, 
            9, 
            9, 
            9, 
            9, 
            9, 
            9, 
            9, 
            9, 
            9, 
            9, 
            9, 
            9, 
            9, 
            9, 
            9, 
            9, 
            9, 
            9, 
            9, 
            9, 
            9, 
            9, 
            9, 
            9, 
            9, 
            9, 
            9, 
            9, 
            9, 
            9, 
            9, 
            9, 
            9, 
            9, 
            9, 
            9, 
            9, 
            9, 
            9, 
            9, 
            9, 
            9, 
            9, 
            9, 
            9, 
            9, 
            9, 
            9, 
            9, 
            9, 
            9, 
            9, 
            9, 
            9, 
            9, 
            9, 
            9, 
            9, 
            9, 
            9, 
            9, 
            9, 
            9, 
            9, 
            9, 
            9, 
            9, 
            9, 
            9, 
            9, 
            9, 
            9, 
            9, 
            9, 
            9, 
            9, 
            9, 
            9, 
            9, 
            9, 
            9, 
            9, 
            9, 
            9, 
            9, 
            9, 
            9, 
            9, 
            9, 
            9, 
            9, 
            9, 
            9, 
            9, 
            9, 
            9, 
            9, 
            9, 
            9, 
            9, 
            9, 
            9, 
            9, 
            9, 
            9, 
            9, 
            9, 
            9, 
            9, 
            9, 
            9, 
            9, 
            9, 
            9, 
            9, 
            9, 
            9, 
            9, 
            9, 
            9, 
            9, 
            9, 
            9, 
            9, 
            9, 
            9, 
            9, 
            9, 
            9, 
            9, 
            9, 
            9, 
            9, 
            9, 
            9, 
            9, 
            9, 
            9, 
            9, 
            9, 
            9, 
            9, 
            9, 
            9, 
            9, 
            9, 
            9, 
            9, 
            9, 
            9, 
            9, 
            9, 
            9, 
            9, 
            9, 
            9, 
            9, 
            9, 
            9, 
            9, 
            9, 
            9, 
            9, 
            9, 
            9, 
            9, 
            9, 
            9, 
            9, 
            9, 
            9, 
            9, 
            9, 
            9, 
            9, 
            9, 
            9, 
            9, 
            9, 
            9, 
            9, 
            9, 
            9, 
            9, 
            9, 
            9, 
            9, 
            9, 
            9, 
            9, 
            9, 
            9, 
            9, 
            9, 
            9, 
            9, 
            9, 
            9, 
            9, 
            9, 
            9, 
            9, 
            9, 
            9, 
            9, 
            9, 
            9, 
            9, 
            9, 
            9, 
            9, 
            9, 
            9, 
            9, 
            9, 
            9, 
            9, 
            9, 
            9, 
            9, 
            9, 
            9, 
            9, 
            9, 
            9, 
            9, 
            9, 
            9, 
            9, 
            9, 
            9, 
            9, 
            9, 
            9, 
            9, 
            9, 
            9, 
            9, 
            9, 
            9, 
            9, 
            9, 
            9, 
            9, 
            9, 
            9, 
            9, 
            9, 
            9, 
            9, 
            9, 
            9, 
            9, 
            9, 
            9, 
            9, 
            9, 
            9, 
            9, 
            9, 
            9, 
            9, 
            9, 
            9, 
            9, 
            9, 
            9, 
            9, 
            9, 
            9, 
            9, 
            9, 
            9, 
            9, 
            9, 
            9, 
            9, 
            9, 
            9, 
            9, 
            9, 
            9, 
            9, 
            9, 
            9, 
            9, 
            9, 
            9, 
            9, 
            9, 
            9, 
            9, 
            9, 
            9, 
            9, 
            9, 
            9, 
            9, 
            9, 
            9, 
            9, 
            9, 
            9, 
            9, 
            9, 
            9, 
            9, 
            9, 
            9, 
            9, 
            9, 
            9, 
            9, 
            9, 
            9, 
            9, 
            9, 
            9, 
            9, 
            9, 
            9, 
            9, 
            9, 
            9, 
            9, 
            9, 
            9, 
            9, 
            9, 
            9, 
            9, 
            9, 
            9, 
            9, 
            9, 
            9, 
            9, 
            9, 
            9, 
            9, 
            9, 
            9, 
            9, 
            9, 
            9, 
            9, 
            9, 
            9, 
            9, 
            9, 
            9, 
            9, 
            9, 
            9, 
            9, 
            9, 
            9, 
            9, 
            9, 
            9, 
            9, 
            9, 
            9, 
            9, 
            9, 
            9, 
            9, 
            9, 
            10, 
            10, 
            11, 
            11, 
            13, 
            13, 
            11, 
            13, 
            12, 
            14, 
            11, 
            15, 
            15, 
            14, 
            13, 
            9, 
            12, 
            9, 
            11, 
            7, 
            9, 
            8, 
            4, 
            9, 
            4, 
            6, 
            3, 
            4, 
            5, 
            9, 
            3, 
            4, 
            4, 
            4, 
            6, 
            4, 
            9, 
            4, 
            9, 
            9, 
            9, 
            7, 
            9, 
            4, 
            3, 
            4, 
            6, 
            4, 
            9, 
            4, 
            4, 
            4, 
            5, 
            3, 
            5, 
            6, 
            4, 
            6, 
            6, 
            9, 
            7, 
            6, 
            9, 
            3, 
            4, 
            5, 
            5, 
            7, 
            6, 
            6, 
            3, 
            9, 
            4, 
            7, 
            4, 
            5, 
            9, 
            3, 
            6, 
            4, 
            5, 
            4, 
            6, 
            5, 
            4, 
            8, 
            6, 
            8, 
            6, 
            5, 
            5, 
            6, 
            9, 
            9, 
            9, 
            4, 
            4, 
            4, 
            9, 
            9, 
            4, 
            6, 
            9, 
            9, 
            6, 
            6, 
            4, 
            9, 
            5, 
            5, 
            9, 
            11, 
            9, 
            12, 
            9, 
            8, 
            9, 
            12, 
            9, 
            13, 
            9, 
            11, 
            12, 
            9, 
            9, 
            6, 
            4, 
            5, 
            11, 
            4, 
            8, 
            9, 
            4, 
            11, 
            6, 
            12, 
            12, 
            12, 
            15, 
            16, 
            9, 
            10, 
            16, 
            13, 
            8, 
            12, 
            11, 
            6, 
            9, 
            9, 
            6, 
            9, 
            11, 
            6, 
            5, 
            7, 
            9, 
            7, 
            10, 
            11, 
            13, 
            13, 
            12, 
            9, 
            9, 
            8, 
            12, 
            6, 
            4, 
            8, 
            4, 
            5, 
            9, 
            4, 
            11, 
            11, 
            10, 
            6, 
            9, 
            12, 
            7, 
            5, 
            9, 
            10, 
            11, 
            10, 
            4, 
            11, 
            4, 
            9, 
            9, 
            5, 
            6, 
            9, 
            6, 
            9, 
            9, 
            9, 
            4, 
            9, 
            9, 
            6, 
            9, 
            10, 
            4, 
            6, 
            10, 
            4, 
            7, 
            9, 
            4, 
            4, 
            4, 
            9, 
            10, 
            6, 
            5, 
            5, 
            4, 
            4, 
            9, 
            4, 
            6, 
            7, 
            10, 
            9, 
            3, 
            5, 
            7, 
            5, 
            4, 
            6, 
            5, 
            4, 
            9, 
            5, 
            9, 
            9, 
            5, 
            6, 
            7, 
            5, 
            9, 
            3, 
            4, 
            7, 
            9, 
            11, 
            9, 
            11, 
            11, 
            9, 
            10, 
            4, 
            4, 
            4, 
            4, 
            8, 
            8, 
            5, 
            6, 
            4, 
            7, 
            4, 
            9, 
            6, 
            4, 
            9, 
            9, 
            9, 
            9, 
            8, 
            8, 
            3, 
            7, 
            5, 
            4, 
            9, 
            4, 
            3, 
            4, 
            4, 
            9, 
            12, 
            9, 
            9, 
            13, 
            11, 
            11, 
            10, 
            11, 
            6, 
            7, 
            4, 
            12, 
            10, 
            9, 
            13, 
            6, 
            9, 
            9, 
            13, 
            14, 
            9, 
            7, 
            7, 
            9, 
            14, 
            10, 
            15, 
            15, 
            13, 
            9, 
            13, 
            7, 
            12, 
            10, 
            7, 
            13, 
            13, 
            9, 
            14, 
            13, 
            13, 
            10, 
            5, 
            5, 
            9, 
            14, 
            8, 
            4, 
            10, 
            9, 
            9, 
            9, 
            9, 
            9, 
            9, 
            7, 
            12, 
            10, 
            9, 
            11, 
            12, 
            15, 
            4, 
            5, 
            4, 
            13, 
            11, 
            11, 
            14, 
            9, 
            12, 
            7, 
            9, 
            6, 
            11, 
            8, 
            4, 
            6, 
            4, 
            5, 
            4, 
            7, 
            4, 
            9, 
            4, 
            8, 
            10, 
            4, 
            12, 
            9, 
            9, 
            10, 
            7, 
            10, 
            4, 
            4, 
            7, 
            5, 
            4, 
            7, 
            9, 
            7, 
            5, 
            6, 
            10, 
            9, 
            7, 
            11, 
            11, 
            6, 
            9, 
            10, 
            9, 
            4, 
            9, 
            5, 
            4, 
            6, 
            10, 
            10, 
            8, 
            9, 
            4, 
            4, 
            7, 
            4, 
            7, 
            9, 
            8, 
            6, 
            3, 
            7, 
            6, 
            9, 
            3, 
            4, 
            5, 
            3, 
            4, 
            6, 
            8, 
            9, 
            13, 
            11, 
            6, 
            9, 
            4, 
            9, 
            4, 
            4, 
            9, 
            8, 
            9, 
            10, 
            7, 
            9, 
            7, 
            11, 
            9, 
            12, 
            10, 
            5, 
            4, 
            9, 
            6, 
            6, 
            7, 
            4, 
            4, 
            9, 
            6, 
            9, 
            9, 
            6, 
            6, 
            4, 
            9, 
            7, 
            9, 
            5, 
            9, 
            8, 
            10, 
            4, 
            9, 
            10, 
            4, 
            9, 
            4, 
            6, 
            10, 
            9, 
            6, 
            3, 
            3, 
            9, 
            4, 
            4, 
            9, 
            6, 
            9, 
            4, 
            10, 
            7, 
            4, 
            7, 
            9, 
            9, 
            4, 
            5, 
            7, 
            6, 
            9, 
            5, 
            6, 
            6, 
            5, 
            6, 
            9, 
            7, 
            8, 
            8, 
            9, 
            7, 
            9, 
            7, 
            7, 
            9, 
            9, 
            9, 
            10, 
            11, 
            9, 
            4, 
            7, 
            8, 
            11, 
            9, 
            10, 
            9, 
            11, 
            9, 
            11, 
            11, 
            11, 
            10, 
            9, 
            9, 
            6, 
            9, 
            8, 
            9, 
            9, 
            11, 
            9, 
            9, 
            5, 
            7, 
            9, 
            9, 
            11, 
            10, 
            11, 
            9, 
            12, 
            12, 
            10, 
            14, 
            14, 
            14, 
            14, 
            13, 
            11, 
            10, 
            11, 
            12, 
            15, 
            14, 
            14, 
            13, 
            12, 
            12, 
            11, 
            12, 
            12, 
            11, 
            11, 
            11, 
            11, 
            10, 
            9, 
            9, 
            9, 
            9, 
            9, 
            9, 
            9, 
            9, 
            9, 
            9, 
            9, 
            9, 
            9, 
            9, 
            9, 
            10, 
            9, 
            10, 
            12, 
            12, 
            13, 
            12, 
            14, 
            15, 
            14, 
            14, 
            14, 
            16, 
            17, 
            17, 
            16, 
            16, 
            17, 
            16, 
            17, 
            17, 
            16, 
            15, 
            10, 
            8, 
            9, 
            9, 
            15, 
            10, 
            15, 
            9, 
            15, 
            9, 
            15, 
            11, 
            15, 
            5, 
            9, 
            11, 
            9, 
            10, 
            11, 
            9, 
            12, 
            9, 
            14, 
            13, 
            9, 
            14, 
            14, 
            13, 
            14, 
            11, 
            13, 
            9, 
            11, 
            9, 
            8, 
            11, 
            10, 
            7, 
            10, 
            10, 
            9, 
            7, 
            10, 
            7, 
            10, 
            9, 
            7, 
            7, 
            9, 
            9, 
            9, 
            8, 
            6, 
            9, 
            9, 
            9, 
            6, 
            6, 
            9, 
            9, 
            9, 
            8, 
            8, 
            10, 
            6, 
            11, 
            8, 
            9, 
            9, 
            7, 
            9, 
            7, 
            10, 
            9, 
            9, 
            8, 
            17, 
            9, 
            9, 
            7, 
            9, 
            9, 
            9, 
            12, 
            10, 
            7, 
            7, 
            9, 
            14, 
            13, 
            11, 
            10, 
            10, 
            9, 
            8, 
            11, 
            11, 
            13, 
            9, 
            7, 
            10, 
            9, 
            9, 
            9, 
            9, 
            10, 
            10, 
            9, 
            10, 
            9, 
            10, 
            11, 
            10, 
            13, 
            11, 
            9, 
            8, 
            8, 
            9, 
            9, 
            9, 
            10, 
            9, 
            11, 
            9, 
            9, 
            9, 
            8, 
            9, 
            9, 
            9, 
            8, 
            7, 
            8, 
            6, 
            6, 
            7, 
            9, 
            7, 
            8, 
            9, 
            7, 
            9, 
            9, 
            8, 
            9, 
            13, 
            13, 
            12, 
            12, 
            13, 
            12, 
            14, 
            14, 
            13, 
            13, 
            12, 
            13, 
            13, 
            12, 
            11, 
            11, 
            11, 
            12, 
            12, 
            12, 
            12, 
            11, 
            11, 
            10, 
            10, 
            11, 
            10, 
            11, 
            10, 
            10, 
            11, 
            10, 
            11, 
            11, 
            11, 
            11, 
            11, 
            11, 
            10, 
            10, 
            11, 
            10, 
            11, 
            10, 
            10, 
            10, 
            11, 
            11, 
            10, 
            10, 
            11, 
            10, 
            10, 
            10, 
            10, 
            11, 
            11, 
            10, 
            10, 
            10, 
            9, 
            9, 
            10, 
            10, 
            10, 
            9, 
            10, 
            10, 
            10, 
            10, 
            10, 
            10, 
            10, 
            10, 
            10
        ], 
        "n_cats": 20
    }, 
    "empirical_frequencies": true, 
    "datatype": "DNA", 
    "subs_model": "GTR", 
    "program": "FastTree Version 2.1.3 SSE3, OpenMP (12 threads)", 
    "ras_model": "Price-CAT", 
    "subs_rates": {
        "ac": 0.7251, 
        "gt": 1.0, 
        "ag": 1.4615, 
        "cg": 0.6858, 
        "at": 1.1643, 
        "ct": 2.5002
    }
}
