# Supplementary material for: Rapid 16S rRNA Next-Generation Sequencing of Polymicrobial Clinical Samples for Diagnosis of Complex Bacterial Infections
Source: PLoS One. 2013 May 29;8(5):e65226. doi: 10.1371/journal.pone.0065226 (PMC3666980; doi:10.1371/journal.pone.0065226)
Supplement: File S3 — CF-unnamed reference package. (BZ2) [file pone.0065226.s004.bz2]

Archive with 11 entries (10 files):
- cf.unnamed.1.0.refpkg
- cf.unnamed.1.0.refpkg/CONTENTS.json
- cf.unnamed.1.0.refpkg/treegy64L2.tre
- cf.unnamed.1.0.refpkg/cf_refs_aln.fasta
- cf.unnamed.1.0.refpkg/cf_refs.sto
- cf.unnamed.1.0.refpkg/bacteria16S_508_mod5.cm
- cf.unnamed.1.0.refpkg/cf_refs.seqinfo.csv
- cf.unnamed.1.0.refpkg/taxtable.csv
- cf.unnamed.1.0.refpkg/cf_refs.tre
- cf.unnamed.1.0.refpkg/cd_refs.log
- cf.unnamed.1.0.refpkg/phylo_modeliSK0p8.json
