# Supplementary material for: Rapid 16S rRNA Next-Generation Sequencing of Polymicrobial Clinical Samples for Diagnosis of Complex Bacterial Infections
Source: PLoS One. 2013 May 29;8(5):e65226. doi: 10.1371/journal.pone.0065226 (PMC3666980; doi:10.1371/journal.pone.0065226)
Supplement: File S3 — CF-unnamed reference package. (BZ2) [file pone.0065226.s004.bz2 › cf.unnamed.1.0.refpkg/CONTENTS.json]

{
    "files": {
        "profile": "bacteria16S_508_mod5.cm", 
        "phylo_model": "phylo_modeliSK0p8.json", 
        "taxonomy": "taxtable.csv", 
        "tree": "treegy64L2.tre", 
        "aln_fasta": "cf_refs_aln.fasta", 
        "seq_info": "cf_refs.seqinfo.csv", 
        "aln_sto": "cf_refs.sto", 
        "tree_stats": "cd_refs.log"
    }, 
    "rollback": {
        "files": {
            "profile": "bacteria16S_508_mod5.cm", 
            "phylo_model": "phylo_modeliSK0p8.json", 
            "taxonomy": "taxtable.csv", 
            "tree": "cf_refs.tre", 
            "aln_fasta": "cf_refs_aln.fasta", 
            "seq_info": "cf_refs.seqinfo.csv", 
            "aln_sto": "cf_refs.sto", 
            "tree_stats": "cd_refs.log"
        }, 
        "rollback": null, 
        "metadata": {
            "create_date": "2012-12-03 16:51:33", 
            "format_version": "1.1", 
            "locus": "16S"
        }, 
        "md5": {
            "profile": "7b36841cae1db2a2c4d60ea44db4aba9", 
            "phylo_model": "cfbc4ba2e85b47fe5732cffbb468d4cc", 
            "taxonomy": "a6350e6c670d7103971114511fb52eaf", 
            "tree": "eff77a841cca6aa1d3ba79e12a348267", 
            "aln_fasta": "0d8e41a82995e73cd994e36f4f839c7a", 
            "seq_info": "0ba2dbbd78e4bbb7ce9787988a269992", 
            "aln_sto": "cd30fd3f64781ee1821bbfa1be7eabb4", 
            "tree_stats": "cb16e140301b8358b86a5306abe7fe34"
        }
    }, 
    "log": [
        "Rerooted", 
        "Stripped refpkg (removed 1 files)", 
        "Loaded initial files into empty refpkg"
    ], 
    "metadata": {
        "create_date": "2012-12-03 16:51:33", 
        "format_version": "1.1", 
        "locus": "16S"
    }, 
    "rollforward": null, 
    "md5": {
        "profile": "7b36841cae1db2a2c4d60ea44db4aba9", 
        "phylo_model": "cfbc4ba2e85b47fe5732cffbb468d4cc", 
        "taxonomy": "a6350e6c670d7103971114511fb52eaf", 
        "tree": "ac216cc82bb408c96479954aa1a0c3bc", 
        "aln_fasta": "0d8e41a82995e73cd994e36f4f839c7a", 
        "seq_info": "0ba2dbbd78e4bbb7ce9787988a269992", 
        "aln_sto": "cd30fd3f64781ee1821bbfa1be7eabb4", 
        "tree_stats": "cb16e140301b8358b86a5306abe7fe34"
    }
}
