# Supplementary material for: Rapid 16S rRNA Next-Generation Sequencing of Polymicrobial Clinical Samples for Diagnosis of Complex Bacterial Infections
Source: PLoS One. 2013 May 29;8(5):e65226. doi: 10.1371/journal.pone.0065226 (PMC3666980; doi:10.1371/journal.pone.0065226)
Supplement: File S3 — CF-unnamed reference package. (BZ2) [file pone.0065226.s004.bz2 › cf.unnamed.1.0.refpkg/cf_refs_aln.fasta]

>S000654119
------------------------------------------------------------
------------------------------------------------------------
------------------------------------------------------------
------------------------------------------------------------
------------------------------------C--T-G-G----C--G-G-C-A-G
-G-C-C-TA-AC-ACA-TG-CAA-GT-C--GA-G-CGgatgaagggagct----------
-----------------------------------------------tgctcctggattc
A-G--C---G-G-C-G---G-A-CG-GG-T-GAG-T-A-A-TG-CCT-A-GGA---ATC-
T-G--C-CTG-GT-A-G--T--G-GG-G-G----ATAA-C-G-TC-C-G-GA-AA---C-
GGG-C-G-C-TA-ATA-CCG-CATACG------------TC--C--TGAG--G-G-A---
---------GAAA-GTgggggatct---tcggacctcACGCTAT-CAGAT----------
--------GA-G-C-CTAG-GTCGGAT-TAGCTAG-TTGGTG-GGGTAAAGGCCTACCAA
GGC-G-------ACGAT-CC-GTAACTG-GTCTGAGAG-GAT-GAT-C-AGTCACACTGG
-A-ACTGAGACACGGTCCAGA-CTCCT-ACG-GG-AGG--CA-GCA----G-TGG-GGA-
ATA-T-T--G-G-ACAA-TG-G-GC--GAA-A-G--C--C-T-GA---T-C-C-AGCC-A
T-G-C-C-G-CG-TG-T-GTGA-A-G--A-AGG-TC--TTC------G-GA-TT-GTAAA
-GC-A-CT-T--TA-A-G-T-T-GG-GA-GGAagggcagtaagtta------ataccttg
ctgtttTGA--CGT-T-A-C-CA-A-C-AGA-ATAA-G-C-A-CC-GG-CT-A-A--CT-
T-C-G-TG-C-CA-G-C-AG-CC-GC-GG-TA-A-TA---C-G-A-A-G-G-G-T-G-C-
A-A-G-C-GT-T--A-A-T-C--G-G-A-A-T-T--------------------------
-------A-C-T-G-G-G-C-G-TAAA-G-C-G-CG-C--GT-A-GG-T-G-G-T-TC-A
-GCA-A-G-TT-GG-ATGT-G--A-A-A-T-C--C-C-C-G-G-G-C-T-C-AA-C-C-T
-G--G-G-A-A--C---TG-C-AT-C--C--AA-AA--C-TAC-TG-A-GC-T-AG-A-G
--TA-CG--G-T-A-G-A-GG---G--T-G-GT-GG-AA-T-T-T-C-CT-G-T-GTA-G
CG-G-TGA-AA--TG-C-GT-AGAT-AT-A-G-G--A-A-G--GA-ACA-C-C-A-G--T
G-G--C-G-A--AG---G-C-G--A-C-C-A-C-CT-G-G-A-CTG-ATAC-TG-AC-AC
-T-G-AG-G-T-GCG-------------------------------------A-A-A-G-
CG-T-G-G--GGA-G-C-A-A-A-C-A--G-G-AT-T-AG-AT---A--C-C-C-T-G-G
-T--A-G-T-C-C-ACG-C-C-G-TA-A-AC-G-----A---T-G-T-C-G-A-C-T---
--AG-C-C--GT-T-GGGAtcct-----tgagaTC-TT-A-G-T-G-G--C-G-C-A-GC
--T-A-AC---G-CG-A-TA-A-------G-T----C-G-A-C--C-G-C-CT-G-GG-G
-A-GTA-CG-G-C-C-G-CAA---G-G-T-T-AA-AA--CT-C-AAA--T-G-AA--T-T
-G-A-C-GG-G-GG-C-C-CG-C-AC-A---A--G-CG-GT-GG-A-G-C-A-TG-T-G-
GT-TTA-AT-T-CG-A-A-GC-A-ACG-C-G-A-AGA-A-C-C-TT--A-CCT-G-G-C-
C-TTG-ACA-T-G--C-T-GAG----AACTTTCCA-GAGA--T-GG-ATTGgtgcct---
------------------------------------tcgggaaCTCA--G-A--C--A--
CA-G-GTG-C-TG-CATG-GC-T-G----T-CGTCAGC-TC-GT--GTCG------TGAG
ATGTTGG-GTTA-AGT-C-C-CGT-A-ACGA-G-CGC-A--------A--C-CC-T-T-G
-T-C-C-TT-AG-TTACC-AGCAcct----------------------------------
------------------------------------------------------------
--------------------------------------------------------cggg
TGGG-CACT-CTA-AGG-AGAC-TGC-C-G-GT-G-AC--AA-A-C-C-G-G-AGGA-AG
-GT-GG-GGAT-GA--------C-G-TC-AA-GT-C-A-TC-AT-GGC-C-CT-T-AC-G
-G-C-C--AG-G-----------GCTAC-A-C-A-C-G--T-G-C-TAC-A-ATG-GT-C
-G-G-T---A-C--A-A---------A-G--G-G-TT---G-C---C-A-A-G-C-C-GC
-GA--G-G-T--G--GA---G-C--TA-AT-CC----C---ATAAA--A-C-C-G-A-T-
-C-G-T-A--G--TC-C----G----G-A--T-C-G-C-A--G--T-C-T-G--C-A-A-
C-TC----G-A--C-T-G-C--G-T-G-A-A---G--T-C--G-G-A----A-T-C-G-C
--T-AG-T-A-A--T-C--G-T---G-A-A--T-C--A-GA---AT-------G--T-C-
--A--C----G----G--T------G-A-A--T--A--C-----GT--T--C-C------
C--G----G-G--C-C--T----T--G-T-A--C-A---C---A-C---CG-C-----C-
CG-T-C-A--C-A-C-CAT-GG---GA-GTG-GGTTGC-TCC-AGAAGT-AGCTagtcta
accg--------------------------------------------------------
----caagggggacG--GTT-A-C-CA-C-GG-AGT-G--A-T-T-CAT-G-AC--TGG-
GGT-GA--AG-T---CG-TA--A-C-AA--GG-TA---G-C-C-GTA-GG-------G--
GAA-----CC---T-GC-G--G-CTG----GATCACCTC-CTTAatc-------------
------------------------------------------------------------
-------------
>S000005765
------------------------------------------------------------
------------------------------------------------------------
------------------------------------------------------------
-----------------------------------A--G-TT-T--G-A--T--C-C-T-
-----G-GC-T-C-A--G-A--T-T-G-A-AC-G--C--T-G-G----C--G-G-C-A-G
-G-C-C-TA-AC-ACA-TG-CAA-GT-C--GA-G-CGgatgaagggggct----------
-----------------------------------------------agctcctggattc
A-G--C---G-G-C-G---G-A-CG-GG-T-GAG-T-A-A-TG-CCT-A-GGA---ATC-
T-G--C-CTG-GT-A-G--T--G-GG-G-G----ATAA-C-G-TC-C-G-GA-AA---C-
GGG-C-G-C-TA-ATA-CCG-CATACG------------TC--C--TGAG--G-G-A---
---------GAAA-GTgggggatct---tcggacctcACGCTAT-CAGAT----------
--------GA-G-C-CTAG-GTCGGAT-TAGCTAG-TTGGTG-GGGTAAAGGCCTACCAA
GGC-G-------ACGAT-CC-GTAACTG-GTCTGAGAG-GAT-GAT-C-AGTCACACTGG
-A-ACTGAGACACGGTCCAGA-CTCCT-ACG-GG-AGG--CA-GCA----G-TGG-GGA-
ATA-T-T--G-G-ACAA-TG-G-GC--GAA-A-N--N--N-T-GA---T-C-C-AGCC-A
T-G-C-C-G-CG-TG-T-GTGA-A-G--A-AGG-TC--TTC------G-GA-TT-GTAAA
-GC-A-CT-T--TA-A-G-T-T-GG-GA-GGAagggcagtaagtta------ataccttg
ctgtttTGA--CGT-T-A-C-CA-A-C-AGA-ATAA-G-C-A-CC-GG-CT-A-A--CT-
T-C-G-TG-C-CA-G-C-AG-CC-GC-GG-TA-A-TA---C-G-A-A-G-G-G-T-G-C-
A-A-G-C-GT-T--A-A-T-C--G-G-A-A-T-T--------------------------
-------A-C-T-G-G-G-C-G-TAAA-G-C-G-CG-C--GT-A-GG-T-G-G-T-TC-A
-GCA-A-G-TT-GG-ATGT-G--A-A-A-T-C--C-C-C-G-G-G-C-T-C-AA-C-C-T
-G--G-G-A-A--C---TG-C-AT-C--C--AA-AA--C-TAC-TG-A-GC-T-AG-A-G
--TA-CG--G-T-A-G-A-GG---G--T-G-GT-GG-AA-T-T-T-C-CT-G-T-GTA-G
CG-G-TGA-AA--TG-C-GT-AGAT-AT-A-G-G--A-A-G--GA-ACA-C-C-A-G--T
G-G--C-G-A--AG---G-C-G--A-C-C-A-C-CT-G-G-A-CTG-ATAC-TG-AC-AC
-T-G-AG-G-T-GCG-------------------------------------A-A-A-G-
CG-T-G-G--GGA-G-C-A-A-A-C-A--G-G-AT-T-AG-AT---A--C-C-C-T-G-G
-T--A-G-T-C-C-ACG-C-C-G-TA-A-AC-G-----A---T-G-T-C-G-A-C-T---
--AG-C-C--GT-T-GGGAtcct-----tgagaTC-TT-A-G-T-G-G--C-G-C-N-NN
--T-A-AC---G-CG-A-TA-A-------G-T----C-G-A-C--C-G-C-CT-G-GG-G
-A-GTA-CG-G-C-C-G-CAA---G-G-T-T-AA-AA--CT-C-AAA--T-G-AA--T-T
-G-A-C-GG-G-GG-C-C-CG-C-AC-A---A--G-CG-GT-GG-A-G-C-A-TG-T-G-
GT-TTA-AT-T-CG-A-A-GC-A-ACG-C-G-A-AGA-A-C-C-TT--A-CCT-G-G-C-
C-TTG-ACA-T-G--C-T-GAG----AACTTTCCA-GAGA--T-GG-ATTGgtgcct---
------------------------------------tcgggaaCTCA--G-A--C--A--
CA-G-GTG-C-TG-CATG-GC-T-G----T-CGTCAGC-TC-GT--GTCG------TGAG
ATGTTGG-GTTA-AGT-C-C-CGT-A-ACGA-G-CGC-A--------A--C-CC-T-T-G
-T-C-C-TT-AG-TTACC-AGCAcct----------------------------------
------------------------------------------------------------
--------------------------------------------------------cggg
TGGG-CACT-CTA-AGG-AGAC-TGC-C-G-GT-G-AC--AA-A-C-C-G-G-AGGA-AG
-GT-GG-GGAT-GA--------C-G-TC-AA-GT-C-A-TC-AT-GGC-C-CT-T-AC-G
-G-C-C--AG-G-----------GCTAC-A-C-A-C-G--T-G-C-TAC-A-ATG-GT-C
-G-G-T---A-C--A-A---------A-G--G-G-TT---G-C---C-A-A-G-C-C-GC
-GA--G-G-T--G--GA---G-C--TA-AT-CC----C---ATAAA--A-C-C-G-A-T-
-C-G-T-A--G--TC-C----G----G-A--T-C-G-C-A--G--T-C-T-G--C-A-A-
C-TC----G-A--C-T-G-C--G-T-G-A-A---G--T-C--G-G-A----A-T-C-G-C
--T-AG-T-A-A--T-C--G-T---G-A-A--T-C--A-GA---AT-------G--T-C-
--A--C----G----G--T------G-A-A--T--A--C-----GT--T--C-C------
C--G----G-G--C-C--T----T--G-T-A--C-A---C---A-C---CG-C-----C-
CG-T-C-A--C-A-C-CAT-GG---GA-GTG-GGTTGC-TCC-AGAAGT-AGCTagtcta
accg--------------------------------------------------------
----caagggggacG--GTT-A-C-CA-C-GG-AGT-N--A-T-T-CAT-G-AC--TGG-
GGT-GA--AG-T---CG-TA--A-C-AA--GG-TA---G-C-C-GTA-GG-------G--
GAA-----CC---T-GC-G--G-CTG----GATCACCTC-CTT-----------------
------------------------------------------------------------
-------------
>S000604345
------------------------------------------------------------
------------------------------------------------------------
------------------------------------------------------------
------------------------------------------------------------
------------------------------------------------C--G-G-C---G
-G-C-C-TA-AC-ACA-TG-CAA-GT-C--GA-G-CGgatgaagggagct----------
-----------------------------------------------tgctcctggattc
A-G--C---G-G-C-G---G-A-CG-GG-T-GAG-T-A-A-TG-CCT-A-GGA---ATC-
T-G--C-CTG-GT-A-G--T--G-GG-G-G----ATAA-C-G-TC-C-G-GA-AA---C-
GGG-C-G-C-TA-ATA-CCG-CATACG------------TC--C--TGAG--G-G-A---
---------GAAA-GTgggggatct---tcggacctcACGCTAT-CAGAT----------
--------GA-G-C-CTAG-GTCGGAT-TAGCTAG-TTGGTG-GGGTAAAGGCCTACCAA
GGC-G-------ACGAT-CC-GTAACTG-GTCTGAGAG-GAT-GAT-C-AGTCACACTGG
-A-ACTGAGACACGGTCCAGA-CTCCT-ACG-GG-AGG--CA-GCA----G-TGG-GGA-
ATA-T-T--G-G-ACAA-TG-G-GC--GAA-A-G--C--C-T-GA---T-C-C-AGCC-A
T-G-C-C-G-CG-TG-T-GTGA-A-G--A-AGG-TC--TTC------G-GA-TT-GTAAA
-GC-A-CT-T--TA-A-G-T-T-GG-GA-GGAagggcagtaagtta------ataccttg
ctgtttTGA--CGT-T-A-C-CA-A-C-AGA-ATAA-G-C-A-CC-GG-CT-A-A--CT-
T-C-G-TG-C-CA-G-C-AG-CC-GC-GG-TA-A-TA---C-G-A-A-G-G-G-T-G-C-
A-A-G-C-GT-T--A-A-T-C--G-G-A-A-T-T--------------------------
-------A-C-T-G-G-G-C-G-TAAA-G-C-G-CG-C--GT-A-GG-T-G-G-T-TC-A
-GCA-A-G-TT-GG-ATGT-G--A-A-A-T-C--C-C-C-G-G-G-C-T-C-AA-C-C-T
-G--G-G-A-A--C---TG-C-AT-C--C--AA-AA--C-TAC-TG-A-GC-T-AG-A-G
--TA-CG--G-T-A-G-A-GG---G--T-G-GT-GG-AA-T-T-T-C-CT-G-T-GTA-G
CG-G-TGA-AA--TG-C-GT-AGAT-AT-A-G-G--A-A-G--GA-ACA-C-C-A-G--T
G-G--C-G-A--AG---G-C-G--A-C-C-A-C-CT-G-G-A-CTG-ATAC-TG-AC-AC
-T-G-AG-G-T-GCG-------------------------------------A-A-A-G-
CG-T-G-G--GGA-G-C-A-A-A-C-A--G-G-AT-T-AG-AT---A--C-C-C-T-G-G
-T--A-G-T-C-C-ACG-C-C-G-TA-A-AC-G-----A---T-G-T-C-G-A-C-T---
--AG-C-C--GT-T-GGGAtcct-----tgagaTC-TT-A-G-T-G-G--C-G-C-A-GC
--T-A-AC---G-CG-A-TA-A-------G-T----C-G-A-C--C-G-C-CT-G-GG-G
-A-GTA-CG-G-C-C-G-CAA---G-G-T-T-AA-AA--CT-C-AAA--T-G-AA--T-T
-G-A-C-GG-G-GG-C-C-CG-C-AC-A---A--G-CG-GT-GG-A-G-C-A-TG-T-G-
GT-TTA-AT-T-CG-A-A-GC-A-ACG-C-G-A-AGA-A-C-C-TT--A-CCT-G-G-C-
C-TTG-ACA-T-G--C-T-GAG----AACTTTCCA-GAGA--T-GG-ATTGgtgcct---
------------------------------------tcgggaaCTCA--G-A--C--A--
CA-G-GTG-C-TG-CATG-GC-T-G----T-CGTCAGC-TC-GT--GTCG------TGAG
ATGTTGG-GTTA-AGT-C-C-CGT-A-ACGA-G-CGC-A--------A--C-CC-T-T-G
-T-C-C-TT-AG-TTACC-AGCAcct----------------------------------
------------------------------------------------------------
--------------------------------------------------------cggg
TGGG-CACT-CTA-AGG-AGAC-TGC-C-G-GT-G-AC--AA-A-C-C-G-G-AGGA-AG
-GT-GG-GGAT-GA--------C-G-TC-AA-GT-C-A-TC-AT-GGC-C-CT-T-AC-G
-G-C-C--AG-G-----------GCTAC-A-C-A-C-G--T-G-C-TAC-A-ATG-GT-C
-G-G-T---A-C--A-A---------A-G--G-G-TT---G-C---C-A-A-G-C-C-GC
-GA--G-G-T--G--GA---G-C--TA-AT-CC----C---ATAAA--A-C-C-G-A-T-
-C-G-T-A--G--TC-C----G----G-A--T-C-G-C-A--G--T-C-T-G--C-A-A-
C-TC----G-A--C-T-G-C--G-T-G-A-A---G--T-C--G-G-A----A-T-C-G-C
--T-AG-T-A-A--T-C--G-T---G-A-A--T-C--A-GA---AT-------G--T-C-
--A--C----G----G--T------G-A-A--T--A--C-----GT--T--C-C------
C--G----G-G--C-C--T----T--G-T-A--C-A---C---A-C---CG-C-----C-
CG-T-C-A--C-A-C-CAT-GG---GA-GTG-GGTTGC-TCC-AGAAGT-AGCTagtcta
accg--------------------------------------------------------
----caagggggacG--GTT-A-C-CA-C-GG-AGT-G--A-------------------
------------------------------------------------------------
------------------------------------------------------------
------------------------------------------------------------
-------------
>S000559058
------------------------------------------------------------
------------------------------------------------------------
------------------------------------------------------------
------------------------------------------------------------
-----------------------------------------------------G-C-A-G
-G-C-C--A-AC-ACA-TG-CAA-GT-C--GA-G-CGgatgaagggagct----------
-----------------------------------------------tgctcctggattc
A-G-aC---G-G-C-G-----A-CG-GG-T-GAG-T-A-A-TG-CCT-A-GGA---ATC-
T-G--C-CTG-GT-A-G--T--G-GG-G-G----ATAA-C-G-TC-C-G-GA-AA---C-
GGG-C-G-C-TA-ATA-CCG-CATACG------------TC--C--TGAG--G-G-A---
---------GAAA-GTgggggatct---tcggacctcACGCTAT-CAGAT----------
--------GA-G-C-CTAG-GTCGGAT-TAGCTAG-TTGGTG-GGGTAAAGGCCTACCAA
GGC-G-------ACGAT-CC-GTAACTG-GTCTGAGAG-GAT-GAT-C-AGTCACACTGG
-A-ACTGAGACACGGTCCAGA-CTCCT-ACG-GG-AGG--CA-GCA----G-TGG-GGA-
ATA-T-T--G-G-ACAA-TG-G-GC--GAA-A-G--C--C-T-GA---T-C-C-AGCC-A
T-G-C-C-G-CG-TG-T-GTGA-A-G--A-AGG-TC--TTC------G-GA-TT-GTAAA
-GC-A-CT-T--TA-A-G-T-T-GG-GA-GGAaggncagtnagtt--------aanncct
gctgttTGA--CGT-T-A-C-C--A-C-AGA-ATAA-G-C-A-CC-GG-CT-A-A--CT-
T-C-G-TG-C-CA-G-C-AG-CC-GC-GG-TA-T-TA---C-G-A-A-G-G-G-T-G-C-
A-A-G-C-GT-T--A-A-T-C--G-G-A-A-T-T--------------------------
-------A-C-T-G-G-G-C-G-TAAA-G-C-G-CG-C--GT-A-GG-T-G-G-T-TC-A
-GCA-A-G-TT-GG-ATGT-G--A-A-A-T-C--C-C-C-G-G-G-C-T-C-AA-C-C-T
-G--G-G-A-A--C---TG-C-AT-C--C--AA-AA--C-TAC-TG-A-GC-T-AG-A-G
--TA-CG--G-T-A-G-A-GG---G--T-G-GT-GG-AA-T-T-T-C-CT-G-T-GTA-G
CG-G-TGA-AA--TG-C-GT-AGAT-AT-A-G-G--A-A-G--GA-ACA-C-C-A-G--T
G-G--C-G-A--AG---G-C-G--A-C-C-A-C-CT-G-G-A-CTG-ATAC-TG-AC-AC
-T-G-AG-G-T-GCG-------------------------------------A-A-A-G-
CG-T-G-G--GGA-G-C-A-A-A-C-A--G-G-AT-T-AG-AT---A--C-C-C-T-G-G
-T--A-G-T-C-C-ACG-C-C-G-TA-A-AC-G-----A---T-G-T-C-G-A-C-T---
--AG-C-C--GT-T-GGGAtcct-----tgagaTC-TT-A-G-T-G-G--C-G-C-A-GC
--T-A-AC---G-CG-A-TA-A-------G-T----C-G-A-C--C-G-C-CT-G-GG-G
-A-GTA-CG-G-C-C-G-CAA---G-G-T-T-AA-AA--CT-C-AAA--T-G-AA--T-T
-G-A-C-GG-G-GG-C-C-CG-C-AC-A---A--G-CG-GT-GG-A-G-C-A-TG-T-G-
GT-TTA-AT-T-CG-A-A-GC-A-ACG-C-G-A-AGA-A-C-C-TT--A-CCT-G-G-C-
C-TTG-ACA-T-G--C-T-GAG----AACTTTCCA-GAGA--T-GG-ATTGgtgcct---
------------------------------------tcgggaaCTCA--G-A--C--A--
CA-G-GTG-C-TG-CATG-GC-T-G----T-CGTCAGC-TC-GT--GTCG------TGAG
ATGTTGG-GTTA-AGT-C-C-CGT-A-ACGA-G-CGC-A--------A--C-CC-T-T-G
-T-C-C-TT-AG-TTACC-AGCAcct----------------------------------
------------------------------------------------------------
--------------------------------------------------------cggg
TGGG-CACT-CTA-AGG-AGAC-TGC-C-G-GT-G-AC--AA-A-C-C-G-G-AGGA-AG
-GT-GG-GGAT-GA--------C-G-TC-AA-GT-C-A-TC-AT-GGC-C-CT-T-AC-G
-G-C-C--AG-G-----------GCTAC-A-C-A-C-G--T-G-C-TAC-A-ATG-GT-C
-G-G-T---A-C--A-A---------A-G--G-G-TT---G-C---C-A-A-G-C-C-GC
-GA--G-G-T--G--GA---G-C--TA-AT-CC----C---ATAAA--A-C-C-G-A-T-
-C-G-T-A--G--TC-C----G----G-A--T-C-G-C-A--G--T-C-T-G--C-A-A-
C-TC----G-A--C-T-G-C--G-T-G-A-A---G--T-C--G-G-A----A-T-C-G-C
--T-AG-T-A-A--T-C--G-T---G-A-A--T-C--A-GA---AT-------G--T-C-
--A--C----G----G--T------G-A-A--T--A--C-----GT--T--C-C------
C--G----G-G--C-C--T----T--G-T-A--C-A---C---A-C---CG-C-----C-
CG-T-C-A--C-A-C-CAT-GG---GA-GTG-GGTTGC-TCC-AGAAGT-AGCTagtcta
accg--------------------------------------------------------
----caagggggacG-g-------------------------------------------
------------------------------------------------------------
------------------------------------------------------------
------------------------------------------------------------
-------------
>S001095854
------------------------------------------------------------
------------------------------------------------------------
------------------------------------------------------------
------------------------CGG-----AG-A--G-TT-T--G-A--T--C-C-T-
-----G-GC-T-C-A--G-A--T-T-G-A-AC-G--C--T-G-G----C--G-G-C-A-G
-G-C-C-TA-AC-ACA-TG-CAA-GT-C--GA-G-CGgatgaagggagct----------
-----------------------------------------------tgctcctggattc
A-G--C---G-G-C-G---G-A-CG-GG-T-GAG-T-A-A-TG-CCT-A-GGA---ATC-
T-G--C-CTG-GT-A-G--C--G-GG-G-G----ATAA-C-G-TC-C-G-GA-AA---C-
GGG-C-G-C-TA-ATA-CCG-CATACG------------TC--C--TGAG--G-G-A---
---------GAAA-GTgggggatct---tcggacctcACGCTAT-CAGAT----------
--------GA-G-C-CTAG-GTCGGAT-TAGCTAG-TTGGTT-GGGTAAAGGCCTACCAA
GGC-G-------ACGAT-CC-GTAACTG-GTCTGAGAG-GAT-GAT-C-AGTCACACTGG
-A-ACTGAGACACGGTCCAGA-CTCCT-ACG-GG-AGG--CA-GCA----G-TGG-GGA-
ATA-T-T--G-G-ACAA-TG-G-GC--GAA-A-G--C--C-T-GA---T-C-C-AGCC-A
T-G-C-C-G-C---G-T-GTGA-A-G--A-AGG-TC--TTC------G-GA-TT-GTAAA
-GC-A-CT-T--TA-A-G-T-T-GG-GA-GGAagggcagtaagtta------ataccttg
ctgtttTGA--CGT-T-A-C-CA-A-C-AGA-ATAA-G-C-A-CC-GG-CT-A-A--CT-
T-C-G-TG-C-CA-G-C-AG-CC-GC-GG-TA-A-TA---C-G-A-A-G-G-G-T-G-C-
A-A-G-C-GT-T--A-A-T-C--G-G-A-A-T-T--------------------------
-------A-C-T-G-G-G-C-G-TAAA-G-C-G-CG-C--GT-A-GG-T-G-G-T-TC-A
-GCA-A-G-TT-GG-ATGT-G--A-A-A-T-C--C-C-C-G-G-G-C-T-C-AA-C-C-T
-G--G-G-A-A--C---TG-C-AT-C--C--AA-AA--C-TAC-TG-A-GC-T-AG-A-G
--TA-CG--G-T-A-G-A-GG---G--T-G-GT-GG-AA-T-T-T-C-CT-G-T-GTA-G
CG-G-TGA-AA--TG-C-GT-AGAT-AT-A-G-G--A-A-G--GA-ACA-C-C-A-G--T
G-G--C-G-A--AG---G-C-G--A-C-C-A-C-CT-G-G-A-CTG-ATAC-TG-AC-AC
-T-G-AG-G-T-GCG-------------------------------------A-A-A-G-
CG-T-G-G--GGA-G-C-A-A-A-C-A--G-G-AT-T-AG-AT---A--C-C-C-T-G-G
-T--A-G-T-C-C-ACG-C-C-G-TA-A-AC-G-----A---T-G-T-C-G-A-C-T---
--AG-C-C--GT-T-GGGAtcct-----tgagaTC-TT-A-G-T-G-G--C-G-C-A-GC
--T-A-AC---G-CG-A-TA-A-------G-T----C-G-A-C--C-G-C-CT-G-GG-G
-A-GTA-CG-G-C-C-G-CAA---G-G-T-T-AA-AA--CT-C-AAA--T-G-AA--T-T
-G-A-C-GG-G-GG-C-C-CG-C-AC-A---A--G-CG-GT-GG-A-G-C-A-TG-T-G-
GT-TTA-AT-T-CG-A-A-GC-A-ACG-C-G-A-AGA-A-C-C-TT--A-CCT-G-G-C-
C-TTG-ACA-T-G--C-T-GAG----AACTTTCCA-GAGA--T-GG-ATTGgtgcct---
------------------------------------tcgggaaCTCA--G-A--C--A--
CA-G-GTG-C-TG-CATG-GC-T-G----T-CGTCAGC-TC-GT--GTCG------TGAG
ATGTTGG-GTTA-AGT-C-C-CGT-A-ACGA-G-CGC-A--------A--C-CC-T-T-G
-T-C-C-TT-AG-TTACC-AGCAcct----------------------------------
------------------------------------------------------------
--------------------------------------------------------cggg
CGGG-CACT-CTA-AGG-AGAC-TGC-C-G-GT-G-AC--AA-A-C-C-G-G-AGGA-AG
-GT-GG-GGAT-GA--------C-G-TC-AA-GT-C-A-TC-AT-GGC-C-CT-T-AC-G
-G-C-C--AG-G-----------GCTAC-A-C-A-C-G--T-G-C-TAC-A-ATG-GT-C
-G-G-T---A-C--A-A---------A-G--G-G-TT---G-C---C-A-A-G-C-C-GC
-GA--G-G-T--G--GA---G-C--TA-AT-CC----C---ATAAA--A-C-C-G-A-T-
-C-G-T-A--G--TC-C----G----G-A--T-C-G-C-A--G--T-C-T-G--C-A-A-
C-TC----G-A--C-T-G-C--G-T-G-A-A---G--T-C--G-G-A----A-T-C-G-C
--T-AG-T-A-A--T-C--G-T---G-A-A--T-C--A-GA---AT-------G--T-C-
--A--C----G----G--T------G-A-A--T--A--C-----GT--T--C-C------
C--G----G-G--C-C--T----T--G-T-A--C-A---C---A-C---CG-C-----C-
CG-T-C-A--C-A-C-CAT-GG---GA-GTG-GGTTGC-TCC-AGAAGT-AGCTagtcta
accg--------------------------------------------------------
----caagggggacG--GTT-A-C-CA-C-GG-AGT-G--A-T-T-CAT-G-AC--TGG-
GGT-GA--AG-T---CG-TA--A-C-AA--GG-TA---G-C-C-GTA-------------
------------------------------------------------------------
------------------------------------------------------------
-------------
>S002287058
------------------------------------------------------------
------------------------------------------------------------
------------------------------------------------------------
----------------TG-T---ATGG-----AG-A--G-TT-T--G-A--T--C-C-T-
-----G-GC-C-C-A--T-G--A-T-G-A-AC-G--C--T-G-G----C--G-G-C-G-T
-G-T-C-CT-AT-ACA-TG-CCA-GT-C--GA-G-CGaacggacgaaagct---------
---------------------------------------------tgcttctctgatgtt
A-G--C---G-G-C-G---G-A-CG-GG-T-GAG-T-A-A-CA-CGT-G-GAT--AACC-
T-A--C-CTA-TA-A-G--A--C-TG-G-G----ATAA-C-T-TC-G-G-GA-AA---C-
CGG-A-G-C-TA-ATA-CCG-GATAAT--ATTTT--GA-AC--C--GCAT--G-G-TT-C
--AAAAG-tGAAA-GAcggtc----------ttgctgTCACTTA-TAGAT----------
--------GG-A-T-CCGC-GCTGCAT-TAGCTAG-TTGGTA-AGGTAACGGCTTACCAA
GGC-A-------ACGAT-GC-ATAGCCG-ACCTGAGAG-GGT-GAT-C-GGCCACACTGG
-A-ACTGAGACACGGTCCAGA-CTCCT-ACG-GG-AGG--CA-GCA----G-TAG-GGA-
ATC-T-T--C-C-GCAA-TG-G-GC--GAA-A-G--C--C-T-GA---C-G-G-AGCA-A
C-G-C-C-G-CG-TG-A-GTGA-T-G--A-AGG-TC--TTC------G-GA-TC-GTAAA
-AC-T-CT-G--TT-A-T-T-A-GG-GA-AGAacatatgtgtaagt------aactgtgc
acatctTGA--CGG-T-A-C-CT-A-A-TCA-GAAA-G-C-C-AC-GG-CT-A-A--CT-
A-C-G-TG-C-CA-G-C-AG-CC-GC-GG-TA-A-TA---C-G-T-A-G-G-T-G-G-C-
A-A-G-C-GT-T--A-T-C-C--G-G-A-A-T-T--------------------------
-------A-T-T-G-G-G-C-G-TAAA-G-C-G-CG-C--GT-A-GG-C-G-G-T-TT-T
-TTA-A-G-TC-TG-ATGT-G--A-A-A-G-C--C-C-A-C-G-G-C-T-C-AA-C-C-G
-T--G-G-A-G--G---GT-C-AT-T--G--GA-AA--C-TGG-AA-A-AC-T-TG-A-G
--TG-CA--G-A-A-G-A-GG---A--A-A-GT-GG-AA-T-T-C-C-AT-G-T-GTA-G
CG-G-TGA-AA--TG-C-GC-AGAG-AT-A-T-G--G-A-G--GA-ACA-C-C-A-G--T
G-G--C-G-A--AG---G-C-G--A-C-T-T-T-CT-G-G-T-CTG-TAAC-TG-AC-GC
-T-G-AT-G-T-GCG-------------------------------------A-A-A-G-
CG-T-G-G--GGA-T-C-A-A-A-C-A--G-G-AT-T-AG-AT---A--C-C-C-T-G-G
-T--A-G-T-C-C-ACG-C-C-G-TA-A-AC-G-----A---T-G-A-G-T-G-C-T---
--AA-G-T--GT-T-AGGGggttt----ccgccCC-TT-A-G-T-G-C--T-G-C-A-GC
--T-A-AC---G-CA-T-TA-A-------G-C----A-C-T-C--C-G-C-CT-G-GG-G
-A-GTA-CG-A-C-C-G-CAA---G-G-T-T-GA-AA--CT-C-AAA--G-G-AA--T-T
-G-A-C-GG-G-GA-C-C-CG-C-AC-A---A--G-CG-GT-GG-A-G-C-A-TG-T-G-
GT-TTA-AT-T-CG-A-A-GC-A-ACG-C-G-A-AGA-A-C-C-TT--A-CCA-A-A-T-
C-TTG-ACA-T-C--C-T-TTG----ACAACTCTA-GAGA--T-AG-AGCCttcccct--
-----------------------------------tcgggggaCAAA--G-T--G--A--
CA-G-GTG-G-TG-CATG-GT-T-G----T-CGTCAGC-TC-GT--GTCG------TGAG
ATGTTGG-GTTA-AGT-C-C-CGC-A-ACGA-G-CGC-A--------A--C-CC-T-T-A
-A-G-C-TT-AG-TTGCC-ATCAtta----------------------------------
------------------------------------------------------------
---------------------------------------------------------agt
TGGG-CACT-CTA-AGT-TGAC-TGC-C-G-GT-G-AC--AA-A-C-C-G-G-AGGA-AG
-GT-GG-GGAT-GA--------C-G-TC-AA-AT-C-A-TC-AT-GCC-C-CT-T-AT-G
-A-T-T--TG-G-----------GCTAC-A-C-A-C-G--T-G-C-TAC-A-ATG-GA-C
-A-A-T---A-C--A-A---------A-G--G-G-CA---G-C---G-A-A-A-C-C-GC
-GA--G-G-T--C--AA---G-C--AA-AT-CC----C---ATAAA--G-T-T-G-T-T-
-C-T-C-A--G--TT-C----G----G-A--T-T-G-T-A--G--T-C-T-G--C-A-A-
C-TC----G-A--C-T-A-C--A-T-G-A-A---G--C-T--G-G-A----A-T-C-G-C
--T-AG-T-A-A--T-C--G-T---A-G-A--T-C--A-GC---AT-------G--C-T-
--A--C----G----G--T------G-A-A--T--A--C-----GT--T--C-C------
C--G----G-G--T-C--T----T--G-T-A--C-A---C---A-C---CG-C-----C-
CG-T-C-A--C-A-C-CAC-GA---GA-GTT-TGTAAC-ACC-CGAAGC-CGGTggagta
acct--------------------------------------------------------
---tttaggagctaG--CCG-T-C-GA-A-GG-TGG-G--A-C-A-AAT-G-AT--TGG-
GGT-GA--AG-T---CG-TA--A-C-AA--GG-TA---G-C-C-GTA-TC-------G--
GAA-----GG---T-GC-G--G-CTG----GATCACCTC-CTTT----------------
------------------------------------------------------------
-------------
>S000528444
------------------------------------------------------------
------------------------------------------------------------
------------------------------------------------------------
---------------tTT-T---ATGG-----AG-A--G-TT-T--G-A--T--C-C-T-
-----G-GC-T-C-A--G-G--A-T-G-A-AC-G--C--T-G-G----C--G-G-C-G-T
-G-C-C-TA-AT-ACA-TG-CAA-GT-C--GA-G-CGaacggatgagaagct--------
---------------------------------------------tgcttctctgatgtt
A-G--C---G-G-C-G---G-A-CG-GG-T-GAG-T-A-A-CA-CGT-G-GAT--AACC-
T-A--C-CTA-TA-A-G--A--C-TG-G-G----ATAA-C-T-TC-G-G-GA-AA---C-
CGG-A-G-C-TA-ATA-CCG-GATAAT--ATTTT--GA-AC--C--GCAT--G-G-TT-C
--AAAAG-tGAAA-GAcggtc----------ttgctgTCACTTA-TAGAT----------
--------GG-A-T-CCGC-GCTGCAT-TAGCTAG-TTGGTA-AGGTAACGGCTTACCAA
GGC-A-------ACGAT-GC-ATAGCCG-ACCTGAGAG-GGT-GAT-C-GGCCACACTGG
-A-ACTGAGACACGGTCCAGA-CTCCT-ACG-GG-AGG--CA-GCA----G-TAG-GGA-
ATC-T-T--C-C-GCAA-TG-G-GC--GAA-A-G--C--C-T-GA---C-G-G-AGCA-A
C-G-C-C-G-CG-TG-A-GTGA-T-G--A-AGG-TC--TTC------G-GA-TC-GTAAA
-AC-T-CT-G--TT-A-T-T-A-GG-GA-AGAacatatgtgtaagt------aactgtgc
acatctTGA--CGG-T-A-C-CT-A-A-TCA-GAAA-G-C-C-AC-GG-CT-A-A--CT-
A-C-G-TG-C-CA-G-C-AG-CC-GC-GG-TA-A-TA---C-G-T-A-G-G-T-G-G-C-
A-A-G-C-GT-T--A-T-C-C--G-G-A-A-T-T--------------------------
-------A-T-T-G-G-G-C-G-TAAA-G-C-G-CG-C--GT-A-GG-C-G-G-T-TT-T
-TTA-A-G-TC-TG-ATGT-G--A-A-A-G-C--C-C-A-C-G-G-C-T-C-AA-C-C-G
-T--G-G-A-G--G---GT-C-AT-T--G--GA-AA--C-TGG-AA-A-AC-T-TG-A-G
--TG-CA--G-A-A-G-A-GG---A--A-A-GT-GG-AA-T-T-C-C-AT-G-T-GTA-G
CG-G-TGA-AA--TG-C-GC-AGAG-AT-A-T-G--G-A-G--GA-ACA-C-C-A-G--T
G-G--C-G-A--AG---G-C-G--A-C-T-T-T-CT-G-G-T-CTG-TAAC-TG-AC-GC
-T-G-AT-G-T-GCG-------------------------------------A-A-A-G-
CG-T-G-G--GGA-T-C-A-A-A-C-A--G-G-AT-T-AG-AT---A--C-C-C-T-G-G
-T--A-G-T-C-C-ACG-C-C-G-TA-A-AC-G-----A---T-G-A-G-T-G-C-T---
--AA-G-T--GT-T-AGGGggttt----ccgccCC-TT-A-G-T-G-C--T-G-C-A-GC
--T-A-AC---G-CA-T-TA-A-------G-C----A-C-T-C--C-G-C-CT-G-GG-G
-A-GTA-CG-A-C-C-G-CAA---G-G-T-T-GA-AA--CT-C-AAA--G-G-AA--T-T
-G-A-C-GG-G-GA-C-C-CG-C-AC-A---A--G-CG-GT-GG-A-G-C-A-TG-T-G-
GT-TTA-AT-T-CG-A-A-GC-A-ACG-C-G-A-AGA-A-C-C-TT--A-CCA-A-A-T-
C-TTG-ACA-T-C--C-T-TTG----ACAACTCTA-GAGA--T-AG-AGCTttcccct--
-----------------------------------tcgggggaCAAA--G-T--G--A--
CA-G-GTG-G-TG-CATG-GT-T-G----T-CGTCAGC-TC-GT--GTCG------TGAG
ATGTTGG-GTTA-AGT-C-C-CGC-A-ACGA-G-CGC-A--------A--C-CC-T-T-A
-A-G-C-TT-AG-TTGCC-ATCAtta----------------------------------
------------------------------------------------------------
---------------------------------------------------------agt
TGGG-CACT-CTA-AGT-TGAC-TGC-C-G-GT-G-AC--AA-A-C-C-G-G-AGGA-AG
-GT-GG-GGAT-GA--------C-G-TC-AA-AT-C-A-TC-AT-GCC-C-CT-T-AT-G
-A-T-T--TG-G-----------GCTAC-A-C-A-C-G--T-G-C-TAC-A-ATG-GA-C
-A-A-T---A-C--A-A---------A-G--G-G-CA---G-C---G-A-A-A-C-C-GT
-GA--G-G-T--C--AA---G-C--AA-AT-CC----C---ATAAA--G-T-T-G-T-T-
-C-T-C-A--G--TT-C----G----G-A--T-T-G-T-A--G--T-C-T-G--C-A-A-
C-TC----G-A--C-T-A-C--A-T-G-A-A---G--C-T--G-G-A----A-T-C-G-C
--T-AG-T-A-A--T-C--G-T---A-G-A--T-C--A-GC---AT-------G--C-T-
--A--C----G----G--T------G-A-A--T--A--C-----GT--T--C-C------
C--G----G-G--T-C--T----T--G-T-A--C-A---C---A-C---CG-C-----C-
CG-T-C-A--C-A-C-CAC-GA---GA-GTT-TGTAAC-ACC-CGAAGC-CGGTggagta
acct--------------------------------------------------------
---tttaggagctaG--CCG-T-C-GA-A-GG-TGG-G--A-C-A-AAT-G-AT--TGG-
GGT-GA--AG-T---CG-TA--A-C-AA--GG-TA---G-C-C-GTA-TC-------G--
GAA-----GG---T-GC-G--G-CTG----GATCACCTC-CTTTct--------------
------------------------------------------------------------
-------------
>S002230553
------------------------------------------------------------
------------------------------------------------------------
------------------------------------------------------------
------------------------------------------------------------
------------------------------------------------------------
------------------------------------------------------------
------------------------------------------------------------
------------------------------------------------G-GAT--AACC-
T-A--C-CTA-TA-A-G--A--C-TG-G-G----ATAA-C-T-TC-G-G-GA-AA---C-
CGG-A-G-C-TA-ATA-CCGgGATAAT--ATTTT--GA-AC--C-cGCAT--G-G-TT-C
--AAAAG-tGAAA-GAcggtcc---------ttgctgTCACTTA-TAGAT----------
--------GG-A-T-CCGC-GCTGCAT-TAGCTAG-TTGGTA-AGGTAACGGCTTACCAA
GGC-A-------ACGAT-GC-ATAGCCG-ACCTGAGAG-GGT-GAT-C-GGCCACACTGG
-A-ACTGAGACACGGTCCAGA-CTCCT-ACG-GG-AGG--CA-GCA----G-TAG-GGA-
ATC-T-T--C-C-GCAA-TG-G-GC--GAA-A-G--C--C-T-GA---C-G-G-AGCA-A
C-G-C-C-G-CG-TG-A-GTGA-T-G--A-AGG-TC--TTC------G-GA-TC-GTAAA
-AC-T-CT-G--TT-A-T-T-A-GG-GA-AGAacatatgtgtaagt------aactgtgc
acatctTGA--CGG-T-A-C-CT-A-A-TCA-GAAA-G-C-C-AC-GG-CT-A-A--CT-
A-C-G-TG-C-CA-G-C-AG-CC-GC-GG-TA-A-TA---C-G-T-A-G-G-T-G-G-C-
A-A-G-C-GT-T--A-T-C-C--G-G-A-A-T-T--------------------------
-------A-T-T-G-G-G-C-G-TAAA-G-C-G-CG-C--GT-A-GG-C-G-G-TtTT-T
-TTA-A-G-TC-TG-ATGT-G--A-A-A-G-C--C-C-A-C-G-G-C-T-C-AA-C-C-G
-T--G-G-A-G--G---GT-C-AT-T--G--GA-AA--C-TGG-AA-A-AC-T-TG-A-G
--TG-CA--G-A-A-G-A-GG---A--A-A-GT-GG-AA-T-T-C-C-AT-G-T-GTA-G
CG-G-TGA-AA--TG-C-GC-AGAG-AT-A-T-G--G-A-G--GA-ACA-C-C-A-G--T
G-G--C-G-A--AG---G-C-G--A-C-T-T-T-CT-G-G-T-CTG-TAAC-TG-AC-GC
-T-G-AT-G-T-GCG-------------------------------------A-A-A-G-
CG-T-G-G--GGA-T-C-A-A-A-C-A--G-G-AT-T-AG-AT---A--C-C-C-T-G-G
-T--A-G-T-C-C-ACG-C-C-G-TA-A-AC-G-----A---T-G-A-G-T-G-C-T---
--AA-G-T--GT-T-AGGGggttt---ccgcccCC-TT-A-G-T-G-C--T-G-C-A-GC
--T-A-AC---G-CA-T-TA-A-------G-C----A-C-T-C--C-G-C-CT-G-GG-G
-A-GTA-CG-A-C-C-G-CAA---G-G-T-T-GA-AA--CT-C-AAA--G-G-AA--T-T
-G-A-C-GG-G-GA-C-C-CG-C-AC-A---A--G-CG-GT-GG-A-G-C-A-TG-T-G-
GT-TTA-AT-T-CG-A-A-GC-A-ACG-C-G-A-AGA-A-C-C-TT--A-CCA-A-A-T-
C-TTG-ACA-T-C--C-T-TTG----ACAACTCTA-GAGA--T-AG-AGCTttcccct--
-----------------------------------tcgggggaCAAA--G-T--G--A--
CA-G-GTG-G-TG-CATG-GT-T-G----T-CGTCAGC-TC-GT--GTCG------TGAG
ATGTTGG-GTTA-AGT-C-C-CGC-A-ACGA-G-CGC-A--------A--C-CC-T-T-A
-A-G-C-TT-AG-TTGCC-ATCAtta----------------------------------
------------------------------------------------------------
---------------------------------------------------------agt
TGGG-CACT-CTA-AGT-TGAC-TGC-C-G-GT-G-AC--AA-A-C-C-G-G-AGGA-AG
-GT-GG-GGAT-GA--------C-G-TC-AA-AT-C-A-TC-AT-GCC-C-CT-T-AT-G
-A-T-T--TG-G-----------GCTAC-A-C-A-C-G--T-G-C-TAC-A-ATG-GA-C
-A-A-T---A-C--A-A---------A-G--G-G-CA---G-C---G-A-A-A-C-C-GC
-GA--G-G-T--C--AA---G-C--AA-AT-CC----C---ATAAA--G-T-T-G-T-T-
-C-T-C-A--G--TT-C----G----G-A--T-T-G-T-A--G--T-C-T-G--C-A-A-
C-TC----G-A--C-T-A-C--A-T-G-A-A---G--C-T--G-G-A----A-T-C-G-C
--T-AG-T-A-A--T-C--G-T---A-G-A--T-C--A-GC---AT-------G--C-T-
--A--C----G----G--T------G-A-A--T--A--C-----GT--T--C-C-----c
C--G----G-G--T-C--T----T--G-T-A--C-A---C---A-C---CG-C-----C-
CG-T-C-A--C-A-C-CAC-GA---GA-GTT-TGTAAC-ACC-CGAAGC-CGGTggagta
a-----------------------------------------------------------
------ccttttagGag-------------------------------------------
------------------------------------------------------------
------------------------------------------------------------
------------------------------------------------------------
-------------
>S002304189
------------------------------------------------------------
------------------------------------------------------------
------------------------------------------------------------
------------------------------------------------------------
-------------------G--A-T-G-A-AC-G--C--T-G-G----C--G-G-C-G-T
-G-C-C-TA-AT-ACA-TG-CAA-GT-C--GA-G-CGaacggacgagaagct--------
---------------------------------------------tgcttctctgatgtt
A-G--C---G-G-C-G---G-A-CG-GG-T-GAG-T-A-A-CA-CGT-G-GAT--AACC-
T-A--C-CTA-TA-A-G--A--C-TG-G-G----ATAA-C-T-TC-G-G-GA-AA---C-
CGG-A-G-C-TA-ATA-CCG-GATAAT--ATTTT--GA-AC--C--GCAT--G-R-TT-C
--AAAAG-tGAAA-GRcggtc----------ttgctgTCACTTA-TAGAT----------
--------GG-A-T-CCGC-GCTGCAT-TAGCTAG-TTGGTA-AGGTAACGGCTTACCAA
GGC-A-------ACGAT-GC-ATAGCCG-ACCTGAGAG-GGT-GAT-C-GGCCACACTGG
-A-ACTGAGACACGGTCCAGA-CTCCT-ACG-GG-AGG--CA-GCA----G-TAG-GGA-
ATC-T-T--C-C-GCAA-TG-G-GC--GAA-A-G--C--C-T-GA---C-G-G-AGCA-A
C-G-C-C-G-CG-TG-A-GTGA-T-G--A-AGG-TC--TTC------G-GA-TC-GTAAA
-AC-T-CT-G--TT-A-T-T-A-GG-GA-AGAacatatgtgtaagt------aactgtgc
acatctTGA--CGG-T-A-C-CT-A-A-TCA-GAAA-G-C-C-AC-GG-CT-A-A--CT-
A-C-G-TG-C-CA-G-C-AG-CC-GC-GG-TA-A-TA---C-G-T-A-G-G-T-G-G-C-
A-A-G-C-GT-T--A-T-C-C--G-G-A-A-T-T--------------------------
-------A-T-T-G-G-G-C-G-TAAA-G-C-G-CG-C--GT-A-GG-C-G-G-T-TT-T
-TTA-A-G-TC-TG-ATGT-G--A-A-A-G-C--C-C-A-C-G-G-C-T-C-AA-C-C-G
-T--G-G-A-G--G---GT-C-AT-T--G--GA-AA--C-TGG-AA-A-AC-T-TG-A-G
--TG-CA--G-A-A-G-A-GG---A--A-A-GT-GG-AA-T-T-C-C-AT-G-T-GTA-G
CG-G-TGA-AA--TG-C-GC-AGAG-AT-A-T-G--G-A-G--GA-ACA-C-C-A-G--T
G-G--C-G-A--AG---G-C-G--A-C-T-T-T-CT-G-G-T-CTG-TAAC-TG-AC-GC
-T-G-AT-G-T-GCG-------------------------------------A-A-A-G-
CG-T-G-G--GGA-T-C-A-A-A-C-A--G-G-AT-T-AG-AT---A--C-C-C-T-G-G
-T--A-G-T-C-C-ACG-C-C-G-TA-A-AC-G-----A---T-G-A-G-T-G-C-T---
--AA-G-T--GT-T-AGGGggttt----ccgccCC-TT-A-G-T-G-C--T-G-C-A-GC
--T-A-AC---G-CA-T-TA-A-------G-C----A-C-T-C--C-G-C-CT-G-GG-G
-A-GTA-CG-A-C-C-G-CAA---G-G-T-T-GA-AA--CT-C-AAA--G-G-AA--T-T
-G-A-C-GG-G-GA-C-C-CG-C-AC-A---A--G-CG-GT-GG-A-G-C-A-TG-T-G-
GT-TTA-AT-T-CG-A-A-GC-A-ACG-C-G-A-AGA-A-C-C-TT--A-CCA-A-A-T-
C-TTG-ACA-T-C--C-T-TTG----ACAACTCTA-GAGA--T-AG-AGCYttcccct--
-----------------------------------tcgggggaCAAA--G-T--G--A--
CA-G-GTG-G-TG-CATG-GT-T-G----T-CGTCAGC-TC-GT--GTCG------TGAG
ATGTTGG-GTTA-AGT-C-C-CGC-A-ACGA-G-CGC-A--------A--C-CC-T-T-A
-A-G-C-TT-AG-TTGCC-ATCAtta----------------------------------
------------------------------------------------------------
---------------------------------------------------------agt
TGGG-CACT-CTA-AGT-TGAC-TGC-C-G-GT-G-AC--AA-A-C-C-G-G-AGGA-AG
-GT-GG-GGAT-GA--------C-G-TC-AA-AT-C-A-TC-AT-GCC-C-CT-T-AT-G
-A-T-T--TG-G-----------GCTAC-A-C-A-C-G--T-G-C-TAC-A-ATG-GA-C
-A-A-T---A-C--A-A---------A-G--G-G-CA---G-C---G-A-A-A-C-C-GC
-GA--G-G-T--C--AA---G-C--AA-AT-CC----C---ATAAA--G-T-T-G-T-T-
-C-T-C-A--G--TT-C----G----G-A--T-T-G-T-A--G--T-C-T-G--C-A-A-
C-TC----G-A--C-T-A-C--A-T-G-A-A---G--C-T--G-G-A----A-T-C-G-C
--T-AG-T-A-A--T-C--G-T---A-G-A--T-C--A-GC---AT-------G--C-T-
--A--C----G----G--T------G-A-A--T--A--C-----GT--T--C-C------
C--G----G-G--T-C--T----T--G-T-A--C-A---C---A-C---CG-C-----C-
CG-T-C-A--C-A-C-CAC-GA---GA-GTT-TGTAAC-ACC-CGAAGC-CGGTggagta
acct--------------------------------------------------------
---tttaggagctaG--CCG-T-C-GA-A-GG-TGG-G--A-C-A-AAT-G-AT--TGG-
GGT-G-------------------------------------------------------
------------------------------------------------------------
------------------------------------------------------------
-------------
>S002230543
------------------------------------------------------------
------------------------------------------------------------
------------------------------------------------------------
------------------------------------------------------------
------------------------------------------------------------
------------------------------------------------------------
------------------------------------------------------------
------------------------------------------------------------
---------------------------------------C-T-TC-G-G-GA-AA---C-
CGG-A-G-C-TA-ATA-CCGgGATAAT--ATTTT--GA-AC--C--GCAT--G-G-TT-C
--AAAAG-tGAAA-GAcggtc----------ttgctgTCACTTA-TAGAT----------
--------GG-A-T-CCGC-GCTGCAT-TAGCTAG-TTGGTA-AGGTAACGGCTTACCAA
GGC-A-------ACGAT-GC-ATAGCCG-ACCTGAGAG-GGT-GAT-C-GGCCACACTGG
-A-ACTGAGACACGGTCCAGA-CTCCT-ACG-GG-AGG--CA-GCA----G-TAG-GGA-
ATC-T-T--C-C-GCAA-TG-G-GC--GAA-A-G--C--C-T-GA---C-G-G-AGCA-A
C-G-C-C-G-CG-TG-A-GTGA-T-G--A-AGG-TC--TTC------G-GA-TC-GTAAA
-AC-T-CT-G--TT-A-T-T-A-GG-GA-AGAacatatgtgtaagt------aactgtgc
acatctTGA--CGG-T-A-C-CT-A-A-TCA-GAAA-G-C-C-AC-GG-CT-A-A--CT-
A-C-G-TG-C-CA-G-C-AG-CC-GC-GG-TA-A-TA---C-G-T-A-G-G-T-G-G-C-
A-A-G-C-GT-T--A-T-C-C--G-G-A-A-T-T--------------------------
-------A-T-T-G-G-G-C-G-TAAA-G-C-G-CG-C--GT-A-GG-C-G-G-T-TT-T
-TTA-A-G-TC-TG-ATGT-G--A-A-A-G-C--C-C-A-C-G-G-C-T-C-AA-C-C-G
-T--G-G-A-G--G---GT-C-AT-T--G--GA-AA--C-TGG-AA-A-AC-T-TG-A-G
--TG-CA--G-A-A-G-A-GG---A--A-A-GT-GG-AA-T-T-C-C-AT-G-T-GTA-G
CG-G-TGA-AA--TG-C-GC-AGAG-AT-A-T-G--G-A-G--GA-ACA-C-C-A-G--T
G-G--C-G-A--AG---G-C-G--A-C-T-T-T-CT-G-G-T-CTG-TAAC-TG-AC-GC
-T-G-AT-G-T-GCG-------------------------------------A-A-A-G-
CG-T-G-G--GGA-T-C-A-A-A-C-A--G-G-AT-T-AG-AT---A--C-C-C-T-G-G
-T--A-G-T-C-C-ACG-C-C-G-TA-A-AC-G-----A---T-G-A-G-T-G-C-T---
--AA-G-T--GT-T-AGGGggttt----ccgccCC-TT-A-G-T-G-C--T-G-C-A-GC
--T-A-AC---G-CA-T-TA-A-------G-C----A-C-T-C--C-G-C-CT-G-GG-G
-A-GTA-CG-A-C-C-G-CAA---G-G-T-T-GA-AA--CT-C-AAA--G-G-AA--T-T
-G-A-C-GG-G-GA-C-C-CG-C-AC-A---A--G-CG-GT-GG-A-G-C-A-TG-T-G-
GT-TTA-AT-T-CG-A-A-GC-A-ACG-C-G-A-AGA-A-C-C-TT--A-CCA-A-A-T-
C-TTG-ACA-T-C--C-T-TTG----ACAACTCTA-GAGA--T-AG-AGCCttcccct--
-----------------------------------tcgggggaCAAA--G-T--G--A--
CA-G-GTG-G-TG-CATG-GT-T-G----T-CGTCAGC-TC-GT--GTCG------TGAG
ATGTTGG-GTTA-AGT-C-C-CGC-A-ACGA-G-CGC-A--------A--C-CC-T-T-A
-A-G-C-TT-AG-TTGCC-ATCAtta----------------------------------
------------------------------------------------------------
---------------------------------------------------------agt
TGGG-CACT-CTA-AGT-TGAC-TGC-C-G-GT-G-AC--AA-A-C-C-G-G-AGGA-AG
-GT-GG-GGAT-GA--------C-G-TC-AA-AT-C-A-TC-AT-GCC-C-CT-T-AT-G
-A-T-T--TG-G-----------GCTAC-A-C-A-C-G--T-G-C-TAC-A-ATG-GA-C
-A-A-T---A-C--A-A---------A-G--G-G-CA---G-C---G-A-A-A-C-C-GC
-GA--G-G-T--C--AA---G-C--AA-AT-CC----C---ATAAA--G-T-T-G-T-T-
-C-T-C-A--G--TT-C----G----G-A--T-T-G-T-A--G--T-C-T-G--C-A-A-
C-TC----G-A--C-T-A-C--A-T-G-A-A---G--C-T--G-G-A----A-T-C-G-C
--T-AG-T-A-A--T-C--G-T---A-G-A--T-C--A-GC---AT-------G--C-T-
--A--C----G----G--T------G-A-A--T--A--C-----GT--T--C-C------
C--G----G-G--T-C--T----T--G-T-A--C-A---C---A-C---CG-C-----C-
CG-TaC-A--C-A-C-CAC-GA---GA-GTT-TGTAAC-ACC-CGAAGC-CGGTggagtc
ac----------------------------------------------------------
------cttttagaG--CTA----------------------------------------
------------------------------------------------------------
------------------------------------------------------------
------------------------------------------------------------
-------------
>S002725949
------------------------------------------------------------
------------------------------------------------------------
------------------------------------------------------------
------------------------------------------------------------
-------------------G--A-T-G-A-AC-G--C--T-G-G----C--G-G-C-G-T
-G-C-C-TA-AT-ACA-TG-CAA-GT-C--GA-G-CGaacggacgagaagct--------
---------------------------------------------tgcttctctgatgtt
A-G--C---G-G-C-G---G-A-CG-GG-T-GAG-T-A-A-CA-CGT-G-GAT--AACC-
T-A--C-CTA-TA-A-G--A--C-TG-G-G----ATAA-C-T-TC-G-G-GA-AA---C-
CGG-A-G-C-TA-ATA-CCG-GATAAT--ATTTT--GA-AC--C--GCAT--G-G-TT-C
--AAAAG-tGAAA-GAcggtc----------ttgctgTCACTTA-TAGAT----------
--------GG-A-T-CCGC-GCTGCAT-TAGCTAG-TTGGTA-AGGTAACGGCTTACCAA
GGC-A-------ACGAT-GC-ATAGCCG-ACCTGAGAG-GGT-GAT-C-GGCCACACTGG
-A-ACTGAGACACGGTCCAGA-CTCCT-ACG-GG-AGG--CA-GCA----G-TAG-GGA-
ATC-T-T--C-C-ACAA-TG-G-GT--GCA-A-G--C--C-T-GA---T-G-G-AGCA-A
T-G-C-C-G-CG-TG-A-GTGA-A-G--A-AGG-AC--TTC------G-GT-TC-GTAAA
-GC-T-CT-G--TT-G-T-T-G-GG-GA-AGAacacggataggagt------cactgcct
atccctTGA--CGG-T-A-C-CC-A-A-CCA-GAAA-G-T-C-AC-GG-CT-A-A--CT-
A-C-G-TG-C-CA-G-C-AG-CC-GC-GG-TA-A-TA---C-G-T-A-G-G-T-G-A-C-
A-A-G-C-GT-T--G-T-C-C--G-G-A-T-T-T--------------------------
-------A-T-T-G-G-G-C-G-TAAA-G-C-G-AG-C--GC-A-GG-C-G-G-T-CC-G
-GTA-A-G-TC-TG-ATGT-G--A-A-A-G-C--C-C-A-C-G-G-C-T-C-AA-C-C-G
-T--G-G-A-A--C---GG-C-AT-T--G--GA-AA--C-TGG-CG-G-AC-T-TG-A-A
--TG-TA--G-C-A-G-A-GG---A--A-A-GT-GG-AA-T-T-C-C-AT-G-T-GTA-G
CG-G-TGG-AA--TG-C-GT-AGAT-AT-A-T-G--G-A-G--GA-ACA-C-C-A-G--T
G-G--C-G-A--AA---G-C-G--A-C-T-T-T-CT-G-G-G-CTA-TGAT-TG-AC-GC
-T-G-AG-G-C-TCG-------------------------------------A-A-A-G-
CG-T-G-G--GGA-G-C-G-A-A-C-A--G-G-AT-T-AG-AT---A--C-C-C-T-G-G
-T--A-G-T-C-C-ACG-C-C-G-TA-A-AC-G-----A---T-G-A-G-T-G-C-T---
--AA-G-T--GT-T-GGAGggttt----ccgccCT-TC-A-G-T-G-C--T-G-G-A-GT
--T-A-AC---G-CA-T-TA-A-------G-C----A-C-T-C--C-G-C-CT-G-GG-G
-A-TTA-CG-A-C-C-G-CAA---G-G-T-T-GA-AA--CT-C-AAA--A-G-AA--T-T
-G-A-C-GG-G-GA-C-C-CG-C-AC-A---A--G-CG-GT-GG-A-G-C-A-TG-T-G-
GT-TTA-AT-T-CG-A-A-GC-A-ACG-C-G-A-AGA-A-C-C-TT--A-CCG-G-C-T-
C-TTG-ACA-T-C--T-T-CTG----CTAGCTTCA-GAGA--T-GA-AGCGttccct---
------------------------------------tcggggaCAGA--A-T--G--A--
CA-G-GTG-G-TG-CATG-GT-T-G----T-CGTCAGC-TC-GT--GTCG------TGAG
ATGTTGG-GTTA-AGT-C-C-CGT-A-ACGA-G-CGC-A--------A--C-CC-T-T-A
-T-T-G-TT-AG-TTGCC-AGCAtta----------------------------------
------------------------------------------------------------
---------------------------------------------------------agt
TGGG-CACT-CTA-GCA-AGAC-TGC-C-G-GT-G-AT--AA-A-C-C-G-G-AGGA-AG
-GC-GG-GGAT-GA--------C-G-TC-AA-AT-C-A-TC-AT-GCC-C-CT-T-AT-G
-A-G-C--TG-G-----------GCTAC-A-C-A-C-G--T-G-C-TAC-A-ATG-GA-T
-G-G-T---A-C--A-A---------C-G--A-G-TG---G-C---G-A-G-A-C-C-GC
-GA--G-G-T--T--TA---G-C--TA-AT-CT----C---CCAAA--G-C-C-A-T-T-
-C-T-C-A--G--TT-C----G----G-A--T-T-G-C-A--G--G-C-T-G--C-A-A-
C-TC----G-C--C-T-G-C--A-T-G-A-A---G--T-C--G-G-A----A-T-C-G-C
--T-AG-T-A-A--T-C--G-C---G-G-A--T-C--A-GA---AT-------G--C-C-
--G--C----G----G--T------G-A-A--T--T--C-----GT--T--C-C------
C--G----G-G--T-C--T-----------------------------------------
------------------------------------------------------------
------------------------------------------------------------
------------------------------------------------------------
------------------------------------------------------------
------------------------------------------------------------
------------------------------------------------------------
-------------
>S002112678
------------------------------------------------------------
------------------------------------------------------------
------------------------------------------------------------
------------------------------------------------------------
-------------------G--A-T-G-A-AC-G--C--T-G-G----C--G-G-C-G-T
-G-C-C-TA-AT-ACA-TG-CAA-GT-C--GA-G-CGaacggacgagaagct--------
---------------------------------------------tgcttctctgatgtt
A-G--C---G-G-C-G---G-A-CG-GG-T-GAG-T-A-A-CA-CGT-G-GAT--AACC-
T-A--C-CTA-TA-A-G--A--C-TG-G-G----ATAA-C-T-TC-G-G-GA-AA---C-
CGG-A-G-C-TA-ATA-CCG-GATAAT--ATTTT--GA-AC--C--GCAT--G-G-TT-C
--AAAAG-tGAAA-GAcggtc----------ttgctgTCACTTA-TAGAT----------
--------GG-A-T-CCGC-GCTGCAT-TAGCTAG-TTGGTA-AGGTAACGGCTTACCAA
GGC-A-------ACGAT-GC-ATAGCCG-ACCTGAGAG-GGT-GAT-C-GGCCACACTGG
-A-ACTGAGACACGGTCCAGA-CTCCT-ACG-GG-AGG--CA-GCA----G-TAG-GGA-
ATC-T-T--C-C-GCAA-TG-G-GC--GAA-A-G--C--C-T-GA---C-G-G-AGCA-A
C-G-C-C-G-CG-TG-A-GTGA-T-G--A-AGG-TC--TTC------G-GA-TC-GTAAA
-AC-T-CT-G--TT-A-T-T-A-GG-GA-AGAacatatgtgtaagt------aactgtgc
acatctTGA--CGG-T-A-C-CT-A-A-TCA-GAAA-G-C-C-AC-GG-CT-A-A--CT-
A-C-G-TG-C-CA-G-C-AG-CC-GC-GG-TA-A-TA---C-G-T-A-G-G-T-G-G-C-
A-A-G-C-GT-T--A-T-C-C--G-G-A-A-T-T--------------------------
-------A-T-T-G-GgG-C-G-TAAA-G-C-G-CG-C--GT-A-GG-C-G-G-T-TT-T
-TTT-A-A-TC-TG-ATGT-G--A-A-A-G-C--C-C-C-C-G-G-T-T-C-AA-C-CcT
-G--G-G-A-G--G---GT-C-AT-T--G--GA-AC--C-GGG-AA-A-CC-T-TG-A-G
--TG-CA--G-A-A-G-A-GG---A--A-AgGT-GG-AT-T-T-C-C-AT-G-T-GTA-G
CG-T-TGA-AA--TG-C-GC-AGAG-AT-A-T-G----A-G--GA-ACA-C-C-A-G--T
--G--C-G-A-aAG---G-C-G--A-C-T-T-T-CT-G-G-T-CTG-TGAC-TG-AC-GC
-T-G-AT-G-T-GCG-------------------------------------A-A-A-G-
CG-T-G-G---GA-T-C-A-A-A-C-A--G-G-AT-T-AG-AT---A--C-C-C-T-G-G
-T--A-G-T-C-C-ACG-C-C-G-TA-A-AC-G-----A---T-G-A-G-T-G-C-T---
--AA-G-T--GT-T-AGGGggttt----ccgccCC-TT-A-G-T-G-C--T-G-C-A-GC
--T-A-AC---G-CA-T-TA-A-------G-C----A-C-T-C--C-G-C-CT-G-GG-G
-A-GTA-CG-A-C-C-G-CAA---G-G-T-T-GA-AA--CT-C-AAA--G-G-AA--T-T
-G-A-C-GG-G-GA-C-C-CG-C-AC-A---A--G-CG-GT-GG-A-G-C-A-TG-T-G-
GT-TTA-AT-T-CG-A-A-GC-A-ACG-C-G-A-AGA-A-C-C-TT--A-CCA-A-A-T-
C-TTG-ACA-T-C--C-T-TTG----ACAACTCTA-GAGA--T-AG-AGCTttcccct--
-----------------------------------tcgggggaCAAA--G-T--G--A--
CA-G-GTG-G-TG-CATG-GT-T-G----T-CGTCAGC-TC-GT--GTCG------TGAG
ATGTTGG-GTTA-AGT-C-C-CGC-A-ACGA-G-CGC-A--------A--C-CC-T-T-A
-A-G-C-TT-AG-TTGCC-ATCAtta----------------------------------
------------------------------------------------------------
---------------------------------------------------------agt
TGGG-CACT-CTA-AGT-TGAC-TGC-C-G-GT-G-AC--AA-A-C-C-G-G-AGGA-AG
-GT-GG-GGAT-GA--------C-G-TC-AA-AT-C-A-TC-AT-GCC-C-CT-T-AT-G
-A-T-T--TG-G-----------GCTAC-A-C-A-C-G--T-G-C-TAC-A-ATG-GA-C
-A-A-T---A-C--A-A---------A-G--G-G-CA---G-C---G-A-A-A-C-C-GC
-GA--G-G-T--C--AA---G-C--AA-AT-CC----C---ATAAA--G-T-T-G-T-T-
-C-T-C-A--G--TT-C----G----G-A--T-T-G-T-A--G--T-C-T-G--C-A-A-
C-TC----G-A--C-T-A-C--A-T-G-A-A---G--C-T--G-G-A----A-T-C-G-C
--T-AG-T-A-A--T-C--G-T---A-G-A--T-C--A-GC---AT-------G--C-T-
--A--C----G----G--T------G-A-A--T--A--C-----GT--T--C-C------
C--G----G-G--T-C--T-----------------------------------------
------------------------------------------------------------
------------------------------------------------------------
------------------------------------------------------------
------------------------------------------------------------
------------------------------------------------------------
------------------------------------------------------------
-------------
>S002907173
------------------------------------------------------------
------------------------------------------------------------
------------------------------------------------------------
--------------------------------AG-A--G-TT-T--G-A--T--C-C-T-
-----G-GC-T-C-A--G-G--A-C-G-A-AC-G--C--T-G-G----C--G-G-C-G-T
-G-C-C-TA-AT-ACA-TG-CAA-GT-A--GA-A-CGctgaagagaggagct--------
---------------------------------------------tgctcttcttggatg
A-G--T---T-G-C-G---A-A-CG-GG-T-GAG-T-A-A-CG-CGT-A-GGT--AACC-
T-G--C-CTT-GT-A-G--C--G-GG-G-G----ATAA-C-T-AT-T-G-GA-AA---C-
GAT-A-G-C-TA-ATA-CCG-CATAAC--AATGG--AT-GA--C--ACAT--G-T-CA-T
--TTATT-tGAAA-GGggcaa-----------ttgctCCACTAC-AAGAT----------
--------GG-A-C-CTGC-GTTGTAT-TAGCTAG-TAGGTG-AGGTAACGGCTCACCTA
GGC-G-------ACGAT-AC-ATAGCCG-ACCTGAGAG-GGT-GAT-C-GGCCACACTGG
-G-ACTGAGACACGGCCCAGA-CTCCT-ACG-GG-AGG--CA-GCA----G-TAG-GGA-
ATC-T-T--C-G-GCAA-TG-G-GG--GCA-A-C--C--C-T-GA---C-C-G-AGCA-A
C-G-C-C-G-CG-TG-A-GTGA-A-G--A-AGG-TT--TTC------G-GA-TC-GTAAA
-GC-T-CT-G--TT-G-T-A-A-GT-CA-AGAacgagtgtgagagt-----ggaaagttc
acactgTGA--CGG-T-A-G-CT-T-A-CCA-GAAA-G-G-G-AC-GG-CT-A-A--CT-
A-C-G-TG-C-CA-G-C-AG-CC-GC-GG-TA-A-TA---C-G-T-A-G-G-T-C-C-C-
G-A-G-C-GT-T--G-T-C-C--G-G-A-T-T-T--------------------------
-------A-T-T-G-G-G-C-G-TAAA-G-C-G-AG-C--GC-A-GG-C-G-G-T-TT-G
-ATA-A-G-TC-TG-AAGT-T--A-A-A-G-G--C-T-G-T-G-G-C-T-C-AA-C-C-A
-T--A-G-T-T--C----G-C-TT-T--G--GA-AA--C-TGT-CA-A-AC-T-TG-A-G
--TG-CA--G-A-A-G-G-GG---A--G-A-GT-GG-AA-T-T-C-C-AT-G-T-GTA-G
CG-G-TGA-AA--TG-C-GT-AGAT-AT-A-T-G--G-A-G--GA-ACA-C-C-G-G--T
G-G--C-G-A--AA---G-C-G--G-C-T-C-T-CT-G-G-T-CTG-TAAC-TG-AC-GC
-T-G-AG-G-C-TCG-------------------------------------A-A-A-G-
CG-T-G-G--GGA-G-C-G-A-A-C-A--G-G-AT-T-AG-AT---A--C-C-C-T-G-G
-T--A-G-T-C-C-ACG-C-C-G-TA-A-AC-G-----A---T-G-A-G-T-G-C-T---
--AG-G-T--GT-T-GGATccttt----ccgggAT-TC-A-G-T-G-C--C-G-C-A-GC
--T-A-AC---G-CA-T-TA-A-------G-C----A-C-T-C--C-G-C-CT-G-GG-G
-A-GTA-CG-A-C-C-G-CAA---G-G-T-T-GA-AA--CT-C-AAA--G-G-AA--T-T
-G-A-C-GG-G-GG-C-C-CG-C-AC-A---A--G-CG-GT-GG-A-G-C-A-TG-T-G-
GT-TTA-AT-T-CG-A-A-GC-A-ACG-C-G-A-AGA-A-C-C-TT--A-CCA-G-G-T-
C-TTG-ACA-T-C--C-C-GAT---gCTATTTCTA-GAGA--T-AG-AAAGttactt---
-------------------------------------cggtacATCG--G-T--G--A--
CA-G-GTG-G-TG-CATG-GT-T-G----T-CGTCAGC-TC-GT--GTCG------TGAG
ATGTTGG-GTTA-AGT-C-C-CGC-A-ACGA-G-CGC-A--------A--C-CC-C-T-A
-T-T-G-TT-AG-TTGCC-ATCAttc----------------------------------
------------------------------------------------------------
---------------------------------------------------------agt
TGGG-CACT-CTA-GCG-AGAC-TGC-C-G-GT-A-AT--AA-A-C-C-G-G-AGGA-AG
-GT-GG-GGAT-GA--------C-G-TC-AA-AT-C-A-TC-AT-GCC-C-CT-T-AT-G
-A-C-C--TG-G-----------GCTAC-A-C-A-C-G--T-G-C-TAC-A-ATG-GT-T
-G-G-T---A-C--A-A---------C-G--A-G-TT---G-C---G-A-G-T-C-G-GT
-GA--C-G-G--C--AA---G-C--TA-AT-CT----C---TTAAA--G-C-C-A-A-T-
-C-T-C-A--G--TT-C----G----G-A--T-T-G-T-A--G--G-C-T-G--C-A-A-
C-TC----G-C--C-T-A-C--A-T-G-A-A---G--T-C--G-G-A----A-T-C-G-C
--T-AG-T-A-A--T-C--G-C---G-G-A--T-C--A-GC---AC-------G--C-C-
--G--C----G----G--T------G-A-A--T--A--C-----GT--T--C-C------
C--G----G-G--C-C--T----T--G-T-A--C-A---C---A-C---CG-C-----C-
CG-T-C-A--C-A-C-CAC-GA---GA-GTT-TGTAAC-ACC-CGAAGT-CGGTgaggta
acct--------------------------------------------------------
----tttggagccaG--CCG-C-C-TA-A-GG-TGG-G--A-T-A-GAT-G-AT--TGG-
GGT-GA--AG-T---CG-TA--A-C-AA--GG-TA---G-C-C-GTA-TC-------G--
GAA-----GG---T-GC-G--G-CTG----GATCACCT----------------------
------------------------------------------------------------
-------------
>S001873535
------------------------------------------------------------
------------------------------------------------------------
------------------------------------------------------------
------------------------------------------------------------
-------------------------------C-G--C--T-G-G----C--G-G-C-G-T
-G-C-C-TA-AT-ACA-TG-CAA-GT-A--GA-A-CGctgaagagaggagct--------
---------------------------------------------tgctcttcttggatg
A-G--T---T-G-C-G---A-A-CG-GG-T-GAG-T-A-A-CG-CGT-A-GGT--AACC-
T-G--C-CTT-GT-A-G--C--G-GG-G-G----ATAA-C-T-AT-T-G-GA-AA---C-
GAT-A-G-C-TA-ATA-CCG-CATAAC--AATGG--GT-GA--C--TCAT--G-T-CA-T
--TTATT-tGAAA-GGggcaa-----------atgctCCACTAC-AAGAT----------
--------GG-A-C-CTGC-GTTGTAT-TAGCTAG-TAGGTG-AGGTAACGGCTCACCTA
GGC-G-------ACGAT-AC-ATAGCCG-ACCTGAGAG-GGT-GAT-C-GGCCACACTGG
-G-ACTGAGACACGGCCCAGA-CTCCT-ACG-GG-AGG--CA-GCA----G-TAG-GGA-
ATC-T-T--C-G-GCAA-TG-G-GG--GCA-A-C--C--C-T-GA---C-C-G-AGCA-A
C-G-C-C-G-CG-TG-A-GTGA-A-G--A-AGG-TT--TTC------G-GA-TC-GTAAA
-GC-T-CT-G--TT-G-T-A-A-GT-CA-AGAacgagtgtgagagt-----ggaaagttc
acactgTGA--CGG-T-A-G-CT-T-A-CCA-GAAA-G-G-G-AC-GG-CT-A-A--CT-
A-C-G-TG-C-CA-G-C-AG-CC-GC-GG-TA-A-TA---C-G-T-A-G-G-T-C-C-C-
G-A-G-C-GT-T--G-T-C-C--G-G-A-T-T-T--------------------------
-------A-T-T-G-G-G-C-G-TAAA-G-C-G-AG-C--GC-A-GG-C-G-G-T-TT-G
-ATA-A-G-TC-TG-AAGT-T--A-A-A-G-G--C-T-G-T-G-G-C-T-C-AA-C-C-A
-T--A-G-T-T--C----G-C-TT-T--G--GA-AA--C-TGT-CA-A-AC-T-TG-A-G
--TG-CA--G-A-A-G-G-GG---A--G-A-GT-GG-AA-T-T-C-C-AT-G-T-GTA-G
CG-G-TGA-AA--TG-C-GT-AGAT-AT-A-T-G--G-A-G--GA-ACA-C-C-G-G--T
G-G--C-G-A--AA---G-C-G--G-C-T-C-T-CT-G-G-T-CTG-TAAC-TG-AC-GC
-T-G-AG-G-C-TCG-------------------------------------A-A-A-G-
CG-T-G-G--GGA-G-C-G-A-A-C-A--G-G-AT-T-AG-AT---A--C-C-C-T-G-G
-T--A-G-T-C-C-ACG-C-C-G-TA-A-AC-G-----A---T-G-A-G-T-G-C-T---
--AG-G-T--GT-T-GGATccttt----ccgggAT-TC-A-G-T-G-C--C-G-C-A-GC
--T-A-AC---G-CA-T-TA-A-------G-C----A-C-T-C--C-G-C-CT-G-GG-G
-A-GTA-CG-A-C-C-G-CAA---G-G-T-T-GA-AA--CT-C-AAA--G-G-AA--T-T
-G-A-C-GG-G-GG-C-C-CG-C-AC-A---A--G-CG-GT-GG-A-G-C-A-TG-T-G-
GT-TTA-AT-T-CG-A-A-GC-A-ACG-C-G-A-AGA-A-C-C-TT--A-CCA-G-G-T-
C-TTG-ACA-T-C--C-C-GAT---gCTATTTCTA-GAGA--T-AG-AAAGttactt---
-------------------------------------cggtacATCG--G-T--G--A--
CA-G-GTG-G-TG-CATG-GT-T-G----T-CGTCAGC-TC-GT--GTCG------TGAG
ATGTTGG-GTTA-AGT-C-C-CGC-A-ACGA-G-CGC-A--------A--C-CC-C-T-A
-T-T-G-TT-AG-TTGCC-ATCAttc----------------------------------
------------------------------------------------------------
---------------------------------------------------------agt
TGGG-CACT-CTA-GCG-AGAC-TGC-C-G-GT-A-AT--AA-A-C-C-G-G-AGGA-AG
-GT-GG-GGAT-GA--------C-G-TC-AA-AT-C-A-TC-AT-GCC-C-CT-T-AT-G
-A-C-C--TG-G-----------GCTAC-A-C-A-C-G--T-G-C-TAC-A-ATG-GT-T
-G-G-T---A-C--A-A---------C-G--A-G-TT---G-C---G-A-G-T-C-G-GT
-GA--C-G-G--C--AA---G-C--TA-AT-CT----C---TTAAA--G-C-C-A-A-T-
-C-T-C-A--G--TT-C----G----G-A--T-T-G-T-A--G--G-C-T-G--C-A-A-
C-TC----G-C--C-T-A-C--A-T-G-A-A---G--T-C--G-G-A----A-T-C-G-C
--T-AG-T-A-A--T-C--G-C---G-G-A--T-C--A-GC---AC-------G--C-C-
--G--C----G----G--T------G-A-A--T--A--C-----GT--T--C-C------
C--G----G-G--C-C--T----T--G-T-A--C-A---C---A-C---CG-C-----C-
CG-T-C-A--C-A-C-CAC-GA---GA-GTT-TGTAAC-ACC-CGAAGT-CGGTgaggta
acct--------------------------------------------------------
----tttggagccaG--CCG-C-C-TA-A-GG-TGG-G--A-T-A-GAT-G-AT--TGG-
GGT-GA--AG-T---CG-TA--A-C-AA--GG-TA---G-C-C-GTA-TC-------G--
GAA-----G---------------------------------------------------
------------------------------------------------------------
-------------
>S000617893
------------------------------------------------------------
------------------------------------------------------------
-----------------------------------------------------------g
aattcactagtgatta-----------------G-A--G-TT-T--G-A--T--T-A-T-
-----G-GC-T-C-A--G-G--A-C-G-A-AC-G--C--T-G-G----C--G-G-C-G-T
-G-C-C-TA-AT-ACA-TG-CAA-GT-A--GA-A-CGctgaagagaggagct--------
---------------------------------------------tgctcttcttggatg
A-G--T---T-G-C-G---A-A-CG-GG-T-GAG-T-A-A-CG-CGT-A-GGT--AACC-
T-G--C-CTT-GT-A-G--C--G-GG-G-G----ATAA-C-T-AT-T-G-GA-AA---C-
GAT-A-G-C-TA-ATA-CCG-CATAAC--AATGG--AT-GA--C--ACAT--G-T-CA-T
--TTATT-tGAAA-GGggcaa-----------ttgctCCACTAC-AAGAT----------
--------GG-A-C-CTGC-GTTGTAT-TAGCTAG-TAGGTG-AGGTAACGGCTCACCTA
GGC-G-------ACGAT-AC-ATAGCCG-ACCTGAGAG-GGT-GAT-C-GGCCACACTGG
-G-ACTGAGACACGGCCCAGA-CTCCT-ACG-GG-AGG--CA-GCA----G-TAG-GGA-
ATC-T-T--C-G-GCAA-TG-G-GG--GCA-A-C--C--C-T-GA---C-C-G-AGCA-A
C-G-C-C-G-CG-TG-A-GTGA-A-G--A-AGG-TT--TTC------G-GA-TC-GTAAA
-GC-T-CT-G--TT-G-T-A-A-GTcCA-AGAacgagtgtgagagt-----ggaaagttc
acactgTGA--CGG-T-A-G-CT-T-A-CCA-GAAA-G-G-G-AC-GG-CT-A-A--CT-
A-C-G-TG-C-CA-G-C-AG-CC-GC-GG-TA-A-TA---C-G-T-A-G-G-T-C-C-C-
G-A-G-C-GT-T--G-T-C-C--G-G-A-T-T-T--------------------------
-------A-T-T-G-G-G-C-G-TAAA-G-C-G-AG-C--GC-A-GG-C-G-G-T-TT-G
-ATA-A-G-TC-TG-AAGT-T--A-A-A-G-G--C-T-G-T-G-G-C-T-C-AA-C-C-A
-T--A-G-T-T--C----G-C-TT-T--G--GA-AA--C-TGT-CA-A-AC-T-TG-A-G
--TG-CA--G-A-A-G-G-GG---A--G-A-GT-GG-AA-T-T-C-C-AT-G-T-GTA-G
CG-G-TGA-AA--TG-C-GT-AGAT-AT-A-T-G--G-A-G--GA-ACA-C-C-G-G--T
G-G--C-G-A--AA---G-C-G--G-C-T-C-T-CT-G-G-T-CTG-TAAC-TG-AC-GC
-T-G-AG-G-C-TCG-------------------------------------A-A-A-G-
CG-T-G-G--GGA-G-C-G-A-A-C-A--G-G-AT-T-AG-AT---A--C-C-C-T-G-G
-T--A-G-T-C-C-ACG-C-C-G-TA-A-AC-G-----A---T-G-A-G-T-G-C-T---
--AG-G-T--GT-T-GGATccttt----ccgggAT-TC-A-G-T-G-C--C-G-C-A-GC
--T-A-AC---G-CA-T-TA-A-------G-C----A-C-T-C--C-G-C-CT-G-GG-G
-A-GTA-CG-A-C-C-G-CAA---G-G-T-T-GA-AA--CT-C-AAA--G-G-AA--T-T
-G-A-C-GG-G-GG-C-C-CG-C-AC-A---A--G-CG-GT-GG-A-G-C-A-TG-T-G-
GT-TTA-AT-T-CG-A-A-GC-A-ACG-C-G-A-AGA-A-C-C-TT--A-CCA-G-G-T-
C-TTG-ACA-T-T--C-C-GAT---gCTATTTCTA-GAGA--T-AG-AAAGttactt---
-------------------------------------cggtacATCG--G-T--G--A--
CA-G-GTG-G-TG-CATG-GT-T-G----T-CGTCAGC-TC-GT--GTCG------TGAG
ATGTTGG-GTTA-AGT-C-C-CGC-A-ACGA-G-CGC-A--------A--C-CC-C-T-A
-T-T-G-TT-AG-TTGCC-ATCAttc----------------------------------
------------------------------------------------------------
---------------------------------------------------------agt
TGGG-CACT-CTA-GCG-AGAC-TGC-C-G-GT-A-AT--AA-A-C-C-G-G-AGGA-AG
-GT-GG-GGAT-GA--------C-G-TC-AA-AT-C-A-TC-AT-GCC-C-CT-T-AT-G
-A-C-C--TG-G-----------GCTAC-A-C-A-C-G--T-G-C-TAC-A-ATG-GT-T
-G-G-T---A-C--A-A---------C-G--A-G-TT---G-C---G-A-G-T-C-G-GT
-GA--C-G-G--C--AA---G-C--TA-AT-CT----C---TTAAA--G-C-C-A-A-T-
-C-T-C-A--G--TT-C----G----G-A--T-T-G-T-A--G--G-C-T-G--C-A-A-
C-TC----G-C--C-T-A-C--A-T-G-A-A---G--T-C--G-G-A----A-T-C-G-C
--T-AG-T-A-A--T-C--G-C---G-G-A--T-C--A-GC---AC-------G--C-C-
--G--C----G----G--T------G-A-A--T--A--C-----GT--T--C-C------
C--G----G-G--C-C--T----T--G-T-A--C-A---C---A-C---CG-C-----C-
CG-T-C-A--C-A-C-CAC-GA---GA-GTT-TGTAAC-ACC-CGAAGT-CGGTgaggta
acct--------------------------------------------------------
----tttggagccaG--CCG-C-C-TA-A-GG-TGG-G--A-T-A-GAT-G-AT--TGG-
GGT-GA--AG-T---CG-TA-aA-C-AA--GG-TA---G-C-C-GTA-AA------tC--
GAAttccc-------GC-G--G-CCG------------C-C---atggcggccggagctg
catcgc------------------------------------------------------
-------------
>S001588205
------------------------------------------------------------
------------------------------------------------------------
------------------------------------------------------------
--------------------------------------------------------C-T-
-----G-GC-T-C-A--G-G--A-C-G-A-AC-G--C--T-G-G----C--G-G-C-G-T
-G-C-C-TA-AT-ACA-TG-CAA-GT-A--GG-A-CGctgaagagaggagtt--------
---------------------------------------------tgctcttcttggatg
A-G--T---T-G-C-G---A-A-CG-GG-T-GAG-T-A-A-CG-CGT-A-GGT--AACC-
T-G--C-CTT-GT-A-G--C--G-GG-G-G----ATAA-C-T-AT-T-G-GA-AA---C-
GAT-A-G-C-TA-ATA-CCG-CATAAC--AATGG--GT-GA--C--ACAT--G-T-CA-T
--TTATT-tGAAA-GGggcaa-----------ttgctCCACTAC-AAGAT----------
--------GG-A-C-CTGC-GTTGTAT-TAGCTAG-TAGGTG-AGGTAACGGCTCACCTA
GGC-G-------ACGAT-AC-ATAGCCG-ACCTGAGAG-GGT-GAT-C-GGCCACACTGG
-G-ACTGAGACACGGCCCAGA-CTCCT-ACG-GG-AGG--CA-GCA----G-TAG-GGA-
ATC-T-T--C-G-GCAA-TG-G-GG--GCA-A-C--C--C-T-GA---C-C-G-AGCA-A
C-G-C-C-G-CG-TG-A-GTGA-A-G--A-AGG-TT--TTC------G-GA-TC-GTAAA
-GC-T-CT-G--TT-G-T-A-A-GT-CA-AGAacgagtgtgagagt-----ggaaagttc
acactgTGA--CGG-T-A-G-CT-T-A-CCA-GAAA-G-G-G-AC-GG-CT-A-A--CT-
A-C-G-TG-C-CA-G-C-AG-CC-GC-GG-TA-A-TA---C-G-T-A-G-G-T-C-C-C-
G-A-G-C-GT-T--G-T-C-C--G-G-A-T-T-T--------------------------
-------A-T-T-G-G-G-C-G-TAAA-G-C-G-AG-C--GC-A-GG-C-G-G-T-TT-G
-ATA-A-G-TC-TG-AAGT-T--A-A-A-G-G--C-T-G-T-G-G-C-T-C-AA-C-C-A
-T--A-G-T-T--C----G-C-TT-T--G--GA-AA--C-TGT-CA-A-AC-T-TG-A-G
--TG-CA--G-A-A-G-G-GG---A--G-A-GT-GG-AA-T-T-C-C-AT-G-T-GTA-G
CG-G-TGA-AA--TG-C-GT-AGAT-AT-A-T-G--G-A-G--GA-ACA-C-C-G-G--T
G-G--C-G-A--AA---G-C-G--G-C-T-C-T-CT-G-G-T-CTG-TAAC-TG-AC-GC
-T-G-AG-G-C-TCG-------------------------------------A-A-A-G-
CG-T-G-G--GGA-G-C-G-A-A-C-A--G-G-AT-T-AG-AT---A--C-C-C-T-G-G
-T--A-G-T-C-C-ACG-C-C-G-TA-A-AC-G-----A---T-G-A-G-T-G-C-T---
--AG-G-T--GT-T-GGATccttt----ccgggAT-TC-A-G-T-G-C--C-G-C-A-GC
--T-A-AC---G-CA-T-TA-A-------G-C----A-C-T-C--C-G-C-CT-G-GG-G
-A-GTA-CG-A-C-C-G-CAA---G-G-T-T-GA-AA--CT-C-AAA--G-G-AA--T-T
-G-A-C-GG-G-GG-C-C-CG-C-AC-A---A--G-CG-GT-GG-A-G-C-A-TG-T-G-
GT-TTA-AT-T-CG-A-A-GC-A-ACG-C-G-A-AGA-A-C-C-TT--A-CCA-G-G-T-
C-TTG-ACA-T-C--C-C-GAT---gCTATTTCTA-GAGA--T-AG-AAAGttactt---
-------------------------------------cggtacATCG--G-T--G--A--
CA-G-GTG-G-TG-CATG-GT-T-G----T-CGTCAGC-TC-GT--GTCG------TGAG
ATGTTGG-GTTA-AGT-C-C-CGC-A-ACGA-G-CGC-A--------A--C-CC-C-T-A
-T-T-G-TT-AG-TTGCC-ATCAttc----------------------------------
------------------------------------------------------------
---------------------------------------------------------agt
TGGG-CACT-CTA-GCG-AGAC-TGC-C-G-GT-A-AT--AA-A-C-C-G-G-AGGA-AG
-GT-GG-GGAT-GA--------C-G-TC-AA-AT-C-A-TC-AT-GCC-C-CT-T-AT-G
-A-C-C--TG-G-----------GCTAC-A-C-A-C-G--T-G-C-TAC-A-ATG-GT-T
-G-G-T---A-C--A-A---------C-G--A-G-TT---G-C---G-A-G-T-C-G-GT
-GA--C-G-G--C--AA---G-C--TA-AT-CT----C---TTAAA--G-C-C-A-A-T-
-C-T-C-A--G--TT-C----G----G-A--T-T-G-T-A--G--G-C-T-G--C-A-A-
C-TC----G-C--C-T-A-C--A-T-G-A-A---G--T-C--G-G-A----A-T-C-G-C
--T-AG-T-A-A--T-C--G-C---G-G-A--T-C--A-GC---AC-------G--C-C-
--G--C----G----G--T------G-A-A--T--A--C-----GT--T--C-C------
C--G----G-G--C-C--T----T--G-T-A--C-A---C---A-C---CG-C-----C-
CG-T-C-A--C-A-C-CAC-GA---GA-GTT-TGTAAA-ACC-CGAAGT-CGGTgaggta
acct--------------------------------------------------------
----tttggagccaG--CCG-C-C-TA-A-GG-TGG-G--A-T-A-GAT-G-AT--TGG-
GGT-G-------------------------------------------------------
------------------------------------------------------------
------------------------------------------------------------
-------------
>S000617861
------------------------------------------------------------
------------------------------------------------------------
------------------------------------------------------ccgcca
tggcggccgcgggaatTC-G---ATTA------G-A--G-TT-T--G-A--T--C-A-T-
-----G-GC-T-C-A--G-G--A-C-G-A-AC-G--C--T-G-G----C--G-G-C-G-T
-G-C-C-TA-AT-ACA-TG-CAA-GT-A--GA-A-CGctgaagagaggagct--------
---------------------------------------------tgctcttcttggatg
A-G--T---T-G-C-G---A-A-CG-GG-T-GAG-T-A-A-CG-CGT-A-GGT--AACC-
T-G--C-CTT-GT-A-G--C--G-GG-G-G----ATAA-C-T-AT-T-G-GA-AA---C-
GAT-A-G-C-TA-ATA-CCG-CATAAC--AATGG--AT-GA--C--ACAT--G-T-CA-T
--TTATT-tGAAA-GGggcaa-----------ttgctCCACTAC-AAGAT----------
--------GG-A-C-CTGC-GTTGTAT-TAGCTAG-TAGGTG-AGGTAACGGCTCACCTA
GGC-G-------ACGAT-AC-ATAGCCG-ACCTGAGAG-GGT-GAT-C-GGCCACACTGG
-G-ACTGAGACACGGCCCAGA-CTCCT-ACG-GG-AGG--CA-GCA----G-TAG-GGA-
ATC-T-T--C-G-GCAA-TG-G-GG--GCA-A-C--C--C-T-GA---C-C-G-AGCA-A
C-G-C-C-G-CG-TG-A-GTGA-A-G--A-AGG-TT--TTC------G-GA-TC-GTAAA
-GC-T-CT-G--TT-G-T-A-A-GT-CA-AGAacgagtgtgagagt-----ggaaaactc
acactgTGA--CGG-T-A-G-CT-T-A-CCA-GAAA-G-G-G-AC-GG-CT-A-A--CT-
A-C-G-TG-C-CA-G-C-AG-CC-GC-GG-TA-A-TA---C-G-T-A-G-G-T-C-C-C-
G-A-G-C-GT-T--G-T-C-C--G-G-A-T-T-T--------------------------
-------A-T-T-G-G-G-C-G-TAAA-G-C-G-AG-C--GC-A-GG-C-G-G-T-TT-G
-ATA-A-G-TC-TG-AAGT-T--A-A-A-G-G--C-T-G-T-G-G-C-T-C-AA-C-C-A
-T--A-G-T-T--C----G-C-TT-T--G--GA-AA--C-TGT-CA-A-AC-T-TG-A-G
--TG-CA--G-A-A-G---GG---A--G-A-GT-GG-AA-T-T-C-C-AT-G-T-GTA-G
CG-G-TGA-AA--TG-C-GT-AGAT-AT-A-T-G--G-A-G--GA-ACA-C-C-G-G--T
G-G--C-G-A--AA---G-C-G--G-C-T-C-T-CT-G-G-T-CTG-TAAC-TG-AC-GC
-T-G-AG-G-C-TCG-------------------------------------A-A-A-G-
CG-T-G-G--GGA-G-C-G-A-A-C-A--G-G-AT-T-AG-AT---A--C-C-C-T-G-G
-T--A-G-T-C-C-ACG-C-C-G-TA-A-AC-G-----A---T-G-A-G-T-G-C-T---
--AG-G-T--GT-T-GGATccttt----ccgggAT-TC-A-G-T-G-C--C-G-C-A-GC
--T-A-AC---G-CA-T-TA-A-------G-C----A-C-T-C--C-G-C-CT-G-GG-G
-A-GTA-CG-A-C-C-G-CAA---G-G-T-T-GA-AG--CT-C-AAA--G-G-AA--T-T
-G-A-C-GG-G-GG-C-C-CG-C-AC-A---A--G-CG-GT-GG-A-G-C-A-TG-T-G-
GT-TTA-AT-T-CG-A-A-GC-A-ACG-C-G-A-AGA-A-C-C-TT--A-CCA-G-G-T-
C-TTG-ACA-T-C--C-C-GAT---gCTATTTCTA-GAGA--T-AG-AAAGttactt---
-------------------------------------cggtacATCG--G-T--G--A--
CA-G-GTG-G-TG-CATG-GT-T-G----T-CGTCAGC-TC-GT--GTCG------TGAG
ATGTTGG-GTTA-AGT-C-C-CGC-A-ACGA-G-CGC-A--------A--C-CC-C-T-A
-T-T-G-TT-AG-TTGCC-ATCAttc----------------------------------
------------------------------------------------------------
---------------------------------------------------------agt
TGGG-CACT-CTA-GCG-AGAC-TGC-C-G-GT-A-AT--AA-A-C-C-G-G-AGGA-AG
-GT-GG-GGAT-GA--------C-G-TC-AA-AT-C-A-TC-AT-GCC-C-CT-T-AT-G
-A-C-C--TG-G-----------GCTAC-A-C-A-C-G--T-G-C-TAC-A-ATG-GT-T
-G-G-T---A-C--A-A---------C-G--A-G-TT---G-C---G-A-G-T-C-G-GT
-GA--C-G-G--C--AA---G-C--TA-AC-CT----C---TTAAA--G-C-C-A-A-T-
-C-T-C-A--G--TT-C----G----G-A--T-T-G-T-A--G--G-C-T-G--C-A-A-
C-TC----G-C--C-T-A-C--A-T-G-A-A---G--T-C--G-G-A----A-T-C-G-C
--T-AG-T-A-A--T-C--G-C---G-G-A--T-C--A-GC---AC-------G--C-C-
--G--C----G----G--T------G-A-A--T--A--C-----GT--T--C-C------
C--G----G-G--C-C--T----T--G-T-A--C-A---C---A-C---CG-C-----C-
CG-T-C-A--C-A-C-CAC-GA---GA-GTT-TGTAAC-ACC-CGAAGT-CGGTgaggta
acct--------------------------------------------------------
----tttggagccaG--CCG-C-C-TA-A-GG-TGG-G--A-T-A-GAT-G-AT--TGG-
GGT-GA--AG-T---CG-TA--A-C-AA--GG-TA-------------------------
--A---------------C--C-GTA----AATCAC--------tagtgaattcgcggcc
gcctgcaggtcgaccatatgggagagtcccaacgcgtgag--------------------
-------------
>S002908670
------------------------------------------------------------
------------------------------------------------------------
------------------------------------------------------------
------------------------------------------------------------
-------GC-T-C-A--G-A--G-T-G-A-AC-G--C--T-G-G----C--G-G-T-A-G
-G-C-C-TA-AC-ACA-TG-CAA-GT-C--GA-A-CGgcagcacaggagagct-------
--------------------------------------------tgctctctgggtggcg
A-G--T---G-G-C-G---G-A-CG-GG-T-GAG-G-A-A-TA-CAT-C-GGA---ATC-
T-A--C-TTT-TT-C-G--T--G-GG-G-G----ATAA-C-G-TA-G-G-GA-AA---C-
TTA-C-G-C-TA-ATA-CCG-CATACG------------AC--C--TACG--G-G-T---
---------GAAA-GCaggggatct---tcggaccttGCGCGAT-TGAAT----------
--------GA-G-C-CGAT-GTCGGAT-TAGCTAG-TTGGCG-GGGTAAAGGCCCACCAA
GGC-G-------ACGAT-CC-GTAGCTG-GTCTGAGAG-GAT-GAT-C-AGCCACACTGG
-A-ACTGAGACACGGTCCAGA-CTCCT-ACG-GG-AGG--CA-GCA----G-TGG-GGA-
ATA-T-T--G-G-ACAA-TG-G-GC--GCA-A-G--C--C-T-GA---T-C-C-AGCC-A
T-A-C-C-G-CG-TG-G-GTGA-A-G--A-AGG-CC--TTC------G-GG-TT-GTAAA
-GC-C-CT-T--TT-G-T-T-G-GG-AA-AGAaatccagctggtta------atacccgg
ttgggaTGA--CGG-T-A-C-CC-A-A-AGA-ATAA-G-C-A-CC-GG-CT-A-A--CT-
T-C-G-TG-C-CA-G-C-AG-CC-GC-GG-TA-A-TA---C-G-A-A-G-G-G-T-G-C-
A-A-G-C-GT-T--A-C-T-C--G-G-A-A-T-T--------------------------
-------A-C-T-G-G-G-C-G-TAAA-G-C-G-TG-C--GT-A-GG-T-G-G-T-CG-T
-TTA-A-G-TC-CG-TTGT-G--A-A-A-G-C--C-C-T-G-G-G-C-T-C-AA-C-C-T
-G--G-G-A-A--C---TG-C-AG-T--G--GA-TA--C-TGG-AC-G-AC-T-AG-A-G
--TG-TG--G-T-A-G-A-GG---G--T-A-GC-GG-AA-T-T-C-C-TG-G-T-GTA-G
CA-G-TGA-AA--TG-C-GT-AGAG-AT-C-A-G--G-A-G--GA-ACA-T-C-C-A--T
G-G--C-G-A--AG---G-C-A--G-C-T-A-C-CT-G-G-A-CCA-ACAC-TG-AC-AC
-T-G-AG-G-C-ACG-------------------------------------A-A-A-G-
CG-T-G-G--GGA-G-C-A-A-A-C-A--G-G-AT-T-AG-AT---A--C-C-C-T-G-G
-T--A-G-T-C-C-ACG-C-C-C-TA-A-AC-G-----A---T-G-C-G-A-A-C-T---
--GG-A-T--GT-T-GGGTgcaat----ttggcAC-GC-A-G-T-A-T--C-G-A-A-GC
--T-A-AC---G-CG-T-TA-A-------G-T----T-C-G-C--C-G-C-CT-G-GG-G
-A-GTA-CG-G-T-C-G-CAA---G-A-C-T-GA-AA--CT-C-AAA--G-G-AA--T-T
-G-A-C-GG-G-GG-C-C-CG-C-AC-A---A--G-CG-GT-GG-A-G-T-A-TG-T-G-
GT-TTA-AT-T-CG-A-T-GC-A-ACG-C-G-A-AGA-A-C-C-TT--A-CCT-G-G-C-
C-TTG-ACA-T-G--T-C-GAG----AACTTTCCA-GAGA--T-GG-ATTGgtgcct---
------------------------------------tcgggaaCTCG--A-A--C--A--
CA-G-GTG-C-TG-CATG-GC-T-G----T-CGTCAGC-TC-GT--GTCG------TGAG
ATGTTGG-GTTA-AGT-C-C-CGC-A-ACGA-G-CGC-A--------A--C-CC-T-T-G
-T-C-C-TT-AG-TTGCC-AGCAcgta---------------------------------
------------------------------------------------------------
--------------------------------------------------------atgg
TGGG-AACT-CTA-AGG-AGAC-CGC-C-G-GT-G-AC--AA-A-C-C-G-G-AGGA-AG
-GT-GG-GGAT-GA--------C-G-TC-AA-GT-C-A-TC-AT-GGC-C-CT-T-AC-G
-G-C-C--AG-G-----------GCTAC-A-C-A-C-G--T-A-C-TAC-A-ATG-GT-A
-G-G-G---A-C--A-G---------A-G--G-G-CT---G-C---A-A-G-C-C-G-GC
-GA--C-G-G--T--AA---G-C--CA-AT-CC----C---AGAAA--C-C-C-T-A-T-
-C-T-C-A--G--TC-C----G----G-A--T-T-G-G-A--G--T-C-T-G--C-A-A-
C-TC----G-A--C-T-C-C--A-T-G-A-A---G--T-C--G-G-A----A-T-C-G-C
--T-AG-T-A-A--T-C--G-C---A-G-A--T-C--A-GC--aTT-------G--C-T-
--G--C----G----G--T------G-A-A--T--A--C-----GT--T--C-C------
C--G----G-G--C-C--T----T--G-T-A--C-A---C---A-C---CG-C-----C-
CG-T-C-A--C-A-C-CAT-GG---GA-GTT-TGTTGC-ACC-AGAAGC-AGGTagctta
acct--------------------------------------------------------
----tcgggagggcG--C------------------------------------------
------------------------------------------------------------
------------------------------------------------------------
------------------------------------------------------------
-------------
>S002449687
------------------------------------------------------------
------------------------------------------------------------
------------------------------------------------------------
------------------------------------------------------------
---------------------------------G--CaaT-G-G----C--G-G-T-A-G
-C-C---T--AC-ACA-TG-CAA-GT-C--GA-A-CGgcagcacagggagagc-------
-------------------------------------------ttgctctctgggtggcg
A-G--T---G-G-C-G---G-A-CG-GG-T-GAG-G-A-A-TA-CAT-C-GGA---ATC-
T-A--C-TCT-GT-C-G--T--G-GG-G-G----ATAA-C-G-TA-G-G-GA-AA---C-
TTA-C-G-C-TA-ATA-CCG-CATACG------------AC--C--TACG--G-G-T---
---------GAAA-GCaggggatct---tcggaccttGCGCGAT-TGAAT----------
--------GA-G-C-CGAT-GTCGGAT-TAGCTAG-TTGGCG-GGGTAAAGGCCCACCAA
GGC-G-------ACGAT-CC-GTAGCTG-GTCTGAGAG-GAT-GAT-C-AGCCACACTGG
-A-ACTGAGACACGGTCCAGA-CTCCT-ACG-GG-AGG--CA-GCA----G-TGG-GGA-
ATA-T-T--G-G-ACAA-TG-G-GC--GCA-A-G--C--C-T-GA---T-C-C-AGCC-A
T-A-C-C-G-CG-TG-G-GTGA-A-G--A-AGG-CC--TTC------G-GG-TT-GTAAA
-GC-C-CT-T--TT-G-T-T-G-GG-AA-AGAaatccagctggcta------atacccgg
ttgggaTGA--CGG-T-A-C-CC-A-A-AGA-ATAA-G-C-A-CC-GG-CT-A-A--CT-
T-C-G-TG-C-CA-G-C-AG-CC-GC-GG-TA-A-TA---C-G-A-A-G-G-G-T-G-C-
A-A-G-C-GT-T--A-C-T-C--G-G-A-A-T-T--------------------------
-------A-C-T-G-G-G-C-G-TAAA-G-C-G-TG-C--GT-A-GG-T-G-G-T-CG-T
-TTA-A-G-TC-CG-TTGT-G--A-A-A-G-C--C-C-T-G-G-G-C-T-C-AA-C-C-T
-G--G-G-A-A--C---TG-C-AG-T--G--GA-TA--C-TGG-GC-G-AC-T-AG-A-G
--TG-TG--G-T-A-G-A-GG---G--T-A-GC-GG-AA-T-T-C-C-TG-G-T-GTA-G
CA-G-TGA-AA--TG-C-GT-AGAG-AT-C-A-G--G-A-G--GA-ACA-T-C-C-A--T
G-G--C-G-A--AG---G-C-A--G-C-T-A-C-CT-G-G-A-CCA-ACAC-TG-AC-AC
-T-G-AG-G-C-ACG-------------------------------------A-A-A-G-
CG-T-G-G--GGA-G-C-A-A-A-C-A--G-G-AT-T-AG-AT---A--C-C-C-T-G-G
-T--A-G-T-C-C-ACG-C-C-C-TA-A-AC-G-----A---T-G-C-G-A-A-C-T---
--GG-A-T--GT-T-GGGTgcaat----ttggcAC-GC-A-G-T-A-T--C-G-A-A-GC
--T-A-AC---G-CG-T-TA-A-------G-T----T-C-G-C--C-G-C-CT-G-GG-G
-A-GTA-CG-G-T-C-G-CAA---G-A-C-T-GA-AA--CT-C-AAA--G-G-AA--T-T
-G-A-C-GG-G-GG-C-C-CG-C-AC-A---A--G-CG-GT-GG-A-G-T-A-TG-T-G-
GT-TTA-AT-T-CG-A-T-GC-A-ACG-C-G-A-AGA-A-C-C-TT--A-CCT-G-G-C-
C-TTG-ACA-T-G--T-C-GAG----AACTTTCCA-GAGA--T-GG-ATTGgtgcct---
------------------------------------tcgggaaCTCG--A-A--C--A--
CA-G-GTG-C-TG-CATG-GC-T-G----T-CGTCAGC-TC-GT--GTCG------TGAG
ATGTTGG-GTTA-AGT-C-C-CGC-A-ACGA-G-CGC-A--------A--C-CC-T-T-G
-T-C-C-TT-AG-TTGCC-AGCAcgta---------------------------------
------------------------------------------------------------
--------------------------------------------------------atgg
TGGG-AACT-CTA-AGG-AGAC-CGC-C-G-GT-G-AC--AA-A-C-C-G-G-AGGA-AG
-GT-GG-GGAT-GA--------C-G-TC-AA-GT-C-A-TC-AT-GGC-C-CT-T-AC-G
-G-C-C--AG-G-----------GCTAC-A-C-A-C-G--T-A-C-TAC-A-ATG-GT-A
-G-G-G---A-C--A-G---------A-G--G-G-CT---G-C---A-A-G-C-C-G-GC
-GA--C-G-G--T--AA---G-C--CA-AT-CC----C---AGAAA--C-C-C-T-A-T-
-C-T-C-A--G--TC-C----G----G-A--T-T-G-G-A--G--T-C-T-G--C-A-A-
C-TC----G-A--C-T-C-C--A-T-G-A-A---G--T-C--G-G-A----A-T-C-G-C
--T-AG-T-A-A--T-C--G-C---A-G-A--T-C--A-GC--aTT-------G--C-T-
--G--C----G----G--T------G-A-A--T--A--C-----GT--T--C-C------
C--G----G-G--C-C--T----T--G-T-A--C-A---C---A-C---CG-C-----C-
CG-T-C-A--C-A-C-CAT-GG---GA-GTT-TGTTGC-ACC-AGAAGC-AGGTagctta
accttcgggag----------------------------------------------ggc
gctgccatcgatgaA--CCG----------------------------------------
------------------------------------------------------------
------------------------------------------------------------
------------------------------------------------------------
-------------
>S000654126
------------------------------------------------------------
------------------------------------------------------------
------------------------------------------------------------
--------------------------T-----AG-A--G-TT-T--G-A--T--C-A-T-
-----G-GC-T-C-A--G-A--G-T-G-A-AC-G--C--T-G-G----C--G-G-T-A-G
-G-C-C-TA-AC-ACA-TG-CAA-GT-C--GA-A-CGgcagcacaggagagct-------
--------------------------------------------tgctctctgggtggcg
A-G--T---G-G-C-G---G-A-CG-GG-T-GAG-G-A-A-TA-CAT-C-GGA---ATC-
T-A--C-TCT-GT-C-G--T--G-GG-G-G----ATAA-C-G-TA-G-G-GA-AA---C-
TTA-C-G-C-TA-ATA-CCG-CATACG------------AC--C--TACG--G-G-T---
---------GAAA-GCaggggacct---tcgggccttGCGCGAT-TGAAT----------
--------GA-G-C-CGAT-GTCGGAT-TAGCTAG-TTGGCG-GGGTAAAGGCCCACCAA
GGC-G-------ACGAT-CC-GTAGCTG-GTCTGAGAG-GAT-GAT-C-AGCCACACTGG
-A-ACTGAGACACGGTCCAGA-CTCCT-ACG-GG-AGG--CA-GCA----G-TGG-GGA-
ATA-T-T--G-G-ACAA-TG-G-GC--GCA-A-G--C--C-T-GA---T-C-C-AGCC-A
T-A-C-C-G-CG-TG-G-GTGA-A-G--A-AGG-CC--TTC------G-GG-TT-GTAAA
-GC-C-CT-T--TT-G-T-T-G-GG-AA-AGAaatccagctggcta------atacccgg
ttgggaTGA--CGG-T-A-C-CC-A-A-AGA-ATAA-G-C-A-CC-GG-CT-A-A--CT-
T-C-G-TG-C-CA-G-C-AG-CC-GC-GG-TA-A-TA---C-G-A-A-G-G-G-T-G-C-
A-A-G-C-GT-T--A-C-T-C--G-G-A-A-T-T--------------------------
-------A-C-T-G-G-G-C-G-TAAA-G-C-G-TG-C--GT-A-GG-T-G-G-T-CG-T
-TTA-A-G-TC-CG-TTGT-G--A-A-A-G-C--C-C-T-G-G-G-C-T-C-AA-C-C-T
-G--G-G-A-A--C---TG-C-AG-T--G--GA-TA--C-TGG-GC-G-AC-T-AG-A-A
--TG-TG--G-T-A-G-A-GG---G--T-A-GC-GG-AA-T-T-C-C-TG-G-T-GTA-G
CA-G-TGA-AA--TG-C-GT-AGAG-AT-C-A-G--G-A-G--GA-ACA-T-C-C-A--T
G-G--C-G-A--AG---G-C-A--G-C-T-A-C-CT-G-G-A-CCA-ACAT-TG-AC-AC
-T-G-AG-G-C-ACG-------------------------------------A-A-A-G-
CG-T-G-G--GGA-G-C-A-A-A-C-A--G-G-AT-T-AG-AT---A--C-C-C-T-G-G
-T--A-G-T-C-C-ACG-C-C-C-TA-A-AC-G-----A---T-G-C-G-A-A-C-T---
--GG-A-T--GT-T-GGGTgcaat----ttggcAC-GC-A-G-T-A-T--C-G-A-A-GC
--T-A-AC---G-CG-T-TA-A-------G-T----T-C-G-C--C-G-C-CT-G-GG-G
-A-GTA-CG-G-T-C-G-CAA---G-A-C-T-GA-AA--CT-C-AAA--G-G-AA--T-T
-G-A-C-GG-G-GG-C-C-CG-C-AC-A---A--G-CG-GT-GG-A-G-T-A-TG-T-G-
GT-TTA-AT-T-CG-A-T-GC-A-ACG-C-G-A-AGA-A-C-C-TT--A-CCT-G-G-C-
C-TTG-ACA-T-G--T-C-GAG----AACTTTCCA-GAGA--T-GG-ATTGgtgcct---
------------------------------------tcgggaaCTCG--A-A--C--A--
CA-G-GTG-C-TG-CATG-GC-T-G----T-CGTCAGC-TC-GT--GTCG------TGAG
ATGTTGG-GTTA-AGT-C-C-CGC-A-ACGA-G-CGC-A--------A--C-CC-T-T-G
-T-C-C-TT-AG-TTGCC-AGCAcgta---------------------------------
------------------------------------------------------------
--------------------------------------------------------atgg
TGGG-AACT-CTA-AGG-AGAC-CGC-C-G-GT-G-AC--AA-A-C-C-G-G-AGGA-AG
-GT-GG-GGAT-GA--------C-G-TC-AA-GT-C-A-TC-AT-GGC-C-CT-T-AC-G
-G-C-C--AG-G-----------GCTAC-A-C-A-C-G--T-A-C-TAC-A-ATG-GT-A
-G-G-G---A-C--A-G---------A-G--G-G-CT---G-C---A-A-G-C-C-G-GC
-GA--C-G-G--T--AA---G-C--CA-AT-CC----C---AGAAA--C-C-C-T-A-T-
-C-T-C-A--G--TC-C----G----G-A--T-T-G-G-A--G--T-C-T-G--C-A-A-
C-TC----G-A--C-T-C-C--A-T-G-A-A---G--T-C--G-G-A----A-T-C-G-C
--T-AG-T-A-A--T-C--G-C---A-G-A--T-C--A-GC--aTT-------G--C-T-
--G--C----G----G--T------G-A-A--T--A--C-----GT--T--C-C------
C--G----G-G--C-C--T----T--G-T-A--C-A---C---A-C---CG-C-----C-
CG-T-C-A--C-A-C-CAT-GG---GA-GTT-TGTTGC-ACC-AGAAGC-AGGTagctta
accttcgn----------------------------------------------------
nagggcgagtacacG-g-------------------------------------------
------------------------------------------------------------
------------------------------------------------------------
------------------------------------------------------------
-------------
>S002918625
------------------------------------------------------------
------------------------------------------------------------
------------------------------------------------------------
------------------------------------------------------------
------------------------------------------------------------
------------------------------------------------------------
------------------------------------------------------------
------------------------------------------------------------
----------------------G-GG-G-G----ATAA-C-G-TA-G-G-GA-AA---C-
TTA-C-G-C-TA-ATA-CCG-CATACG------------AC--C--TACG--G-G-T---
---------GAAA-GCaggggacct---tcgggccttGCGCGAT-TGAAT----------
--------GA-G-C-CGAT-GTCGGAT-TAGCTAG-TTGGCG-GGGTAAAGGCCCACCAA
GGC-G-------ACGAT-CC-GTAGCTG-GTCTGAGAG-GAT-GAT-C-AGCCACACTGG
-A-ACTGAGACACGGTCCAGA-CTCCT-ACG-GG-AGG--CA-GCA----G-TGG-GGA-
ATA-T-T--G-G-ACAA-TG-G-GC--GCA-A-G--C--C-T-GA---T-C-C-AGCC-A
T-A-C-C-G-CG-TG-G-GTGA-A-G--A-AGG-CC--TTC------G-GG-TT-GTAAA
-GC-C-CT-T--TT-G-T-T-G-GG-AA-AGAaatccagctggcta------atacccgg
ttgggaTGA--CGG-T-A-C-CC-A-A-AGA-ATAA-G-C-A-CC-GG-CT-A-A--CT-
T-C-G-TG-C-CA-G-C-AG-CC-GC-GG-TA-A-TA---C-G-A-A-G-G-G-T-G-C-
A-A-G-C-GT-T--A-C-T-C--G-G-A-A-T-T--------------------------
-------A-C-T-G-G-G-C-G-TAAA-G-C-G-TG-C--GT-A-GG-T-G-G-T-CG-T
-TTA-A-G-TC-CG-TTGT-G--A-A-A-G-C--C-C-T-G-G-G-C-T-C-AA-C-C-T
-G--G-G-A-A--C---TG-C-AG-T--G--GA-TA--C-TGG-GC-G-AC-T-AG-A-G
--TG-TG--G-T-A-G-A-GG---G--T-A-GC-GG-AA-T-T-C-C-TG-G-T-GTA-G
CA-G-TGA-AA--TG-C-GT-AGAG-AT-C-A-G--G-A-G--GA-ACA-T-C-C-A--T
G-G--C-G-A--AG---G-C-A--G-C-T-A-C-CT-G-G-A-CCA-ACAC-TG-AC-AC
-T-G-AG-G-C-ACG-------------------------------------A-A-A-G-
CG-T-G-G--GGA-G-C-A-A-A-C-A--G-G-AT-T-AG-AT---A--C-C-C-T-G-G
-T--A-G-T-C-C-ACG-C-C-C-TA-A-AC-G-----A---T-G-C-G-A-A-C-T---
--GG-A-T--GT-T-GGGTgcaat----ttggcAC-GC-A-G-T-A-T--C-G-A-A-GC
--T-A-AC---G-CG-T-TA-A-------G-T----T-C-G-C--C-G-C-CT-G-GG-G
-A-GTA-CG-G-T-C-G-CAA---G-A-C-T-GA-AA--CT-C-AAA--G-G-AA--T-T
-G-A-C-GG-G-GG-C-C-CG-C-AC-A---A--G-CG-GT-GG-A-G-T-A-TG-T-G-
GT-TTA-AT-T-CG-A-T-GC-A-ACG-C-G-A-AGA-A-C-C-TT--A-CCT-G-G-C-
C-TTG-ACA-T-G--T-C-GAG----AACTTTCCA-GAGA--T-GG-ATTGgtgcct---
------------------------------------tcgggaaCTCG--A-A--C--A--
CA-G-GTG-C-TG-CATG-GC-T-G----T-CGTCAGC-TC-GT--GTCG------TGAG
ATGTTGG-GTTA-AGT-C-C-CGC-A-ACGA-G-CGC-A--------A--C-CC-T-T-G
-T-C-C-TT-AG-TTGCC-AGCAcgta---------------------------------
------------------------------------------------------------
--------------------------------------------------------atgg
TGGG-AACT-CTA-AGG-AGAC-CGC-C-G-GT-G-AC--AA-A-C-C-G-G-AGGA-AG
-GT-GG-GGAT-GA--------C-G-TC-AA-GT-C-A-TC-AT-GGC-C-CT-T-AC-G
-G-C-C--AG-G-----------GCTAC-A-C-A-C-G--T-A-C-TAC-A-ATG-GT-A
-G-G-G---A-C--A-G---------A-G--G-G-CT---G-C---A-A-G-C-C-G-GC
-GA--C-G-G--T--AA---G-C--CA-AT-CC----C---AGAAA--C-C-C-T-A-T-
-C-T-C-A--G--TC-C----G----G-A--T-T-G-G-A--G--TtC-T-G--C-A-A-
CtTC----G-A--C-T-C-C--AaT-G-A-A--aG-tT-C--G-G-A----A-T-C-G--
------------------------------------------------------------
------------------------------------------------------------
------------------------------------------------------------
------------------------------------------------------------
------------------------------------------------------------
------------------------------------------------------------
------------------------------------------------------------
------------------------------------------------------------
------------------------------------------------------------
-------------
>S003303829
------------------------------------------------------------
------------------------------------------------------------
------------------------------------------------------------
------------------------------------------------------------
------------------------------------------------------------
----------------------A-GT-C--GA-A-CGgcagcacaggagagct-------
--------------------------------------------tgctctctgggtggcg
A-G--T---G-G-C-G---G-A-CG-GG-T-GAG-G-A-A-TA-CAT-C-GGA---ATC-
T-A--C-TCT-GT-C-G--T--G-GG-G-G----ATAA-C-G-TA-G-G-GA-AA---C-
TTA-C-G-C-TA-ATA-CCG-CATACG------------AC--C--TACG--G-G-T---
---------GAAA-GCaggggatct---tcggaccttGCGCGAT-TGAAT----------
--------GA-G-C-CGAT-GTCGGAT-TAGCTAG-TTGGCG-GGGTAAAGGCCCACCAA
GGC-G-------ACGAT-CC-GTAGCTG-GTCTGAGAG-GAT-GAT-C-AGCCACACTGG
-A-ACTGAGACACGGTCCAGA-CTCCT-ACG-GG-AGG--CA-GCA----G-TGG-GGA-
ATA-T-T--G-G-ACAA-TG-G-GC--GCA-A-G--C--C-T-GA---T-C-C-AGCC-A
T-A-C-C-G-CG-TG-G-GTGA-A-G--A-AGG-CC--TTC------G-GG-TT-GTAAA
-GC-C-CT-T--TT-G-T-T-G-GG-AA-AGAaatccagctggtta------atacccgg
ttgggaTGA--CGG-T-A-C-CC-A-A-AGA-ATAA-G-C-A-CC-GG-CT-A-A--CT-
T-C-G-TG-C-CA-G-C-AG-CC-GC-GG-TA-A-TA---C-G-A-A-G-G-G-T-G-C-
A-A-G-C-GT-T--A-C-T-C--G-G-A-A-T-T--------------------------
-------A-C-T-G-G-G-C-G-TAAA-G-C-G-TG-C--GT-A-GG-T-G-G-T-TA-T
-TTA-A-G-TC-CG-TTGT-G--A-A-A-G-C--C-C-T-G-G-G-C-T-C-AA-C-C-T
-G--G-G-A-A--C---TG-C-AG-T--G--GA-TA--C-TGG-AT-G-AC-T-AG-A-A
--TG-TG--G-T-A-G-A-GG---G--T-A-GC-GG-AA-T-T-C-C-TG-G-T-GTA-G
CA-G-TGA-AA--TG-C-GT-AGAG-AT-C-A-G--G-A-G--GA-ACA-T-C-C-A--T
G-G--C-G-A--AG---G-C-A--G-C-T-A-C-CT-G-G-A-CCA-ACAT-TG-AC-AC
-T-G-AG-G-C-ACG-------------------------------------A-A-A-G-
CG-T-G-G--GGA-G-C-A-A-A-C-A--G-G-AT-T-AG-AT---A--C-C-C-T-G-G
-T--A-G-T-C-C-ACG-C-C-C-TA-A-AC-G-----A---T-G-C-G-A-A-C-T---
--GG-A-T--GT-T-GGGTgcaat----ttggcAC-GC-A-G-T-A-T--C-G-A-A-GC
--T-A-AC---G-CG-T-TA-A-------G-T----T-C-G-C--C-G-C-CT-G-GG-G
-A-GTA-CG-G-T-C-G-CAA---G-A-C-T-GA-AA--CT-C-AAA--G-G-AA--T-T
-G-A-C-GG-G-GG-C-C-CG-C-AC-A---A--G-CG-GT-GG-A-G-T-A-TG-T-G-
GT-TTA-AT-T-CG-A-T-GC-A-ACG-C-G-A-AGA-A-C-C-TT--A-CCT-G-G-C-
C-TTG-ACA-T-G--T-C-GAG----AACTTTCCA-GAGA--T-GG-ATTGgtgcct---
------------------------------------tcgggaaCTCG--A-A--C--A--
CA-G-GTG-C-TG-CATG-GC-T-G----T-CGTCAGC-TC-GT--GTCG------TGAG
ATGTTGG-GTTA-AGT-C-C-CGC-A-ACGA-G-CGC-A--------A--C-CC-T-T-G
-T-C-C-TT-AG-TTGCC-AGCAcgta---------------------------------
------------------------------------------------------------
--------------------------------------------------------atgg
TGGG-AACT-CTA-AGG-AGAC-CGC-C-G-GT-G-AC--AA-A-C-C-G-G-AGGA-AG
-GT-GG-GGAT-GA--------C-G-TC-AA-GT-C-A-TC-AT-GGC-C-CT-T-AC-G
-G-C-C--AG-G-----------GCTAC-A-C-A-C-G--T-A-C-TAC-A-ATG-GT-A
-G-G-G---A-C--A-G---------A-G--G-G-CT---G-C---A-A-G-C-C-G-GC
-GA--C-G-G--T--AA---G-C--CA-AT-CC----C---AGAAA--C-C-C-T-A-T-
-C-T-C-A--G--TC-C----G----G-A--T-T-G-G-A--G--T-C-T-G--C-A-A-
C-TC----G-A--C-T-C-C--A-T-G-A-A---G--T-C--G-G-A----A-T-C-G-C
--T-AG-T-A-A--T-C--G-C---A-G-A--T-C--A-GC--aTT-------G--C-T-
--G--C----G----G--T------G-A-A--T--A--C-----GT--T--C-C------
C--G----G-G--C-C--T----T--G-T-A--C-A---C---A-C---CG-C-----C-
CG-T-C-A--C-A-C-CAT-GG---GA-GTT-TGTTGC-ACC-AGAAGC-AGGTagctta
acct--------------------------------------------------------
----tcgggagggcG--CT-----------------------------------------
------------------------------------------------------------
------------------------------------------------------------
------------------------------------------------------------
-------------
>S003288364
------------------------------------------------------------
------------------------------------------------------------
------------------------------------------------------------
--------------------------------------G-TT-T--G-A--T--C-C-T-
-----G-GC-T-C-A--G-A--T-T-G-A-AC-G--C--T-G-G----C--G-G-C-A-G
-G-C-T-TA-AC-ACA-TG-CAA-GT-C--GA-A-CGgtagcaggagaaagct-------
--------------------------------------------tgctttcttgctgacg
A-G--T---G-G-C-G---G-A-CG-GG-T-GAG-T-A-A-TG-CTT-G-GGA---ATC-
T-G--G-CTT-AT-G-G--A--G-GG-G-G----ATAA-C-G-AC-G-G-GA-AA---C-
TGT-C-G-C-TA-ATA-CCG-CGTATT------------AT--C--GGAA--G-A-T---
---------GAAA-GTgcgggactg---agaggccgcATGCCAT-AGGAT----------
--------GA-G-C-CCAA-GTGGGAT-TAGGTAG-TTGGTG-GGGTAAATGCCTACCAA
GCC-T-------GCGAT-CT-CTAGCTG-GTCTGAGAG-GAT-GAC-C-AGCCACACTGG
-A-ACTGAGACACGGTCCAGA-CTCCT-ACG-GG-AGG--CA-GCA----G-TGG-GGA-
ATA-T-T--G-C-GCAA-TG-G-GG--GGA-A-C--C--C-T-GA---C-G-C-AGCC-A
T-G-C-C-G-CG-TG-A-ATGA-A-G--A-AGG-CC--TTC------G-GG-TT-GTAAA
-GT-T-CT-T--TC-G-G-T-A-TT-GA-GGAaggttgatgtgtta------atagcaca
tcaaatTGA--CGT-T-A-A-AT-A-C-AGA-AGAA-G-C-A-CC-GG-CT-A-A--CT-
C-C-G-TG-C-CA-G-C-AG-CC-GC-GG-TA-A-TA---C-G-G-A-G-G-G-T-G-C-
G-A-G-C-GT-T--A-A-T-C--G-G-A-A-T-A--------------------------
-------A-C-T-G-G-G-C-G-TAAA-G-G-G-CA-C--GC-A-GG-C-G-G-T-TA-T
-TTA-A-G-TG-AG-GTGT-G--A-A-A-G-C--C-C-T-G-G-G-C-T-T-AA-C-C-T
-A--G-G-A-A--T---TG-C-AT-T--T--CA-GA--C-TGG-GT-A-AC-T-AG-A-G
--TA-CT--T-T-A-G-G-GA---G--G-G-GT-AG-AA-T-T-C-C-AC-G-T-GTA-G
CG-G-TGA-AA--TG-C-GT-AGAG-AT-G-T-G--G-A-G--GA-ATA-C-C-G-A--A
G-G--C-G-A--AG---G-C-A--G-C-C-C-C-TT-G-G-G-AAT-GTAC-TG-AC-GC
-T-C-AT-G-T-GCG-------------------------------------A-A-A-G-
CG-T-G-G--GGA-G-C-A-A-A-C-A--G-G-AT-T-AG-AT---A--C-C-C-T-G-G
-T--A-G-T-C-C-ACG-C-T-G-TA-A-AC-G-----C---T-G-T-C-G-A-T-T---
--TG-G-G--GG-T-TGGGgtt-------taacTC-TG-G-C-G-C-C--C-G-T-A-GC
--T-A-AC---G-TG-A-TA-A-------A-T----C-G-A-C--C-G-C-CT-G-GG-G
-A-GTA-CG-G-C-C-G-CAA---G-G-T-T-AA-AA--CT-C-AAA--T-G-AA--T-T
-G-A-C-GG-G-GG-C-C-CG-C-AC-A---A--G-CG-GT-GG-A-G-C-A-TG-T-G-
GT-TTA-AT-T-CG-A-T-GC-A-ACG-C-G-A-AGA-A-C-C-TT--A-CCT-A-C-T-
C-TTG-ACA-T-C--C-T-AAG----AAGAGCTCA-GAGA--T-GA-GCTTgtgcct---
------------------------------------tcgggaaCTTA--G-A--G--A--
CA-G-GTG-C-TG-CATG-GC-T-G----T-CGTCAGC-TC-GT--GTTG------TGAA
ATGTTGG-GTTA-AGT-C-C-CGC-A-ACGA-G-CGC-A--------A--C-CC-T-T-A
-T-C-C-TT-TG-TTGCC-AGCGatt----------------------------------
------------------------------------------------------------
--------------------------------------------------------aggt
CGGG-AACT-CAA-AGG-AGAC-TGC-C-A-GT-G-AT--AA-A-C-T-G-G-AGGA-AG
-GT-GG-GGAT-GA--------C-G-TC-AA-GT-C-A-TC-AT-GGC-C-CT-T-AC-G
-A-G-T--AG-G-----------GCTAC-A-C-A-C-G--T-G-C-TAC-A-ATG-GC-G
-T-A-T---A-C--A-G---------A-G--G-G-AA---G-C---G-A-A-G-C-T-GC
-GA--G-G-T--G--GA---G-C--GA-AT-CT----C---ATAAA--G-T-A-C-G-T-
-C-T-A-A--G--TC-C----G----G-A--T-T-G-G-A--G--T-C-T-G--C-A-A-
C-TC----G-A--C-T-C-C--A-T-G-A-A---G--T-C--G-G-A----A-T-C-G-C
--T-AG-T-A-A--T-C--G-C---G-A-A--T-C--A-GA---AT-------G--T-C-
--G--C----G----G--T------G-A-A--T--A--C-----GT--T--C-C------
C--G----G-G--C-C--T----T--G-T-A--C-A---C---A-C---CG-C-----C-
CG-T-C-A--C-A-C-CAT-GG---GA-GTG-GGTTGT-ACC-AGAAGT-AGATagctta
acct--------------------------------------------------------
----tttggagggcG--TTT-A-C-CA-C-GG-TAT-G--A-T-T-CAT-G-AC--TGG-
GGT-GA--AG-T---CG-TA--A-C-AA--GG-TA---A-C-C-GTA-GG-------G--
GAA-----CC---T-GC-G--G-CTG----GATCACCTC-CTTTct--------------
------------------------------------------------------------
-------------
>S002955530
------------------------------------------------------------
------------------------------------------------------------
------------------------------------------------------------
------------------------------------------------------------
-------------------A--T-T-G-A-AC-G--C--T-G-G----C--G-G-C-A-G
-G-C-T-TA-AC-ACA-TG-CAA-GT-C--GA-A-CGgtagcaggkwagctt--------
---------------------------------------------gctwwtttgctgacg
A-G--T---G-G-C-G---G-A-CG-GG-T-GAG-T-A-A-TG-CTT-G-GGA---ATC-
T-A--G-CTT-AT-G-G--A--G-GG-G------ATAA-C-G-AC-G-G-GA-AA---C-
TGT-C-G-C-TA-ATA-CCG-CGTAGT------------AT--C--GGAA--G-A-T---
---------GAAA-GTgcgggactg---taaggccgcATGCCAT-AGGAT----------
--------GA-G-C-CCAA-GTGGGAT-TAGGTAG-TTGGTG-GGGTAAAGGCCTACCAA
GCC-T-------GCGAT-CT-CTAGCTG-GTCTGAGAG-GAT-GAC-C-AGCCACACTGG
-A-ACTGAGACACGGTCCAGA-CTCCT-ACG-GG-AGG--CA-GCA----G-TGG-GGA-
ATA-T-T--G-C-GCAA-TG-G-GG--GCA-A-C--C--C-T-GA---C-G-C-AGCC-A
T-G-C-C-G-CG-TG-A-ATGA-A-G--A-AGG-CC--TTC------G-GG-TT-GTAAA
-GT-T-CT-T--TC-G-G-T-A-TT-GA-GGAaggttgatgtgtta------atagcaca
tcaaatTGA--CGT-T-A-A-AT-A-C-AGA-AGAA-G-C-A-CC-GG-CT-A-A--CT-
C-C-G-TG-C-CA-G-C-AG-CC-GC-GG-TA-A-TA---C-G-G-A-G-G-G-T-G-C-
G-A-G-C-GT-T--A-A-T-C--G-G-A-A-T-A--------------------------
-------A-C-T-G-G-G-C-G-TAAA-G-G-G-CA-C--GC-A-GG-C-G-G-T-TA-T
-TTA-A-G-TG-AG-GTGT-G--A-A-A-G-C--C-C-C-G-G-G-C-T-T-AA-C-C-T
-G--G-G-A-A--T---TG-C-AT-T--T--CA-GA--C-TGG-GT-A-AC-T-AG-A-G
--TA-CT--T-T-A-G-G-GA---G--G-G-GT-AG-AA-T-T-C-C-AC-G-T-GTA-G
CG-G-TGA-AA--TG-C-GT-AGAG-AT-G-T-G--G-A-G--GA-ATA-C-C-G-A--A
G-G--C-G-A--AG---G-C-A--G-C-C-C-C-TT-G-G-G-AAT-GTAC-TG-AC-GC
-T-C-AT-G-T-GCG-------------------------------------A-A-A-G-
CG-T-G-G--GGA-G-C-A-A-A-C-A--G-G-AT-T-AG-AT---A--C-C-C-T-G-G
-T--A-G-T-C-C-ACG-C-T-G-TA-A-AC-G-----C---T-G-T-C-G-A-T-T---
--TG-G-G--GG-T-TGGGgtt-------taacTC-TG-G-C-G-C-C--C-G-T-A-GC
--T-A-AC---G-TG-A-TA-A-------A-T----C-G-A-C--C-G-C-CT-G-GG-G
-A-GTA-CG-G-C-C-G-CAA---G-G-T-T-AA-AA--CT-C-AAA--T-G-AA--T-T
-G-A-C-GG-G-GG-C-C-CG-C-AC-A---A--G-CG-GT-GG-A-G-C-A-TG-T-G-
GT-TTA-AT-T-CG-A-T-GC-A-ACG-C-G-A-AGA-A-C-C-TT--A-CCT-A-C-T-
C-TTG-ACA-T-C--C-T-AAG----AAGTTTGCA-GAGA--T-GC-GAATgtgcct---
------------------------------------tcgggaaCTTA--G-A--G--A--
CA-G-GTG-C-TG-CATG-GC-T-G----T-CGTCAGC-TC-GT--GTTG------TGAA
ATGTTGG-GTTA-AGT-C-C-CGC-A-ACGA-G-CGC-A--------A--C-CC-T-T-A
-T-C-C-TT-TG-TTGCC-AGCGatt----------------------------------
------------------------------------------------------------
--------------------------------------------------------aggt
CGGG-AACT-CAA-AGG-AGAC-TGC-C-A-GT-G-AT--AA-A-C-T-G-G-AGGA-AG
-GT-GG-GGAT-GA--------C-G-TC-AA-GT-C-A-TC-AT-GGC-C-CT-T-AC-G
-A-G-T--AG-G-----------GCTAC-A-C-A-C-G--T-G-C-TAC-A-ATG-GC-G
-T-A-T---A-C--A-G---------A-G--G-G-AA---G-C---G-A-A-G-C-T-GC
-GA--G-G-T--G--GA---G-C--GA-AT-CT----C---AGAAA--G-T-A-C-G-T-
-C-T-A-A--G--TC-C----G----G-A--T-T-G-G-A--G--T-C-T-G--C-A-A-
C-TC----G-A--C-T-C-C--A-T-G-A-A---G--T-C--G-G-A----A-T-C-G-C
--T-AG-T-A-A--T-C--G-C---G-A-A--T-C--A-GA---AT-------G--T-C-
--G--C----G----G--T------G-A-A--T--A--C-----GT--T--C-C------
C--G----G-G--C-C--T----T--G-T-A--C-A---C---A-C---CG-C-----C-
CG-T-C-A--C-A-C-CAT-GG---GA-GTG-GGTTGT-ACC-AGAAGT-AGATagctta
acct--------------------------------------------------------
----tttggagggcG--TTT-A-C-CA-C-GG-TAT-G--A-T-T-CAT-G-AC--TGG-
GGT-G-------------------------------------------------------
------------------------------------------------------------
------------------------------------------------------------
-------------
>S001418340
------------------------------------------------------------
------------------------------------------------------------
------------------------------------------------------------
------------------------------------------------------------
-------------------A--T-T-G-A-AC-G--C--T-G-G----C--G-G-C-A-G
-G-C-T-TA-AC-ACA-TG-CAA-GT-C--GA-A-CGgtagcaggagaaagct-------
--------------------------------------------tgctttcttgctgacg
A-G--T---G-G-C-G---G-A-CG-GG-T-GAG-T-A-A-TG-CTT-G-GGA---ATC-
T-G--G-CTT-AT-G-G--A--G-GG-G-G----ATAA-C-G-AC-G-G-GA-AA---C-
TGT-C-G-C-TA-ATA-CCG-CGTATT------------AT--C--GGAA--G-A-T---
---------GAAA-GTgcgggactg---agaggccgcATGCCAT-AGGAT----------
--------GA-G-C-CCAA-GTGGGAT-TAGGTAG-TTGGTG-GGGTAAATGCCTACCAA
GCC-T-------GCGAT-CT-CTAGCTG-GTCTGAGAG-GAT-GAC-C-AGCCACACTGG
-A-ACTGAGACACGGTCCAGA-CTCCT-ACG-GG-AGG--CA-GCA----G-TGG-GGA-
ATA-T-T--G-C-GCAA-TG-G-GG--GGA-A-C--C--C-T-GA---C-G-C-AGCC-A
T-G-C-C-G-CG-TG-A-ATGA-A-G--A-AGG-CC--TTC------G-GG-TT-GTAAA
-GT-T-CT-T--TC-G-G-T-A-TT-GA-GGAaggttgatgtgtta------atagcaca
tcaaatTGA--CGT-T-A-A-AT-A-C-AGA-AGAA-G-C-A-CC-GG-CT-A-A--CT-
C-C-G-TG-C-CA-G-C-AG-CC-GC-GG-TA-A-TA---C-G-G-A-G-G-G-T-G-C-
G-A-G-C-GT-T--A-A-T-C--G-G-A-A-T-A--------------------------
-------A-C-T-G-G-G-C-G-TAAA-G-G-G-CA-C--GC-A-GG-C-G-G-T-TA-T
-TTA-A-G-TG-AG-GTGT-G--A-A-A-G-C--C-C-C-G-G-G-C-T-T-AA-C-C-T
-G--G-G-A-A--T---TG-C-AT-T--T--CA-GA--C-TGG-GT-A-AC-T-AG-A-G
--TA-CT--T-T-A-G-G-GA---G--G-G-GT-AG-AA-T-T-C-C-AC-G-T-GTA-G
CG-G-TGA-AA--TG-C-GT-AGAG-AT-G-T-G--G-A-G--GA-ATA-C-C-G-A--A
G-G--C-G-A--AG---G-C-A--G-C-C-C-C-TT-G-G-G-AAT-GTAC-TG-AC-GC
-T-C-AT-G-T-GCG-------------------------------------A-A-A-G-
CG-T-G-G--GGA-G-C-A-A-A-C-A--G-G-AT-T-AG-AT---A--C-C-C-T-G-G
-T--A-G-T-C-C-ACG-C-T-G-TA-A-AC-G-----C---T-G-T-C-G-A-T-T---
--TG-G-G--GG-T-TGGGgtt-------taacTC-TG-G-C-G-C-C--C-G-T-A-GC
--T-A-AC---G-TG-A-TA-A-------A-T----C-G-A-C--C-G-C-CT-G-GG-G
-A-GTA-CG-G-C-C-G-CAA---G-G-T-T-AA-AA--CT-C-AAA--T-G-AA--T-T
-G-A-C-GG-G-GG-C-C-CG-C-AC-A---A--G-CG-GT-GG-A-G-C-A-TG-T-G-
GT-TTA-AT-T-CG-A-T-GC-A-ACG-C-G-A-AGA-A-C-C-TT--A-CCT-A-C-T-
C-TTG-ACA-T-C--C-T-AAG----AAGAGCTCA-GAGA--T-GA-GCTTgtgcct---
------------------------------------tcgggaaCTTA--G-A--G--A--
CA-G-GTG-C-TG-CATG-GC-T-G----T-CGTCAGC-TC-GT--GTTG------TGAA
ATGTTGG-GTTA-AGT-C-C-CGC-A-ACGA-G-CGC-A--------A--C-CC-T-T-A
-T-C-C-TT-TG-TTGCC-AGCGact----------------------------------
------------------------------------------------------------
--------------------------------------------------------tggt
CGGG-AACT-CAA-AGG-AGAC-TGC-C-A-GT-G-AT--AA-A-C-T-G-G-AGGA-AG
-GT-GG-GGAT-GA--------C-G-TC-AA-GT-C-A-TC-AT-GGC-C-CT-T-AC-G
-A-G-T--AG-G-----------GCTAC-A-C-A-C-G--T-G-C-TAC-A-ATG-GC-G
-T-A-T---A-C--A-G---------A-G--G-G-AA---G-C---G-A-A-G-C-T-GC
-GA--G-G-T--G--GA---G-C--GA-AT-CT----C---ATAAA--G-T-A-C-G-T-
-C-T-A-A--G--TC-C----G----G-A--T-T-G-G-A--G--T-C-T-G--C-A-A-
C-TC----G-A--C-T-C-C--A-T-G-A-A---G--T-C--G-G-A----A-T-C-G-C
--T-AG-T-A-A--T-C--G-C---G-A-A--T-C--A-GA---AT-------G--T-C-
--G--C----G----G--T------G-A-A--T--A--C-----GT--T--C-C------
C--G----G-G--C-C--T----T------------------------------------
------------------------------------------------------------
------------------------------------------------------------
------------------------------------------------------------
------------------------------------------------------------
------------------------------------------------------------
------------------------------------------------------------
-------------
>S002955526
------------------------------------------------------------
------------------------------------------------------------
------------------------------------------------------------
------------------------------------------------------------
-------------------A--T-T-G-A-AC-G--C--T-G-G----C--G-G-C-A-G
-G-C-T-TA-AC-ACA-TG-CAA-GT-C--GA-A-CGgtagcaggagaaagct-------
--------------------------------------------tgctttcttgstgacg
A-G--T---G-G-C-G---G-A-CG-GG-T-GAG-T-A-A-TG-CTT-G-GGA---ATC-
T-G--G-CTT-AT-G-G--A--G-GG-G-G----ATAA-C-G-AC-G-G-GA-AA---C-
TGT-C-G-C-TA-ATA-CCG-CGTAGT------------GT--C--GAA---G-A-C---
---------GAAA-GKgcgggacy----kywagccgcATGCCAT---GAT----------
--------GA-G-C-CCAA-GTGGGAT-TAGGTAG-TTGGTG-GGGTAAAGGCCTACCAA
GCC-T-------GCGAT-CT-CTAGCTG-GTCTGAGAG-GAT-GAC-C-AGCCACACTGG
-A-ACTGAGACACGGTCCAGA-CTCCT-ACG-GG-AGG--CA-GCA----G-TGG-GGA-
ATA-T-T--G-C-GCAA-TG-G-GG--GCA-A-C--C--C-T-GA---C-G-C-AGCC-A
T-G-C-C-G-CG-TG-A-ATGA-A-G--A-AGG-CC--TTC------G-GG-TT-GTAAA
-GT-T-CT-T--TC-G-G-T-A-TT-GA-GGAaggttgatgtgtta------atagtaca
tcaaatTGA--CGT-T-A-A-AT-A-C-AGA-AGAA-G-C-A-CC-GG-CT-A-A--CT-
C-C-G-TG-C-CA-G-C-AG-CC-GC-GG-TA-A-TA---C-G-G-A-G-G-G-T-G-C-
G-A-G-C-GT-T--A-A-T-C--G-G-A-A-T-A--------------------------
-------A-C-T-G-G-G-C-G-TAAA-G-G-G-CA-C--GC-A-GG-C-G-G-T-TA-T
-TTA-A-G-TG-AG-GTGT-G--A-A-A-G-C--C-C-C-G-G-G-C-T-T-AA-C-C-T
-G--G-G-A-A--T---TG-C-AT-T--T--CA-GA--C-TGG-GT-A-AC-T-AG-A-G
--TA-CT--T-T-A-G-G-GA---G--G-G-GT-AG-AA-T-T-C-C-AC-G-T-GTA-G
CG-G-TGA-AA--TG-C-GT-AGAG-AT-G-T-G--G-A-G--GA-ATA-C-C-G-A--A
G-G--C-G-A--AG---G-C-A--G-C-C-C-C-TT-G-G-G-AAT-GTAC-TG-AC-GC
-T-C-AT-G-T-GCG-------------------------------------A-A-A-G-
CG-T-G-G--GGA-G-C-A-A-A-C-A--G-G-AT-T-AG-AT---A--C-C-C-T-G-G
-T--A-G-T-C-C-ACG-C-T-G-TA-A-AC-G-----C---T-G-T-C-G-A-T-T---
--TG-G-G--GG-T-TGGGgtt-------taacTC-TG-G-C-G-C-C--C-G-T-A-GC
--T-A-AC---G-TG-A-TA-A-------A-T----C-G-A-C--C-G-C-CT-G-GG-G
-A-GTA-CG-G-C-C-G-CAA---G-G-T-T-AA-AA--CT-C-AAA--T-G-AA--T-T
-G-A-C-GG-G-GG-C-C-CG-C-AC-A---A--G-CG-GT-GG-A-G-C-A-TG-T-G-
GT-TTA-AT-T-CG-A-T-GC-A-ACG-C-G-A-AGA-A-C-C-TT--A-CCT-A-C-T-
C-TTG-ACA-T-C--C-T-AAG----AAGTTTGCA-GAGA--T-GC-GAATgtgcct---
------------------------------------tcgggaaCTTA--G-A--G--A--
CA-G-GTG-C-TG-CATG-GC-T-G----T-CGTCAGC-TC-GT--GTTG------TGAA
ATGTTGG-GTTA-AGT-C-C-CGC-A-ACGA-G-CGC-A--------A--C-CC-T-T-A
-T-C-C-TT-TG-TTGCC-AGCGatt----------------------------------
------------------------------------------------------------
--------------------------------------------------------aggt
CGGG-AACT-CAA-AGG-AGAC-TGC-C-A-GT-G-AT--AA-A-C-T-G-G-AGGA-AG
-GT-GG-GGAT-GA--------C-G-TC-AA-GT-C-A-TC-AT-GGC-C-CT-T-AC-G
-A-G-T--AG-G-----------GCTAC-A-C-A-C-G--T-G-C-TAC-A-ATG-GC-G
-T-A-T---A-C--A-G---------A-G--G-G-AA---G-C---G-A-A-G-C-T-GC
-GA--G-G-T--G--GA---G-C--GA-AT-CT----C---AGAAA--G-T-A-C-G-T-
-C-T-A-A--G--TC-C----G----G-A--T-T-G-G-A--G--T-C-T-G--C-A-A-
C-TC----G-A--C-T-C-C--A-T-G-A-A---G--T-C--G-G-A----A-T-C-G-C
--T-AG-T-A-A--T-C--G-C---G-A-A--T-C--A-GA---AT-------G--T-C-
--G--C----G----G--T------G-A-A--T--A--C-----GT--T--C-C------
C--G----G-G--C-C--T----T--G-T-A--C-A---C---A-C---CG-C-----C-
CG-T-C-A--C-A-C-CAT-GG---GA-GTG-GGTTGT-ACC-AGAAGT-AGATagctta
acct--------------------------------------------------------
----ttaggagggcG--TTT-A-C-CA-C-GG-TAT-G--A-T-T-CAT-G-AC--TGG-
GGT-G-------------------------------------------------------
------------------------------------------------------------
------------------------------------------------------------
-------------
>S000573595
------------------------------------------------------------
------------------------------------------------------------
------------------------------------------------------------
-------------------A---TTGA-----AG-A--G-TT-T--G-A--T--C-A-T-
-----G-GC-T-C-A--G-A--T-T-G-A-AC-G--C--T-G-G----C--G-G-C-A-G
-G-C-T-TA-AC-ACA-TG-CAA-GT-C--GA-A-CGgtagcaggagaaagct-------
--------------------------------------------tgctttcttgctgacg
A-G--T---G-G-C-G---G-A-CG-GG-T-GAG-T-A-A-TG-CTT-G-GGA---ATC-
T-G--G-CTT-AT-G-G--A--G-GG-G-G----ATAA-C-G-AC-G-G-GA-AA---C-
TGT-C-G-C-TA-ATA-CCG-CGTATT------------AT--C--GGAA--G-A-T---
---------GAAA-GTgcgggactg---agaggccgcATGCCAT-AGGAT----------
--------GA-G-C-CCAA-GTGGGAT-TAGGTAG-TTGGTG-GGGTAAAGGCCTACCAA
GCC-T-------GCGAT-CT-CTAGCTG-GTCTGAGAG-GAT-GAC-C-AGCCACACTGG
-A-ACTGAGACACGGTCCAGA-CTCCT-ACG-GG-AGG--CA-GCA----G-TGG-GGA-
ATA-T-T--G-C-GCAA-TG-G-GG--GGA-A-C--C--C-T-GA---C-G-C-AGCC-A
T-G-C-C-G-CG-TG-A-ATGA-A-G--A-AGG-CC--TTA------G-GG-TT-GTAAA
-GT-T-CT-T--TC-G-G-T-A-TT-GA-GGAaggttgatgtgtta------atagcaca
tyaaatTGA--CGT-T-A-A-AT-A-C-AGA-AGAA-G-C-A-CC-GG-CT-A-A--CT-
C-C-G-TG-C-CA-G-C-AG-CC-GC-GG-TA-A-TA---C-G-G-A-G-G-G-T-G-C-
G-A-G-C-GT-T--A-A-T-C--G-G-A-A-T-A--------------------------
-------A-C-T-G-G-G-C-G-TAAA-G-G-G-CA-C--GC-A-GG-C-G-G-T-TA-T
-TTA-A-G-TG-AG-GTGT-G--A-A-A-G-C--C-C-C-G-G-G-C-T-T-AA-C-C-T
-G--G-G-A-A--T---TG-C-AT-T--T--CA-GA--C-TGG-GT-A-AC-T-AG-A-G
--TA-CT--T-T-A-G-G-GA---G--G-G-GT-AG-AA-T-T-C-C-AC-G-T-GTA-G
CG-G-TGA-AA--TG-C-GT-AGAG-AT-G-T-G--G-A-G--GA-ATA-C-C-G-A--A
G-G--C-G-A--AG---G-C-A--G-C-C-C-C-TT-G-G-G-AAT-GTAC-TG-AC-GC
-T-C-AT-G-T-GCG-------------------------------------A-A-A-G-
CG-T-G-G--GGA-G-C-A-A-A-C-A--G-G-AT-T-AG-AT---A--C-C-C-T-G-G
-T--A-G-T-C-C-ACG-C-T-G-TA-A-AC-G-----C---T-G-T-C-G-A-T-T---
--TG-G-G--GG-T-TGGGgtt-------taacTC-TG-G-C-G-C-C--C-G-T-A-GC
--T-A-AC---G-TG-A-TA-A-------A-T----C-G-A-C--C-G-C-CT-G-GG-G
-A-GTA-CG-G-C-C-G-CAA---G-G-T-T-AA-AA--CT-C-AAA--T-G-AA--T-T
-G-A-C-GG-G-GG-C-C-CG-C-AC-A---A--G-CG-GT-GG-A-G-C-A-TG-T-G-
GT-TTA-AT-T-CG-A-T-GC-A-ACG-C-G-A-AGA-A-C-C-TT--A-CCT-A-C-T-
C-TTG-ACA-T-C--C-T-AAG----AAGAGCTCA-GAGA--T-GA-GCTTgtgcct---
------------------------------------tcgggaaCTTA--G-A--G--A--
CA-G-GTG-C-TG-CATG-GC-T-G----T-CGTCAGC-TC-GT--GTTG------TGAA
ATGTTGG-GTTA-AGT-C-C-CGC-A-ACGA-G-CGC-A--------A--C-CC-T-T-A
-T-C-C-TT-TG-TTGCC-AGCGayt----------------------------------
------------------------------------------------------------
--------------------------------------------------------wggt
CGGG-AACT-CAA-AGG-AGAC-TGC-C-A-GT-G-AT--AA-A-C-T-G-G-AGGA-AG
-GT-GG-GGAT-GA--------C-G-TC-AA-GT-C-A-TC-AT-GGC-C-CT-T-AC-G
-A-G-T--AG-G-----------GCTAC-A-C-A-C-G--T-G-C-TAC-A-ATG-GC-G
-T-A-T---A-C--A-G---------A-G--G-G-AA---G-C---G-A-A-G-C-T-GC
-GA--G-G-T--G--GA---G-C--GA-AT-CT----C---ATAAA--G-T-A-C-G-T-
-C-T-A-A--G--TC-C----G----G-A--T-T-G-G-A--G--T-C-T-G--C-A-A-
C-TC----G-A--C-T-C-C--A-T-G-A-A---G--T-C--G-G-A----A-T-C-G-C
--T-AG-T-A-A--T-C--G-C---G-A-A--T-C--A-GA---AT-------G--T-C-
--G--C----G----G--T------G-A-A--T--A--C-----GT--T--C-C------
C--G----G-G--C-C--T----T--G-T-A--C-A---C---A-C---CG-C-----C-
CG-T-C-A--C-A-C-CAT-GG---GA-GTG-GGTTGT-ACC-AGAAGT-AGATagctta
acct--------------------------------------------------------
----tttggagggcG--TTT-A-C-CA-C-GG-TAT-G--A-T-T-CAT-G-AC--TGG-
GGT-GA--AG-T---CG-TA--A-C-AA--GG-TA---A-C-C-GTA-GG-------G--
GAA-----CC---T-GC-G--G-TTG----GATCACCTC-CTTA----------------
------------------------------------------------------------
-------------
>S001044617
------------------------------------------------------------
------------------------------------------------------------
------------------------------------------------------------
--------------------------------------G-TT-T--G-A--T--C-C-T-
-----G-GC-T-C-A--G-A--T-T-G-A-AC-G--C--T-A-G----C--G-G-G-A-T
-G-C-C-TT-AC-ACA-TG-CAA-GT-C--GA-A-CGgcagcacggactt----------
-----------------------------------------------cggtctggtggcg
A-G--T---G-G-C-G---A-A-CG-GG-T-GAG-T-A-A-TG-TAT-C-GGA---ACG-
T-G--C-CCA-GT-A-G--C--G-GG-G-G----ATAA-C-T-AC-G-C-GA-AA---G-
CGT-A-G-C-TA-ATA-CCG-CATACG------------CC--C--TACG--G-G-G---
---------GAAA-GCaggggatcg---caagaccttGCACTAT-TGGAG----------
--------CG-G-C-CGAT-ATCGGAT-TAGCTAG-TTGGTG-GGGTAACGGCTCACCAA
GGC-G-------ACGAT-CC-GTAGCTG-GTTTGAGAG-GAC-GAC-C-AGCCACACTGG
-G-ACTGAGACACGGCCCAGA-CTCCT-ACG-GG-AGG--CA-GCA----G-TGG-GGA-
ATT-T-T--G-G-ACAA-TG-G-GG--GAA-A-C--C--C-T-GA---T-C-C-AGCC-A
T-C-C-C-G-CG-TG-T-GCGA-T-G--A-AGG-CC--TTC------G-GG-TT-GTAAA
-GC-A-CT-T--TT-G-G-C-A-GG-AA-AGAaacgtcgcgggtta------atacctcg
cgaaacTGA--CGG-T-A-C-CT-G-C-AGA-ATAA-G-C-A-CC-GG-CT-A-A--CT-
A-C-G-TG-C-CA-G-C-AG-CC-GC-GG-TA-A-TA---C-G-T-A-G-G-G-T-G-C-
A-A-G-C-GT-T--A-A-T-C--G-G-A-A-T-T--------------------------
-------A-C-T-G-G-G-C-G-TAAA-G-C-G-TG-C--GC-A-GG-C-G-G-T-TC-G
-GAA-A-G-AA-AG-ATGT-G--A-A-A-T-C--C-C-A-G-A-G-C-T-T-AA-C-T-T
-T--G-G-A-A--C---TG-C-AT-T--T--TT-AA--C-TAC-CG-G-GC-T-AG-A-G
--TG-TG--T-C-A-G-A-GG---G--A-G-GT-GG-AA-T-T-C-C-GC-G-T-GTA-G
CA-G-TGA-AA--TG-C-GT-AGAT-AT-G-C-G--G-A-G--GG-ACA-C-C-G-A--T
G-G--C-G-A--AG---G-C-A--G-C-C-T-C-CT-G-G-G-ATA-ACAC-TG-AC-GC
-T-C-AT-G-C-ACG-------------------------------------A-A-A-G-
CG-T-G-G--GGA-G-C-A-A-A-C-A--G-G-AT-T-AG-AT---A--C-C-C-T-G-G
-T--A-G-T-C-C-ACG-C-C-C-TA-A-AC-G-----A---T-G-T-C-A-A-C-T---
--AG-C-T--GT-T-GGGGcctt------cgggCC-TT-G-G-T-A-G--C-G-C-A-GC
--T-A-AC---G-CG-T-GA-A-------G-T----T-G-A-C--C-G-C-CT-G-GG-G
-A-GTA-CG-G-T-C-G-CAA---G-A-T-T-AA-AA--CT-C-AAA--G-G-AA--T-T
-G-A-C-GG-G-GA-C-C-CG-C-AC-A---A--G-CG-GT-GG-A-T-G-A-TG-T-G-
GA-TTA-AT-T-CG-A-T-GC-A-ACG-C-G-A-AAA-A-C-C-TT--A-CCT-A-C-C-
C-TTG-ACA-T-G--T-C-TGG----AATGCCGAA-GAGA--T-TT-GGCAgtgctcg--
-----------------------------------caagagaaCCGG--A-A--C--A--
CA-G-GTG-C-TG-CATG-GC-T-G----T-CGTCAGC-TC-GT--GTCG------TGAG
ATGTTGG-GTTA-AGT-C-C-CGC-A-ACGA-G-CGC-A--------A--C-CC-T-T-G
-T-C-A-TT-AG-TTGCT-AC--ga-----------------------------------
------------------------------------------------------------
---------------------------------------------------------aag
--GG-CACT-CTA-ATG-AGAC-TGC-C-G-GT-G-AC--AA-A-C-C-G-G-AGGA-AG
-GT-GG-GGAT-GA--------C-G-TC-AA-GT-C-C-TC-AT-GGC-C-CT-T-AT-G
-G-G-T--AG-G-----------GCTTC-A-C-A-C-G--T-C-A-TAC-A-ATG-GT-C
-G-G-G---A-C--A-G---------A-G--G-G-TC---G-C---C-A-A-C-C-C-GC
-GA--G-G-G--G--GA---G-C--CA-AT-CC----C---AGAAA--C-C-C-G-A-T-
-C-G-T-A--G--TC-C----G----G-A--T-C-G-C-A--G--T-C-T-G--C-A-A-
C-TC----G-A--C-T-G-C--G-T-G-A-A---G--T-C--G-G-A----A-T-C-G-C
--T-AG-T-A-A--T-C--G-C---G-G-A--T-C--A-GC---AT-------G--T-C-
--G--C----G----G--T------G-A-A--T--A--C-----GT--T--C-C------
C--G----G-G--T-C--T----T--G-T-A--C-A---C---A-C---CG-C-----C-
CG-T-C-A--C-A-C-CAT-GG---GA-GTG-GGTTTT-ACC-AGAA-----GTagttag
------------------------------------------------------------
-------cctaaccG--CAA----------------------------------------
------------------------------------------------------------
------------------------------------------------------------
------------------------------------------------------------
-------------
>S002918597
------------------------------------------------------------
------------------------------------------------------------
------------------------------------------------------------
------------------------------------------------------------
------------------------------------------------------------
-----------------------------------CGgcagcacggactt----------
-----------------------------------------------cggtctggtggcg
A-G--T---G-G-C-G---A-A-CG-GG-T-GAG-T-A-A-TG-TAT-C-GGA---ACG-
T-G--C-CCA-GT-A-G--C--G-GG-G-G----ATAA-C-T-AC-G-C-GA-AA---G-
CGT-A-G-C-TA-ATA-CCG-CATACG------------CC--C--TACG--G-G-G---
---------GAAA-GCaggggatcg---caagaccttGCACTAT-TGGAG----------
--------CG-G-C-CGAT-ATCGGAT-TAGCTAG-TTGGTG-GGGTAACGGCTCACCAA
GGC-G-------ACGAT-CC-GTAGCTG-GTTTGAGAG-GAC-GAC-C-AGCCACACTGG
-G-ACTGAGACACGGCCCAGA-CTCCT-ACG-GG-AGG--CA-GCA----G-TGG-GGA-
ATT-T-T--G-G-ACAA-TG-G-GG--GAA-A-C--C--C-T-GA---T-C-C-AGCC-A
T-C-C-C-G-CG-TG-T-GCGA-T-G--A-AGG-CC--TTC------G-GG-TT-GTAAA
-GC-A-CT-T--TT-G-G-C-A-GG-AA-AGAaacgtcatgggtta------ataccccg
tgaaacTGA--CGG-T-A-C-CT-G-C-AGA-ATAA-G-C-A-CC-GG-CT-A-A--CT-
A-C-G-TG-C-CA-G-C-AG-CC-GC-GG-TA-A-TA---C-G-T-A-G-G-G-T-G-C-
A-A-G-C-GT-T--A-A-T-C--G-G-A-A-T-T--------------------------
-------A-C-T-G-G-G-C-G-TAAA-G-C-G-TG-C--GC-A-GG-C-G-G-T-TC-G
-GAA-A-G-AA-AG-ATGT-G--A-A-A-T-C--C-C-A-G-A-G-C-T-T-AA-C-T-T
-T--G-G-A-A--C---TG-C-AT-T--T--TT-AA--C-TAC-CG-G-GC-T-AG-A-G
--TG-TG--T-C-A-G-A-GG---G--A-G-GT-GG-AA-T-T-C-C-GC-G-T-GTA-G
CA-G-TGA-AA--TG-C-GT-AGAT-AT-G-C-G--G-A-G--GA-ACA-C-C-G-A--T
G-G--C-G-A--AG---G-C-A--G-C-C-T-C-CT-G-G-G-ATA-ACAC-TG-AC-GC
-T-C-AT-G-C-ACG-------------------------------------A-A-A-G-
CG-T-G-G--GGA-G-C-A-A-A-C-A--G-G-AT-T-AG-AT---A--C-C-C-T-G-G
-T--A-G-T-C-C-ACG-C-C-C-TA-A-AC-G-----A---T-G-T-C-A-A-C-T---
--AG-C-T--GT-T-GGGGcctt------cggaCC-TT-G-G-T-A-G--C-G-C-A-GC
--T-A-AC---G-CG-T-GA-A-------G-T----T-G-A-C--C-G-C-CT-G-GG-G
-A-GTA-CG-G-T-C-G-CAA---G-A-T-T-AA-AA--CT-C-AAA--G-G-AA--T-T
-G-A-C-GG-G-GA-C-C-CG-C-AC-A---A--G-CG-GT-GG-A-T-G-A-TG-T-G-
GA-TTA-AT-T-CG-A-T-GC-A-ACG-C-G-A-AAA-A-C-C-TT--A-CCT-A-C-C-
C-TTG-ACA-T-G--T-C-TGG----AATTCCGAA-GAGA--T-TT-GGAAgtgctcg--
-----------------------------------caagagaaCCGG--A-A--C--A--
CA-G-GTG-C-TG-CATG-GC-T-G----T-CGTCAGC-TC-GT--GTCG------TGAG
ATGTTGG-GTTA-AGT-C-C-CGC-A-ACGA-G-CGC-A--------A--C-CC-T-T-G
-T-C-A-TT-AG-TTGCT-AC--ga-----------------------------------
------------------------------------------------------------
---------------------------------------------------------aag
--GG-CACT-CTA-ATG-AGAC-TGC-C-G-GT-G-AC--AA-A-C-C-G-G-AGGA-AG
-GT-GG-GGAT-GA--------C-G-TC-AA-GT-C-C-TC-AT-GGC-C-CT-T-AT-G
-G-G-T--AG-G-----------GCTTC-A-C-A-C-G--T-C-A-TAC-A-ATG-GT-C
-G-G-G---A-C--A-G---------A-G--G-G-TC---G-C---C-A-A-C-C-C-GC
-GA--G-G-G--G--GA---G-C--CA-AT-CC----C---AGAAA--C-C-C-G-A-T-
-C-G-T-A--G--TC-C----G----G-A--T-C-G-C-A--G--T-C-T-G--C-A-A-
C-TC----G-A--C-T-G-C--G-T-G-A-A---G--T-C--G-G-A----A-T-C-G-C
--T-AG-T-A-A--T-C--G-C---G-G-A--T-C--A-GC---AT-------G--T-C-
--G--C----G----G--T------G-A-A--T--A--C-----GT--T--C-C------
C--G----G-G--T-C--T----T--G-T-A--C-A---C---A-C---CG-C-----C-
CG-T-C-A--C-A-C-CAT-GG---GA-GTG-GGTTTT-ACC-AGAAGT-AG--------
------------------------------------------------------------
------------------------------------------------------------
------------------------------------------------------------
------------------------------------------------------------
------------------------------------------------------------
-------------
>S000966875
------------------------------------------------------------
------------------------------------------------------------
------------------------------------------------------------
------------------------------------------------------------
------------------------------------------------------------
-----------------TG-CAA-GT-C--GA-A-CGgcagcacggactt----------
-----------------------------------------------cggtctggtggcg
A-G--T---G-G-C-G---A-A-CG-GG-T-GAG-T-A-A-TG-TAT-C-GGA---ACG-
T-G--C-CCA-GT-A-G--C--G-GG-G-G----ATAA-C-T-AC-G-C-GA-AA---G-
CGT-A-G-C-TA-ATA-CCG-CATACG------------CC--C--TACG--G-G-G---
---------GAAA-GCaggggatcg---taagaccttGCACTAT-TGGAG----------
--------CG-G-C-CGAT-ATCGGAT-TAGCTAG-TTGGTG-GGGTAACGGCTCACCAA
GGC-G-------ACGAT-CC-GTAGCTG-GTTTGAGAG-GAC-GAC-C-AGCCACACTGG
-G-ACTGAGACACGGCCCAGA-CTCCT-ACG-GG-AGG--CA-GCA----G-TGG-GGA-
ATT-T-T--G-G-ACAA-TG-G-GG--GAA-A-C--C--C-T-GA---T-C-C-AGCC-A
T-C-C-C-G-CG-TG-T-GCGA-T-G--A-AGG-CC--TTC------G-GG-TT-GTAAA
-GC-A-CT-T--TT-G-G-C-A-GG-AA-AGAaacgtcatgggtta------ataccccg
tgaaacTGA--CGG-T-A-C-CT-G-C-AGA-ATAA-G-C-A-CC-GG-CT-A-A--CT-
A-C-G-TG-C-CA-G-C-AG-CC-GC-GG-TA-A-TA---C-G-T-A-G-G-G-T-G-C-
A-A-G-C-GT-T--A-A-T-C--G-G-A-A-T-T--------------------------
-------A-C-T-G-G-G-C-G-TAAA-G-C-G-TG-C--GC-A-GG-C-G-G-T-TC-G
-GAA-A-G-AA-AG-ATGT-G--A-A-A-T-C--C-C-A-G-A-G-C-T-T-AA-C-T-T
-T--G-G-A-A--C---TG-C-AT-T--T--TT-AA--C-TAC-CG-G-GC-T-AG-A-G
--TG-TG--T-C-A-G-A-GG---G--A-G-GT-GG-AA-T-T-C-C-GC-G-T-GTA-G
CA-G-TGA-AA--TG-C-GT-AGAT-AT-G-C-G--G-A-G--GA-ACA-C-C-G-A--T
G-G--C-G-A--AG---G-C-A--G-C-C-T-C-CT-G-G-G-ATA-ACAC-TG-AC-GC
-T-C-AT-G-C-ACG-------------------------------------A-A-A-G-
CG-T-G-G--GGA-G-C-A-A-A-C-A--G-G-AT-T-AG-AT---A--C-C-C-T-G-G
-T--A-G-T-C-C-ACG-C-C-C-TA-A-AC-G-----A---T-G-T-C-A-A-C-T---
--AG-C-T--GT-T-GGGGcctt------cgggCC-TT-G-G-T-A-G--C-G-C-A-GC
--T-A-AC---G-CG-T-GA-A-------G-T----T-G-A-C--C-G-C-CT-G-GG-G
-A-GTA-CG-G-T-C-G-CAA---G-A-T-T-AA-AA--CT-C-AAA--G-G-AA--T-T
-G-A-C-GG-G-GA-C-C-CG-C-AC-A---A--G-CG-GT-GG-A-T-G-A-TG-T-G-
GA-TTA-AT-T-CG-A-T-GC-A-ACG-C-G-A-AAA-A-C-C-TT--A-CCT-A-C-C-
C-TTG-ACA-T-G--T-C-TGG----AATGCCGAA-GAGA--T-TT-GGCAgtgctcg--
-----------------------------------caagagaaCCGG--A-A--C--A--
CA-G-GTG-C-TG-CATG-GC-T-G----T-CGTCAGC-TC-GT--GTCG------TGAG
ATGTTGG-GTTA-AGT-C-C-CGC-A-ACGA-G-CGC-A--------A--C-CC-T-T-G
-T-C-A-TT-AG-TTGCT-AC--ga-----------------------------------
------------------------------------------------------------
---------------------------------------------------------aag
--GG-CACT-CTA-ATG-AGAC-TGC-C-G-GT-G-AC--AA-A-C-C-G-G-AGGA-AG
-GT-GG-GGAT-GA--------C-G-TC-AA-GT-C-C-TC-AT-GGC-C-CT-T-AT-G
-G-G-T--AG-G-----------GCTTC-A-C-A-C-G--T-C-A-TAC-A-ATG-GT-C
-G-G-G---A-C--A-G---------A-G--G-G-TC---G-C---C-A-A-C-C-C-GC
-GA--G-G-G--G--GA---G-C--CA-AT-CC----C---AGAAA--C-C-C-G-A-T-
-C-G-T-A--G--TC-C----G----G-A--T-C-G-C-A--G--T-C-T-G--C-A-A-
C-TC----G-A--C-T-G-C--G-T-G-A-A---G--T-C--G-G-A----A-T-C-G-C
--T-AG-T-A-A--T-C--G-C---G-G-A--T-C--A-GC---AT-------G--T-C-
--G--C----G----G--T------G-A-A--T--A--C-----GT--T--C-C------
C--G----G-G--T-C--T----T--G-T-A--C-A---C---A-C---CG-C-----C-
CG-T-C-A--C-A-C-CAT-GG---GA-GTG-GGTTTT-ACC-AGAAGT-AGTTagccta
accg--------------------------------------------------------
----caaggggggcG--ATT-A-C-C----------------------------------
------------------------------------------------------------
------------------------------------------------------------
------------------------------------------------------------
-------------
>S002988571
------------------------------------------------------------
------------------------------------------------------------
------------------------------------------------------------
--------------------------------AG-A--G-TT-T--G-A--T--C-C-T-
-----G-GC-T-C-A--G-A--T-T-G-A-AC-G--C--T-A-G----C--G-G-G-A-T
-G-C-C-TT-AC-ACA-TG-CAA-GT-C--GA-A-CGgcagcacggactt----------
-----------------------------------------------cggtctggtggcg
A-G--T---G-G-C-G---A-A-CG-GG-T-GAG-T-A-A-TG-TAT-C-GGA---ACG-
T-G--C-CCA-GT-A-G--C--G-GG-G-G----ATAA-C-T-AC-G-C-GA-AA---G-
CGT-A-G-C-TA-ATA-CCG-CATACG------------CC--C--TACG--G-G-G---
---------GAAA-GCaggggatcg---caagaccttGCACTAT-TGGAG----------
--------CG-G-C-CGAT-ATCGGAT-TAGCTAG-TTGGTG-GGGTAACGGCTCACCAA
GGC-G-------ACGAT-CC-GTAGCTG-GTTTGAGAG-GAC-GAC-C-AGCCACACTGG
-G-ACTGAGACACGGCCCAGA-CTCCT-ACG-GG-AGG--CA-GCA----G-TGG-GGA-
ATT-T-T--G-G-ACAA-TG-G-GG--GAA-A-C--C--C-T-GA---T-C-C-AGCC-A
T-C-C-C-G-CG-TG-T-GCGA-T-G--A-AGG-CC--TTC------G-GG-TT-GTAAA
-GC-A-CT-T--CT-G-G-C-A-GG-AA-AGAaacgtcgcgggtta------atacctcg
cgaaacTGA--CGG-T-A-C-CT-G-C-AGA-ATAA-G-C-A-CC-GG-CT-A-A-nCT-
A-C-G-TG-C-CA-G-C-AG-CC-GC-GG-TA-A-TA---C-G-T-A-G-G-G-T-G-C-
A-A-G-C-GT-T--A-A-T-C--G-G-A-A-T-T--------------------------
-------A-C-T-G-G-G-C-G-TAAA-G-C-G-TG-C--GC-A-GG-C-G-G-T-TC-G
-GAA-A-G-AA-AG-ATGT-G--A-A-A-T-C--C-C-A-G-A-G-C-T-T-AA-C-T-T
-T--G-G-A-A--C---TG-C-AT-T--T--TT-AA--C-TAC-CG-G-GC-T-AG-A-G
--TG-TG--T-C-A-G-A-GG---G--A-G-GT-GG-AA-T-T-C-C-GC-G-T-GTA-G
CA-G-TGA-AA--TG-C-GT-AGAT-AT-G-C-G--G-A-G--GA-ACA-C-C-G-A--T
G-G--C-G-A--AG---G-C-A--G-C-C-T-C-CT-G-G-G-ATA-ACAC-TG-AC-GC
-T-C-AT-G-C-ACG-------------------------------------A-A-A-G-
CG-T-G-G--GGA-G-C-A-A-A-C-A--G-G-AT-T-AG-AT---A--C-C-C-T-G-G
-T--A-G-T-C-C-ACG-C-C-C-TA-A-AC-G-----A---T-G-T-C-A-A-C-T---
--AG-C-T--GT-T-GGGGcctt------cgggCC-TT-G-G-T-A-G--C-G-C-A-GC
--T-A-AC---G-CG-T-GA-A-------G-T----T-G-A-C--C-G-C-CT-G-GG-G
-A-GTA-CG-G-T-C-G-CAA---G-A-T-T-AA-AA--CT-C-AAA--G-G-AA--T-T
-G-A-C-GG-G-GA-C-C-CG-C-AC-A---A--G-CG-GT-GG-A-T-G-A-TG-T-G-
GA-TTA-AT-T-CG-A-T-GC-A-ACG-C-G-A-AAA-A-C-C-TT--A-CCT-A-C-C-
C-TTG-ACA-T-G--T-C-TGG----AATGCCGAA-GAGA--T-TT-GGCAgtgctcg--
-----------------------------------caagagaaCCGG--A-A--C--A--
CA-G-GTG-C-TG-CATG-GC-T-G----T-CGTCAGC-TC-GT--GTCG------TGAG
ATGTTGG-GTTA-AGT-C-C-CGC-A-ACGA-G-CGC-A--------A--C-CC-T-T-G
-T-C-A-TT-AG-TTGCT-AC--ga-----------------------------------
------------------------------------------------------------
---------------------------------------------------------aag
--GG-CACT-CTA-ATG-AGAC-TGC-C-G-GT-G-AC--AA-A-C-C-G-G-AGGA-AG
-GT-GG-GGAT-GA--------C-G-TC-AA-GT-C-C-TC-AT-GGC-C-CT-T-AT-G
-G-G-T--AG-G-----------GCTTC-A-C-A-C-G--T-C-A-TAC-A-ATG-GT-C
-G-G-G---A-C--A-G---------A-G--G-G-TC---G-C---C-A-A-C-C-C-GC
-GA--G-G-G--G--GA---G-C--CA-AT-CC----C---AGAAA--C-C-C-G-A-T-
-C-G-T-A--G--TC-C----G----G-A--T-C-G-C-A--G--T-C-T-G--C-A-A-
C-TC----G-A--C-T-G-C--G-T-G-A-A---G--T-C--G-G-A----A-T-C-G-C
--T-AG-T-A-A--T-C--G-C---G-G-A--T-C--A-GC---AT-------G--T-C-
--G--C----G----G--T------G-A-A--T--A--C-----GT--T--C-C------
C--G----G-G--T-C--T----T--G-T-A--C-A---C---A-C---CG-C-----C-
CG-T-C-A--C-A-C-CAT-GG---GA-GTG-GGTTTT-ACC-AGAAGT-AGTTagccta
accg--------------------------------------------------------
----caaggggggcG--ATT-A-C-CA-C-GG-TAG-G--A-T-T-CAT-G-AC--TGG-
GGT-GA--AG-T---CG-TA--A-C-AA--GG-TA---G-C-C-GTA-CC-------G--
GAA-----GG---T-GC-G--G-CTG----GATCACCTC-CTT-----------------
------------------------------------------------------------
-------------
>S002988648
------------------------------------------------------------
------------------------------------------------------------
------------------------------------------------------------
------------------------------------------------------------
------------------------------------------------------------
--------------CA-TG-CA--GT-C--GA-A-CGgcagcacggactt----------
-----------------------------------------------cggtctggtggcg
A-G--T---G-G-C-G---A-A-CG-GG-T-GAG-T-A-A-TG-TAT-C-GGA---ACG-
T-G--C-CCA-GT-A-G--C--G-GG-G-G----ATAA-C-T-AC-G-C-GA-AA---G-
CGT-A-G-C-TA-ATA-CCG-CATACG------------CC--C--TACG--G-G-G---
---------GAAA-GCaggggatcg---caagaccttGCACTAT-TGGAG----------
--------CG-G-C-CGAT-ATCGGAT-TAGCTAG-TTGGTG-GGGTAACGGCTCACCAA
GGC-G-------ACGAT-CC-GTAGCTG-GTTTGAGAG-GAC-GAC-C-AGCCACACTGG
-G-ACTGAGACACGGCCCAGA-CTCCT-ACG-GG-AGG--CA-GCA----G-TGG-GGA-
ATT-T-T--G-G-ACAA-TG-G-GG--GAA-A-C--C--C-T-GA---T-C-C-AGCC-A
T-C-C-C-G-CG-TG-T-GCGA-T-G--A-AGG-CC--TTC------G-GG-TT-GTAAA
-GC-A-CT-T--TT-G-G-C-A-GG-AA-AGAaacgtcatgggcta------ataccccg
tgaaacTGA--CGG-T-A-C-CT-G-C-AGA-ATAA-G-C-A-CC-GG-CT-A-A--CT-
A-C-G-TG-C-CA-G-C-AG-CC-GC-GG-TA-A-TA---C-G-T-A-G-G-G-T-G-C-
A-A-G-C-GT-T--A-A-T-C--G-G-A-A-T-T--------------------------
-------A-C-T-G-G-G-C-G-TAAA-G-C-G-TG-C--GC-A-GG-C-G-G-T-TC-G
-GAA-A-G-AA-AG-ATGT-G--A-A-A-T-C--C-C-A-G-A-G-C-T-T-AA-C-T-T
-T--G-G-A-A--C---TG-C-AT-T--T--TT-AA--C-TAC-CG-A-GC-T-AG-A-G
--TG-TG--T-C-A-G-A-GG---G--A-G-GT-GG-AA-T-T-C-C-GC-G-T-GTA-G
CA-G-TGA-AA--TG-C-GT-AGAT-AT-G-C-G--G-A-G--GA-ACA-C-C-G-A--T
G-G--C-G-A--AG---G-C-A--G-C-C-T-C-CT-G-G-G-ATA-ACAC-TG-AC-GC
-T-C-AT-G-C-ACG-------------------------------------A-A-A-G-
CG-T-G-G--GGA-G-C-A-A-A-C-A--G-G-AT-T-AG-AT---A--C-C-C-T-G-G
-T--A-G-T-C-C-ACG-C-C-C-TA-A-AC-G-----A---T-G-T-C-A-A-C-T---
--AA-C-T--GT-T-GGGGcctt------cgggCC-TT-G-G-T-A-G--C-G-C-A-GC
--T-A-AC---G-CG-T-GA-A-------G-T----T-G-A-C--C-G-C-CT-G-GG-G
-A-GTA-CG-G-T-C-G-CAA---G-A-T-T-AA-AA--CT-C-AAA--G-G-AA--T-T
-G-A-C-GG-G-GA-C-C-CG-C-AC-A---A--G-CG-GT-GG-A-T-G-A-TG-T-G-
GA-TTA-AT-T-CG-A-T-GC-A-ACG-C-G-A-AAA-A-C-C-TT--A-CCT-A-C-C-
C-TTG-ACA-T-G--T-C-TGG----AATTCCGAA-GAGA--T-TT-GGAAgtgctcg--
-----------------------------------caagagaaCCGG--A-A--C--A--
CA-G-GTG-C-TG-CATG-GC-T-G----T-CGTCAGC-TC-GT--GTCG------TGAG
ATGTTGG-GTTA-AGT-C-C-CGC-A-ACGA-G-CGC-A--------A--C-CC-T-T-G
-T-C-A-TT-AG-TTGCT-AC--ga-----------------------------------
------------------------------------------------------------
---------------------------------------------------------aag
--GG-CACT-CTA-ATG-AGAC-TGC-C-G-GT-G-AC--AA-A-C-C-G-G-AGGA-AG
-GT-GG-GGAT-GA--------C-G-TC-AA-GT-C-C-TC-AT-GGC-C-CT-T-AT-G
-G-G-T--AG-G-----------GCTTC-A-C-A-C-G--T-C-A-TAC-A-ATG-GT-C
-G-G-G---A-C--A-G---------A-G--G-G-TC---G-C---C-A-A-C-C-C-GC
-GA--G-G-G--G--GA---G-C--CA-AT-CC----C---AGAAA--C-C-C-G-A-T-
-C-G-T-A--G--TC-C----G----G-A--T-C-G-C-A--G--T-C-T-G--C-A-A-
C-TC----G-A--C-T-G-C--G-T-G-A-A---G--T-C--G-G-A----A-T-C-G-C
--T-AG-T-A-A--T-C--G-C---G-G-A--T-C--A-GC---AT-------G--T-C-
--G--C----G----G--T------G-A-A--T--A--C-----GT--T--C-C------
C--G----G-G--T-C--T----T--G-T-A--C-A---C---A-C---CG-C-----C-
CG-T-C-A--C-A-C-CAT-GG---GA-GTG-GGTTTT-ACC-AGAAGT-AGTTagccta
a-----------------------------------------------------------
-------ccgcaagG-g-------------------------------------------
------------------------------------------------------------
------------------------------------------------------------
------------------------------------------------------------
-------------
>S000784089
------------------------------------------------------------
------------------------------------------------------------
------------------------------------------------------------
--------------------------------AG-A--G-TT-C--G-A--T--C-C-T-
-----G-GC-T-C-A--G-G--A-C-G-A-AC-G--C--T-G-G----C--G-G-C-G-T
-G-C-C-TA-AT-ACA-TG-CAA-GT-A--GA-A-CGctgaagagaggagct--------
---------------------------------------------tgctcttcttggatg
A-G--T---T-G-C-G---A-A-CG-GG-T-GAG-T-A-A-CG-CGT-A-GGT--AACC-
T-G--C-CTT-GT-A-G--C--G-GG-G-G----ATAA-C-T-AT-T-G-GA-AA---C-
GAT-A-G-C-TA-ATA-CCG-CATAAC--AATGG--AT-GA--C--ACAT--G-T-CA-T
--TTATT-tGAAA-GGggcaa-----------ttgctCCACTAC-AAGAT----------
--------GG-A-C-CTGC-GTTGTAT-TAGCTAG-TAGGTG-AGGTAACGGCTCACCTA
GGC-G-------ACGAT-AC-ATAGCCG-ACCTGAGAG-GGT-GAT-C-GGCCACACTGG
-G-ACTGAGACACGGCCCAGA-CTCCT-ACG-GG-AGG--CA-GCA----G-TAG-GGA-
ATC-T-T--C-G-GCAA-TG-G-GG--GCA-A-C--C--C-T-GA---C-C-G-AGCA-A
C-G-C-C-G-CG-TG-A-GTGA-A-G--A-AGG-TT--TTC------G-GA-TC-GTAAA
-GC-T-CT-G--TT-G-T-A-A-GT-CA-AGAacgagtgtgagagt-----ggaaagttc
acactgTGA--CGG-T-A-G-CT-T-A-CCA-GAAA-G-G-G-AC-GG-CT-A-A--CT-
A-C-G-TG-C-CA-G-C-AG-CC-GC-GG-TA-A-TA---C-G-T-A-G-G-T-C-C-C-
G-A-G-C-GT-T--G-T-C-C--G-G-A-T-T-T--------------------------
-------A-T-T-G-G-G-C-G-TAAA-G-C-G-AG-C--GC-A-GG-C-G-G-T-TT-G
-ATA-A-G-TC-TG-AAGT-T--A-A-A-G-G--C-T-G-T-G-G-C-T-C-AA-C-C-A
-T--A-G-T-T--C----G-C-TT-T--G--GA-AA--C-TGT-CA-A-AC-T-TG-A-G
--TG-CA--G-A-A-G-G-GG---A--G-A-GT-GG-AA-T-T-C-C-AT-G-T-GTA-G
CG-G-TGA-AA--TG-C-GT-AGAT-AT-A-T-G--G-A-G--GA-ACA-C-C-G-G--T
G-G--C-G-A--AA---G-C-G--G-C-T-C-T-CT-G-G-T-CTG-TAAC-TG-AC-GC
-T-G-AG-G-C-TCG-------------------------------------A-A-A-G-
CG-T-G-G--GGA-G-C-G-A-A-C-A--G-G-AT-T-AG-AT---A--C-C-C-T-G-G
-T--A-G-T-C-C-ACG-C-C-G-TA-A-AC-G-----A---T-G-A-G-T-G-C-T---
--AG-G-T--GT-T-GGATccttt----ccgggAT-TC-A-G-T-G-C--C-G-C-A-GC
--T-A-AC---G-CA-T-TA-A-------G-C----A-C-T-C--C-G-C-CT-G-GG-G
-A-GTA-CG-A-C-C-G-CAA---G-G-T-T-GA-AA--CT-C-AAA--G-G-AA--T-T
-G-A-C-GG-G-GG-C-C-CG-C-AC-A---A--G-CG-GT-GG-A-G-C-A-TG-T-G-
GT-TTA-AT-T-CG-A-A-GC-A-GCG-C-G-A-AGA-A-C-C-TT--A-CCA-A-G-T-
C-TTG-ACA-T-C--C-T-TCT---gACCGGTACT-TAAT--A-GT-ACCTtctctt---
-------------------------------------cggagcAGGA--G-T--G--A--
CA-G-GTG-G-TG-CATG-GT-T-G----T-CGTCAGC-TC-GT--GTCG------TGAG
ATGTTGG-GTTA-AGT-C-C-CGC-A-ACGA-G-CGC-A--------A--C-CC-T-T-A
-T-C-T-TT-AG-TAGCC-AGCGgtc----------------------------------
------------------------------------------------------------
--------------------------------------------------------aggc
CGGG-CACT-CTA-GAG-AGAC-TGC-C-A-GG-G-AT--AA-C-C-T-G-G-AGGA-AG
-GC-GG-GGAT-GA--------C-G-TC-AA-AT-C-A-TC-AT-GCC-C-CT-T-AT-G
-A-C-T--TG-G-----------GCTAC-A-C-A-C-G--T-G-C-TAC-A-ATG-GC-G
-T-A-A---A-C--A-A---------A-G--G-G-AA---G-C---A-A-A-G-C-T-GT
-GA--A-G-C--C--GA---G-C--AA-AT-CT----C---AAAAA--T-A-A-C-G-T-
-C-T-C-A--G--TT-C----G----G-A--C-T-G-T-A--G--T-C-T-G--C-A-A-
C-CC----G-A--C-T-A-C--A-C-G-A-A---G--C-T--G-G-A----A-T-C-G-C
--T-AG-T-A-A--T-C--G-C---A-G-A--T-C--A-GA---AT-------G--C-T-
--G--C----G----G--T------G-A-A--T--A--C-----GT--T--C-C------
C--G----G-G--T-C--T----T--G-T-A--C-A---C---A-C---CG-C-----C-
CG-T-C-A----------------------------------------------------
------------------------------------------------------------
------------------------------------------------------------
------------------------------------------------------------
------------------------------------------------------------
------------------------------------------------------------
-------------
>S000782378
------------------------------------------------------------
------------------------------------------------------------
------------------------------------------------------------
--------------------------------AG-A--G-TT-T--G-A--T--C-C-T-
-----G-GC-T-C-A--G-G--A-C-G-A-AC-G--C--T-G-G----C--G-G-C-G-T
-G-C-C-TA-AT-ACA-TG-CAA-GT-A--GA-A-CGctgaagagaggagct--------
---------------------------------------------tgctcttcttggatg
A-G--T---T-G-C-G---A-A-CG-GG-T-GAG-T-A-A-CG-CGT-A-GGT--AACC-
T-G--C-CTT-GT-A-G--C--G-GG-G-G----ATAA-C-T-AT-T-G-GA-AA---C-
GAT-A-G-C-TA-ATA-CCG-CATAAC--AATGG--AT-GA--C--ACAT--G-T-CA-T
--TTATT-tGAAA-GGggcaa-----------ttgctCCACTAC-AAGAT----------
--------GG-A-C-CTGC-GTTGTAT-TAGCTAG-TAGGTG-AGGTAACGGCTCACCTA
GGC-G-------ACGAT-AC-ATAGCCG-ACCTGAGAG-GGT-GAT-C-GGCCACACTGG
-G-ACTGAGACACGGCCCAGA-CTCCT-ACG-GG-AGG--CA-GCA----G-TAG-GGA-
ATC-T-T--C-G-GCAA-TG-G-GG--GCA-A-C--C--C-T-GA---C-C-G-AGCA-A
C-G-C-C-G-CG-TG-A-GTGA-A-G--A-AGG-TT--TTC------G-GA-TC-GTAAA
-GC-T-CT-G--TT-G-T-A-A-GT-CA-AGAacgagtgtgagagt-----ggaaagttc
acactgTGA--CGG-T-A-G-CT-T-A-CCA-GAAA-G-G-G-AC-GG-CT-A-A--CT-
A-C-G-TG-C-CA-G-C-AG-CC-GC-GG-TA-A-TA---C-G-T-A-G-G-T-C-C-C-
G-A-G-C-GT-T--G-T-C-C--G-G-A-T-T-T--------------------------
-------A-T-T-G-G-G-C-G-TAAA-G-C-G-AG-C--GC-A-GG-C-G-G-T-TT-G
-ATA-A-G-TC-TG-AAGT-T--A-A-A-G-G--C-T-G-T-G-G-C-T-C-AA-C-C-A
-T--A-G-T-T--C----G-C-TT-T--G--GA-AA--C-TGT-CA-A-AC-T-CG-A-G
--TG-CA--G-A-A-G-G-GG---A--G-A-GT-GG-AA-T-T-C-C-AT-G-T-GTA-G
CG-G-TGA-AA--TG-C-GT-AGAT-AT-A-T-G--G-A-G--GA-ACA-C-C-G-G--T
G-G--C-G-A--AA---G-C-G--G-C-T-C-T-CT-G-G-T-CTG-TAAC-AG-AC-GC
-T-G-AG-G-C-TCG-------------------------------------A-A-A-G-
CG-T-G-G--GGA-G-C-G-A-A-C-A--G-G-AT-T-AG-AT---A--C-C-C-T-G-G
-T--A-G-T-C-C-ACG-C-C-G-TA-A-AC-G-----A---T-G-A-G-T-G-C-T---
--AG-G-T--GT-T-GGATccttt----ccgggAT-TC-A-G-T-G-C--C-G-C-A-GC
--T-A-AC---G-CA-T-TA-A-------G-C----A-C-T-C--C-G-C-CT-G-GG-G
-A-GTA-CG-A-C-C-G-CAA---G-G-T-T-GA-AA--CT-C-AAA--G-G-AA--T-T
-G-A-C-GG-G-GG-C-C-CG-C-AC-G---A--G-CG-GT-GG-A-G-T-A-TG-T-G-
GT-TTA-AT-T-CG-A-C-GC-A-ACG-C-G-A-AGA-A-C-C-TT--A-CCA-G-G-T-
C-TTG-ACA-T-T--G-A-TCG----CCATTCACA-GAAA--T-GT-GAAGttctcct--
-----------------------------------tcgggagaCGAG--A-A--A--A--
CA-G-GTG-G-TG-CACG-GC-T-G----T-CGTCAGC-TC-GT--GTCG------TGAG
ATGTTGG-GTTA-AGT-C-C-CGC-A-ACGA-G-CGC-A--------A--C-CC-C-T-A
-T-C-T-TA-TG-TTACC-AGCAcgtt---------------------------------
------------------------------------------------------------
--------------------------------------------------------atgg
TGGG-GACT-CAT-GAG-AGAC-CGC-C-G-CG-G-AC--AA-C-G-C-G-G-AGGA-AG
-GT-GG-GGAT-GA--------C-G-TC-AA-GT-C-A-TC-AT-GCC-C-CT-T-AT-G
-A-C-C--TG-G-----------GCTAC-A-C-A-C-G--T-A-C-TAC-A-ATG-GG-T
-G-T-C--aA-C--A-A---------A-G--A-G-AA---G-C---G-A-A-A-C-C-GC
-GA--G-G-T--G--GA---G-C--GA-AC-CT----C---AAAAA--C-A-C-A-C-C-
-C-C-C-A--G--TT-C----A----G-A--T-T-G-C-A--G--G-C-T-G--C-A-A-
C-CC----G-C--C-T-G-C--A-T-G-A-A---G--T-A--G-G-A----A-T-C-G-C
--T-AG-T-A-A--T-C--G-C---G-G-G--T-C--A-GC---AT-------A--C-C-
--G--C----G----G--T------G-A-A--T--A--C-----GT--T--C-C------
C--G----G-G--C-C--T----T--G-C-A--C-A---C---A-C---CG-C-----C-
CG-T-C-A----------------------------------------------------
------------------------------------------------------------
------------------------------------------------------------
------------------------------------------------------------
------------------------------------------------------------
------------------------------------------------------------
-------------
>S002223035
------------------------------------------------------------
------------------------------------------------------------
------------------------------------------------------------
------------------------------------------------------------
-------------------A--T-T-G-A-AC-G--C--T-A-G----C--G-G-G-A-T
-G-C-C-TT-AC-ACA-TG-CAA-GT-C--GA-A-CGgcagcacggactt----------
-----------------------------------------------cggtctggtggcg
A-G--T---G-G-C-G---A-A-CG-GG-T-GAG-T-A-A-TG-TAT-C-GGA---ACG-
T-G--C-CCA-GT-A-G--C--G-GG-G-G----ATAA-C-T-AC-G-C-GA-AA---G-
CGT-A-G-C-TA-ATA-CCG-CATACG------------CC--C--TACG--G-G-G---
---------GAAA-GCaggggatc----gcaagccttGCACTAT-TGGAG----------
--------CG-G-C-CGAT-ATCGGAT-TAGCTAG-TTGGTG-GGGTAACGGCTCACCAA
GGC-G-------ACGAT-CC--KAGCTG-GTTTGAGAG-GAC-GAC-C-AGCCACACTGG
-G-AYTGAGACACGGCCCGGA-CTCYT-ACG-GG-AGG--CA-GCA----G-TGG-GGA-
ATT-T-T--G-G-ACAA-TG-G-GG--GGA-A-C--C--C-T-GA---T-C-C-AGCC-A
T-C-C-C-G-CG-TG-T-GCGA-T-G--A-AGG-CC--TTC------G-GG-TT-GTAAA
-GC-A-CT-T--TT-G-G-C-A-GG-AA-AGAaacgtcgcgggtta------ataccccg
cggaacTGA--CGG-T-A-C-CT-G-C-AGA-ATAA-G-C-A-CC-GG-CT-A-A--CT-
A-C-G-TG-C-CA-G-C-AG-CC-GC-GG-TA-A-TA---C-G-T-A-G-G-G-T-G-C-
A-A-G-C-GT-T--A-A-T-C--G-G-A-A-T-T--------------------------
-------A-C-T-G-G-G-C-G-TAAA-G-C-G-TG-C--GC-A-GG-C-G-G-T-TC-G
-GAA-A-G-AA-AG-ATGT-G--A-A-A-T-C--C-C-A-G-A-G-C-T-T-AA-C-T-T
-T--G-G-A-A--C---TG-C-AT-T--T--TT-AA--C-TAC-CG-G-GC-T-AG-A-G
--TG-TG--T-C-A-G-A-GG---G--A-G-GT-GG-AA-T-T-C-C-GC-G-T-GTA-G
CA-G-TGA-AA--TG-C-GT-AGAT-AT-G-C-G--G-A-G--GA-ACA-C-C-G-A--T
G-G--C-G-A--AG---G-C-A--G-C-C-T-C-CT-G-G-G-ATA-ACAC-TG-AC-GC
-T-C-AT-G-C-ACG-------------------------------------A-A-A-G-
CG-T-G-G--GGA-G-C-A-A-A-C-A--G-G-AT-T-AG-AT---A--C-C-C-T-G-G
-T--A-G-T-C-C-ACG-C-C-C-TA-A-AC-G-----A---T-G-T-C-A-A-C-T---
--AG-C-T--GT-T-GGGGcctt------cgggCC-TT-G-G-T-A-G--C-G-C-A-GC
--T-A-AC---G-CG-T-GA-A-------G-T----T-G-A-C--C-G-C-CT-G-GG-G
-A-GTA-CG-G-T-C-G-CAA---G-A-T-T-AA-AA--CT-C-AAA--G-G-AA--T-T
-G-A-C-GG-G-GA-C-C-CG-C-AC-A---A--G-CG-GT-GG-A-T-G-A-TG-T-G-
GA-TTA-AT-T-CG-A-T-GC-A-ACG-C-G-A-AAA-A-C-C-TT--A-CCT-A-C-C-
C-TTG-ACA-T-G--T-C-TGG----AATCCTGAA-GAGA--T-TT-AGGAgtgctcg--
-----------------------------------caagagaaCCGG--A-A--C--A--
CA-G-GTG-C-TG-CATG-GC-T-G----T-CGTCAGC-TC-GT--GTCG------TGAG
ATGTTGG-GTTA-AGT-C-C-CGC-A-ACGA-G-CGC-A--------A--C-CC-T-T-G
-T-C-A-TT-AG-TTGCT-AC--ga-----------------------------------
------------------------------------------------------------
---------------------------------------------------------aag
--GG-CACT-CTA-ATG-AGAC-TGC-C-G-GT-G-AC--AA-A-C-C-G-G-AGGA-AG
-GT-GG-GGAT-GA--------C-G-TC-AA-GT-C-C-TC-AT-GGC-C-CT-T-AT-G
-G-G-T--AG-G-----------GCTTC-A-C-A-C-G--T-C-A-TAC-A-ATG-GT-C
-G-G-G---A-C--A-G---------A-G--G-G-TC---G-C---C-A-A-C-C-C-GC
-GA--G-G-G--G--GA---G-C--CA-AT-CC----C---AGAAA--C-C-C-G-A-T-
-C-G-T-A--G--TC-C----G----G-A--T-C-G-C-A--G--T-C-T-G--C-A-A-
C-TC----G-A--C-T-G-C--G-T-G-A-A---G--T-C--G-G-A----A-T-C-G-C
--T-AG-T-A-A--T-C--G-C---G-G-A--T-C--A-GC---AT-------G--T-C-
--G--C----G----G--T------G-A-A--T--A--C-----GT--T--C-C------
C--G----G-G--T-C--T----T--G-T-A--C-A---C---A-C---CG-C-----C-
CG-T-C-A--C-A-C-CAT-GG---GA-GTG-GGTTTT-ACC-AGAAGT-AGTTagccta
accg--------------------------------------------------------
----caaggagggcG--ATT-A-C-CA-C-GG-TAG-G--A-T-T-CAT-G-AC--TGG-
GGT-GA--AG-T---CG-TA--A-C-AA--GG-TA---G-C-C-GTA-TC-------G--
GAA-----GG--------------------------------------------------
------------------------------------------------------------
-------------
>S002922699
------------------------------------------------------------
------------------------------------------------------------
------------------------------------------------------------
----------------------------------------TT-T--G-A--T--C-A-T-
-----G-GC-T-C-A--G-A--T-T-G-A-AC-G--C--T-A-G----C--G-G-G-A-T
-G-C-C-TT-AC-ACA-TG-CAA-GT-C--GA-A-CGgcagcacggactt----------
-----------------------------------------------cggtctggtggcg
A-G--T---G-G-C-G---A-A-CG-GG-T-GAG-T-A-A-TG-TAT-C-GGA---ACG-
T-G--C-CTA-GT-A-G--C--G-GG-G-G----ATAA-C-T-AC-G-C-GA-AA---G-
CGT-A-G-C-TA-ATA-CCG-CACACG------------CC--C--TACG--G-G-G---
---------GAAA-GCaggggatcg---caagaccttGCACTAT-TAGAG----------
--------CG-G-C-CGAT-ATCGGAT-TAGCTAG-TTGGTG-GGGTAACGGCTCACCAA
GGC-G-------ACGAT-CC-GTAGCTG-GTTTGAGAG-GAC-GAC-C-AGCCACACTGG
-G-ACTGAGACACGGCCCAGA-CTCCT-ACG-GG-AGG--CA-GCA----G-TGG-GGA-
ATT-T-T--G-G-ACAA-TG-G-GG--GAA-A-C--C--C-T-GA---T-C-C-AGCC-A
T-C-C-C-G-CG-TG-T-GCGA-T-G--A-AGG-CC--TTC------G-GG-TT-GTAAA
-GC-A-CT-T--TT-G-G-C-A-GG-AA-AGAaacgtcatgggcta------ataccccg
tgaaacTGA--CGG-T-A-C-CT-G-C-AGA-ATAA-G-C-A-CC-GG-CT-A-A--CT-
A-C-G-TG-C-CA-G-C-AG-CC-GC-GG-TA-A-TA---C-G-T-A-G-G-G-T-G-C-
A-A-G-C-GT-T--A-A-T-C--G-G-A-A-T-T--------------------------
-------A-C-T-G-G-G-C-G-TAAA-G-C-G-TG-C--GC-A-GG-C-G-G-T-TC-G
-GAA-A-G-AA-AG-ATGT-G--A-A-A-T-C--C-C-A-G-A-G-C-T-T-AA-C-T-T
-T--G-G-A-A--C---TG-C-AT-T--T--TT-AA--C-TAC-CG-A-GC-T-AG-A-G
--TG-TG--T-C-A-G-A-GG---G--A-G-GT-GG-AA-T-T-C-C-GC-G-T-GTA-G
CA-G-TGA-AA--TG-C-GT-AGAT-AT-G-C-G--G-A-G--GA-ACA-C-C-G-A--T
G-G--C-G-A--AG---G-C-A--G-C-C-T-C-CT-G-G-G-ATA-ACAC-TG-AC-GC
-T-C-AT-G-C-ACG-------------------------------------A-A-A-G-
CG-T-G-G--GGA-G-C-A-A-A-C-A--G-G-AT-T-AG-AT---A--C-C-C-T-G-G
-T--A-G-T-C-C-ACG-C-C-C-TA-A-AC-G-----A---T-G-T-C-A-A-C-T---
--AG-C-T--GT-T-GGGGcctt------cgggCC-TT-G-G-T-A-G--C-G-C-A-GC
--T-A-AC---G-CG-T-GA-A-------G-T----T-G-A-C--C-G-C-CT-G-GG-G
-A-GTA-CG-G-T-C-G-CAA---G-A-T-T-AA-AA--CT-C-AAA--G-G-AA--T-T
-G-A-C-GG-G-GA-C-C-CG-C-AC-A---A--G-CG-GT-GG-A-T-G-A-TG-T-G-
GA-TTA-AT-T-CG-A-T-GC-A-ACG-C-G-A-AAA-A-C-C-TT--A-CCT-A-C-C-
C-TTG-ACA-T-G--T-C-TGG----AATTCCGAA-GAGA--T-TT-GGAAgtgctcg--
-----------------------------------caagagaaCTGG--A-A--C--A--
CA-G-GTG-C-TG-CATG-GC-T-G----T-CGTCAGC-TC-GT--GTCG------TGAG
ATGTTGG-GTTA-AGT-C-C-CGC-A-ACGA-G-CGC-A--------A--C-CC-T-T-G
-T-C-A-TT-AG-TTGCT-AC--ga-----------------------------------
------------------------------------------------------------
---------------------------------------------------------aag
--GG-CACT-CTA-ATG-AGAC-TGC-C-G-GT-G-AC--AA-A-C-C-G-G-AGGA-AG
-GT-GG-GGAT-GA--------C-G-TC-AA-GT-C-C-TC-AT-GGC-C-CT-T-AT-G
-G-G-T--AG-G-----------GCTTC-A-C-A-C-G--T-C-A-TAC-A-ATG-GT-C
-G-G-G---A-C--A-G---------A-G--G-G-TC---G-C---C-A-A-C-C-C-GC
-GA--G-G-G--G--GA---G-C--CA-AT-CC----C---AGAAA--C-C-C-G-A-T-
-C-G-T-A--G--TC-C----G----G-A--T-C-G-C-A--G--T-C-T-G--C-A-A-
C-TC----G-A--C-T-G-C--G-T-G-A-A---G--T-C--G-G-A----A-T-C-G-C
--T-AG-T-A-A--T-C--G-C---G-G-A--T-C--A-GC---AT-------G--T-C-
--G--C----G----G--T------G-A-A--T--A--C-----GT--T--C-C------
C--G----G-G--T-C--T----T--G-T-A--C-A---C---A-C---CG-C-----C-
CG-T-C-A--C-A-C-CAT-GG---GA-GTG-GGTTTT-ACC-AGAAGT-AGTTagccta
accg--------------------------------------------------------
----caaggggggcG--ATT-A-C-CA-C-GG-TAG-G--A-T-T-CAT-G-AC--TGG-
GGT-GA--AG-T---CG-TA--A-C-AA--GG-TA---G-C-C-GA--------------
------------------------------------------------------------
------------------------------------------------------------
-------------
>S002468389
------------------------------------------------------------
------------------------------------------------------------
------------------------------------------------------------
--------------------------------AG-G--G-TT-T--G-A--T--C-A-T-
-----G-GC-T-C-A--G-A--T-T-G-A-AC-G--C--T-A-G----C--G-G-G-A-T
-G-C-C-TT-AC-ACA-TG-CAA-GT-C--GA-A-CGgcagcacggactt----------
-----------------------------------------------cggtctggtggcg
A-G--T---G-G-C-G---A-A-CG-GG-T-GAG-T-A-A-TG-TAT-C-GGA---ACG-
T-G--C-CCA-GT-A-G--C--G-GG-G-G----ATAA-C-T-AC-G-C-GA-AA---G-
CGT-A-G-C-TA-ATA-CCG-CATACG------------CC--C--TACG--G-G-G---
---------GAAA-GCaggggatct---tcggaccttGCACTAT-TGGAG----------
--------CG-G-C-CGAT-ATCGGAT-TAGCTAG-TTGGTG-GGGTAACGGCCTACCAA
GGC-G-------ACGAT-CC-GTAGCTG-GTTTGAGAG-GAC-GAC-C-AGCCACACTGG
-G-ACTGAGACACGGCCCAGA-CTCCT-ACG-GG-AGG--CA-GCA----G-TGG-GGA-
ATT-T-T--G-G-ACAA-TG-G-GG--GAA-A-C--C--C-T-GA---T-C-C-AGCC-A
T-C-C-C-G-CG-TG-T-GCGA-T-G--A-AGG-CC--TTC------G-GG-TT-GTAAA
-GC-A-CT-T--TT-G-G-C-A-GG-AA-AGAaacgtcgcgggcta------ataccccg
cgaaacTGA--CGG-T-A-C-CT-G-C-AGA-ATAA-G-C-A-CC-GG-CT-A-A--CT-
A-C-G-TG-C-CA-G-C-AG-CC-GC-GG-TA-A-TA---C-G-T-A-G-G-G-T-G-C-
A-A-G-C-GT-T--A-A-T-C--G-G-A-A-T-T--------------------------
-------A-C-T-G-G-G-C-G-TAAA-G-C-G-TG-C--GC-A-GG-C-G-G-T-TC-G
-GAA-A-G-AA-AG-ATGT-G--A-A-A-T-C--C-C-A-G-A-G-C-T-T-AA-C-T-T
-T--G-G-A-A--C---TG-C-AT-T--T--TT-AA--C-TAC-CG-G-GC-T-AG-A-G
--TG-TG--T-C-A-G-A-GG---G--A-G-GT-GG-AA-T-T-C-C-GC-G-T-GTA-G
CA-G-TGA-AA--TG-C-GT-AGAT-AT-G-C-G--G-A-G--GA-ACA-C-C-G-A--T
G-G--C-G-A--AG---G-C-A--G-C-C-T-C-CT-G-G-G-ATA-ACAC-TG-AC-GC
-T-C-AT-G-C-ACG-------------------------------------A-A-A-G-
CG-T-G-G--GGA-G-C-A-A-A-C-A--G-G-AT-T-AG-AT---A--C-C-C-T-G-G
-T--A-G-T-C-C-ACG-C-C-C-TA-A-AC-G-----A---T-G-T-C-A-A-C-T---
--AG-C-T--GT-T-GGGGcctt------cgggCC-TT-G-G-T-A-G--C-G-C-A-GC
--T-A-AC---G-CG-T-GA-A-------G-T----T-G-A-C--C-G-C-CT-G-GG-G
-A-GTA-CG-G-T-C-G-CAA---G-A-T-T-AA-AA--CT-C-AAA--G-G-AA--T-T
-G-A-C-GG-G-GA-C-C-CG-C-AC-A---A--G-CG-GT-GG-A-T-G-A-TG-T-G-
GA-TTA-AT-T-CG-A-T-GC-A-ACG-C-G-A-AAA-A-C-C-TT--A-CCT-A-C-C-
C-TTG-ACA-T-G--T-C-TGG----AATGCCGAA-GAGA--T-TT-GGCAgtgctcg--
-----------------------------------caagagaaCCGG--A-A--C--A--
CA-G-GTG-C-TG-CATG-GC-T-G----T-CGTCAGC-TC-GT--GTCG------TGAG
ATGTTGG-GTTA-AGT-C-C-CGC-A-ACGA-G-CGC-A--------A--C-CC-T-T-G
-T-C-A-TT-AG-TTGCT-AC--ga-----------------------------------
------------------------------------------------------------
---------------------------------------------------------aag
--GG-CACT-CTA-ATG-AGAC-TGC-C-G-GT-G-AC--AA-A-C-C-G-G-AGGA-AG
-GT-GG-GGAT-GA--------C-G-TC-AA-GT-C-C-TC-AT-GGC-C-CT-T-AT-G
-G-G-T--AG-G-----------GCTTC-A-C-A-C-G--T-C-A-TAC-A-ATG-GT-C
-G-G-G---A-C--A-G---------A-G--G-G-TC---G-C---C-A-A-C-C-C-GC
-GA--G-G-G--G--GA---G-C--TA-AT-CC----C---AGAAA--C-C-C-G-A-T-
-C-G-T-A--G--TC-C----G----G-A--T-C-G-C-A--G--T-C-T-G--C-A-A-
C-TC----G-A--C-T-G-C--G-T-G-A-A---G--T-C--G-G-A----A-T-C-G-C
--T-AG-T-A-A--T-C--G-C---G-G-A--T-C--A-GC---AT-------G--T-C-
--G--C----G----G--T------G-A-A--T--A--C-----GT--T--C-C------
C--G----G-G--T-C--T----T--G-T-A--C-A---C---A-C---CG-C-----C-
CG-T--------------------------------------------------------
------------------------------------------------------------
------------------------------------------------------------
------------------------------------------------------------
------------------------------------------------------------
------------------------------------------------------------
-------------
>S003261550
------------------------------------------------------------
------------------------------------------------------------
------------------------------------------------------------
---------ttgcaccTT-A---CGTT-----TG-C--G-TT-T--G-A--T--C-A-T-
-----G-GC-T-C-A--G-A--T-T-G-A-AC-G--C--T-A-G----C--G-G-G-A-T
-G-C-C-TT-AC-ACA-TG-CAA-GT-C--GA-A-CGgcagcacggactt----------
-----------------------------------------------cggtctggtggcg
A-G--T---G-G-C-G---A-A-CG-GG-T-GAG-T-A-A-TG-TAT-C-GGA---ACG-
T-G--C-CCA-GT-A-G--C--G-GG-G-G----ATAA-C-T-AC-G-C-GA-AA---G-
CGT-A-G-C-TA-ATA-CCG-CATACG------------CC--C--TACG--G-G-G---
---------GAAA-GCaggggatcg---caagaccttGCACTAT-TGGAG----------
--------CG-G-C-CGAT-ATCGGAT-TAGCTAG-TTGGTG-GGGTAACGGCTCACCAA
GGC-G-------ACGAT-CC-GTAGCTG-GTTTGAGAG-GAC-GAC-C-AGCCACACTGG
-G-ACTGAGACACGGCCCAGA-CTCCT-ACG-GG-AGG--CA-GCA----G-TGG-GGA-
ATT-T-T--G-G-ACAA-TG-G-GG--GAA-A-C--C--C-T-GA---T-C-C-AGCC-A
T-C-C-C-G-CG-TG-T-GCGA-T-G--A-AGG-CC--TTC------G-GG-TT-GTAAA
-GC-A-CT-T--TT-G-G-C-A-GG-AA-AGAaacgtcgtgggtta------ataccccg
cgaaacTGA--CGG-T-A-C-CT-G-C-AGA-ATAA-G-C-A-CC-GG-CT-A-A--CT-
A-C-G-TG-C-CA-G-C-AG-CC-GC-GG-GT-A-TA---C-G-T-A-G-G-G-T-G-C-
A-A-G-C-GT-T--A-A-T-C--G-G-A-A-T-T--------------------------
-------A-C-T-G-G-G-C-G-TAAA-G-C-G-TG-C--GC-A-GG-C-G-G-T-TC-G
-GAA-A-G-AA-AG-ATGT-G--A-A-A-T-C--C-C-A-G-A-G-C-T-T-AA-C-T-T
-T--G-G-A-A--C---TG-C-AT-T--T--TT-AA--C-TAC-CG-A-GC-T-AG-A-G
--TG-TG--T-C-A-G-A-GG---G--A-G-GT-GG-AA-T-T-C-C-GC-G-T-GTA-G
CA-G-TGA-AA--TG-C-GT-AGAT-AT-G-C-G--G-A-G--GA-ACA-C-C-G-A--T
G-G--C-G-A--AG---G-C-A--G-C-C-T-C-CT-G-G-G-ATA-ACAC-TG-AC-GC
-T-C-AT-G-C-ACG-------------------------------------A-A-A-G-
CG-T-G-G--GGA-G-C-A-A-A-C-A--G-G-AT-T-AG-AT---A--C-C-C-T-G-G
-T--A-G-T-C-C-ACG-C-C-C-TA-A-AC-G-----A---T-G-T-C-A-A-C-T---
--AG-C-T--GT-T-GGGGcctt------cgggCC-TT-G-G-T-A-G--C-G-C-A-GC
--T-A-AC---G-CG-T-GA-A-------G-T----T-G-A-C--C-G-C-CT-G-GG-G
-A-GTA-CG-G-T-C-G-CAA---G-A-T-T-AA-AA--CT-C-AAA--G-G-AA--T-T
-G-A-C-GG-G-GA-C-C-CG-C-AC-A---A--G-CG-GT-GG-A-T-G-A-TG-T-G-
GA-TTA-AT-T-CG-A-T-GC-A-ACG-C-G-A-AAA-A-C-C-TT--A-CCT-A-C-C-
C-TTG-ACA-T-G--T-C-TGG----AATCCTGAA-GAGA--T-TT-AGGAgtgctcg--
-----------------------------------caagagaaCCGG--A-A--C--A--
CA-G-GTG-C-TG-CATG-GC-T-G----T-CGTCAGC-TC-GT--GTCG------TGAG
ATGTTGG-GTTA-AGT-C-C-CGC-A-ACGA-G-CGC-A--------A--C-CC-T-T-G
-T-C-A-TT-AG-TTGCT-AC--ga-----------------------------------
------------------------------------------------------------
---------------------------------------------------------aag
--GG-CACT-CTA-ATG-AGAC-TGC-C-G-GT-G-AC--AA-A-C-C-G-G-AGGA-AG
-GT-GG-GGAT-GA--------C-G-TC-AA-GT-C-C-TC-AT-GGC-C-CT-T-AT-G
-G-G-T--AG-G-----------GCTTC-A-C-A-C-G--T-C-A-TAC-A-ATG-GT-C
-G-G-G---A-C--A-G---------A-G--G-G-TC---G-C---C-A-A-C-C-C-GC
-GA--G-G-G--G--GA---G-C--CA-AT-CC----C---AGAAA--C-C-C-G-A-T-
-C-G-T-A--G--TC-C----G----G-A--T-C-G-C-A--G--T-C-T-G--C-A-A-
C-TC----G-A--C-T-G-C--G-T-G-A-A---G--T-C--G-G-A----A-T-C-G-C
--T-AG-T-A-A--T-C--G-C---G-G-A--T-C--A-GC---AT-------G--T-C-
--G--C----G----G--T------G-A-A--T--A--C-----GT--T--C-C------
C--G----G-G--T-C--T----T--G-T-A--C-A---C---A-C---CG-C-----C-
CG-T-C-A--C-A-C-CAT-GG---GA-GTG-GGTTTT-ACC-AGAAGT-AGTTagccta
accg--------------------------------------------------------
----caaggggggcG--ATT-A-C-CA-C-GG-TAG-G--A-T-T-CAT-G-AC--TGG-
GGT-GA--AG-T---CG-TA--A-C-AA--GG-TA---T-C-C-AAA-A-----------
------------------------------------------------------------
------------------------------------------------------------
-------------
>S000595601
------------------------------------------------------------
------------------------------------------------------------
------------------------------------------------------------
------------------------------------------------------------
------------C-A--G-A--T-T-G-A-AC-G--C--T-A-G----C--G-G-G-A-T
-G-C-C-TT-AC-ACA-TG-CAA-GT-C--GA-A-CGgcagcacggact-----------
-----------------------------------------------tcgtctggtggcg
A-G--T---G-G-C-G---A-A-CG-GG-T-GAG-T-A-A-TG-TAT-C-GGA---ACG-
T-G--C-CCA-GT-A-G--C--G-GG-G-G----ATAA-C-T-AC-G-C-GA-AA---G-
CGT-A-G-C-TA-ATA-CCG-CATACG------------CC--C--TACG--G-G-G---
---------GAAA-GCaggggatct---tcggaccttGCACTAT-TGGAG----------
--------CG-G-C-CGAT-ATCGGAT-TAGCTAG-TTGGTG-GGGTAACGGCCTACCAA
GGC-G-------ACGAT-CC-GTAGCTG-GTTTGAGAG-GAC-GAC-C-AGCCACACTGG
-G-ACTGAGACACGGCCCAGA-CTCCT-ACG-GG-AGG--CA-GCA----G-TGG-GGA-
ATT-T-T--G-G-ACAA-TG-G-GG--GAA-A-C--C--C-T-GA---T-C-C-AGCC-A
T-C-C-C-G-CG-TG-T-GCGA-T-G--A-AGG-CC--TTC------G-GG-TT-GTAAA
-GC-A-CT-T--TT-G-G-C-A-GG-AA-AGAaacgtcgcgggcta------atacctcg
cgaaacTGA--CGG-T-A-C-CT-G-C-AGA-ATAA-G-C-A-CC-GG-CT-A-A--CT-
A-C-G-TG-C-CA-G-C-AG-CC-GC-GG-TA-A-TA---C-G-T-A-G-G-G-T-G-C-
A-A-G-C-GT-T--A-A-T-C--G-G-A-A-T-T--------------------------
-------A-C-T-G-G-G-C-G-TAAA-G-C-G-TG-C--GC-A-GG-C-G-G-T-TC-G
-GAA-A-G-AA-AG-ATGT-G--A-A-A-T-C--C-C-A-G-A-G-C-T-T-AA-C-T-T
-T--G-G-A-A--C---TG-C-AT-T--T--TT-AA--C-TAC-CG-G-GC-T-AG-A-G
--TG-TG--T-C-A-G-A-GG---G--A-G-GT-GG-AA-T-T-C-C-GC-G-T-GTA-G
CA-G-TGA-AA--TG-C-GT-AGAT-AT-G-C-G--G-A-G--GA-ACA-C-C-G-A--T
G-G--C-G-A--AG---G-C-A--G-C-C-T-C-CT-G-G-G-ATA-ACAC-TG-AC-GC
-T-C-AT-G-C-ACG-------------------------------------A-A-A-G-
CG-T-G-G--GGA-G-C-A-A-A-C-A--G-G-AT-T-AG-AT---A--C-C-C-T-G-G
-T--A-G-T-C-C-ACG-C-C-C-TA-A-AC-G-----A---T-G-T-C-A-A-C-T---
--AG-C-T--GT-T-GGGGcctt------cgggCC-TT-G-G-T-A-G--C-G-C-A-GC
--T-A-AC---G-CG-T-GA-A-------G-T----T-G-A-C--C-G-C-CT-G-GG-G
-A-GTA-CG-G-T-C-G-CAA---G-A-T-T-AA-AA--CT-C-AAA--G-G-AA--T-T
-G-A-C-GG-G-GA-C-C-CG-C-AC-A---A--G-CG-GT-GG-A-T-G-A-TG-T-G-
GA-TTA-AT-T-CG-A-T-GC-A-ACG-C-G-A-AAA-A-C-C-TT--A-CCT-A-C-C-
C-TTG-ACA-T-G--T-C-TGG----AATGCCGAA-GAGA--T-TT-GGCAgtgctcg--
-----------------------------------caagagaaCCGG--A-A--C--A--
CA-G-GTG-C-TG-CATG-GC-T-G----T-CGTCAGC-TC-GT--GTCG------TGAG
ATGTTGG-GTTA-AGT-C-C-CGC-A-ACGA-G-CGC-A--------A--C-CC-T-T-G
-T-C-A-TT-AG-TTGCT-AC--ga-----------------------------------
------------------------------------------------------------
---------------------------------------------------------aag
--GG-CACT-CTA-ATG-AGAC-TGC-C-G-GT-G-AC--AA-A-C-C-G-G-AGGA-AG
-GT-GG-GGAT-GA--------C-G-TC-AA-GT-C-C-TC-AT-GGC-C-CT-T-AT-G
-G-G-T--AG-G-----------GCTTC-A-C-A-C-G--T-C-A-TAC-A-ATG-GT-C
-G-G-G---A-C--A-G---------A-G--G-G-TC---G-C---C-A-A-C-C-C-GC
-GA--G-G-G--G--GA---G-C--TA-AT-CC----C---AGAAA--C-C-C-G-A-T-
-C-G-T-A--G--TC-C----G----G-A--T-C-G-C-A--G--T-C-T-G--C-A-A-
C-TC----G-A--C-T-G-C--G-T-G-A-A---G--T-C--G-G-A----A-T-C-G-C
--T-AG-T-A-A--T-C--G-C---G-G-A--T-C--A-GC---AT-------G--T-C-
--G--C----G----G--T------G-A-A--T--A--C-----GT--T--C-C------
C--G----G-G--T-C--T----T--G-T-A--C-A---C---A-C---CG-C-----C-
CG-T-C-A--C-A-C-CAT-GG---GA-GTG-GGTTTT-ACC-AGAAGT-AGTTagccta
accg--------------------------------------------------------
----caaggagggcG--ATT-A-C-CA-C-GG-TAG-G--A-T-T-CAT-G-AC--TGG-
GGT-GA--AG-T---CG-TA--A-C-AA--GG-TA---G-C-C-GTA-TC-------G--
GAA-----GG--------------------------------------------------
------------------------------------------------------------
-------------
>S002406841
------------------------------------------------------------
------------------------------------------------------------
------------------------------------------------------------
--------------------------------AG-A--G-TT-T--G-A--T--C-C-T-
-----G-GC-T-C-A--G-A--T-T-G-A-AC-G--C--T-A-G----C--G-G-G-A-T
-G-C-C-TT-AC-ACA-TG-CAA-GT-C--GA-A-CGgcagcatggactt----------
-----------------------------------------------cggtctggtggcg
A-G--T---G-G-C-G---A-A-CG-GG-T-GAG-T-A-A-TG-TAT-C-GGA---ACG-
T-G--C-CTA-GT-A-G--C--G-GG-G-G----ATAA-C-T-AC-G-C-GA-AA---G-
CGT-A-G-C-TA-ATA-CCG-CATACG------------CC--C--TACG--G-G-G---
---------GAAA-GCaggggatcg---taagaccttGCACTAT-TAGAG----------
--------CG-G-C-CGAT-ATCGGAT-TAGCTAG-TTGGTG-GGGTAACGGCTCACCAA
GGT-G-------ACGAT-CC-GTAGCTG-GTTTGAGAG-GAC-GAC-C-AGCCACACTGG
-G-ACTGAGACACGGCCCAGA-CTCCT-ACG-GG-AGG--CA-GCA----G-TGG-GGA-
ATT-T-T--G-G-ACAA-TG-G-GG--GAA-A-C--C--C-T-GA---T-C-C-AGCC-A
T-C-C-C-G-CG-TG-T-GCGA-T-G--A-AGG-CC--TTC------G-GG-TT-GTAAA
-GC-A-CT-T--TT-G-G-C-A-GG-AA-AGAaacgttccgggtta------ataccccg
ggaaacTGA--CGG-T-A-C-CT-G-C-AGA-ATAA-G-C-A-CC-GG-CT-A-A--CT-
A-C-G-TG-C-CA-G-C-AG-CC-GC-GG-TA-A-TA---C-G-T-A-G-G-G-T-G-C-
A-A-G-C-GT-T--A-A-T-C--G-G-A-A-T-T--------------------------
-------A-C-T-G-G-G-C-G-TAAA-G-C-G-TG-C--GC-A-GG-C-G-G-T-TC-G
-GAA-A-G-AA-AG-ATGT-G--A-T-A-T-C--C-C-A-G-A-G-C-T-T-AA-C-T-T
-T--G-G-A-A--C---TG-C-AT-T--T---T-AA--C-TAC-CG-A-GC-T-AG-A-G
--TG-TG--T-C-A-G-A-GG---G--A-G-GT-GG-AA-T-T-C-C-GC-G-T-GTA-G
CA-G-TGA-AA--TG-C-GT-AGAT-AT-G-C-G--G-A-G--GA-ACA-C-C-G-A--T
G-G--C-G-A--AG---G-C-A--G-C-C-T-C-CT-G-G-G-ATA-ACAC-TG-AC-GC
-T-C-AT-G-C-ACG-------------------------------------A-A-A-G-
CG-T-G-G--GGA-G-C-A-A-A-C-A--G-G-AT-T-AG-AT---A--C-C-C-T-G-G
-T--A-G-T-C-C-ACG-C-C-C-TA-A-AC-G-----A---T-G-T-C-A-A-C-T---
--AG-C-T--GT-T-GGGGcctt------cgggCC-TT-G-G-T-A-G--C-G-C-A-GC
--T-A-AC---G-CG-T-GA-A-------G-T----T-G-A-C--C-G-C-CT-G-GG-G
-A-GTA-CG-G-T-C-G-CAA---G-A-T-T-AA-AA--CT-C-AAA--G-G-AA--T-T
-G-A-C-GG-G-GA-C-C-CG-C-AC-A---A--G-CG-GT-GG-A-T-G-A-TG-T-G-
GA-TTA-AT-T-CG-A-T-GC-A-ACG-C-G-A-AAA-A-C-C-TT--A-CCT-A-C-C-
C-TTG-ACA-T-G--T-C-TGG----AATGCCGAA-GAGA--T-TT-GGTAgtgctcg--
-----------------------------------caagagaaCCGG--A-A--C--A--
CA-G-GTG-C-TG-CATG-GC-T-G----T-CGTCAGC-CC-GT--GTCG------TGAG
ATGTTGG-GTTA-AGT-C-C-CGC-A-ACGA-G-CGC-A--------A--C-CC-T-T-G
-T-C-A-TT-AG-TTGCT-AC--ga-----------------------------------
------------------------------------------------------------
---------------------------------------------------------aag
--GG-CACT-CTA-ATG-AGAC-TGC-C-G-GT-G-AC--AA-A-C-C-G-G-AGGA-AG
-GT-GG-GGAT-GA--------C-G-TC-AA-GT-C-C-TC-AT-GGC-C-CT-T-AT-G
-G-G-T--AG-G-----------GCTTC-A-C-A-C-G--T-C-A-TAC-A-ATG-GT-C
-G-G-G---A-C--A-G---------A-G--G-G-TC---G-C---C-A-G-C-C-C-GC
-GA--G-G-G--G--GA---G-C--CA-AT-CC----C---AGAAA--C-C-C-G-A-T-
-C-G-T-A--G--TC-C----G----G-A--T-C-G-C-A--G--T-C-T-G--C-A-A-
C-TC----G-A--C-T-G-C--G-T-G-A-A---G--T-C--G-G-A----A-T-C-G-C
--T-AG-T-A-A--T-C--G-C---G-G-A--T-C--A-GC---AT-------G--T-C-
--G--C----G----G--T------G-A-A--T--A--C-----GT--T--C-C------
C--G----G-G--T-C--T----T--G-T-A--C-A---C---A-C---CG-C-----C-
CG-T-C-A--C-A-C-CAT-GG---GA-GTG-GGTTTT-ACC-AGAAGT-AGTTagccta
accg--------------------------------------------------------
----taaggagggcG--ATT-A-C-CA-C-GG-TAG-G--A-T-T-CAT-G-AC--TGG-
GGT-GA--AG-T---CG-TA--A-C-AA--GG-TA---G-C-C-GTA-TC-------G--
GAA-----GG---T-GC-G--G-CTG----GATCACCTC-CTTTct--------------
------------------------------------------------------------
-------------
>S003538747
------------------------------------------------------------
------------------------------------------------------------
------------------------------------------------------------
------------------------------------------------------------
------------------------------------------------------------
-G-C-C-TA-AC-ACA-TG-CAA-GT-C--GA-A-CGgcagcacggactt----------
-----------------------------------------------cggtctggtggcg
A-G--T---G-G-C-G---A-A-CG-GG-T-GAG-T-A-A-TG-TAT-C-GGA---ACG-
T-G--C-CTA-GT-A-G--C--G-GG-G-G----ATAA-C-T-AC-G-C-GA-AA---G-
CGT-A-G-C-TA-ATA-CCG-CATACG------------CC--C--TACG--G-G-G---
---------GAAA-GCaggggatcg---caagaccttGCACTAT-TAGAG----------
--------CG-G-C-CGAT-ATCGGAT-TAGCTAG-TTGGTG-GGGTAACGGCTCACCAA
GGC-G-------ACGAT-CC-GTAGCTG-GTTTGAGAG-GAC-GAC-C-AGCCACACTGG
-G-ACTGAGACACGGCCCAGA-CTCCT-ACG-GG-AGG--CA-GCA----G-TGG-GGA-
ATT-T-T--G-G-ACAA-TG-G-GG--GAA-A-C--C--C-T-GA---T-C-C-AGCC-A
T-C-C-C-G-CG-TG-T-GCGA-T-G--A-AGG-CC--TTC------G-GG-TT-GTAAA
-GC-A-CT-T--TT-G-G-C-A-GG-AA-AGAaacgtcatgggcta------ataccccg
tgaaacTGA--CGG-T-A-C-CT-G-C-AGA-ATAA-G-C-A-CC-GG-CT-A-A--CT-
A-C-G-TG-C-CA-G-C-AG-CC-GC-GG-TA-A-TA---C-G-T-A-G-G-G-T-G-C-
A-A-G-C-GT-T--A-A-T-C--G-G-A-A-T-T--------------------------
-------A-C-T-G-G-G-C-G-TAAA-G-C-G-TG-C--GC-A-GG-C-G-G-T-TC-G
-GAA-A-G-AA-AG-ATGT-G--A-A-A-T-C--C-C-A-G-A-G-C-T-T-AA-C-T-T
-T--G-G-A-A--C---TG-C-AT-T--T--TT-AA--C-TAC-CG-A-GC-T-AG-A-G
--TG-TG--T-C-A-G-A-GG---G--A-G-GT-GG-AA-T-T-C-C-GC-G-T-GTA-G
CA-G-TGA-AA--TG-C-GT-AGAT-AT-G-C-G--G-A-G--GA-ACA-C-C-G-A--T
G-G--C-G-A--AG---G-C-A--G-C-C-T-C-CT-G-G-G-ATA-ACAC-TG-AC-GC
-T-C-AT-G-C-ACG-------------------------------------A-A-A-G-
CG-T-G-G--GGA-G-C-A-A-A-C-A--G-G-AT-T-AG-AT---A--C-C-C-T-G-G
-T--A-G-T-C-C-ACG-C-C-C-TA-A-AC-G-----A---T-G-T-C-A-A-C-T---
--AG-C-T--GT-T-GGGGcctt------cgggCC-TT-G-G-T-A-G--C-G-C-A-GC
--T-A-AC---G-CG-T-GA-A-------G-T----T-G-A-C--C-G-C-CT-G-GG-G
-A-GTA-CG-G-T-C-G-CAA---G-A-T-T-AA-AA--CT-C-AAA--G-G-AA--T-T
-G-A-C-GG-G-GA-C-C-CG-CcAC-A---A--G-CG-GT-GG-A-T-G-A-TG-T-G-
GA-TTA-AT-T-CG-A-T-GC-A-ACG-C-G-A-AAA-A-C-C-TT--A-CCT-A-C-C-
C-TTG-ACA-T-G--T-C-TGG----AATTCCGAA-GAGA--T-TT-GGAAgtgctcg--
-----------------------------------caagagaaCCGG--A-A--C--A--
CA-G-GTG-C-TG-CATG-GC-T-G----T-CGTCAGC-TC-GT--GTCG------TGAG
ATGTTGG-GTTA-AGT-C-C-CGC-A-ACGA-G-CGC-A--------A--C-CC-T-T-G
-T-C-A-TT-AG-TTGCT-AC--ga-----------------------------------
------------------------------------------------------------
---------------------------------------------------------aag
--GG-CACT-CTA-ATG-AGAC-TGC-C-G-GT-G-AC--AA-A-C-C-G-G-AGGA-AG
-GT-GG-GGAT-GA--------C-G-TC-AA-GT-C-C-TC-AT-GGC-C-CT-T-AT-G
-G-G-T--AG-G-----------GCTTC-A-C-A-C-G--T-C-A-TAC-A-ATG-GT-C
-G-G-G---A-C--A-G---------A-G--G-G-TC---G-C---C-A-A-C-C-C-GC
-GA--G-G-G--G--GA---G-C--CA-AT-CC----C---AGAAA--C-C-C-G-A-T-
-C-G-T-A--G--TC-C----G----G-A--T-C-G-C-A--G--T-C-T-G--C-A-A-
C-TC----G-A--C-T-G-C--G-T-G-A-A---G--T-C--G-G-A----A-T-C-G-C
--T-AG-T-A-A--T-C--G-C---G-G-A--T-C--A-GC---AT-------G--T-C-
--G--C----G----G--T------G-A-A--T--A--C-----GT--T--C-C------
C--G----G-G--T-C--T----T--G-T-A--C-A---C---A-C---CG-C-----C-
CG-T-C-A--C-A-C-CAT-GG---GA-GTG-GGTTTT-ACC-AGAAGT-AGTTagccta
accg--------------------------------------------------------
----taaggggggcG--ATT-A-C-CA-C-GG-TAG-G--A-T-T-CAT-G-AC--TGG-
GGT-GA--AG-T---CG-TA--A-C-AA--GG-TA---G-C-C-GTA-TC-------G--
GAA-----GG---T-GC-G--G-CTG----GATCACCTC-CTT-----------------
------------------------------------------------------------
-------------
>S003283757
------------------------------------------------------------
------------------------------------------------------------
------------------------------------------------------------
----------------------------------------------------------T-
-----G-GC-T-C-A--G-A--T-T-G-A-AC-G--C--T-A-G----C--G-G-G-A-T
-G-C-C-TT-AC-ACA-TG-CAA-GT-C--GA-A-CGgcagcacggactt----------
-----------------------------------------------cggtctggtggcg
A-G--T---G-G-C-G---A-A-CG-GG-T-GAG-T-A-A-TG-TAT-C-GGA---ACG-
T-G--C-CCA-GT-A-G--C--G-GG-G-G----ATAA-C-T-AC-G-C-GA-AA---G-
CGT-A-G-C-TA-ATA-CCG-CATACG------------CC--C--TACG--G-G-G---
---------GAAA-GCaggggatcg---caagaccttGCACTAT-TGGAG----------
--------CG-G-C-CGAT-ATCGGAT-TAGCTAG-TTGGTG-GGGTAACGGCTCACCAA
GGC-G-------ACGAT-CC-GTAGCTG-GTTTGAGAG-GAC-GAC-C-AGCCACACTGG
-G-ACTGAGACACGGCCCAGA-CTCCT-ACG-GG-AGG--CA-GCA----G-TGG-GGA-
ATT-T-T--G-G-ACAA-TG-G-GG--GAA-A-C--C--C-T-GA---T-C-C-AGCC-A
T-C-C-C-G-CG-TG-T-GCGA-T-G--A-AGG-CC--TTC------G-GG-TT-GTAAA
-GC-A-CT-T--TT-G-G-C-A-GG-AA-AGAaacgtcgtgggtta------ataccccg
cgaaacTGA--CGG-T-A-C-CT-G-C-AGA-ATAA-G-C-A-CC-GG-CT-A-A--CT-
A-C-G-TG-C-CA-G-C-AG-CC-GC-GG-TA-A-TA---C-G-T-A-G-G-G-T-G-C-
A-A-G-C-GT-T--A-A-T-C--G-G-A-A-T-T--------------------------
-------A-C-T-G-G-G-C-G-TAAA-G-C-G-TG-C--GC-A-GG-C-G-G-T-TC-G
-GAA-A-G-AA-AG-ATGT-G--A-A-A-T-C--C-C-A-G-A-G-C-T-T-AA-C-T-T
-T--G-G-A-A--C---TG-C-AT-T--T--TT-AA--C-TAC-CG-G-GC-T-AG-A-G
--TG-TG--T-C-A-G-A-GG---G--A-G-GT-GG-AA-T-T-C-C-GC-G-T-GTA-G
CA-G-TGA-AA--TG-C-GT-AGAT-AT-G-C-G--G-A-G--GA-ACA-C-C-G-A--T
G-G--C-G-A--AG---G-C-A--G-C-C-T-C-CT-G-G-G-ATA-ACAC-TG-AC-GC
-T-C-AT-G-C-ACG-------------------------------------A-A-A-G-
CG-T-G-G--GGA-G-C-A-A-A-C-A--G-G-AT-T-AG-AT---A--C-C-C-T-G-G
-T--A-G-T-C-C-ACG-C-C-C-TA-A-AC-G-----A---T-G-T-C-A-A-C-T---
--AG-C-T--GT-T-GGGGtctt------cggaCC-TT-G-G-T-A-G--C-G-C-A-GC
--T-A-AC---G-CG-T-GA-A-------G-T----T-G-A-C--C-G-C-CT-G-GG-G
-A-GTA-CG-G-T-C-G-CAA---G-A-T-T-AA-AA--CT-C-AAA--G-G-AA--T-T
-G-A-C-GG-G-GA-C-C-CG-C-AC-A---A--G-CG-GT-GG-A-T-G-A-TG-T-G-
GA-TTA-AT-T-CG-A-T-GC-A-ACG-C-G-A-AAA-A-C-C-TT--A-CCT-A-C-C-
C-TTG-ACA-T-G--T-C-TGG----AATGCCGAA-GAGA--T-TT-GGCAgtgctcg--
-----------------------------------caagagaaCCGG--A-A--C--A--
CA-G-GTG-C-TG-CATG-GC-T-G----T-CGTCAGC-TC-GT--GTCG------TGAG
ATGTTGG-GTTA-AGT-C-C-CGC-A-ACGA-G-CGC-A--------A--C-CC-T-T-G
-T-C-A-TT-AG-TTGCT-AC--ga-----------------------------------
------------------------------------------------------------
---------------------------------------------------------aag
--GG-CACT-CTA-ATG-AGAC-TGC-C-G-GT-G-AC--AA-A-C-C-G-G-AGGA-AG
-GT-GG-GGAT-GA--------C-G-TC-AA-GT-C-C-TC-AT-GGC-C-CT-T-AT-G
-G-G-T--AG-G-----------GCTTC-A-C-A-C-G--T-C-A-TAC-A-ATG-GT-C
-G-G-G---A-C--A-G---------A-G--G-G-TC---G-C---C-A-A-C-C-C-GC
-GA--G-G-G--G--GA---G-C--CA-AT-CC----C---AGAAA--C-C-C-G-A-T-
-C-G-T-A--G--TC-C----G----G-A--T-C-G-C-A--G--T-C-T-G--C-A-A-
C-TC----G-A--C-T-G-C--G-T-G-A-A---G--T-C--G-G-A----A-T-C-G-C
--T-AG-T-A-A--T-C--G-C---G-G-A--T-C--A-GC---AT-------G--T-C-
--G--C----G----G--T------G-A-A--T--A--C-----GT--T--C-C------
C--G----G-G--T-C--T----T--G-T-A--C-A---C---A-C---CG-C-----C-
CG-T-C-A--C-A-C-CAT-GG---GA-GTG-GGTTTT-ACC-AGAAGT-AGTTagccta
accg--------------------------------------------------------
----caaggggggcG--ATT-A-C-CA-C-GG-TAG-G--A-T-T-CAT-G-AC--TGG-
GGT-GA--AG-T---CG-TA--A-C-A---------------------------------
------------------------------------------------------------
------------------------------------------------------------
-------------
>S000837426
------------------------------------------------------------
------------------------------------------------------------
------------------------------------------------------------
--------------------------T-----AG-A--G-TT-T--G-A--T--C-C-T-
-----G-GC-T-C-A--G-A--T-T-G-A-AC-G--C--T-A-G----C--G-G-G-A-T
-G-C-C-TT-AC-ACA-TG-CAA-GT-C--GA-A-CGgcagcacggactt----------
-----------------------------------------------cggtctggtggcg
A-G--T---G-G-C-G---A-A-CG-GG-T-GAG-T-A-A-TG-TAT-C-GGA---ACG-
T-G--C-CCA-GT-A-G--C--G-GG-G-G----ATAA-C-T-AC-G-C-GA-AA---G-
CGT-A-G-C-TA-ATA-CCG-CATACG------------CC--C--TACG--G-G-G---
---------GAAA-GCaggggatcg---caagaccttGCACTAT-TGGAG----------
--------CG-G-C-CGAT-ATCGGAT-TAGCTAG-TTGGTG-GGGTAACGGCTCACCAA
GGC-G-------ACGAT-CC-GTAGCTG-GTTTGAGAG-GAC-GAC-C-AGCCACACTGG
-G-ACTGAGACACGGCCCAGA-CTCCT-ACG-GG-AGG--CA-GCA----G-TGG-GGA-
ATT-T-T--G-G-ACAA-TG-G-GG--GAA-A-C--C--C-T-GA---T-C-C-AGCC-A
T-C-C-C-G-CG-TG-T-GCGA-T-G--A-AGG-CC--TTC------G-GG-TT-GTAAA
-GC-A-CT-T--TT-G-G-C-A-GG-AA-AGAaacgtcgcgggtta------ataccccg
cgaaacTGA--CGG-T-A-C-CT-G-C-AGA-ATAA-G-C-A-CC-GG-CT-A-A--CT-
A-C-G-TG-C-CA-G-C-AG-CC-GC-GG-TA-A-TA---C-G-T-A-G-G-G-T-G-C-
A-A-G-C-GT-T--A-A-T-C--G-G-A-A-T-T--------------------------
-------A-C-T-G-G-G-C-G-TAAA-G-C-G-TG-C--GC-A-GG-C-G-G-T-TC-G
-GAA-A-G-AA-AG-ATGT-G--A-A-A-T-C--C-C-A-G-A-G-C-T-T-AA-C-T-T
-T--G-G-A-A--C---TG-C-AT-T--T--TT-AA--C-TAC-CG-G-GC-T-AG-A-G
--TG-TG--T-C-A-G-A-GG---G--A-G-GT-GG-AA-T-T-C-C-GC-G-T-GTA-G
CA-G-TGA-AA--TG-C-GT-AGAT-AT-G-C-G--G-A-G--GA-ACA-C-C-G-A--T
G-G--C-G-A--AG---G-C-A--G-C-C-T-C-CT-G-G-G-ATA-ACAC-TG-AC-GC
-T-C-AT-G-C-ACG-------------------------------------A-N-A-G-
CG-T-G-G--GGA-G-C-A-A-A-C-A--G-G-AT-T-AG-AT---A--C-C-C-T-G-G
-T--A-G-T-C-C-ACG-C-C-C-TA-A-AC-G-----A---T-G-T-C-A-A-C-T---
--AG-C-T--GT-T-GGGGcctt------cgggCC-TT-G-G-T-A-G--C-G-C-A-GC
--T-T-AC---G-CG-T-GA-A-------G-T----T-G-A-C--C-G-C-CT-G-GG-G
-A-GTA-CGgG-T-C-G-CAA---G-A-T-T-AA-AA--AT-CtAAA--G-G-AA--T-T
-T-A-C-GGgG-GA-C-T-CG-C-TC-A---A--G-CGgGT-GG-A-T-G-A-TG-T-G-
GA-TTA-AT-T-CG-A-T-GC-AaACG-C-G-A-AAA-AaC-CtTT--A-CCT-A-C-C-
CtTTG-ACA-T-G--T-T-CTG---gAATGCCGAA-GAGA--T-TT-GGCAgtgctcg--
-----------------------------------caagagaaCGGG--A-A--C--A--
CA-G-GTG-C-TG-CATG-GC-TtG----T-GGTCAGCtTC-GT--GTCG------TGAG
ATGTTGG-GTTA-AGT-C-C-TGC-A-ACGA-G-CGC-A--------A--C-CC-T-T-G
-T-C-A-TT-AG-TTGCT-AC--ga-----------------------------------
------------------------------------------------------------
---------------------------------------------------------aag
--GG-CACT-CTA-ATG-AGAC-TGC-C-G-GT-G-AC--AA-A-C-C-G-G-AGGA-AG
-GT-GG-GGAT-GA--------C-G-TC-AA-GT-C-C-TC-AT-GGC-C-CT-T-AT-G
-G-G-T--AG-G-----------GCTTC-A-C-A-C-G--T-C-A-TAC-A-ATG-GT-C
-G-G-G---A-C--A-G---------A-G--G-G-TC---G-C---C-A-A-C-C-C-GC
-GA--G-G-G--G--GA---G-C--CA-AT-CC----C---AGAAA--C-C-C-G-A-T-
-C-G-T-A--G--TC-C----G----G-A--T-C-G-C-A--G--T-C-T-G--C-A-A-
C-TC----G-A--A-T-G-C--G-T-G-A-A---G--T-C--G-G-A----A-T-C-G-C
--T-AG-T-A-A--T-C--G-C---G-G-A--T-C--A-GC---AT-------G--T-C-
--G--C----G----G--T------G-A-A--T--A--C-----GT--T--C-C------
C--G----G-G--T-C--T----T--G-T-A--C-A---C---A-C---CG-C-----C-
CG-T-C-A--C-A-T-CAT-GG---GA-GTG-GGTTTT----------------------
------------------------------------------------------------
------------------------------------------------------------
------------------------------------------------------------
------------------------------------------------------------
------------------------------------------------------------
-------------
>S002232079
------------------------------------------------------------
------------------------------------------------------------
------------------------------------------------------------
---------------------------------G-A--G-TT-T--G-A--T--T-A-T-
-----G-GC-T-C-A--G-G--A-T-G-A-AC-G--C--T-A-G----C--T-A-C-A-G
-G-C-T-TA-AC-ACA-TG-CAA-GT-C--GA-G-GGgaaacggcattaagtgct-----
------------------------------------------tgcactttttggacgtcg
A-C--C---G-G-C-G---C-A-CG-GG-T-GAG-T-A-A-CG-CGT-A-TCC--AACC-
T-T--C-CCA-TG-A-C--T--A-AG-G-G----ATAA-C-C-TG-C-C-GA-AA---G-
GCA-G-A-C-TA-ATA-CCT-TATGGT-cTTCAC--TG-AC--G--GCAT--C-A-GA-T
--GTGAA-gTAAA-GAtt-----------------taTCGGTTA-TGGAT----------
--------GG-G-G-ATGC-GTCTGAT-TAGCTTG-TTGGCG-GGGTAACGGCCCACCAA
GGC-A-------ACGAT-CA-GTAGGGG-TTCTGAGAG-GAA-GGT-C-CCCCACATTGG
-A-ACTGAGACACGGTCCAAA-CTCCT-ACG-GG-AGG--CA-GCA----G-TGA-GGA-
ATA-T-T--G-G-TCAA-TG-G-GC--GAG-A-G--C--C-T-GA---A-C-C-AGCC-A
A-G-T-A-G-CG-TG-C-AGGA-T-G--A-CGG-CC-cTAT------G-GG-TT-GTAAA
-CT-G-CT-T--TT-G-T-A-T-GG-GG-ATAaagtcagtcac------------gtgtg
attgttTGC--AGG-T-A-C-CA-T-A-CGA-ATAA-G-G-A-CC-GG-CT-A-A--TT-
C-C-G-TG-C-CA-G-C-AG-CC-GC-GG-TA-A-TA---C-G-G-A-A-G-G-T-C-C-
G-G-G-C-GT-T--A-T-C-C--G-G-A-T-T-T--------------------------
-------A-T-T-G-G-G-T-T-TAAA-G-G-G-AG-C--GT-A-GG-C-T-G-G-AG-A
-TTA-A-G-TG-TG-TTGT-G--A-A-A-T-G--T-A-G-A-C-G-C-T-C-AA-C-G-T
-C--T-G-A-C--T---TG-C-AG-C--G--CA-TA--C-TGG-TT-T-CC-T-TG-A-G
--TA-CG--C-A-C-A-A-CG---T--T-G-GC-GG-AA-T-T-C-G-TC-G-T-GTA-G
CG-G-TGA-AA--TG-C-TT-AGAT-AT-G-A-C--G-A-A--GA-ACT-C-C-G-A--T
T-G--C-G-A--AG---G-C-A--G-C-T-G-A-CG-G-G-A-GCG-CAAC-TG-AC-GC
-T-G-AA-G-C-TCG-------------------------------------A-A-G-G-
TG-C-G-G--GTA-T-C-G-A-A-C-A--G-G-AT-T-AG-AT---A--C-C-C-T-G-G
-T--A-G-T-C-C-GCA-C-A-G-TA-A-AC-G-----A---T-G-G-A-T-G-C-C---
--CG-C-T--GT-T-GGTAcc---------tggTA-TC-A-G-C-G-G--C-T-A-A-GC
--G-A-AA---G-CA-T-TA-A-------G-C----A-T-C-C--C-A-C-CT-G-GG-G
-A-GTA-CG-C-C-G-G-CAA---C-G-G-T-GA-AA--CT-C-AAA--G-G-AA--T-T
-G-A-C-GG-G-GG-C-C-CG-C-AC-A---A--G-CG-GA-GG-A-A-C-A-TG-T-G-
GT-TTA-AT-T-CG-A-T-GA-T-ACG-C-G-A-GGA-A-C-C-TT--A-CCC-G-G-G-
C-TTG-AAT-T-G--C-A-GAG---gAAGGATTTA-GAGA--T-AA-TGACgccctt---
-------------------------------------cggggtCTCT--G----T--G--
AA-G-GTG-C-TG-CATG-GT-T-G----T-CGTCAGC-TC-GT--GCCG------TGAG
GTGTCGG-CTTA-AGT-G-C-CAT-A-ACGA-G-CGC-A--------A--C-CC-C-T-G
-T-C-T-TT-AG-TTGCC-ATCAggtg---------------------------------
------------------------------------------------------------
--------------------------------------------------------atgc
TGGG-CACT-CTG-GAG-ATAC-TGC-C-A-CC---GT--AA-G-G-T-GtG-AGGA-AG
-GT-GG-GGAT-GA--------C-G-TC-AA-AT-C-A-GC-AC-GGC-C-CT-T-AC-G
-T-C-C--GG-G-----------GCTAC-A-C-A-C-G--T-G-T-TAC-A-ATG-GC-C
-G-G-T---A-C--A-G---------A-G--G-G-AC---G-G---T-G-T-A-A-T-GT
-AA--A-T-T--G--CA---T-C--TA-AT-CT--------TGAAA--G-C-C-G-G-T-
-C-C-C-A--G--TT-C----G----G-A--C-T-G-G-G--G--T-C-T-G--C-A-A-
C-CC----G-A--C-C-C-C--A-C-G-A-A---G--C-T--G-G-A----T-T-C-G-C
--T-AG-T-A-A--T-C--G-C---G-C-A--T-C--A-GC--cAT-------G--G-C-
--G--C----G----G--T------G-A-A--T--A--C-----GT--T--C-C------
C--G----G-G--C-C--T----T--G-T-A--C-A---C---A-C---CG-C-----C-
CG-T-C-A--A-G-C-CAT-GA---AA-GCC-GGGGGT-GCC-TGAAGT-CCGTgaccg-
------------------------------------------------------------
--------caaggaT--CGG-C-C-TA-G-GG-CAA-A--A-C-T-GGT-G-AT--TGG-
GGC-TA--AG-T---CG-TA--A-C-AA--GG-TA---G-C-C-GTA-CC-------G--
GAA-----GG---T-GC-------------------------------------------
------------------------------------------------------------
-------------
>S002963318
------------------------------------------------------------
------------------------------------------------------------
------------------------------------------------------------
------------------------------------------------------------
-------GC-T-C-A--G-G--A-T-G-A-AC-G--C--T-A-G----C--T-A-C-A-G
-G-C-T-TA-AC-ACA-TG-CAA-GT-C--GA-G-GGgaaacggcattaagtgct-----
------------------------------------------tgcactttttggacgtcg
A-C--C---G-G-C-G---C-A-CG-GG-T-GAG-T-A-A-CG-CGT-A-TCC--AACC-
T-T--C-CCA-TG-A-C--T--A-AG-G-G----ATAA-C-C-TG-C-C-GA-AA---G-
GCA-G-A-C-TA-ATA-CCT-TATRGT-cTTCAC--TG-AC--G--GCAT--C-A-GA-T
--GTGAA-gTAAA-GAtt-----------------taTCGGTTA-TGGAT----------
--------GG-G-G-ATGC-GTCTGAT-TAGCTTG-TTGGCG-GGGTAACGGCCCACCAA
GGC-A-------ACGAT-CA-GTAGGGG-TTCTGAGAG-GAA-GGT-C-CCCCACATTGG
-A-ACTGAGACACGGTCCAAA-CTCCT-ACG-GG-AGG--CA-GCA----G-TGA-GGA-
ATA-T-T--G-G-TCAA-TG-G-GC--GAG-A-G--C--C-T-GA---A-C-C-AGCC-A
A-G-T-A-G-CG-TG-C-AGGA-Y-G--A-CGG-CC-cTAT------G-GG-TT-GTAAA
-CT-G-CT-T--TT-G-T-A-T-GG-GG-ATAaagtcaatcac------------gtgtg
attgttTGC--AGG-T-A-C-CA-T-A-CGA-ATAA-G-G-A-CC-GG-CT-A-A--TT-
C-C-G-TG-C-CA-G-C-AG-CC-GC-GG-TA-A-TA---C-G-G-A-A-G-G-T-C-C-
G-G-G-C-GT-T--A-T-C-C--G-G-A-T-T-T--------------------------
-------A-T-T-G-G-G-T-T-TAAA-G-G-G-AG-C--GT-A-GG-C-T-G-G-AG-A
-TTA-A-G-TG-TG-TTGT-G--A-A-A-T-G--T-A-G-A-C-G-C-T-C-AA-C-G-T
-C--T-G-A-C--T---TG-C-AG-C--G--CA-TA--C-TGG-TT-T-CC-T-TG-A-G
--TA-CG--C-A-C-A-A-CG---T--T-G-GC-GG-AA-T-T-C-G-TC-G-T-GTA-G
CG-G-TGA-AA--TG-C-TT-AGAT-AT-G-A-C--G-A-A--GA-ACT-C-C-G-A--T
T-G--C-G-A--AG---G-C-A--G-C-T-G-A-CG-G-G-A-GCG-CAAC-TG-AC-GC
-T-G-AA-G-C-TCG-------------------------------------A-A-G-G-
TG-C-G-G--GTA-T-C-G-A-A-C-A--G-G-AT-T-AG-AT---A--C-C-C-T-G-G
-T--A-G-T-C-C-GCA-C-A-G-TA-A-AC-G-----A---T-G-G-A-T-G-C-C---
--CG-C-T--GT-T-GGTAct---------tggTA-TC-A-G-C-G-G--C-T-A-A-GC
--G-A-AA---G-CA-T-TA-A-------G-C----A-T-C-C--C-A-C-CT-G-GG-G
-A-GTA-CG-C-C-G-G-CAA---C-G-G-T-GA-AA--CT-C-AAA--G-G-AA--T-T
-G-A-C-GG-G-GG-C-C-CG-C-AC-A---A--G-CG-GA-GG-A-A-C-A-TG-T-G-
GT-TTA-AT-T-CG-A-T-GA-T-ACG-C-G-A-GGA-A-C-C-TT--A-CCC-G-G-G-
C-TTG-AAT-T-G--C-A-GAG---gAAGGATTTA-GAGA--T-AA-TGACgccctt---
-------------------------------------cggggtCTCT--G----T--G--
AA-G-GTG-C-TG-CATG-GT-T-G----T-CGTCAGC-TC-GT--GCCG------TGAG
GTGTCGG-CTTA-AGT-G-C-CAT-A-ACGA-G-CGC-A--------A--C-CC-C-T-G
-T-C-T-TT-AG-TTGCC-ATCAggtt---------------------------------
------------------------------------------------------------
--------------------------------------------------------aagc
TGGG-CACT-CTG-GAG-ATAC-TGC-C-A-CC---GT--AA-G-G-T-GtG-AGGA-AG
-GT-GG-GGAT-GA--------C-G-TC-AA-AT-C-A-GC-AC-GGC-C-CT-T-AC-G
-T-C-C--GG-G-----------GCTAC-A-C-A-C-G--T-G-T-TAC-A-ATG-GC-C
-G-G-T---A-C--A-G---------A-G--G-G-AC---G-G---T-G-T-A-A-T-GT
-AA--A-T-T--G--CA---T-C--TA-AT-CT--------TGAAA--G-C-C-G-G-T-
-C-C-C-A--G--TT-C----G----G-A--C-T-G-G-G--G--T-C-T-G--C-A-A-
C-CC----G-A--C-C-C-C--A-C-G-A-A---G--C-T--G-G-A----T-T-C-G-C
--T-AG-T-A-A--T-C--G-C---G-C-A--T-C--A-GC--cAT-------G--G-C-
--G--C----G----G--T------G-A-A--T--A--C-----GT--T--C-C------
C--G----G-G--C-C--T----T--G-T-A--C-A---C---A-C---CG-C-----C-
CG-T-C-A--A-G-C-CAT-GA---AA-GCC-GGGGGT-GCC-TGAAG-----Tccgt--
------------------------------------------------------------
----------gaccG--------C-AA-G-GA-T--------------------------
------------------------------------------------------------
------------------------------------------------------------
------------------------------------------------------------
-------------
>S002235867
------------------------------------------------------------
------------------------------------------------------------
------------------------------------------------------------
----------------------------------------------------------T-
-----G-GC-T-C-A--G-G--A-T-G-A-AC-G--C--T-A-G----C--T-A-C-A-G
-G-C-T-TA-AC-ACA-TG-CAA-GT-C--GA-G-GGgaaacggcattaagtgct-----
------------------------------------------tgcactttttggacgtcg
A-C--C---G-G-C-G---C-A-CG-GG-T-GAG-T-A-A-CG-CGT-A-TCC--AACC-
T-T--C-CCA-TG-A-C--T--A-AG-G-G----ATAA-C-C-TG-C-C-GA-AA---G-
GCA-G-A-C-TA-ATA-CCT-TATGGT-cTTCAC--TG-AC--G--GCAT--C-A-GA-T
--GTGAA-gTAAA-GAtt-----------------taTCGGTTA-TGGAT----------
--------GG-G-G-ATGC-GTCTGAT-TAGCTTG-TTGGCG-GGGTAACGGCCCACCAA
GGC-A-------ACGAT-CA-GTAGGGG-TTCTGAGAG-GAA-GGT-C-CCCCACATTGG
-A-ACTGAGACACGGTCCAAA-CTCCT-ACG-GG-AGG--CA-GCA----G-TGA-GGA-
ATA-T-T--G-G-TCAA-TG-G-GC--GAG-A-G--C--C-T-GA---A-C-C-AGCC-A
A-G-T-A-G-CG-TG-C-AGGA-T-G--A-CGG-CC-cTAT------G-GG-TT-GTAAA
-CT-G-CT-T--TT-G-T-A-T-GG-GG-ATAaagtcagtcac------------gtgtg
attgttTGC--AGG-T-A-C-CA-T-A-CGA-ATAA-G-G-A-CC-GG-CT-A-A--TT-
C-C-G-TG-C-CA-G-C-AG-CC-GC-GG-TA-A-TA---C-G-G-A-A-G-G-T-C-C-
G-G-G-C-GT-T--A-T-C-C--G-G-A-T-T-T--------------------------
-------A-T-T-G-G-G-T-T-TAAA-G-G-G-AG-C--GT-A-GG-C-T-G-G-AG-A
-TTA-A-G-TG-TG-TTGT-G--A-A-A-T-G--T-A-G-A-C-G-C-T-C-AA-C-G-T
-C--T-G-A-C--T---TG-C-AG-C--G--CA-TA--C-TGG-TT-T-CC-T-TG-A-G
--TA-CG--C-A-C-A-A-CG---T--T-G-GC-GG-AA-T-T-C-G-TC-G-T-GTA-G
CG-G-TGA-AA--TG-C-TT-AGAT-AT-G-A-C--G-A-A--GA-ACT-C-C-G-A--T
T-G--C-G-A--AG---G-C-A--G-C-T-G-A-CG-G-G-A-GCG-CAAC-TG-AC-GC
-T-G-AA-G-C-TCG-------------------------------------A-A-G-G-
TG-C-G-G--GTA-T-C-G-A-A-C-A--G-G-AT-T-AG-AT---A--C-C-C-T-G-G
-T--A-G-T-C-C-GCA-C-A-G-TA-A-AC-G-----A---T-G-G-A-T-G-C-C---
--CG-C-T--GT-T-GGTAcc---------tggTA-TC-A-G-C-G-G--C-T-A-A-GC
--G-A-AA---G-CA-T-TA-A-------G-C----A-T-C-C--C-A-C-CT-G-GG-G
-A-GTA-CG-C-C-G-G-CAA---C-G-G-T-GA-AA--CT-C-AAA--G-G-AA--T-T
-G-A-C-GG-G-GG-C-C-CG-C-AC-A---A--G-CG-GA-GG-A-A-C-A-TG-T-G-
GT-TTA-AT-T-CG-A-T-GA-T-ACG-C-G-A-GGA-A-C-C-TT--A-CCC-G-G-G-
C-TTG-AAT-T-G--C-A-GAG---gAAGGATTTA-GAGA--T-AA-TGACgccctt---
-------------------------------------cggggtCTCT--G----T--G--
AA-G-GTG-C-TG-CATG-GT-T-G----T-CGTCAGC-TC-GT--GCCG------TGAG
GTGTCGG-CTTA-AGT-G-C-CAT-A-ACGA-G-CGC-A--------A--C-CC-C-T-G
-T-C-T-TT-AG-TTGCC-ATCAggtt---------------------------------
------------------------------------------------------------
--------------------------------------------------------aagc
TGGG-CACT-CTG-GAG-ATAC-TGC-C-A-CC---GT--AA-G-G-T-GtG-AGGA-AG
-GT-GG-GGAT-GA--------C-G-TC-AA-AT-C-A-GC-AC-GGC-C-CT-T-AC-G
-T-C-C--GG-G-----------GCTAC-A-C-A-C-G--T-G-T-TAC-A-ATG-GC-C
-G-G-T---A-C--A-G---------A-G--G-G-AC---G-G---T-G-T-A-A-T-GT
-AA--A-T-T--G--CA---T-C--CA-AT-CT--------TGAAA--G-C-C-G-G-T-
-C-C-C-A--G--TT-C----G----G-A--C-T-G-G-G--G--T-C-T-G--C-A-A-
C-CC----G-A--C-C-C-C--A-C-G-A-A---G--C-T--G-G-A----T-T-C-G-C
--T-AG-T-A-A--T-C--G-C---G-C-A--T-C--A-GC--cAT-------G--G-C-
--G--C----G----G--T------G-A-A--T--A--C-----GT--T--C-C------
C--G----G-G--C-C--T----T--G-T-A--C-A---C---A-C---CG-C-----C-
CG-T-C-A--A-G-C-CAT-GA---AA-GCC-GGGGGT-GCC-TGAAGT-CCGTgaccg-
------------------------------------------------------------
--------caaggaT--CGG-C-C-TA-G-GG-CAA-A--A-C-T-GGT-G-AT--TGG-
GGC-TA--AG-T---CG-TA--A-C-AA--GG-TA---A-C-C-----------------
------------------------------------------------------------
------------------------------------------------------------
-------------
>S000927764
------------------------------------------------------------
------------------------------------------------------------
------------------------------------------------------------
------------------------------------------------------------
-------------------G--A-T-G-A-AC-G--C--T-A-G----C--T-A-C-A-G
-G-C-T-TA-AC-ACA-TG-CAA-GT-C--GA-G-GGgaaacggcattaagtgct-----
------------------------------------------tgcactttttggacgtcg
A-C--C---G-G-C-G---C-A-CG-GG-T-GAG-T-A-A-CG-CGT-A-TCC--AACC-
T-T--C-CCA-TG-A-C--T--A-AG-G-G----ATAA-C-C-TG-C-C-GA-AA---G-
GCA-G-A-C-TA-ATA-CCT-TATGGT-cTTCAC--TG-AC--G--GCAT--C-A-GA-T
--GTGAA-gTAAA-GAtt-----------------taTCGGTTA-TGGAT----------
--------GG-G-G-ATGC-GTCTGAT-TAGCTTG-TTGGCG-GGGTAACGGCCCACCAA
GGC-A-------ACGAT-CA-GTAGGGG-TTCTGAGAG-GAA-GGT-C-CCCCACATTGG
-A-ACTGAGACACGGTCCAAA-CTCCT-ACG-GG-AGG--CA-GCA----G-TGA-GGA-
ATA-T-T--G-G-TCAA-TG-G-GC--GAG-A-G--C--C-T-GA---A-C-C-AGCC-A
A-G-T-A-G-CG-TG-C-AGGA-N-G--A-CGG-CC-cTAT------G-GG-TT-GTAAA
-CT-G-CT-T--TT-G-T-A-T-GG-GG-ATAaagtcagtcac------------gtgtg
attgttTGC--AGG-T-A-C-CA-T-A-CGA-ATAA-G-G-A-CC-GG-CT-A-A--TT-
C-C-G-TG-C-CA-G-C-AG-CC-GC-GG-TA-A-TA---C-G-G-A-A-G-G-T-C-C-
G-G-G-C-GT-T--A-T-C-C--G-G-A-T-T-T--------------------------
-------A-T-T-G-G-G-T-T-TAAA-G-G-G-AG-C--GT-A-GG-C-T-G-G-AG-A
-TTA-A-G-TG-TG-TTGT-G--A-A-A-T-G--T-A-G-A-C-G-C-T-C-AA-C-G-T
-C--T-G-A-C--T---TG-C-AG-C--G--CA-TA--C-TGG-TT-T-CC-T-TG-A-G
--TA-CG--C-A-C-A-A-CG---T--T-G-GC-GG-AA-T-T-C-G-TC-G-T-GTA-G
CG-G-TGA-AA--TG-C-TT-AGAT-AT-G-A-C--G-A-A--GA-ACT-C-C-G-A--T
T-G--C-G-A--AG---G-C-A--G-C-T-G-A-CG-G-G-A-GCG-CAAC-TG-AC-GC
-T-G-AA-G-C-TCG-------------------------------------A-A-G-G-
TG-C-G-G--GTA-T-C-G-A-A-C-A--G-G-AT-T-AG-AT---A--C-C-C-T-G-G
-T--A-G-T-C-C-GCA-C-A-G-TA-A-AC-G-----A---T-G-G-A-T-G-C-C---
--CG-C-T--GT-T-GGTAcn---------tggTA-TC-A-G-C-G-G--C-T-A-A-GC
--G-A-AA---G-CA-T-TA-A-------G-C----A-T-C-C--C-A-C-CT-G-GG-G
-A-GTA-CG-C-C-G-G-CAA---C-G-G-T-GA-AA--CT-C-AAA--G-G-AA--T-T
-G-A-C-GG-G-GG-C-C-CG-C-AC-A---A--G-CG-GA-GG-A-A-C-A-TG-T-G-
GT-TTA-AT-T-CG-A-T-GA-T-ACG-C-G-A-GGA-A-C-C-TT--A-CCC-G-G-G-
C-TTG-AAT-T-G--C-A-GAG---gAAGGATTTA-GAGA--T-AA-TGACgccctt---
-------------------------------------cggggtCTCT--G----T--G--
AA-G-GTG-C-TG-CATG-GT-T-G----T-CGTCAGC-TC-GT--GCCG------TGAG
GTGTCGG-CTTA-AGT-G-C-CAT-A-ACGA-G-CGC-A--------A--C-CC-C-T-G
-T-C-T-TT-AG-TTGCC-ATCAgntt---------------------------------
------------------------------------------------------------
--------------------------------------------------------aagc
TGGG-CACT-CTG-GAG-ATAC-TGC-C-A-CC---GT--AA-G-G-T-GtG-AGGA-AG
-GT-GG-GGAT-GA--------C-G-TC-AA-AT-C-A-GC-AC-GGC-C-CT-T-AC-G
-T-C-C--GG-G-----------GCTAC-A-C-A-C-G--T-G-T-TAC-A-ATG-GC-C
-G-G-T---A-C--A-G---------A-G--G-G-AC---G-G---T-G-T-A-A-T-GT
-AA--A-T-T--G--CA---T-C--NA-AT-CT--------TGAAA--G-C-C-G-G-T-
-C-C-C-A--G--TT-C----G----G-A--C-T-G-G-G--G--T-C-T-G--C-A-A-
C-CC----G-A--C-C-C-C--A-C-G-A-A---G--C-T--G-G-A----T-T-C-G-C
--T-AG-T-A-A--T-C--G-C---G-C-A--T-C--A-GC--cAT-------G--G-C-
--G--C----G----G--T------G-A-A--T--A--C-----GT--T--C-C------
C--G----G-G--C-C--T----T--G-T-A--C-A---C---A-C---CG-C-----C-
CG-T-C-A--A-G-C-CAT-GA---AA-GCC-GGGGGT-GCC-TGAAGT-CCGTgaccg-
------------------------------------------------------------
--------caaggaT--CGG-C-C-TA-G-GG-CAA-A--A-C-T-GGT-G-AT--TGG-
GGC-T-------------------------------------------------------
------------------------------------------------------------
------------------------------------------------------------
-------------
>S002963329
------------------------------------------------------------
------------------------------------------------------------
------------------------------------------------------------
------------------------------------------------------------
-----G-GC-T-C-A--G-G--A-T-G-A-AC-G--C--T-A-G----C--T-A-C-A-G
-G-C-T-TA-AC-ACA-TG-CAA-GT-C--GA-G-GGgaaacggcattaagtgct-----
------------------------------------------tgcactttttggacgtcg
A-C--C---G-G-C-G---C-A-CG-GG-T-GAG-T-A-A-CG-CGT-A-TCC--AACC-
T-T--C-CCA-TG-A-C--T--A-AG-G-G----ATAA-C-C-TG-C-C-GA-AA---G-
GCA-G-A-C-TA-ATA-CCT-TATRGT-cTTCAC--TG-AC--G--GCAT--C-A-GA-T
--GTGAA-gTAAA-GAtt-----------------taTCGGTTA-TGGAT----------
--------GG-G-G-ATGC-GTCTGAT-TAGCTTG-TTGGCG-GGGTAACGGCCCACCAA
GGC-R-------ACGAT-CA-GTAGGGG-TTCTGAGAG-GAA-GGT-C-CCCCACATTGG
-A-ACTGAGACACGGTCCAAA-CTCCT-ACG-GG-AGG--CA-GCA----G-TGA-GGA-
ATA-T-T--G-G-TCAA-TG-G-GC--GAG-A-G--C--C-T-GA---A-C-C-AGCC-A
A-G-T-A-G-CG-TG-C-AGGA-T-G--A-CGG-CC-cTAT------G-GG-TT-GTAAA
-CT-G-CT-T--TT-G-T-A-T-GG-GG-ATAaagtcaatcac------------gtgtg
attgttTGC--AGG-T-A-C-CA-T-A-CGA-ATAA-G-G-A-CC-GG-CT-A-A--TT-
C-C-G-TG-C-CA-G-C-AG-CC-GC-GG-TA-A-TA---C-G-G-A-A-G-G-T-C-C-
G-G-G-C-GT-T--A-T-C-C--G-G-A-T-T-T--------------------------
-------A-T-T-G-G-G-T-T-TAAA-G-G-G-AG-C--GT-A-GG-C-T-G-G-AG-A
-TTA-A-G-TG-TG-TTGT-G--A-A-A-T-G--T-A-G-A-C-G-C-T-C-AA-C-G-T
-C--T-G-A-C--T---TG-C-AG-C--G--CA-TA--C-TGG-TT-T-CC-T-TG-A-G
--TA-CG--C-A-C-A-A-CG---T--T-G-GC-GG-AA-T-T-C-G-TC-G-T-GTA-G
CG-G-TGA-AA--TG-C-TT-AGAT-AT-G-A-C--G-A-A--GA-ACT-C-C-G-A--T
T-G--C-G-A--AG---G-C-A--G-C-T-G-A-CG-G-G-A-GCG-CAAC-TG-AC-GC
-T-G-AA-G-C-TCG-------------------------------------A-A-G-G-
TG-C-G-G--GTA-T-C-G-A-A-C-A--G-G-AT-T-AG-AT---A--C-C-C-T-G-G
-T--A-G-T-C-C-GCA-C-A-G-TA-A-AC-G-----A---T-G-G-A-T-G-C-C---
--CG-C-T--GT-T-GGTAct---------tggTA-TC-A-G-C-G-G--C-T-A-A-GC
--G-A-AA---G-CA-T-TA-A-------G-C----A-T-C-C--C-A-C-CT-G-GG-G
-A-GTA-CG-C-C-G-G-CAA---C-G-G-T-GA-AA--CT-C-AAA--G-G-AA--T-T
-G-A-C-GG-G-GG-C-C-CG-C-AC-A---A--G-CG-GA-GG-A-A-C-A-TG-T-G-
GT-TTA-AT-T-CG-A-T-GA-T-ACG-C-G-A-GGA-A-C-C-TT--A-CCC-G-G-G-
C-TTG-AAT-T-G--C-A-GAG---gAAGTATTTA-GAGA--T-AA-TGACgccctt---
-------------------------------------cggggtCTCT--G----T--G--
AA-G-GTG-C-TG-CATG-GT-T-G----T-CGTCAGC-TC-GT--GCCG------TGAG
GTGTCGG-CTTA-AGT-G-C-CAT-A-ACGA-G-CGC-A--------A--C-CC-C-T-G
-T-C-T-TT-AG-TTGCC-ATCAggtg---------------------------------
------------------------------------------------------------
--------------------------------------------------------atgc
TGGG-CACT-CTG-GAG-ATAC-TGC-C-A-CC---GT--AA-G-G-T-GtG-AGGA-AG
-GT-GG-GGAT-GA--------C-G-TC-AA-AT-C-A-GC-AC-GGC-C-CT-T-AC-G
-T-C-C--GG-G-----------GCTAC-A-C-A-C-G--T-G-T-TAC-A-ATG-GC-C
-G-G-T---A-C--A-G---------A-G--G-G-AC---G-G---T-G-T-A-A-T-GT
-AA--A-T-T--G--CA---T-C--CA-AT-CT--------TGAAA--G-C-C-G-G-T-
-C-C-C-A--G--TT-C----G----G-A--C-T-G-G-G--G--T-C-T-G--C-A-A-
C-CC----G-A--C-C-C-C--A-C-G-A-A---G--C-T--G-G-A----T-T-C-G-C
--T-AG-T-A-A--T-C--G-C---G-C-A--T-C--A-GC--cAT-------G--G-C-
--G--C----G----G--T------G-A-A--T--A--C-----GT--T--C-C------
C--G----G-G--C-C--T----T--G-T-A--C-A---C---A-C---CG-C-----C-
CG-T-C-A--A-G-C-CAT-GA---AA-GCC-GGGGGT-GCC-TGAAG-----Tccgt--
------------------------------------------------------------
----------gaccG--------C-AA-G-GA-T--------------------------
------------------------------------------------------------
------------------------------------------------------------
------------------------------------------------------------
-------------
>S002353136
------------------------------------------------------------
------------------------------------------------------------
------------------------------------------------------------
------------------------------------------------------------
-------------------A--G-T-G-A-AC-G--C--T-G-G----C--G-G-T-A-G
-G-C-C-TA-AC-ACA-TG-CAA-GT-C--GA-A-CGgcagcacaggagagct-------
--------------------------------------------tgctctctgggtggcg
A-G--T---G-G-C-G---G-A-CG-GG-T-GAG-G-A-A-TA-CAT-C-GGA---ATC-
T-A--C-TCT-GT-C-G--T--G-GG-G-G----ATAA-C-G-TA-G-G-GA-AA---C-
TTA-C-G-C-TA-ATA-CCG-CATACG------------AC--C--TACG--G-G-T---
---------GAAA-GCaggggacct---tcgggccttGCGCGAT-TGAAT----------
--------GA-G-C-CGAT-GTCGGAT-TAGCTAG-TTGGCG-GGGTAAAGGCCCACCAA
GGC-G-------ACGAT-CC-GTAGCTG-GTCTGAGAG-GAT-GAT-C-AGCCACACTGG
-A-ACTGAGACACGGTCCAGA-CTCCT-ACG-GG-AGG--CA-GCA----G-TGG-GGA-
ATA-T-T--G-G-ACAA-TG-G-GC--GCA-A-G--C--C-T-GA---T-C-C-AGCC-A
T-A-C-C-G-CG-TG-G-GTGA-A-G--A-AGG-CC--TTC------G-GG-TT-GTAAA
-GC-C-CT-T--TT-G-T-T-G-GG-AA-AGAaatccagctggcta------atacccgg
ttgggaTGA--CGG-T-A-C-CC-A-A-AGA-ATAA-G-C-A-CC-GG-CT-A-A--CT-
T-C-G-TG-C-CA-G-C-AG-CC-GC-GG-TA-A-TA---C-G-A-A-G-G-G-T-G-C-
A-A-G-C-GT-T--A-C-T-C--G-G-A-A-T-T--------------------------
-------A-C-T-G-G-G-C-G-TAAA-G-C-G-TG-C--GT-A-GG-T-G-G-T-CG-T
-TTA-A-G-TC-CG-TTGT-G--A-A-A-G-C--C-C-T-G-G-G-C-T-C-AA-C-C-T
-G--G-G-A-A--C---TG-C-AG-T--G--GA-TA--C-TGG-RC-G-AC-T-AG-A-G
--TG-TG--G-T-A-G-A-GG---G--T-A-GC-GG-AA-T-T-C-C-TG-G-T-GTA-G
CA-G-TGA-AA--TG-C-GT-AGAG-AT-C-A-G--G-A-G--GA-ACA-T-C-C-A--T
G-G--C-G-A--AG---G-C-A--G-C-T-A-C-CT-G-G-A-CCA-ACAC-TG-AC-AC
-T-G-AG-G-C-ACG-------------------------------------A-A-A-G-
CG-T-G-G--GGA-G-C-A-A-A-C-A--G-G-AT-T-AG-AT---A--C-C-C-T-G-G
-T--A-G-T-C-C-ACG-C-C-C-TA-A-AC-G-----A---T-G-C-G-A-A-C-T---
--GG-A-T--GT-T-GGGTgcaat----ttggcAC-GC-A-G-T-A-T--C-G-A-A-GC
--T-A-AC---G-CG-T-TA-A-------G-T----T-C-G-C--C-G-C-CT-G-GG-G
-A-GTA-CG-G-T-C-G-CAA---G-A-C-T-GA-AA--CT-C-AAA--G-G-AA--T-T
-G-A-C-GG-G-GG-C-C-CG-C-AC-A---A--G-CG-GT-GG-A-G-T-A-TG-T-G-
GT-TTA-AT-T-CG-A-T-GC-A-ACG-C-G-A-AGA-A-C-C-TT--A-CCT-G-G-C-
C-TTG-ACA-T-G--T-C-GAG----AACTTTCCA-GAGA--T-GG-ATSGgtgcct---
------------------------------------tcgggaaCTCG--A-A--C--A--
CA-G-GTG-C-TG-CATG-GC-T-G----T-CGTCAGC-TC-GT--GTCG------TGAG
ATGTTGG-GTTA-AGT-C-C-CGC-A-ACGA-G-CGC-A--------A--C-CC-T-T-G
-T-C-C-TT-AG-TTGCC-AGCAcgta---------------------------------
------------------------------------------------------------
--------------------------------------------------------atgg
TGGG-AACT-CTA-AGG-AGAC-CGC-C-G-GT-G-AC--AA-A-C-C-G-G-AGGA-AG
-GT-GG-GGAT-GA--------C-G-TC-AA-GT-C-A-TC-AT-GGC-C-CT-T-AC-G
-G-C-C--AG-G-----------GCTAC-A-C-A-C-G--T-A-C-TAC-A-ATG-GT-A
-G-G-G---A-C--A-G---------A-G--G-G-CT---G-C---A-A-G-C-C-G-GC
-GA--C-G-G--T--AA---G-C--CA-AT-CC----C---AGAAA--C-C-C-T-A-T-
-C-T-C-A--G--TC-C----G----G-A--T-T-G-G-A--G--T-C-T-G--C-A-A-
C-TC----G-A--C-T-C-C--A-T-G-A-A---G--T-C--G-G-A----A-T-C-G-C
--T-AG-T-A-A--T-C--G-C---A-G-A--T-C--A-GC--aTT-------G--C-T-
--G--C----G----G--T------G-A-A--T--A--C-----GT--T--C-C------
C--G----G-G--C-C--T----T--G-T-A--C-A---C---A-C---CG-C-----C-
CG-T-C-A--C-A-C-CAT-GG---GA-GTT-TGTTGC-ACC-AGAAGC-AGGTagctta
acct--------------------------------------------------------
----tcgggagggcG--CTT-G-C-CA-C-GG-TGT-G--G-C-C-GAT-G-AC--TGG-
GGT-GA--AG-T---CG-TA--A-C-AA--GG-TA---G-C-C-GTA-TC-------G--
GAA-----GG--------------------------------------------------
------------------------------------------------------------
-------------
>S000839008
------------------------------------------------------------
------------------------------------------------------------
------------------------------------------------------------
------------------------------------------------------------
-----------------G-A--G-T-G-A-AC-G--C--T-G-T----C--G-G-T-A-G
-G-C-C-TA-AC-ACA-TT-CAA-GT-C--GA-A-CGgcagcacaggagagct-------
--------------------------------------------tgctctctgggtggcg
A-G--T---G-G-C-G---G-A-CG-GG-T-GAG-G-A-A-TA-CAT-C-GGA---ATC-
T-A--C-TCT-GT-C-G--T--G-GG-G-G----ATAA-C-G-TA-G-G-GA-AA---C-
TTA-C-G-C-TA-ATA-CCG-CATACG------------AC--C--TACG--G-G-T---
---------GAAA-GCaggggacct---tcgggccttGCGCGAT-TGAAT----------
--------GA-G-C-CGAT-GTCGGAT-TAGCTAG-TTGGCG-GGGTAAAGGCCCACCAA
GGC-G-------ACGAT-CC-GTAGCTG-GTCTGAGAG-GAT-GAT-C-AGCCACACTGG
-A-ACTGAGACACGGTCCAGA-CTCCT-ACG-GG-AGG--CA-GCA----G-TGG-GGA-
ATA-T-T--G-G-ACAA-TG-G-GC--GCA-A-G--C--C-T-GA---T-C-C-AGCC-A
T-A-C-C-G-CG-TG-G-GTGA-A-G--A-AGG-CC--TTC------G-GG-TT-GTAAA
-GC-C-CT-T--TT-G-T-T-G-GG-AA-AGAaatccagctggcta------atacccgg
ttgggaTGA--CGG-T-A-C-CC-A-A-AGA-ATAA-G-C-A-CC-GG-CT-A-A--CT-
T-C-G-TG-C-CA-G-C-AG-CC-GC-GG-TA-A-TA---C-G-A-A-G-G-G-T-G-C-
A-A-G-C-GT-T--A-C-T-C--G-G-A-A-T-T--------------------------
-------A-C-T-G-G-G-C-G-TAAA-G-C-G-TG-C--GT-A-GG-T-G-G-T-CG-T
-TTA-A-G-TC-CG-TTGT-G--A-A-A-G-C--C-C-T-G-G-G-C-T-C-AA-C-C-T
-G--G-G-A-A--C---TG-C-AG-T--G--GA-TA--C-TGG-GC-G-AC-T-AG-A-G
--TG-TG--G-T-A-G-A-GG---G--T-A-GC-GG-AA-T-T-C-C-TG-G-T-GTA-G
CA-G-TGA-AA--TG-C-GT-AGAG-AT-C-A-G--G-A-G--GA-ACA-T-C-C-A--T
G-G--C-G-A--AG---G-C-A--G-C-T-A-C-CT-G-G-A-CCA-ACAC-TG-AC-AC
-T-G-AG-G-C-ACG-------------------------------------A-A-A-G-
CG-T-G-G--GGA-G-C-A-A-A-C-A--G-G-AT-T-AG-AT---A--C-C-C-T-G-G
-T--A-G-T-C-C-ACG-C-C-C-TA-A-AC-G-----A---T-G-C-G-A-A-C-T---
--GG-A-T--GT-T-GGGTgcaat----ttggcAC-GC-A-G-T-A-T--C-G-A-A-GC
--T-A-AC---G-CG-T-TA-A-------G-T----T-C-G-C--C-G-C-CT-G-GG-G
-A-GTA-CG-G-T-C-G-CAA---G-A-C-T-GA-AA--CT-C-AAA--G-G-AA--T-T
-G-A-C-GG-G-GG-C-C-CG-C-AC-A---A--G-CG-GT-GG-A-G-T-A-TG-T-G-
GT-TTA-AT-T-CG-A-T-GC-A-ACG-C-G-A-AGA-A-C-C-TT--A-CCT-G-G-C-
C-TTG-ACA-T-G--T-C-GAG----AACTTTCCA-GAGA--T-GG-ATCGgtgcct---
------------------------------------tcgggaaCTCG--A-A--C--A--
CA-G-GTG-C-TG-CATG-GC-T-G----T-CGTCAGC-TC-GT--GTCG------TGAG
ATGTTGG-GTTA-AGT-C-C-CGC-A-ACGA-G-CGC-A--------A--C-CC-T-T-G
-T-C-C-TT-AG-TTGCC-AGCAcgta---------------------------------
------------------------------------------------------------
--------------------------------------------------------atgg
TGGG-AACT-CTA-AGG-AGAC-CGC-C-G-GT-G-AC--AA-A-C-C-G-G-AGGA-AG
-GT-GG-GGAT-GA--------C-G-TC-AA-GT-C-A-TC-AT-GGC-C-CT-T-AC-G
-G-C-C--AG-G-----------GCTAC-A-C-A-C-G--T-A-C-TAC-A-ATG-GT-A
-G-G-G---A-C--A-G---------A-G--G-G-CT---G-C---A-A-G-C-C-G-GC
-GA--C-G-G--T--AA---G-C--CA-AT-CC----C---AGAAA--C-C-C-T-A-T-
-C-T-C-G--G--TC-C----G----G-A--T-T-G-G-A--G--T-C-T-G--C-A-A-
C-TC----G-A--C-T-C-C--A-T-G-A-A---G--T-C--G-G-A----A-T-C-G-C
--T-AG-T-A-A--T-C--G-C---A-G-A--T-C--A-GC--aTT-------G--C-T-
--G--C----G----G--T------G-A-A--T--A--C-----GT--T--C-C------
C--G----G-G--C-C--T----T--G-T-A--C-A---C---A-C---CG-C-----C-
CG-T-C-A--C-A-C-CAT-GG---GA-GTT-TGTTGC-ACC-AGAAGC-AGGTagctta
acct--------------------------------------------------------
----tcgggagggcG--CTT-G-C-CA-C-GG-TGT-G--G-C-C-GAT-G-AC--TGG-
GGT-GA--AG-T---CG-TA--A-C-AA--GG-AA---C-C-------------------
------------------------------------------------------------
------------------------------------------------------------
-------------
>S000839089
------------------------------------------------------------
------------------------------------------------------------
------------------------------------------------------------
------------------------------------------------------------
-----------------G-A--G-T-G-A-AC-G--C--T-G-G----C--G-G-T-A-G
-G-C-C-TA-AC-ACA-TG-CAA-GT-C--GA-A-CGgcagcacaggagaact-------
--------------------------------------------tgctctctgggtggcg
A-G--T---G-G-C-G---G-A-CG-GG-T-GAG-G-A-A-TA-CAT-C-GGA---ATC-
T-A--C-TCT-GT-C-G--T--G-GG-G-G----ATAA-C-G-TA-G-A-GA-AA---C-
TTA-C-G-C-TA-ATA-CCG-CATACG------------AC--C--TACG--G-G-T---
---------GAAA-GCaggggacct---tcgggccttGCGCGAT-TGAAT----------
--------GA-G-C-CGAT-GTCGGAT-TAGCTAG-TTGGCG-GGGTAAAGGCCCACCAA
GGC-G-------ACGAT-CC-GTAGCTG-GTCTGAGAG-GAT-GAT-C-AGCCACACTGG
-A-ACTGAGACACGGTCCAGA-CTCCT-ACG-GG-AGG--CA-GCA----G-TGG-GGA-
ATA-T-T--G-G-ACAA-TG-G-GC--GCA-A-G--C--C-T-GA---T-C-C-AGCC-A
T-A-C-C-G-CG-TG-G-GTGA-A-G--A-AGG-CC--TTC------G-GG-TT-GTAAA
-GC-C-CT-T--TT-G-T-T-G-GG-AA-AGAaatccagctggcta------atacccgg
ttgggaTGA--CGG-T-A-C-CC-A-A-AGA-ATAA-G-C-A-CC-GG-CT-A-A--CT-
T-C-G-TG-C-CA-G-C-AG-CC-GC-GG-TA-A-TA---C-G-A-A-G-G-G-T-G-C-
A-A-G-C-GT-T--A-C-T-C--G-G-A-A-T-T--------------------------
-------A-C-T-G-G-G-C-G-TAAA-G-C-G-TG-C--GT-A-GG-T-G-G-T-CG-T
-TTA-A-G-TC-CG-TTGT-G--A-A-A-G-C--C-C-T-G-G-G-C-T-C-AA-C-C-T
-G--G-G-A-A--C---TG-C-AG-T--G--GA-TA--C-TGG-AC-G-AC-T-AG-A-G
--TG-TG--G-T-A-G-A-GG---G--T-A-GC-GG-AA-T-T-C-C-TG-G-T-GTA-G
CA-G-TGA-AA--TG-C-GT-AGAG-AT-C-A-G--G-A-G--GA-ACA-T-C-C-A--T
G-G--C-G-A--AG---G-C-A--G-C-T-A-C-CT-G-G-A-CCA-ACAC-TG-AC-AC
-T-G-AG-G-C-ACG-------------------------------------A-A-A-G-
CG-T-G-G--GGA-G-C-A-A-A-C-A--G-G-AT-T-AG-AT---A--C-C-C-T-G-G
-T--A-G-T-C-C-ACG-C-C-C-TA-A-AC-G-----A---T-G-C-G-A-A-C-T---
--GG-A-T--GT-T-GGGTgcaat----ttggcAC-GC-A-G-T-A-T--C-G-A-A-GC
--T-A-AC---G-CG-T-TA-A-------G-T----T-C-G-C--C-G-C-CT-G-GG-G
-A-GTA-CG-G-T-C-G-CAA---G-A-C-T-GA-AA--CT-C-AAA--G-G-AA--T-T
-G-A-C-GG-G-GG-C-C-CG-C-AC-A---A--G-CG-GT-GG-A-G-T-A-TG-T-G-
GT-TTA-AT-T-CG-A-T-GC-A-ACG-C-G-A-AGA-A-C-C-TT--A-CCT-G-G-C-
C-TTG-ACA-T-G--T-C-GAG----AACTTTCCA-GAGA--T-GG-ATCGgtgcct---
------------------------------------tcgggaaCTCG--A-A--C--A--
CA-G-GTG-C-TG-CATG-GC-T-G----T-CGTCAGC-TC-GT--GTCG------TGAG
ATGTTGG-GTTA-AGT-C-C-CGC-A-ACGA-G-CGC-A--------A--C-CC-T-T-G
-T-C-C-TT-AG-TTGCC-AGCAcgta---------------------------------
------------------------------------------------------------
--------------------------------------------------------atgg
TGGG-AACT-CTA-AGG-AGAC-CGC-C-G-GT-G-AC--AA-A-C-C-G-G-AGGA-AG
-GT-GG-GGAT-GA--------C-G-TC-AA-GT-C-A-TC-AT-GGC-C-CT-T-AC-G
-G-C-C--AG-G-----------GCTAC-A-C-A-C-G--T-A-C-TAC-A-ATG-GT-A
-G-G-G---A-C--A-G---------A-G--G-G-CT---G-C---A-A-G-C-C-G-GC
-GA--C-G-G--T--AA---G-C--CA-AT-CC----C---AGAAA--C-C-C-T-A-T-
-C-T-C-A--G--TC-C----G----G-A--T-T-G-G-A--G--T-C-T-G--C-A-A-
C-TC----G-A--C-T-C-C--A-T-G-A-A---G--T-C--G-G-A----A-T-C-G-C
--T-AG-T-A-A--T-C--G-C---A-G-A--T-C--A-GC--aTT-------G--C-T-
--G--C----G----G--T------G-A-A--T--A--C-----GT--T--C-C------
C--G----G-G--C-C--T----T--G-T-A--C-A---C---A-C---CG-C-----C-
CG-T-C-A--C-A-C-CAT-GG---GA-GTT-GGTTGC-ACC-AGAAGC-AGGTagctta
acct--------------------------------------------------------
----tcgggagggcG--CTT-G-C-CA-C-GG-TGT-G--G-C-C-GA--G-AC--TGG-
GG--GA--AG-T---CG-TA----------------------------------------
------------------------------------------------------------
------------------------------------------------------------
-------------
>S000837522
------------------------------------------------------------
------------------------------------------------------------
------------------------------------------------------------
------------------------------------------------------------
-----------------G-A--G-T-G-A-AC-G--C--T-G-G----C--G-G-T-A-G
-G-C-C-TA-AC-ACA-TG-CAA-GT-C--GA-A-CGgcagcacaggagagct-------
--------------------------------------------tgctctctgggtggcg
A-G--T---G-G-C-G---G-A-CG-GG-T-GAG-G-A-A-TA-CAT-C-GGA---ATC-
T-A--C-TTT-TT-C-G--T--G-GG-G-G----ATAA-C-G-TA-G-G-GA-AA---C-
TTA-C-G-C-TA-ATA-CCG-CATACG------------AC--C--TACG--G-G-T---
---------GAAA-GCaggggatct---tcggaccttGCGCGAT-TGAAA----------
--------GA-G-C-CGAT-GTCGGAT-TAGCTAG-TTGGCG-GGGTAAAGGCCCACCAA
GGC-G-------ACGAT-CC-GTAGCTG-GTCTGAGAG-GAT-GAT-C-AGCCACACTGG
-A-ACTGAGACACGGTCCAGA-CTCCT-ACG-GG-AGG--CA-GCA----G-TGG-GGA-
ATA-T-T--G-G-ACAA-TG-G-GC--GCA-A-G--C--C-T-GA---T-C-C-AGCC-A
T-A-C-C-G-CG-TG-G-GTGA-A-G--A-AGG-CC--TTC------G-GG-TT-GTAAA
-GC-C-CT-T--TT-G-T-T-G-GG-AA-AGAaatccagccggcta------atacctgg
ttgggaTGA--CGG-T-A-C-CC-A-A-AGA-ATAA-G-C-A-CC-GG-CT-A-A--CT-
T-C-G-TG-C-CA-G-C-AG-CC-GC-GG-TA-A-TA---C-G-A-A-G-G-G-T-G-C-
A-A-G-C-GT-T--A-C-T-C--G-G-A-A-T-T--------------------------
-------A-C-T-G-G-G-C-G-TAAA-G-C-G-TG-C--GT-A-GG-T-G-G-T-CG-T
-TTA-A-G-TC-CG-TTGT-G--A-A-A-G-C--C-C-T-G-G-G-C-T-C-AA-C-C-T
-G--G-G-A-A--C---TG-C-AG-T--G--GA-TA--C-TGG-GC-G-AC-T-AG-A-G
--TG-TG--G-T-A-G-A-GG---G--T-A-GC-GG-AA-T-T-C-C-TG-G-T-GTA-G
CA-G-TGA-AA--TG-C-GT-AGAG-AT-C-A-G--G-A-G--GA-ACA-T-C-C-A--T
G-G--C-G-A--AG---G-C-A--G-C-T-A-C-CT-G-G-A-CCA-ACAC-TG-AC-AC
-T-G-AG-G-C-ACG-------------------------------------A-A-A-G-
CG-T-G-G--GGA-G-C-A-A-A-C-A--G-G-AT-T-AG-AT---A--C-C-C-T-G-G
-T--A-G-T-C-C-ACG-C-C-C-TA-A-AC-G-----A---T-G-C-G-A-A-C-T---
--GG-A-T--GT-T-GGGTgcaat----ttggcAC-GC-A-G-T-A-T--C-G-A-A-GC
--T-A-AC---G-CG-T-TA-A-------G-T----T-C-G-C--C-G-C-CT-G-GG-G
-A-GTA-CG-G-T-C-G-CAA---G-A-C-T-GA-AA--CT-C-AAA--G-G-AA--T-T
-G-A-C-GG-G-GG-C-C-CG-C-AC-A---A--G-CG-GT-GG-A-G-T-A-TG-T-G-
GT-TTA-AT-T-CG-A-T-GC-A-ACG-C-G-A-AGA-A-C-C-TT--A-CCT-G-G-C-
C-TTG-ACA-T-G--T-C-GAG----AACTTTCCA-GAGA--T-GG-ATTGgtgcct---
------------------------------------tcgggaaCTCG--A-A--C--A--
CA-G-GTG-C-TG-CATG-GC-T-G----T-CGTCAGC-TC-GT--GTCG------TGAG
ATGTTGG-GCTA-AGT-C-C-CGC-A-ACGA-G-CGC-A--------A--C-CC-T-T-G
-T-C-C-TT-AG-TTGCC-AGCAcgta---------------------------------
------------------------------------------------------------
--------------------------------------------------------atgg
TGGG-AACT-CTA-AGG-AGAC-CGC-C-G-GT-G-AC--AA-A-C-C-G-G-AGGA-AG
-GT-GG-GGAT-GA--------C-G-TC-AA-GT-C-A-TC-AT-GGC-C-CT-T-AC-G
-G-C-C--AG-G-----------GCTAC-A-C-A-C-G--T-A-C-TAC-A-ATG-GT-A
-G-G-G---A-C--A-G---------A-G--G-G-CT---G-C---A-A-G-C-C-G-GC
-GA--C-G-G--T--AA---G-C--CA-AT-CC----C---AGAAA--C-C-C-T-A-T-
-C-T-C-A--G--TC-C----G----G-A--T-T-G-G-A--G--T-C-T-G--C-A-A-
C-TC----G-A--C-T-C-C--A-T-G-A-A---G--T-C--G-G-A----A-T-C-G-C
--T-AG-T-A-A--T-C--G-C---A-G-A--T-C--A-GC--aTT-------G--C-T-
--G--C----G----G--T------G-A-A--T--A--C-----GT--T--C-C------
C--G----G-G--C-C--T----T--G-T-A--C-A---C---A-C---CG-C-----C-
CG-T-C-A--C-A-C-CAT-GG---GA-GTT-TGTTGC-ACC-AGAAGC-AGGTagctta
acct--------------------------------------------------------
----tcgggagggcG--CTT-G-C-CA-C-GG-TGT-G--G-C-C-GAT-G-AC--TGG-
GGT-GA--AG-T---CG-TA--A-C-AA--GG-AA---C-C-------------------
------------------------------------------------------------
------------------------------------------------------------
-------------
>S000839092
------------------------------------------------------------
------------------------------------------------------------
------------------------------------------------------------
------------------------------------------------------------
-----------------G-A--G-T-G-A-AC-G--C--T-G-G----C--G-G-T-A-G
-G-C-C-TA-AC-ACA-TG-CAA-GT-C--GA-A-CGgcagcacaggagagct-------
--------------------------------------------tgctctctgggtggcg
A-G--T---G-G-C-G---G-A-CG-GG-T-GAG-G-A-A-TA-CAT-C-GGA---ATC-
T-A--C-TCT-GT-C-G--T--G-GG-G-G----ATAA-C-G-TA-G-G-GA-AA---C-
TTA-C-G-C-TA-ATA-CCG-CATACG------------AC--C--TACG--G-G-T---
---------GAAA-GCaggggacct---tcgggccttGCGCGAT-TGAAT----------
--------GA-G-C-CGAT-GTCGGAT-TAGCTAG-TTGGCG-GGGTAAAGGCCCACCAA
GGC-G-------ACGAT-CC-GTAGCTG-GTCTGAGAG-GAT-GAT-C-AGCCACACTGG
-A-ACTGAGACACGGTCCAGA-CTCCT-ACG-GG-AGG--CA-GCA----G-TGG-GGA-
ATA-T-T--G-G-ACAA-TG-G-GC--GCA-A-G--C--C-T-GA---T-C-C-AGCC-A
T-A-C-C-G-CG-TG-G-GTGA-A-G--A-AGG-CC--TTC------G-GG-TT-GTAAA
-GC-C-CT-T--TT-G-T-T-G-GG-AA-AGAaatccagctggcta------atacccgg
ttgggaTGA--CGG-T-A-C-CC-A-A-AGA-ATAA-G-C-A-CC-GG-CT-A-A--CT-
T-C-G-TG-C-CA-G-C-AG-CC-GC-GG-TA-A-TA---C-G-A-A-G-G-G-T-G-C-
A-A-G-C-GT-T--A-C-T-C--G-G-A-A-T-T--------------------------
-------A-C-T-G-G-G-C-G-TAAA-G-C-G-TG-C--GT-A-GG-T-G-G-T-CG-T
-TTA-A-G-TC-CG-TTGT-G--A-A-A-G-C--C-C-T-G-G-G-C-T-C-AA-C-C-T
-G--G-G-A-A--C---TG-C-AG-T--G--GA-TA--C-TGG-AC-G-AC-T-AG-A-G
--TG-TG--G-T-A-G-A-GG---G--T-A-GC-GG-AA-T-T-C-C-TG-G-T-GTA-G
CA-G-TGA-AA--TG-C-GT-AGAG-AT-C-A-G--G-A-G--GA-ACA-T-C-C-A--T
G-G--C-G-A--AG---G-C-A--G-C-T-A-C-CT-G-G-A-CCA-ACAC-TG-AC-AC
-T-G-AG-G-C-ACG-------------------------------------A-A-A-G-
CG-T-G-G--GGA-G-C-A-A-A-C-A--G-G-AT-T-AG-AT---A--C-C-C-T-G-G
-T--A-G-T-C-C-ACG-C-C-C-TA-A-AC-G-----A---T-G-C-G-A-A-C-T---
--GG-A-T--GT-T-GGGTgcaat----ttggcAC-GC-A-G-T-A-T--C-G-A-A-GC
--T-A-AC---G-CG-T-TA-A-------G-T----T-C-G-C--C-G-C-CT-G-GG-G
-A-GTA-CG-G-T-C-G-CAA---G-A-C-T-GA-AA--CT-C-AAA--G-G-AA--T-T
-G-A-C-GG-G-GG-C-C-CG-C-AC-A---A--G-CG-GT-GG-A-G-T-A-TG-T-G-
GT-TTA-AT-T-CG-A-T-GC-A-ACG-C-G-A-AGA-A-C-C-TT--A-CCT-G-G-C-
C-TTG-ACA-T-G--T-C-GAG----AACTTTCCA-GAGA--T-GG-ATCGgtgcct---
------------------------------------acgggaaCTCG--A-A--C--A--
CA-G-GTG-C-TG-CATG-GC-T-G----T-CGTCAGC-TC-GT--GTCG------TGAG
ATGTTGG-GTTA-AGT-C-C-CGC-A-ACGA-G-CGC-A--------A--C-CC-T-T-G
-T-C-C-TT-AG-TTGCC-AGCAcgta---------------------------------
------------------------------------------------------------
--------------------------------------------------------atgg
TGGG-AACT-CTA-AGG-AGAC-CGC-C-G-GT-G-AC--AA-A-C-C-G-G-AGGA-AG
-GT-GG-GGAT-GA--------C-G-TC-AA-GT-C-A-TC-AT-GGC-C-CT-T-AC-G
-G-C-C--AG-G-----------GCTAC-A-C-A-C-G--T-A-C-TAC-A-ATG-GT-A
-G-G-G---A-C--A-G---------A-G--G-G-CT---G-C---A-A-G-C-C-G-GC
-GA--C-G-G--T--AA---G-C--CA-AT-CC----C---AGAAA--C-C-C-T-A-T-
-C-T-C-A--G--TC-C----G----G-A--T-T-G-G-A--G--T-C-T-G--C-A-A-
C-TC----G-A--C-T-C-C--A-T-G-A-A---G--T-C--G-G-A----A-T-C-G-C
--T-AG-T-A-A--T-C--G-C---A-G-A--T-C--A-GC--aTT-------G--C-T-
--G--C----G----G--T------G-A-A--T--A--C-----GT--T--C-C------
C--G----G-G--C-C--T----T--G-T-A--C-A---C---A-C---CG-C-----C-
CG-T-C-A--C-A-C-CAT-GG---GA-GTT-TGTTGC-ACC-AGAAGC-AGGTagctta
acct--------------------------------------------------------
----tcgggagggcG--CTT-G-C-CA-C-GG-TGT-G--G-C-C-GAT-G-AC--TGG-
GGT-GA--AG-T---CG-------------------------------------------
------------------------------------------------------------
------------------------------------------------------------
-------------
>S000838996
------------------------------------------------------------
------------------------------------------------------------
------------------------------------------------------------
--------------------------------AG-A--G-TT-T--G-A--T--C-C-T-
-----G-GC-T-C-A--G-A--G-T-G-A-AC-G--C--T-G-G----C--G-G-T-A-G
-G-C-C-TA-AC-ACA-TG-CAA-GT-C--GA-A-CGgcagcacaggagagct-------
--------------------------------------------tgctctctgggtggcg
A-G--T---G-G-C-G---G-A-CG-GG-T-GAG-G-A-A-TA-CAT-C-GGA---ATC-
T-A--C-TCT-GT-C-G--T--G-GG-G-G----ATAA-C-G-TA-G-G-GA-AA---C-
TTA-C-G-C-TA-ATA-CCG-CATACG------------AC--C--TACG--G-G-T---
---------GAAA-GCaggggacct---tcgggccttGCGCGAT-TGAAT----------
--------GA-G-C-CGAT-GTCGGAT-TAGCTAG-TTGGCG-GGGTAAAGGCCCACCAA
GGC-G-------ACGAT-CC-GTAGCTG-GTCTGAGAG-GAT-GAT-C-AGCCACACTGG
-A-ACTGAGACACGGTCCAGA-CTCCT-ACG-GG-AGG--CA-GCA----G-TGG-GGA-
ATA-T-T--G-G-ACAA-TG-G-GC--GCA-A-G--C--C-T-GA---T-C-C-AGCC-A
T-A-C-C-G-CG-TG-G-GTGA-A-G--A-AGG-CC--TTC------G-GG-TT-GTAAA
-GC-C-CT-T--TT-G-T-T-G-GG-AA-AGAaatccagctggcta------atacccgg
ttgggaTGA--CGG-T-A-C-CC-A-A-AGA-ATAA-G-C-A-CC-GG-CT-A-A--CT-
T-C-G-TG-C-CA-G-C-AG-CC-GC-GG-TA-A-TA---C-G-A-A-G-G-G-T-G-C-
A-A-G-C-GT-T--A-C-T-C--G-G-A-A-T-T--------------------------
-------A-C-T-G-G-G-C-G-TAAA-G-C-G-TG-C--GT-A-GG-T-G-G-T-CG-T
-TTA-A-G-TC-CG-TTGT-G--A-A-A-G-C--C-C-T-G-G-G-C-T-C-AA-C-C-T
-G--G-G-A-A--C---TG-C-AG-T--G--GA-TA--C-TGG-AC-G-AC-T-AG-A-G
--TG-TG--G-T-A-G-A-GG---G--T-A-GC-GG-AA-T-T-C-C-TG-G-T-GTA-G
CA-G-TGA-AA--TG-C-GT-AGAG-AT-C-A-G--G-A-G--GA-ACA-T-C-C-A--T
G-G--C-G-A--AG---G-C-A--G-C-T-A-C-CT-G-G-A-CCA-ACAC-TG-AC-AC
-T-G-AG-G-C-ACG-------------------------------------A-A-A-G-
CG-T-G-G--GGA-G-C-A-A-A-C-A--G-G-AT-T-AG-AT---A--C-C-C-T-G-G
-T--A-G-T-C-C-ACG-C-C-C-TA-A-AC-G-----A---T-G-C-G-A-A-C-T---
--GG-A-T--GT-T-GGGTgcaat----ttggcAC-GC-A-G-T-A-T--C-G-A-A-GC
--T-A-AC---G-CG-T-TA-A-------G-T----T-C-G-C--C-G-C-CT-G-GG-G
-A-GTA-CG-G-T-C-G-CAA---G-A-C-T-GA-AA--CT-C-AAA--G-G-AA--T-T
-G-A-C-GG-G-GG-C-C-CG-C-AC-A---A--G-CG-GT-GG-A-G-T-A-TG-T-G-
GT-TTA-AT-T-CG-A-T-GC-A-ACG-C-G-A-AGA-A-C-C-TT--A-CCT-G-G-C-
C-TTG-ACA-T-G--T-C-GAG----AACTTTCCA-GAGA--T-GG-ATCGgtgcct---
------------------------------------tcgggaaCTCG--A-A--C--A--
CA-G-GTG-C-TG-CATG-GC-T-G----T-CGTCAGC-TC-GT--GTCG------TGAG
ATGTTGG-GTTA-AGT-C-C-CGC-A-ACGA-G-CGC-A--------A--C-CC-T-T-G
-T-C-C-TT-AG-TTGCC-AGCAcgta---------------------------------
------------------------------------------------------------
--------------------------------------------------------atgg
TGGG-AACT-CTA-AGG-AGAC-CGC-C-G-GT-G-AC--AA-A-C-C-G-G-AGGA-AG
-GT-GG-GGAT-GA--------C-G-TC-AA-GT-C-A-TC-AT-GGC-C-CT-T-AC-G
-G-C-C--AG-G-----------GCTAC-A-C-A-C-G--T-A-C-TAC-A-ATG-GT-A
-G-G-G---A-C--A-G---------A-G--G-G-CT---G-C---A-A-G-C-C-G-GC
-GA--C-G-G--T--AA---G-C--CA-AT-CC----C---AGAAA--C-C-C-T-A-T-
-C-T-C-A--G--TC-C----G----G-A--T-T-G-G-A--G--T-C-T-G--C-A-A-
C-TC----G-A--C-T-C-C--A-T-G-A-A---G--T-C--G-G-A----A-T-C-G-C
--T-AG-T-A-A--T-C--G-C---A-G-A--T-C--A-GC--aTT-------G--C-T-
--G--C----G----G--T------G-A-A--T--A--C-----GT--T--C-C------
C--G----G-G--C-C--T----T--G-T-A--C-A---C---A-C---CG-C-----C-
CG-T-C-A--C-A-C-CAT-GG---GA-GTT-TGTTGC-ACC-AGAAGC-AGGTagctta
acct--------------------------------------------------------
----tcgggagggcG--CTT-G-C-CA-C-GG-TGT-G--G-C-C-GAT-G-AC--TGG-
GGT-GA------------------------------------------------------
------------------------------------------------------------
------------------------------------------------------------
-------------
>S001188893
------------------------------------------------------------
------------------------------------------------------------
------------------------------------------------------------
------------------------------------------------------------
------------------------------AC-G--C--T-G-G----C--G-G-T-A-G
-G-C-C-TA-AC-ACA-TG-CAA-GT-C--GA-A-CGgcagcacaggagagct-------
--------------------------------------------tgctctctgggtggcg
A-G--T---G-G-C-G---G-A-CG-GG-T-GAG-G-A-A-TA-CAT-C-GGA---ATC-
T-A--C-TCT-GT-C-G--T--G-GG-G-G----ATAA-C-G-TA-G-G-GA-AA---C-
TTA-C-G-C-TA-ATA-CCG-CATACG------------AC--C--TACG--G-G-T---
---------GAAA-GCaggggacct---tcgggccttGCGCGAT-TGAAT----------
--------GA-G-C-CGAT-GTCGGAT-TAGCTAG-TTGGCG-GGGTAAAGGCCCACCAA
GGC-G-------ACGAT-CC-GTAGCTG-GTCTGAGAG-GAT-GAT-C-AGCCACACTGG
-A-ACTGAGACACGGTCCAGA-CTCCT-ACG-GG-AGG--CA-GCA----G-TGG-GGA-
ATA-T-T--G-G-ACAA-TG-G-GC--GCA-A-G--C--C-T-GA---T-C-C-AGCC-A
T-A-C-C-G-CG-TG-G-GTGA-A-G--A-AGG-CC--TTC------G-GG-TT-GTAAA
-GC-C-CT-T--TT-G-T-T-G-GG-AA-AGAaatccagctggcta------atacccgg
ttgggaTGA--CGG-T-A-C-CC-A-A-AGA-ATAA-G-C-A-CC-GG-CT-A-A--CT-
T-C-G-TG-C-CA-G-C-AG-CC-GC-GG-TA-A-TA---C-G-A-A-G-G-G-T-G-C-
A-A-G-C-GT-T--A-C-T-C--G-G-A-A-T-T--------------------------
-------A-C-T-G-G-G-C-G-TAAA-G-C-G-TG-C--GT-A-GG-T-G-G-T-TA-T
-TTA-A-G-TC-CG-TTGT-G--A-A-A-G-C--C-C-T-G-G-G-C-T-C-AA-C-C-T
-G--G-G-A-A--C---TG-C-AG-T--G--GA-TA--C-TGG-AT-G-AC-T-AG-A-A
--TG-TG--G-T-A-G-A-GG---G--T-A-GC-GG-AA-T-T-C-C-TG-G-T-GTA-G
CA-G-TGA-AA--TG-C-GT-AGAG-AT-C-A-G--G-A-G--GA-ACA-T-C-C-A--T
G-G--C-G-A--AG---G-C-A--G-C-T-A-C-CT-G-G-A-CCA-ACAT-TG-AC-AC
-T-G-AG-G-C-ACG-------------------------------------A-A-A-G-
CG-T-G-G--GGA-G-C-A-A-A-C-A--G-G-AT-T-AG-AT---A--C-C-C-T-G-G
-T--A-G-T-C-C-ACG-C-C-C-TA-A-AC-G-----A---T-G-C-G-A-A-C-T---
--GG-A-T--GT-T-GGGTgcaat----ttggcAC-GC-A-G-T-A-T--C-G-A-A-GC
--T-A-AC---G-CG-T-TA-A-------G-T----T-C-G-C--C-G-C-CT-G-GG-G
-A-GTA-CG-G-T-C-G-CAA---G-A-C-T-GA-AA--CT-C-AAA--G-G-AA--T-T
-G-A-C-GG-G-GG-C-C-CG-C-AC-A---A--G-CG-GT-GG-A-G-T-A-TG-T-G-
GT-TTA-AT-T-CG-A-T-GC-A-ACG-C-G-A-AGA-A-C-C-TT--A-CCT-G-G-C-
C-TTG-ACA-T-G--T-C-GAG----AACTTTCCA-GAGA--T-GG-ATGGgtgcct---
------------------------------------tcgggaaCTCG--A-A--C--A--
CA-G-GTG-C-TG-CATG-GC-T-G----T-CGTCAGC-TC-GT--GTCG------TGAG
ATGTTGG-GTTA-AGT-C-C-CGC-A-ACGA-G-CGC-A--------A--C-CC-T-T-G
-T-C-C-TT-AG-TTGCC-AGCAcgta---------------------------------
------------------------------------------------------------
--------------------------------------------------------atgg
TGGG-AACT-CTA-AGG-AGAC-CGC-C-G-GT-G-AC--AA-A-C-C-G-G-AGGA-AG
-GT-GG-GGAT-GA--------C-G-TC-AA-GT-C-A-TC-AT-GGC-C-CT-T-AC-G
-G-C-C--AG-G-----------GCTAC-A-C-A-C-G--T-A-C-TAC-A-ATG-GT-A
-G-G-G---A-C--A-G---------A-G--G-G-CT---G-C---A-A-G-C-C-G-GC
-GA--C-G-G--T--AA---G-C--CA-AT-CC----C---AGAAA--C-C-C-T-A-T-
-C-T-C-A--G--TC-C----G----G-A--T-T-G-G-A--G--T-C-T-G--C-A-A-
C-TC----G-A--C-T-C-C--A-T-G-A-A---G--T-C--G-G-A----A-T-C-G-C
--T-AG-T-A-A--T-C--G-C---A-G-A--T-C--A-GC--aTT-------G--C-T-
--G--C----G----G--T------G-A-A--T--A--C-----GT--T--C-C------
C--G----G-G--C-C--T----T--G-T-A--C-A---C---A-C---CG-C-----C-
CG-T-C-A--C-A-C-CAT-GG---GA-GTT-TGTTGC-ACC-AGAAGC-AGGTagctta
acct--------------------------------------------------------
----tcgggagggcG--CTT-G-C-CA-C-GG-TGT-G--G-C-C-GAT-G-AC--TGG-
GGT-GA--AG-T---CG-TA--A-C-AA--GG-TA---G-C-C-GTA-TT-------C--
G-----------------------------------------------------------
------------------------------------------------------------
-------------
>S000839205
------------------------------------------------------------
------------------------------------------------------------
------------------------------------------------------------
------------------------------------------------------------
-----------------G-A--G-T-G-A-AC-G--C--T-G-G----C--G-G-T-A-G
-G-C-C-TA-AC-ACA-TG-CAA-GT-C--GA-A-CGgcagcacaggagagct-------
--------------------------------------------tgctctctgggtggcg
A-G--T---G-G-C-G---G-A-CG-GG-T-GAG-G-A-A-TA-CAT-C-GGA---ATC-
T-A--C-TCT-GT-C-G--T--G-GG-G-G----ATAA-C-G-TA-G-G-GA-AA---C-
TTA-C-G-C-TA-ATA-CCG-CATACG------------AC--C--TACG--G-G-T---
---------GAAA-GCaggggacct---tcgggccttGCGCGAT-TGAAT----------
--------GA-G-C-CGAT-GTCGGAT-TAGCTAG-TTGGCG-GGGTAAAGGCCCACCAA
GGC-G-------ACGAT-CC-GTAGCTG-GTCTGAGAG-GAT-GAT-C-AGCCACACTGG
-A-ACTGAGACACGGTCCAGA-CTCCT-ACG-GG-AGG--CA-GCA----G-TGG-GGA-
ATA-T-T--G-G-ACAA-TG-G-GC--GCA-A-G--C--C-T-GA---T-C-C-AGCC-A
T-A-C-C-G-CG-TG-G-GTGA-A-G--A-AGG-CC--TTC------G-GG-TT-GTAAA
-GC-C-CT-T--TT-G-T-T-G-GG-AA-AGAaatccagctggcta------atacccgg
ttgggaTGA--CGG-T-A-C-CC-A-A-AGA-ATAA-G-C-A-CC-GG-CT-A-A--CT-
T-C-G-TG-C-CA-G-C-AG-CC-GC-GG-TA-A-TA---C-G-A-A-G-G-G-T-G-C-
A-A-G-C-GT-T--A-C-T-C--G-G-A-A-T-T--------------------------
-------A-C-T-G-G-G-C-G-TAAA-G-C-G-TG-C--GT-A-GG-T-G-G-T-CG-T
-TTA-A-G-TC-CG-TTGT-G--A-A-A-G-C--C-C-T-G-G-G-C-T-C-AA-C-C-T
-G--G-G-A-A--C---TG-C-AG-T--G--GA-TA--C-TGG-AC-G-AC-T-AG-A-G
--TG-TG--G-T-A-G-A-GG---G--C-A-GC-GG-AA-T-T-C-C-TG-G-T-GTA-G
CA-G-TGA-AA--TG-C-GT-AGAG-AT-C-A-G--G-A-G--GA-ACA-T-C-C-A--T
G-G--C-G-A--AG---G-C-A--G-C-T-A-C-CT-G-G-A-CCA-ACAC-TG-AC-AC
-T-G-AG-G-C-ACG-------------------------------------A-A-A-G-
CG-T-G-G--GGA-G-C-A-A-A-C-A--G-G-AT-T-AG-AT---A--C-C-C-T-G-G
-T--A-G-T-C-C-ACG-C-C-C-TA-A-AC-G-----A---T-G-C-G-A-A-C-T---
--GG-A-T--GT-T-GGGTgcaat----ttggcAC-GC-A-G-T-A-T--C-G-A-A-GC
--T-A-AC---G-CG-T-TA-A-------G-T----T-C-G-C--C-G-C-CT-G-GG-G
-A-GTA-CG-G-T-C-G-CAA---G-A-C-T-GA-AA--CT-C-AAA--G-G-AA--T-T
-G-A-C-GGgG-GG-C-C-CG-C-AC-A---A--G-CG-GT-GG-A-G-T-A-TG-T-G-
GT-TTA-AT-T-CG-A-T-GC-A-ACG-C-G-A-AGA-A-C-C-TT--A-CCT-G-G-C-
C-TTG-ACA-T-G--T-C-GAG----AACTTTCCA-GAGA--T-GG-ATCGgtgcct---
------------------------------------tcgggaaCTCG--A-A--C--A--
CA-G-GTG-C-TG-CATG-GC-T-G----T-CGTCAGC-TC-GT--GTCG------TGAG
ATGTTGG-GTTA-AGT-C-C-CGC-A-ACGA-G-CGC-A--------A--C-CC-T-T-G
-T-C-C-TT-AG-TTGCC-AGCAcgta---------------------------------
------------------------------------------------------------
--------------------------------------------------------atgg
TGGG-AACT-CTA-AGG-AGAC-CGC-C-G-GT-G-AC--AA-A-C-C-G-G-AGGA-AG
-GT-GG-GGAT-GA--------C-G-TC-AA-GT-C-A-TC-AT-GGC-C-CT-T-AC-G
-G-C-C--AG-G-----------GCTAC-A-C-A-C-G--T-A-C-TAC-A-ATG-GT-A
-G-G-G---A-C--A-G---------A-G--G-G-CT---G-C---A-A-G-C-C-G-GC
-GA--C-G-G--T--AA---G-C--CA-AT-CC----C---AGAAA--C-C-C-T-A-T-
-C-T-C-A--G--TC-C----G----G-A--T-T-G-G-A--G--T-C-T-G--C-A-A-
C-TC----G-A--C-T-C-C--A-T-G-A-A---G--T-C--G-G-A----A-T-C-G-C
--T-AG-T-A-A--T-C--G-C---A-G-A--T-C--A-GC--aTT-------G--C-T-
--G--C----G----G--T------G-A-A--T--A--C-----GT--T--C-C------
C--G----G-G--C-C--T----T--G-T-A--C-A---C---A-C---CG-C-----C-
CG-T-C-A--C-A-C-CAT-GG---GA-GTT-TGTTGC-ACC-AGAAGC-AGGTagctta
acct--------------------------------------------------------
----tcgggagggcG--CTT-G-C-CA-C-GG-TGT-G--G-C-C-GAT-G-AC--TGG-
GGT-GA--AG-T---CG-TA--A-C-AA--GG-AA---C-C-------------------
------------------------------------------------------------
------------------------------------------------------------
-------------
>S002975941
------------------------------------------------------------
------------------------------------------------------------
------------------------------------------------------------
-------------------C---CCTT-----AG-A--G-TT-T--G-A--T--C-C-T-
-----G-GC-T-C-A--G-A--G-T-G-A-AC-G--C--T-G-G----C--G-G-T-A-G
-G-C-C-TA-AC-ACA-TG-CAA-GT-C--GA-A-CGgcagcacagaggagct-------
--------------------------------------------tgctccttgggtggcg
A-G--T---G-G-C-G---G-A-CG-GG-T-GAG-G-A-A-TA-CAT-C-GGA---ATC-
T-A--C-TCT-GT-C-G--T--G-GG-G-G----ATAA-C-G-TA-G-G-GA-AA---C-
TTA-C-G-C-TA-ATA-CCG-CATACG------------AC--C--TACG--G-G-T---
---------GAAA-GCaggggacct---tcgggccttGCGCGAT-TGAAT----------
--------GA-G-C-CGAT-GTCGGAT-TAGCTAG-TTGGCG-GGGTAAAGGCCCACCAA
GGC-G-------ACGAT-CC-GTAGCTG-GTCTGAGAG-GAT-GAT-C-AGCCACACTGG
-A-ACTGAGACACGGTCCAGA-CTCCT-ACG-GG-AGG--CA-GCA----G-TGG-GGA-
ATA-T-T--G-G-ACAA-TG-G-GC--GCA-A-G--C--C-T-GA---T-C-C-AGCC-A
T-A-C-C-G-CG-TG-G-GTGA-A-G--A-AGG-CC--TTC------G-GG-TT-GTAAA
-GC-C-CT-T--TT-G-T-T-G-GG-AA-AGAaatccagctggtta------atacccgg
ttgggaTGA--CGG-T-A-C-CC-A-A-AGA-ATAA-G-C-A-CC-GG-CT-A-A--CT-
T-C-G-TG-C-CA-G-C-AG-CC-GC-GG-TA-A-TA---C-G-A-A-G-G-G-T-G-C-
A-A-G-C-GT-T--A-C-T-C--G-G-A-A-T-T--------------------------
-------A-C-T-G-G-G-C-G-TAAA-G-C-G-TG-C--GT-A-GG-T-G-G-T-CG-T
-TTA-A-G-TC-CG-TTGT-G--A-A-A-G-C--C-C-T-G-G-G-C-T-C-AA-C-C-T
-G--G-G-A-A--C---TG-C-AG-T--G--GA-TA--C-TGG-AC-G-AC-T-AG-A-G
--TG-TG--G-T-A-G-A-GG---G--T-A-GC-GG-AA-T-T-C-C-TG-G-T-GTA-G
CA-G-TGA-AA--TG-C-GT-AGAG-AT-C-A-G--G-A-G--GA-ACA-T-C-C-A--T
G-G--C-G-A--AG---G-C-A--G-C-T-A-C-CT-G-G-A-CCA-ACAC-TG-AC-AC
-T-G-AG-G-C-ACG-------------------------------------A-A-A-G-
CG-T-G-G--GGA-G-C-A-A-A-C-A--G-G-AT-T-AG-AT---A--C-C-C-T-G-G
-T--A-G-T-C-C-ACG-C-C-C-TA-A-AC-G-----A---T-G-C-G-A-A-C-T---
--GG-A-T--GT-T-GGGTgcaat----ttggcAC-GC-A-G-T-A-T--C-G-A-A-GC
--T-A-AC---G-CG-T-TA-A-------G-T----T-C-G-C--C-G-C-CT-G-GG-G
-A-GTA-CG-G-T-C-G-CAA---G-A-C-T-GA-AA--CT-C-AAA--G-G-AA--T-T
-G-A-C-GG-G-GG-C-C-CG-C-AC-A---A--G-CG-GT-GG-A-G-T-A-TG-T-G-
GT-TTA-AT-T-CG-A-T-GC-A-ACG-C-G-A-AGA-A-C-C-TT--A-CCT-G-G-C-
C-TTG-ACA-T-G--T-C-GAG----AACTTTCCA-GAGA--T-GG-ATTGgtgcct---
------------------------------------tcgggaaCTCG--A-A--C--A--
CA-G-GTG-C-TG-CATG-GC-T-G----T-CGTCAGC-TC-GT--GTCG------TGAG
ATGTTGG-GTTA-AGT-C-C-CGC-A-ACGA-G-CGC-A--------A--C-CC-T-T-G
-T-C-C-TT-AG-TTGCC-AGCAcgta---------------------------------
------------------------------------------------------------
--------------------------------------------------------atgg
TGGG-AACT-CTA-AGG-AGAC-CGC-C-G-GT-G-AC--AA-A-C-C-G-G-AGGA-AG
-GT-GG-GGAT-GA--------C-G-TC-AA-GT-C-A-TC-AT-GGC-C-CT-T-AC-G
-G-C-C--AG-G-----------GCTAC-A-C-A-C-G--T-A-C-TAC-A-ATG-GT-A
-G-G-G---A-C--A-G---------A-G--G-G-CT---G-C---A-A-G-C-C-G-GC
-GA--C-G-G--T--AA---G-C--CA-AT-CC----C---AGAAA--C-C-C-T-A-T-
-C-T-C-A--G--TC-C----G----G-A--T-T-G-G-A--G--T-C-T-G--C-A-A-
C-TC----G-A--C-T-C-C--A-T-G-A-A---G--T-C--G-G-A----A-T-C-G-C
--T-AG-T-A-A--T-C--G-C---A-G-A--T-C--A-GC--aTT-------G--C-T-
--G--C----G----G--T------G-A-A--T--A--C-----GT--T--C-C------
C--G----G-G--C-C--T----T--G-T-A--C-A---C---A-C---CG-C-----C-
CG-T-C-A--C-A-C-CAT-GG---GA-GTT-TGTTGC-ACC-AGAAGT-AGGTagctta
acct--------------------------------------------------------
----tcgggagggcG--CTT-G-C-CA-C-GG-TGT-G--G-C-C-GAT-G-AC--TGG-
GGT-GA--AG-T---CG-TA--A-C-AA--GG-TA---A-C-C-A-A-GG-------G--
------------------------------------------------------------
------------------------------------------------------------
-------------
>S000620245
------------------------------------------------------------
------------------------------------------------------------
------------------------------------------------------------
--------------------------T-----AG-A--G-TT-T--G-A--T--C-C-T-
-----G-GC-T-C-A--G-A--G-C-G-A-AC-G--C--T-G-G----C--G-G-T-A-G
-G-C-C-TA-AC-GCA-TG-CAA-GT-C--GA-A-CGgcagcacaggagagct-------
--------------------------------------------tgctctctgggtggcg
A-G--T---G-G-C-G---G-A-CG-GG-T-GAG-G-A-A-TA-CAT-C-GGA---ATC-
T-A--C-TTT-TT-C-G--T--G-GG-G-G----ATAA-C-G-TA-G-G-GA-AA---C-
TTA-C-G-C-TA-ATA-CCG-CATACG------------AC--C--TACG--G-G-T---
---------GAAA-GCaggggatct---tcggaccttGCGCGAT-TGAAT----------
--------GA-G-C-CGAT-GTCGGAT-TAGCTAG-TTGGCG-GGGTAAAGGCCCACCAA
GGC-G-------ACGAT-CC-GTAGCTG-GTCTGAGAG-GAT-GAT-C-AGCCACACTGG
-A-ACTGAGACACGGTCCAGA-CTCCT-ACG-GG-AGG--CA-GCA----G-TGG-GGA-
ATA-T-T--G-G-ACAA-TG-G-GC--GCA-A-G--C--C-T-GA---T-C-C-AGCC-A
T-A-C-C-G-CG-TG-G-GTGA-A-G--A-AGG-CC--TTC------A-GG-TT-GTAAA
-GC-C-CT-T--TT-G-T-T-G-GG-AA-AGAaatccagctggcta------atacccgg
ttgggaTGA--CGG-T-A-C-CC-A-A-AGA-ATAA-G-C-A-CC-GG-CT-A-A--CT-
T-C-G-TG-C-CA-G-C-AG-CC-GC-GG-TA-A-TA---C-G-A-A-G-G-G-T-G-C-
A-A-G-C-GT-T--A-C-T-C--G-G-A-A-T-T--------------------------
-------A-C-T-G-G-G-C-G-TAAA-G-C-G-TG-C--GT-A-GG-T-G-G-T-CG-T
-TTA-A-G-TC-CG-TTGT-G--A-A-A-G-C--C-C-T-G-G-G-C-T-C-AA-C-C-T
-G--G-G-A-A--C---TG-C-AG-T--G--GA-TA--C-TGG-GC-G-AC-T-AG-A-G
--TG-TG--G-T-A-G-A-GG---G--T-A-GC-GG-AA-T-T-C-C-TG-G-T-GTA-G
CA-G-TGA-AA--TG-C-GT-AGAG-AT-C-A-G--G-A-G--GA-ACA-T-C-C-A--T
G-G--C-G-A--AG---G-C-A--G-C-T-A-C-CT-G-G-A-CCA-ACAC-TG-AC-AC
-T-G-AG-G-C-ACG-------------------------------------A-A-A-G-
CG-T-G-G--GGA-G-C-A-A-A-C-A--G-G-AT-T-AG-AT---A--C-C-C-T-G-G
-T--A-G-T-C-C-ACG-C-C-C-TA-A-AC-G-----A---T-G-C-G-A-A-C-T---
--GG-A-T--GT-T-GGGTgcaat----ttggcAC-GC-A-G-T-A-T--C-G-A-A-GC
--T-A-AC---G-CG-T-TA-A-------G-T---tT-C-G-C--C-G-C-CT-G-GG-G
-A-GTA-CG-G-T-C-G-CAA---G-A-C-T-GA-AA--CT-C-A-A--G-G-AA--T-T
-G-A-C-GG-G-GG-C-C-CG-C-AC-A---A--G-CG-GT-GG-A-G-T-A-TG-T-G-
GT-TTA-AT-T-CG-A-T-GC-A-ACG-C-G-A-AGA-A-C-C-TT--A-CCT-G-G-C-
C-TTG-ACA-T-G--T-C-GAG----AACTTTCCA-GAGA--T-GG-ATTGgtgcct---
------------------------------------tcgggaaCTCG--A-A--C--A--
CA-G-GTG-C-TG-CATG-GC-T-G----T-CGTCAAC-TC-GT--GTCG------TGAG
ATGTTGG-GTTA-AGT-C-C-CGC-A-ACGA-G-CGC-A--------A--C-CC-T-T-G
-T-C-C-TT-AG-TTGCC-AGCAcgta---------------------------------
------------------------------------------------------------
--------------------------------------------------------atgg
TGGG-AACT-CTA-AGG-AGAC-CGC-C-G-GT-G-AC--AA-A-C-C-G-G-AGGA-AG
-GT-GG-GGAT-GA--------C-G-TC-AA-GT-C-A-TC-AT-GGC-C-CT-T-AC-G
-G-C-C--AG-G-----------GCTAC-A-C-A-C-G--T-A-C-TAC-A-ATG-GT-A
-G-G-G---A-C--A-G---------A-G--G-G-CT---G-C---A-A-G-C-C-G-GC
-GA--C-G-G--T--AA---G-C--CA-AT-CC----C---AGAAA--C-C-C-T-A-T-
-C-T-C-A--G--TC-C----G----G-A--T-T-G-G-A--G--T-C-T-G--C-A-A-
C-TC----G-A--C-T-C-C--A-T-G-A-A---G--T-C--G-G-A----A-T-C-G-C
--T-AG-T-A-A--T-C--G-C---A-G-A--T-C--A-GC--aTT-------G--C-T-
--G--C----G----G--T------G-A-A--T--A--C-----GT--T--C-C------
C--G----G-G--C-C--T----T--G-T-A--C-A---C---A-C---CG-C-----C-
CG-T-C-A--C-A-C-CAT-GG---GA-GTT-TGTTGC-ACC-AGAAGC-AGGTagctta
acct--------------------------------------------------------
----tcgggagggcG--CTT-G-C-CA-C-GG-TGT-G--G-C-C-GAT-G-AC--TGG-
GGT-GA--AG-T---CG-TA--A-C-AA--GG-TA---A-C-C-----------------
------------------------------------------------------------
------------------------------------------------------------
-------------
>S003394911
------------------------------------------------------------
------------------------------------------------------------
------------------------------------------------------------
--------------------------T-----AG-A--G-TT-T--G-A--T--C-A-T-
-----G-GC-T-C-A--G-G--A-T-G-A-AC-G--C--T-A-G----C--T-A-C-A-G
-G-C-T-TA-AC-ACA-TG-CAA-GT-C--GA-G-GGgaaacggcattaagtcgc-----
-----------------------------------------ttgcactttttggacgtcg
A-C--C---G-G-C-G---C-A-CG-GG-T-GAG-T-A-A-CG-CGT-A-TCC--AACC-
T-T--C-CCA-TG-A-C--T--A-AG-G-G----ATAA-C-C-TG-C-C-GA-AA---G-
GCA-G-A-C-TA-ATA-CCT-TATGGT-cTTCAC--TG-AC--G--GCAT--C-A-GA-T
--GTGAA-gTAAA-GAtt-----------------taTCGGTTA-TGGAT----------
--------GG-G-G-ATGC-GTCTGAT-TAGCTTG-TTGGCG-GGGTAACGGCCCACCAA
GGC-A-------ACGAT-CA-GTAGGGG-TTCTGAGAG-GAA-GGT-C-CCCCACATTGG
-A-ACTGAGACACGGTCCAAA-CTCCT-ACG-GG-AGG--CA-GCA----G-TGA-GGA-
ATA-T-T--G-G-TCAA-TG-G-GC--GAG-A-G--C--C-T-GA---A-C-C-AGCC-A
A-G-T-A-G-CG-TG-C-AGGA-T-G--A-CGG-CC-cTAT------G-GG-TT-GTAAA
-CT-G-CT-T--TT-G-T-A-T-GG-GG-ATAaagtcaatcac------------gtgtg
attgttTGC--AGG-T-A-C-CA-T-A-CGA-ATAA-G-G-A-CC-GG-CT-A-A--TT-
C-C-G-TG-C-CA-G-C-AG-CC-GC-GG-TA-A-TA---C-G-G-A-A-G-G-T-C-C-
G-G-G-C-GT-T--A-T-C-C--G-G-A-T-T-T--------------------------
-------A-T-T-G-G-G-T-T-TAAA-G-G-G-AG-C--GT-A-GG-C-T-G-G-AG-A
-TTA-A-G-TG-TG-TTGT-G--A-A-A-T-G--T-A-G-A-C-G-C-T-C-AA-C-G-T
-C--T-G-A-C--T---TG-C-AG-C--G--CA-TA--C-TGG-TT-T-CC-T-TG-A-G
--TA-CG--C-A-C-A-A-CG---T--T-G-GC-GG-AA-T-T-C-G-TC-G-T-GTA-G
CG-G-TGA-AA--TG-C-TT-AGAT-AT-G-A-C--G-A-A--GA-ACT-C-C-G-A--T
T-G--C-G-A--AG---G-C-A--G-C-T-G-A-CG-G-G-A-GCG-CAAC-TG-AC-GC
-T-G-AA-G-C-TCG-------------------------------------A-A-G-G-
TG-C-G-G--GTA-T-C-G-A-A-C-A--G-G-AT-T-AG-AT---A--C-C-C-T-G-G
-T--A-G-T-C-C-GCA-C-A-G-TA-A-AC-G-----A---T-G-G-A-T-G-C-C---
--CG-C-T--GT-T-GGTAcg---------tggTA-TC-A-G-C-G-G--C-T-A-A-GC
--G-A-AA---G-CA-T-TA-A-------G-C----A-T-C-C--C-A-C-CT-G-GG-G
-A-GTA-CG-C-C-G-G-CAA---C-G-G-T-GA-AA--CT-C-AAA--G-G-AA--T-T
-G-A-C-GG-G-GG-C-C-CG-C-AC-A---A--G-CG-GA-GG-A-A-C-A-TG-T-G-
GT-TTA-AT-T-CG-A-T-GA-T-ACG-C-G-A-GGA-A-C-C-TT--A-CCC-G-G-G-
C-TTG-AAT-T-G--C-A-GAG---gAAGGATTTA-GAGA--T-AA-TGACgccctt---
-------------------------------------cggggtCTCT--G----T--G--
AA-G-GTG-C-TG-CATG-GT-T-G----T-CGTCAGC-TC-GT--GCCG------TGAG
GTGTCGG-CTTA-AGT-G-C-CAT-A-ACGA-G-CGC-A--------A--C-CC-C-T-G
-T-C-T-TT-AG-TTGCC-ATCAggtg---------------------------------
------------------------------------------------------------
--------------------------------------------------------atgc
TGGG-CACT-CTG-GAG-ATAC-TGC-C-A-CC---GT--AA-G-G-T-GtG-AGGA-AG
-GT-GG-GGAT-GA--------C-G-TC-AA-AT-C-A-GC-AC-GGC-C-CT-T-AC-G
-T-C-C--GG-G-----------GCTAC-A-C-A-C-G--T-G-T-TAC-G-ATG-GC-C
-G-G-T---A-C--A-G---------A-G--G-G-AC---G-G---T-G-T-A-A-T-GT
-AA--A-T-T--G--CA---T-C--TA-AT-CT--------TGAAA--G-C-C-G-G-T-
-C-C-C-A--G--TT-C----G----G-A--C-T-G-G-G--G--T-C-T-G--C-A-A-
C-CC----G-A--C-C-C-C--A-C-G-A-A---G--C-T--G-G-A----T-T-C-G-C
--T-AG-T-A-A--T-C--G-C---G-C-A--T-C--A-GC--cAT-------G--G-C-
--G--C----G----G--T------G-A-A--T--A--C-----GT--T--C-C------
C--G----G-G--C-C--T----T--G-T-A--C-A---C---A-C---CG-C-----C-
CG-T-C------------------------------------------------------
------------------------------------------------------------
------------------------------------------------------------
------------------------------------------------------------
------------------------------------------------------------
------------------------------------------------------------
-------------
>S003404584
------------------------------------------------------------
------------------------------------------------------------
------------------------------------------------------------
--------------------------T-----AG-A--G-TT-T--G-A--T--C-A-T-
-----G-GC-T-C-A--G-G--A-T-G-A-AC-G--C--T-A-G----C--T-A-C-A-G
-G-C-T-TA-AC-ACA-TG-CAA-GT-C--GA-G-GGgaaacggcattaagtgct-----
------------------------------------------tgcactttttggacgtcg
A-C--C---G-G-C-G---C-A-CG-GG-T-GAG-T-A-A-CG-CGT-A-TCC--AACC-
T-T--C-CCA-TG-A-C--T--A-AG-G-G----ATAA-C-C-TG-C-C-GA-AA---G-
GCA-G-A-C-TA-ATA-CCT-TATAGT-cTTCAC--TG-AC--G--GCAT--C-A-GA-T
--GTGAA-gTAAA-GAtt-----------------taTCGGTTA-TGGAT----------
--------GG-G-G-ATGC-GTCTGAT-TAGCTTG-TTGGCG-GGGTAACGGCCCACCAA
GGC-A-------ACGAT-CA-GTAGGGG-TTCTGAGAG-GAA-GGT-C-CCCCACATTGG
-A-ACTGAGACACGGTCCAAA-CTCCT-ACG-GG-AGG--CA-GCA----G-TGA-GGA-
ATA-T-T--G-G-TCAA-TG-G-GC--GAG-A-G--C--C-T-GA---A-C-C-AGCC-A
A-G-T-A-G-CG-TG-C-AGGA-T-G--A-CGG-CC-cTAT------G-GG-TT-GTAAA
-CT-G-CT-T--TT-G-T-A-T-GG-GG-ATAaagtcaatcac------------gtgtg
attgttTGC--AGG-T-A-C-CA-T-A-CGA-ATAA-G-G-A-CC-GG-CT-A-A--TT-
C-C-G-TG-C-CA-G-C-AG-CC-GC-GG-TA-A-TA---C-G-G-A-A-G-G-T-C-C-
G-G-G-C-GT-T--A-T-C-C--G-G-A-T-T-T--------------------------
-------A-T-T-G-G-G-T-T-TAAA-G-G-G-AG-C--GT-A-GG-C-T-G-G-AG-A
-TTA-A-G-TG-TG-TTGT-G--A-A-A-T-G--T-A-G-A-C-G-C-T-C-AA-C-G-T
-C--T-G-A-C--T---TG-C-AG-C--G--CA-TA--C-TGG-TT-T-CC-T-TG-A-G
--TA-CG--C-A-C-A-A-CG---T--T-G-GC-GG-AA-T-T-C-G-TC-G-T-GTA-G
CG-G-TGA-AA--TG-C-TT-AGAT-AT-G-A-C--G-A-A--GA-ACT-C-C-G-A--T
T-G--C-G-A--AG---G-C-A--G-C-T-G-A-CG-G-G-A-GCG-CAAC-TG-AC-GC
-T-G-AA-G-C-TCG-------------------------------------A-A-G-G-
TG-C-G-G--GTA-T-C-G-A-A-C-A--G-G-AT-T-AG-AT---A--C-C-C-T-G-G
-T--A-G-T-C-C-GCA-C-A-G-TA-A-AC-G-----A---T-G-G-A-T-G-C-C---
--CG-C-T--GT-T-GGTAct---------tggTA-TC-A-G-C-G-G--C-T-A-A-GC
--G-A-AA---G-CA-T-TA-A-------G-C----A-T-C-C--C-A-C-CT-G-GG-G
-A-GTA-CG-C-C-G-G-CAA---C-G-G-T-GA-AA--CT-C-AAA--G-G-AA--T-T
-G-A-C-GG-G-GG-C-C-CG-C-AC-A---A--G-CG-GA-GG-A-A-C-A-TG-T-G-
GT-TTA-AC-T-CG-A-T-GA-T-ACG-C-G-A-GGA-A-C-C-TT--A-CCC-G-G-G-
C-TTG-AAT-T-G--C-A-GAG---gAAGGATTTA-GAGA--T-AA-TGACgccctt---
-------------------------------------cggggtCTCT--G----T--G--
AA-G-GTG-C-TG-CATG-GT-T-G----T-CGTCAGC-TC-GT--GCCG------TGAG
GTGTCGG-CTTA-AGT-G-C-CAT-A-ACGA-G-CGC-A--------A--C-CC-C-T-G
-T-C-T-TT-AG-TTGCC-ATCAggtt---------------------------------
------------------------------------------------------------
--------------------------------------------------------aagc
TGGG-CACT-CTG-GAG-ATAC-TGC-C-A-CC---GT--AA-G-G-T-GtG-AGGA-AG
-GT-GG-GGAT-GA--------C-G-TC-AA-AT-C-A-GC-AC-GGC-C-CT-T-AC-G
-T-C-C--GG-G-----------GCTAC-A-C-A-C-G--T-G-T-TAC-A-ATG-GC-C
-G-G-T---A-C--A-G---------A-G--G-G-AC---G-G---T-G-T-A-A-T-GT
-AA--A-T-T--G--CA---T-C--CA-AT-CT--------TGAAA--G-C-C-G-G-T-
-C-C-C-A--G--TT-C----G----G-A--C-T-G-G-G--G--T-C-T-G--C-A-A-
C-CC----G-A--C-C-C-C--A-C-G-A-A---G--C-T--G-G-A----T-T-C-G-C
--T-AG-T-A-A--T-C--G-C---G-C-A--T-C--A-GC--cAT-------G--G-C-
--G--C----G----G--T------G-A-A--T--A--C-----GT--T--C-C------
C--G----G-G--C-C--T----T--G-C-A--C-A---C---A-C---CG-C-----C-
CG-T-C-A--A-G-----------------------------------------------
------------------------------------------------------------
------------------------------------------------------------
------------------------------------------------------------
------------------------------------------------------------
------------------------------------------------------------
-------------
>S003405886
------------------------------------------------------------
------------------------------------------------------------
------------------------------------------------------------
---------------------------------G-A--G-TT-T--G-A--T--C-A-T-
-----G-GC-T-C-A--G-G--A-T-G-A-AC-G--C--T-A-G----C--T-A-C-A-G
-G-C-T-TA-AC-ACA-TG-CAA-GT-C--GA-G-GGgaaacggcattaagtgct-----
------------------------------------------tgcactttttggacgtcg
A-C--C---G-G-C-G---C-A-CG-GG-T-GAG-T-A-A-CG-CGT-A-TCC--AACC-
T-T--C-CCA-TG-A-C--T--A-AG-G-G----ATAA-C-C-TG-C-C-GA-AA---G-
GCA-G-A-C-TA-ATA-CCT-TATAGT-cTTCAC--TG-AC--G--GCAT--C-A-GA-T
--GTGAA-gTAAA-GAtt-----------------taTCGGTTA-TGGAT----------
--------GG-G-G-ATGC-GTCTGAT-TAGCTTG-TTGGCG-GGGTAACGGCCCACCAA
GGC-A-------ACGAT-CA-GTAGGGG-TTCTGAGAG-GAA-GGT-C-CCCCACATTGG
-A-ACTGAGACACGGTCCAAA-CCCCT-ACG-GG-AGG--CA-GCA----G-TGA-GGA-
ATA-T-T--G-G-TCAA-TG-G-GC--GAG-A-G--C--C-T-GA---A-C-C-AGCC-A
A-G-T-A-G-CG-TG-C-AGGA-T-G--A-CGG-CC-cTAT------G-GG-TT-GTAAA
-CT-G-CT-T--TT-G-T-A-T-GG-GG-ATAaagtcaatcac------------gtgtg
attgttTGC--AGG-T-A-C-CA-T-A-CGA-ATAA-G-G-A-CC-GG-CT-A-A--TT-
C-C-G-TG-C-CA-G-C-AG-CC-GC-GG-TA-A-TA---C-G-G-A-A-G-G-T-C-C-
G-G-G-C-GT-T--A-T-C-C--G-G-A-T-T-T--------------------------
-------A-T-T-G-G-G-T-T-TAAA-G-G-G-AG-C--GT-A-GG-C-T-G-G-AG-A
-TTA-A-G-TG-TG-TTGT-G--A-A-A-T-G--T-A-G-A-C-G-C-T-C-AA-C-G-T
-C--T-G-A-C--T---TG-C-AG-C--G--CA-TA--C-TGG-TT-T-CC-T-TG-A-G
--TA-CG--C-A-C-A-A-CG---T--T-G-GC-GG-AA-T-T-C-G-TC-G-T-GTA-G
CG-G-TGA-AA--TG-C-TT-AGAT-AT-G-A-C--G-A-A--GA-ACT-C-C-G-A--T
T-G--C-G-A--AG---G-C-A--G-C-T-G-A-CG-G-G-A-GCG-CAAC-TG-AC-GC
-T-G-AA-G-C-TCG-------------------------------------A-A-G-G-
TG-C-G-G--GTA-T-C-G-A-A-C-A--G-G-AT-T-AG-AT---A--C-C-C-T-G-G
-T--A-G-T-C-C-GCA-C-A-G-TA-A-AC-G-----A---T-G-G-A-T-G-C-C---
--CG-C-T--GT-T-GGTAct---------tggTA-TC-A-G-C-G-G--C-T-A-A-GC
--G-A-AA---G-CA-T-TA-A-------G-C----A-T-C-C--C-G-C-CT-G-GG-G
-A-GTA-CG-C-C-G-G-CAA---C-G-G-T-GA-AA--CT-C-AAA--G-G-AA--T-T
-G-A-C-GG-G-GG-C-C-CG-C-AC-A---A--G-CG-GA-GG-A-A-C-A-TG-T-G-
GT-TTA-AT-T-CG-A-T-GA-T-ACG-C-G-A-GGA-A-C-C-TT--A-CCC-G-G-G-
C-TTG-AAT-T-G--C-A-GAG---gAAGGATTTA-GAGA--T-AA-TGACgccctt---
-------------------------------------cggggtCTCT--G----T--G--
AA-G-GTG-C-TG-CATG-GT-T-G----T-CGTCAGC-TC-GT--GCCG------TGAG
GTGTCGG-CTTA-AGT-G-C-CAT-A-ACGA-G-CGC-A--------A--C-CC-C-T-G
-T-C-T-TT-AG-TTGCC-ATCAggtt---------------------------------
------------------------------------------------------------
--------------------------------------------------------aagc
TGGG-CACT-CTG-GAG-ATAC-TGC-C-A-CC---GT--AA-G-G-T-GtG-AGGA-AG
-GT-GG-GGAT-GA--------C-G-TC-AA-AT-C-A-GC-AC-GGC-C-CT-T-AC-G
-T-C-C--GG-G-----------GCTAC-A-C-A-C-G--T-G-T-TAC-A-ATG-GC-C
-G-G-T---A-C--A-G---------A-G--G-G-AC---G-G---T-G-T-A-A-T-GT
-AA--A-T-T--G--CA---T-C--CA-AT-CT--------TGAAA--G-C-C-G-G-T-
-C-C-C-A--G--TT-C----G----G-A--C-T-G-G-G--G--T-C-T-G--C-A-A-
C-CC----G-A--C-C-C-C--A-C-G-A-A---G--C-T--G-G-A----T-T-C-G-C
--T-AG-T-A-A--T-C--G-C---G-C-A--T-C--A-GC--cAT-------G--G-C-
--G--C----G----G--T------G-A-A--T--A--C-----GT--T--C-C------
C--G----G-G--C-T--T----T--G-T-A--C-A---C---A-C---CG-C-----C-
CG-T-C------------------------------------------------------
------------------------------------------------------------
------------------------------------------------------------
------------------------------------------------------------
------------------------------------------------------------
------------------------------------------------------------
-------------
>S003405500
------------------------------------------------------------
------------------------------------------------------------
------------------------------------------------------------
--------------------------T-----AG-A--G-TT-T--G-A--T--C-A-T-
-----G-GC-T-C-A--G-G--A-T-G-A-AC-G--C--T-A-G----C--T-A-C-A-G
-G-C-T-TA-AC-ACA-TG-CAA-GT-C--GA-G-GGgaaacggcattaagtgct-----
------------------------------------------tgcactttttggacgtcg
A-C--C---G-G-C-G---C-A-CG-GG-T-GAG-T-A-A-CG-CGT-A-TCC--AACC-
T-T--C-CCA-TG-A-C--T--A-AG-G-G----ATAA-C-C-TG-C-C-GA-AA---G-
GCA-G-A-C-TA-ATA-CCT-TATAGT-cTTCAC--TG-AC--G--GCAT--C-A-GA-T
--GTGAA-gTAAA-GAtt-----------------taTCGGTTA-TGGAT----------
--------GG-G-G-ATGC-GTCTGAT-TAGCTTG-TTGGCG-GGGTAACGGCCCACCAA
GGC-A-------ACGAT-CA-GTAGGGG-TTCTGAGAG-GAA-GGT-C-CCCCACATTGG
-A-ACTGAGACACGGTCCAAA-CTCCT-ACG-GG-AGG--CA-GCA----G-TGA-GGA-
ATA-T-T--G-G-TCAA-TG-G-GC--GAG-A-G--C--C-T-GA---A-C-C-AGCC-A
A-G-T-A-G-CG-TG-C-AGGA-T-G--A-CGG-CC-cTAT------G-GG-TT-GTAAA
-CT-G-CT-T--TT-G-T-A-T-GG-GG-ATAaagtcaatcac------------gtgtg
attgttTGC--AGG-C-A-C-CA-T-A-CGA-ATAA-G-G-A-CC-GG-CT-A-A--TT-
C-C-G-TG-C-CA-G-C-AG-CC-GC-GG-TA-A-TA---C-G-G-A-A-G-G-T-C-C-
G-G-G-C-GT-T--A-T-C-C--G-G-A-T-T-T--------------------------
-------A-T-T-G-G-G-T-T-TAAA-G-G-G-AG-C--GT-A-GG-C-T-G-G-AG-A
-TTA-A-G-TG-TG-TTGT-G--A-A-A-T-G--T-A-G-A-C-G-C-T-C-AA-C-G-T
-C--T-G-A-C--T---TG-C-AG-C--G--CA-TA--C-TGG-TT-T-CC-T-TG-A-G
--TA-CG--C-A-C-A-A-CG---T--T-G-GC-GG-AA-T-T-C-G-TC-G-T-GTA-G
CG-G-TGA-AA--TG-C-TT-AGAT-AT-G-A-C--G-A-A--GA-ACT-C-C-G-A--T
T-G--C-G-A--AG---G-C-A--G-C-T-G-A-CG-G-G-A-GCG-CAAC-TG-AC-GC
-T-T-AA-G-C-TCG-------------------------------------A-A-G-G-
TG-C-G-G--GTA-T-C-A-A-A-C-A--G-G-AT-T-AG-AT---A--C-C-C-T-G-G
-T--A-G-T-C-C-GCA-C-A-G-TA-A-AC-G-----A---T-G-G-A-T-G-C-C---
--CG-C-T--GT-T-GGTAcc---------tggTA-TC-A-G-C-G-G--C-T-A-A-GC
--G-A-AA---G-CA-T-TA-A-------G-C----A-T-C-C--C-A-C-CT-G-GG-G
-A-GTA-CG-C-C-G-G-CAA---C-G-G-T-GA-AA--CT-C-AAA--G-G-AA--T-T
-G-A-C-GG-G-GG-C-C-CG-C-AC-A---A--G-CG-GA-GG-A-A-C-A-TG-T-G-
GT-TTA-AT-T-CG-A-T-GA-T-ACG-C-G-A-GGA-A-C-C-TT--A-CCC-G-G-G-
C-TTG-AAT-T-G--C-A-GAG---gAAGGATTTA-GAGA--T-AA-TGACgccctt---
-------------------------------------cggggtCTCT--G----T--G--
AA-G-GTG-C-TG-CATG-GT-T-G----T-CGTCAGC-TC-GT--GCCG------TGAG
GTGTCGG-CTTA-AGT-G-C-CAT-A-ACGA-G-CGC-A--------A--C-CC-C-T-C
-T-C-T-TC-AG-TTGCC-ATCAggta---------------------------------
------------------------------------------------------------
--------------------------------------------------------atgc
TGGG-CACT-CTG-GAG-ACAC-TGC-C-A-CC---GT--AA-G-G-T-GtG-AGGA-AG
-GT-GG-GGAT-GA--------C-G-TC-AA-AT-C-A-GC-AC-GGC-C-CT-T-AC-G
-T-C-C--GG-G-----------GCTAC-A-C-A-C-G--T-G-T-TAC-A-ATG-GC-C
-G-G-T---A-C--A-G---------A-G--G-G-AT---G-G---T-G-T-A-A-T-GC
-AA--A-T-T--G--CA---T-C--CA-AT-CT--------TGAAA--G-C-C-G-G-T-
-C-C-C-A--G--TT-C----G----G-A--C-T-G-G-G--G--T-C-T-G--C-A-A-
C-CC----G-A--C-C-C-C--A-C-G-A-A---G--C-T--G-G-A----T-T-C-G-T
--T-AG-T-A-A--T-C--G-C---G-C-A--T-C--A-GC--cAT-------G--G-C-
--G--C----G----G--T------G-A-A--T--A--C-----GT--T--C-C------
C--G----G-G--C-C--T----T--G-T-A--C-A---C---A-C---CG-C-----C-
CG-T-C-A--A-G-----------------------------------------------
------------------------------------------------------------
------------------------------------------------------------
------------------------------------------------------------
------------------------------------------------------------
------------------------------------------------------------
-------------
>S003405505
------------------------------------------------------------
------------------------------------------------------------
------------------------------------------------------------
--------------------------T-----AG-A--G-TT-T--G-A--T--C-A-T-
-----G-GC-T-C-A--G-G--A-T-G-A-AC-G--C--T-A-G----C--T-A-C-A-G
-G-C-T-TA-AC-ACA-TG-CAA-GT-C--GA-G-GGgaaacggcatttagtgct-----
------------------------------------------tgcactgaatggacgtcg
A-C--C---G-G-C-G---C-A-CG-GG-T-GAG-T-A-A-CG-CGT-A-TCC--AACC-
T-A--C-CCA-TT-A-C--T--G-TG-G-G----ATAA-C-C-TG-C-C-GA-AA---G-
GCA-G-A-C-TA-ATA-CCG-CATAGT-c-TTCG-aTG-AC--G--GCAT--C-A-GA-T
-tTGAA--gTAAA-GAtt-----------------taTCGGTAA-TGGAT----------
--------GG-G-G-ATGC-GTCTGAT-TAGCTTG-TTGGCG-GGGTAACGGCCCACCAA
GGC-G-------ACGAT-CA-GTAGGGG-TTCTGAGAG-GAA-GGT-C-CCCCACATTGG
-A-ACTGAGACACGGTCCAAA-CTCCT-ACG-GG-AGG--CA-GCA----G-TGA-GGA-
ATA-T-T--G-G-TCAA-TG-G-GC--GCG-A-G--C--C-T-GA---A-C-C-AGCC-A
A-G-T-A-G-CG-TG-C-AGGA-T-G--A-CGG-CC-cTAT------G-GG-TT-GTAAA
-CT-G-CT-T--TT-G-T-A-T-GG-GG-ATAaagtcaatcac------------gtgtg
attgttTGC--AGG-T-A-C-CA-T-A-CGA-ATAA-G-G-A-CC-GG-CT-A-A--TT-
C-C-G-TG-C-CA-G-C-AG-CC-GC-GG-TA-A-TA---C-G-G-A-A-G-G-T-C-C-
G-G-G-C-GT-T--A-T-C-C--G-G-A-T-T-T--------------------------
-------A-T-T-G-G-G-T-T-TAAA-G-G-G-AG-C--GT-A-GG-C-C-G-G-AG-A
-TTA-A-G-TG-TG-TTGT-G--A-A-A-T-G--T-A-G-A-C-G-C-T-C-AA-C-G-T
-C--T-G-A-C--T---TG-C-AG-C--G--CA-TA--C-TGG-TT-T-CC-T-TG-A-G
--TA-CG--C-A-C-A-A-CG---T--T-G-GC-GG-AA-T-T-C-G-TC-G-T-GTA-G
CG-G-TGA-AA--TG-C-TT-AGAT-AT-G-A-C--G-A-A--GA-ACT-C-C-G-A--T
T-G--C-G-A--AG---G-C-A--G-C-T-G-A-CG-G-G-A-GCG-CAAC-TG-AC-GC
-T-T-AA-G-C-TCG-------------------------------------A-A-G-G-
TG-C-G-G--GTA-T-C-G-A-A-C-A--G-G-AT-T-AG-AT---A--C-C-C-T-G-G
-T--A-G-T-C-C-GCA-C-A-G-TA-A-AC-G-----A---T-G-G-A-T-G-C-C---
--CG-C-T--GT-T-GGTAcc---------tggTA-TC-A-G-C-G-G--C-T-A-A-GC
--G-A-AA---G-CA-T-TA-A-------G-C----A-T-C-C--C-A-C-CT-G-GG-G
-A-GTA-CG-C-C-G-G-CAA---C-G-G-T-GA-AA--CT-C-AAA--G-G-AA--T-T
-G-A-C-GG-G-GG-C-C-CG-C-AC-A---A--G-CG-GA-GG-A-A-C-A-TG-T-G-
GT-TTA-AT-T-CG-A-T-GA-T-ACG-C-G-A-GGA-A-C-C-TT--A-CCC-G-G-G-
C-TTG-AAT-T-G-c--A-GAG---gAAGGATTTA-GAGA--T-AA-TGACgccctt---
-------------------------------------cggggcCTCT----G--T--G--
AA-G-GTG-C-TG-CATG-GT-T-G----T-CGTCAGC-TC-GT--GCCG------TGAG
GTGTCGG-CTTA-AGT-G-C-CAT-A-ACGA-G-CGC-A--------A--C-CC-C-T-C
-T-C-T-TC-AG-TTGCC-ATCAggta---------------------------------
------------------------------------------------------------
--------------------------------------------------------atgc
TGGG-CACT-CTG-GAG-ACAC-TGC-C-A-CC---GT--AA-G-G-T-GtG-AGGA-AG
-GT-GG-GGAT-GA--------C-G-TC-AA-AT-C-A-GC-AC-GGC-C-CT-T-AC-G
-T-C-C--GG-G-----------GCTAC-A-C-A-C-G--T-G-T-TAC-A-ATG-GC-C
-G-G-T---A-C--A-G---------A-G--G-G-AT---G-G---T-G-T-A-A-T-GC
-AA--A-T-T--G--CA---T-C--CA-AT-CT--------TGAAA--G-C-C-G-G-T-
-C-C-C-A--G--TT-C----G----G-A--C-T-G-G-G--G--T-C-T-G--C-A-A-
C-CC----G-A--C-C-C-C--A-C-G-A-A---G--C-T--G-G-A----T-T-C-G-C
--T-AG-T-A-A--T-C--G-C---G-C-A--T-C--A-GC--cAT-------G--G-C-
--G--C----G----G--T------G-A-A--T--A--C-----GT--T--C-C------
C--G----G-G--C-C--T----T--G-T-A--C-A---C---A-C---CG-C-----C-
CG-T-C-A--A-G-----------------------------------------------
------------------------------------------------------------
------------------------------------------------------------
------------------------------------------------------------
------------------------------------------------------------
------------------------------------------------------------
-------------
>S003395131
------------------------------------------------------------
------------------------------------------------------------
------------------------------------------------------------
-----------------------------------A--G-TT-T--G-A--T--C-C-T-
-----G-GC-T-C-A--G-G--A-T-G-A-AC-G--C--T-A-G----C--T-A-C-A-G
-G-C-T-TA-AC-ACA-TG-CAA-GT-C--GA-G-GGgaaacggcattaagtgct-----
------------------------------------------tgcactttttggacgtcg
A-C--C---G-G-C-G---C-A-CG-GG-T-GAG-T-A-A-CG-CGT-A-TCC--AACC-
T-T--C-CCA-TG-A-C--T--A-AG-G-G----ATAA-C-C-TG-C-C-GA-AA---G-
GCA-G-A-C-TA-ATA-CCT-TATGGT-cTTCAC--TG-AC--G--GCAT--C-A-GA-T
--GTGAA-gTAAA-GAtt-----------------taTCGGTTA-TGGAT----------
--------GG-G-G-ATGC-GTCTGAT-TAGCTTG-TTGGCG-GGGTAACGGCCCACCAA
GGC-A-------ACGAT-CA-GTAGGGG-TTCTGAGAG-GAA-GGT-C-CCCCACATTGG
-A-ACTGAGACACGGTCCAAA-CTCCT-ACG-GG-AGG--CA-GCA----G-TGA-GGA-
ATA-T-T--G-G-TCAA-TG-G-GC--GAG-A-G--C--C-T-GA---A-C-C-AGCC-A
A-G-T-A-G-CG-TG-C-AGGA-A-G--A-CGG-CC-cTAT------G-GG-TT-GTAAA
-CT-G-CT-T--TT-G-T-A-T-GG-GG-ATAaagtcaatcac------------gtgtg
attgtcTGC--AGG-T-A-C-CA-T-A-CGA-ATAA-G-G-A-CC-GG-CT-A-A--TT-
C-C-G-TG-C-CA-G-C-AG-CC-GC-GG-TA-A-TA---C-G-G-A-A-G-G-T-C-C-
G-G-G-C-GT-T--A-T-C-C--G-G-A-T-T-T--------------------------
-------A-T-T-G-G-G-T-T-TAAA-G-G-G-AG-C--GT-A-GG-C-T-G-G-AG-A
-TTA-A-G-TG-TG-TTGT-G--A-A-A-T-G--T-A-G-A-C-G-C-T-C-AA-C-G-T
-C--T-G-A-C--T---TG-C-AG-C--G--CA-TA--C-TGG-TT-T-CC-T-TG-A-G
--TA-CG--C-A-C-A-A-CG---T--T-G-GC-GG-AA-T-T-C-G-TC-G-T-GTA-G
CG-G-TGA-AA--TG-C-TT-AGAT-AT-G-A-C--G-A-A--GA-ACT-C-C-G-A--T
T-G--C-G-A--AG---G-C-A--G-C-T-G-A-CG-G-G-A-GCG-CAAC-TG-AC-GC
-T-G-AA-G-C-TCG-------------------------------------A-A-G-G-
TG-C-G-G--GTA-T-C-G-A-A-C-A--G-G-AT-T-AG-AT---A--C-C-C-T-G-G
-T--A-G-T-C-C-GCA-C-A-G-TA-A-AC-G-----A---T-G-G-A-T-G-C-C---
--CG-C-T--GT-T-GGTAcg---------tggTA-TC-A-G-C-G-G--C-T-A-A-GC
--G-A-AA---G-CA-T-TA-A-------G-C----A-T-C-C--C-A-C-CT-G-GG-G
-A-GTA-CG-C-C-G-G-AAA---C-G-G-T-GA-AA--CT-A-AAA--G-G-AA--T-T
-G-A-C-GG-G-GG-C-C-CG-C-AC-A---A--G-CG-GA-GG-A-A-C-A-TG-T-G-
GT-TTA-AT-T-CG-A-T-GA-T-ACG-C-G-A-GGA-A-C-C-TT--A-CCC-G-G-G-
C-TTG-AAA-T-T-gC-A-GAG---gAAGGATTTA-GAGA--T-AA-TGACgccctt---
-------------------------------------cggggtCTCT--G-T--G--A--
-A-G-GTG-C-TG-CATG-GT-T-G----T-CGTCAGC-TC-GT--GCCG------TGAG
GTGTCGG-CTTA-AGT-G-C-CAT-A-ACGA-G-CGC-A-------aA--C-CC-C-T-G
-T-C-T-TT-AG-TTGCC-ATCAggtc---------------------------------
------------------------------------------------------------
--------------------------------------------------------atgc
TGGG-CACT-CTG-GAG-ATAC-TGC-C-A-CC---GT--AA-G-G-T-GtG-AGGA-AG
-GT-GG-GGAG-AA--------C-G-TCaAA-AT-C-G-GC-AC-GGC-C-CT-T-AC-G
-T-C-C--GG-G-----------GCTAC-A-C-A-C-G--T-G-T-TACgA-ATG-GC-C
-G-G-T---A-C--G-A---------A-G--G-G-AC---G-G---T-G-T-A-A-T-GT
-AA--A-T-T--G--CA--tT-C--TA-TT-CT--------TGAAA--C-C-C-G-G-T-
-C-C-C-G--G--TT-C----G----A-A--C-T-G-A-G--G--GtC-T-G--C-A-C-
C-CC----G-C--C-C---C--G-C-G-A-A---G--A-C--G-G-A----T-T-C-GgC
--T-GG---G-A--T-C--G-C---G-C-G--T-T--C-GCc-cAT-------A--G-C-
--G--C----G----G--T--------A-A--G--T--C-----GT--T--C-C------
C--G----G-G--C-C--C----T--G-G-G--C-G---C---G-C---CC-C-----C-
CC----------------------------------------------------------
------------------------------------------------------------
------------------------------------------------------------
------------------------------------------------------------
------------------------------------------------------------
------------------------------------------------------------
-------------
>S001912907
------------------------------------------------------------
------------------------------------------------------------
------------------------------------------------------------
--------------------------------AG-A--G-TT-T--G-A--T--C-C-T-
-----G-GC-T-C-A--G-G--A-T-G-A-AC-G--C--T-G-G----C--G-G-C-G-T
-G-C-C-TA-AT-ACA-TG-CAA-GT-A--GA-A-CGctgaagcttggtgct--------
---------------------------------------------tgcaccgagcggatg
A-G--T---T-G-C-G---A-A-CG-GG-T-GAG-T-A-A-CG-CGT-A-GGT--AACC-
T-G--C-CTC-TT-A-G--C--G-GG-G-G----ATAA-C-T-AT-T-G-GA-AA---C-
GAT-A-G-C-TA-ATA-CCG-CATAAA--AGTCG--AT-AT--C--GCAT--G-A-TA-T
--TGATT-tGAAA-GGtgcaa-----------atgcaTCACTAA-GAGAT----------
--------GG-A-C-CTGC-GTTGTAT-TAGCTAG-TTGGTG-AGGTAACGGCTCACCAA
GGC-G-------ACGAT-AC-ATAGCCG-ACCTGAGAG-GGT-GAT-C-GGCCACACTGG
-G-ACTGAGACACGGCCCAGA-CTCCT-ACG-GG-AGG--CA-GCA----G-TAG-GGA-
ATC-T-T--C-G-GCAA-TG-G-AC--GGA-A-G--T--C-T-GA---C-C-G-AGCA-A
C-G-C-C-G-CG-TG-A-GTGA-A-G--A-AGG-TT--TTC------G-GA-TC-GTAAA
-GC-T-CT-G--TT-G-T-A-A-GA-GA-AGAacgagtgtgagagt-----ggaaagttc
acactgTGA--CGG-T-A-A-CT-T-A-CCA-GAAA-G-G-G-AC-GG-CT-A-A--CT-
A-C-G-TG-C-CA-G-C-AG-CC-GC-GG-TA-A-TA---C-G-T-A-G-G-T-C-C-C-
G-A-G-C-GT-T--A-T-C-C--G-G-A-T-T-T--------------------------
-------A-T-T-G-G-G-C-G-TAAA-G-C-G-AG-C--GC-A-GG-C-G-G-T-TA-G
-ATA-A-G-TC-TG-AAGT-T--A-A-A-G-G--C-T-G-T-G-G-C-T-T-AA-C-C-A
-T--A-G-T-A--C----G-C-TT-T--G--GA-AA--C-TGT-TT-A-AC-T-TG-A-G
--TG-CA--G-A-A-G-G-GG---A--G-A-GT-GG-AA-T-T-C-C-AT-G-T-GTA-G
CG-G-TGA-AA--TG-C-GT-AGAT-AT-A-T-G--G-A-G--GA-ACA-C-C-G-G--T
G-G--C-G-A--AA---G-C-G--G-C-T-C-T-CT-G-G-T-CTG-TAAC-TG-AC-GC
-T-G-AG-G-C-TCG-------------------------------------A-A-A-G-
CG-T-G-G--GGA-G-C-A-A-AcC-A--G-G-AT-T-AG-AT---A--C-C-C-T-G-G
-T--A-G-T-C-C-ACG-C-C-G-TA-A-AC-G-----A---TgG-A-G-T-G-C-T---
--AG-G-T--GT-T-GG--tccctttccgggac---TC-A-G-T-G-C--C-G-C-A-GC
--T-A-AC---G-CA-T-TA-A-------G-C----A-C-T-C--C-G-C-CT-G-GG-G
-A-GTA-CG-A-C-C-G-CAA---G-G-T-T-GA-AA--CT-C-AAA--G-G-AA--T-T
-G-A-C-GG-G-GG-C-C-CG-C-AC-A---A--G-CG-GT-GG-A-G-C-A-TG-T-G-
GT-TTA-AT-T-CG-A-A-GC-A-ACG-C-G-A-AGA-A-C-C-TT--A-CCA-G-G-T-
C-TTG-ACA-T-C--C-C-TCT---gACCGCTCTA-GAGA--T-AG-AGCTttcctt---
-------------------------------------cgggacAGAG--G-T--G--A--
CA-G-GTG-G-TG-CATG-GT-T-G----T-CGTCAGC-TC-GT--GTCG------TGAG
ATGTTGG-GTTA-AGT-C-C-CGC-A-ACGA-G-CGC-A--------A--C-CC-C-T-A
-T-T-G-TT-AG-TTGCC-ATCAttt----------------------------------
------------------------------------------------------------
---------------------------------------------------------agt
TGGG-CACT-CTA-GCG-AGAC-TGC-C-G-GT-A-AT--AA-A-C-C-G-G-AGGA-AG
-GT-GG-GGAT-GA--------C-G-TC-AA-AT-C-A-TC-AT-GCC-C-CT-T-AT-G
-A-C-C--TG-G-----------GCTAC-A-C-A-C-G--T-G-C-TAC-A-ATG-GC-T
-G-G-T---A-C--A-A---------C-G--A-G-TC---G-C---G-A-G-T-C-G-GT
-GA--C-G-G--C--AA---G-C--TA-AT-CT----C---TTAAA--G-C-C-A-G-T-
-C-T-C-A--G--TT-C----G----G-A--T-T-G-T-A--G--G-C-T-G--C-A-A-
C-TC----G-C--C-T-A-C--A-T-G-A-A---G--T-C--G-G-A----A-T-C-G-C
--T-AG-T-A-A--T-C--G-C---G-G-A--T-C--A-GC---AC-------G--C-C-
--G--C----G----G--T------G-A-A--T--A--C-----GT--T--C-C------
C--G----G-G--C-C--T----T--G-T-A--C-A---C---A-C---CG-C-----C-
CG-T-C-A--A-------------------------------------------------
------------------------------------------------------------
------------------------------------------------------------
------------------------------------------------------------
------------------------------------------------------------
------------------------------------------------------------
-------------
>S002666334
------------------------------------------------------------
------------------------------------------------------------
------------------------------------------------------------
------------------------------------------------------------
-------------------G--A-T-G-A-AC-G--C--T-C-G----T--G-G-C-G-T
-G-C-C-TA-AT-ACA-TG-CAA-GT-A--GA-A-CGctgaagcttggtgct--------
---------------------------------------------tgcaccgagcggatg
A-G--T---T-G-C-G---A-A-CG-GG-T-GAG-T-A-A-CG-CGT-A-GGT--AACC-
T-G--C-CTC-TT-A-G--C--G-GG-G-G----ATAA-C-T-AT-T-G-GA-AA---C-
GAT-A-G-C-TA-ATA-CCG-CATAAA--AGTCG--AT-AT--C--GCAT--G-A-TA-T
--TGATT-tGAAA-GGtgcaa-----------ttgcaTCACTAA-GAGAT----------
--------GG-A-C-CTGC-GTTGTAT-TAGCTAG-TTGGTG-AGGTAACGGCTCACCAA
GGC-G-------ACGAT-AC-ATAGCCG-ACCTGAGAG-GGT-GAT-C-GGCCACACTGG
-G-ACTGAGACACGGCCCAGA-CTCCT-ACG-GG-AGG--CA-GCA----G-TAG-GGA-
ATC-T-T--C-G-GCAA-TG-G-AC--GGA-A-G--C--C-T-GA---C-C-G-AGCA-A
T-G-C-C-G-CG-TG-A-GTGA-A-G--A-AGG-TT--TTC------G-GA-TC-GTAAA
-GC-T-CT-G--TT-G-T-A-A-GA-GA-AGAacgagtgtgagagt-----ggaaagttc
acactgTGA--CGG-T-A-T-CT-T-A-CCA-GAAA-G-G-G-AC-GG-CT-A-A--CT-
A-C-G-TG-C-CA-G-C-AG-CC-GC-GG-TA-A-TA---C-G-T-A-G-G-T-C-C-C-
G-A-G-C-GT-T--G-T-C-C--G-G-A-T-T-T--------------------------
-------A-T-T-G-G-G-C-G-TAAA-G-C-G-AG-C--GC-A-GG-C-G-G-T-TA-G
-ATA-A-G-TC-TG-AAGT-T--A-A-A-G-G--C-T-G-T-G-G-C-T-T-AA-C-C-A
-T--A-G-T-A--C----G-C-TT-T--G--GA-AA--C-TGT-TT-A-AC-T-TG-A-G
--TG-CA--A-G-A-G-G-GG---A--G-A-GT-GG-AA-T-T-C-C-AT-G-T-GTA-G
CG-G-TGA-AA--TG-C-GT-AGAT-AT-A-T-G--G-A-G--GA-ACA-C-C-G-G--T
G-G--C-G-A--AA---G-C-G--G-C-T-C-T-CT-G-G-C-TTG-TAAC-TG-AC-GC
-T-G-AG-G-C-TCG-------------------------------------A-A-A-G-
CG-T-G-G--GGA-G-C-A-A-A-C-A--G-G-AT-T-AG-AT---A--C-C-C-T-G-G
-T--A-G-T-C-C-ACG-C-C-G-TA-A-AC-G-----A---T-G-A-G-T-G-C-T---
--AG-G-T--GT-T-AGACccttt----ccgggGT-TT-A-G-T-G-C--C-G-T-A-GC
--T-A-AC---G-CA-T-TA-A-------G-C----A-C-T-C--C-G-C-CT-G-GG-G
-A-GTA-CG-A-C-C-G-CAA---G-G-T-T-GA-AA--CT-C-AAA--G-G-AA--T-T
-G-A-C-GG-G-GG-C-C-CG-C-AC-A---A--G-CG-GT-GG-A-G-C-A-TG-T-G-
GT-TTA-AT-T-CG-A-A-GC-A-ACG-C-G-A-AGA-A-C-C-TT--A-CCA-G-G-T-
C-TTG-ACA-T-C--C-C-TCT---gACCGCTCTA-GAGA--T-AG-AGCTttcctt---
-------------------------------------cgggacAGAG--G-T--G--A--
CA-G-GTG-G-TG-CATG-GT-T-G----T-CGTCAGC-TC-GT--GTCG------TGAG
ATGTTGG-GTTA-AGT-C-C-CGC-A-ACGA-G-CGC-A--------A--C-CC-C-T-A
-T-T-G-TT-AG-TTGCC-ATCAttt----------------------------------
------------------------------------------------------------
---------------------------------------------------------agt
TGGG-CACT-CTA-GCG-AGAC-TGC-C-G-GT-A-AT--AA-A-C-C-G-G-AGGA-AG
-GT-GG-GGAT-GA--------C-G-TC-AA-AT-C-A-TC-AT-GCC-C-CT-T-AT-G
-A-C-C--TG-G-----------GCTAC-A-C-A-C-G--T-G-C-TAC-A-ATG-GC-T
-G-G-T---A-C--A-A---------C-G--A-G-TC---G-C---A-A-G-C-C-G-GT
-GA--C-G-G--C--AA---G-C--TA-AT-CT----C---TTAAA--G-C-C-A-G-T-
-C-T-C-A--G--TT-C----G----G-A--T-T-G-T-A--G--G-C-T-G--C-A-A-
C-TC----G-C--C-T-A-C--A-T-G-A-A---G--T-C--G-G-A----A-T-C-G-C
--T-AG-T-A-A--T-C--G-C---G-G-A--T-C--A-GC---AC-------G--C-C-
--G--C----G----G--T------G-A-A--T--A--C-----GT--T--C-C------
C--G----G-G--C-C--T-----------------------------------------
------------------------------------------------------------
------------------------------------------------------------
------------------------------------------------------------
------------------------------------------------------------
------------------------------------------------------------
------------------------------------------------------------
-------------
>S002672337
------------------------------------------------------------
------------------------------------------------------------
------------------------------------------------------------
------------------------------------------------------------
-------------------G--A-T-G-A-AC-G--C--T-G-G----C--G-G-C-G-T
-G-C-C-TA-AT-ACA-TG-CAA-GT-A--GA-A-CGctgaagcttggtgct--------
---------------------------------------------tgcaccgagcggatg
A-G--T---T-G-C-G---A-A-CG-GG-T-GAG-T-A-A-CG-CGT-A-GGT--AACC-
T-G--C-CTC-TT-A-G--C--G-GG-G-G----ATAA-C-T-AT-T-G-GA-AA---C-
GAT-A-G-C-TA-ATA-CCG-CATAAA--AGTCG--AT-AT--C--GCAT--G-A-TA-T
--TGATT-tGAAA-GGtgcaa-----------ttgcaTCACTAA-GAGAT----------
--------GG-A-C-CTGC-GTTGTAT-TAGCTAG-TTGGTG-AGGTAACGGCTCACCAA
GGC-G-------ACGAT-AC-ATAGCCG-ACCTGAGAG-GGT-GAT-C-GGCCACACTGG
-G-ACTGAGACACGGCCCAGA-CTCCT-ACG-GG-AGG--CA-GCA----G-TAG-GGA-
ATC-T-T--C-G-GCAA-TG-G-AC--GGA-A-G--T--C-T-GA---C-C-G-AGCA-A
C-G-C-C-G-CG-TG-A-GTGA-A-G--A-AGG-TT--TTC------G-GA-TC-GTAAA
-GC-T-CT-G--TT-G-T-A-A-GA-GA-AGAacgagtgtgagagt-----ggaaagttc
acactgTGA--CGG-T-A-T-CT-T-A-CCA-GAAA-G-G-G-AC-GG-CT-A-A--CT-
A-C-G-TG-C-CA-G-C-AG-CC-GC-GG-TA-A-TA---C-G-T-A-G-G-T-C-C-C-
G-A-G-C-GT-T--G-T-C-C--G-G-A-T-T-T--------------------------
-------A-T-T-G-G-G-C-G-TAAA-G-C-G-AG-C--GC-A-GG-C-G-G-T-TA-G
-ATA-A-G-TC-TG-AAGT-T----A-A-G-G--C-T-G-T-G-G-C-T-T-AA-C-C-A
-T--A-G-T-A--C----G-C-TT-T--G--GA-AA--C-TGT-TT-A-AC-T-TG-A-G
--TG-CA--A-G-A-G-G-GG---A--G-A-GT-GG-AA-T-T-C-C-AT-G-T-GTA-G
CG-G-TGA-AA--TG-C-GT-AGAT-AT-A-T-G--G-A-G--GA-ACA-C-C-G-G--T
G-G--C-G-A--AA---G-C-G--G-C-T-C-T-CT-G-G-C-TTG-TAAC-TG-AC-GC
-T-G-AG-G-C-TCG-------------------------------------A-A-A-G-
CG-T-G-G--GGA-G-C-A-A-A-C-A--G-G-AT-T-AG-AT---A--C-C-C-T-G-G
-T--A-G-T-C-C-ACG-C-C-G-TA-A-AC-G-----A---T-G-A-G-T-G-C-T---
--AG-G-T--GT-T-AGACccttt----ccgggGT-TT-A-G-T-G-C--C-G-T-A-GC
--T-A-AC---G-CA-T-TA-A-------G-C----A-C-T-C--C-G-C-CT-G-GG-G
-A-GTA-CG-A-C-C-G-CAA---G-G-T-T-GA-AA--CT-C-AAA--G-G-AA--T-T
-G-A-C-GG-G-GG-C-C-CG-C-AC-A---A--G-CG-GT-GG-A-G-C-A-TG-T-G-
GT-TTA-AT-T-CG-A-A-GC-A-ACG-C-G-A-AGA-A-C-C-TT--A-CCA-G-G-T-
C-TTG-ACA-T-C--C-C-TCT---gACCGTTCTA-GAGA--T-AG-AGCTttcctt---
-------------------------------------cgggacAGAG--G-T--G--A--
CA-G-GTG-G-TG-CATG-GT-T-G----T-CGTCAGC-TC-GT--GTCG------TGAG
ATGCTGG-GTTA-AGT-C-C-CGC-A-ACGA-G-CGC-A--------A--C-CC-C-C-A
-T-T-G-TT-AG-TTGCC-ATCAttt----------------------------------
------------------------------------------------------------
---------------------------------------------------------agt
TGGG-CACT-CTA-GCG-AGAC-TGC-C-G-GT-A-AT--AA-A-C-C-G-G-AGGA-AG
-GT-GG-GGAT-GA--------C-G-TC-AA-AT-C-A-TC-AT-GCC-C-CT-T-AT-G
-A-C-C--TG-G-----------GCTAC-A-C-A-C-G--T-G-C-TAC-A-ATG-GC-T
-G-G-T---A-C--A-A---------C-G--A-G-TC---G-C---A-A-G-T-C-G-GT
-GA--C-G-A--C--AA---G-C--TA-AT-CT----C---TTAAA--G-C-C-A-G-T-
-C-T-C-A--G--TT-C----G----G-A--T-T-G-T-A--G--G-C-T-G--C-A-A-
C-TC----G-C--C-T-A-C--A-T-G-A-A---G--T-C--G-G-A----A-T-C-G-C
--T-AG-T-A-A--T-C--G-C---G-G-A--T-C--A-GC---AC-------G--C-C-
--G--C----G----G--T------G-A-A--T--A--C-----GT--T--C-C------
C--G----G-G--C-C--T-----------------------------------------
------------------------------------------------------------
------------------------------------------------------------
------------------------------------------------------------
------------------------------------------------------------
------------------------------------------------------------
------------------------------------------------------------
-------------
>S001407619
------------------------------------------------------------
------------------------------------------------------------
------------------------------------------------------------
------------------------------------------------------------
-------------------G--A-T-G-A-AC-G--C--T-G-G----C--G-G-C-G-T
-G-C-C-TA-AT-ACA-TG-CAA-GT-A--GA-A-CGctgaaggaggagct---------
----------------------------------------------tgctcttctggatg
A-G--T---T-G-C-G---A-A-CG-GG-T-GAG-T-A-A-CG-CGT-A-GGT--AACC-
T-G--C-CTC-TT-A-G--C--G-GG-G-G----ATAA-C-T-AT-T-G-GA-AA---C-
GAT-A-G-C-TA-ATA-CCG-CATAAA--AGTCG--AC-AT--T--GCAT--G-A-TG-T
--TGACT-tGAAA-GGtgcaa-----------ctgcaTCACTAA-GAGAT----------
--------GG-A-C-CTGC-GTTGTAT-TAGCTAG-TTGGTG-AGGTAACGGCTCACCAA
GGC-G-------ACGAT-AC-ATAGCCG-ACCTGAGAG-GGT-GAT-C-GGCCACACTGG
-G-ACTGAGACACGGCCCAGA-CTCCT-ACG-GG-AGG--CA-GCA----G-TAG-GGA-
ATC-T-T--C-G-GCAA-TG-G-AC--GGA-A-G--T--C-T-GA---C-C-G-AGCA-A
C-G-C-C-G-CG-TG-A-GTGA-A-G--A-AGG-TT--TTC------G-GA-TC-GTAAA
-GC-T-CT-G--TT-G-T-A-A-GA-GA-AGAacgagtgtgagagt-----ggaaagttc
acactgTGA--CGG-T-A-A-CT-T-A-CCA-GAAA-G-G-G-AC-GG-CT-A-A--CT-
A-C-G-TG-C-CA-G-C-AG-CC-GC-GG-TA-A-TA---C-G-T-A-G-G-T-C-C-C-
G-G-G-C-GT-T--A-T-C-C--G-G-A-T-T-T--------------------------
-------A-T-T-G-G-G-C-G-TAAA-G-C-G-AG-C--GC-A-GG-C-G-G-T-TA-G
-ATA-A-G-TC-TG-AAGT-T--A-A-A-G-G--C-T-G-T-G-G-C-T-T-AA-C-C-A
-T--A-G-T-A--C----G-C-TT-T--G--GA-AA--C-TGT-TT-A-AC-T-TG-A-G
--TG-CA--G-A-A-G-G-GG---A--G-A-GT-GG-AA-T-T-C-C-AT-G-T-GTA-G
CG-G-TGA-AA--TG-C-GT-AGAT-AT-A-T-G--G-A-G--GA-ACA-C-C-G-G--T
G-G--C-G-A--AA---G-C-G--G-C-T-C-T-CT-G-G-T-CTG-TAAC-TG-AC-GC
-T-G-AG-G-C-TCG-------------------------------------A-A-A-G-
CG-T-G-G--GGA-G-C-A-A-A-C-A--G-G-AT-T-AG-AT---A--C-C-C-T-G-G
-T--A-G-T-C-C-ACG-C-C-G-TA-A-AC-G-----A---T-G-A-G-T-G-C-T---
--AG-G-T--GT-T-GGGTccttt----ccgggAC-TC-A-G-T-G-C--C-G-C-A-GC
--T-A-AC---G-CA-T-TA-A-------G-C----A-C-T-C--C-G-C-CT-G-GG-G
-A-GTA-CG-A-C-C-G-CAA---G-G-T-T-GA-AA--CT-C-AAA--G-G-AA--T-T
-G-A-C-GG-G-GG-C-C-CG-C-AC-A---A--G-CG-GT-GG-A-G-C-A-TG-T-G-
GT-TTA-AT-T-CG-A-A-GC-A-ACG-C-G-A-AGA-A-C-C-TT--A-CCA-G-G-T-
C-TTG-ACA-T-C--C-C-TCT---gACCGCTCTA-GAGA--T-AG-AGTTttcctt---
-------------------------------------cgggacAGAG--G-T--G--A--
CA-G-GTG-G-TG-CATG-GT-T-G----T-CGTCAGC-TC-GT--GTCG------TGAG
ATGTTGG-GTTA-AGT-C-C-CGC-A-ACGA-G-CGC-A--------A--C-CC-C-T-A
-T-T-G-TT-AG-TTGCC-ATCAttc----------------------------------
------------------------------------------------------------
---------------------------------------------------------agt
TGGG-CACT-CTA-GCG-AGAC-TGC-C-G-GT-A-AT--AA-A-C-C-G-G-AGGA-AG
-GT-GG-GGAT-GA--------C-G-TC-AA-AT-C-A-TC-AT-GCC-C-CT-T-AT-G
-A-C-C--TG-G-----------GCTAC-A-C-A-C-G--T-G-C-TAC-A-ATG-GC-T
-G-G-T---A-C--A-A---------C-G--A-G-TC---G-C---G-A-G-T-C-G-GT
-GA--C-G-G--C--AA---G-C--TA-AT-CT----C---TTAAA--G-C-C-A-G-T-
-C-T-C-A--G--TT-C----G----G-A--T-T-G-T-A--G--G-C-T-G--C-A-A-
C-TC----G-C--C-T-A-C--A-T-G-A-A---G--T-C--G-G-A----A-T-C-G-C
--T-AG-T-A-A--T-C--G-C---G-G-A--T-C--A-GC---AC-------G--C-C-
--G--C----G----G--T------G-A-A--T--A--C-----GT--T--C-C------
C--G----G-G--C-C--T-----------------------------------------
------------------------------------------------------------
------------------------------------------------------------
------------------------------------------------------------
------------------------------------------------------------
------------------------------------------------------------
------------------------------------------------------------
-------------
>S002663643
------------------------------------------------------------
------------------------------------------------------------
------------------------------------------------------------
------------------------------------------------------------
-------------------G--A-T-G-A-AC-G--C--T-G-G----C--G-G-C-G-T
-G-C-C-TA-AT-ACA-TG-CAA-GT-A--GA-A-CGctgaagcttggtgct--------
---------------------------------------------tgcaccgagcggaag
A-G--T---T-G-C-G---A-A-CG-GG-T-GAG-T-A-A-CG-CGT-A-GGT--AACC-
T-G--C-CTC-TT-A-G--C--G-GG-G-G----ATAA-C-T-AT-T-G-GA-AA---C-
GAT-A-G-C-TA-ATA-CCG-CATAAA--AGTCG--GC-AT--T--GCAT--G-A-TG-T
--TGACT-tGAAA-GGtgcaa-----------ctgcaTCACTAA-GAGAT----------
--------GG-A-C-CTGC-GTTGTAT-TAGCTAG-TTGGTG-AGGTAACGGCTCACCAA
GGC-G-------ACGAT-AC-ATAGCCG-ACCTGAGAG-GGT-GAT-C-GGCCACACTGG
-G-ACTGAGACACGGCCCAGA-CTCCT-ACG-GG-AGG--CA-GCA----G-TAG-GGA-
ATC-T-T--C-G-GCAA-TG-G-AC--GGA-A-G--T--C-T-GA---C-C-G-AGCA-A
C-G-C-C-G-CG-TG-A-GTGA-A-G--A-AGG-TT--TTC------G-GA-TC-GTAAA
-GC-T-CT-G--TT-G-T-A-A-GA-GA-AGAacgagtgtgagagt-----ggaaagttc
acactgTGA--CGG-T-A-A-CT-T-A-CCA-GAAA-G-G-G-AC-GG-CT-A-A--CT-
A-C-G-TG-C-CA-G-C-AG-CC-GC-GG-TA-A-TA---C-G-T-A-G-G-T-C-C-C-
G-A-G-C-GT-T--A-T-C-C--G-G-A-T-T-T--------------------------
-------A-T-T-G-G-G-C-G-TAAA-G-C-G-AG-C--GC-A-GG-C-G-G-T-TA-G
-ATA-A-G-TC-TG-AAGT-T--A-A-A-G-G--C-T-G-T-G-G-C-T-T-AA-C-C-A
-T--A-G-T-A--C----G-C-TT-T--G--GA-AA--C-TGT-TT-A-AC-T-TG-A-G
--CG-CA--G-A-A-G-G-GG---A--G-A-GT-GG-AA-T-T-C-C-AT-G-T-GTA-G
CG-G-TGA-AA--TG-C-GT-AGAT-AT-A-T-G--G-A-G--GA-ACA-C-C-G-G--T
G-G--C-G-A--AA---G-C-G--G-C-T-C-T-CT-G-G-T-CTG-TAAC-TG-AC-GC
-T-G-AG-G-C-TCG-------------------------------------A-A-A-G-
CG-T-G-G--GGA-G-C-A-A-A-C-A--G-G-AT-T-AG-AT---A--C-C-C-T-G-G
-T--A-G-T-C-C-ACG-C-C-G-TA-A-AC-G-----A---T-G-A-G-T-G-C-T---
--AG-G-T--GT-T-GGGTccttt----ccgggAC-TC-A-G-T-G-C--C-G-C-A-GC
--T-A-AC---G-CA-T-TA-A-------G-C----A-C-T-C--C-G-C-CT-G-GG-G
-A-GTA-CG-A-C-C-G-CAA---G-G-T-T-GA-AA--CT-C-AAA--G-G-AA--T-T
-G-A-C-GG-G-GG-C-C-CG-C-AC-A---A--G-CG-GT-GG-A-G-C-A-TG-T-G-
GT-TTA-AT-T-CG-A-A-GC-A-ACG-C-G-A-AGA-A-C-C-TT--A-CCA-G-G-T-
C-TTG-ACA-T-C--C-C-TCT---gACCGCTCTA-GAGA--T-AG-AGCTttcctt---
-------------------------------------cgggacAGAG--G-T--G--A--
CA-G-GTG-G-TG-CATG-GT-T-G----T-CGTCAGC-TC-GT--GTCG------TGAG
ATGTTGG-GTTA-AGT-C-C-CGC-A-ACGA-G-CGC-A--------A--C-CC-C-T-A
-T-T-G-TT-AG-TTGCC-ATCAttc----------------------------------
------------------------------------------------------------
---------------------------------------------------------agt
TGGG-CACT-CTA-GCG-AGAC-TGC-C-G-GT-A-AT--AA-A-C-C-G-G-AGGA-AG
-GT-GG-GGAT-GA--------C-G-TC-AA-AT-C-A-TC-AT-GCC-C-CT-T-AT-G
-A-C-C--TG-G-----------GCTAC-A-C-A-C-G--T-G-C-TAC-A-ATG-GC-T
-G-G-T---A-C--A-A---------C-G--A-G-TC---G-C---G-A-G-T-C-G-GT
-GA--C-G-G--C--AA---G-C--TA-AT-CT----C---TTAAA--G-C-C-A-G-T-
-C-T-C-A--G--TT-C----G----G-A--T-T-G-T-A--G--G-C-T-G--C-G-A-
C-TC----G-C--C-T-A-C--A-T-G-A-A---G--T-C--G-G-A----A-T-C-G-C
--T-AG-T-A-A--T-C--G-C---G-G-A--T-C--A-GC---AC-------G--C-C-
--G--C----G----G--T------G-A-A--T--A--C-----GT--T--C-C------
C--G----G-G--C-C--T-----------------------------------------
------------------------------------------------------------
------------------------------------------------------------
------------------------------------------------------------
------------------------------------------------------------
------------------------------------------------------------
------------------------------------------------------------
-------------
>S003262228
------------------------------------------------------------
------------------------------------------------------------
------------------------------------------------------------
------------------------------------------------------------
-------------------A--T-T-G-A-AC-G--C--T-G-G----C--G-G-C-A-G
-G-C-C-TA-AC-ACA-TG-CAA-GT-C--GA-A-CGgtaacaggaagcagct-------
--------------------------------------------tgctgcttcgctgacg
A-G--T---G-G-C-G---G-A-CG-GG-T-GAG-T-A-A-TG-TCT-G-GGA---AAC-
T-G--C-CTG-AT-G-G--A--G-GG-G-G----ATAA-C-T-AC-T-G-GA-AA---C-
GGT-A-G-C-TA-ATA-CCG-CATAAC------------GT--C--GCAA--G-A-C---
---------CAAA-GAgggggacct---tcgggcctcTTGCCAT-CGGAT----------
--------GT-G-C-CCAG-ATGGGAT-TAGCTNG-TNGGTG-GGGTAACGGCTCACCTA
GGC-G-------ACGAT-CC-CTAGCTG-GTCTGAGAG-GAT-GAC-C-AGCCACACTGG
-A-ACTGAGACACGGTCCAGA-CTCCT-ACG-GG-AGG--CA-GCA----G-TGG-GGA-
ATA-T-T--G-C-ACAA-TG-G-GC--GCA-A-G--C--C-T-GA---T-G-C-AGCC-A
T-G-C-C-G-CG-TG-T-ATGA-A-G--A-AGG-CC--TTC------G-GG-TT-GTAAA
-GT-A-CT-T--TC-A-G-C-G-GG-GA-GGAagggagtaaagtta------ataccttt
gctcatTGA--CGT-T-A-C-CC-G-C-AGA-AGAA-G-C-A-CC-GG-CT-A-A--CT-
C-C-G-TG-C-CA-G-C-AG-CC-GC-GG-TA-A-TA---C-G-G-A-G-G-G-T-G-C-
A-A-G-C-GT-T--A-A-T-C--G-G-A-A-T-T--------------------------
-------A-C-T-G-G-G-C-G-TAAA-G-C-G-CA-C--GC-A-GG-C-G-G-T-TT-G
-TTA-A-G-TC-AG-ATGT-G--A-A-A-T-C--C-C-C-G-G-G-C-T-C-AA-C-C-T
-G--G-G-A-A--C---TG-C-AT-C--T--GA-TA--C-TGG-CA-A-GC-T-TG-A-G
--TC-TC--G-T-A-G-A-GG---G--G-G-GT-AG-AA-T-T-C-C-AG-G-T-GTA-G
CG-G-TGA-AA--TG-C-GT-AGAG-AT-C-T-G--G-A-G--GA-ATA-C-C-G-G--T
G-G--C-G-A--AG---G-C-G--G-C-C-C-C-CT-G-G-A-CGA-AGAC-TG-AC-GC
-T-C-AG-G-T-GCG-------------------------------------A-A-A-G-
CG-T-G-G--GGA-G-C-A-A-A-C-A--G-G-AT-T-AG-AT---A--C-C-C-T-G-G
-T--A-G-T-C-C-ACG-C-C-G-TA-A-AC-G-----A---T-G-T-C-G-A-C-T---
--TG-G-A--GG-T-TGTGccct-----tgaggCG-TG-G-C-T-T-C--C-G-G-A-GC
--T-A-AC---G-CG-T-TA-A-------G-T----C-G-A-C--C-G-C-CT-G-GG-G
-A-GTA-CG-G-C-C-G-CAA---G-G-T-T-AA-AA--CT-C-AAA--T-G-AA--T-T
-G-A-C-GG-G-GG-C-C-CG-C-AC-A---A--G-CG-GT-GG-A-G-C-A-TG-T-G-
GT-TTA-AT-T-CG-A-T-GC-A-ACG-C-G-A-AGA-A-C-C-TT--A-CCT-G-G-T-
C-TTG-ACA-T-C--C-A-CGG----AAGTTTTCA-GAGA--T-GA-GAATgtgcct---
------------------------------------tcgggaaCCGT--G-A--G--A--
CA-G-GTG-C-TG-CATG-GC-T-G----T-CGTCAGC-TC-GT--GTTG------TGAA
ATGTTGG-GTTA-AGT-C-C-CGC-A-ACGA-G-CGC-A--------A--C-CC-T-T-A
-T-C-C-TT-TG-TTGCC-AGCGgtc----------------------------------
------------------------------------------------------------
--------------------------------------------------------cggc
CGGG-AACT-CAA-AGG-AGAC-TGC-C-A-GT-G-AT--AA-A-C-T-G-G-AGGA-AG
-GT-GG-GGAT-GA--------C-G-TC-AA-GT-C-A-TC-AT-GGC-C-CT-T-AC-G
-A-C-C--AG-G-----------GCTAC-A-C-A-C-G--T-G-C-TAC-A-ATG-GC-G
-C-A-T---A-C--A-A---------A-G--A-G-AA---G-C---G-A-C-C-T-C-GC
-GA--G-A-G--C--AA---G-C--GG-AC-CT----C---ATAAA--G-T-G-C-G-T-
-C-G-T-A--G--TC-C----G----G-A--T-T-G-G-A--G--T-C-T-G--C-A-A-
C-TC----G-A--C-T-C-C--A-T-G-A-A---G--T-C--G-G-A----A-T-C-G-C
--T-AG-T-A-A--T-C--G-T---G-G-A--T-C--A-GA---AT-------G--C-C-
--A--C----G----G--T------G-A-A--T--A--C-----GT--T--C-C------
C--G----G-G--C-C--T----T--G-T-A--C-A---C---A-C---CG-C-----C-
CG-T-C-A--C-A-C-CAT-GG---GA-GTG-GGTTGC-AAA-AGAAGT-AGGTagctta
acct--------------------------------------------------------
----tcgggagggcG--CTT-A-C-CA-C-TT-TGT-G--A-T-T-CAT-G-AC--TGG-
GGT-GA--AG--------------------------------------------------
------------------------------------------------------------
------------------------------------------------------------
-------------
>S001572565
------------------------------------------------------------
------------------------------------------------------------
------------------------------------------------------------
--------------------------G-----AG-A--G-TT-T--G-A--T--C-C-T-
-----G-GC-T-C-A--G-A--T-T-G-A-AC-G--C--T-G-G----C--G-G-C-A-G
-G-C-C-TA-AC-ACA-TG-CAA-GT-C--GA-A-CGgtaacaggaagcagct-------
--------------------------------------------tgctgctttgctgacg
A-G--T---G-G-C-G---G-A-CG-GG-T-GAG-T-A-A-TG-TCT-G-GGA---AAC-
T-G--C-CTG-AT-G-G--A--G-GG-G-G----ATAA-C-T-AC-T-G-GA-AA---C-
GGT-A-G-C-TA-ATA-CCG-CATAAC------------GT--C--GCAA--G-A-C---
---------CAAA-GAgggggacct---tcgggcctcTTGCCAT-CGGAT----------
--------GT-G-C-CCAG-ATGGGAT-TAGCTAG-TAGGTG-GGGTAACGGCTCACCTA
GGC-G-------ACGAT-CC-CTAGCTG-GTCTGAGAG-GAT-GAC-C-AGCCACACTGG
-A-ACTGAGACACGGTCCAGA-CTCCT-ACG-GG-AGG--CA-GCA----G-TGG-GGA-
ATA-T-T--G-C-ACAA-TG-G-GC--GCA-A-G--C--C-T-GA---T-G-C-AGCC-A
T-G-C-C-G-CG-TG-T-ATGA-A-G--A-AGG-CC--TTC------G-GG-TT-GTAAA
-GT-A-CT-T--TC-A-G-C-G-GG-GA-GGAagggagtaaagtta------ataccttt
gctcatTGA--CGT-T-A-C-CC-G-C-AGA-AGAA-G-C-A-CC-GG-CT-A-A--CT-
C-C-G-TG-C-CA-G-C-AG-CC-GC-GG-TA-A-TA---C-G-G-A-G-G-G-T-G-C-
A-A-G-C-GT-T--A-A-T-C--G-G-A-A-T-T--------------------------
-------A-C-T-G-G-G-C-G-TAAA-G-C-G-CA-C--GC-A-GG-C-G-G-T-TT-G
-TTA-A-G-TC-AG-ATGT-G--A-A-A-T-C--C-C-C-G-G-G-C-T-C-AA-C-C-T
-G--G-G-A-A--C---TG-C-AT-C--T--GA-TA--C-TGG-CA-A-GC-T-TG-A-G
--TC-TC--G-T-A-G-A-GG---G--G-G-GT-AG-AA-T-T-C-C-AG-G-T-GTA-G
CG-G-TGA-AA--TG-C-GT-AGAG-AT-C-T-G--G-A-G--GA-ATA-C-C-G-G--T
G-G--C-G-A--AG---G-C-G--G-C-C-C-C-CT-G-G-A-CGA-AGAC-TG-AC-GC
-T-C-AG-G-T-GCG-------------------------------------A-A-A-G-
CG-T-G-G-gGGA-G-C-A-A-A-C-A--G-G-AT-T-AG-AT---A--C-C-C-T-G-G
-T--A-G-T-C-C-ACG-C-C-G-TA-A-AC-G-----A---T-G-T-C-G-A-C-T---
--TG-G-A--GG-T-TGTGccct-----tgaggCG-TG-G-C-T-T-C--C-G-G-A-GC
--T-A-AC---G-CG-T-TA-A-------G-T----C-G-A-C--C-G-C-CT-G-GG-G
-A-GTA-CG-G-C-C-G-CAA---G-G-T-T-AA-AA--CT-C-AAA--T-G-AA--T-T
-G-A-C-GG-G-GG-C-C-CG-C-AC-A---A--G-CG-GT-GG-A-G-C-A-TG-T-G-
GT-TTA-AT-T-CG-A-T-GC-A-ACG-C-G-A-AGA-A-C-C-TT--A-CCT-G-G-T-
C-TTG-ACA-T-C--C-A-CAG----AACTTTCCA-GAGA--T-GG-ATTGgtgcct---
------------------------------------tcgggaaCTGT--G-A--G--A--
CA-G-GTG-C-TG-CATG-GC-T-G----T-CGTCAGC-TC-GT--GTTG------TGAA
ATGTTGG-GTTA-AGT-C-C-CGC-A-ACGA-G-CGC-A--------A--C-CC-T-T-A
-T-C-C-TT-TG-TTGCC-AGCGgtc----------------------------------
------------------------------------------------------------
--------------------------------------------------------cggc
CGGG-AACT-CAA-AGG-AGAC-TGC-C-A-GT-G-AT--AA-A-C-T-G-G-AGGA-AG
-GT-GG-GGAT-GA--------C-G-TC-AA-GT-C-A-TC-AT-GGC-C-CT-T-AC-G
-A-C-C--AG-G-----------GCTAC-A-C-A-C-G--T-G-C-TAC-A-ATG-GC-G
-C-A-T---A-C--A-A---------A-G--A-G-AA---G-C---G-A-C-C-T-C-GC
-GA--G-A-G--C--AA---G-C--GG-AC-CT----C---ATAAA--G-T-G-C-G-T-
-C-G-T-A--G--TC-C----G----G-A--T-T-G-G-A--G--T-C-T-G--C-A-A-
C-TC----G-A--C-T-C-C--A-T-G-A-A---G--T-C--G-G-A----A-T-C-G-C
--T-AG-T-A-A--T-C--G-T---G-G-A--T-C--A-GA---AT-------G--C-C-
--A--C----G----G--T------G-A-A--T--A--C-----GT--T--C-C------
C--G----G-G--C-C--T----T--G-T-A--C-A---C---A-C---CG-C-----C-
CG-T-C-A--C-A-C-CAT-GG---GA-GTG-GGTTGC-AAA-AGAAGT-AGGTagctta
acct--------------------------------------------------------
----tcgggagggcG--CTT-A-C-CA-C-TT-TGT-G--A-T-T-CAT-G-AC--TGG-
GGT-GA--AG-T---CG-TA--A-C-AA--GG-TA---G-C-C-GTA-G-----------
------------------------------------------------------------
------------------------------------------------------------
-------------
>S000860483
------------------------------------------------------------
------------------------------------------------------------
------------------------------------------------------------
------------------------------------------------------------
------------------------------------------------------------
------------------G-CAA-GT-C--GA-A-CGgtaacaggaagaagct-------
--------------------------------------------tgctgcttcgctgacg
A-G--T---G-G-C-G---G-A-CG-GG-T-GAG-T-A-A-TG-TCT-G-GGA---AAC-
T-G--C-CTG-AT-G-G--A--G-GG-G-G----ATAA-C-T-AC-T-G-GA-AA---C-
GGT-A-G-C-TA-ATA-CCG-CATAAC------------GT--C--GCAA--G-A-C---
---------CAAA-GAgggggacct---tcgggcctcTTGCCAT-CGGAT----------
--------GT-G-C-CCAG-ATGGGAT-TAGCTAG-TAGGTG-GGGTAACGGCTCACCTA
GGC-G-------ACGAT-CC-CTAGCTG-GTCTGAGAG-GAT-GAC-C-AGCCACACTGG
-A-ACTGAGACACGGTCCAGA-CTCCT-ACG-GG-AGG--CA-GCA----G-TGG-GGA-
ATA-T-T--G-C-ACAA-TG-G-GC--GCA-A-G--C--C-T-GA---T-G-C-AGCC-A
T-G-C-C-G-CG-TG-T-ATGA-A-G--A-AGG-CC--TTC------G-GG-TT-GTAAA
-GT-A-CT-T--TC-A-G-C-G-GG-GA-GGAagggagtaaagtta------ataccttt
gctcatTGA--CGT-T-A-C-CC-G-C-AGA-AGAA-G-C-A-CC-GG-CT-A-A--CT-
C-C-G-TG-C-CA-G-C-AG-CC-GC-GG-TA-A-TA---C-G-G-A-G-G-G-T-G-C-
A-A-G-C-GT-T--A-A-T-C--G-G-A-A-T-T--------------------------
-------A-C-T-G-G-G-C-G-TAAA-G-C-G-CA-C--GC-A-GG-C-G-G-T-TT-G
-TTA-A-G-TC-AG-ATGT-G--A-A-A-T-C--C-C-C-G-G-G-C-T-C-AA-C-C-T
-G--G-G-A-A--C---TG-C-AT-C--T--GA-TA--C-TGG-CA-A-GC-T-TG-A-G
--TC-TC--G-T-A-G-A-GG---G--G-G-GT-AG-AA-T-T-C-C-AG-G-T-GTA-G
CG-G-TGA-AA--TG-C-GT-AGAG-AT-C-T-G--G-A-G--GA-ATA-C-C-G-G--T
G-G--C-G-A--AG---G-C-G--G-C-C-C-C-CT-G-G-A-CGA-AGAC-TG-AC-GC
-T-C-AG-G-T-GCG-------------------------------------A-A-A-G-
CG-T-G-G--GGA-G-C-A-A-A-C-A--G-G-AT-T-AG-AT---A--C-C-C-T-G-G
-T--A-G-T-C-C-ACG-C-C-G-TA-A-AC-G-----A---T-G-T-C-G-A-C-T---
--TG-G-A--GG-T-TGTGccct-----tgaggCG-TG-G-C-T-T-C--C-G-G-A-GC
--T-A-AC---G-CG-T-TA-A-------G-T----C-G-A-C--C-G-C-CT-G-GG-G
-A-GTA-CG-G-C-C-G-CAA---G-G-T-T-AA-AA--CT-C-AAA--T-G-AA--T-T
-G-A-C-GG-G-GG-C-C-CG-C-AC-A---A--G-CG-GT-GG-A-G-C-A-TG-T-G-
GT-TTA-AT-T-CG-A-T-GC-A-ACG-C-G-A-AGA-A-C-C-TT--A-CCT-G-G-T-
C-TTG-ACA-T-C--C-A-CGG----AAGTTTTCA-GAGA--T-GA-GAATgtgcct---
------------------------------------tcgggaaCCGT--G-A--G--A--
CA-G-GTG-C-TG-CATG-GC-T-G----T-CGTCAGC-TC-GT--GTTG------TGAA
ATGTTGG-GTTA-AGT-C-C-CGC-A-ACGA-G-CGC-A--------A--C-CC-T-TtA
-T-C-C-TT-TG-TTGCC-AGCGgtc----------------------------------
------------------------------------------------------------
--------------------------------------------------------cggc
CGGG-AACT-CAA-AGG-AGAC-TGC-C-A-GT-G-AT--AA-A-C-T-G-G-AGGA-AG
-GT-GG-GGAT-GA--------C-G-TC-AA-GT-C-A-TC-AT-GGC-C-CT-T-AC-G
-A-C-C--AG-G-----------GCTAC-A-C-A-C-G--T-G-C-TAC-A-ATG-GC-G
-C-A-T---A-C--A-A---------A-G--A-G-AA---G-C---G-A-C-C-T-C-GC
-GA--G-A-G--C--AA---G-C--GG-AC-CT----C---ATAAA--G-T-G-C-G-T-
-C-G-T-A--G--TC-C----G----G-A--T-T-G-G-A--G--T-C-T-G--C-A-A-
C-TC----G-A--C-T-C-C--A-T-G-A-A---G--T-C--G-G-A----A-T-C-G-C
--T-AG-T-A-A--T-C--G-T---G-G-A--T-C--A-GA---AT-------G--C-C-
--A--C----G----G--T------G-A-A--T--A--C-----GT--T--C-C------
C--G----G-G--C-C--T----T--G-T-A--C-A---C---A-C---CG-C-----C-
CG-T-C-A--C-A-C-CAT-GG---GA-GTG-GGTTGC-AAA-AGAAGT-AGGTagctta
acct--------------------------------------------------------
----tcgggagggcG--CTT-A-C-C----------------------------------
------------------------------------------------------------
------------------------------------------------------------
------------------------------------------------------------
-------------
>S002165754
------------------------------------------------------------
------------------------------------------------------------
------------------------------------------------------------
------------------------------------------------------------
-------GC-T-C-A--G-A--T-T-G-A-AC-G--C--T-G-G----C--G-G-C-A-G
-G-C-C-TA-AC-ACA-TG-CAA-GT-C--GA-A-CGgtaacaggaagcagct-------
--------------------------------------------tgctgctttgctgacg
A-G--T---G-G-C-G---G-A-CG-GG-T-GAG-T-A-A-TG-TCT-G-GGA---AAC-
T-G--C-CTG-AT-G-G--A--G-GG-G-G----ATAA-C-T-AC-T-G-GA-AA---C-
GGT-A-G-C-TA-ATA-CCG-CATAAC------------GT--C--GCAA--G-A-C---
---------CAAA-GAgggggacct---tcgggcctcTTGCCAT-CGGAT----------
--------GT-G-C-CCAG-ATGGGAT-TAGCTAG-TAGGTG-GGGTAACGGCTCACCTA
GGC-G-------ACGAT-CC-CTAGCTG-GTCTGAGAG-GAT-GAC-C-AGCCACACTGG
-A-ACTGAGACACGGTCCAGA-CTCCT-ACG-GG-AGG--CA-GCA----G-TGG-GGA-
ATA-T-T--G-C-ACAA-TG-G-GC--GCA-A-G--C--C-T-GA---T-G-C-AGCC-A
T-G-C-C-G-CG-TG-T-ATGA-A-G--A-AGG-CC--TTC------G-GG-TT-GTAAA
-GT-A-CT-T--TC-A-G-C-G-GG-GA-GGAagggagtaaagtta------ataccttt
gctcatTGA--CGT-T-A-C-CC-G-C-AGA-AGAA-G-C-A-CC-GG-CT-A-A--CT-
C-C-G-TG-C-CA-G-C-AG-CC-GC-GG-TA-A-TA---C-G-G-A-G-G-G-T-G-C-
A-A-G-C-GT-T--A-A-T-C--G-G-A-A-T-T--------------------------
-------A-C-T-G-G-G-C-G-TAAA-G-C-G-CA-C--GC-A-GG-C-G-G-T-TT-G
-TTA-A-G-TC-AG-ATGT-G--A-A-A-T-C--C-C-C-G-G-G-C-T-C-AA-C-C-T
-G--G-G-A-A--C---TG-C-AT-C--T--GA-TA--C-TGG-CA-A-GC-T-TG-A-G
--TC-TC--G-T-A-G-A-GG---G--G-G-GT-AG-AA-T-T-C-C-AG-G-T-GTA-G
CG-G-TGA-AA--TG-C-GT-AGAG-AT-C-T-G--G-A-G--GA-ATA-C-C-G-G--T
G-G--C-G-A--AG---G-C-G--G-C-C-C-C-CT-G-G-A-CGA-AGAC-TG-AC-GC
-T-C-AG-G-T-GCG-------------------------------------A-A-A-G-
CG-T-G-G--GGA-G-C-A-A-A-C-A--G-G-AT-T-AG-AT---A--C-C-C-T-G-G
-T--A-G-T-C-C-ACG-C-C-G-TA-A-AC-G-----A---T-G-T-C-G-A-C-T---
--TG-G-A--GG-T-TGTGccct-----tgaggCG-TG-G-C-T-T-C--C-G-G-A-GC
--T-A-AC---G-CG-T-TA-A-------G-T----C-G-A-C--C-G-C-CT-G-GG-G
-A-GTA-CG-G-C-C-G-CAA---G-G-T-T-AA-AA--CT-C-AAA--T-G-AA--T-T
-G-A-C-GG-G-GG-C-C-CG-C-AC-A---A--G-CG-GT-GG-A-G-C-A-TG-T-G-
GT-TTA-AT-T-CG-A-T-GC-A-ACG-C-G-A-AGA-A-C-C-TT--A-CCT-G-G-T-
C-TTG-ACA-T-C--C-A-CGG----AAGTTTTCA-GAGA--T-GA-GAATgtgcct---
------------------------------------tcgggaaCCGT--G-A--G--A--
CA-G-GTG-C-TG-CATG-GC-T-G----T-CGTCAGC-TC-GT--GTTG------TGAA
ATGTTGG-GTTA-AGT-C-C-CGC-A-ACGA-G-CGC-A--------A--C-CC-T-T-A
-T-C-C-TT-TG-TTGCC-AGCGgtc----------------------------------
------------------------------------------------------------
--------------------------------------------------------cggc
CGGG-AACT-CAA-AGG-AGAC-TGC-C-A-GT-G-AT--AA-A-C-T-G-G-AGGA-AG
-GT-GG-GGAT-GA--------C-G-TC-AA-GT-C-A-TC-AT-GGC-C-CT-T-AC-G
-A-C-C--AG-G-----------GCTAC-A-C-A-C-G--T-G-C-TAC-A-ATG-GC-G
-C-A-T---A-C--A-A---------A-G--A-G-AA---G-C---G-A-C-C-T-C-GC
-GA--G-A-G--C--AA---G-C--GG-AC-CT----C---ATAAA--G-T-G-C-G-T-
-C-G-T-A--G--TC-C----G----G-A--T-T-G-G-A--G--T-C-T-G--C-A-A-
C-TC----G-A--C-T-C-C--A-T-G-A-A---G--T-C--G-G-A----A-T-C-G-C
--T-AG-T-A-A--T-C--G-T---G-G-A--T-C--A-GA---AT-------G--C-C-
--A--C----G----G--T------G-A-A--T--A--C-----GT--T--C-C------
C--G----G-G--C-C--T----T--G-T-A--C-A---C---A-C---CG-C-----C-
CG-T-C-A--C-A-C-CAT-GG---GA-GTG-GGTTGC-AAA-AGAAGT-ANGTagctta
acct--------------------------------------------------------
----tcgggagggcG--CTT-A-C-CA-C-TT-TGT-G--A-T-T-CAT-G-AC--TGG-
GGT-GAgcAG--------------------------------------------------
------------------------------------------------------------
------------------------------------------------------------
-------------
>S002949427
------------------------------------------------------------
------------------------------------------------------------
------------------------------------------------------------
-----------------G-A---CAAC-----AG-A--G-TT-T--G-A--T--C-C-T-
-----G-GC-T-C-A--G-A--T-T-G-A-AC-G--C--T-G-G----C--G-G-C-A-G
-G-C-C-TA-AC-ACA-TG-CAA-GT-C--GA-A-CGgtaacaggaagcagct-------
--------------------------------------------tgcttctttgctgacg
A-G--T---G-G-C-G---G-A-CG-GG-T-GAG-T-A-A-TG-TCT-G-GGA---AAC-
T-G--C-CTG-AT-G-G--A--G-GG-G-G----ATAA-C-T-AC-T-G-GA-AA---C-
GGT-A-G-C-TA-ATA-CCG-CATAAC------------GT--C--GCAA--G-A-C---
---------CAAA-GAgggggacct---tcgggcctcTTGCCAT-CGGAT----------
--------GT-G-C-CCAG-ATGGGAT-TAGCTAG-TAGGTG-GGGTAACGGCTCACCTA
GGC-G-------ACGAT-CC-CTAGCTG-GTCTGAGAG-GAT-GAC-C-AGCCACACTGG
-A-ACTGAGACACGGTCCAGA-CTCCT-ACG-GG-AGG--CA-GCA----G-TGG-GGA-
ATA-T-T--G-C-ACAA-TG-G-GC--GCA-A-G--C--C-T-GA---T-G-C-AGCC-A
T-G-C-C-G-CG-TG-T-ATGA-A-G--A-AGG-CC--TTC------G-GG-TT-GTAAA
-GT-A-CT-T--TC-A-G-C-G-GG-GA-GGAagggagtaaagtta------ataccttt
gctcatTGA--CGT-T-A-C-CC-G-C-AGA-AGAA-G-C-A-CC-GG-CT-A-A--CT-
C-C-G-TG-C-CA-G-C-AG-CC-GC-GG-TA-A-TA---C-G-G-A-G-G-G-T-G-C-
A-A-G-C-GT-T--A-A-T-C--G-G-A-A-T-T--------------------------
-------A-C-T-G-G-G-C-G-TAAA-G-C-G-CA-C--GC-A-GG-C-G-G-T-TT-G
-TTA-A-G-TC-AG-ATGT-G--A-A-A-T-C--C-C-C-G-G-G-C-T-C-AA-C-C-T
-G--G-G-A-A--C---TG-C-AT-C--T--GA-TA--C-TGG-CA-A-GC-T-TG-A-G
--TC-TC--G-T-A-G-A-GG---G--G-G-GT-AG-AA-T-T-C-C-AG-G-T-GTA-G
CG-G-TGA-AA--TG-C-GT-AGAG-AT-C-T-G--G-A-G--GA-ATA-C-C-G-G--T
G-G--C-G-A--AG---G-C-G--G-C-C-C-C-CT-G-G-A-CGA-AGAC-TG-AC-GC
-T-C-AG-G-T-GCG-------------------------------------A-A-A-G-
CG-T-G-G--GGA-G-C-A-A-A-C-A--G-G-AT-T-AG-AT---A--C-C-C-T-G-G
-T--A-G-T-C-C-ACG-C-C-G-TA-A-AC-G-----A---T-G-T-C-G-A-C-T---
--TG-G-A--GG-T-TGTGccct-----tgaggCG-TG-G-C-T-T-C--C-G-G-A-GC
--T-A-AC---G-CG-T-TA-A-------G-T----C-G-A-C--C-G-C-CT-G-GG-G
-A-GTA-CG-G-C-C-G-CAA---G-G-T-T-AA-AA--CT-C-AAA--T-G-AA--T-T
-G-A-C-GG-G-GG-C-C-CG-C-AC-A---A--G-CG-GT-GG-A-G-C-A-TG-T-G-
GT-TTA-AT-T-CG-A-T-GC-A-ACG-C-G-A-AGA-A-C-C-TT--A-CCT-G-G-T-
C-TTG-ACA-T-C--C-A-CGG----AAGTTTTCA-GAGA--T-GA-GAATgtgcct---
------------------------------------tcgggaaCCGT--G-A--G--A--
CA-G-GTG-C-TG-CATG-GC-T-G----T-CGTCAGC-TC-GT--GTTG------TGAA
ATGTTGG-GTTA-AGT-C-C-CGC-A-ACGA-G-CGC-A--------A--C-CC-T-T-A
-T-C-C-TT-TG-TTGCC-AGCGgtc----------------------------------
------------------------------------------------------------
--------------------------------------------------------cggc
CGGG-AACT-CAA-AGG-AGAC-TGC-C-A-GT-G-AT--AA-A-C-T-G-G-AGGA-AG
-GT-GG-GGAT-GA--------C-G-TC-AA-GT-C-A-TC-AT-GGC-C-CT-T-AC-G
-A-C-C--AG-G-----------GCTAC-A-C-A-C-G--T-G-C-TAC-A-ATG-GC-G
-C-A-T---A-C--A-A---------A-G--A-G-AA---G-C---G-A-C-C-T-C-GC
-GA--G-A-G--C--AA---G-C--GG-AC-CT----C---ATAAA--G-T-G-C-G-T-
-C-G-T-A--G--TC-C----G----G-A--T-T-G-G-A--G--T-C-T-G--C-A-A-
C-TC----G-A--C-T-C-C--A-T-G-A-A---G--T-C--G-G-A----A-T-C-G-C
--T-AG-T-A-A--T-C--G-T---G-G-A--T-C--A-GA---AT-------G--C-C-
--A--C----G----G--T------G-A-A--T--A--C-----GT--T--C-C------
C--G----G-G--C-C--T----T--G-T-A--C-A---C---A-C---CG-C-----C-
CG-T-C-A--C-A-C-CAT-GG---GA-GTG-GGTTGC-AAA-AGAAGT-AGGTagctta
ac----------------------------------------------------------
-----cttcgggagG--GCG----------------------------------------
------------------------------------------------------------
------------------------------------------------------------
------------------------------------------------------------
-------------
>S002592416
------------------------------------------------------------
------------------------------------------------------------
------------------------------------------------------------
------------------------------------------------------------
-------------------G--A-C-G-A-AC-G--C--T-G-G----C--G-G-C-G-T
-G-C-C-TA-AT-ACA-TG-CAA-GT-A--GA-A-CGctgaagggagagct---------
----------------------------------------------tgctcttctggacg
A-G--T---T-G-C-G---A-A-CG-GG-T-GAG-T-A-A-CG-CGT-A-GGT--AACC-
T-G--C-CTG-GT-A-G--C--G-GG-G-G----ATAA-C-T-AT-T-G-GA-AA---C-
GAT-A-G-C-TA-ATA-CCG-CATAAC--AGTAA--AT-GT--T--GCAT--G-A-CA-T
--TTGCT-tAAAA-GGtgcaa-----------ttgcaTCACTAC-CAGAT----------
--------GG-A-C-CTGC-GTTGTAT-TAGCTAG-TTGGTG-GGGTAACGGCTCACCAA
GGC-G-------ACGAT-AC-ATAGCCG-ACCTGAGAG-GGT-GAT-C-GGCCACACTGG
-G-ACTGAGACACGGCCCAGA-CTCCT-ACG-GG-AGG--CA-GCA----G-TAG-GGA-
ATC-T-T--C-G-GCAA-TG-G-AC--GGA-A-G--T--C-T-GA---C-C-G-AGCA-A
C-G-C-C-G-CG-TG-A-GTGA-A-G--A-AGG-TT--TTC------G-GA-TC-GTAAA
-GC-T-CT-G--TT-G-T-A-A-GA-GA-AGAacgagtgtgagagt-----ggaaagttc
acactgTGA--CGG-T-A-T-CT-T-A-CCA-GAAA-G-G-G-AC-GG-CT-A-A--CT-
A-C-G-TG-C-CA-G-C-AG-CC-GC-GG-TA-A-TA---C-G-T-A-G-G-T-C-C-C-
G-A-G-C-GT-T--G-T-C-C--G-G-A---T-T--------------------------
-------A-T-T-G-G-G-C-G-TAAA-G-C-G-AG-C--GC-A-GG-C-G-G-T-TA-G
-ATA-A-G-TC-TG-AAGT-T----A-A-G-G--C-T-G-T-G-G-C-T-T-A--C-C-A
-T--A-G-T-A--C----G-C-TT-T-----GA-AA--C-TGT-TTtA-AC-T-TG-A-G
--TG-CA--A-G-A-G-G-GG---A--G-A-GT-GG-AA-T-T-C-C-AT-G-T-GTA-G
CG-G-TGA-AA--TG-C-GT-AGAT-AT-A-T-G--G-A-G--GA-ACA-C-C-G-G--T
G-G--C-G-A--AA---G-C-G--G-C-T-C-T-CT-G-G-C-TTG-TAAC-TG-AC-GC
-T-G-AG-G-C-TCG-------------------------------------A-A-A-G-
CG-T-G-G--GGA-G-C-A-A-A-C-A--G-G-AT-T-AG-AT---A--C-C-C-T-G-G
-T--A-G-T-C-C-ACG-C-C-G-TA-A-AC-G-----A---T-G-A-G-T-G-C-T---
--AG-G-T--GT-T-AGACccttt----ccgggGT-TT-A-G-T-G-C--C-G-C-A-GC
--T-A-AC---G-CA-T-TA-A-------G-C----A-C-T-C--C-G-C-CT-G-GG-G
-A-GTA-CG-A-C-C-G-CAA---G-G-T-T-GA-AA--CT-C-AAA--G-G-AA--T-T
-G-A-C-GG-G-GG-C-C-CG-C-AC-A---A--G-CG-GT-GG-A-G-C-A-TG-T-G-
GT-TTA-AT-T-CG-A-A-GC-A-ACG-C-G-A-AGA-A-C-C-TT--A-CCA-G-G-T-
C-TTG-ACA-T-C--C-C-TCT---gACCGCTCTA-GAGA--T-AG-AGTTttcctt---
-------------------------------------cgggacAGAG--G-T--G--A--
CA-G-GTG-G-TG-CATG-GT-T-G----T-CGTCAGC-TC-GT--GTCG------TGAG
ATGTTGG-GTTA-AGT-C-C-CGC-A-ACGA-G-CGC-A--------A--C-CC-C-T-A
-T-T-G-TT-AG-TTGCC-ATCAttt----------------------------------
------------------------------------------------------------
---------------------------------------------------------agt
TGGG-CACT-CTA-GCG-AGAC-TGC-C-G-GT-A-AT--AA-A-C-C-G-G-AGGA-AG
-GT-GG-GGAT-GA--------C-G-TC-AA-AT-C-A-TC-AT-GCC-C-CT-T-AT-G
-A-C-C--TG-G-----------GCTAC-A-C-A-C-G--T-G-C-TAC-A-ATG-GC-T
-G-G-T---A-C--A-A---------C-G--A-G-TC---G-C---A-A-G-C-C-G-GT
-GA--C-G-G--C--AA---G-C--TA-AT-CT----C---TTAAA--G-C-C-A-G-T-
-C-T-C-A--G--TT-C----G----G-A--T-T-G-T-A--G--G-C-T-G--C-A-A-
C-TC----G-C--C-T-A-C--A-T-G-A-A---G--T-C--G-G-A----A-T-C-G-C
--T-AG-T-A-A--T-C--G-C---G-G-A--T-C--A-GC---AC-------G--C-C-
--G--C----G----G--T------G-A-A--T--A--C-----GT--T--C-C------
C--G----G-G--C-C--T-----------------------------------------
------------------------------------------------------------
------------------------------------------------------------
------------------------------------------------------------
------------------------------------------------------------
------------------------------------------------------------
------------------------------------------------------------
-------------
>S003406211
------------------------------------------------------------
------------------------------------------------------------
------------------------------------------------------------
----------------------------------------TT-T--G-A--T--C-A-T-
-----G-GC-T-C-A--G-G--A-C-G-A-AC-G--C--T-G-G----C--G-G-C-G-T
-G-C-C-TA-AT-ACA-TG-CAA-GT-A--GA-A-CGctgaaggaggagct---------
----------------------------------------------tgcttctctggatg
A-G--T---T-G-C-G---A-A-CG-GG-T-GAG-T-A-A-CG-CGT-A-GGT--AACC-
T-G--C-CTG-GT-A-G--C--G-GG-G-G----ATAA-C-T-AT-T-G-GA-AA---C-
GAT-A-G-C-TA-ATA-CCG-CATAAG--AGTAG--AT-GT--T--GCAT--G-A-CA-T
--TTGCT-tAAAA-GGtgcaa-----------ttgcaTCACTAC-CAGAT----------
--------GG-A-C-CTGC-GTTGTAT-TAGCTAG-TTGGTG-GGGTAACGGCTCACCAA
GGC-G-------ACGAT-AC-ATAGCCG-ACCTGAGAG-GGT-GAT-C-GGCCACACTGG
-G-ACTGAGACACGGCCCAGA-CTCCT-ACG-GG-AGG--CA-GCA----G-TAG-GGA-
ATC-T-T--C-G-GCAA-TG-G-AC--GGA-A-G--T--C-T-GA---C-C-G-AGCA-A
C-G-C-C-G-CG-TG-A-GTGA-A-G--A-AGG-TT--TTC------G-GA-TC-GTAAA
-GC-T-CT-G--TT-G-T-A-A-GA-GA-AGAacgagtgtgagagt-----ggaaagttc
acactgTGA--CGG-T-A-T-CT-T-A-CCA-GAAA-G-G-G-AC-GG-CT-A-A--CT-
A-C-G-TG-C-CA-G-C-AG-CC-GC-GG-TA-A-TA---C-G-T-A-G-G-T-C-C-C-
G-A-G-C-GT-T--G-T-C-C--G-G-A-T-T-T--------------------------
-------A-T-T-G-G-G-C-G-TAAA-G-C-G-AG-C--GC-A-GG-C-G-G-T-TA-G
-ATA-A-G-TC-TG-AAGT-T--A-A-A-G-G--C-T-G-T-G-G-C-T-T-AA-C-C-A
-T--A-G-T-A--C----G-C-TT-T--G--GA-AA--C-TGT-TT-A-AC-T-TG-A-G
--TG-CA--A-G-A-G-G-GG---A--G-A-GT-GG-AA-T-T-C-C-AT-G-T-GTA-G
CG-G-TGA-AA--TG-C-GT-AGAT-AT-A-T-G--G-A-G--GA-ACA-C-C-G-G--T
G-G--C-G-A--AA---G-C-G--G-C-T-C-T-CT-G-G-C-TTG-TAAC-TG-AC-GC
-T-G-AG-G-C-TCG-------------------------------------A-A-A-G-
CG-T-G-G--GGA-G-C-A-A-A-C-A--G-G-AT-T-AG-AT---A--C-C-C-T-G-G
-T--A-G-T-C-C-ACG-C-C-G-TA-A-AC-G-----A---T-G-A-G-T-G-C-T---
--AG-G-T--GT-T-AGACccttt----ccgggGT-TT-A-G-T-G-C--C-G-C-A-GC
--T-A-AC---G-CA-T-TA-A-------G-C----A-C-T-C--C-G-C-CT-G-GG-G
-A-GTA-CG-A-C-C-G-CAA---G-G-T-T-GA-AA--CT-C-AAA--G-G-AA--T-T
-G-A-C-GG-G-GG-C-C-CG-C-AC-A---A--G-CG-GT-GG-A-G-C-A-TG-T-G-
GT-TTA-AT-T-CG-A-A-GC-A-ACG-C-G-A-AGA-A-C-C-TT--A-CCA-G-G-T-
C-TTG-ACA-T-C--C-C-TCT---gACCACTCTA-GAGA--T-AG-AGTTttcctt---
-------------------------------------cgggacAGAG--G-T--G--A--
CA-G-GTG-G-TG-CATG-GT-T-G----T-CGTCAGC-TC-GT--GTCG------TGAG
ATGTTGG-GTTA-AGT-C-C-CGC-A-ACGA-G-CGC-A--------A--C-CC-C-T-A
-T-T-G-TT-AG-TTGCC-ATCAttc----------------------------------
------------------------------------------------------------
---------------------------------------------------------agt
TGGG-CACT-CTA-GCG-AGAC-TGC-C-G-GT-A-AT--AA-A-C-C-G-G-AGGA-AG
-GT-GG-GGAT-GA--------C-G-TC-AA-AT-C-A-TC-AT-GCC-C-CT-T-AT-G
-A-C-C--TG-G-----------GCTAC-A-C-A-C-G--T-G-C-TAC-A-ATG-GC-T
-G-G-T---A-C--A-A---------C-G--A-G-TC---G-C---A-A-G-C-C-G-GT
-GA--C-G-G--C--GA---G-C--TA-AT-CT----C---TTAAA--G-C-C-A-G-T-
-C-T-C-A--G--TT-C----G----G-A--T-T-G-T-A--G--G-C-T-G--CgA-A-
C-TC----G-C--C-T-A-C--A-T-G-A-A---G--T-C--G-G-A---aA-T-C-G-C
--T-AG-T-A-A--T-C--G-C---G-G-A--T-C--A-GC---GC-------G--C-C-
--G--C----G----G--T------A-A-A--T--A--C-----GT-tT--C-C------
C--G----G-G--C-C--T----T--C-C----C-C---C---A-C---CG-C-----C-
CG-T-C-A--A-A-----------------------------------------------
------------------------------------------------------------
------------------------------------------------------------
------------------------------------------------------------
------------------------------------------------------------
------------------------------------------------------------
-------------
>S003405110
------------------------------------------------------------
------------------------------------------------------------
------------------------------------------------------------
---------------------------------------------------T--C-A-T-
-----G-GC-T-C-A--G-G--A-C-G-A-AC-G--C--T-G-G----C--G-G-C-G-T
-G-C-C-TA-AT-ACA-TG-CAA-GT-A--GA-G-CGctgaaggaggagct---------
----------------------------------------------tgcttctctggatg
A-G--T---T-G-C-G---A-A-CG-GG-T-GAG-T-A-A-CG-CGT-A-GGT--AACC-
T-G--C-CTG-GT-A-G--C--G-GG-G-G----ATAA-C-T-AT-T-G-GA-AA---C-
GAT-A-G-C-TA-ATA-CCG-CATAAG--AGTAG--AT-GT--T--GCAT--G-A-CA-T
--TTGCT-tAAAA-GGtgcaa-----------ttgcaTCACTAC-CAGAT----------
--------GG-A-C-CTGC-GTTGTAT-TAGCTAG-TTGGTG-GGGTAACGGCTCACCAA
GGC-G-------ACGAT-AC-ATAGCCG-ACCTGAGAG-GGT-GAT-C-GGCCACACTGG
-G-ACTGAGACACGGCCCAGA-CTCCT-ACG-GG-AGG--CA-GCA----G-TAG-GGA-
ATC-T-T--C-G-GCAA-TG-G-AC--GGA-A-G--T--C-T-GA---C-C-G-AGCA-A
C-G-C-C-G-CG-TG-A-GTGA-A-G--A-AGG-TT--TTC------G-GA-TC-GTAAA
-GC-T-CT-G--TT-G-T-A-A-GA-GA-AGAacgagtgtgagagt-----ggaaagttc
acactgTGA--CGG-T-A-T-CT-T-A-CCA-GAAA-G-G-G-AC-GG-CT-A-A--CT-
A-C-G-TG-C-CA-G-C-AG-CC-GC-GG-TA-A-TA---C-G-T-A-G-G-T-C-C-C-
G-A-G-C-GT-T--G-T-C-C--G-G-A-T-T-T--------------------------
-------A-T-T-G-G-G-C-G-TAAA-G-C-G-AG-C--GC-A-GG-C-G-G-T-TA-G
-ATA-A-G-TC-TG-AAGT-T--A-A-A-G-G--C-T-G-T-G-G-C-T-T-AA-C-C-A
-T--A-G-T-A--C----G-C-TT-T--G--GA-AA--C-TGT-TT-A-AC-T-TG-A-G
--TG-CA--A-G-A-G-G-GG---A--G-A-GT-GG-AA-T-T-C-C-AT-G-T-GTA-G
CG-G-TGA-AA--TG-C-GT-AGAT-AT-A-T-G--G-A-G--GA-ACA-C-C-G-G--T
G-G--C-G-A--AA---G-C-G--G-C-T-C-T-CT-G-G-C-TTG-TAAC-TG-AC-GC
-T-G-AG-G-C-TCG-------------------------------------A-A-A-G-
CG-T-G-G--GGA-G-C-A-A-A-C-A--G-G-AT-T-AG-AT---A--C-C-C-T-G-G
-T--A-G-T-C-C-ACG-C-C-G-TA-A-AC-G-----A---T-G-A-G-T-G-C-T---
--AG-G-T--GT-T-AGACccttt----ccgggGT-TT-A-G-T-G-C--C-G-C-A-GC
--T-A-AC---G-CA-T-TA-A-------G-C----A-C-T-C--C-G-C-CT-G-GG-G
-A-GTA-CG-A-C-C-G-CAA---G-G-T-T-GA-AA--CT-C-AAA--G-G-AA--T-T
-G-A-C-GG-G-GG-C-C-CG-C-AC-A---A--G-CG-GT-GG-A-G-C-A-TG-T-G-
GT-TTA-AT-T-CG-A-A-GC-A-ACG-C-G-A-AGA-A-C-C-TT--A-CCA-G-G-T-
C-TTG-ACA-T-C--C-C-TCT---gACCACTCTA-GAGA--T-AG-AGTTttcctt---
-------------------------------------cgggacAGAG--G-T--G--A--
CA-G-GTG-G-TG-CATG-GT-T-G----T-CGTCAGC-TC-GT--GTCG------TGAG
ATGTTGG-GTTA-AGT-C-C-CGC-A-ACGA-G-CGC-A--------A--C-CC-C-T-A
-T-T-G-TT-AG-TTGCC-ATCAttc----------------------------------
------------------------------------------------------------
---------------------------------------------------------agt
TGGG-CACT-CTA-GCG-AGAC-TGC-C-G-GT-A-AT--AA-A-C-C-G-G-AGGA-AG
-GT-GG-GGAT-GA--------C-G-TC-AA-AT-C-A-TC-AT-GCC-C-CT-T-AT-G
-A-C-C--TG-G-----------GCTAC-A-C-A-C-G--T-G-C-TAC-A-ATG-GC-T
-G-G-T---A-C--A-A---------C-G--A-G-TC---G-C---A-A-G-C-C-G-GT
-GA--C-G-G--C--AA---G-C--TA-AT-CT----C---TTAAA--G-C-C-A-G-T-
-C-T-C-A--G--TT-C----G----G-A--T-T-G-T-A--G--G-C-T-G--C-A-A-
C-TC----G-C--C-T-A-C--A-T-G-A-A---G--T-C--G-G-A----A-T-C-G-C
--T-AG-T-A-A--T-C--G-C---G-G-A--T-C--A-GC---AC-------G--C-C-
--G--C----G----G--T------G-A-A--T--A--C-----GT--T--C-C------
C--G----A-G--C-C--T----T--G-C-A--C-A---C---A-C---CG-C-----C-
CG-T-C------------------------------------------------------
------------------------------------------------------------
------------------------------------------------------------
------------------------------------------------------------
------------------------------------------------------------
------------------------------------------------------------
-------------
>S003399092
------------------------------------------------------------
------------------------------------------------------------
------------------------------------------------------------
----------------------------------------TT-T--G-A--T--C-A-T-
-----G-GC-T-C-A--A-G--A-C-G-A-AC-G--C--T-G-G----C--G-G-C-G-T
-G-C-C-TA-AT-ACA-TG-CAA-GT-A--GA-A-CGctgaaggaggagct---------
----------------------------------------------tgcttctccggatg
A-G--T---T-G-C-G---A-A-CG-GG-T-GAG-T-A-A-CG-CGT-A-GGT--AACC-
T-G--C-CTG-GT-A-G--C--G-GG-G-G----ATAA-C-T-AT-T-G-GA-AA---C-
GAT-A-G-C-TA-ATA-CCG-CATAAC--AGTAG--AT-AT--T--GCAT--G-A-TA-T
--CTGCT-tGAAA-GGtgcaa-----------ttgcaTCACTAC-CAGAT----------
--------GG-A-C-CTGC-GTTGTAT-TAGCTAG-TTGGTG-AGGTAACGGCTCACCAA
GGC-G-------ACGAT-AC-ATAGCCG-ACCTGAGAG-GGT-GAT-C-GGCCACACTGG
-G-ACTGAGACACGGCCCAGA-CTCCT-ACG-GG-AGG--CA-GCA----G-TAG-GGA-
ATC-T-T--C-G-GCAA-TG-G-AC--GGA-A-G--T--C-T-GA---C-C-G-AGCA-A
C-G-C-C-G-CG-TG-A-GTGA-A-G--A-AGG-TT--TTC------G-GA-TC-GTAAA
-GC-T-CT-G--TT-G-T-A-A-GA-GA-AGAacgagtgtgagagt-----ggaaagttc
acactgTGA--CGG-T-A-T-CT-T-A-CCA-GAAA-G-G-G-AC-GG-CT-A-A--CT-
A-C-G-TG-C-CA-G-C-AG-CC-GC-GG-TA-A-TA---C-G-T-A-G-G-T-C-C-C-
G-A-G-C-GT-T--G-T-C-C--G-G-A-T-T-T--------------------------
-------A-T-T-G-G-G-C-G-TAAA-G-C-G-AG-C--GC-A-GG-C-G-G-T-TA-G
-ATA-A-G-TC-TG-AAGT-T--A-A-A-G-G--C-T-G-T-G-G-C-T-T-AA-C-C-A
-T--A-G-T-A--C----G-C-TT-T--G--GA-AA--C-TGT-TT-A-AC-T-TG-A-G
--TG-CA--A-G-A-G-G-GG---A--G-A-GT-GG-AA-T-T-C-C-AT-G-T-GTA-G
CG-G-TGA-AA--TG-C-GT-AGAT-AT-A-T-G--G-A-G--GA-ACA-C-C-G-G--T
G-G--C-G-A--AA---G-C-G--G-C-T-C-T-CT-G-G-C-TTG-TAAC-TG-AC-GC
-T-G-AG-G-C-TCG-------------------------------------A-A-A-G-
CG-T-G-G--GGA-G-C-A-A-A-C-A--G-G-AT-T-AG-AT---A--C-C-C-T-G-G
-T--A-G-T-C-C-ACG-C-C-G-TA-A-AC-G-----A---T-G-A-G-T-G-C-T---
--AG-G-T--GT-T-AGACccttt----ccgggGT-TT-A-G-T-G-C--C-G-C-A-GC
--T-A-AC---G-CA-T-TA-A-------G-C----A-C-T-C--C-G-C-CT-G-GG-G
-A-GTG-CG-A-C-C-G-CAA---G-G-T-T-GA-AA--CT-C-AAA--G-G-AA--T-T
-G-A-C-GG-G-GG-C-C-CG-C-AC-A---A--G-CG-GT-GG-A-G-C-A-TG-T-G-
GT-TTA-AT-T-CG-A-A-GC-A-ACG-C-G-A-AGA-A-C-C-TT--A-CCA-G-G-T-
C-TTG-ACA-T-C--C-C-TCT---gACCACTCTA-GAGA--T-AG-AGTTttcctt---
-------------------------------------cgggacAGAG--G-T--G--A--
CA-G-GTG-G-TG-CATG-GT-T-G----T-CGTCAGC-TC-GT--GTCG------TGAG
ATGTTGG-GTTA-AGT-C-C-CGC-A-ACGA-G-CGC-A--------A--C-CC-C-T-A
-T-T-G-TT-AG-TTGCC-ATCAttc----------------------------------
------------------------------------------------------------
---------------------------------------------------------agt
TGGG-CACT-CTA-GCG-AGAC-TGC-C-G-GT-A-AT--AA-A-C-C-G-G-AGGA-AG
-GT-GG-GGAT-GA--------C-G-TC-AA-AT-C-A-TC-AT-GCC-C-CT-T-AT-G
-A-C-C--TG-G-----------GCTAC-A-C-A-C-G--T-G-C-TAC-A-ATG-GC-T
-G-G-T---A-C--A-A---------C-G--A-G-TC---G-C---A-A-G-T-C-G-GT
-GA--C-G-G--C--AA---G-C--TA-AT-CT----C---TTAAA--G-C-C-A-G-T-
-C-T-C-A--G--TT-C----G----G-A--T-T-G-T-A--G--G-C-T-G--C-A-A-
C-TC----G-C--C-T-A-C--A-T-G-A-A---G--T-C--G-G-A----A-T-C-G-C
--T-AG-T-A-A--T-C--G-C---G-G-A--T-C--A-GC---AC-------G--C-C-
--G--C----G----G--T------G-A-A--T--A--C-----GT--T--C-C------
C--G----G-G--CcC--T----T--G-C-A--C-A---C---A-C---CG-C-----C-
CG-T-C-A--A-------------------------------------------------
------------------------------------------------------------
------------------------------------------------------------
------------------------------------------------------------
------------------------------------------------------------
------------------------------------------------------------
-------------
>S003416216
------------------------------------------------------------
------------------------------------------------------------
------------------------------------------------------------
-------------------------TT-----AG-A--G-TTtT--G-A--T-tC-A-T-
-----G-GC-T-C-A--A-G--A-C-G-A-AC-G--C--T-G-G----C--G-G-C-G-T
-G-C-C-TA-AT-ACA-TG-CAA-GT-A--GA-A-CGctgaaggaggagct---------
----------------------------------------------tgcttctccggatg
A-G--T--tT-G-C-G---A-A-CG-GG-T-GAG-T-A-A-CG-CGT-A-GGT--AACC-
T-G--C-CTG-GT-A-G--C--G-GG-G-G----ATAA-C-T-AT-T-G-GA-AA---C-
GAT-A-G-C-TA-ATA-CCG-CATAAG--AGTAG--AT-GT--T-tGCAT--G-A-CA-T
--TTGCT-tAAAA-GGtgcaa-----------ttgcaTCACTAC-CAGAT----------
--------GG-A-C-CTGC-GTTGTAT-TAGCTAG-TTGGTG-GGGTAACGGCTCACCAA
GGC-G-------ACGAT-AC-ATAGCCG-ACCTGAGAG-GGT-GAT-C-GGCCACACTGG
-G-ACTGAGACACGGCCCAGA-CTCCT-ACG-GG-AGG--CA-GCA----G-TAG-GGA-
ATC-T-T--C-G-GCAA-TG-G-AC--GGA-A-G--T--C-T-GA---C-C-G-AGCA-A
C-G-C-C-G-CG-TG-A-GTGA-A-G--A-AGG-TT--TTC------G-GA-TC-GTAAA
-GC-T-CT-G--TT-G-T-A-A-GA-GA-AGAacgagtgtgagagt-----ggaaagttc
acactgTGA--CGG-T-A-T-CT-T-A-CCA-GAAA-G-G-G-AC-GG-CT-A-A--CT-
A-C-G-TG-C-CA-G-C-AG-CC-GC-GG-TA-A-TA---C-G-T-A-G-G-T-C-C-C-
G-A-G-C-GT-T--G-T-C-C--G-G-A-T-T-T--------------------------
-------A-T-T-G-G-G-C-G-TAAA-G-C-G-AG-C--GC-A-GG-C-G-G-T-TA-G
-ATA-A-G-TC-TG-AAGT-T--A-A-A-G-G--C-T-G-T-G-G-C-T-T-AA-C-C-A
-T--A-G-T-A--C----G-C-TT-T--G--GG-AA--C-TGT-TT-A-AC-T-TG-A-G
--TG-CA--A-G-A-G-G-GG---A--G-A-GT-GG-AA-T-T-C-C-AT-G-T-GTA-G
CG-G-TGA-AA--TG-C-GT-AGAT-AT-A-T-G--G-A-G--GA-ACA-C-C-G-G--T
G-G--C-G-A--AA---G-C-G--G-C-T-C-T-CT-G-G-C-TTG-TAAC-TG-AC-GC
-T-G-AG-G-C-TCG-------------------------------------A-A-A-G-
CG-T-G-G--GGA-G-C-A-A-A-C-A--G-G-AT-T-AG-AT---A--C-C-C-T-G-G
-T--A-G-T-C-C-ACG-C-C-G-TA-A-AC-G-----A---T-G-A-G-T-G-C-T---
--AG-G-T--GT-T-AGACccttt----ccgggGT-TT-A-G-T-G-C--C-G-C-A-GC
--T-A-AC---G-CA-T-TA-A-------G-C----A-C-T-C--C-G-C-CT-G-GG-G
-A-GTA-CG-A-C-C-G-CAA---G-G-T-T-GA-AA--CT-C-AAA--G-G-AA--T-T
-G-A-C-GG-G-GG-C-C-CG-C-AC-A---A--G-CG-GT-GG-A-G-C-A-TG-T-G-
GT-TTA-AT-T-CG-A-A-GC-A-ACG-C-G-A-AGA-A-C-C-TT--A-CCA-G-G-T-
C-TTG-ACA-T-C--C-C-TCT---gACCGCTCTA-GAGA--T-AG-AGTTttcctt---
-------------------------------------cgggacAGAG--G-T--G--A--
CA-G-GTG-G-TG-CATG-GT-T-G----T-CGTCAGC-TC-GT--GTCG------TGAG
ATGTTGG-GTTA-AGT-C-C-CGC-A-ACGA-G-CGC-A--------A--C-CC-C-T-A
-T-T-G-TT-AG-TTGCC-ATCAttc----------------------------------
------------------------------------------------------------
---------------------------------------------------------agt
TGGG-CACT-CTA-GCG-AGAC-TGC-C-G-GT-A-AT--AA-A-C-C-G-G-AGGA-AG
-GT-GG-GGAT-GA--------C-G-TC-AA-AT-C-A-TC-AT-GCC-C-CT-T-AT-G
-A-C-C--TG-G-----------GCTAC-A-C-A-C-G--T-G-C-TAC-A-ATG-GC-T
-G-G-T---A-C--A-A---------C-G--A-G-TC---G-C---A-A-G-C-C-G-GT
-GA--C-G-G--C--AA---G-C--TA-AT-CT----C---TTAAA--G-C-C-A-G-T-
-C-T-C-A--G--TT-C----G----G-A--T-T-G-T-A--G--G-C-T-G--C-AaA-
C-TC----G-C--C-T-A-C--A-T-G-A-A---G--T-C--G-G-A---aA-T-C-G-C
--T-AG-T-A-A--T-C--G-C---G-G-A-aT-C--A-GC---AC-------G--C-C-
--G--C----G----G--T------G-A-A--T--A--C-----GT--T--C-C------
C--G----G-G--C-C--T----T--G-C-A--C-A---C---A-C---CG-C-----C-
CG-T-C-A----------------------------------------------------
------------------------------------------------------------
------------------------------------------------------------
------------------------------------------------------------
------------------------------------------------------------
------------------------------------------------------------
-------------
>S002288243
------------------------------------------------------------
------------------------------------------------------------
------------------------------------------------------------
----------------TT-T---AATG-----AG-A--G-TT-T--G-A--T--C-C-T-
-----G-GC-T-C-A--G-G--A-C-G-A-AC-G--C--T-G-G----C--G-G-C-G-T
-G-C-C-TA-AT-ACA-TG-CAA-GT-A--GA-A-CGctgaaggaggagct---------
----------------------------------------------tgcttctctggatg
A-G--T---T-G-C-G---A-A-CG-GG-T-GAG-T-A-A-CG-CGT-A-GGT--AACC-
T-G--C-CTG-GT-A-G--C--G-GG-G-G----ATAA-C-T-AT-T-G-GA-AA---C-
GAT-A-G-C-TA-ATA-CCG-CATAAG--AGTAG--AT-GT--T--GCAT--G-A-CA-T
--TTACT-tAAAA-GGtgcaa-----------ttgcaTCACTAC-CAGAT----------
--------GG-A-C-CTGC-GTTGTAT-TAGCTAG-TTGGTG-GGGTAACGGCTCACCAA
GGC-G-------ACGAT-AC-ATAGCCG-ACCTGAGAG-GGT-GAT-C-GGCCACACTGG
-G-ACTGAGACACGGCCCAGA-CTCCT-ACG-GG-AGG--CA-GCA----G-TAG-GGA-
ATC-T-T--C-G-GCAA-TG-G-AC--GGA-A-G--T--C-T-GA---C-C-G-AGCA-A
C-G-C-C-G-CG-TG-A-GTGA-A-G--A-AGG-TT--TTC------G-GA-TC-GTAAA
-GC-T-CT-G--TT-G-T-A-A-GA-GA-AGAacgagtgtgagagt-----ggaaagttc
acactgTGA--CGG-T-A-T-CT-T-A-CCA-GAAA-G-G-G-AC-GG-CT-A-A--CT-
A-C-G-TG-C-CA-G-C-AG-CC-GC-GG-TA-A-TA---C-G-T-A-G-G-T-C-C-C-
G-A-G-C-GT-T--G-T-C-C--G-G-A-T-T-T--------------------------
-------A-T-T-G-G-G-C-G-TAAA-G-C-G-AG-C--GC-A-GG-C-G-G-T-TA-G
-ATA-A-G-TC-TG-AAGT-T--A-A-A-G-G--C-T-G-T-G-G-C-T-T-AA-C-C-A
-T--A-G-T-A--C----G-C-TT-T--G--GA-AA--C-TGT-TT-A-AC-T-TG-A-G
--TG-CA--A-G-A-G-G-GG---A--G-A-GT-GG-AA-T-T-C-C-AT-G-T-GTA-G
CG-G-TGA-AA--TG-C-GT-AGAT-AT-A-T-G--G-A-G--GA-ACA-C-C-G-G--T
G-G--C-G-A--AA---G-C-G--G-C-T-C-T-CT-G-G-C-TTG-TAAC-TG-AC-GC
-T-G-AG-G-C-TCG-------------------------------------A-A-A-G-
CG-T-G-G--GGA-G-C-A-A-A-C-A--G-G-AT-T-AG-AT---A--C-C-C-T-G-G
-T--A-G-T-C-C-ACG-C-C-G-TA-A-AC-G-----A---T-G-A-G-T-G-C-T---
--AG-G-T--GT-T-AGACccttt----ccgggGT-TT-A-G-T-G-C--C-G-C-A-GC
--T-A-AC---G-CA-T-TA-A-------G-C----A-C-T-C--C-G-C-CT-G-GG-G
-A-GTA-CG-A-C-C-G-CAA---G-G-T-T-GA-AA--CT-C-AAA--G-G-AA--T-T
-G-A-C-GG-G-GG-C-C-CG-C-AC-A---A--G-CG-GT-GG-A-G-C-A-TG-T-G-
GT-TTA-AT-T-CG-A-A-GC-A-ACG-C-G-A-AGA-A-C-C-TT--A-CCA-G-G-T-
C-TTG-ACA-T-C--C-C-TCT---gACCGCTCTA-GAGA--T-AG-AGTTttcctt---
-------------------------------------cgggacAGAG--G-T--G--A--
CA-G-GTG-G-TG-CATG-GT-T-G----T-CGTCAGC-TC-GT--GTCG------TGAG
ATGTTGG-GTTA-AGT-C-C-CGC-A-ACGA-G-CGC-A--------A--C-CC-C-T-A
-T-T-G-TT-AG-TTGCC-ATCAttt----------------------------------
------------------------------------------------------------
---------------------------------------------------------agt
TGGG-CACT-CTA-GCG-AGAC-TGC-C-G-GT-A-AT--AA-A-C-C-G-G-AGGA-AG
-GT-GG-GGAT-GA--------C-G-TC-AA-AT-C-A-TC-AT-GCC-C-CT-T-AT-G
-A-C-C--TG-G-----------GCTAC-A-C-A-C-G--T-G-C-TAC-A-ATG-GC-T
-G-G-T---A-C--A-A---------C-G--A-G-TC---G-C---A-A-G-C-C-G-GT
-GA--C-G-G--C--AA---G-C--TA-AT-CT----C---TTAAA--G-C-C-A-G-T-
-C-T-C-A--G--TT-C----G----G-A--T-T-G-T-A--G--G-C-T-G--C-A-A-
C-TC----G-C--C-T-A-C--A-T-G-A-A---G--T-C--G-G-A----A-T-C-G-C
--T-AG-T-A-A--T-C--G-C---G-G-A--T-C--A-GC---AC-------G--C-C-
--G--C----G----G--T------G-A-A--T--A--C-----GT--T--C-C------
C--G----G-G--C-C--T----T--G-T-A--C-A---C---A-C---CG-C-----C-
CG-T-C-A--C-A-C-CAC-GA---GA-GTT-TGTAAC-ACC-CGAAGT-CGGTgaggta
accg--------------------------------------------------------
----taaggagccaG--CCG-C-C-TA-A-GG-TGG-G--A-T-A-GAT-G-AT--TGG-
GGT-GA--AG-T---CG-TA--A-C-AA--GG-TA---G-C-C-GTA-TC-------G--
GAA-----GG---T-GC-G--G-CTG----GATCACCTC-CTTT----------------
------------------------------------------------------------
-------------
>S000405651
------------------------------------------------------------
------------------------------------------------------------
------------------------------------------------------------
------------------------------------------------------------
--------------A--G-G--A-C-G-A-AC-G--C--T-G-G----C--G-G-C-G-T
-G-C-C-TA-AT-ACA-TG-CAA-GT-A--GA-A-CGctgaagagaggagct--------
---------------------------------------------tgctcttcttggatg
A-G--T---T-G-C-G---A-A-CG-GG-T-GAG-T-A-A-CG-CGT-A-GGT--AACC-
T-G--C-CTG-GT-A-G--C--G-GG-G-G----ATAA-C-T-AT-T-G-GA-AA---C-
GAT-A-G-C-TA-ATA-CCG-CATAAA--ATGGA--TT-AT--C--GCAT--G-A-TA-A
--TCCAT-tGAAA-GGtgcaa-----------atgcaTCACTAC-CAGAT----------
--------GG-A-C-CTGC-GTTGTAT-TAGCTAG-TTGGTG-GGGTAACGGCTCACCAA
GGC-G-------ACGAT-AC-ATAGCCG-ACCTGAGAG-GGT-GAT-C-GGCCACACTGG
-G-ACTGAGACACGGCCCAGA-CTCCT-ACG-GG-AGG--CA-GCA----G-TAG-GGA-
ATC-T-T--C-G-GCAA-TG-G-AC--GGA-A-G--T--C-T-GA---C-C-G-AGCA-A
C-G-C-C-G-CG-TG-A-GTGA-A-G--A-AGG-TT--TTC------G-GA-TC-GTAAA
-GC-T-CT-G--TT-G-T-A-A-GA-GA-AGAacgagtgtgagagt-----ggaaagttc
acactgTGA--CGG-T-A-T-CT-T-A-CCA-GAAA-G-G-G-AC-GG-CT-A-A--CT-
A-C-G-TG-C-CA-G-C-AG-CC-GC-GG-TA-A-TA---C-G-T-A-G-G-T-C-C-C-
G-A-G-C-GT-T--G-T-C-C--G-G-A-T-T-T--------------------------
-------A-T-T-G-G-G-C-G-TAAA-G-C-G-AG-C--GC-A-GG-C-G-G-T-TA-G
-ATA-A-G-TC-TG-AAGT-T--A-A-A-G-G--C-T-G-T-G-G-C-T-T-AA-C-C-A
-T--A-G-T-A--C----G-C-TT-T--G--GA-AA--C-TGT-TT-A-AC-T-TG-A-G
--TG-CA--A-G-A-G-G-GG---A--G-A-GT-GG-AA-T-T-C-C-AT-G-T-GTA-G
CG-G-TGA-AA--TG-C-GT-AGAT-AT-A-T-G--G-A-G--GA-ACA-C-C-G-G--T
G-G--C-G-A--AA---G-C-G--G-C-T-C-T-CT-G-G-C-TTG-TAAC-TG-AC-GC
-T-G-AG-G-C-TCG-------------------------------------A-A-A-G-
CG-T-G-G--GGA-G-C-A-A-A-C-A--G-G-AT-T-AG-AT---A--C-C-C-T-G-G
-T--A-G-T-C-C-ACG-C-C-G-TA-A-AC-G-----A---T-G-A-G-T-G-C-T---
--AG-G-T--GT-T-AGACccttt----ccgggGT-TT-A-G-T-G-C--C-G-C-A-GC
--T-A-AC---G-CA-T-TA-A-------G-C----A-C-T-C--C-G-C-CT-G-GG-G
-A-GTA-CG-A-C-C-G-CAA---G-G-T-T-GA-AA--CT-C-AAA--G-G-AA--T-T
-G-A-C-GG-G-GG-C-C-CG-C-AC-A---A--G-CG-GT-GG-A-G-C-A-TG-T-G-
GT-TTA-AT-T-CG-A-A-GC-A-ACG-C-G-A-AGA-A-C-C-TT--A-CCA-G-G-T-
C-TTG-ACA-T-C--C-C-TCT---gATCGCTCTA-GAGA--T-AG-AGTTttcctt---
-------------------------------------cgggacAGAG--G-T--G--A--
CA-G-GTG-G-TG-CATG-GT-T-G----T-CGTCAGC-TC-GT--GTCG------TGAG
ATGTTGG-GTTA-AGT-C-C-CGC-A-ACGA-G-CGC-A--------A--C-CC-C-T-A
-T-T-G-TT-AG-TTGCC-ATCAttt----------------------------------
------------------------------------------------------------
---------------------------------------------------------agt
TGGG-CACT-CTA-GCG-AGAC-TGC-C-G-GT-A-AT--AA-A-C-C-G-G-AGGA-AG
-GT-GG-GGAT-GA--------C-G-TC-AA-AT-C-A-TC-AT-GCC-C-CT-T-AT-G
-A-C-C--TG-G-----------GCTAC-A-C-A-C-G--T-G-C-TAC-A-ATG-GC-T
-G-G-T---A-C--A-A---------C-G--A-G-TC---G-C---A-A-G-C-C-G-GT
-GA--C-G-G--C--AA---G-C--TA-AT-CT----C---TTAAA--G-C-C-A-G-T-
-C-T-C-A--G--TT-C----G----G-A--T-T-G-T-A--G--G-C-T-G--C-A-A-
C-TC----G-C--C-T-A-C--A-T-G-A-A---G--T-C--G-G-A----A-T-C-G-C
--T-AG-T-A-A--T-C--G-C---G-G-A--T-C--A-GC---AC-------G--C-C-
--G--C----G----G--T------G-A-A--T--A--C-----GT--T--C-C------
C--G----G-G--C-C--T----T--G-T-A--C-A---C---A-C---CG-C-----C-
CG-T-C-A--C-A-C-CAC-GA---GA-GTT-TGTAAC-ACC-CGAAGT-CGGTg-----
------------------------------------------------------------
-------------aG--GTA-A-C-C----------------------------------
------------------------------------------------------------
------------------------------------------------------------
------------------------------------------------------------
-------------
>S000405652
------------------------------------------------------------
------------------------------------------------------------
------------------------------------------------------------
------------------------------------------------------------
--------------A--G-G--A-C-G-A-AC-G--C--T-G-G----C--G-G-C-G-T
-G-C-C-TA-AT-ACA-TG-CAA-GT-A--GA-A-CGctgaaggaggagct---------
----------------------------------------------tgcttctctggatg
A-G--T---T-G-C-G---A-A-CG-GG-T-GAG-T-A-A-CG-CGT-A-GGT--AACC-
T-G--C-CTG-GT-A-G--C--G-GG-G-G----ATAA-C-T-AT-T-G-GA-AA---C-
GAT-A-G-C-TA-ATA-CCG-CATAAA--ATTGA--TT-AT--T--GCAT--G-A-TA-G
--TCAAT-tAAAA-GGtgcaa-----------ttgcaTCACTAC-CAGAT----------
--------GG-A-C-CTGC-GTTGTAT-TAGCTAG-TTGGTG-GGGTAACGGCTCACCAA
GGC-A-------ACGAT-AC-ATAGCCG-ACCTGAGAG-GGT-GAT-C-GGCCACACTGG
-G-ACTGAGACACGGCCCAGA-CTCCT-ACG-GG-AGG--CA-GCA----G-TAG-GGA-
ATC-T-T--C-G-GCAA-TG-G-AC--GGA-A-G--T--C-T-GA---C-C-G-AGCA-A
C-G-C-C-G-CG-TG-A-GTGA-A-G--A-AGG-TT--TTC------G-GA-TC-GTAAA
-GC-T-CT-G--TT-G-T-A-A-GA-GA-AGAacgagtgtgagagt-----ggaaagttc
acactgTGA--CGG-T-A-T-CT-T-A-CCA-GAAA-G-G-G-AC-GG-CT-A-A--CT-
A-C-G-TG-C-CA-G-C-AG-CC-GC-GG-TA-A-TA---C-G-T-A-G-G-T-C-C-C-
G-A-G-C-GT-T--G-T-C-C--G-G-A-T-T-T--------------------------
-------A-T-T-G-G-G-C-G-TAAA-G-C-G-AG-C--GC-A-GG-C-G-G-T-TA-G
-ATA-A-G-TC-TG-AAGT-T--A-A-A-G-G--C-T-G-T-G-G-C-T-T-AA-C-C-A
-T--A-G-T-A--C----G-C-TT-T--G--GA-AA--C-TGT-TT-A-AC-T-TG-A-G
--TG-CA--A-G-A-G-G-GG---A--G-A-GT-GG-AA-T-T-C-C-AT-G-T-GTA-G
CG-G-TGA-AA--TG-C-GT-AGAT-AT-A-T-G--G-A-G--GA-ACA-C-C-G-G--T
G-G--C-G-A--AA---G-C-G--G-C-T-C-T-CT-G-G-C-TTG-TAAC-TG-AC-GC
-T-G-AG-G-C-TCG-------------------------------------A-A-A-G-
CG-T-G-G--GGA-G-C-A-A-A-C-A--G-G-AT-T-AG-AT---A--C-C-C-T-G-G
-T--A-G-T-C-C-ACG-C-C-G-TA-A-AC-G-----A---T-G-A-G-T-G-C-T---
--AG-G-T--GT-T-AGACccttt----ccgggGT-TT-A-G-T-G-C--C-G-C-A-GC
--T-A-AC---G-CA-T-TA-A-------G-C----A-C-T-C--C-G-C-CT-G-GG-G
-A-GTA-CG-A-C-C-G-CAA---G-G-T-T-GA-AA--CT-C-AAA--G-G-AA--T-T
-G-A-C-GG-G-GG-C-C-CG-C-AC-A---A--G-CG-GT-GG-A-G-C-A-TG-T-G-
GT-TTA-AT-T-CG-A-A-GC-A-ACG-C-G-A-AGA-A-C-C-TT--A-CCA-G-G-T-
C-TTG-ACA-T-C--C-C-TCT---gACCGCTCTA-GAGA--T-AG-AGTTttcctt---
-------------------------------------cgggacAGAG--G-T--G--A--
CA-G-GTG-G-TG-CATG-GT-T-G----T-CGTCAGC-TC-GT--GTCG------TGAG
ATGTTGG-GTTA-AGT-C-C-CGC-A-ACGA-G-CGC-A--------A--C-CC-C-T-A
-T-T-G-TT-AG-TTGCC-ATCAttc----------------------------------
------------------------------------------------------------
---------------------------------------------------------agt
TGGG-CACT-CTA-GCG-AGAC-TGC-C-G-GT-A-AT--AA-A-C-C-G-G-AGGA-AG
-GT-GG-GGAT-GA--------C-G-TC-AA-AT-C-A-TC-AT-GCC-C-CT-T-AT-G
-A-C-C--TG-G-----------GCTAC-A-C-A-C-G--T-G-C-TAC-A-ATG-GC-T
-G-G-T---A-C--A-A---------C-G--A-G-TC---G-C---A-A-G-C-C-G-GT
-GA--C-G-G--C--AA---G-C--TA-AT-CT----C---TTAAA--G-C-C-A-G-T-
-C-T-C-A--G--TT-C----G----G-A--T-T-G-T-A--G--G-C-T-G--C-A-A-
C-TC----G-C--C-T-A-C--A-T-G-A-A---G--T-C--G-G-A----A-T-C-G-C
--T-AG-T-A-A--T-C--G-C---G-G-A--T-C--A-GC---AC-------G--C-C-
--G--C----G----G--T------G-A-A--T--A--C-----GT--T--C-C------
C--G----G-G--C-C--T----T--G-T-A--C-A---C---A-C---CG-C-----C-
CG-T-C-A--C-A-C-CAC-GA---GA-GTT-TGTAAC-ACC-CGAAGT-CGGTg-----
------------------------------------------------------------
-------------aG--GTA-A-C-C----------------------------------
------------------------------------------------------------
------------------------------------------------------------
------------------------------------------------------------
-------------
>S000395211
------------------------------------------------------------
------------------------------------------------------------
------------------------------------------------------------
------------------------------------------------------------
-------GC-T-C-A--G-G--A-C-G-A-AC-G--C--T-G-G----C--G-G-C-G-T
-G-C-C-TA-AT-ACA-TG-CAA-GT-A--GA-A-CGctgaaggaggagct---------
----------------------------------------------tgcttctctggatg
A-G--T---T-G-C-G---A-A-CG-GG-T-GAG-T-A-A-CG-CGT-A-GGT--AACC-
T-G--C-CTG-GT-A-G--C--G-GG-G-G----ATAA-C-T-AT-T-G-GA-AA---C-
GAT-A-G-C-TA-ATA-CCG-CATAAG--AGTAG--AT-GT--T--GCAT--G-A-CA-T
--TTGCT-tAAAA-GGtgcaa-----------ttgcaTCACTAC-CAGAT----------
--------GG-A-C-CTGC-GTTGTAT-TAGCTAG-TTGGTG-AGGTAACGGCTCACCAA
GGC-A-------ACGAT-AC-ATAGCCG-ACCTGAGAG-GGT-GAT-C-GGCCACACTGG
-G-ACTGAGACACGGCCCAGA-CTCCT-ACG-GG-AGG--CA-GCA----G-TAG-GGA-
ATC-T-T--C-G-GCAA-TG-G-AC--GGA-A-G--T--C-T-GA---C-C-G-AGCA-A
C-G-C-C-G-CG-TG-A-GTGA-A-G--A-AGG-TT--TTC------G-GA-TC-GTAAA
-GC-T-CT-G--TT-G-T-A-A-GA-GA-AGAacgagtgtgagagt-----ggaaagttc
acactgTGA--CGG-T-A-T-CT-T-A-CCA-GAAA-G-G-G-AC-GG-CT-A-A--CT-
A-C-G-TG-C-CA-G-C-AG-CC-GC-GG-TA-A-TA---C-G-T-A-G-G-T-C-C-C-
G-A-G-C-GT-T--G-T-C-C--G-G-A-T-T-T--------------------------
-------A-T-T-G-G-G-C-G-TAAA-G-C-G-AG-C--GC-A-GG-C-G-G-T-TA-G
-ATA-A-G-TC-TG-AAGT-T--A-A-A-G-G--C-T-G-T-G-G-C-T-T-AA-C-C-A
-T--A-G-T-A--C----G-C-TT-T--G--GA-AA--C-TGT-TT-A-AC-T-TG-A-G
--TG-CA--A-G-A-G-G-GG---A--G-A-GT-GG-AA-T-T-C-C-AT-G-T-GTA-G
CG-G-TGA-AA--TG-C-GT-AGAT-AT-A-T-G--G-A-G--GA-ACA-C-C-G-G--T
G-G--C-G-A--AA---G-C-G--G-C-T-C-T-CT-G-G-C-TTG-TAAC-TG-AC-GC
-T-G-AG-G-C-TCG-------------------------------------A-A-A-G-
CG-T-G-G--GGA-G-C-A-A-A-C-A--G-G-AT-T-AG-AT---A--C-C-C-T-G-G
-T--A-G-T-C-C-ACG-C-C-G-TA-A-AC-G-----A---T-G-A-G-T-G-C-T---
--AG-G-T--GT-T-AGACccttt----ccgggGT-TT-A-G-T-G-C--C-G-C-A-GC
--T-A-AC---G-CA-T-TA-A-------G-C----A-C-T-C--C-G-C-CT-G-GG-G
-A-GTA-CG-A-C-C-G-CAA---G-G-T-T-GA-AA--CT-C-AAA--G-G-AA--T-T
-G-A-C-GG-G-GG-C-C-CG-C-AC-A---A--G-CG-GT-GG-A-G-C-A-TG-T-G-
GT-TTA-AT-T-CG-A-A-GC-A-ACG-C-G-A-AGA-A-C-C-TT--A-CCA-G-G-T-
C-TTG-ACA-T-C--C-C-TCT---gACCGCTCTA-GAGA--T-AG-AGTTttcctt---
-------------------------------------cgggacAGAG--G-T--G--A--
CA-G-GTG-G-TG-CATG-GT-T-G----T-CGTCAGC-TC-GT--GTCG------TGAG
ATGTTGG-GTTA-AGT-C-C-CGC-A-ACGA-G-CGC-A--------A--C-CC-C-T-A
-T-T-G-TT-AG-TTGCC-ATCAttc----------------------------------
------------------------------------------------------------
---------------------------------------------------------agt
TGGG-CACT-CTA-GCG-AGAC-TGC-C-G-GT-A-AT--AA-A-C-C-G-G-AGGA-AG
-GT-GG-GGAT-GA--------C-G-TC-AA-AT-C-A-TC-AT-GCC-C-CT-T-AT-G
-A-C-C--TG-G-----------GCTAC-A-C-A-C-G--T-G-C-TAC-A-ATG-GC-T
-G-G-T---A-C--A-A---------C-G--A-G-TC---G-C---A-A-G-C-C-G-GT
-GA--C-G-G--C--AA---G-C--TA-AT-CT----C---TTAAA--G-C-C-A-G-T-
-C-T-C-A--G--TT-C----G----G-A--T-T-G-T-A--G--G-C-T-G--C-A-A-
C-TC----G-C--C-T-A-C--A-T-G-A-A---G--T-C--G-G-A----A-T-C-G-C
--T-AG-T-A-A--T-C--G-C---G-G-A--T-C--A-GC---AC-------G--C-C-
--G--C----G----G--T------G-A-A--T--A--C-----GT--T--C-C------
C--G----G-G--C-C--T----T--G-T-A--C-A---C---A-C---CG-C-----C-
CG-T-C-A--C-A-C-CAC-GA---GA-GTT-TG--------------------------
------------------------------------------------------------
------------------------------------------------------------
------------------------------------------------------------
------------------------------------------------------------
------------------------------------------------------------
-------------
>S000004835
------------------------------------------------------------
------------------------------------------------------------
------------------------------------------------------------
-------------------A---CAAC-----AG-A--G-TT-T--G-A--T--C-C-T-
-----G-GC-T-C-A--G-G--A-C-G-A-AC-G--C--T-G-G----C--G-G-C-G-T
-G-C-C-TA-AT-ACA-TG-CAA-GT-A--GA-A-CGctgaaggaggagct---------
----------------------------------------------tgcttctctggatg
A-G--T---T-G-C-G---A-A-CG-GG-T-GAG-T-A-A-CG-CGT-A-GGT--AACC-
T-G--C-CTG-GT-A-G--C--G-GG-G-G----ATAA-C-T-AT-T-G-GA-AA---C-
GAT-A-G-C-TA-ATA-CCG-CATAAG--AGTAG--AT-GT--T--GCAT--G-A-CA-T
--TTGCT-tAAAA-GGtgcaa-----------atgcaTCACTAC-CAGAT----------
--------GG-A-C-CTGC-GTTGTAT-TAGCTAG-TTGGTG-GGGTAACGGCTCACCAA
GGC-G-------ACGAT-AC-ATAGCCG-ACCTGAGAG-GGT-GAT-C-GGCCACACTGG
-G-ACTGAGACACGGCCCAGA-CTCCT-ACG-GG-AGG--CA-GCA----G-TAG-GGA-
ATC-T-T--C-G-GCAA-TG-G-AC--GGA-A-G--T--C-T-GA---C-C-G-AGCA-A
C-G-C-C-G-CG-TG-A-GTGA-A-G--A-AGG-TT--TTC------G-GA-TC-GTAAA
-GC-T-CT-G--TT-G-T-A-A-GA-GA-AGAacgagtgtgagagt-----ggaaagttc
acactgTGA--CGG-T-A-T-CT-T-A-CCA-GAAA-G-G-G-AC-GG-CT-A-A--CT-
A-C-G-TG-C-CA-G-C-AG-CC-GC-GG-TA-A-TA---C-G-T-A-G-G-T-C-C-C-
G-A-G-C-GT-T--G-T-C-C--G-G-A-T-T-T--------------------------
-------A-T-T-G-G-G-C-G-TAAA-G-C-G-AG-C--GC-A-GG-C-G-G-T-TA-G
-ATA-A-G-TC-TG-AAGT-T--A-A-A-G-G--C-T-G-T-G-G-C-T-T-AA-C-C-A
-T--A-G-T-A--C----G-C-TT-T--G--GA-AA--C-TGT-TT-A-AC-T-TG-A-G
--TG-CA--A-G-A-G-G-GG---A--G-A-GT-GG-AA-T-T-C-C-AT-G-T-GTA-G
CG-G-TGA-AA--TG-C-GT-AGAT-AT-A-T-G--G-A-G--GA-ACA-C-C-G-G--T
G-G--C-G-A--AA---G-C-G--G-C-T-C-T-CT-G-G-C-TTG-TAAC-TG-AC-GC
-T-G-AG-G-C-TCG-------------------------------------A-A-A-G-
CG-T-G-G--GGA-G-C-A-A-A-C-A--G-G-AT-T-AG-AT---A--C-C-C-T-G-G
-T--A-G-T-C-C-ACG-C-C-G-TA-A-AC-G-----A---T-G-A-G-T-G-C-T---
--AG-G-T--GT-T-AGACccttt----ccgggGT-TT-A-G-T-G-C--C-G-C-A-GC
--T-A-AC---G-CA-T-TA-A-------G-C----A-C-T-C--C-G-C-CT-G-GG-G
-A-GTA-CG-A-C-C-G-CAA---G-G-T-T-GA-AA--CT-C-AAA--G-G-AA--T-T
-G-A-C-GG-G-GG-C-C-CG-C-AC-A---A--G-CG-GT-GG-A-G-C-A-TG-T-G-
GT-TTA-AT-T-CG-A-A-GC-A-ACG-C-G-A-AGA-A-C-C-TT--A-CCA-G-G-T-
C-TTG-ACA-T-C--C-C-TCT---gACCGCTCTA-GAGA--T-AG-AGTTttcctt---
-------------------------------------cgggacAGAG--G-T--G--A--
CA-G-GTG-G-TG-CATG-GT-T-G----T-CGTCAGC-TC-GT--GTCG------TGAG
ATGTTGG-GTTA-AGT-C-C-CGC-A-ACGA-G-CGC-A--------A--C-CC-C-T-A
-T-T-G-TT-AG-TTGCC-ATCAttc----------------------------------
------------------------------------------------------------
---------------------------------------------------------agt
TGGG-CACT-CTA-GCG-AGAC-TGC-C-G-GT-A-AT--AA-A-C-C-G-G-AGGA-AG
-GT-GG-GGAT-GA--------C-G-TC-AA-AT-C-A-TC-AT-GCC-C-CT-T-AT-G
-A-C-C--TG-G-----------GCTAC-A-C-A-C-G--T-G-C-TAC-A-ATG-GC-T
-G-G-T---A-C--A-A---------C-G--A-G-TC---G-C---A-A-G-C-C-G-GT
-GA--C-G-G--C--AA---G-C--TA-AT-CT----C---TTAAA--G-C-C-A-G-T-
-C-T-C-A--G--TT-C----G----G-A--T-T-G-T-A--G--G-C-T-G--C-A-A-
C-TC----G-C--C-T-A-C--A-T-G-A-A---G--T-C--G-G-A----A-T-C-G-C
--T-AG-T-A-A--T-C--G-C---G-G-A--T-C--A-GC---AC-------G--C-C-
--G--C----G----G--T------G-A-A--T--A--C-----GT--T--C-C------
C--G----G-G--C-C--T----T--G-T-A--C-A---C---A-C---CG-C-----C-
CG-T-C-A--C-A-C-CAC-GA---GA-GTT-TGTAAC-ACC-CGAAGT-CGGTgaggta
accg--------------------------------------------------------
----taaggagccaG--CCG-C-C-TA-A-GG-TGG-G--A-T-A-GAT-G-AT--TGG-
GGT-GA--AG-T---CG-TA--A-C-AA--GG-TA---G-C-C-GTA-TC-------G--
GAA-----GG---T-GC-G--G-CTG----GATCACCTC-CTTAagcttggatccccggt
accgagct----------------------------------------------------
-------------
>S002660879
------------------------------------------------------------
------------------------------------------------------------
------------------------------------------------------------
------------------------------------------------------------
-------------------G--A-C-G-A-AC-G--C--T-G-G----C--G-G-C-G-T
-G-C-C-TA-AT-ACA-TG-CAA-GT-C--GA-A-CGagagcgaccggtgct--------
---------------------------------------------tgcactggtcaatct
A-G--T---G-G-C-G---A-A-CG-GG-T-GAG-T-A-A-CA-CGT-G-GGT--AACC-
T-G--C-CCA-TC-A-G--A--G-GG-G-G----ATAA-C-A-TT-C-G-GA-AA---C-
GGA-T-G-C-TA-AAA-CCG-CATAGG--TCTTC--GA-AC--C--GCAT--G-G-TT-T
--GAAGA-gGAAA-AGaggcgc---------aagcttCTGCTGA-TGGAT----------
--------GG-A-C-CCGC-GGTGCAT-TAGCTAG-TTGGTG-AGGTAACGGCTCACCAA
GGC-C-------GTGAT-GC-ATAGCCG-ACCTGAGAG-GGT-GAT-C-GGCCACATTGG
-G-ACTGAGACACGGCCCAAA-CTCCT-ACG-GG-AGG--CA-GCA----G-TAG-GGA-
ATC-T-T--C-C-GCAA-TG-G-AC--GCA-A-G--T--C-T-GA---C-G-G-AGCA-A
C-G-C-C-G-CG-TG-A-GTGA-A-G--A-AGG-TT--TTC------G-GA-TC-GTAAA
-AC-T-CT-G--TT-G-T-T-A-GA-GA-AGAacaagtgttagagt------aactgtta
gcgcctTGA--CGG-T-A-T-CT-A-A-CCA-GAAA-G-C-C-AC-GG-CT-A-A--CT-
A-C-G-TG-C-CA-G-C-AG-CC-GC-GG-TA-A-TA---C-G-T-A-G-G-T-G-G-C-
A-A-G-C-GT-T--G-T-C-C--G-G-A-T-T-T--------------------------
-------A-T-T-G-G-G-C-G-TAAA-G-C-G-AG-C--GC-A-GG-C-G-G-T-TC-C
-TTA-A-G-TC-TG-ATGT-G--A-A-A-G-C--C-C-C-C-G-G-C-T-C-AA-C-C-G
-G--G-G-A-G--G---GT-C-AT-T--G--GA-AA--C-TGG-GG-A-AC-T-TG-A-G
--TG-CA--G-A-A-G-A-GG---A--G-A-GT-GG-AA-T-T-C-C-AT-G-T-GTA-G
CG-G-TGA-AA--TG-C-GT-AGAT-AT-A-T-G--G-A-G--GA-ACA-C-C-A-G--T
G-G--C-G-A--AG---G-C-G--A-C-T-C-T-CT-G-G-A-CTG-TAAC-TG-AC-GC
-T-G-AG-G-C-TCG-------------------------------------A-A-A-G-
CG-T-G-G--GTA-G-C-A-A-A-C-A--G-G-AT-T-AG-AT---A--C-C-C-T-G-G
-T--A-G-T-C-C-ACG-C-C-G-TA-A-AC-G-----A---T-G-A-G-T-G-C-T---
--AA-G-T--GT-T-GGAGggttt----ccgccCT-TC-A-G-T-G-C--T-G-C-A-GT
--T-A-AC---G-CA-T-TA-A-------G-C----A-C-T-C--C-G-C-CT-G-GG-G
-A-GTA-CG-A-C-C-G-CAA---G-G-T-T-GA-AA--CT-C-AAA--G-G-AA--T-T
-G-A-C-GG-G-GA-C-C-CG-C-AC-A---A--G-CG-GT-GG-A-G-C-A-TG-T-G-
GT-TTA-AT-T-CG-A-A-GC-A-ACG-C-G-A-AGA-A-C-C-TT--A-CCA-A-G-T-
C-TTG-ACA-T-C--C-T-TTG----ACCACTCTA-GAGA--T-AG-AGCTttccct---
------------------------------------tcggggaCAAA--G-T--G--A--
CA-G-GTG-G-TG-CATG-GT-T-G----T-CGTCAGC-TC-GT--GTCG------TGAG
ATGTTGG-GTTA-AGT-C-C-CGC-A-ACGA-G-CGC-A--------A--C-CC-T-T-A
-T-T-A-CT-AG-TTGCC-AGCAttg----------------------------------
------------------------------------------------------------
---------------------------------------------------------agt
TGGG-CACT-CTA-GTG-AGAC-TGC-C-G-GT-G-AC--AA-A-C-C-G-G-AGGA-AG
-GT-GG-GGAT-GA--------C-G-TC-AA-AT-C-A-TC-AT-GCC-C-CT-T-AT-G
-A-C-T--TG-G-----------GCTAC-C-C-A-C-G--T-G-C-TAC-A-ATG-GA-T
-G-G-T---A-C--A-A---------C-G--A-G-CA---G-C---G-A-A-C-T-C-GC
-GA--G-G-G--T--AA---G-C--GA-AT-CT----C---TTAAA--G-C-C-A-T-T-
-C-T-C-A--G--TT-C----G----G-A--T-T-G-T-A--A--G-C-T-T--G-C-A-
C-TC----GcC--T-T-A-C----T-G-A-A---G--TcC--G-G-A----A-TcC-G-C
--T-GG-T-A-A--T-C--G-C---G-GcA--T-C--A-GC---CC-------G--C-C-
--C--C----G----G--T------G-A-A--T--A--C-----GT--T--C-C------
C--G----G-G--T-C--T-----------------------------------------
------------------------------------------------------------
------------------------------------------------------------
------------------------------------------------------------
------------------------------------------------------------
------------------------------------------------------------
------------------------------------------------------------
-------------
>S002708480
------------------------------------------------------------
------------------------------------------------------------
------------------------------------------------------------
------------------------------------------------------------
-------------------G--A-C-G-A-AC-G--C--T-G-G----C--G-G-C-G-T
-G-C-C-TA-AT-ACA-TG-CAA-GT-C--GA-A-CGagagcgaccggtgct--------
---------------------------------------------tgcactggtcaatct
A-G--T---G-G-C-G---A-A-CG-GG-T-GAG-T-A-A-CA-CGT-G-GGT--AACC-
T-G--C-CCA-TC-A-G--A--G-GG-G-G----ATAA-C-A-TT-C-G-GA-AA---C-
GGA-T-G-C-TA-AAA-CCG-CATAGG--TCTTC--AA-AC--C--GCAT--G-G-TT-T
--GAAGA-gGAAA-AGaggcgc---------aagcttCTGCTGA-TGGAT----------
--------GG-A-C-CCGC-GGTGCAT-TAGCTAG-TTGGCG-AGGTAACGGCTCACCAA
GGC-C-------GTGAT-GC-ATAGCCG-ACCTGAGAG-GGT-GAT-C-GGCCACATTGG
-G-ACTGAGACACGGCCCANA-CTCCT-ACG-GG-AGG--CA-GCA----G-TAG-GGA-
ATC-T-T--C-C-GCAA-TG-G-AC--GTA-A-G--T--C-T-GA---C-G-G-AGCA-A
C-G-C-C-G-CG-TG-A-GTGA-A-G--A-AGG-TT--TTC------G-GA-TC-GTAAA
-AC-T-CT-G--TT-G-T-T-A-GA-GA-AGAacaagtgctagagt------aactgtta
gcgcccTGA--CGG-T-A-T-CT-A-A-CCA-GAAA-G-C-C-AC-GG-CT-A-A--CT-
A-C-G-TG-C-CA-G-C-AG-CC-GC-GG-TT-A-TA---C-G-T-A-A-G-T-G-G-C-
C-A-G-C-GT-T--G-T-C-C--G-G-A-T-T-T--------------------------
-------A-T-T-G-G-G-C-G-TTAA-G-C-G-AG-C--GC-A-GG-C-G-G-T-TC-C
-TTA-A-G-TC-TG-ATGT-G--A-A-A-G-C--C-C-C-C-G-G-C-T-C-AC-C-C-G
-G--G-G-A-G--G---GT-C-AT-T--G--GA-AA--C-TGG-GG-A-AC-T-TG-A-G
--TG-CA--G-A-A-G-A-GG---A--G-A-GT-GG-AA-T-T-C-C-AT-G-T-GTA-G
CG-G-TGA-AA--TG-C-GT-AGAT-AT-A-T-G--G-A-G--GA-ACA-C-C-A-G--T
G-G--C-G-A--AG---G-C-G--A-C-T-C-T-CT-G-G-T-CTG-TAAC-TG-AC-GC
-T-G-AG-G-C-TCG-------------------------------------A-A-A-G-
CG-T-G-G--GTA-G-C-A-A-A-C-A--G-G-AT-T-AG-AT---A--C-C-C-T-G-G
-T--A-G-T-C-C-ACG-C-C-G-TA-A-AC-G-----A---T-G-A-G-T-G-C-T---
--AA-G-T--GT-T-GGAGggttt----ccgccCT-TC-A-G-T-G-C--T-G-C-A-GT
--T-A-AC---G-CA-T-TA-A-------G-C----A-C-T-C--C-G-C-CT-G-GG-G
-A-GTA-CG-A-C-C-G-CAA---G-G-T-T-GA-AA--CT-C-AAA--G-G-AA--T-T
-G-A-C-GG-G-GA-CcC-CG-C-AC-A---A--G-CG-GA-GG-A-G-C-A-TG-T-G-
GT-TTA-AT-T-CG-A-A-GC-A-ACG-C-G-A-AGA-A-C-C-TT--A-CCA-A-G-T-
C-TTG-ACA-T-C--C-T-TTG----ACCACTCTA-GAGA--T-AG-AGCTttccct---
------------------------------------tcagggaCAAA--G-T--G--A--
CT-G-GTG-G-TG-CATG-GT-T-G----T-CGTCAGC-TC-GT--GTCG------TGAG
ATGTTGG-GTTA-AGT-C-C-CGC-A-ACGA-G-CGC-A--------A--C-CC-T-T-A
-T-T-A-CT-AG-TTGCC-AGCCtta----------------------------------
------------------------------------------------------------
---------------------------------------------------------agt
TGGG-CACT-CTA-GTG-AGAC-TGC-C-G-GT-G-AC--AA-A-C-C-G-G-AGGA-AG
-GT-G--GGAT-GA--------C-G-TC-AA-AT-C-A-TC-AT-GCC-C-CT-T-AT-G
-A-C-T--TG-G-----------GCTAC-A-C-A-C-G--T-G-C-TAC-A-ATG-GA-T
-G-G-T---A-C--A-A---------C-G--A-G-CA---G-C---G-A-A-C-T-C-GC
-GA--G-G-G--T--AA---G-C--GA-AT-CT----C---TTAAA--G-C-C-A-T-T-
-C-T-C-A--G--TT-C----G----G-A--T-T-G-T-A--G--G-C-T-G--C-A-A-
C-TC----G-C--C-T-A-C--A-T-G-A-A---G--C-C--G-G-A----A-T-C-G-C
--T-AG-T-A-A--T-C--G-C---G-G-A--T-C--A-GC---AC-------G--C-C-
--G--C----G----G--T------G-A-A--T--A--C-----GT--T--C-C------
C--G----G-G--T-C--T-----------------------------------------
------------------------------------------------------------
------------------------------------------------------------
------------------------------------------------------------
------------------------------------------------------------
------------------------------------------------------------
------------------------------------------------------------
-------------
>S002113842
------------------------------------------------------------
------------------------------------------------------------
------------------------------------------------------------
------------------------------------------------------------
-------------------G--A-C-G-A-AC-G--C--T-G-G----C--G-G-C-G-T
-G-C-C-TA-AT-ACA-TG-CAA-GT-C--GA-A-CGagagcgaccggtgct--------
---------------------------------------------tgcactggtcaatct
A-G--T---G-G-CcA---A-A-CG-GG-G-GAG-T-A-A-CA-CGT-G-GGT--AACC-
T-G--C-CCA-TC-A-G--A--G-GG-G-G----ATAA-C-A-TT-C-G-GA-AA---C-
GGA-T-G-C-TA-AAA-CCG-CATAGG--TCCTT--TA-AC--C--GCAT--G-G-TT-G
--AAGGA-gGAAA-AGaggcgc---------aagcttCTGCTGA-TGGAT----------
--------GG-A-C-CCGC-GGTGCAT-TAGCTAG-TTGGTG-AGGTAACGGCTCACCAA
GGC-C-------GTGAT-GC-ATAGCCG-ACCTGAGAG-GGT-GAT-C-GGCCACATTGG
-G-ACTGAGACACGGCCCAAA-CTCCT-ACG-GG-AGG--CA-GCA----G-TAG-GGA-
ATC-T-T--C-C-GCAA-TG-G-AC--GCA-A-G--T--C-T-GA---C-G-G-AGCA-A
C-G-C-C-G-CG-TG-A-GTGA-A-G--A-AGG-TT--TTC------G-GA-TC-GTAAA
-AC-T-CT-G--TT-G-T-T-A-GA-GA-AGAacaagtgctagagt------aactgtta
gcgcctTGA--CGG-T-A-T-CT-A-A-CCA-GAAA-G-C-C-AC-GG-CT-A-A--CT-
A-C-G-TG-C-CA-G-C-AG-CC-GC-GG-TA-A-TA---C-G-T-A-G-G-T-G-G-C-
A-A-G-C-GT-T--G-T-C-C--C-G-A-T-T-T--------------------------
-------A-T-T-G-G-G-C-G-TAAA-G-C-G-AG-C--GC-A-GG-C-G-G-T-TC-C
-TTA-A-G-TC-TG-ATGT-G--A-A-A-G-C--C-C-C-C-G-G-C-T-C-AA-C-C-G
-G--G-G-A-G--G---GT-C-AT-T--G--GA-AA--C-TGG-GG-A-AC-T-TG-A-G
--TG-CA--G-A-A-G-A-GG---A--G-A-GT-GG-AA-T-T-C-C-AT-G-T-GTA-G
CG-G-TGA-AA--TG-C-GT-AGAT-AT-A-T-G--G-A-G--GA-ACA-C-C-A-G--T
G-G--C-G-A--AG---G-C-G--A-C-T-C-T-CT-G-G-T-CTG-TAAC-TG-AC-GC
-T-G-AG-G-C-TCG-------------------------------------A-A-A-G-
CG-T-G-G--GTA-G-C-A-A-A-C-A--G-G-AT-T-AG-AT---A--C-C-C-T-G-G
-T--A-G-T-C-C-ACG-C-C-G-TA-A-AC-G-----A---T-G-A-G-T-G-C-T---
--AA-G-T--GT-T-GGAGggttt----ccgccCT-TC-A-G-T-G-C--T-G-C-A-GT
--T-A-AC---G-CA-T-TA-A-------G-C----A-C-T-C--C-G-C-CT-G-GG-G
-A-GTA-CG-A-C-C-G-CAA---G-G-T-T-GA-AA--CT-C-AAA--G-G-AA--T-T
-G-A-C-GG-G-GA-C-C-CG-C-AC-A---A--G-CG-GT-GG-A-G-C-A-TG-T-G-
GT-TTA-AT-T-CG-A-A-GC-A-ACG-C-G-A-AGA-A-C-C-TT--A-CCA-A-G-T-
C-TTG-ACA-T-C--C-T-TTG----ACCACTCTA-GAGA--T-AG-AGCTttccct---
------------------------------------tcggggaCAAA--G-T--G--A--
CA-G-GTG-G-TG-CATG-GT-T-G----C-CGTCAGC-TC-GT--GTCG------TGAG
ATGTTGG-GTTA-AGT-C-C-CGC-A-ACGA-G-CGC-A--------A--C-CC-T-T-A
-T-T-A-CT-AG-TTGCC-AGCAttg----------------------------------
------------------------------------------------------------
---------------------------------------------------------agt
TGGG-CACT-CTA-GTG-AGAC-TGC-C-G-GT-G-AC--AA-A-C-C-G-G-AGGA-AG
-GT-GG-GGAT-GA--------C-G-TC-AA-AT-C-A-TC-AT-GCC-C-CT-T-AT-G
-A-C-T--TG-G-----------GCTAC-A-C-A-C-G--T-G-C-TAC-A-ATG-GA-T
-G-G-T---A-C--A-A---------C-G--A-G-CA---G-C---G-A-A-C-T-C-GC
-GA--G-G-G--T--AA---G-C--GA-AT-CT----C---TTAAA--G-C-C-A-T-T-
-C-T-C-A--G--TT-C----G----G-A--T-T-G-T-A--G--G-C-T-G--C-A-A-
C-TC----G-C--C-T-A-C--A-T-G-A-A---G--C-C--G-G-A----A-T-C-G-C
--T-AG-T-A-A--T-C--G-C---G-G-A--T-C--A-GC---AC-------G--C-C-
--G--C----G----G--T------G-A-A--T--A--C-----GT--T--C-C------
C--G----G-G--T-C--T-----------------------------------------
------------------------------------------------------------
------------------------------------------------------------
------------------------------------------------------------
------------------------------------------------------------
------------------------------------------------------------
------------------------------------------------------------
-------------
>S002706515
------------------------------------------------------------
------------------------------------------------------------
------------------------------------------------------------
------------------------------------------------------------
-------------------G--A-C-G-A-AC-G--C--T-G-G----C--G-G-C-G-T
-G-C-C-TA-AT-ACA-TG-CAA-GT-C--GA-A-CGagagcgaccggtgct--------
---------------------------------------------tgcactggtcaatct
A-G--T---G-G-C-G---A-A-CG-GG-T-GAG-T-A-A-CA-CGT-G-GGT--AACC-
T-G--C-CCA-TC-A-G--A--G-GG-G-G----ATAA-C-A-TT-C-G-GA-AA---C-
GGA-T-G-C-TA-AAA-CCG-CATAGG--TCTTC--GA-AC--C--GCAT--G-G-TT-T
--GAAGA-gGAAA-AGaggcgc---------aagcttCTGCTGA-TGGAT----------
--------GG-A-C-CCGC-GGTGCAT-TAGCTAG-TTGGTG-AGGTAACGGCTCACCAA
GGC-C-------GTGAT-GC-ATAGCCG-ACCTGAGAG-GGT-GAT-C-GGCCACATTGG
-G-ACTGAGACACGGCCCAAA-CTCCT-ACG-GG-AGG--CA-GCA----G-TAG-GGA-
ATC-T-T--C-C-GCAA-TG-G-AC--GCA-A-G--T--C-T-GA---C-G-G-AGCA-A
C-G-C-C-G-CG-TG-A-GTGA-A-G--A-AGG-TT--TTC------G-GA-TC-GTAAA
-AC-T-CT-G--TT-G-T-T-A-GA-GA-AGAacaagtgctagggt------aactgtta
gcgcctTGA--CGG-T-A-T-CT-A-A-CCA-GAAA-G-C-C-AC-GG-CT-A-A--CT-
A-C-G-TG-C-CA-G-C-AG-CC-GC-GG-TA-A-TA---C-G-T-A-G-G-T-G-G-C-
A-A-G-C-GT-T--G-T-C-C--G-G-A-T-T-T--------------------------
-------A-T-T-G-G-G-C-G-TAAA-G-C-G-AG-C--GC-A-GG-C-G-G-T-TC-C
-TTA-A-G-TC-TG-ATGT-G--A-A-A-A-C--C-C-C-C-G-G-C-T-C-AA-C-C-G
-G--G-G-A-G--G---GT-C-AT-T--G--GA-AA--C-TGG-GG-A-AC-T-TG-A-G
--TG-CA--G-A-A-G-A-GG---A--G-A-GT-GG-AA-T-T-C-C-AT-G-T-GTA-G
CG-G-TGA-AA--TG-C-GT-AGAT-AT-A-T-G--G-A-G--GA-ACA-C-C-A-G--T
G-G--C-G-A--AG---G-C-G--A-C-T-C-T-CT-G-G-C-CTG-TAAC-TG-AC-GC
-T-G-AG-G-C-TCG-------------------------------------A-A-A-G-
CG-T-G-G--GTA-G-C-A-A-A-C-A--G-G-AT-T-AG-AT---A--C-C-C-T-G-G
-T--A-G-T-C-C-ACG-C-C-G-TA-A-AC-G-----A---T-G-A-G-T-G-C-T---
--AA-G-T--GT-T-GGAGggttt----ccgccCT-TC-A-G-T-G-C--T-G-C-A-GT
--T-A-AC---G-CA-T-TA-A-------G-C----A-C-T-C--C-G-C-CT-G-GG-G
-A-GTA-CG-A-C-C-G-CAA---G-G-T-T-GA-AA--CT-C-AAA--G-G-AA--T-T
-G-A-C-GG-G-GA-C-C-CG-C-AC-A---A--G-CG-GT-GG-A-G-C-A-TG-T-G-
GT-TTA-AT-T-CG-A-A-GC-A-ACG-C-G-A-AGA-A-C-C-TT--A-CCA-A-G-T-
C-TTG-ACA-T-C--C-T-TTG----ACCACTCTA-GAGA--T-AG-AGTTttccct---
------------------------------------tcggggaCAAA--G-T--G--A--
CA-G-GTG-G-TG-TATG-GT-T-G----T-CGTCAGC-TC-GT--GTCG------TGAG
ATGTTGG-GTTA-AGT-C-C-CGC-A-ACGA-G-CGC-A--------A--C-CC-T-T-A
-T-T-A-CT-AG-TTGCC-AGCAttc----------------------------------
------------------------------------------------------------
---------------------------------------------------------agt
TGGG-CACT-CTA-GTG-AGAC-TGC-C-G-GT-G-AC--AA-A-C-C-G-G-AGGA-AG
-GT-GG-GGAT-GA--------C-G-TC-AA-AT-C-A-TC-AT-GCC-C-CT-T-AT-G
-A-C-T--TG-G-----------GCTAC-A-C-A-C-G--T-G-C-TAC-A-ATG-GA-C
-G-G-T---A-N--C-A---------C-G--A-G-CA---G-C---G-A-A-C-T-C-GC
-GA--G-G-G--T--AA---G-C--GA-AT-CT----C---TTAAA--G-C-C-A-T-T-
-C-T-C-A--G--TT-C----G----G-A--T-T-G-T-A--G--G-C-T-G--N-C-A-
C-TC----G-C--C-T-A-C--A-T-G-A-A---G--G-C--G-G-A----A-T-C-G-C
--T-AG-T-A-A--T-C--G-C---G-G-A--T-C--A-GC---AC-------G--C-C-
--G--C----G----G--N------T-G-A--T--A--C-----GT--T--C-C------
C--G----G-G--T-C--T-----------------------------------------
------------------------------------------------------------
------------------------------------------------------------
------------------------------------------------------------
------------------------------------------------------------
------------------------------------------------------------
------------------------------------------------------------
-------------
>S003357077
------------------------------------------------------------
------------------------------------------------------------
------------------------------------------------------------
------------------------------------------------------------
--------------T--T-G--A-C-G-A-AC-G--C--T-G-G----C--G-G-C-G-T
-G-C-C-TA-AT-ACA-TG-CAA-GT-C--GA-A-CGagagcgactggtgct--------
---------------------------------------------tgcactggtcaatct
A-G--T---G-G-C-G---A-A-CG-GG-T-GAG-T-A-A-CA-CGT-G-GGT--AACC-
T-G--C-CCA-TC-A-G--A--G-GG-G-G----ATAA-C-A-TT-C-G-GA-AA---C-
GGA-T-G-C-TA-AAA-CCG-CATAGG--TCTTC--GA-GC--C--GCAT--G-G-CT-T
--GAAGA-gGAAA-AGaggcgc---------aagcttCTGCTGA-TGGAT----------
--------GG-A-C-CCGC-GGTGCAT-TAGCTAG-TTGGTG-AGGTAACGGCTCACCAA
GGC-C-------GTGAT-GC-ATAGCCG-ACCTGAGAG-GGT-GAT-C-GGCCACATTGG
-G-ACTGAGACACGGCCCAAA-CTCCT-ACG-GG-AGG--CA-GCA----G-TAG-GGA-
ATC-T-T--C-C-GCAA-TG-G-AC--GCA-A-G--T--C-T-GA---C-G-G-AGCA-A
C-G-C-C-G-CG-TG-A-GTGA-A-G--A-AGG-TT--TTC------G-GA-TC-GTAAA
-AC-T-CT-G--TT-G-T-T-A-GA-GA-AGAacaagtgctagagt------aactgtta
gcgcctTGA--CGG-T-A-T-CT-A-A-CCA-GAAA-G-C-C-AC-GG-CT-A-A--CT-
A-C-G-TG-C-CA-G-C-AG-CC-GC-GG-TA-A-TA---C-G-T-A-G-G-T-G-G-C-
A-A-G-C-GT-T--G-T-C-C--G-G-A-T-T-T--------------------------
-------A-T-T-G-G-G-C-G-TAAA-G-C-G-AG-C--GC-A-GG-C-G-G-T-TC-C
-TTA-A-G-TC-TG-ATGT-G--A-A-A-G-C--C-C-C-C-G-G-C-T-C-AA-C-C-G
-G--G-G-A-G--G---GT-C-AT-T--G--GA-AA--C-TGG-GG-A-AC-T-TG-A-G
--TG-CA--G-A-A-G-A-GG---A--G-A-GT-GG-AA-T-T-C-C-AT-G-T-GTA-G
CG-G-TGA-AA--TG-C-GT-AGAT-AT-A-T-G--G-A-G--GA-ACA-C-C-A-G--T
G-G--C-G-A--AG---G-C-G--A-C-T-C-T-CT-G-G-T-CTG-TAAC-TG-AC-GC
-T-G-AG-G-C-TCG-------------------------------------A-A-A-G-
CG-T-G-G--GTA-G-C-A-A-A-C-A--G-G-AT-T-AG-AT---A--C-C-C-T-G-G
-T--A-G-T-C-C-ACG-C-C-G-TA-A-AC-G-----A---T-G-A-G-T-G-C-T---
--AA-G-T--GT-T-GGAGggttt----ccgccCT-TC-A-G-T-G-C--T-G-C-A-GT
--T-A-AC---G-CA-T-TA-A-------G-C----A-C-T-C--C-G-C-CT-G-GG-G
-A-GTA-CG-A-C-C-G-CAA---G-G-T-T-GA-AA--CT-C-AAA--G-G-AA--T-T
-G-A-C-GG-G-GA-C-C-CG-C-AC-A---A--G-CG-GT-GG-A-G-C-A-TG-T-G-
GT-TTA-AT-T-CG-A-A-GC-A-ACG-C-G-A-AGA-A-C-C-TT--A-CCA-A-G-T-
C-TTG-ACA-T-C--C-T-TTG----ACCACTCTA-GAGA--T-AG-AGCTttccct---
------------------------------------tcggggaCAAA--G-T--G--A--
CA-G-GTG-G-TG-CATG-GT-T-G----T-CGTCAGC-TC-GT--GTCG------TGAG
ATGTTGG-GTTA-AGT-C-C-CGC-A-ACGA-G-CGC-A--------A--C-CC-T-T-A
-T-T-A-CT-AG-TTGCC-AGCAttg----------------------------------
------------------------------------------------------------
---------------------------------------------------------agt
TGGG-CACT-CTA-GTG-AGAC-TGC-C-G-GT-G-AC--AA-A-C-C-G-G-AGGA-AG
-GT-GG-GGAT-GA--------C-G-TC-AA-AT-C-A-TC-AT-GCC-C-CT-T-AT-G
-A-C-T--TG-G-----------GCTAC-A-C-A-C-G--T-G-C-TAC-A-ATG-GA-T
-G-G-T---A-C--A-A---------C-G--A-G-CA---G-C---G-A-A-C-T-C-GC
-GA--G-G-G--T--AA---G-C--GA-AT-CT----C---TTAAA--G-C-C-A-T-T-
-C-T-C-A--G--TT-C----G----G-A--T-T-G-T-A--G--G-C-T-G--C-A-A-
C-TC----G-C--C-T-A-C--A-T-G-A-A---G--C-C--G-G-A----A-T-C-G-C
--T-AG-T-A-A--T-C--G-C---G-G-A--T-C--A-GC---AC-------G--C-C-
--G--C----G----G--T------G-A-A--T--A--C-----GT--T--C-C------
C--G----G-G--C-C--T----T--G-T-A--C-A---C---A-C---CG-C-----C-
CG-T-C-A--C-A-C-CAC-GA---GA-GTT-TGTAAC-ACC-CAAAGT-CAATgaggta
acca--------------------------------------------------------
----tttggagccaG--CCG-C-C-TA-A-GG-TG-------------------------
------------------------------------------------------------
------------------------------------------------------------
------------------------------------------------------------
-------------
>S000839732
------------------------------------------------------------
------------------------------------------------------------
------------------------------------------------------------
------------------------------------------------------------
-----------------G-A--T-T-G-A-AC-G--C--T-G-G----C--G-G-C-A-T
-G-C-T-TT-AC-ACA-TG-CAA-GT-C--GG-A-CGgcagcacagagaagct-------
--------------------------------------------tgcttcttgggtggcg
A-G--T---G-G-C-G---A-A-CG-GG-T-GAG-T-A-A-TA-TAT-C-GGA---ACG-
T-A--C-CGA-GT-A-A--T--G-GG-G-G----ATAA-C-T-AA-T-C-GA-AA---G-
ATT-A-G-C-TA-ATA-CCG-CATATT------------CT--C--TGAG--G-A-G---
---------GAAA-GCaggggacct---tcgggccttGCGTTAT-TCGAG----------
--------CG-G-C-CGAT-ATCTGAT-TAGCTAG-TTGGTG-GGGTAAAGGCCTACCAA
GGC-G-------ACGAT-CA-GTAGCGG-GTCTGAGAG-GAT-GAT-C-CGCCACACTGG
-G-ACTGAGACACGGCCCAGA-CTCCT-ACG-GG-AGG--CA-GCA----G-TGG-GGA-
ATT-T-T--G-G-ACAA-TG-G-GC--GCA-A-G--C--C-T-GA---T-C-C-AGCC-A
T-G-C-C-G-CG-TG-T-CTGA-A-G--A-AGG-CC--TTC------G-GG-TT-GTAAA
-GG-A-CT-T--TT-G-T-C-A-GG-GA-AGAaaaggctgttgcta------atatcgac
agctgaTGA--CGG-T-A-C-CT-G-A-AGA-ATAA-G-C-A-CC-GG-CT-A-A--CT-
A-C-G-TG-C-CA-G-C-AG-CC-GC-GG-TA-A-TA---C-G-T-A-G-G-G-T-G-C-
G-A-G-C-GT-T--A-A-T-C--G-G-A-A-T-T--------------------------
-------A-C-T-G-G-G-C-G-TAAA-G-C-G-AG-C--GC-A-GA-C-G-G-T-TA-C
-TTA-A-G-CA-GG-ATGT-G--A-A-A-T-C--C-C-C-G-G-G-C-T-C-AA-C-C-T
-G--G-G-A-A--C---TG-C-GT-T--C--TG-AA--C-TGG-GT-G-AC-T-AG-A-G
--TG-TG--T-C-A-G-A-GG---G--A-G-GT-AG-AA-T-T-C-C-AC-G-T-GTA-G
CA-G-TGA-AA--TG-C-GT-AGAG-AT-G-T-G--G-A-G--GA-ATA-C-C-G-A--T
G-G--C-G-A--AG---G-C-A--G-C-C-T-C-CT-G-G-G-ATA-ACAC-TG-AC-GT
-T-C-AT-G-C-TCG-------------------------------------A-A-A-G-
CG-T-G-G--GTA-G-C-A-A-A-C-A--G-G-AT-T-AG-AT---A--C-C-C-T-G-G
-T--A-G-T-C-C-ACG-C-C-C-TA-A-AC-G-----A---T-G-T-C-A-A-T-T---
--AG-C-T--GT-T-GGGCaact-----tgattGC-TT-A-G-T-A-G--C-G-T-A-GC
--T-A-AC---G-CG-T-GA-A-------A-T----T-G-A-C--C-G-C-CT-G-GG-G
-A-GTA-CG-G-T-C-G-CAA---G-A-T-T-AA-AA--CT-C-AAA--G-G-AA--T-T
-G-A-C-GG-G-GA-C-C-CG-C-AC-A---A--G-CG-GT-GG-A-T-G-A-TG-T-G-
GA-TTA-AT-T-CG-A-T-GC-A-ACG-C-G-A-AGA-A-C-C-TT--A-CCT-G-G-T-
C-TTG-ACA-T-G--T-A-CGG----AATCCTCCA-GAGA--C-GG-AGGAgtgcct---
------------------------------------tcgggagCCGT--A-A--C--A--
CA-G-GTG-C-TG-CATG-GC-T-G----T-CGTCAGC-TC-GT--GTCG------TGAG
ATGTTGG-GTTA-AGT-C-C-CGC-A-ACGA-G-CGC-A--------A--C-CC-T-T-G
-T-C-A-TT-AG-TTGCC-ATCAttt----------------------------------
------------------------------------------------------------
---------------------------------------------------------agt
TGGG-CACT-CTA-ATG-AGAC-TGC-C-G-GT-G-AC--AA-G-C-C-G-G-AGGA-AG
-GT-GG-GGAT-GA--------C-G-TC-AA-GT-C-C-TC-AT-GGC-C-CT-T-AT-G
-A-C-C--AG-G-----------GCTTC-A-C-A-C-G--T-C-A-TAC-A-ATG-GT-C
-G-G-T---A-C--A-G---------A-G--G-G-TA---G-C---C-A-A-G-C-C-GC
-GA--G-G-T--G--GA---G-C--CA-AT-CT----C---ACAAA--A-C-C-G-A-T-
-C-G-T-A--G--TC-C----G----G-A--T-T-G-C-A--C--T-C-T-G--C-A-A-
C-TC----G-A--G-T-G-C--A-T-G-A-A---G--T-C--G-G-A----A-T-C-G-C
--T-AG-T-A-A--T-C--G-C---A-G-G--T-C--A-GC---AT-------A--C-T-
--G--C----G----G--T------G-A-A--T--A--C-----GT--T--C-C------
C--G----G-G--T-C--T----T--G-T-A--C-A---C---A-C---CG-C-----C-
CG-T-C-A--C-A-C-CAT-GG---GA-GTG-GGGGAT-ACC-AGAAGT-AGGTagggta
accg--------------------------------------------------------
----caaggagcccG--CTT-A-C-CA-C-GG-TAT-G--C-T-T-CAT-G-AC--TGG-
GGT-GA--AG-T---CG-TA--A-C-AA--GG----------------------------
------------------------------------------------------------
------------------------------------------------------------
-------------
>S002128319
------------------------------------------------------------
------------------------------------------------------------
------------------------------------------------------------
------------------------------------------------------------
-------------------A--T-T-G-A-AC-G--C--T-G-G----C--G-G-C-A-T
-G-C-T-TT-AC-ACA-TG-CAA-GT-C--GG-A-CGgcagcgcagagaagct-------
--------------------------------------------tgcttcttgggtggcg
A-G--T---G-G-C-G---A-A-CG-GG-T-GAG-T-A-A-TA-TAT-C-GGA---ACG-
T-A--C-CGA-GT-A-A--T--G-GG-G-G----ATAA-C-T-AA-T-C-GA-AA---G-
ATT-A-G-C-TA-ATA-CCG-CATATT------------CT--C--TGAG--G-A-G---
---------GAAA-GCaggggacct---tcgggccttGCGTTAT-TCGAG----------
--------CG-G-C-CGAT-ATCTGAT-TAGCTAG-TTGGTG-GGGTAAAGGCCTACCAA
GGC-G-------ACGAT-CA-GTAGCGG-GTCTGAGAG-GAT-GAT-C-CGCCACACTGG
-G-ACTGAGACACGGCCCAGA-CTCCT-ACG-GG-AGG--CA-GCA----G-TGG-GGA-
ATT-T-T--G-G-ACAA-TG-G-GC--GCA-A-G--C--C-T-GA---T-C-C-AGCC-A
T-G-C-C-G-CG-TG-T-CTGA-A-G--A-AGG-CC--TTC------G-GG-TT-GTAAA
-GG-A-CT-T--TT-G-T-C-A-GG-GA-AGAaaaggctgttgcta------atatcgac
agctgaTGA--CGG-T-A-C-CT-G-A-AGA-ATAA-G-C-A-CC-GG-CT-A-A--CT-
A-C-G-TG-C-CA-G-C-AG-CC-GC-GG-TA-A-TA---C-G-T-A-G-G-G-T-G-C-
G-A-G-C-GT-T--A-A-T-C--G-G-A-A-T-T--------------------------
-------A-C-T-G-G-G-C-G-TAAA-G-C-G-AG-C--GC-A-GA-C-G-G-T-TA-C
-TTA-A-G-CA-GG-ATGT-G--A-A-A-T-C--C-C-C-G-G-G-C-T-C-AA-C-C-T
-G--G-G-A-A--C---TG-C-GT-T--C--TG-AA--C-TGG-GT-G-AC-T-AG-A-G
--TG-TG--T-C-A-G-A-GG---G--A-G-GT-AG-AA-T-T-C-C-AC-G-T-GTA-G
CA-G-TGA-AA--TG-C-GT-AGAG-AT-G-T-G--G-A-G--GA-ATA-C-C-G-A--T
G-G--C-G-A--AG---G-C-A--G-C-C-T-C-CT-G-G-G-ATA-ACAC-TG-AC-GT
-T-C-AT-G-C-TCG-------------------------------------A-A-A-G-
CG-T-G-G--GTA-G-C-A-A-A-C-A--G-G-AT-T-AG-AT---A--C-C-C-T-G-G
-T--A-G-T-C-C-ACG-C-C-C-TA-A-AC-G-----A---T-G-T-C-A-A-T-T---
--AG-C-T--GT-T-GGGCaact-----tgattGC-TT-A-G-T-A-G--C-G-T-A-GC
--T-A-AC---G-CG-T-GA-A-------A-T----T-G-A-C--C-G-C-CT-G-GG-G
-A-GTA-CG-G-T-C-G-CAA---G-A-T-T-AA-AA--CT-C-AAA--G-G-AA--T-T
-G-A-C-GG-G-GA-C-C-CG-C-AC-A---A--G-CG-GT-GG-A-T-G-A-TG-T-G-
GA-TTA-AT-T-CG-A-T-GC-A-ACG-C-G-A-AGA-A-C-C-TT--A-CCT-G-G-T-
C-TTG-ACA-T-G--T-A-CGG----AATCCTTCA-GAGA--C-GG-AGGAgtgcct---
------------------------------------tcgggagTCGT--A-A--C--A--
CA-G-GTG-C-TG-CATG-GC-T-G----T-CGTCAGC-TC-GT--GTCG------TGAG
ATGTTGG-GTTA-AGT-C-C-CGC-A-ACGA-G-CGC-A--------A--C-CC-T-T-G
-T-C-A-TT-AG-TTGTC-ATCAttt----------------------------------
------------------------------------------------------------
---------------------------------------------------------agt
TGGG-CACT-CTA-ATG-AGAC-TGC-C-G-GT-G-AC--AA-G-C-C-G-G-AGGA-AG
-GT-GG-GGAT-GA--------C-G-TC-AA-GT-C-C-TC-AT-GGC-C-CT-T-AT-G
-A-C-C--AG-G-----------GCTTC-A-C-A-C-G--T-C-A-TAC-A-ATG-GT-C
-G-G-T---A-C--A-G---------A-G--G-G-TA---G-C---C-A-A-G-C-C-GC
-GA--G-G-T--G--GA---G-C--CA-AT-CT----C---ACAAA--A-C-C-G-A-T-
-C-G-T-A--G--TC-C----G----G-A--T-T-G-C-A--C--T-C-T-G--C-A-A-
C-TC----G-A--G-T-G-C--A-T-G-A-A---G--T-C--G-G-A----A-T-C-G-C
--T-AG-T-A-A--T-C--G-C---A-G-G--T-C--A-GC---AT-------A--C-T-
--G--C----G----G--T------G-A-A--T--A--C-----GT--T--C-C------
C--G----G-G--T-C--T-----------------------------------------
------------------------------------------------------------
------------------------------------------------------------
------------------------------------------------------------
------------------------------------------------------------
------------------------------------------------------------
------------------------------------------------------------
-------------
>S001177183
------------------------------------------------------------
------------------------------------------------------------
------------------------------------------------------------
------------------------------------------------------------
---------------------------------------------------------A-T
-G-C-T-TT-AC-ACA-TG-CAA-GT-C--GG-G-CGgcagcacagagaagct-------
--------------------------------------------tgcttcttgggtggcg
A-G--T---G-G-C-G---A-A-CG-GG-T-GAG-T-A-A-CA-TAT-C-GGA---ACG-
T-A--C-CGA-GT-A-A--T--G-GG-G-G----ATAA-C-T-AA-T-C-GA-AA---G-
ATT-A-G-C-TA-ATA-CCG-CATATT------------CT--C--TGAG--G-A-G---
---------GAAA-GCaggggacct---tcgggccttGCGTTAT-TCGAG----------
--------CG-G-C-CGAT-ATCTGAT-TAGCTAG-TTGGTG-GGGTAAAGGCCTACCAA
GGC-G-------ACGAT-CA-GTAGCGG-GTCTGAGAG-GAT-GAT-C-CGCCACACTGG
-G-ACTGAGACACGGCCCAGA-CTCCT-ACG-GG-AGG--CA-GCA----G-TGG-GGA-
ATT-T-T--G-G-ACAA-TG-G-GC--GCA-A-G--C--C-T-GA---T-C-C-AGCC-A
T-G-C-C-G-CG-TG-T-CTGA-T-G--A-AGG-CC--TTC------G-GG-TT-GTAAA
-GG-A-CT-T--TT-G-T-C-A-GG-GA-AGAaaaggctgttgcta------atatcgac
agctgaTGA--CGG-T-A-C-CT-G-A-AGA-ATAA-G-C-A-CC-GG-CT-A-A--CT-
A-C-G-TG-C-CA-G-C-AG-CC-GC-GG-TA-A-TA---C-G-T-A-G-G-G-T-G-C-
G-A-G-C-GT-T--A-A-T-C--G-G-A-A-T-T--------------------------
-------A-C-T-G-G-G-C-G-TAAA-G-C-G-AG-C--GC-A-GA-C-G-G-T-TA-C
-TTA-A-G-CA-GG-ATGT-G--A-A-A-T-C--C-C-C-G-G-G-C-T-C-AA-C-C-T
-G--G-G-A-A--C---TG-C-GT-T--C--TG-AA--C-TGG-GT-G-AC-T-AG-A-G
--TG-TG--T-C-A-G-A-GG---G--A-G-GT-AG-AA-T-T-C-C-AC-G-T-GTA-G
CA-G-TGA-AA--TG-C-GT-AGAG-AC-G-T-G--G-A-G---A-ATA-C-C-G-A--T
G-G--C-G-G--A----G-C-A--G-C-C-T-C-CT-G-G-G-ATA-ACAC-TG-AC-G-
-T-C-AT-G-C-TCN-------------------------------------N-A-A-G-
CG-T-G-G--GTA-G-C-A---A-C-A--G-G-AT-N-AG-AT---A----C-G-T-G-G
-T--A-G-T---C-ACG-C-C---TA-A-AC-G-----A---T-G-T-C---A-T-T---
--AG-C-T--GT---GGGCaact-----tgattGC-TT-A-G-T-A-G--C-G-T-A-GC
--T-A-AC---G-CG-T-GA-A-------A-T----T-G-A-C--C-G-C-CT-G-GG-G
-A-GTA-CG-G-T-C-G-CAA---G-A-T-T-AA-AA--CT-C-AAA--G-G-AA--T-T
-G-A-C-GG-G-GA-C-C-CG-C-AC-A---A--G-CG-GT-GG-A-T-G-A-TG-T-G-
GA-TTA-AT-T-CG-A-T-GC-A-ACG-C-G-A-AGA-A-C-C-TT--A-CCT-G-G-T-
C-TTG-ACA-T-G--T-A-CGG----AATCCTCCA-GAGA--C-GG-AGGAgtgcct---
------------------------------------tcgggagCCGT--A-A--C--A--
CA-G-GTG-C-TG-CATG-GC-T-G----T-CGTCAGC-TC-GT--GTCG------TGAG
ATGTTGG-GTTA-AGT-C-C-CGC-A-ACGA-G-CGC-A--------A--C-CC-T-T-G
-T-C-A-TT-AG-TTGCC-ATCAttt----------------------------------
------------------------------------------------------------
---------------------------------------------------------agt
TGGG-CACT-CTA-ATG-AGAC-TGC-C-G-GT-G-AC--AA-G-C-C-G-G-AGGA-AG
-GT-GG-GGAT-GA--------T-G-TC-AA-GT-C-C-TC-AT-GGC-C-CT-T-AT-G
-A-C-C--AG-G-----------GCTTC-A-C-A-C-G--T-C-A-TAC-A-ATG-GT-C
-G-G-C---A-C--A-G---------A-G--G-G-TA---G-C---C-A-A-G-C-C-GC
-GA--G-G-T--G--GA---G-C--CA-AT-CT----C---ACAAA--A-C-C-G-A-T-
-C-G-T-A--G--TC-C----G----G-A--T-T-G-C-A--C--T-C-T-G--C-A-A-
C-TC----G-A--G-T-G-C--A-T-G-A-A---G--T-C--G-G-A----A-T-C-G-C
--T-AG-T-A-A--T-C--G-C---A-G-G--T-C--A-GC---AT-------A--C-T-
--G--C----G----G--T------G-A-A--T--A--C-----GT--T--C-C------
C--G----G-G--T-C--T----T--G-T-A--C-A---C---A-C---CG-C-----C-
CG-T-C-A--C-A-C-CAT-GG---GA-GTG-GGGGAT-ACC-AGAAGT-AGGTagggta
accg--------------------------------------------------------
----caaggagcccG--CTT-A-C-CA-C-GG-TAT-G--C-T-T-CAT-G-AC--TGG-
GGT-GA--AG-T---CG-TA--A-C-AA-aGG-TA---A-C-C-AA--------------
------------------------------------------------------------
------------------------------------------------------------
-------------
>S002726497
------------------------------------------------------------
------------------------------------------------------------
------------------------------------------------------------
------------------------------------------------------------
-------------------A--T-T-G-A-AC-G--C--T-G-G----C--G-G-C-A-T
-G-C-T-TT-AC-ACA-TG-CAA-GT-C--GG-A-CGgcggcacagagaagct-------
--------------------------------------------tgcttcttgggtggcg
A-G--T---G-G-C-G---A-A-CG-GG-T-GAG-T-A-A-TA-TAT-C-GGA---ACG-
T-A--C-CGA-GT-A-A--T--G-GG-G-G----ATAA-C-T-AA-T-C-GA-AA---G-
ATT-A-G-C-TA-ATA-CCG-CATATT------------CT--C--TGAG--G-A-G---
---------GAAA-GCaggggacct---tcgggccttGCGTTAT-TCGAG----------
--------CG-G-C-CGAT-ATCTGAT-TAGCTAG-TTGGTG-GGGTAAAGGCCTACCAA
GGC-G-------ACGAT-CA-GTAGCGG-GTCTGAGAG-GAT-GAT-C-CGCCACACTGG
-G-ACTGAGACACGGCCCAGA-CTCTT-ACG-GG-AGG--CA-GCA----G-TGG-GGA-
ATT-T-T--G-G-ACAA-TG-G-GC--GCA-A-G--C--C-T-GA---T-C-C-AGCC-A
T-G-C-C-G-CG-TG-T-CTGA-A-G--A-AGG-CC--TTC------G-GG-TT-GTAAA
-GG-A-CT-T--TT-G-T-C-A-GG-GA-AGAaaaggctgttgcta------atatcgac
agctgaTGA--CGG-T-A-C-CT-G-A-AGA-ATAA-G-C-A-CC-GG-CT-A-A--CT-
A-C-G-TG-C-CA-G-C-AG-CC-GC-GG-TA-A-TA---C-G-T-A-G-G-G-T-G-C-
G-A-G-C-GT-T--A-A-T-C--G-G-A-A-T-T--------------------------
-------A-C-T-G-G-G-C-G-TAAA-G-C-G-AG-C--GC-A-GA-C-G-G-T-TA-C
-TTA-A-G-CA-GG-ATGT-G--A-A-A-T-C--C-C-C-G-G-G-C-T-T-AA-C-C-T
-G--G-G-A-A--C---TG-C-GT-T--C--TG-AA--C-TGG-GT-G-AC-T-AG-A-G
--TG-TG--T-C-A-G-A-GG---G--A-G-GT-AG-AA-T-T-C-C-AC-G-T-GTA-G
CA-G-TGA-AA--TG-C-GT-AGAG-AT-G-T-G--G-A-G--GA-ATA-C-C-G-A--T
G-G--C-G-A--AA---G-C-A--G-C-C-T-C-CT-G-G-G-ATA-ACAC-TG-AC-GT
-T-C-AT-G-C-TCG-------------------------------------A-A-A-G-
CG-T-G-G--GTA-G-C-A-A-A-C-A--G-G-AT-T-AG-AT---A--C-C-C-T-G-G
-T--A-G-T-C-C-ACG-C-C-C-TA-A-AC-G-----A---T-G-T-C-A-A-T-T---
--AG-C-T--GT-T-GGGCaact-----tgattGC-TT-A-G-T-A-G--C-G-T-A-GC
--T-A-AC---G-CG-T-GA-A-------A-T----T-G-A-C--C-G-C-CT-G-GG-G
-A-GTA-CG-G-T-C-G-CAA---G-A-T-T-AA-AA--CT-C-AAA--G-G-AA--T-T
-G-A-C-GG-G-GA-C-C-CG-C-AC-A---A--G-CG-GT-GG-A-T-G-A-TG-T-G-
GA-TTA-AT-T-CG-A-T-GC-A-ACG-C-G-A-AGA-A-C-C-TT--A-CCT-G-G-T-
C-TTG-ACA-T-G--T-A-CGG----AATCCTCCA-GAGA--C-GG-AGGAgtgcct---
------------------------------------tcgggagCCGT--A-G--C--A--
CA-G-GCG-C-TG-CATG-GC-T-G----T-CGTCAGC-TC-GT--GTCG------TGAG
ATGTTGG-GTTA-AGT-C-C-CGC-A-ACGA-G-CGC-A--------A--C-CC-T-T-G
-T-C-A-TT-AG-TTGCC-ATCAttt----------------------------------
------------------------------------------------------------
---------------------------------------------------------agt
TGGG-CACT-CTA-ATG-AGAC-TGC-C-G-GT-G-AC--AA-G-C-C-G-G-AGGA-AG
-GT-GG-GGAT-GA--------C-G-TC-AA-GT-C-C-TC-AT-GGC-C-CT-T-AT-G
-A-C-C--AG-G-----------GCTTC-A-C-A-C-G--T-C-A-TAC-A-ATG-GT-C
-G-G-T---A-C--A-G---------A-G--G-G-TA---G-C---C-A-A-G-C-C-GC
-GA--G-G-T--G--GA---G-C--CA-AT-CT----T---ACAAA--A-C-C-G-A-T-
-C-G-T-A--G--TC-C----G----G-A--T-T-G-C-A--C--T-C-T-G--C-A-A-
C-TC----G-A--G-T-G-C--A-T-G-A-A---G--T-C--G-G-A----A-T-C-G-C
--T-AG-T-A-A--T-C--G-C---A-G-G--T-C--A-GC---AT-------A--C-T-
--G--C----G----G--T------G-A-A--T--A--C-----GT--T--C-C------
C--G----G-G--T-C--T-----------------------------------------
------------------------------------------------------------
------------------------------------------------------------
------------------------------------------------------------
------------------------------------------------------------
------------------------------------------------------------
------------------------------------------------------------
-------------
>S002630512
------------------------------------------------------------
------------------------------------------------------------
------------------------------------------------------------
------------------------------------------------------------
-------------------A--T-T-G-A-AC-G--C--T-G-G----C--G-G-C-A-T
-G-C-T-TT-AC-ACA-TG-CAA-GT-C--GA-A-CGgcagcacagagaagct-------
--------------------------------------------tgcttcttgggtggcg
A-G--T---G-G-C-G---A-A-CG-GG-T-GAG-T-A-A-TA-TAT-C-GGA---ACG-
T-A--C-CGA-GT-A-A--T--G-GG-G-G----ATAA-C-T-AA-T-C-GA-AA---G-
ATT-A-G-C-TA-ATA-CCG-CATATT------------CT--C--TGAG--G-A-G---
---------GAAA-GCaggggacct---tcgggccttGCGTTAT-TCGAG----------
--------CG-G-C-CGAT-ATCTGAT-TAGCTAG-TTGGTG-GGGTAAAGGCCTACCAA
GGC-G-------ACGAT-CA-GTAGCGG-GTCTGAGAG-GAT-GAT-C-CGCCACACTGG
-G-ACTGAGACACGGCCCAGA-CTCCT-ACG-GG-AGG--CA-GCA----G-TGG-GGA-
ATT-T-T--G-G-ACAA-TG-G-GC--GCA-A-G--C--C-T-GA---T-C-C-AGCC-A
T-G-C-C-G-CG-TG-T-CTGA-A-G--A-AGG-CC--TTC------G-GG-TT-GTAAA
-GG-A-CT-T--TT-G-T-C-A-GG-GA-AGAaaaggctgttgcta------atatcaat
agctgaTGA--CGG-T-A-C-CT-G-A-AGA-ATAA-G-C-A-CC-GG-CT-A-A--CT-
A-C-G-TG-C-CA-G-C-AG-CC-GC-GG-TA-A-TA---C-G-T-A-G-G-G-T-G-C-
G-A-G-C-GT-T--A-A-T-C--G-G-A-A-T-T--------------------------
-------A-C-T-G-G-G-C-G-TAAA-G-C-G-AG-C--GC-A-GA-C-G-G-T-TA-C
-TTA-A-G-CA-GG-ATGT-G--A-A-A-T-C--C-C-C-G-G-G-C-T-C-AA-C-C-T
-G--G-G-A-A--C---TG-C-GT-T--C--TG-AA--C-TGG-GT-G-AC-T-AG-A-G
--TG-TG--T-C-A-G-A-GG---G--A-G-GT-AG-AA-T-T-C-C-AC-G-T-GTA-G
CA-G-TGA-AA--TG-C-GT-AGAG-AT-G-T-G--G-A-G--GA-ATA-C-C-G-A--T
G-G--C-G-A--AG---G-C-A--G-C-C-T-C-CT-G-G-G-ATA-ACAC-TG-AC-GT
-T-C-AT-G-C-TCG-------------------------------------A-A-A-G-
CG-T-G-G--GTA-G-C-A-A-A-C-A--G-G-AT-T-AG-AT---A--C-C-C-T-G-G
-T--A-G-T-C-C-ACG-C-C-C-TA-A-AC-G-----A---T-G-T-C-A-A-T-T---
--AG-C-T--GT-T-GGGCaact-----tgattGC-TT-A-G-T-A-G--C-G-T-A-GC
--T-A-AC---G-CG-T-GA-A-------A-T----T-G-A-C--C-G-C-CT-G-GG-G
-A-GTA-CG-G-T-C-G-CAA---G-A-T-T-AA-AA--CT-C-AAA--G-G-AA--T-T
-G-A-C-GG-G-GA-C-C-CG-C-AC-A---A--G-CG-GT-GG-A-T-G-A-TG-T-G-
GA-TTA-AT-T-CG-A-T-GC-A-ACG-C-G-A-AGA-A-C-C-TT--A-CCT-G-G-T-
C-TTG-ACA-T-G--T-A-CGG----AATCCTCCA-GAGA--C-GG-AGGAgtgcct---
------------------------------------tcgggaaCCGT--A-A--C--A--
CA-G-GTG-C-TG-CATG-GC-T-G----T-CGTCAGC-TC-GT--GTCG------TGAG
ATGTTGG-GTTA-AGT-C-C-CGC-A-ACGA-G-CGC-A--------A--C-CC-T-T-G
-T-C-A-TT-AG-TTGCC-ATCAttt----------------------------------
------------------------------------------------------------
---------------------------------------------------------agt
TGGG-CACT-CTA-ATG-AGAC-TGC-C-G-GT-G-AC--AA-G-C-C-G-G-AGGA-AG
-GT-GG-GGAT-GA--------C-G-TC-AA-GT-C-C-TC-AT-GGC-C-CT-T-AT-G
-A-C-C--AG-G-----------GCTTC-A-C-A-C-A--T-C-A-TAC-A-ATG-GT-C
-G-G-T---A-C--A-G---------A-G--G-G-TA---G-C---C-A-A-G-C-C-GC
-GA--G-G-T--G--GA---G-C--CA-AT-CT----C---ACAAA--A-C-C-G-A-T-
-C-G-T-A--G--TC-C----G----G-A--T-T-G-C-A--C--T-C-T-G--C-A-A-
C-TC----G-A--G-T-G-C--A-T-G-A-A---G--T-C--G-G-A----A-T-C-G-C
--T-AG-T-A-A--T-C--G-C---A-G-G--T-C--A-GC---AT-------A--C-T-
--G--C----G----G--T------G-A-A--T--A--C-----GT--T--C-C------
C--G----G-G--T-C--T-----------------------------------------
------------------------------------------------------------
------------------------------------------------------------
------------------------------------------------------------
------------------------------------------------------------
------------------------------------------------------------
------------------------------------------------------------
-------------
>S000624515
------------------------------------------------------------
------------------------------------------------------------
------------------------------------------------------------
--------------------------------CT-A--G-TT-T--G-A--T--C-A-T-
-----G-GC-T-C-A--G-G--A-C-G-A-AC-G--C--T-G-G----C--G-G-C-G-T
-G-C-C-TA-AT-ACA-TG-CAA-GT-C--GA-A-CGagagcgaccggtgct--------
---------------------------------------------tgcactggtcaatct
A-G--T---G-G-C-G---A-A-CG-GG-T-GAG-T-A-A-CA-CGT-G-GGT--AACC-
T-G--C-CCA-TC-A-G--A--G-GG-G-G----ATAA-C-A-TT-C-G-GA-AA---C-
GGA-T-G-C-TA-AAA-CCG-CATAGG--TCTTC--GA-AC--C--GCAT--G-G-TT-T
--GAAGA-gGAAA-AGaggcgc---------aagcttCTGCTGA-TGGAT----------
--------GG-A-C-CCGC-GGTGCAT-TAGCTAG-TTGGTG-AGGTAACGGCTCACCAA
GGC-C-------GTGAT-GC-ATAGCCG-ACCTGAGAG-GGT-GAT-C-GGCCACATTGG
-G-ACTGAGACACGGCCCAAA-CTCCT-ACG-GG-AGG--CA-GCA----G-TAG-GGA-
ATC-T-T--C-C-GCAA-TG-G-AC--GCA-A-G--T--C-T-GA---C-G-G-AGCA-A
C-G-C-C-G-CG-TG-A-GTGA-A-G--A-AGG-TT--TTC------G-GA-TC-GTAAA
-AC-T-CT-G--TT-G-T-T-A-GA-GA-AGAacaagtgctagagt------aactgtta
gcgcctTGA--CGG-T-A-T-CT-A-A-CCA-GAAA-G-C-C-AC-GG-CT-A-A--CT-
A-C-G-TG-C-CA-G-C-AG-CC-GC-GG-TA-A-TA---C-G-T-A-G-G-T-G-G-C-
A-A-G-C-GT-T--G-T-C-C--G-G-A-T-T-T--------------------------
-------A-T-T-G-G-G-C-G-TAAA-G-C-G-AG-C--GC-A-GG-C-G-G-T-TC-C
-TTA-A-G-TC-TG-ATGT-G--A-A-A-G-C--C-C-C-C-G-G-C-T-C-AA-C-C-G
-G--G-G-A-G--G---GT-C-AT-T--G--GA-AA--C-TGG-GG-A-AC-T-TG-A-G
--TG-CA--G-A-A-G-A-GG---A--G-A-GT-GG-AA-T-T-C-C-AT-G-T-GTA-G
CG-G-TGA-AA--TG-C-GT-AGAT-AT-A-T-G--G-A-G--GA-ACA-C-C-A-G--T
G-G--C-G-A--AG---G-C-G--A-C-T-C-T-CT-G-G-T-CTG-TAAC-TG-AC-GC
-T-G-AG-G-C-TCG-------------------------------------A-A-A-G-
CG-T-G-G--GTA-G-C-A-A-A-C-A--G-G-AT-T-AG-AT---A--C-C-C-T-G-G
-T--A-G-T-C-C-ACG-C-C-G-TA-A-AC-G-----A---T-G-A-G-T-G-C-T---
--AA-G-T--GT-T-GGAGggttt----ccgccCT-TC-A-G-T-G-C--T-G-C-A-GT
--T-A-AC---G-CA-T-TA-A-------G-C----A-C-T-C--C-G-C-CT-G-GG-G
-A-GTA-CG-A-C-C-G-CAA---G-G-T-T-GA-AA--CT-C-AAA--G-G-AA--T-T
-G-A-C-GG-G-GA-C-C-CG-C-AC-A---A--G-CG-GT-GG-A-G-C-A-TG-T-G-
GT-TTA-AT-T-CG-A-A-GC-A-ACG-C-G-A-AGA-A-C-C-TT--A-CCA-A-G-T-
C-TTG-ACA-T-C--C-T-TTG----ACCACTCTA-GAGA--T-AG-AGCTttccct---
------------------------------------tcggggaCAAA--G-T--G--A--
CA-G-GTG-G-TG-CATG-GT-T-G----T-CGTCAGC-TC-GT--GTCG------TGAG
ATGTTGG-GTTA-AGT-C-C-CGC-A-ACGA-G-CGC-A--------A--C-CC-T-T-A
-T-T-A-CT-AG-TTGCC-AGCAttg----------------------------------
------------------------------------------------------------
---------------------------------------------------------agt
TGGG-CACT-CTA-GTG-AGAC-TGC-C-G-GT-G-AC--AA-A-C-C-G-G-AGGA-AG
-GT-GG-GGAT-GA--------C-G-TC-AA-AT-C-A-TC-AT-GCC-C-CT-T-AT-G
-A-C-T--TG-G-----------GCTAC-A-C-A-C-G--T-G-C-TAC-A-ATG-GA-T
-G-G-T---A-C--A-A---------C-G--A-G-CA---G-C---G-A-A-C-T-C-GC
-GA--G-G-G--T--AA---G-C--GA-AT-CT----C---TTAAA--G-C-C-A-T-T-
-C-T-C-A--G--TT-C----G----G-A--T-T-G-T-A--G--G-C-T-G--C-A-A-
C-TC----G-C--C-T-A-C--A-T-G-A-A---G--C-C--G-G-A----A-T-C-G-C
--T-AG-T-A-A--T-C--G-C---G-G-A--T-C--A-GC---AC-------G--C-C-
--G--C----G----G--T------G-A-A--T--A--C-----GT--T--C-C------
C--G----G-G--T-C--T----T--G-T-A--C-A---C---A-C---CG-C-----C-
CG-T-C-A--C-A-C-CAC-GA---GA-GTT-TGTAAC-ACC-CAAAGT-CGGTgaggta
acct--------------------------------------------------------
----tttggagccaG--CCG-C-C-TA-A-GG-TGG-G--A-T-A-GAT-G-AT--TGG-
GGT-GA--AG-T---CG-TA--A-C-AA--GG-TA---G-C-C-GTA-C-----------
------------------------------------------------------------
------------------------------------------------------------
-------------
>S003343202
------------------------------------------------------------
------------------------------------------------------------
------------------------------------------------------------
------------------------------------------------------------
---------------------------------------T-T-G----C--G-G-C-G-T
-G-C-C-TA-AT-ACA-TG-CAA-GT-C--GA-A-CGagagcgaccggtgct--------
---------------------------------------------tgcactggtcaatct
A-G--T---G-G-C-G---A-A-CG-GG-T-GAG-T-A-A-CA-CGT-G-GGT--AACC-
T-G--C-CCA-TC-A-G--A--G-GG-G-G----ATAA-C-A-TT-C-G-GA-AA---C-
GGA-T-G-C-TA-AAA-CCG-CATAGG--TCCTT--TA-AC--C--GCAT--G-G-TT-G
--AAGGA-gGAAA-AGaggcgc---------aagcttCTGCTGA-TGGAT----------
--------GG-A-C-CCGC-GGTGCAT-TAGCTAG-TTGGTG-AGGTAACGGCTCACCAA
GGC-C-------GTGAT-GC-ATAGCCG-ACCTGAGAG-GGT-GAT-C-GGCCACATTGG
-G-ACTGAGACACGGCCCAAA-CTCCT-ACG-GG-AGG--CA-GCA----G-TAG-GGA-
ATC-T-T--C-C-GCAA-TG-G-AC--GCA-A-G--T--C-T-GA---C-G-G-AGCA-A
C-G-C-C-G-CG-TG-A-GTGA-A-G--A-AGG-TT--TTC------G-GA-TC-GTAAA
-AC-T-CT-G--TT-G-T-T-A-GA-GA-AGAacaagtgctagagt------aactgtta
gcgcctTGA--CGG-T-A-T-CT-A-A-CCA-GAAA-G-C-C-AC-GG-CT-A-A--CT-
A-C-G-TG-C-CA-G-C-AG-CC-GC-GG-TA-A-TA---C-G-T-A-G-G-T-G-G-C-
A-A-G-C-GT-T--G-T-C-C--G-G-A-T-T-T--------------------------
-------A-T-T-G-G-G-C-G-TAAA-G-C-G-AG-C--GC-A-GG-C-G-G-T-TC-C
-TTA-A-G-TC-TG-ATGT-G--A-A-A-G-C--C-C-C-C-G-G-C-T-C-AA-C-C-G
-G--G-G-A-G--G---GT-C-AT-T--G--GA-AA--C-TGG-GG-A-AC-T-TG-A-G
--TG-CA--G-A-A-G-A-GG---A--G-A-GT-GG-AA-T-T-C-C-AT-G-T-GTA-G
CG-G-TGA-AA--TG-C-GT-AGAT-AT-A-T-G--G-A-G--GA-ACA-C-C-A-G--T
G-G--C-G-A--AG---G-C-G--A-C-T-C-T-CT-G-G-T-CTG-TAAC-TG-AC-GC
-T-G-AG-G-C-TCG-------------------------------------A-A-A-G-
CG-T-G-G--GTA-G-C-A-A-A-C-A--G-G-AT-T-AG-AT---A--C-C-C-T-G-G
-T--A-G-T-C-C-ACG-C-C-G-TA-A-AC-G-----A---T-G-A-G-T-G-C-T---
--AA-G-T--GT-T-GGAGggttt----ccgccCT-TC-A-G-T-G-C--T-G-C-A-GT
--T-A-AC---G-CA-T-TA-A-------G-C----A-C-T-C--C-G-C-CT-G-GG-G
-A-GTA-CG-A-C-C-G-CAA---G-G-T-T-GA-AA--CT-C-AAA--G-G-AA--T-T
-G-G-C-GG-G-GA-C-C-CG-C-AC-A---A--G-CG-GT-GG-A-G-C-A-TG-T-G-
GT-TTA-AT-T-CG-A-A-GC-A-ACG-C-G-A-AGA-A-C-C-TT--A-CCA-A-G-T-
C-TTG-ACA-T-C--C-T-TTG----ACCACTCTA-GAGA--T-AG-AGCTttccct---
------------------------------------tcggggaCAAA--G-T--G--A--
CA-G-GTG-G-TG-CATG-GT-T-G----T-CGTCAGC-TC-GT--GTCG------TGAG
ATGTTGG-GTTA-AGT-C-C-CGC-A-ACGA-G-CGC-A--------A--C-CC-T-T-A
-T-T-A-CT-AG-TTGCC-AGCAttc----------------------------------
------------------------------------------------------------
---------------------------------------------------------agt
TGGG-CACT-CTA-GTG-AGAC-TGC-C-G-GT-G-AC--AA-A-C-C-G-G-AGGA-AG
-GT-GG-GGAT-GA--------C-G-TC-AA-AT-C-A-TC-AT-GCC-C-CT-T-AT-G
-A-C-T--TG-G-----------GCTAC-A-C-A-C-G--T-G-C-TAC-A-ATG-GA-T
-G-G-T---A-C--A-A---------C-G--A-G-CA---G-C---G-A-A-C-T-C-GC
-GA--G-G-G--T--AA---G-C--GA-AT-CT----C---TTAAA--G-C-C-A-T-T-
-C-T-C-A--G--TT-C----G----G-A--T-T-G-T-A--G--G-C-T-G--C-A-A-
C-TC----G-C--C-T-A-C--A-T-G-A-A---G--C-C--G-G-A----A-T-C-G-C
--T-AG-T-A-A--T-C--G-C---G-G-A--T-C--A-GC---AC-------G--C-C-
--G--C----G----G--T------G-A-A--T--A--C-----GT--T--C-C------
C--G----G-G--T-C--T----T--G-T-A--C-A---C---A-C---CG-C-----C-
CG-T-C-A--C-A-C-CAC-GA---GA-GTT-TGTAAC-ACC-CAAAGT-CGGTgaggta
acct--------------------------------------------------------
----tttggagccaG--CCG-C-C-CA-A-GG-TGG-G--A-T-A-GAT-G-AT--TGG-
G-----------------------------------------------------------
------------------------------------------------------------
------------------------------------------------------------
-------------
>S003366839
------------------------------------------------------------
------------------------------------------------------------
------------------------------------------------------------
------------------------------------------------------------
-------------------------------------------T----T--G-G-C-G-T
-G-C-C-TA-AT-ACA-TG-CAA-GT-C--GA-A-CGagagcgaccggtgct--------
---------------------------------------------tgcactggtcaatct
A-G--T---G-G-C-G---A-A-CG-GG-T-GAG-T-A-A-CA-CGT-G-GGT--AACC-
T-G--C-CCA-TC-A-G--A--G-GG-G-G----ATAA-C-A-TT-C-G-GA-AA---C-
GGA-T-G-C-TA-AAA-CCG-CATAGG--TCCTT--TA-AC--C--GCAT--G-G-TT-G
--AAGGA-gGAAA-AGaggcgc---------aagcttCTGCTGA-TGGAT----------
--------GG-A-C-CCGC-GGTGCAT-TAGCTAG-TTGGTG-AGGTAACGGCTCACCAA
GGC-C-------GTGAT-GC-ATAGCCG-ACCTGAGAG-GGT-GAT-C-GGCCACATTGG
-G-ACTGAGACACGGCCCAAA-CTCCT-ACG-GG-AGG--CA-GCA----G-TAG-GGA-
ATC-T-T--C-C-GCAA-TG-G-AC--GCA-A-G--T--C-T-GA---C-G-G-AGCA-A
C-G-C-C-G-CG-TG-A-GTGA-A-G--A-AGG-TT--TTC------G-GA-TC-GTAAA
-AC-T-CT-G--TT-G-T-T-A-GA-GA-AGAacaagtgctagagt------aactgtta
gcgcctTGA--CGG-T-A-T-CT-A-A-CCA-GAAA-G-C-C-AC-GG-CT-A-A--CT-
A-C-G-TG-C-CA-G-C-AG-CC-GC-GG-TA-A-TA---C-G-T-A-G-G-T-G-G-C-
A-A-G-C-GT-C--G-T-C-C--G-G-A-T-T-T--------------------------
-------A-T-T-G-G-G-C-G-TAAA-G-C-G-AG-C--GC-A-GG-C-G-G-T-TC-C
-TTA-A-G-TC-TG-ATGT-G--A-A-A-G-C--C-C-C-C-G-G-C-T-C-AA-C-C-G
-G--G-G-A-G--G---GT-C-AT-T--G--GA-AA--C-TGG-GG-A-AC-T-TG-A-G
--TG-CA--G-A-A-G-A-GG---A--G-A-GT-GG-AA-T-T-C-C-AT-G-T-GTA-G
CG-G-TGA-AA--TG-C-GT-AGAT-AT-A-T-G--G-A-G--GA-ACA-C-C-A-G--T
G-G--C-G-A--AA---G-C-G--A-C-T-C-T-CT-G-G-T-CTG-TAAC-TG-AC-GC
-T-G-AG-G-C-TCG-------------------------------------A-A-A-G-
CG-T-G-G--GTA-G-C-A-A-A-C-A--G-G-AT-T-AG-AT---A--C-C-C-T-G-G
-T--A-G-T-C-C-ACG-C-C-G-TA-A-AC-G-----A---T-G-A-G-T-G-C-T---
--AA-G-T--GT-T-GGAGggttt----ccgccCT-TC-A-G-T-G-C--T-G-C-A-GT
--T-A-AC---G-CA-T-TA-A-------G-C----A-C-T-C--C-G-C-CT-G-GG-G
-A-GTA-CG-A-C-C-G-CAA---G-G-T-T-GA-AA--CT-C-AAA--G-G-AA--T-T
-G-A-C-GG-G-GA-C-C-CG-C-AC-A---A--G-CG-GT-GG-A-G-C-A-TG-T-G-
GT-TTA-AT-T-CG-A-A-GC-A-ACG-C-G-A-AGA-A-C-C-TT--A-CCA-A-G-T-
C-TTG-ACA-T-C--C-T-TTG----ACCACTCTA-GAGA--T-AG-AGCTttccct---
------------------------------------tcggggaCAAA--G-T--G--A--
CA-G-GTG-G-TG-CATG-GT-T-G----T-CGTCAGC-TC-GT--GTCG------TGAG
ATGTTGG-GTTA-AGT-C-C-CGC-A-ACGA-G-CGC-A--------A--C-CC-T-T-A
-T-T-A-CT-AG-TTGCC-AGCAttg----------------------------------
------------------------------------------------------------
---------------------------------------------------------agt
TGGG-CACT-CTA-GTG-AGAC-TGC-C-G-GT-G-AC--AA-A-C-C-G-G-AGGA-AG
-GT-GG-GGAT-GA--------C-G-TC-AA-AT-C-A-TC-AT-GCC-C-CT-T-AT-G
-A-C-T--TG-G-----------GCTAC-A-C-A-C-G--T-G-C-TAC-A-ATG-GA-T
-G-G-T---A-C--A-A---------C-G--A-G-CA---G-C---G-A-A-C-T-C-GC
-GA--G-G-G--T--AA---G-C--GA-AT-CT----C---TTAAA--G-C-C-A-T-T-
-C-T-C-A--G--TT-C----G----G-A--T-T-G-T-A--G--G-C-T-G--C-A-A-
C-TC----G-C--C-T-A-C--A-T-G-A-A---G--C-C--G-G-A----A-T-C-G-C
--T-AG-T-A-A--T-C--G-C---G-G-A--T-C--A-GC---AC-------G--C-C-
--A--C----G----G--T------G-A-A--T--A--C-----GT--T--C-C------
C--G----G-G--T-C--T----T--G-T-A--C-A---C---A-C---CG-C-----C-
CG-T-C-A--C-A-C-CAC-GA---GA-GTT-TGTAAC-ACC-CAAAGT-CGGTgaggta
acct--------------------------------------------------------
----tatggagccaG--CCG-C-C-TA-A-GG-TGG-G--A-T-A-GAT-G-AT--TGG-
------------------------------------------------------------
------------------------------------------------------------
------------------------------------------------------------
-------------
>S003342972
------------------------------------------------------------
------------------------------------------------------------
------------------------------------------------------------
------------------------------------------------------------
----------------------A-C-G-A-AC-G--C--T-G-G----C--G-G-C-G-T
-G-C-C-TA-AT-ACA-TG-CAA-GT-C--GA-A-CGagagcgaccggtgct--------
---------------------------------------------tgcactagtcaatct
A-G--T---G-G-C-G---A-A-CG-GG-T-GAG-T-A-A-CA-CGT-G-GGT--AACC-
T-G--C-CCA-TC-A-G--A--G-GG-G-G----ATAA-C-A-TT-C-G-GA-AA---C-
GGA-T-G-C-TA-AAA-CCG-CATAGG--TCCTT--TA-AC--C--GCAT--G-G-TT-G
--AAGGA-gGAAA-AGaggcgc---------aagcttCTGCTGA-TGGAT----------
--------GG-A-C-CCGC-GGTGCAT-TAGCTAG-TTGGTG-AGGTAACGGCTCACCAA
GGC-C-------GTGAT-GC-ATAGCCG-ACCTGAGAG-GGT-GAT-C-GGCCACATTGG
-G-ACTGAGACACGGCCCAAA-CTCCT-ACG-GG-AGG--CA-GCA----G-TAG-GGA-
ATC-T-T--C-C-GCAA-TG-G-AC--GCA-A-G--T--C-T-GA---C-G-G-AGCA-A
C-G-C-C-G-CG-TG-A-GTGA-A-G--A-AGG-TT--TTC------G-GA-TC-GTAAA
-AC-T-CT-G--TT-G-T-T-A-GA-GA-AGAacaagtgctagagt------aactgtta
gcgcctTGA--CGG-T-A-T-CT-A-A-CCA-GAAA-G-C-C-AC-GG-CT-A-A--CT-
A-C-G-TG-C-CA-G-C-AG-CC-GC-GG-TA-A-TA---C-G-T-A-G-G-T-G-G-C-
A-A-G-C-GT-T--G-T-C-C--G-G-A-T-T-T--------------------------
-------A-T-T-G-G-G-C-G-TAAA-G-C-G-AG-C--GC-A-GG-C-G-G-T-TC-C
-TTA-A-G-TC-TG-ATGT-G--A-A-A-G-C--C-C-C-C-G-G-C-T-C-AA-C-C-G
-G--G-G-A-G--G---GT-C-AT-T--G--GA-AA--C-TGG-GG-A-AC-T-TG-A-G
--TG-CA--G-A-A-G-A-GG---A--G-A-GT-GG-AA-T-T-C-C-AT-G-T-GTA-G
CG-G-TGA-AA--TG-C-GT-AGAT-AT-A-T-G--G-A-G--GA-ACA-C-C-A-G--T
G-G--C-G-A--AG---G-C-G--A-C-T-C-T-CT-G-G-T-CTG-TAAC-TG-AC-GC
-T-G-AG-G-C-TCG-------------------------------------A-A-A-G-
CG-T-G-G--GTA-G-C-A-A-A-C-A--G-G-AT-T-AG-AT---A--C-C-C-T-G-G
-T--A-G-T-C-C-ACG-C-C-G-TA-A-AC-G-----A---T-G-A-G-T-G-C-T---
--AA-G-T--GT-T-GGAGggttt----ccgccCT-TC-A-G-T-G-C--T-G-C-A-GT
--T-A-AC---G-CA-T-TA-A-------G-C----A-C-T-C--C-G-C-CT-G-GG-G
-A-GTA-CG-A-C-C-G-CAA---G-G-T-T-GA-AA--CT-C-AAA--G-G-AA--T-T
-G-A-C-GG-G-GA-C-C-CG-C-AC-A---A--G-CG-GT-GG-A-G-C-A-TG-T-G-
GT-TTA-AT-T-CG-A-A-GC-A-ACG-C-G-A-AGA-A-C-C-TT--A-CCA-A-G-T-
C-TTG-ACA-T-C--C-T-TTG----ACCACTCTA-GAGA--T-AG-AGCTttccct---
------------------------------------tcggggaCAAA--G-T--G--A--
CA-G-GTG-G-TG-CATG-GT-T-G----T-CGTCAGC-TC-GT--GTCG------TGAG
ATGTTGG-GTTA-AGT-C-C-CGC-A-ACGA-G-CGC-A--------A--C-CC-T-T-A
-T-T-A-CT-AG-TTGCC-AGCAttg----------------------------------
------------------------------------------------------------
---------------------------------------------------------agt
TGGG-CACT-CTA-GTG-AGAC-TGC-C-G-GT-G-AC--AA-A-C-C-G-G-AGGA-AG
-GT-GG-GGAT-GA--------C-G-TC-AA-AT-C-A-TC-AT-GCC-C-CT-T-AT-G
-A-C-T--TG-G-----------GCTAC-A-C-A-C-G--T-G-C-TAC-A-ATG-GA-T
-G-G-T---A-C--A-A---------C-G--A-G-CA---G-C---G-A-A-C-T-C-GC
-GA--G-G-G--T--AA---G-C--GA-AT-CT----C---TTAAA--G-C-C-A-T-T-
-C-T-C-A--G--TT-C----G----G-A--T-T-G-T-A--G--G-C-T-G--C-A-A-
C-TC----G-C--C-T-A-C--A-T-G-A-A---G--C-C--G-G-A----A-T-C-G-C
--T-AG-T-A-A--T-C--G-C---G-G-A--T-C--A-GC---AC-------G--C-C-
--G--C----G----G--T------G-A-A--T--A--C-----GT--T--C-C------
C--G----G-G--T-C--T----T--G-T-A--C-A---C---A-C---CG-C-----C-
CG-T-C-A--C-A-C-CAC-GA---GA-GTT-TGTAAC-ACC-CAAAGT-CGGTgaggta
acct--------------------------------------------------------
----tttggagccaG--CCG-C-C-TA-A-GG-TGG-G--A-T-A-GAT-G-AT--TGG-
GGT---------------------------------------------------------
------------------------------------------------------------
------------------------------------------------------------
-------------
>S003380632
------------------------------------------------------------
------------------------------------------------------------
------------------------------------------------------------
------------------------------------------------------------
------------------------------------------------C--G-G-C-G-T
-G-C-C-TA-AT-ACA-TG-CAA-GT-C--GA-A-CGagagcgaccggtgct--------
---------------------------------------------tgcactggtcaatct
A-G--T---G-G-C-G---A-A-CG-GG-T-GAG-T-A-A-CA-CGT-G-GGT--AACC-
T-G--C-CCA-TC-A-G--A--G-GG-G-G----ATAA-C-A-TC-C-G-GA-AA---C-
GGA-T-G-C-TA-AAA-CCG-CATAGG--TCTTC--GA-AC--C--GCAT--G-G-TT-T
--GAAGA-gGAAA-AGaggcgc---------aagcttCTGCTGA-TGGAT----------
--------GG-A-C-CCGC-GGTGCAT-TAGCTAG-TTGGTG-AGGTAACGGCTCACCAA
GGC-C-------GTGAT-GC-ATAGCCG-ACCTGAGAG-GGT-GAT-C-GGCCACATTGG
-G-ACTGAGACACGGCCCAAA-CTCCT-ACG-GG-AGG--CA-GCA----G-TAG-GGA-
ATC-T-T--C-C-GCAA-TG-G-AC--GCA-A-G--T--C-T-GA---C-G-G-AGCA-A
C-G-C-C-G-CG-TG-A-GTGA-A-G--A-AGG-TC--TTC------G-GA-TC-GTAAA
-AC-T-CT-G--TT-G-T-T-A-GA-GA-AGAacaagtgctagagt------aactgtta
gcgcctTGA--CGG-T-A-T-CT-A-A-CCA-GAAA-G-C-C-AC-GG-CT-A-A--CT-
A-C-G-TG-C-CA-G-C-AG-CC-GC-GG-TA-A-TA---C-G-T-A-G-G-T-G-G-C-
A-A-G-C-GT-T--G-T-C-C--G-G-A-T-T-T--------------------------
-------A-T-T-G-G-G-C-G-TAAA-G-C-G-AG-C--GC-A-GG-C-G-G-T-TC-C
-TTA-A-G-TC-TG-ATGT-G--A-A-A-G-C--C-C-C-C-G-G-C-T-C-AA-C-C-G
-G--G-G-A-G--G---GT-C-AT-T--G--GA-AA--C-TGG-GG-A-AC-T-TG-A-G
--TG-CA--G-A-A-G-A-GG---A--G-A-GT-GG-AA-T-T-C-C-AT-G-T-GTA-G
CG-G-TGA-AA--TG-C-GT-AGAT-AT-A-T-G--G-A-G--GA-ACA-C-C-A-G--T
G-G--C-G-A--AG---G-C-G--A-C-T-C-T-CT-G-G-T-CTG-TAAC-TG-AC-GC
-T-G-AG-G-C-TCG-------------------------------------A-A-A-G-
CG-T-G-G--GTA-G-C-A-A-A-C-A--G-G-AT-T-AG-AT---A--C-C-C-T-G-G
-T--A-G-T-C-C-ACG-C-C-G-TA-A-AC-G-----A---T-G-A-G-T-G-C-T---
--AA-G-T--GT-T-GGAGggttt----ccgccCT-TC-A-G-T-G-C--T-G-C-A-GT
--T-A-AC---G-CA-T-TA-A-------G-C----A-C-T-C--C-G-C-CT-G-GG-G
-A-GTA-CG-A-C-C-G-CAA---G-G-T-T-GA-AA--CT-C-AAA--G-G-AA--T-T
-G-A-C-GG-G-GA-C-C-CG-C-AC-A---A--G-CG-GT-GG-A-G-C-A-TG-T-G-
GT-TTA-AT-T-CG-A-A-GC-A-ACG-C-G-A-AGA-A-C-C-TT--A-CCA-A-G-T-
C-TTG-ACA-T-C--C-T-TTG----ACCACTCTA-GAGA--T-AG-AGCTttccct---
------------------------------------tcggggaCAAA--G-T--G--A--
CA-G-GTG-G-TG-CATG-GT-T-G----T-CGTCAGC-TC-GT--GTCG------TGAG
ATGTTGG-GTTA-AGT-C-C-CGC-A-ACGA-G-CGC-A--------A--C-CC-T-T-A
-T-T-A-CT-AG-TTGCC-AGCAttg----------------------------------
------------------------------------------------------------
---------------------------------------------------------agt
TGGG-CACT-CTA-GTG-AGAC-TGC-C-G-GT-G-AC--AA-A-C-C-G-G-AGGA-AG
-GT-GG-GGAT-GA--------C-G-TC-AA-AT-C-A-TC-AT-GCC-C-CT-T-AT-G
-A-C-T--TG-G-----------GCTAC-A-C-A-C-G--T-G-C-TAC-A-ATG-GA-T
-G-G-T---A-C--A-A---------C-G--A-G-CA---G-C---G-A-A-C-T-C-GC
-GA--G-G-G--T--AA---G-C--GA-AT-CT----C---TTAAA--G-C-C-A-T-T-
-C-T-C-A--G--TT-C----G----G-A--T-T-G-T-A--G--G-C-T-G--C-A-A-
C-TC----G-C--C-T-A-C--A-T-G-A-A---G--C-C--G-G-A----A-T-C-G-C
--T-AG-T-A-A--T-C--G-C---G-G-A--T-C--A-GC---AC-------G--C-C-
--G--C----G----G--T------G-A-A--T--A--C-----GT--T--C-C------
C--G----G-G--T-C--T----T--G-T-A--C-A---C---A-C---CG-C-----C-
CG-T-C-A--C-A-C-CAC-GA---GA-GTT-TGTAAC-ACC-CAAAGT-CGGTgaggta
acca--------------------------------------------------------
----tttggagccaG--CCG-C-C-TA-A-GG-TGG-G--A-T-A-GAT-G-AT--TGG-
GGT-G-------------------------------------------------------
------------------------------------------------------------
------------------------------------------------------------
-------------
>S002709338
------------------------------------------------------------
------------------------------------------------------------
------------------------------------------------------------
------------------------------------------------------------
-------------------G--A-C-G-A-AC-G--C--T-G-G----C--G-A-C-G-T
-G-C-C-TA-AT-ACA-TG-CAA-GT-C--GA-A-CGagagcgaccggtgct--------
---------------------------------------------tgcactggtcaatct
A-G--T---G-G-C-G---A-A-CG-GG-T-GAG-T-A-A-CA-CGT-G-GGT--AACC-
T-G--C-CCA-TC-A-G--A--G-GG-G-G----ATAA-C-A-TT-C-G-GA-AA---C-
GGA-T-G-C-TA-AAA-CCG-CATAGG--TCTTC--GA-AC--C--GCAT--G-G-TT-T
--GAAGA-gGAAA-AGaggcgc---------aagcttCTGCTGA-TGGAT----------
--------GG-A-C-CCGC-GGTGCAT-TAGCTAG-TTGGTG-AGGTAACGGCTCACCAA
GGC-C-------GTGAT-GC-ATAGCCG-ACCTGAGAG-GGT-GAT-C-GGCCACATTGG
-G-ACTGAGACACGGCCCAAA-CTCCT-ACG-GG-AGG--CA-GCA----G-TAG-GGA-
ATC-T-T--C-C-GCAA-TG-G-AC--GCA-A-G--T--C-T-GA---C-G-G-AGCA-A
C-G-C-C-G-CG-TG-A-GTGA-A-G--A-AGG-TT--TTC------G-GA-TC-GTAAA
-AC-T-CT-G--TT-G-T-T-A-GA-GA-AGAacaagtgctagagt------aactgtta
gcgcctTGA--CGG-T-A-T-CT-A-A-CCA-GAAA-G-C-C-AC-GG-CT-A-A--CT-
A-C-G-TG-C-CA-G-C-AG-CC-GC-GG-TA-A-TA---C-G-T-A-G-G-T-G-G-C-
A-A-G-C-GT-T--G-T-C-C--G-G-A-C-T-T--------------------------
-------A-T-T-G-G-G-C-G-TAAA-G-C-G-AG-C--GC-A-NG-C-G-G-T-TT-T
-TTA-A-G-TC-TG-ATGT-G--A-A-A-G-C--C-C-A-C-G-G-C-T-C-AA-C-C-G
-T--G-G-A-G--G---GT-C-AT-T--G--GA-AA--C-TGG-AA-A-AC-T-TG-A-G
--TG-CA--G-A-A-G-A-GG---A--A-A-GT-GG-AA-T-T-C-C-AT-G-T-GTA-G
CG-G-TGA-AA--TG-C-GC-AGAG-AT-A-T-G--G-A-G--GA-ACA-C-C-A-G--T
G-G--C-G-A--AG---G-C-G--A-C-T-T-T-CT-G-G-T-CTG-TAAC-TG-AC-GC
-T-G-AT-G-T-GCG-------------------------------------A-A-A-G-
CG-T-G-G--GGA-T-C-A-A-A-C-A--G-G-AT-T-AG-AT---A--C-C-C-T-G-G
-T--A-G-T-C-C-ACG-C-C-G-TA-A-AC-G-----A---T-G-A-G-T-G-C-T---
--AA-G-T--GT-T-AGGGggttt----ccgccCC-TT-A-G-T-G-C--T-G-C-A-GC
--T-A-AC---G-CA-T-TA-A-------G-C----A-C-T-C--C-G-C-CT-G-GG-G
-A-GTA-CG-A-C-C-G-CAA---G-G-T-T-GA-AA--CT-C-AAA--G-G-AA--T-T
-G-A-C-GG-G-GA-C-C-CG-C-AC-A---A--G-CG-GT-GG-A-G-C-A-TG-T-G-
GT-TTA-AT-T-CG-A-A-GC-A-ACG-C-G-A-AGA-A-C-C-TT--A-CCA-A-A-T-
C-TTG-ACA-T-C--C-T-CTG----ACCCCTCTA-GAGA--T-AG-AGTTttcccct--
-----------------------------------tcgggggaCAGA--G-T--G--A--
CA-G-GTG-G-TG-CATG-GT-T-G----T-CGTCAGC-TC-GT--GTCG------TGAG
ATGTTGG-GTTA-AGT-C-C-CGC-A-ACGA-G-CGC-A--------A--C-CC-T-T-A
-A-G-C-TT-AG-TTGCC-ATCAtta----------------------------------
------------------------------------------------------------
---------------------------------------------------------agt
TGGG-CACT-CTA-GTG-AGAC-TGC-C-G-GT-G-AC--AA-A-C-C-G-G-AGGA-AG
-GT-GG-GGAT-GA--------C-G-TC-AA-AT-C-A-TC-AT-GCC-C-CT-T-AT-G
-A-C-T--TG-G-----------GCTAC-A-C-A-C-G--T-G-C-TAC-A-ATG-GA-T
-G-G-T---A-C--A-A---------C-G--A-G-CA---G-C---G-A-A-C-T-C-GC
-GA--G-G-G--T--AA---G-C--GA-AT-CT----C---TTAAA--G-C-C-A-T-T-
-C-T-C-A--G--TT-C----G----G-A--T-T-G-T-A--G--G-C-T-G--C-A-A-
C-TC----G-C--C-T-A-C--A-T-G-A-A---G--C-C--G-G-A----A-T-C-G-C
--T-AG-T-A-A--T-C--G-C---G-G-A--T-C--A-GC---AC-------G--C-C-
--G--C----G----G--T------G-A-A--T--A--C-----GT--T--C-C------
C--G----G-G--T-C--T-----------------------------------------
------------------------------------------------------------
------------------------------------------------------------
------------------------------------------------------------
------------------------------------------------------------
------------------------------------------------------------
------------------------------------------------------------
-------------
>S002706151
------------------------------------------------------------
------------------------------------------------------------
------------------------------------------------------------
------------------------------------------------------------
-------------------G--A-C-G-A-AC-G--C--T-G-G----C--G-G-C-G-T
-G-C-C-TA-AT-ACA-TG-CAA-GT-C--GA-A-CGagagcgaccggtgct--------
---------------------------------------------tgcactggtcaatct
A-G--T---G-G-C-G---A-A-CG-GG-T-GAG-T-A-A-CA-CGT-G-GGT--AACC-
T-G--C-CCA-TC-A-G--A--G-GG-G-G----ATAA-C-A-TT-C-G-GA-AA---C-
GGA-T-G-C-TA-AAA-CCG-CATAGG--TCTTC--GA-AC--C--GCAT--G-G-TT-T
--GAAGA-gGAAA-AGaggcgc---------aagcttCTGCTGA-TGGAT----------
--------GG-A-C-CCGC-GGTGCAT-TAGCTAG-TTGGTG-AGGTAACGGCTCACCAA
GGC-C-------GTGAT-GC-ATAGCCG-ACCTGAGAG-GGT-GAT-C-GGCCACATTGG
-G-ACTGAGACACGGCCCAAA-CTCCT-ACG-GG-AGG--CA-GCA----G-TAG-GGG-
ATC-T-T--C-C-GCAA-TG-G-AC--GCA-A-G--T--C-T-GA---C-G-G-AGCA-A
C-G-C-C-G-CG-TG-A-GTGA-A-G--A-AGG-TT--TTC------G-GA-TC-GTAAA
-AC-T-CT-G--TT-G-T-T-A-GA-GA-AGAacaagtgctagagt------aactgtta
gcgcctTGA--CGG-T-A-T-CT-A-A-CCA-GAAA-G-C-C-AC-GG-CT-A-A--CT-
A-C-G-TG-C-CA-G-C-AG-CC-GC-GG-TA-A-TA---C-G-T-A-G-G-T-G-G-C-
A-A-G-C-GT-T--G-T-C-C--G-G-A-T-T-T--------------------------
-------A-T-T-G-G-G-C-G-TAAA-G-C-G-AG-C--GC-A-GG-C-G-G-T-TT-T
-TTA-A-G-TC-TG-ATGT-G--A-A-A-G-C--C-C-A-C-G-G-C-T-C-AA-C-C-G
-T--G-G-A-G--G---GT-C-AT-T--GggGA-AA--C-TGG-AA-A-AC-T-TG-A-G
--TG-CA--G-A-A-G-A-GG---A--A-A-GT-GG-AA-T-T-C-C-AT-G-T-GTA-G
CG-G-TGA-AA--TG-C-GC-AGAG-AT-A-T-G--G-A-G--GA-ACA-C-C-A-G--T
G-G--C-G-A--AG---G-C-G--A-C-T-T-T-CT-G-G-T-CTG-TAAC-TG-AC-GC
-T-G-AT-G-T-GCG-------------------------------------A-A-A-G-
CG-T-G-G--GGA-T-C-A-A-A-C-A--G-G-AT-T-AG-AT---A--C-C-C-T-G-G
-T--A-G-T-C-C-ACG-C-C-G-TA-A-AC-G-----A---T-G-A-G-T-G-C-T---
--AA-G-T--GT-T-AGGGggttt----ccgccCC-TT-A-G-T-G-C--T-G-C-A-GC
--T-A-AC---G-CA-T-TA-A-------G-C----A-C-T-C--C-G-C-CT-G-GG-G
-A-GTA-CG-A-C-C-G-CAA---G-G-T-T-GA-AA--CC-C-AAA--G-G-AA--T-T
-G-A-C-GG-G-GA-C-C-CG-C-AC-A---A--G-CG-GT-GG-A-G-C-A-TG-T-G-
GT-TTA-AT-T-CG-A-A-GC-A-ACG-C-G-A-AGA-A-C-C-TT--A-CCA-A-G-T-
C-TTG-ACA-T-C--C-T-CTG----ACCCCTCTA-GAGA--T-AG-AGCTttcccct--
------------------------------------tcggggaCAAA--G-T--G--A--
CA-G-GTG-G-TG-CATG-GT-T-G----T-CGTCAGC-TC-GT--GTCG------TGAG
ATGTTGG-GTTA-AGT-C-C-CGC-A-ACGA-G-CGC-A--------A--C-CC-T-T-A
-T-T-A-CT-AG-TTGCC-AGCAttg----------------------------------
------------------------------------------------------------
---------------------------------------------------------agt
TGGG-CACT-CTA-GTG-AGAC-TGT-C-G-GT-G-AC--AA-A-C-C-G-G-AGGA-AG
-GT-GG-GGAT-GA--------C-G-TC-AA-AT-C-A-TC-AT-GCC-C-CT-T-AT-G
-A-C-T--TG-G-----------GCTAC-A-C-A-C-G--T-G-C-TAC-A-ATG-GA-T
-G-G-T---A-C--A-A---------C-G--A-G-CA---G-C---G-A-A-C-T-C-GC
-GA--G-G-G--T--AA---G-C--GA-AT-CT----C---TTAAA--G-C-C-A-T-T-
-C-T-C-A--G--TT-C----G----G-A--T-T-G-T-A--G--G-C-T-G--C-A-A-
C-TC----G-C--C-T-A-C--A-T-G-A-A---G--C-C--G-G-A----A-T-C-G-C
--T-AG-T-A-A--T-C--G-C---G-G-A--T-C--A-GC---AC-------G--C-C-
--G--C----G----G--T------G-A-A--T--A--C-----GT--T--C-C------
C--G----G-G--T-C--T-----------------------------------------
------------------------------------------------------------
------------------------------------------------------------
------------------------------------------------------------
------------------------------------------------------------
------------------------------------------------------------
------------------------------------------------------------
-------------
>S002709426
------------------------------------------------------------
------------------------------------------------------------
------------------------------------------------------------
------------------------------------------------------------
-------------------G--A-C-G-A-AC-G--C--T-G-G----C--G-G-C-G-T
-G-C-C-TA-AT-ACA-TG-CAA-GT-C--GA-A-CGagagcgaccggtgct--------
---------------------------------------------tgcactggtcaatct
A-G--T---G-G-C-G---A-A-CG-GG-T-GAG-T-A-A-CA-CGT-G-GGT--AACC-
T-G--C-CCA-TC-A-G--A--G-GG-G-G----ATAA-C-A-TT-C-G-GA-AA---C-
GGA-T-G-C-TA-AAA-CCG-CATAGG--TCTTC--GA-AC--C--GCAT--G-G-TT-T
--GAAGA-gGAAA-AGaggcgc---------aagcttCTGCTGA-TGGAT----------
--------GG-A-C-CCGC-GGTGCAT-TAGCTAG-TTGGTG-AGGTAACGGCTCACCAA
GGC-C-------GTGAT-GC-ATAGCCG-ACCTGAGAG-GGT-GAT-C-GGCCACATTGG
-G-ACTGAGACACGGCCCAAA-CTCCT-ACG-GG-AGG--CA-GCA----G-TAG-GGA-
ATC-T-T--C-C-GCAA-TG-G-AC--GCA-A-G--T--C-T-GA---C-G-G-AGCA-A
C-G-C-C-G-CG-TG-A-GTGA-A-G--A-AGG-TT--TTC------G-GA-TT-GTAAA
-AC-T-CT-G--TT-G-T-T-A-GA-GA-AGAataagtgctagagt------aactgtta
gcgcctTGA--CGG-T-A-T-CT-A-A-CCA-GAAA-G-C-C-AC-GG-CT-A-A--CT-
A-C-G-TG-C-CA-G-C-AG-CC-GC-GG-TA-A-TA---C-G-T-A-G-G-T-G-G-C-
A-A-G-C-GT-T--G-T-C-C--G-G-A-T-T-T--------------------------
-------A-T-T-G-G-G-C-G-TAAA-G-C-G-AG-C--GC-A-GG-C-G-G-T-TT-T
-TTA-A-G-TC-TG-ATGT-G--A-A-A-G-C--C-C-A-C-A-G-C-T-C-AA-C-C-G
-T--G-G-A-G--G---GT-C-AT-T--G--GA-AA--C-TGG-AA-A-AC-T-TG-A-G
--TG-CA--G-A-A-G-A-GG---A--A-A-GT-GG-AA-T-T-C-C-AT-G-T-GTA-G
CG-G-TGA-AA--TG-C-GC-AGAG-AT-A-T-G--G-A-G--GA-ACA-C-C-A-G--T
G-G--C-G-A--AG---G-C-G--A-C-T-T-T-CT-G-G-T-CTG-TAAC-TG-AC-GC
-T-G-AT-G-T-GCG-------------------------------------A-A-A-G-
CG-T-G-G--GGA-T-C-A-A-A-C-A--G-G-AT-T-AG-AT---A--C-C-C-T-G-G
-T--A-G-T-C-C-ACG-C-C-G-TA-A-AC-G-----A---T-G-A-G-T-G-C-T---
--AA-G-T--GT-T-AGGGggttt----ccgccCC-TT-A-G-T-G-C--T-G-C-A-GC
--T-A-AT---G-CA-T-TA-A-------G-C----A-C-T-C--C-G-C-CT-G-GG-G
-A-GTA-CG-A-C-C-G-CAA---G-G-T-T-GA-AA--CT-C-AAA--G-G-AA--T-T
-G-A-C-GG-G-GA-C-C-CG-C-AC-A---A--G-CG-GT-GG-A-G-C-A-TG-T-G-
GT-TTA-AT-T-CG-A-A-GC-A-ACG-C-G-A-AGA-A-C-C-TT--A-CCA-A-A-T-
C-TTG-ACA-T-C--C-T-CTG----ACCCCTCTA-GAGA--T-AG-AGTTttcccct--
-----------------------------------tcgggggaCAGA--G-T--G--A--
CA-G-GTG-G-TG-CATG-GT-T-G----T-CGTCAGC-TC-GT--GTCG------TGAG
ATGTTGG-GTTA-AGT-C-C-CGC-A-ACGA-G-CGC-A--------A--C-CC-T-T-A
-A-G-C-TT-AG-TTGCC-ATCAtta----------------------------------
------------------------------------------------------------
---------------------------------------------------------agt
TGGG-CACT-CTA-GTG-AGAC-TGC-C-G-GT-G-AC--AA-A-C-C-G-G-AGGA-AG
-GT-GG-GGAT-GA--------C-G-TC-AA-AT-C-A-TC-AT-GCC-C-CT-T-AT-G
-A-C-T--TG-G-----------GCTAC-A-C-A-C-G--T-G-C-TAC-A-ATG-GA-T
-G-G-T---A-C--A-A---------C-G--A-G-CA---G-C---G-A-A-C-T-C-GC
-GA--G-G-G--T--AA---G-C--GA-AT-CT----C---TTAAA--G-C-C-A-T-T-
-C-T-C-A--G--TT-C----G----G-A--T-T-G-T-A--G--G-C-T-G--C-A-A-
C-TC----G-C--C-T-A-C--A-T-G-A-A---G--C-C--G-G-A----A-T-C-G-C
--T-AG-T-A-A--T-C--G-C---G-G-A--T-C--A-GC---AC-------G--C-C-
--G--C----G----G--T------G-A-G--T--A--C-----GT--T--C-C------
C--G----G-G--T-C--T-----------------------------------------
------------------------------------------------------------
------------------------------------------------------------
------------------------------------------------------------
------------------------------------------------------------
------------------------------------------------------------
------------------------------------------------------------
-------------
>S000624514
------------------------------------------------------------
------------------------------------------------------------
------------------------------------------------------------
--------------------------------CT-A--G-TT-T--G-A--T--C-A-T-
-----G-GC-T-C-A--G-G--A-C-G-A-AC-G--C--T-G-G----C--G-G-C-G-T
-G-C-C-TA-AT-ACA-TG-CAA-GT-C--GA-A-CGagagcgaccggtgct--------
---------------------------------------------tgcactggtcaatct
A-G--T---G-G-C-G---A-A-CG-GG-T-GAG-T-A-A-CA-CGT-G-GGT--AACC-
T-G--C-CCA-TC-A-G--A--G-GG-G-G----ATAA-C-A-TC-C-G-GA-AA---C-
GGA-T-G-C-TA-AAA-CCG-CATAGG--TCTTC--GA-GC--C--GCAT--G-G-CT-T
--GAAGA-gGAAA-AGaggcgc---------aagcttCTGCTGA-TGGAT----------
--------GG-A-C-CCGC-GGTGCAT-TAGCTAG-TTGGTG-AGGTAACGGCTCACCAA
GGC-C-------GTGAT-GC-ATAGCCG-ACCTGAGAG-GGT-GAT-C-GGCCACATTGG
-G-ACTGAGACACGGCCCAAA-CTCCT-ACG-GG-AGG--CA-GCA----G-TAG-GGA-
ATC-T-T--C-C-GCAA-TG-G-AC--GCA-A-G--T--C-T-GA---C-G-G-AGCA-A
C-G-C-C-G-CG-TG-A-GTGA-A-G--A-AGG-TT--TTC------G-GA-TC-GTAAA
-AC-T-CT-G--TT-G-T-T-A-GA-GA-AGAacaagtgctagagt------aactgtta
gcgcctTGA--CGG-T-A-T-CT-A-A-CCA-GAAA-G-C-C-AC-GG-CT-A-A--CT-
A-C-G-TG-C-CA-G-C-AG-CC-GC-GG-TA-A-TA---C-G-T-A-G-G-T-G-G-C-
A-A-G-C-GT-T--G-T-C-C--G-G-A-T-T-T--------------------------
-------A-T-T-G-G-G-C-G-TAAA-G-C-G-AG-C--GC-A-GG-C-G-G-T-TC-C
-TTA-A-G-TC-TG-ATGT-G--A-A-A-G-C--C-C-C-C-G-G-C-T-C-AA-C-C-G
-G--G-G-A-G--G---GT-C-AT-T--G--GA-AA--C-TGG-GG-A-AC-T-TG-A-G
--TG-CA--G-A-A-G-A-GG---A--G-A-GT-GG-AA-T-T-C-C-AT-G-T-GTA-G
CG-G-TGA-AA--TG-C-GT-AGAT-AT-A-T-G--G-A-G--GA-ACA-C-C-A-G--T
G-G--C-G-A--AG---G-C-G--A-C-T-C-T-CT-G-G-T-CTG-TAAC-TG-AC-GC
-T-G-AG-G-C-TCG-------------------------------------A-A-A-G-
CG-T-G-G--GTA-G-C-A-A-A-C-A--G-G-AT-T-AG-AT---A--C-C-C-T-G-G
-T--A-G-T-C-C-ACG-C-C-G-TA-A-AC-G-----A---T-G-A-G-T-G-C-T---
--AA-G-T--GT-T-GGAGggttt----ccgccCT-TC-A-G-T-G-C--T-G-C-A-GT
--T-A-AC---G-CA-T-TA-A-------G-C----A-C-T-C--C-G-C-CT-G-GG-G
-A-GTA-CG-A-C-C-G-CAA---G-G-T-T-GA-AA--CT-C-AAA--G-G-AA--T-T
-G-A-C-GG-G-GA-C-C-CG-C-AC-A---A--G-CG-GT-GG-A-G-C-A-TG-T-G-
GT-TTA-AT-T-CG-A-A-GC-A-ACG-C-G-A-AGA-A-C-C-TT--A-CCA-A-G-T-
C-TTG-ACA-T-C--C-T-TTG----ACCACTCTA-GAGA--T-AG-AGCTttccct---
------------------------------------tcggggaCAAA--G-T--G--A--
CA-G-GTG-G-TG-CATG-GT-T-G----T-CGTCAGC-TC-GT--GTCG------TGAG
ATGTTGG-GTTA-AGT-C-C-CGC-A-ACGA-G-CGC-A--------A--C-CC-T-T-A
-T-T-A-CT-AG-TTGCC-AGCAttc----------------------------------
------------------------------------------------------------
---------------------------------------------------------agt
TGGG-CACT-CTA-GTG-AGAC-TGC-C-G-GT-G-AC--AA-A-C-C-G-G-AGGA-AG
-GT-GG-GGAT-GA--------C-G-TC-AA-AT-C-A-TC-AT-GCC-C-CT-T-AT-G
-A-C-T--TG-G-----------GCTAC-A-C-A-C-G--T-G-C-TAC-A-ATG-GA-T
-G-G-T---A-C--A-A---------C-G--A-G-CA---G-C---G-A-A-C-T-C-GC
-GA--G-G-G--T--AA---G-C--GA-AT-CT----C---TTAAA--G-C-C-A-T-T-
-C-T-C-A--G--TT-C----G----G-A--T-T-G-T-A--G--G-C-T-G--C-A-A-
C-TC----G-C--C-T-A-C--A-T-G-A-A---G--C-C--G-G-A----A-T-C-G-C
--T-AG-T-A-A--T-C--G-C---G-G-A--T-C--A-GC---AC-------G--C-C-
--G--C----G----G--T------G-A-A--T--A--C-----GT--T--C-C------
C--G----G-G--T-C--T----T--G-T-A--C-A---C---A-C---CG-C-----C-
CG-T-C-A--C-A-C-CAC-GA---GA-GTT-TGTAAC-ACC-CAAAGT-CGGTgaggta
acca--------------------------------------------------------
----tttggagccaG--CCG-C-C-TA-A-GG-TGG-G--A-T-A-GAT-G-AT--TGG-
GGT-GA--AG-T---CG-TA--A-C-AA--GG-TA---G-C-C-GTA-------------
------------------------------------------------------------
------------------------------------------------------------
-------------
>S000413823
------------------------------------------------------------
------------------------------------------------------------
------------------------------------------------------------
--------------------------------AG-A--G-TT-T--G-A--T--C-A-T-
-----G-GC-T-C-A--G-G--A-C-G-A-AC-G--C--T-G-G----C--G-G-C-G-T
-G-C-C-TA-AT-ACA-TG-CAA-GT-C--GA-A-CGanagcgaccggtgct--------
---------------------------------------------tgcactggtcaatct
A-G--T---G-G-C-G---A-A-CG-GG-T-GAG-T-A-A-CA-CGT-G-GGT--AACC-
T-G--C-CCA-TC-A-N--A--G-GG-G-G----ATAA-C-A-TC-C-G-GA-AA---C-
GGA-T-G-C-TA-AAA-CCG-CATAGG--TCTTC--GA-AC--C--GCAT--G-G-TT-T
--GAAGA-gGAAA-AGaggcgc---------aagcttCTGCTGA-TGGAT----------
--------GG-A-C-CCGC-GGTGCAT-TAGCTAG-TTGGTG-AGGTA-CGGCTCACCAA
GGC-C-------GTGAT-GC-ATAGCCG-ACCTGAGAG-GGT-GAT-C-GGCCACATTGG
-G-ACTGAGACACGGCCCAAA-CTCCT-ACG-GG-AGG--CA-GCA----G-TAG-GGA-
ATC-T-T--C-C-GCAA-TG-G-AC--GCA-A-G--T--C-T-NA---C-G-G-AGCA-A
C-G-C-C-G-CG-TG-A-GTGA-A-G--A-AGG-TT--TTC------G-GA-TC-GTAAA
-AC-T-CT-G--TT-G-T-T-A-GA-GA-AGAacaagtgctagagt------aactgtta
gcgcctTGA--CGG-T-A-T-CT-A-A-CCA-GAAA-G-C-C-AC-GG-CT-A-A--CT-
A-C-G-TG-C-CA-G-C-AG-CC-GC-GG-TA-A-TA---C-G-T-A-G-G-T-G-G-C-
A-A-G-C-GT-T--G-T-C-C--G-G-A-T-T-T--------------------------
-------A-T-T-G-G-G-C-G-TAAA-G-C-G-AG-C--GC-A-GG-C-G-N-T-TC-C
-TTA-A-G-TC-TG-ATGT-G--A-A-A-G-C--C-C-C-C-G-G-C-T-C-AA-C-C-G
-G--G-G-A-G--G---GT-C-AT-T--G--GA-AA--C-TGG-GG-A-AC-T-TG-A-G
--TG-CA--G-A-A-G-A-GG---A--G-A-GT-GG-AA-T-T-C-C-AT-G-T-GTA-G
CG-G-TGA-AA--TG-C-GT-AGAT-AT-A-T-G--G-A-G--GA-ACA-C-C-A-G--T
G-G--C-G-A--AG---G-C-G--A-C-T-C-T-CT-G-G-T-CTG-TAAC-TG-AC-GC
-T-G-AG-G-C-TCG-------------------------------------A-A-A-G-
CG-T-G-G--GTA-G-C-A-A-A-C-A--G-G-AT-T-AG-AT---A--C-C-C-T-G-G
-T--A-G-T-C-C-ACG-C-C-G-TA-A-AC-G-----A---T-G-A-G-T-G-C-T---
--AA-G-T--GT-T-GGAGggttt----ccgccCT-TC-A-G-T-G-C--T-G-C-A-GT
--T-A-AN---G-CA-T-TA-A-------G-C----A-C-T-C--C-G-C-CT-G-GG-G
-A-GTA-CG-A-C-C-G-CAA---G-G-T-T-GA-AA--CT-C-AAA--G-G-AA--T-T
-G-A-C-GG-G-GA-C-C-CG-C-AC-A---A--G-CG-GT-GG-A-G-C-A-TG-T-G-
GT-TTA-AT-T-CG-A-A-GC-A-ACG-C-G-A-AGA-A-C-C-TT--A-CCA-A-G-T-
C-TTG-ACA-T-C--C-T-TTG----ACCACTCTA-GAGA--T-AG-AGCTttccct---
------------------------------------tcggggaCAAA--G-T--G--A--
CA-G-GTG-G-TG-CATG-GT-T-G----T-CGTCAGC-TC-GT--GTCG------TGAG
ATGTTGG-GTTA-AGT-C-C-CGC-A-ACGA-G-CGC-A--------A--C-CC-T-T-A
-T-T-A-CT-AG-TTGCC-AGCAttc----------------------------------
------------------------------------------------------------
---------------------------------------------------------ggt
TGGG-CACT-CTA-GTG-AGAC-TGC-C-G-GT-G-AC--AA-A-C-C-G-G-AGGA-AG
-GT-GG-GGAT-GA--------C-G-TC-AA-AT-C-A-TC-AT-GCC-C-CT-T-AT-G
-A-C-T--TG-G-----------GCTAC-A-C-A-C-G--T-G-C-TAC-A-ATG-GA-T
-G-G-T---A-C--A-A---------C-G--A-G-CA---G-C---G-A-A-C-T-N-GC
-GA--G-G-G--T--AA---G-C--GA-AT-CT----C---TTAAA--G-C-C-A-T-T-
-C-T-C-A--G--TT-C----G----G-A--T-T-G-T-A--G--G-C-T-G--C-A-A-
C-TC----G-C--C-T-A-C--A-T-G-A-A---G--C-C--G-G-A----A-T-C-G-C
--T-AG-T-A-A--T-C--G-C---G-G-A--T-C--A-GC---AC-------G--C-C-
--G--C----G----G--T------G-A-A--T--A--C-----GT--T--C-C------
C--G----G-G--T-C--T----T--G-T-A--C-A---C---A-C---CG-C-----C-
CG-T--------------------------------------------------------
------------------------------------------------------------
------------------------------------------------------------
------------------------------------------------------------
------------------------------------------------------------
------------------------------------------------------------
-------------
>S000130465
------------------------------------------------------------
------------------------------------------------------------
------------------------------------------------------------
------------------------------------------------------------
---------------------------------G--C--T-G-G----C--G-G-C-G-T
-G-C-C-TA-AT-ACA-TG-CAA-GT-C--GA-A-CGagagcgaccggtgct--------
---------------------------------------------tgcactggtcaatct
A-G--T---G-G-C-G---A-A-CG-GG-T-GAG-T-A-A-CA-CGT-G-GGT--AACC-
T-G--C-CCA-TC-A-G--A--G-GG-G-G----ATAA-C-A-TT-C-G-GA-AA---C-
GGA-T-G-C-TA-AAA-CCG-CATAGG--TCNTT--TA-AC--C--GCAT--G-G-TT-G
--RARGA-gGAAA-AGaggcgc---------aagcttCTGCTGA-TGGAT----------
--------GG-A-C-CCGC-GGTGCAT-TAGCTAG-TTGGTG-AGGTAACGGCTCACCAA
GGC-C-------GTGAT-GC-ATAGCCG-ACCTGAGAG-GGT-GAT-C-GGCCACATTGG
-G-ACTGAGACACGGCCCAAA-CTCCT-ACG-GG-AGG--CA-GCA----G-TAG-GGA-
ATC-T-T--C-C-GCAA-TG-G-AC--GCA-A-G--T--C-T-GA---C-G-G-AGCA-A
C-G-C-C-G-CG-TG-A-GTGA-A-G--A-AGG-TT--TTC------G-GA-TC-GTAAA
-AC-T-CT-G--TT-G-T-T-A-GA-GA-AGAacaagtgctagagt------aactgtta
gcgcctTGA--CGG-T-A-T-CT-A-A-CCA-GAAA-G-C-C-AC-GG-CT-A-A--CT-
A-C-G-TG-C-CA-G-C-AG-CC-GC-GG-TA-A-TA---C-G-T-A-G-G-T-G-G-C-
A-A-G-C-GT-T--G-T-C-C--G-G-A-T-T-T--------------------------
-------A-T-T-G-G-G-C-G-TAAA-G-C-G-AG-C--GC-A-GG-C-G-G-T-TC-C
-TTA-A-G-TC-TG-ATGT-G--A-A-A-G-C--C-C-C-C-G-G-C-T-C-AA-C-C-G
-G--G-G-A-G--G---GT-C-AT-T--G--GA-AA--C-TGG-GG-A-AC-T-TG-A-G
--TG-CA--G-A-A-G-A-GG---A--G-A-GT-GG-AA-T-T-C-C-AT-G-T-GTA-G
CG-G-TGA-AA--TG-C-GT-AGAT-AT-A-T-G--G-A-G--GA-ACA-C-C-A-G--T
G-G--C-G-A--AG---G-C-G--A-C-T-C-T-CT-G-G-T-CTG-TAAC-TG-AC-GC
-T-G-AG-G-C-TCG-------------------------------------A-A-A-G-
CG-T-G-G--GTA-G-C-A-A-A-C-A--G-G-AT-T-AG-AT---A--C-C-C-T-G-G
-T--A-G-T-C-C-ACG-C-C-G-TA-A-AC-G-----A---T-G-A-G-T-G-C-T---
--AA-G-T--GT-T-GGAGggttt----ccgccCT-TC-A-G-T-G-C--T-G-C-A-GT
--T-A-AC---G-CA-T-TA-A-------G-C----A-C-T-C--C-G-C-CT-G-GG-G
-A-GTA-CG-A-C-C-G-CAA---G-G-T-T-GA-AA--CT-C-AAA--G-G-AA--T-T
-G-A-C-GG-G-GA-C-C-CG-C-AC-A---A--G-CG-GT-GG-A-G-C-A-TG-T-G-
GT-TTA-AT-T-CG-A-A-GC-A-ACG-C-G-A-AGA-A-C-C-TT--A-CCA-A-G-T-
C-TTG-ACA-T-C--C-T-TTG----A-CCCTCTA-GAKA--T-AG-AGCTttccct---
------------------------------------tcggggaCAAA--G-T--G--A--
CA-G-GTG-G-TG-CATG-GT-T-G----T-CGTCAGC-TC-GT--GTCG------TGAG
ATGTTGG-GTTA-AGT-C-C-CGC-A-ACGA-G-CGC-A--------A--C-CC-T-T-A
-T-T-A-CT-AG-TTGCC-AGCAttg----------------------------------
------------------------------------------------------------
---------------------------------------------------------agt
TGGG-CACT-CTA-GTG-AGAC-TGC-C-G-GT-G-AC--AA-A-C-C-G-G-AGGA-AG
-GT-GG-GGAT-GA--------C-G-TC-AA-AT-C-A-TC-AT-GCC-C-CT-T-AT-G
-A-C-T--TG-G-----------GCTAC-A-C-A-C-G--T-G-C-TAC-A-ATG-GA-T
-G-G-T---A-C--A-A---------C-G--A-G-CA---G-C---G-A-A-C-T-C-GC
-GA--G-G-G--T--AA---G-C--GA-AT-CT----C---TTAAA--G-C-C-A-T-T-
-C-T-C-A--G--TT-C----G----G-A--T-T-G-T-A--G--G-C-T-G--C-A-A-
C-TC----G-C--C-T-A-C--A-T-G-A-A---G--C-C--G-G-A----A-T-C-G-C
--T-AG-T-A-A--T-C--G-C---G-G-A--T-C--A-GC---AC-------G--C-C-
--G--C----G----G--T------G-A-A--T-----C-----GT--T--C-C------
C--G----G-G--T-C--T----T--G-T-A--C-A---C---A-C---CG-C-------
CG-T-C-A--C-A-C-CAC-GA---GA-GTT-TGTAAC-ACC-CAAAGT-CGGTgaggta
acc---------------------------------------------------------
----ttttgagccaG--CCG-C-T--A-A--G-TG--G--A-T-A-GAT-G-AT--TGG-
AC----------------------------------------------------------
------------------------------------------------------------
------------------------------------------------------------
-------------
>S002408217
------------------------------------------------------------
------------------------------------------------------------
------------------------------------------------------------
------------------------------------------------------------
-------------------G--A-C-G-A-AC-G--C--T-G-G----C--G-G-C-G-T
-G-C-C-TA-AT-ACA-TG-CAA-GT-C--GA-A-CGagagcgaccggtgct--------
---------------------------------------------tgcactggtcaatct
A-G--T---G-G-C-G---A-A-CG-GG-T-GAG-T-A-A-CA-CGT-G-GGT--AACC-
T-G--C-CCA-TC-A-G--A--G-GG-G-G----ATAA-C-A-TT-C-G-GA-AA---C-
GGA-T-G-C-TA-AAA-CCG-CATAGG--TCTTC--GA-AC--C--GCAT--G-G-TT-T
--GAAGA-gGAAA-AGaggcgc---------aagcttCTGCTGA-TGGAT----------
--------GG-A-C-CCGC-GGTGCAT-TAGCTAG-TTGGTG-AGGTAACGGCTCACCAA
GGC-C-------GTGAT-GC-ATAGCCG-ACCTGAGAG-GGT-GAT-C-GGCCACATTGG
-G-ACTGAGACACGGCCCAAA-CTCCT-ACG-GG-AGG--CA-GCA----G-TAG-GGA-
ATC-T-T--C-C-GCAA-TG-G-AC--GCA-A-G--T--C-T-GA---C-G-G-AGCA-A
C-G-C-C-G-CG-TG-A-GTGA-A-G--A-AGG-TT--TTC------G-GA-TC-GTAAA
-AC-T-CT-G--TT-G-T-T-A-GA-GA-AGAacaagtgctagagt------aactgtta
gcgcctTGA--CGG-T-A-T-CT-A-A-CCA-GAAA-G-C-C-AC-GG-CT-A-A--CT-
A-C-G-TG-C-CA-G-C-AG-CC-GC-GG-TA-A-TA---C-G-T-A-G-G-T-G-G-C-
A-A-G-C-GT-T--G-T-C-C--G-G-A-T-T-T--------------------------
-------A-T-T-G-G-G-C-G-TAAA-G-C-G-AG-C--GC-A-GG-C-G-G-T-TC-C
-TTA-A-G-TC-TG-ATGT-G--A-A-A-G-C--C-C-C-C-G-G-C-T-C-AA-C-C-G
-G--G-G-A-G--G---GT-C-AT-T--G--GA-AA--C-TGG-GG-A-AC-T-TG-A-G
--TG-CA--G-A-A-G-A-GG---A--G-A-GT-GG-AA-T-T-C-C-AT-G-T-GTA-G
CG-G-TGA-AA--TG-C-GT-AGAT-AT-A-T-G--G-A-G--GA-ACA-C-C-A-G--T
G-G--C-G-A--AG---G-C-G--A-C-T-C-T-CT-G-G-T-CTG-TAAC-TG-AC-GC
-T-G-AG-G-C-TCG-------------------------------------A-A-A-G-
CG-T-G-G--GTA-G-C-A-A-A-C-A--G-G-AT-T-AG-AT---A--C-C-C-T-G-G
-T--A-G-T-C-C-ACG-C-C-G-TA-A-AC-G-----A---T-G-A-G-T-G-C-T---
--AA-G-T--GT-T-GGAGggttt----ccgccCT-TC-A-G-T-G-C--T-G-C-A-GT
--T-A-AC---G-CA-T-TA-A-------G-C----A-C-T-C--C-G-C-CT-G-GG-G
-A-GTA-CG-A-C-C-G-CAA---G-G-T-T-GA-AA--CT-C-AAA--G-G-AA--T-T
-G-A-C-GG-G-GA-C-C-CG-C-AC-A---A--G-CG-GT-GG-A-G-C-A-TG-T-G-
GT-TTA-AT-T-CG-A-A-GC-A-ACG-C-G-A-AGA-A-C-C-TT--A-CCA-A-G-T-
C-TTG-ACA-T-C--C-T-TTG----ACCACTCTA-GAGA--T-AG-AGCTttccct---
------------------------------------tcggggaCAAA--G-T--G--A--
CA-G-GTG-G-TG-CATG-GT-T-G----T-CGTCAGC-TC-GT--GTCG------TGAG
ATGTTGG-GTTA-AGT-C-C-CGC-A-ACGA-G-CGC-A--------A--C-CC-T-T-A
-T-T-A-CT-AG-TTGCC-AGCAttg----------------------------------
------------------------------------------------------------
---------------------------------------------------------agt
TGGG-CACT-CTA-GTG-AGAC-TGC-C-G-GT-G-AC--AA-A-C-C-G-G-AGGA-AG
-GT-GG-GGAT-GA--------C-G-TC-AA-AT-C-A-TC-AT-GCC-C-CT-T-AT-G
-A-C-T--TG-G-----------GCTAC-A-C-A-C-G--T-G-C-TAC-A-ATG-GA-T
-G-G-T---A-C--A-A---------C-G--A-G-CA---G-C---G-A-A-C-T-C-GC
-GA--G-G-G--T--AA---G-C--GA-AT-CT----C---TTAAA--G-C-C-A-T-T-
-C-T-C-A--G--TT-C----G----G-A--T-T-G-T-A--G--G-C-T-G--C-A-A-
C-TC----G-C--C-T-A-C--A-T-G-A-A---G--C-C--G-G-A----A-T-C-G-C
--T-AG-T-A-A--T-C--G-C---G-G-A--T-C--A-GC---AC-------G--C-C-
--G--C----G----G--T------G-A-A--T--A--C-----GT--T--C-C------
C--G----G-G--T-C--T----T--G-T-A--C-A---C---A-C---CG-C-----C-
CG-T-C-A--C-A-C-CAC-GA---GA-GTT-TGTAAC-ACC-CAAAGT-CGGTgaggta
acct--------------------------------------------------------
----tttggagccaG--CCG-C-C-TA-A-GG-TGG-G--A-T-A-GAT-G-AT--TGG-
GGT-GA--AG-T---CG-TA--A-C-AA--GG-TA---A-C-C-GTA-A-----------
------------------------------------------------------------
------------------------------------------------------------
-------------
>S002650130
------------------------------------------------------------
------------------------------------------------------------
------------------------------------------------------------
------------------------------------------------------------
-------------------A--T-T-G-A-AC-G--C--T-G-G----C--G-G-C-A-T
-G-C-T-TT-AC-ACA-TG-CAA-GT-C--GG-A-CGgcagcacagagaagct-------
--------------------------------------------tgcttcttgggtggcg
A-G--T---G-G-C-G---A-A-CG-GG-T-GAG-T-A-A-TA-TAT-C-GGA---ACG-
T-A--C-CGA-GT-A-A--T--G-GG-G-G----ATAA-C-T-AA-T-C-GA-AA---G-
ATT-A-G-C-TA-ATA-CCG-CATATT------------CT--C--TGAG--G-A-G---
---------GAAA-GCaggggacct---tcgggccttGCGTTAT-TCGAG----------
--------CG-G-C-CGAT-ATCTGAT-TAGCTAG-TTGGTG-GGGTAAAGGCCTACCAA
GGC-G-------ACGAT-CA-GTAGCGG-GTCTGAGAG-GAT-GAT-C-CGCCACACTGG
-G-ACTGAGACACGGCCCAGA-CTCCT-ACG-GG-AGG--CA-GCA----G-TGG-GGA-
ATT-T-T--G-G-ACAA-TG-G-GC--GCA-A-G--C--C-T-GA---T-C-C-AGCC-A
T-G-C-C-G-CG-TG-T-CTGA-A-G--A-AGG-CC--TTC------G-GG-TT-GTAAA
-GG-A-CT-T--TT-G-T-C-A-GG-GA-AGAaaaggatagggtta------atacccct
gtctgaTGA--CGG-T-A-C-CT-G-A-AGA-ATAA-G-C-A-CC-GG-CT-A-A--CT-
A-C-G-TG-C-CA-G-C-AG-CC-GC-GG-TA-A-TA---C-G-T-A-G-G-G-T-G-C-
G-A-G-C-GT-T--A-A-T-C--G-G-A-A-T-T--------------------------
-------A-C-T-G-G-G-C-G-TAAA-G-C-G-AG-C--GC-A-GA-C-G-G-T-TA-C
-TTA-A-G-CA-GG-ATGT-G--A-A-A-T-C--C-C-C-G-G-G-C-T-C-AA-C-C-T
-G--G-G-A-A--C---TG-C-GT-T--C--TG-AA--C-TGG-GT-G-AC-T-AG-A-G
--TG-TG--T-C-A-G-A-GG---G--A-G-GT-AG-AA-T-T-C-C-AC-G-T-GTA-G
CA-G-TGA-AA--TG-C-GT-AGAG-AT-G-T-G--G-A-G--GA-ATA-C-C-G-A--T
G-G--C-G-A--AG---G-C-A--G-C-C-T-C-CT-G-G-G-ATA-ACAC-TG-AC-GT
-T-C-AT-G-C-TCG-------------------------------------A-A-A-G-
CG-T-G-G--GTA-G-C-A-A-A-C-A--G-G-AT-T-AG-AT---A--C-C-C-T-G-G
-T--A-G-T-C-C-ACG-C-C-C-TA-A-AC-G-----A---T-G-T-C-A-A-T-T---
--AG-C-T--GT-T-GGGCaact-----tgattGC-TT-A-G-T-A-G--C-G-T-A-GC
--T-A-AC---G-CG-T-GA-A-------A-T----T-G-A-C--C-G-C-CT-G-GG-G
-A-GTA-CG-G-T-C-G-CAA---G-A-T-T-AA-AA--CT-C-AAA--G-G-AA--T-T
-G-A-C-GG-G-GA-C-C-CG-C-AC-A---A--G-CG-GT-GG-A-T-G-A-TG-T-G-
GA-TTA-AT-T-CG-A-T-GC-A-ACG-C-G-A-AGA-A-C-C-TT--A-CCT-G-G-T-
C-TTG-ACA-T-G--T-A-CGG----AATCCTCCA-GAGA--C-GG-AGGAgtgcct---
------------------------------------tcgggaaCCGT--A-A--C--A--
CA-G-GTG-C-TG-CATG-GC-T-G----T-CGTCAGC-TC-GT--GTCG------TGAG
ATGTTGG-GTTA-AGT-C-C-CGC-A-ACGA-G-CGC-A--------A--C-CC-T-T-G
-T-C-A-CT-AG-TTGCC-ATCAttt----------------------------------
------------------------------------------------------------
---------------------------------------------------------agt
TGGG-CACT-CTA-ATG-AGAC-TGC-C-G-GT-G-AC--AA-G-C-C-G-G-AGGA-AG
-GT-GG-GGAT-GA--------C-G-TC-AA-GT-C-C-TC-AT-GGC-C-CC-T-AT-G
-A-C-C--AG-G-----------GCTTC-A-C-A-C-G--T-C-A-TAC-A-ATG-GT-C
-G-G-T---A-C--A-G---------A-G--G-G-TA---G-C---C-A-A-G-C-C-GC
-GA--G-G-T--G--GA---G-C--CA-AT-CT----C---ACAAA--A-C-C-G-A-T-
-C-G-T-A--G--TC-C----G----G-A--T-T-G-C-A--C--T-C-T-G--C-A-A-
C-TC----G-A--G-T-G-C--A-T-G-A-A---G--T-C--G-G-A----A-T-C-G-C
--T-AG-T-A-A--T-C--G-C---A-G-G--T-C--A-GT---AT-------A--C-T-
--G--C----G----G--T------G-A-A--T--A--C-----GT--T--C-C------
C--G----G-G--T-C--T-----------------------------------------
------------------------------------------------------------
------------------------------------------------------------
------------------------------------------------------------
------------------------------------------------------------
------------------------------------------------------------
------------------------------------------------------------
-------------
>S002643547
------------------------------------------------------------
------------------------------------------------------------
------------------------------------------------------------
------------------------------------------------------------
-------------------A--T-T-G-A-AC-G--C--T-G-G----C--T-G-C-A-T
-G-C-T-TT-AC-ACA-TG-CAA-GT-C--GG-A-CGgcagcacagagaagct-------
--------------------------------------------tgcttcttgggtggcg
A-G--T---G-G-C-T---A-A-CG-GG-T-GAG-T-A-A-TA-TAT-C-GGA---ACG-
T-A--C-CGA-GT-A-A--T--G-GG-G-G----ATAA-C-T-AA-T-C-GA-AA---G-
ATT-A-G-C-TA-ATA-CCG-CATATT------------CT--C--TGAC--G-A-G---
---------GAAA-GCaggggacct---tcgggccttGCGTTAT-TCGAG----------
--------CG-G-C-CGAT-ATCTGAT-TAGCTAG-TTGGTG-GGGTAAAGGCCTACCAA
GGC-G-------ACGAT-CA-GTAGCGG-GTCTGAGAG-GAT-GAT-C-CGCCACACTGG
-G-ACTGAGACACGGCCCAGA-CTCCT-ACG-GG-AGG--CA-GCA----G-TGG-GGA-
ATT-T-T--G-G-ACAA-TG-G-GC--GCA-A-G--C--C-T-GA---T-C-C-AGCC-A
T-G-C-C-G-CG-TG-T-CTGA-A-G--A-AGG-CC--TTC------G-GG-TT-GTAAA
-GG-A-CT-T--TT-G-T-C-A-GG-GA-AGAaaaggacagggtta------atacccct
gtttgaTGA--CCG-T-A-C-CT-G-A-AGA-ATAA-G-C-A-CC-GG-CT-A-A--CT-
A-C-G-TG-C-CA-G-C-AG-CC-GC-GG-TA-A-TA---C-G-T-A-G-G-G-T-G-C-
G-A-G-C-GT-T--A-A-T-C--G-G-A-A-T-T--------------------------
-------A-C-T-G-G-G-C-G-TAAA-G-C-G-AG-C--GC-A-GA-C-G-G-T-TA-C
-TTA-A-G-CA-GG-ATGT-G--A-A-A-T-C--C-C-C-G-G-G-C-T-C-AA-C-C-T
-G--G-G-A-A--C---TG-C-GT-T--C--TG-AA--C-TGG-GT-G-AC-T-AG-A-G
--TG-TG--T-C-A-G-A-GG---G--A-G-GT-AG-AA-T-T-C-C-AC-G-T-GTA-G
CA-G-TGA-AA--TG-C-GT-AGAG-AT-G-T-G--G-A-G--GA-ATA-C-C-G-A--T
G-G--C-G-A--AG---G-C-A--G-C-C-T-C-CT-G-G-G-ATA-ACAC-TG-AC-GT
-T-C-AT-G-C-TCG-------------------------------------A-A-A-G-
CG-T-G-G--GTA-G-C-A-A-A-C-A--G-G-AT-T-AG-AT---A--C-C-C-T-G-G
-T--A-G-T-C-C-ACG-C-C-C-TA-A-AC-G-----A---T-G-T-C-A-A-T-T---
--AG-C-T--GT-T-GGGCaact-----tgattGC-TT-A-G-T-A-G--C-G-T-A-GC
--T-A-AC---G-CG-T-GA-A-------A-T----T-G-A-C--C-G-C-CT-G-GG-G
-A-GTA-CG-G-T-C-G-CAA---G-A-T-T-AA-AA--CT-C-AAA--G-G-AA--T-T
-G-A-C-GG-G-GA-C-C-CG-C-AC-A---A--G-CG-GT-GG-A-T-G-A-TG-T-G-
GA-TTA-AT-T-CG-A-T-GC-A-ACG-C-G-A-AGA-A-C-C-TT--A-CCT-G-G-T-
C-TTG-ACA-T-G--T-A-CGG----AATCCTCCA-GAGA--C-GG-AGGAgtgcct---
------------------------------------tcgggagCCGT--A-A--C--A--
CA-G-GTG-C-TG-CATG-GC-T-G----T-CGTCAGC-TC-GT--GTCG------TGAG
ATGTTGG-GTTA-AGT-C-C-CGC-A-ACGA-G-CGC-A--------A--C-CC-T-T-G
-T-C-A-TT-AG-TTGCC-ATCAttt----------------------------------
------------------------------------------------------------
---------------------------------------------------------agt
TGGG-CACT-CTA-ATG-AGAC-TGC-C-G-GT-G-AC--AA-G-C-C-G-G-AGGA-AG
-GT-GG-GGAT-GA--------C-G-TC-AA-GT-C-C-TC-AT-GGC-C-CT-T-AT-G
-A-C-C--AG-G-----------GCTTC-A-C-A-C-G--T-C-A-TAC-A-ATG-GT-C
-G-G-T---A-C--A-G---------A-G--G-G-TA---G-C---C-A-A-G-C-C-GC
-GA--G-G-T--G--GA---G-C--CA-AT-CT----C---ACAAA--A-C-C-G-A-T-
-C-G-T-A--G--TC-C----G----G-A--T-T-G-C-A--C--T-C-T-G--C-A-A-
C-TC----G-A--G-T-G-C--A-T-G-A-A---G--T-C--G-G-A----A-T-C-G-C
--T-AG-T-A-A--T-C--G-C---A-G-G--T-C--A-GC---AT-------A--TaT-
--G--C----G----G--T------G-A-A--T--A--C-----GT--T--C-C------
C--G----G-G--T-C--T-----------------------------------------
------------------------------------------------------------
------------------------------------------------------------
------------------------------------------------------------
------------------------------------------------------------
------------------------------------------------------------
------------------------------------------------------------
-------------
>S002750220
------------------------------------------------------------
------------------------------------------------------------
------------------------------------------------------------
------------------------------------------------------------
-------------------A--T-T-G-A-AC-G--C--T-G-G----C--G-G-C-A-T
-G-C-T-TT--C-ACA-TG-CAA-GT-C--GG-A-CGgcagcacagagaagct-------
--------------------------------------------tgcttcttgggtggcg
A-G--T---G-G-C-G---A-A-CG-GG-T-GAG-T-A-A-TA-TAT-C-GGA---ACG-
T-A--C-CGA-GT-A-A--T--G-GG-G-G----ATAA-C-T-AA-T-C-GA-AA---G-
ATT-A-G-C-TA-ATA-CCG-CATATT------------CT--C--TGAG--G-A-G---
---------GAAA-GCaggggacct---tcgggccttGCGTTAT-TCGAG----------
--------CG-G-C-CGAT-ATCTGAT-TAGCTAG-TTGGTG-GGGTAAAGGCCTACCAA
GGC-G-------ACGAT-CA-GTAGCGG-GTCTGAGAG-GAT-GAT-C-CGCCACACTGG
-G-ACTGAGACACGGCCCAGA-CTCCT-ACG-GG-AGG--CA-GCA----G-TGG-GGA-
ATT-T-T--G-G-ACAA-TG-G-GC--GCA-A-G--C--C-T-GA---T-C-C-AGCC-A
T-G-C-C-G-CG-TG-T-CTGA-A-G--A-AGG-CC--TTC------G-GG-TT-GTAAA
-GG-A-CT-T--TT-G-T-C-A-GG-GA-AGAaaaggctgttgcta------ataccgac
agctgaTGA--CGG-T-A-C-CT-G-A-AGA-ATAA-G-C-A-CC-GG-CT-A-A--CT-
A-C-G-TG-C-CA-G-C-AG-CC-GC-GG-TA-A-TA---C-G-T-A-G-G-G-T-G-C-
G-A-G-C-GT-T--A-A-T-C--G-G-A-A-T-T--------------------------
-------A-C-T-G-G-G-C-G-TAAA-G-C-G-AG-C--GC-A-GA-C-G-G-T-TA-C
-TTA-A-G-CA-GG-ATGT-G--A-A-A-T-C--C-C-C-G-G-G-C-T-C-AA-C-C-T
-G--G-G-A-A--C---TG-C-GT-T--C--TG-AA--C-TGG-GT-G-AC-T-AG-A-G
--TG-TG--T-C-A-G-A-GG---G--A-G-GT-AG-AA-T-T-C-C-AC-G-T-GTA-G
CA-G-TGA-AA--TG-C-GT-AGAG-AT-G-T-G--G-A-G--GA-ATA-C-C-G-A--T
G-G--C-G-A--AG---G-C-A--G-C-C-T-C-CT-G-G-G-ATA-ACAC-TG-AC-GT
-T-C-AT-G-C-TCG-------------------------------------A-A-A-G-
CG-T-G-G--GTA-G-C-A-A-A-C-A--G-G-AT-T-AG-AT---A--C-C-C-T-G-G
-T--A-G-T-C-C-ACG-C-C-C-TA-A-AC-G-----A---T-G-T-C-A-A-T-T---
--AG-C-T--GT-T-GGGCaact-----tgattGC-TT-A-G-T-A-G--C-G-T-A-GC
--T-A-AC---G-CG-G-GA-A-------A-T----T-G-A-C--C-G-C-CT-G-GG-G
-A-GTA-CG-G-T-C-G-CAA---G-A-T-T-AA-AA--CT-C-AAA--G-G-AA--T-T
-G-A-C-GG-G-GA-C-C-CG-C-AC-A---A--G-CG-GT-GG-A-T-G-A-TG-T-G-
GA-TTA-AT-T-CG-A-T-GC-A-ACG-C-G-A-AGA-A-C-C-TT--A-CCT-G-G-T-
C-TTG-ACA-T-G--T-A-CGG----AATCCTCCA-GAGA--C-GG-AGGAgtgcct---
------------------------------------tcgggagCCGT--A-A--C--A--
CA-G-GTG-C-TG-CATG-GC-T-G----T-CGTCAGC-TC-GT--GTCG------TGAG
ATGTTGG-GTTA-AGT-C-C-CGC-A-ACGA-G-CGC-A--------A--C-CC-T-T-G
-T-C-A-TT-AG-TTGCC-ATCAttt----------------------------------
------------------------------------------------------------
---------------------------------------------------------agt
TGGG-CACT-CTA-ATG-AGAC-TGC-C-G-GT-G-AC--AA-G-C-C-G-G-AGGA-AG
-GT-GG-GGAT-GA--------C-G-TC-AA-GT-C-C-TC-AT-GGC-C-CT-T-AT-G
-A-C-C--AG-G-----------GCTTC-A-C-A-C-G--T-C-A-TAC-A-ATG-GT-C
-G-G-T---A-C--A-G---------A-G--G-G-TA---G-C---C-A-A-G-C-C-GC
-GA--G-G-T--G--GA---G-C--CA-AT-CT----C---ATAAA--A-C-C-G-A-T-
-C-G-T-A--G--TC-C----G----G-A--T-T-G-C-A--C--T-C-T-G--C-A-A-
C-TC----G-A--G-T-G-C--A-T-G-A-A---G--T-C--G-G-A----A-T-C-G-C
--T-AG-T-A-A--T-C--G-C---A-G-G--T-C--A-GC---AT-------A--C-T-
--G--C----G----G--T------G-A-A--T--A--C-----GT--T--C-C------
C--G----G-G--T-C--T-----------------------------------------
------------------------------------------------------------
------------------------------------------------------------
------------------------------------------------------------
------------------------------------------------------------
------------------------------------------------------------
------------------------------------------------------------
-------------
>S002650309
------------------------------------------------------------
------------------------------------------------------------
------------------------------------------------------------
------------------------------------------------------------
-------------------A--T-T-G-A-AC-G--C--T-G-G----C--G-G-C-A-T
-G-C-T-TT-AC-ACA-TG-CAA-GT-C--GG-A-CGgcagcacagagaagct-------
--------------------------------------------tgcttcttgggtggcg
A-G--T---G-G-C-G---A-A-CG-GG-T-GAG-T-A-A-TA-TAT-C-GGA---ACG-
T-A--C-CGA-GT-A-A--T--G-GG-G-G----ATAA-C-T-AA-T-C-GA-AA---G-
ATT-A-G-C-TA-ATA-CCG-CATATT------------CT--C--TGAG--G-A-G---
---------GAAA-GCaggggacct---tcgggccttGCGTTAT-TCGAG----------
--------CG-G-C-CGAT-ATCTGAT-TAGCTAG-TTGGTG-GGGTAAAGGCCTACCAA
GGC-G-------ACGAT-CA-GTAGCGG-GTCTGAGAG-GAT-GAT-C-CGCCACACTGG
-G-ACTGAGACACGGCCCAGA-CTCCT-ACG-GG-AGG--CA-GCA----G-TGG-GGA-
ATT-T-T--G-G-ACAA-TG-G-GC--GCA-A-G--C--C-T-GA---T-C-C-AGCC-A
T-G-C-C-G-CG-TG-T-CTGA-A-G--A-AGG-CC--TTC------G-GG-TT-GTAAA
-GG-A-CT-T--TT-G-T-C-A-GG-GA-AGAaaaggatagggtta------atacccct
gtctgaTGA--CGG-T-A-C-CT-G-A-AGA-ATAA-G-C-A-CC-GG-CT-A-A--CT-
A-C-G-TG-C-CA-G-C-AG-CC-GC-GG-TA-A-TA---C-G-T-A-G-G-G-T-G-C-
G-A-G-C-GT-T--A-A-T-C--G-G-A-A-T-T--------------------------
-------A-C-T-G-G-G-C-G-TAAA-G-C-G-AG-C--GC-A-GA-C-G-G-T-TA-C
-TTA-A-G-CA-GG-ATGT-G--A-A-A-T-C--C-C-C-G-G-G-C-T-C-AA-C-C-T
-G--G-G-A-A--C---TG-C-GT-T--C--TG-AA--C-TGG-GT-G-AC-T-AG-A-G
--TG-TG--T-C-A-G-A-GG---G--A-G-GT-AG-AA-T-T-C-C-AC-G-T-GTA-G
CA-G-TGA-AA--TG-C-GT-AGAG-AT-G-T-G--G-A-G--GA-ATA-C-C-G-A--T
G-G--C-G-A--AG---G-C-A--G-C-C-T-C-CT-G-G-G-ATA-ACAC-TG-AC-GT
-T-C-AT-G-C-TCG-------------------------------------A-A-A-G-
CG-T-G-G--GTA-G-C-A-A-A-C-A--G-G-AT-T-AG-AT---A--C-C-C-T-G-G
-T--A-G-T-C-C-ACG-C-C-C-TA-A-AC-G-----A---T-G-T-C-A-A-T-T---
--AG-C-T--GT-T-GGGCaact-----tgattGC-TT-A-G-T-A-G--C-G-T-A-GC
--T-A-AC---G-CG-T-GA-A-------A-T----T-G-A-C--C-G-C-CT-G-GG-G
-A-GTA-CG-G-T-C-G-CAA---G-A-T-T-AA-AA--CT-C-AAA--G-G-AA--T-T
-G-A-C-GG-G-GA-C-C-CG-C-AC-A---A--G-CG-GT-GG-A-T-G-A-TG-T-G-
GA-TTA-AT-T-CG-G-T-GC-A-ACG-C-G-A-AGA-A-C-C-TT--A-CCT-G-G-T-
C-TTG-ACA-T-G--T-A-CGG----AATCCTCCA-GAGA--C-GG-AGGAgtgcct---
------------------------------------tcgggaaCCGT--A-A--C--A--
CA-G-GTG-C-TG-CATG-GC-T-G----T-CGTCAGC-TC-GT--GTCG------TGAG
ATGTTGG-GTTA-AGT-C-C-CGC-A-ACGA-G-CGC-A--------A--C-CC-T-T-G
-T-C-A-TT-AG-TTGCC-ATCAttt----------------------------------
------------------------------------------------------------
---------------------------------------------------------agt
TGGG-CACT-CTA-ATG-AGAC-TGC-C-G-GT-G-AC--AA-G-C-C-G-G-AGGA-AG
-GT-GG-GGAT-GA--------C-G-TC-AA-GT-C-C-TC-AT-GGC-C-CT-T-AT-G
-A-C-C--AG-G-----------GCTTC-A-C-A-C-G--T-C-A-TAC-A-ATG-GT-C
-G-G-T---A-C--A-G---------A-G--G-G-TA---G-C---C-A-A-G-C-C-GC
-GA--G-G-T--G--GA---G-C--CA-AT-CT----C---ACAAA--A-C-C-G-A-T-
-C-G-T-A--G--TC-C----G----G-A--T-T-G-C-A--C--T-C-C-G--C-A-A-
C-TC----G-A--G-T-G-C--A-T-G-A-A---G--T-C--G-G-A----A-T-C-G-C
--T-AG-T-A-A--T-C--G-C---A-G-G--T-C--A-GC---AT-------A--C-T-
--G--C----G----G--T------G-A-A--T--A--C-----GT--T--C-C------
C--G----G-G--T-C--T-----------------------------------------
------------------------------------------------------------
------------------------------------------------------------
------------------------------------------------------------
------------------------------------------------------------
------------------------------------------------------------
------------------------------------------------------------
-------------
>S002759289
------------------------------------------------------------
------------------------------------------------------------
------------------------------------------------------------
------------------------------------------------------------
-------------------A--T-T-G-A-AC-G--C--T-G-G----C--G-G-C-A-T
-G-C-T-TT--C-ACA-TG-CAA-GT-C--GG-A-CGgcagcacagagaagct-------
--------------------------------------------tgcttcttgggtggcg
A-G--T---G-G-C-G---A-A-CG-GG-T-GAG-T-A-A-TA-TAT-C-GGA---ACG-
T-A--C-CGA-GT-A-A--T--G-GG-G-G----ATAA-C-T-AA-T-C-GA-AA---G-
ATT-A-G-C-TA-ATA-CCG-CATATT------------CT--C--TGAG--G-A-G---
---------GAAA-GCaggggacct---tcgggccttGCGTTAT-TCGAG----------
--------CG-G-C-CGAT-ATCTGAT-TAGCTAG-TTGGTG-GGGTAAAGGCCTACCAA
GGC-G-------ACGAT-CA-GTAGCGG-GTCTGAGAG-GAT-GAT-C-CGCCACACTGG
-G-ACTGAGACACGGCCCAGA-CTCCT-ACG-GG-AGG--CA-GCA----G-TGG-GGA-
ATT-T-T--G-G-ACAA-TG-G-GC--GCA-A-G--C--C-T-GA---T-C-C-AGCC-A
T-G-C-C-G-CG-TG-T-CTGA-A-G--A-AGG-CC--TTC------G-GG-TT-GTAAA
-GG-A-CT-T--TT-G-T-C-A-GG-GA-AGAaaaggctgttgcta------atatcgac
agctgaTGA--CGG-T-A-C-CT-G-A-AGA-ATAA-G-C-A-CC-GG-CT-A-A--CT-
A-C-G-TG-C-CA-G-C-AG-CC-GC-GG-TA-A-TA---C-G-T-A-G-G-G-T-G-C-
G-A-G-C-GT-T--A-A-T-C--G-G-A-A-T-T--------------------------
-------A-C-T-G-G-G-C-G-TAAA-G-C-G-AG-C--GC-A-GA-C-G-G-T-TA-C
-TTA-A-G-CA-GG-ATGT-G--A-A-A-T-C--C-C-C-G-G-G-C-T-C-AA-C-C-T
-G--G-G-A-A--C---TG-C-GT-T--C--TG-AA--C-TGG-GT-G-AC-T-AG-A-G
--TG-TG--T-C-A-G-A-GG---G--A-G-GT-AG-AA-T-T-C-C-AC-G-T-GTA-G
CA-G-TGA-AA--TG-C-GT-AGAG-AT-G-T-G--G-A-G--GA-ATA-C-C-G-A--T
G-G--C-G-A--AG---G-C-A--G-C-C-T-C-CT-G-G-G-ATA-ACAC-TG-AC-GT
-T-C-AT-G-C-TCG-------------------------------------A-A-A-G-
CG-T-G-G--GTA-G-C-A-A-A-C-A--G-G-AT-T-AG-AT---A--C-C-C-T-G-G
-T--A-G-T-C-C-ACG-C-C-C-TA-A-AC-G-----A---T-G-T-C-A-A-T-T---
--AG-C-T--GT-T-GGGCaact-----tgattGC-TT-A-G-T-A-G--C-G-T-A-GC
--T-A-AC---G-CG-T-GA-A-------A-T----T-G-A-C--C-G-C-CT-G-GG-G
-A-GTA-CG-G-T-C-G-CAA---G-A-T-T-AA-AA--CT-C-AAA--G-G-AA--T-T
-G-A-C-GG-G-GA-C-C-CG-C-AC-A---A--G-CG-GT-GG-A-T-G-A-TG-T-G-
GA-TTA-AT-T-CG-A-T-GC-A-ACG-C-G-A-AGA-A-C-C-TT--A-CCT-G-G-T-
C-TTG-ACA-T-G--T-A-CGG----AATCCTCCA-GAGA--C-GG-AGGAgtgcct---
------------------------------------tcgggagCCGT--A-A--C--A--
CA-G-GTG-C-TG-CATG-GC-T-G----T-CGTCAGC-TC-GT--GTCG------TGAG
ATGTTGG-GTTA-AGT-C-C-CGC-A-ACGA-G-CGC-A--------A--C-CC-T-T-G
-T-C-A-TT-AG-TTGCC-ATCAttt----------------------------------
------------------------------------------------------------
---------------------------------------------------------agt
TGGG-CACT-CTA-ATG-AGAC-TGC-C-G-GC-G-AC--AA-G-C-C-G-G-AGGA-AG
-GT-GG-GGAT-GA--------C-G-TC-AA-GT-C-C-TC-AT-GGC-C-CT-T-AT-G
-A-C-C--AG-G-----------GCTTC-A-C-A-C-G--T-C-A-TAC-A-ATG-GT-C
-G-G-T---A-C--A-G---------A-G--G-G-TA---G-C---C-A-A-G-C-C-GC
-GA--G-G-T--G--GA---G-C--CA-AT-CT----C---ACAAA--A-C-C-G-A-T-
-C-G-T-A--G--TC-C----G----G-A--T-T-G-C-A--C--T-C-T-G--C-A-A-
C-TC----G-A--G-T-G-C--A-T-G-A-A---G--T-C--G-G-A----A-T-C-G-C
--T-AG-T-A-A--T-C--G-C---A-G-G--T-C--A-GC---AT-------A--C-T-
--G--C----G----G--T------G-A-A--T--A--C-----GT--T--C-C------
C--G----G-G--T-C--T-----------------------------------------
------------------------------------------------------------
------------------------------------------------------------
------------------------------------------------------------
------------------------------------------------------------
------------------------------------------------------------
------------------------------------------------------------
-------------
>S003405654
------------------------------------------------------------
------------------------------------------------------------
------------------------------------------------------------
----------------------------------------TT-T--G-A--T--C-A-T-
-----G-GC-T-C-A--A-G--A-T-G-A-AC-G--C--T-G-G----C--G-G-C-G-T
-G-C-C-TA-AT-ACA-TG-CAA-GT-A--GA-A-CGctgaagcttggtgct--------
---------------------------------------------tgcaccgagcggatg
A-G--T---T-G-C-G---A-A-CG-GG-T-GAG-T-A-A-CG-CGT-A-GGT--AACC-
T-G--C-CTC-TT-A-G--C--G-GG-G-G----ATAA-C-T-AT-T-G-GA-AA---C-
GAT-A-G-C-TA-ATA-CCG-CATAAA--AGTCG--AC-AT--C--GCAT--G-A-TG-T
--TGACT-tGAAA-GGtgcaa-----------ttgcaTCACTAA-GAGAT----------
--------GG-A-C-CTGC-GTTGTAT-TAGCTAG-TTGGTG-AGGTAACGGCTCACCAA
GGC-G-------ACGAT-AC-ATAGCCG-ACCTGAGAG-GGT-GAT-C-GGCCACACTGG
-G-ACTGAGACACGGCCCAGA-CTCCT-ACG-GG-AGG--CA-GCA----G-TAG-GGA-
ATC-T-T--C-G-GCAA-TG-G-GG--GCA-A-C--C--C-T-GA---C-C-G-AGCA-A
C-G-C-C-G-CG-TG-A-GTGA-A-G--A-AGG-TT--TTC------G-GA-TC-GTAAA
-GC-T-CT-G--TT-G-T-A-A-GA-GA-AGAacgagtgtgagagt-----ggaaagttc
acactgTGA--CGG-T-A-A-CT-T-A-CCA-GAAA-G-G-G-AC-GG-CT-A-A--CT-
A-C-G-TG-C-CA-G-C-AG-CC-GC-GG-TA-A-TA---C-G-T-A-G-G-T-C-C-C-
G-A-G-C-GT-T--A-T-C-C--G-G-A-T-T-T--------------------------
-------A-T-T-G-G-G-C-G-TAAA-G-C-G-AG-C--GC-A-GG-C-G-G-T-TA-G
-ATA-A-G-TC-TG-AAGT-T--A-A-A-G-G--C-T-G-T-G-G-C-T-T-AA-C-C-A
-T--A-G-T-A--C----G-C-TT-T--G--GA-AA--C-TGT-TT-A-AC-T-TG-A-G
--TG-CA--G-A-A-G-G-GG---A--G-A-GT-GG-AA-T-T-C-C-AT-G-T-GTA-G
CG-G-TGA-AA--TG-C-GT-AGAT-AT-A-T-G--G-A-G--GA-ACA-C-C-G-G--T
G-G--C-G-A--AA---G-C-G--G-C-T-C-T-CT-G-G-T-CTG-TAAC-TG-AC-GC
-T-G-AG-G-C-TCG-------------------------------------A-A-A-G-
CG-T-G-G--GGA-G-C-A-A-A-C-A--G-G-AT-T-AG-AT---A--C-C-C-T-G-G
-T--A-G-T-C-C-ACG-C-C-G-TA-A-AC-G-----A---T-G-A-G-T-G-C-T---
--AG-G-T--GT-T-GGGTccttt----ccgggAC-TC-A-G-T-G-C--C-G-T-A-GC
--T-A-AC---G-CA-T-TA-A-------G-C----A-C-T-C--C-G-C-CT-G-GG-G
-A-GTA-CG-A-C-C-G-CAA---G-G-T-T-GA-AA--CT-C-AAA--G-G-AA--T-T
-G-A-C-GG-G-GG-C-C-CG-C-AC-A---A--G-CG-GT-GG-A-G-C-A-TG-T-G-
GT-TTA-AT-T-CG-A-A-GC-A-ACG-C-G-A-AGA-A-C-C-TT--A-CCA-G-G-T-
C-TTG-ACA-T-C--C-C-TCT---gACCGCTCTA-GAGA--T-AG-AGTTttcctt---
-------------------------------------cgggacAGAG--G-T--G--A--
CA-G-GTG-G-TG-CATG-GT-T-G----T-CGTCAGC-TC-GT--GTCG------TGAG
ATGTTGG-GTTA-AGT-C-C-CGC-A-ACGA-G-CGC-A--------A--C-CC-C-T-A
-T-T-G-TT-AG-TTGCC-ATCAttc----------------------------------
------------------------------------------------------------
---------------------------------------------------------agt
TGGG-CACT-CTA-GCG-AGAC-TGC-C-G-GT-A-AT--AA-A-C-C-G-G-AGGA-AG
-GT-GG-GGAT-GA--------C-G-TC-AA-AT-C-A-TC-AT-GCC-C-CT-T-AT-G
-A-C-C--TG-G-----------GCTAC-A-C-A-C-G--T-G-C-TAC-A-ATG-GC-T
-G-G-T---A-C--A-A---------C-G--A-G-TC---G-C---G-A-G-T-C-G-GT
-GA--C-G-G--C--AA---G-C--TA-AT-CT----C---TTAAA--G-C-C-A-G-T-
-C-T-C-A--G--TT-C----G----G-A--T-T-G-T-A--G--G-C-T-G--C-A-A-
C-TC----G-C--C-T-A-C--A-T-G-A-A---G--T-C--G-G-A----A-T-C-G-C
--T-AG-T-A-A--T-C--G-C---G-G-A--T-C--A-GC---AC-------G--C-C-
--G--C----G----G--T------G-A-A--T--A--C-----GT--T--C-C------
C--G----G-G--C-C--T----T--G-T-A--C-A---C---A-C---CG-C-----C-
CG-T-C------------------------------------------------------
------------------------------------------------------------
------------------------------------------------------------
------------------------------------------------------------
------------------------------------------------------------
------------------------------------------------------------
-------------
>S003366334
------------------------------------------------------------
------------------------------------------------------------
------------------------------------------------------------
------------------------------------------------------------
------------------------------------------------------------
-----C-TA-AT-ACA-TG-CAA-GT-A--GA-A-CGctgaagcttggtgct--------
---------------------------------------------tgcaccgagcggatg
A-G--T---T-G-C-G---A-A-CG-GG-T-GAG-T-A-A-CG-CGT-A-GGT--AACC-
T-G--C-CTG-GT-A-G--C--G-GG-G-G----ATAA-C-T-AT-T-G-GA-AA---C-
GAT-A-G-C-TA-ATA-CCG-CATAAC--AGTAG--AT-AT--T--GCAT--G-A-TA-T
--CTGCT-tGAAA-GGtgcaa-----------ttgcaTCACTAC-CAGAT----------
--------GG-A-C-CTGC-GTTGTAT-TAGCTAG-TTGGTG-AGGTAACGGCTCACCAA
GGC-G-------ACGAT-AC-ATAGCCG-ACCTGAGAG-GGT-GAT-C-GGCCACACTGG
-G-ACTGAGACACGGCCCAGA-CTCCT-ACG-GG-AGG--CA-GCA----G-TAG-GGA-
ATC-T-T--C-G-GCAA-TG-G-GG--GGA-A-C--C--C-T-GA---C-C-G-AGCA-A
C-G-C-C-G-CG-TG-A-GTGA-A-G--A-AGG-TT--TTC------G-GA-TC-GTAAA
-GC-T-CT-G--TT-G-T-A-A-GA-GA-AGAacgagtgtgagagt-----ggaaagttc
acactgTGA--CGG-T-A-T-CT-T-A-CCA-GAAA-G-G-G-AC-GG-CT-A-A--CT-
A-C-G-TG-C-CA-G-C-AG-CC-GC-GG-TA-A-TA---C-G-T-A-G-G-T-C-C-C-
G-A-G-C-GT-T--A-T-C-C--G-G-A-T-T-T--------------------------
-------A-T-T-G-G-G-C-G-TAAA-G-C-G-AG-C--GC-A-GG-C-G-G-T-TA-G
-ATA-A-G-TC-TG-AAGT-T--A-A-A-G-G--C-T-G-T-G-G-C-T-T-AA-C-C-A
-T--A-G-T-A--C----G-C-TT-T--G--GA-AA--C-TGT-TT-A-AC-T-TG-A-G
--TG-CA--G-A-A-G-G-GG---A--G-A-GT-GG-AA-T-T-C-C-AT-G-T-GTA-G
CG-G-TGA-AA--TG-C-GT-AGAT-AT-A-T-G--G-A-G--GA-ACA-C-C-G-G--T
G-G--C-G-A--AA---G-C-G--G-C-T-C-T-CT-G-G-T-CTG-TAAC-TG-AC-GC
-T-G-AG-G-C-TCG-------------------------------------A-A-A-G-
CG-T-G-G--GGA-G-C-A-A-A-C-A--G-G-AT-T-AG-AT---A--C-C-C-T-G-G
-T--A-G-T-C-C-ACG-C-C-G-TA-A-AC-G-----A---T-G-A-G-T-G-C-T---
--AG-G-T--GT-T-GGGTccttt----ccgggAC-TC-A-G-T-G-C--C-G-C-A-GC
--T-A-AC---G-CA-T-TA-A-------G-C----A-C-T-C--C-G-C-CT-G-GG-G
-A-GTA-CG-A-C-C-G-CAA---G-G-T-T-GA-AA--CT-C-AAA--G-G-AA--T-T
-G-A-C-GG-G-GG-C-C-CG-C-AC-A---A--G-CG-GT-GG-A-G-C-A-TG-T-G-
GT-TTA-AT-T-CG-A-A-GC-A-ACG-C-G-A-AGA-A-C-C-TT--A-CCA-G-G-T-
C-TTG-ACA-T-C--C-C-TCT---gACCGCTCTA-GAGA--T-AG-AGTTttcctt---
-------------------------------------cgggacAGAG--G-T--G--A--
CA-G-GTG-G-TG-CATG-GT-T-G----T-CGTCAGC-TC-GT--GTCG------TGAG
ATGTTGG-GTTA-AGT-C-C-CGC-A-ACGA-G-CGC-A--------A--C-CC-C-T-A
-T-T-G-TT-AG-TTGCC-ATCAttt----------------------------------
------------------------------------------------------------
---------------------------------------------------------agt
TGGG-CACT-CTA-GCG-AGAC-TGC-C-G-GT-A-AT--AA-A-C-C-G-G-AGGA-AG
-GT-GG-GGAT-GA--------C-G-TC-AA-AT-C-A-TC-AT-GCC-C-CT-T-AT-G
-A-C-C--TG-G-----------GCTAC-A-C-A-C-G--T-G-C-TAC-A-ATG-GC-T
-G-G-T---A-C--A-A---------C-G--A-G-TC---G-C---A-A-G-T-C-G-GT
-GA--C-G-G--C--AA---G-C--TA-AT-CT----C---TTAAA--G-C-C-A-G-T-
-C-T-C-A--G--TT-C----G----G-A--T-T-G-T-A--G--G-C-T-G--C-A-A-
C-TC----G-C--C-T-A-C--A-T-G-A-A---G--T-C--G-G-A----A-T-C-G-C
--T-AG-T-A-A--T-C--G-C---G-G-A--T-C--A-GC---AC-------G--C-C-
--G--C----G----G--T------G-A-A--T--A--C-----GT--T--C-C------
C--G----G-G--C-C--T----T--G-T-A--C-A---C---A-C---CG-C-----C-
CG-T-C-A--C-A-C-CAC-GA---GA-GTT-TGTAAC-ACC-CGAAGT-CGGTgaggta
acct--------------------------------------------------------
---tttaggagccaG--CCG-C-C-TA-A-GG-TGG-G--A-T-A-GAT-G-AT--TGG-
GGT-GA--AG-T---CG-TA----------------------------------------
------------------------------------------------------------
------------------------------------------------------------
-------------
>S000921343
------------------------------------------------------------
------------------------------------------------------------
-----------------------------------------------------------t
atcggatcagaattcgTG-A---TT--------G-A--G-TT-T--G-A--T--C-A-T-
-----G-GC-T-C-A--G-G--A-T-G-A-AC-G--C--T-G-G----C--G-G-C-G-T
-G-C-C-TA-AT-ACA-TG-CAA-GT-A--GA-A-CGctgaagcttggtgct--------
---------------------------------------------tgcaccgagcggagg
A-G--T---T-G-C-G---A-A-CG-GG-T-GAG-T-A-A-CG-CGT-A-GGT--AACC-
T-G--C-CTC-TT-A-G--C--G-GG-G-G----ATAA-C-T-AT-T-G-GA-AA---C-
GAT-A-G-C-TA-ATA-CCG-CATAAA--AGTCG--AC-AT--T--GCAT--G-A-TG-T
--TGACT-tGAAA-GGtgcaa-----------ctgcaTCACTAA-GAGAT----------
--------GG-A-C-CTGC-GTTGTAT-TAGCTAG-TTGGTG-AGGTAACGGCTCACCAA
GGC-G-------ACGAT-AC-ATAGCCG-ACCTGAGAG-GGT-GAT-C-GGCCACACTGG
-G-ACTGAGACACGGCCCAGA-CTCCT-ACG-GG-AGG--CA-GCA----G-TAG-GGA-
ATC-T-T--C-G-GCAA-TG-G-AC--GGA-A-G--T--C-T-GA---C-C-G-AGCA-A
C-G-C-C-G-CG-TG-A-GTGA-A-G--A-AGG-TT--TTC------G-GA-TC-GTAAA
-GC-T-CT-G--TT-G-T-A-A-GA-GA-AGAacgagtgtgagagt-----ggaaagttc
acactgTGA--CGG-T-A-A-CT-T-A-CCA-GAAA-G-G-G-AC-GG-CT-A-A--CT-
A-C-G-TG-C-CA-G-C-AG-CC-GC-GG-TA-A-TA---C-G-T-A-G-G-T-C-C-C-
G-A-G-C-GT-T--A-T-C-C--G-G-A-T-T-T--------------------------
-------A-T-T-G-G-G-C-G-TAAA-G-C-G-AG-C--GC-A-GG-C-G-G-T-TA-G
-ATA-A-G-TC-TG-AAGT-T--A-A-A-G-G--C-T-G-T-G-G-C-T-T-AA-C-C-A
-T--A-G-T-A--C----G-C-TT-T--G--GA-AA--C-TGT-TT-A-AC-T-TG-A-G
--TG-CA--G-A-A-G-G-GG---A--G-A-GT-GG-AA-T-T-C-C-AT-G-T-GTA-G
CG-G-TGA-AA--TG-C-GT-AGAT-AT-A-T-G--G-A-G--GA-ACA-C-C-G-G--T
G-G--C-G-A--AA---G-C-G--G-C-T-C-T-CT-G-G-T-CTG-TAAC-TG-AC-GC
-T-G-AG-G-C-TCG-------------------------------------A-A-A-G-
CG-T-G-G--GGA-G-C-A-A-A-C-A--G-G-AT-T-AG-AT---A--C-C-C-T-G-G
-T--A-G-T-C-C-ACG-C-C-G-TA-A-AC-G-----A---T-G-A-G-T-G-C-T---
--AG-G-T--GT-T-GGGTccttt----ccgggAC-TC-A-G-T-G-C--C-G-C-A-GC
--T-A-AC---G-CA-T-TA-A-------G-C----A-C-T-C--C-G-C-CT-G-GG-G
-A-GTA-CG-A-C-C-G-CAA---G-G-T-T-GA-AA--CT-C-AAA--G-G-AA--T-T
-G-A-C-GG-G-GG-C-C-CG-C-AC-A---A--G-CG-GT-GG-A-G-C-A-TG-T-G-
GT-TTA-AT-T-CG-A-A-GC-A-ACG-C-G-A-AGA-A-C-C-TT--A-CCA-G-G-T-
C-TTG-ACA-T-C--C-C-TCT---gACCGCTCTA-GAGA--T-AG-AGCTttcctt---
-------------------------------------cgggacAGAG--G-T--G--A--
CA-G-GTG-G-TG-CATG-GT-T-G----T-CGTCAGC-TC-GT--GTCG------TGAG
ATGTTGG-GTTA-AGT-C-C-CGC-A-ACGA-G-CGC-A--------A--C-CC-C-T-A
-T-T-G-TT-AG-TTGCC-ATCAttc----------------------------------
------------------------------------------------------------
---------------------------------------------------------agt
TGGG-CACT-CTA-GCG-AGAC-TGC-C-G-GT-A-AT--AA-A-C-C-G-G-AGGA-AG
-GT-GG-GGAT-GA--------C-G-TC-AA-AT-C-A-TC-AT-GCC-C-CT-T-AT-G
-A-C-C--TG-G-----------GCTAC-A-C-A-C-G--T-G-C-TAC-A-ATG-GC-T
-G-G-T---A-C--A-A---------C-G--A-G-TC---G-C---G-A-G-T-C-G-GT
-GA--C-G-G--C--AA---G-C--TA-AT-CT----C---TTAAA--G-C-C-A-G-T-
-C-T-C-A--G--TT-C----G----G-A--T-T-G-T-A--G--G-C-T-G--C-A-A-
C-TC----G-C--C-T-A-C--A-T-G-A-A---G--T-C--G-G-A----A-T-C-G-C
--T-AG-T-A-A--T-C--G-C---G-G-A--T-C--A-GC---AC-------G--C-C-
--G--C----G----G--T------G-A-A--T--A--C-----GT--T--C-C------
C--G----G-G--C-C--T----T--G-T-A--C-A---C---A-C---CG-C-----C-
CG-T-C-A--C-A-C-CAC-GA---GA-GTT-TGTAAC-ACC-CGAAGT-CGGTgaggta
acct--------------------------------------------------------
---tttaggagccaG--CCG-C-C-TA-A-GG-TGG-G--A-T-A-GAT-G-AT--TGG-
GGT-GA--AG-T---CG-TA--A-C-AA--GG-TA---T-C-C-A---------------
------------------------------------------------------------
------------------------------------------------------------
-------------
>S003368956
------------------------------------------------------------
------------------------------------------------------------
------------------------------------------------------------
------------------------------------------------------------
-------------------------------------------------------C-G-T
-G-C-C-TA-AT-ACA-TG-CAA-GT-A--GA-A-CGctgaagcttggtgct--------
---------------------------------------------tgcaccgagcggatg
A-G--T---T-G-C-G---A-A-CG-GG-T-GAG-T-A-A-CG-CGT-A-GGT--AACC-
T-G--C-CTC-TT-A-G--C--G-GG-G-G----ATAA-C-T-AT-T-G-GA-AA---C-
GAT-A-G-C-TA-ATA-CCG-CATAAA--AGTCG--AC-AT--T--GCAT--G-A-TG-T
[truncated: 19,178,304 more chars]
