# Supplementary material for: Rapid 16S rRNA Next-Generation Sequencing of Polymicrobial Clinical Samples for Diagnosis of Complex Bacterial Infections
Source: PLoS One. 2013 May 29;8(5):e65226. doi: 10.1371/journal.pone.0065226 (PMC3666980; doi:10.1371/journal.pone.0065226)
Supplement: File S3 — CF-unnamed reference package. (BZ2) [file pone.0065226.s004.bz2 › cf.unnamed.1.0.refpkg/cf_refs.sto]

# STOCKHOLM 1.0
#=GF AU Infernal 1.0.2

S000654119   ....................................................................................................................................................................................................--.-...----.....--.-..-.--.-..-.-..-..-.-.-......-.--.-.-.-..-.-..-.-.-.-.--.-..C..T.G.G....C..G.G.C.A.G.G.C.C.TA.AC.ACA.TG.CAA.GT.C..GA.G.CGgatgaagggagct.........................................................tgctcctggattcA.G..C...G.G.C.G...G.A.CG.GG.T.GAG.T.A.A.TG.CCT.A.GGA..-ATC.T.G..C.CTG.GT.A.G..T..G.GG.G.G....ATAA.C.G.TC.C.G.GA.AA...C.GGG.C.G.C.TA.ATA.CCG.CATACG..-----..--.TC..C..TGAG..G.G.A-.-..-----..GAAA.GTgggggatct...tcggacctcACGCTAT.CAGAT..................GA.G.C.CTAG.GTCGGAT.TAGCTAG.TTGGTG.GGGTAAAGGCCTACCAAGGC.G.......ACGAT.CC.GTAACTG.GTCTGAGAG.GAT.GAT.C.AGTCACACTGG.A.ACTGAGACACGGTCCAGA.CTCCT.ACG.GG.AGG..CA.GCA....G.TGG.GGA.ATA.T.T..G.G.ACAA.TG.G.GC..GAA.A.G..C..C.T.GA...T.C.C.AGCC.AT.G.C.C.G.CG.TG.T.GTGA.A.G..A.AGG.TC..TTC......G.GA.TT.GTAAA.GC.A.CT.T..TA.A.G.T.T.GG.GA.GGAagggcagtaagtta......ataccttgctgtttTGA..CGT.T.A.C.CA.A.C.AGA.ATAA.G.C.A.CC.GG.CT.A.A..CT.T.C.G.TG.C.CA.G.C.AG.CC.GC.GG.TA.A.TA...C.G.A.A.G.G.G.T.G.C.A.A.G.C.GT.T..A.A.T.C..G.G.A.A.T.T.................................A.C.T.G.G.G.C.G.TAAA.G.C.G.CG.C..GT.A.GG.T.G.G.T.TC.A.GCA.A.G.TT.GG.ATGT.G..A.A.A.T.C..C.C.C.G.G.G.C.T.C.AA.C.C.T.G..G.G.A.A..C...TG.C.AT.C..C..AA.AA..C.TAC.TG.A.GC.T.AG.A.G..TA.CG..G.T.A.G.A.GG...G..T.G.GT.GG.AA.T.T.T.C.CT.G.T.GTA.GCG.G.TGA.AA..TG.C.GT.AGAT.AT.A.G.G..A.A.G..GA.ACA.C.C.A.G..TG.G..C.G.A..AG...G.C.G..A.C.C.A.C.CT.G.G.A.CTG.ATAC.TG.AC.AC.T.G.AG.G.T.GCG.....................................A.A.A.G.CG.T.G.G..GGA.G.C.A.A.A.C.A..G.G.AT.T.AG.AT...A..C.C.C.T.G.G.T..A.G.T.C.C.ACG.C.C.G.TA.A.AC.G.....A...T.G.T.C.G.A.C.T.....AG.C.C..GT.T.GGGAtcct.....tgagaTC.TT.A.G.T.G.G..C.G.C.A.GC..T.A.AC...G.CG.A.TA.A.......G.T....C.G.A.C..C.G.C.CT.G.GG.G.A.GTA.CG.G.C.C.G.CAA...G.G.T.T.AA.AA..CT.C.AAA..T.G.AA..T.T.G.A.C.GG.G.GG.C.C.CG.C.AC.A...A..G.CG.GT.GG.A.G.C.A.TG.T.G.GT.TTA.AT.T.CG.A.A.GC.A.ACG.C.G.A.AGA.A.C.C.TT..A.CCT.G.G.C.C.TTG.ACA.T.G..C.T.GAG....AACTTTCCA.GAGA..T.GG.ATTGgtgcct.......................................tcgggaaCTCA..G.A..C..A..CA.G.GTG.C.TG.CATG.GC.T.G....T.CGTCAGC.TC.GT..GTCG......TGAGATGTTGG.GTTA.AGT.C.C.CGT.A.ACGA.G.CGC.A........A..C.CC.T.T.G.T.C.C.TT.AG.TTACC.AGCAcct......................................................................................................................................................cgggTGGG.CACT.CTA.AGG.AGAC.TGC.C.G.GT.G.AC..AA.A.C.C.G.G.AGGA.AG.GT.GG.GGAT.GA........C.G.TC.AA.GT.C.A.TC.AT.GGC.C.CT.T.AC.G.G.C.C..AG.G...........GCTAC.A.C.A.C.G..T.G.C.TAC.A.ATG.GT.C.G.G.T...A.C..A.A.........A.G..G.G.TT...G.C...C.A.A.G.C.C.GC.GA..G.G.T..G..GA...G.C..TA.AT.CC....C...ATAAA..A.C.C.G.A.T..C.G.T.A..G..TC.C....G....G.A..T.C.G.C.A..G..T.C.T.G..C.A.A.C.TC....G.A..C.T.G.C..G.T.G.A.A...G..T.C..G.G.A....A.T.C.G.C..T.AG.T.A.A..T.C..G.T...G.A.A..T.C..A.GA...AT.......G..T.C...A..C....G....G..T......G.A.A..T..A..C.....GT..T..C.C......C..G....G.G..C.C..T....T..G.T.A..C.A...C...A.C...CG.C.....C.CG.T.C.A..C.A.C.CAT.GG...GA.GTG.GGTTGC.TCC.AGAAGT.AGCTagtctaaccg............................................................caagggggacG..GTT.A.C.CA.C.GG.AGT.G..A.T.T.CAT.G.AC..TGG.GGT.GA..AG.T...CG.TA..A.C.AA..GG.TA...G.C.C.GTA.GG.......G..GAA.....CC...T.GC.G..G.CTG....GATCACCTC.CTTAatc......................................................................................
S000005765   ....................................................................................................................................................................................................--.-...----.....--.A..G.TT.T..G.A..T..C.C.T......G.GC.T.C.A..G.A..T.T.G.A.AC.G..C..T.G.G....C..G.G.C.A.G.G.C.C.TA.AC.ACA.TG.CAA.GT.C..GA.G.CGgatgaagggggct.........................................................agctcctggattcA.G..C...G.G.C.G...G.A.CG.GG.T.GAG.T.A.A.TG.CCT.A.GGA..-ATC.T.G..C.CTG.GT.A.G..T..G.GG.G.G....ATAA.C.G.TC.C.G.GA.AA...C.GGG.C.G.C.TA.ATA.CCG.CATACG..-----..--.TC..C..TGAG..G.G.A-.-..-----..GAAA.GTgggggatct...tcggacctcACGCTAT.CAGAT..................GA.G.C.CTAG.GTCGGAT.TAGCTAG.TTGGTG.GGGTAAAGGCCTACCAAGGC.G.......ACGAT.CC.GTAACTG.GTCTGAGAG.GAT.GAT.C.AGTCACACTGG.A.ACTGAGACACGGTCCAGA.CTCCT.ACG.GG.AGG..CA.GCA....G.TGG.GGA.ATA.T.T..G.G.ACAA.TG.G.GC..GAA.A.N..N..N.T.GA...T.C.C.AGCC.AT.G.C.C.G.CG.TG.T.GTGA.A.G..A.AGG.TC..TTC......G.GA.TT.GTAAA.GC.A.CT.T..TA.A.G.T.T.GG.GA.GGAagggcagtaagtta......ataccttgctgtttTGA..CGT.T.A.C.CA.A.C.AGA.ATAA.G.C.A.CC.GG.CT.A.A..CT.T.C.G.TG.C.CA.G.C.AG.CC.GC.GG.TA.A.TA...C.G.A.A.G.G.G.T.G.C.A.A.G.C.GT.T..A.A.T.C..G.G.A.A.T.T.................................A.C.T.G.G.G.C.G.TAAA.G.C.G.CG.C..GT.A.GG.T.G.G.T.TC.A.GCA.A.G.TT.GG.ATGT.G..A.A.A.T.C..C.C.C.G.G.G.C.T.C.AA.C.C.T.G..G.G.A.A..C...TG.C.AT.C..C..AA.AA..C.TAC.TG.A.GC.T.AG.A.G..TA.CG..G.T.A.G.A.GG...G..T.G.GT.GG.AA.T.T.T.C.CT.G.T.GTA.GCG.G.TGA.AA..TG.C.GT.AGAT.AT.A.G.G..A.A.G..GA.ACA.C.C.A.G..TG.G..C.G.A..AG...G.C.G..A.C.C.A.C.CT.G.G.A.CTG.ATAC.TG.AC.AC.T.G.AG.G.T.GCG.....................................A.A.A.G.CG.T.G.G..GGA.G.C.A.A.A.C.A..G.G.AT.T.AG.AT...A..C.C.C.T.G.G.T..A.G.T.C.C.ACG.C.C.G.TA.A.AC.G.....A...T.G.T.C.G.A.C.T.....AG.C.C..GT.T.GGGAtcct.....tgagaTC.TT.A.G.T.G.G..C.G.C.N.NN..T.A.AC...G.CG.A.TA.A.......G.T....C.G.A.C..C.G.C.CT.G.GG.G.A.GTA.CG.G.C.C.G.CAA...G.G.T.T.AA.AA..CT.C.AAA..T.G.AA..T.T.G.A.C.GG.G.GG.C.C.CG.C.AC.A...A..G.CG.GT.GG.A.G.C.A.TG.T.G.GT.TTA.AT.T.CG.A.A.GC.A.ACG.C.G.A.AGA.A.C.C.TT..A.CCT.G.G.C.C.TTG.ACA.T.G..C.T.GAG....AACTTTCCA.GAGA..T.GG.ATTGgtgcct.......................................tcgggaaCTCA..G.A..C..A..CA.G.GTG.C.TG.CATG.GC.T.G....T.CGTCAGC.TC.GT..GTCG......TGAGATGTTGG.GTTA.AGT.C.C.CGT.A.ACGA.G.CGC.A........A..C.CC.T.T.G.T.C.C.TT.AG.TTACC.AGCAcct......................................................................................................................................................cgggTGGG.CACT.CTA.AGG.AGAC.TGC.C.G.GT.G.AC..AA.A.C.C.G.G.AGGA.AG.GT.GG.GGAT.GA........C.G.TC.AA.GT.C.A.TC.AT.GGC.C.CT.T.AC.G.G.C.C..AG.G...........GCTAC.A.C.A.C.G..T.G.C.TAC.A.ATG.GT.C.G.G.T...A.C..A.A.........A.G..G.G.TT...G.C...C.A.A.G.C.C.GC.GA..G.G.T..G..GA...G.C..TA.AT.CC....C...ATAAA..A.C.C.G.A.T..C.G.T.A..G..TC.C....G....G.A..T.C.G.C.A..G..T.C.T.G..C.A.A.C.TC....G.A..C.T.G.C..G.T.G.A.A...G..T.C..G.G.A....A.T.C.G.C..T.AG.T.A.A..T.C..G.T...G.A.A..T.C..A.GA...AT.......G..T.C...A..C....G....G..T......G.A.A..T..A..C.....GT..T..C.C......C..G....G.G..C.C..T....T..G.T.A..C.A...C...A.C...CG.C.....C.CG.T.C.A..C.A.C.CAT.GG...GA.GTG.GGTTGC.TCC.AGAAGT.AGCTagtctaaccg............................................................caagggggacG..GTT.A.C.CA.C.GG.AGT.N..A.T.T.CAT.G.AC..TGG.GGT.GA..AG.T...CG.TA..A.C.AA..GG.TA...G.C.C.GTA.GG.......G..GAA.....CC...T.GC.G..G.CTG....GATCACCTC.CTT-.........................................................................................
S000604345   ....................................................................................................................................................................................................--.-...----.....--.-..-.--.-..-.-..-..-.-.-......-.--.-.-.-..-.-..-.-.-.-.--.-..-..-.-.-....C..G.G.C.-.G.G.C.C.TA.AC.ACA.TG.CAA.GT.C..GA.G.CGgatgaagggagct.........................................................tgctcctggattcA.G..C...G.G.C.G...G.A.CG.GG.T.GAG.T.A.A.TG.CCT.A.GGA..-ATC.T.G..C.CTG.GT.A.G..T..G.GG.G.G....ATAA.C.G.TC.C.G.GA.AA...C.GGG.C.G.C.TA.ATA.CCG.CATACG..-----..--.TC..C..TGAG..G.G.A-.-..-----..GAAA.GTgggggatct...tcggacctcACGCTAT.CAGAT..................GA.G.C.CTAG.GTCGGAT.TAGCTAG.TTGGTG.GGGTAAAGGCCTACCAAGGC.G.......ACGAT.CC.GTAACTG.GTCTGAGAG.GAT.GAT.C.AGTCACACTGG.A.ACTGAGACACGGTCCAGA.CTCCT.ACG.GG.AGG..CA.GCA....G.TGG.GGA.ATA.T.T..G.G.ACAA.TG.G.GC..GAA.A.G..C..C.T.GA...T.C.C.AGCC.AT.G.C.C.G.CG.TG.T.GTGA.A.G..A.AGG.TC..TTC......G.GA.TT.GTAAA.GC.A.CT.T..TA.A.G.T.T.GG.GA.GGAagggcagtaagtta......ataccttgctgtttTGA..CGT.T.A.C.CA.A.C.AGA.ATAA.G.C.A.CC.GG.CT.A.A..CT.T.C.G.TG.C.CA.G.C.AG.CC.GC.GG.TA.A.TA...C.G.A.A.G.G.G.T.G.C.A.A.G.C.GT.T..A.A.T.C..G.G.A.A.T.T.................................A.C.T.G.G.G.C.G.TAAA.G.C.G.CG.C..GT.A.GG.T.G.G.T.TC.A.GCA.A.G.TT.GG.ATGT.G..A.A.A.T.C..C.C.C.G.G.G.C.T.C.AA.C.C.T.G..G.G.A.A..C...TG.C.AT.C..C..AA.AA..C.TAC.TG.A.GC.T.AG.A.G..TA.CG..G.T.A.G.A.GG...G..T.G.GT.GG.AA.T.T.T.C.CT.G.T.GTA.GCG.G.TGA.AA..TG.C.GT.AGAT.AT.A.G.G..A.A.G..GA.ACA.C.C.A.G..TG.G..C.G.A..AG...G.C.G..A.C.C.A.C.CT.G.G.A.CTG.ATAC.TG.AC.AC.T.G.AG.G.T.GCG.....................................A.A.A.G.CG.T.G.G..GGA.G.C.A.A.A.C.A..G.G.AT.T.AG.AT...A..C.C.C.T.G.G.T..A.G.T.C.C.ACG.C.C.G.TA.A.AC.G.....A...T.G.T.C.G.A.C.T.....AG.C.C..GT.T.GGGAtcct.....tgagaTC.TT.A.G.T.G.G..C.G.C.A.GC..T.A.AC...G.CG.A.TA.A.......G.T....C.G.A.C..C.G.C.CT.G.GG.G.A.GTA.CG.G.C.C.G.CAA...G.G.T.T.AA.AA..CT.C.AAA..T.G.AA..T.T.G.A.C.GG.G.GG.C.C.CG.C.AC.A...A..G.CG.GT.GG.A.G.C.A.TG.T.G.GT.TTA.AT.T.CG.A.A.GC.A.ACG.C.G.A.AGA.A.C.C.TT..A.CCT.G.G.C.C.TTG.ACA.T.G..C.T.GAG....AACTTTCCA.GAGA..T.GG.ATTGgtgcct.......................................tcgggaaCTCA..G.A..C..A..CA.G.GTG.C.TG.CATG.GC.T.G....T.CGTCAGC.TC.GT..GTCG......TGAGATGTTGG.GTTA.AGT.C.C.CGT.A.ACGA.G.CGC.A........A..C.CC.T.T.G.T.C.C.TT.AG.TTACC.AGCAcct......................................................................................................................................................cgggTGGG.CACT.CTA.AGG.AGAC.TGC.C.G.GT.G.AC..AA.A.C.C.G.G.AGGA.AG.GT.GG.GGAT.GA........C.G.TC.AA.GT.C.A.TC.AT.GGC.C.CT.T.AC.G.G.C.C..AG.G...........GCTAC.A.C.A.C.G..T.G.C.TAC.A.ATG.GT.C.G.G.T...A.C..A.A.........A.G..G.G.TT...G.C...C.A.A.G.C.C.GC.GA..G.G.T..G..GA...G.C..TA.AT.CC....C...ATAAA..A.C.C.G.A.T..C.G.T.A..G..TC.C....G....G.A..T.C.G.C.A..G..T.C.T.G..C.A.A.C.TC....G.A..C.T.G.C..G.T.G.A.A...G..T.C..G.G.A....A.T.C.G.C..T.AG.T.A.A..T.C..G.T...G.A.A..T.C..A.GA...AT.......G..T.C...A..C....G....G..T......G.A.A..T..A..C.....GT..T..C.C......C..G....G.G..C.C..T....T..G.T.A..C.A...C...A.C...CG.C.....C.CG.T.C.A..C.A.C.CAT.GG...GA.GTG.GGTTGC.TCC.AGAAGT.AGCTagtctaaccg............................................................caagggggacG..GTT.A.C.CA.C.GG.AGT.G..A.-.-.---.-.--..---.---.--..--.-...--.--..-.-.--..--.--...-.-.-.---.--.......-..---.....--...-.--.-..-.---....---------.----.........................................................................................
S000559058   ....................................................................................................................................................................................................--.-...----.....--.-..-.--.-..-.-..-..-.-.-......-.--.-.-.-..-.-..-.-.-.-.--.-..-..-.-.-....-..-.G.C.A.G.G.C.C.-A.AC.ACA.TG.CAA.GT.C..GA.G.CGgatgaagggagct.........................................................tgctcctggattcA.G.aC...G.G.C.G...-.A.CG.GG.T.GAG.T.A.A.TG.CCT.A.GGA..-ATC.T.G..C.CTG.GT.A.G..T..G.GG.G.G....ATAA.C.G.TC.C.G.GA.AA...C.GGG.C.G.C.TA.ATA.CCG.CATACG..-----..--.TC..C..TGAG..G.G.A-.-..-----..GAAA.GTgggggatct...tcggacctcACGCTAT.CAGAT..................GA.G.C.CTAG.GTCGGAT.TAGCTAG.TTGGTG.GGGTAAAGGCCTACCAAGGC.G.......ACGAT.CC.GTAACTG.GTCTGAGAG.GAT.GAT.C.AGTCACACTGG.A.ACTGAGACACGGTCCAGA.CTCCT.ACG.GG.AGG..CA.GCA....G.TGG.GGA.ATA.T.T..G.G.ACAA.TG.G.GC..GAA.A.G..C..C.T.GA...T.C.C.AGCC.AT.G.C.C.G.CG.TG.T.GTGA.A.G..A.AGG.TC..TTC......G.GA.TT.GTAAA.GC.A.CT.T..TA.A.G.T.T.GG.GA.GGAaggncagtnagtt........aanncctgctgttTGA..CGT.T.A.C.C-.A.C.AGA.ATAA.G.C.A.CC.GG.CT.A.A..CT.T.C.G.TG.C.CA.G.C.AG.CC.GC.GG.TA.T.TA...C.G.A.A.G.G.G.T.G.C.A.A.G.C.GT.T..A.A.T.C..G.G.A.A.T.T.................................A.C.T.G.G.G.C.G.TAAA.G.C.G.CG.C..GT.A.GG.T.G.G.T.TC.A.GCA.A.G.TT.GG.ATGT.G..A.A.A.T.C..C.C.C.G.G.G.C.T.C.AA.C.C.T.G..G.G.A.A..C...TG.C.AT.C..C..AA.AA..C.TAC.TG.A.GC.T.AG.A.G..TA.CG..G.T.A.G.A.GG...G..T.G.GT.GG.AA.T.T.T.C.CT.G.T.GTA.GCG.G.TGA.AA..TG.C.GT.AGAT.AT.A.G.G..A.A.G..GA.ACA.C.C.A.G..TG.G..C.G.A..AG...G.C.G..A.C.C.A.C.CT.G.G.A.CTG.ATAC.TG.AC.AC.T.G.AG.G.T.GCG.....................................A.A.A.G.CG.T.G.G..GGA.G.C.A.A.A.C.A..G.G.AT.T.AG.AT...A..C.C.C.T.G.G.T..A.G.T.C.C.ACG.C.C.G.TA.A.AC.G.....A...T.G.T.C.G.A.C.T.....AG.C.C..GT.T.GGGAtcct.....tgagaTC.TT.A.G.T.G.G..C.G.C.A.GC..T.A.AC...G.CG.A.TA.A.......G.T....C.G.A.C..C.G.C.CT.G.GG.G.A.GTA.CG.G.C.C.G.CAA...G.G.T.T.AA.AA..CT.C.AAA..T.G.AA..T.T.G.A.C.GG.G.GG.C.C.CG.C.AC.A...A..G.CG.GT.GG.A.G.C.A.TG.T.G.GT.TTA.AT.T.CG.A.A.GC.A.ACG.C.G.A.AGA.A.C.C.TT..A.CCT.G.G.C.C.TTG.ACA.T.G..C.T.GAG....AACTTTCCA.GAGA..T.GG.ATTGgtgcct.......................................tcgggaaCTCA..G.A..C..A..CA.G.GTG.C.TG.CATG.GC.T.G....T.CGTCAGC.TC.GT..GTCG......TGAGATGTTGG.GTTA.AGT.C.C.CGT.A.ACGA.G.CGC.A........A..C.CC.T.T.G.T.C.C.TT.AG.TTACC.AGCAcct......................................................................................................................................................cgggTGGG.CACT.CTA.AGG.AGAC.TGC.C.G.GT.G.AC..AA.A.C.C.G.G.AGGA.AG.GT.GG.GGAT.GA........C.G.TC.AA.GT.C.A.TC.AT.GGC.C.CT.T.AC.G.G.C.C..AG.G...........GCTAC.A.C.A.C.G..T.G.C.TAC.A.ATG.GT.C.G.G.T...A.C..A.A.........A.G..G.G.TT...G.C...C.A.A.G.C.C.GC.GA..G.G.T..G..GA...G.C..TA.AT.CC....C...ATAAA..A.C.C.G.A.T..C.G.T.A..G..TC.C....G....G.A..T.C.G.C.A..G..T.C.T.G..C.A.A.C.TC....G.A..C.T.G.C..G.T.G.A.A...G..T.C..G.G.A....A.T.C.G.C..T.AG.T.A.A..T.C..G.T...G.A.A..T.C..A.GA...AT.......G..T.C...A..C....G....G..T......G.A.A..T..A..C.....GT..T..C.C......C..G....G.G..C.C..T....T..G.T.A..C.A...C...A.C...CG.C.....C.CG.T.C.A..C.A.C.CAT.GG...GA.GTG.GGTTGC.TCC.AGAAGT.AGCTagtctaaccg............................................................caagggggacG.g---.-.-.--.-.--.---.-..-.-.-.---.-.--..---.---.--..--.-...--.--..-.-.--..--.--...-.-.-.---.--.......-..---.....--...-.--.-..-.---....---------.----.........................................................................................
S001095854   ....................................................................................................................................................................................................--.-...-CGG.....AG.A..G.TT.T..G.A..T..C.C.T......G.GC.T.C.A..G.A..T.T.G.A.AC.G..C..T.G.G....C..G.G.C.A.G.G.C.C.TA.AC.ACA.TG.CAA.GT.C..GA.G.CGgatgaagggagct.........................................................tgctcctggattcA.G..C...G.G.C.G...G.A.CG.GG.T.GAG.T.A.A.TG.CCT.A.GGA..-ATC.T.G..C.CTG.GT.A.G..C..G.GG.G.G....ATAA.C.G.TC.C.G.GA.AA...C.GGG.C.G.C.TA.ATA.CCG.CATACG..-----..--.TC..C..TGAG..G.G.A-.-..-----..GAAA.GTgggggatct...tcggacctcACGCTAT.CAGAT..................GA.G.C.CTAG.GTCGGAT.TAGCTAG.TTGGTT.GGGTAAAGGCCTACCAAGGC.G.......ACGAT.CC.GTAACTG.GTCTGAGAG.GAT.GAT.C.AGTCACACTGG.A.ACTGAGACACGGTCCAGA.CTCCT.ACG.GG.AGG..CA.GCA....G.TGG.GGA.ATA.T.T..G.G.ACAA.TG.G.GC..GAA.A.G..C..C.T.GA...T.C.C.AGCC.AT.G.C.C.G.C-.-G.T.GTGA.A.G..A.AGG.TC..TTC......G.GA.TT.GTAAA.GC.A.CT.T..TA.A.G.T.T.GG.GA.GGAagggcagtaagtta......ataccttgctgtttTGA..CGT.T.A.C.CA.A.C.AGA.ATAA.G.C.A.CC.GG.CT.A.A..CT.T.C.G.TG.C.CA.G.C.AG.CC.GC.GG.TA.A.TA...C.G.A.A.G.G.G.T.G.C.A.A.G.C.GT.T..A.A.T.C..G.G.A.A.T.T.................................A.C.T.G.G.G.C.G.TAAA.G.C.G.CG.C..GT.A.GG.T.G.G.T.TC.A.GCA.A.G.TT.GG.ATGT.G..A.A.A.T.C..C.C.C.G.G.G.C.T.C.AA.C.C.T.G..G.G.A.A..C...TG.C.AT.C..C..AA.AA..C.TAC.TG.A.GC.T.AG.A.G..TA.CG..G.T.A.G.A.GG...G..T.G.GT.GG.AA.T.T.T.C.CT.G.T.GTA.GCG.G.TGA.AA..TG.C.GT.AGAT.AT.A.G.G..A.A.G..GA.ACA.C.C.A.G..TG.G..C.G.A..AG...G.C.G..A.C.C.A.C.CT.G.G.A.CTG.ATAC.TG.AC.AC.T.G.AG.G.T.GCG.....................................A.A.A.G.CG.T.G.G..GGA.G.C.A.A.A.C.A..G.G.AT.T.AG.AT...A..C.C.C.T.G.G.T..A.G.T.C.C.ACG.C.C.G.TA.A.AC.G.....A...T.G.T.C.G.A.C.T.....AG.C.C..GT.T.GGGAtcct.....tgagaTC.TT.A.G.T.G.G..C.G.C.A.GC..T.A.AC...G.CG.A.TA.A.......G.T....C.G.A.C..C.G.C.CT.G.GG.G.A.GTA.CG.G.C.C.G.CAA...G.G.T.T.AA.AA..CT.C.AAA..T.G.AA..T.T.G.A.C.GG.G.GG.C.C.CG.C.AC.A...A..G.CG.GT.GG.A.G.C.A.TG.T.G.GT.TTA.AT.T.CG.A.A.GC.A.ACG.C.G.A.AGA.A.C.C.TT..A.CCT.G.G.C.C.TTG.ACA.T.G..C.T.GAG....AACTTTCCA.GAGA..T.GG.ATTGgtgcct.......................................tcgggaaCTCA..G.A..C..A..CA.G.GTG.C.TG.CATG.GC.T.G....T.CGTCAGC.TC.GT..GTCG......TGAGATGTTGG.GTTA.AGT.C.C.CGT.A.ACGA.G.CGC.A........A..C.CC.T.T.G.T.C.C.TT.AG.TTACC.AGCAcct......................................................................................................................................................cgggCGGG.CACT.CTA.AGG.AGAC.TGC.C.G.GT.G.AC..AA.A.C.C.G.G.AGGA.AG.GT.GG.GGAT.GA........C.G.TC.AA.GT.C.A.TC.AT.GGC.C.CT.T.AC.G.G.C.C..AG.G...........GCTAC.A.C.A.C.G..T.G.C.TAC.A.ATG.GT.C.G.G.T...A.C..A.A.........A.G..G.G.TT...G.C...C.A.A.G.C.C.GC.GA..G.G.T..G..GA...G.C..TA.AT.CC....C...ATAAA..A.C.C.G.A.T..C.G.T.A..G..TC.C....G....G.A..T.C.G.C.A..G..T.C.T.G..C.A.A.C.TC....G.A..C.T.G.C..G.T.G.A.A...G..T.C..G.G.A....A.T.C.G.C..T.AG.T.A.A..T.C..G.T...G.A.A..T.C..A.GA...AT.......G..T.C...A..C....G....G..T......G.A.A..T..A..C.....GT..T..C.C......C..G....G.G..C.C..T....T..G.T.A..C.A...C...A.C...CG.C.....C.CG.T.C.A..C.A.C.CAT.GG...GA.GTG.GGTTGC.TCC.AGAAGT.AGCTagtctaaccg............................................................caagggggacG..GTT.A.C.CA.C.GG.AGT.G..A.T.T.CAT.G.AC..TGG.GGT.GA..AG.T...CG.TA..A.C.AA..GG.TA...G.C.C.GTA.--.......-..---.....--...-.--.-..-.---....---------.----.........................................................................................
S002287058   ....................................................................................................................................................................................................TG.T...ATGG.....AG.A..G.TT.T..G.A..T..C.C.T......G.GC.C.C.A..T.G..A.T.G.A.AC.G..C..T.G.G....C..G.G.C.G.T.G.T.C.CT.AT.ACA.TG.CCA.GT.C..GA.G.CGaacggacgaaagct......................................................tgcttctctgatgttA.G..C...G.G.C.G...G.A.CG.GG.T.GAG.T.A.A.CA.CGT.G.GAT..AACC.T.A..C.CTA.TA.A.G..A..C.TG.G.G....ATAA.C.T.TC.G.G.GA.AA...C.CGG.A.G.C.TA.ATA.CCG.GATAAT..ATTTT..GA.AC..C..GCAT..G.G.TT.C..AAAAG.tGAAA.GAcggtc..........ttgctgTCACTTA.TAGAT..................GG.A.T.CCGC.GCTGCAT.TAGCTAG.TTGGTA.AGGTAACGGCTTACCAAGGC.A.......ACGAT.GC.ATAGCCG.ACCTGAGAG.GGT.GAT.C.GGCCACACTGG.A.ACTGAGACACGGTCCAGA.CTCCT.ACG.GG.AGG..CA.GCA....G.TAG.GGA.ATC.T.T..C.C.GCAA.TG.G.GC..GAA.A.G..C..C.T.GA...C.G.G.AGCA.AC.G.C.C.G.CG.TG.A.GTGA.T.G..A.AGG.TC..TTC......G.GA.TC.GTAAA.AC.T.CT.G..TT.A.T.T.A.GG.GA.AGAacatatgtgtaagt......aactgtgcacatctTGA..CGG.T.A.C.CT.A.A.TCA.GAAA.G.C.C.AC.GG.CT.A.A..CT.A.C.G.TG.C.CA.G.C.AG.CC.GC.GG.TA.A.TA...C.G.T.A.G.G.T.G.G.C.A.A.G.C.GT.T..A.T.C.C..G.G.A.A.T.T.................................A.T.T.G.G.G.C.G.TAAA.G.C.G.CG.C..GT.A.GG.C.G.G.T.TT.T.TTA.A.G.TC.TG.ATGT.G..A.A.A.G.C..C.C.A.C.G.G.C.T.C.AA.C.C.G.T..G.G.A.G..G...GT.C.AT.T..G..GA.AA..C.TGG.AA.A.AC.T.TG.A.G..TG.CA..G.A.A.G.A.GG...A..A.A.GT.GG.AA.T.T.C.C.AT.G.T.GTA.GCG.G.TGA.AA..TG.C.GC.AGAG.AT.A.T.G..G.A.G..GA.ACA.C.C.A.G..TG.G..C.G.A..AG...G.C.G..A.C.T.T.T.CT.G.G.T.CTG.TAAC.TG.AC.GC.T.G.AT.G.T.GCG.....................................A.A.A.G.CG.T.G.G..GGA.T.C.A.A.A.C.A..G.G.AT.T.AG.AT...A..C.C.C.T.G.G.T..A.G.T.C.C.ACG.C.C.G.TA.A.AC.G.....A...T.G.A.G.T.G.C.T.....AA.G.T..GT.T.AGGGggttt....ccgccCC.TT.A.G.T.G.C..T.G.C.A.GC..T.A.AC...G.CA.T.TA.A.......G.C....A.C.T.C..C.G.C.CT.G.GG.G.A.GTA.CG.A.C.C.G.CAA...G.G.T.T.GA.AA..CT.C.AAA..G.G.AA..T.T.G.A.C.GG.G.GA.C.C.CG.C.AC.A...A..G.CG.GT.GG.A.G.C.A.TG.T.G.GT.TTA.AT.T.CG.A.A.GC.A.ACG.C.G.A.AGA.A.C.C.TT..A.CCA.A.A.T.C.TTG.ACA.T.C..C.T.TTG....ACAACTCTA.GAGA..T.AG.AGCCttcccct.....................................tcgggggaCAAA..G.T..G..A..CA.G.GTG.G.TG.CATG.GT.T.G....T.CGTCAGC.TC.GT..GTCG......TGAGATGTTGG.GTTA.AGT.C.C.CGC.A.ACGA.G.CGC.A........A..C.CC.T.T.A.A.G.C.TT.AG.TTGCC.ATCAtta.......................................................................................................................................................agtTGGG.CACT.CTA.AGT.TGAC.TGC.C.G.GT.G.AC..AA.A.C.C.G.G.AGGA.AG.GT.GG.GGAT.GA........C.G.TC.AA.AT.C.A.TC.AT.GCC.C.CT.T.AT.G.A.T.T..TG.G...........GCTAC.A.C.A.C.G..T.G.C.TAC.A.ATG.GA.C.A.A.T...A.C..A.A.........A.G..G.G.CA...G.C...G.A.A.A.C.C.GC.GA..G.G.T..C..AA...G.C..AA.AT.CC....C...ATAAA..G.T.T.G.T.T..C.T.C.A..G..TT.C....G....G.A..T.T.G.T.A..G..T.C.T.G..C.A.A.C.TC....G.A..C.T.A.C..A.T.G.A.A...G..C.T..G.G.A....A.T.C.G.C..T.AG.T.A.A..T.C..G.T...A.G.A..T.C..A.GC...AT.......G..C.T...A..C....G....G..T......G.A.A..T..A..C.....GT..T..C.C......C..G....G.G..T.C..T....T..G.T.A..C.A...C...A.C...CG.C.....C.CG.T.C.A..C.A.C.CAC.GA...GA.GTT.TGTAAC.ACC.CGAAGC.CGGTggagtaacct...........................................................tttaggagctaG..CCG.T.C.GA.A.GG.TGG.G..A.C.A.AAT.G.AT..TGG.GGT.GA..AG.T...CG.TA..A.C.AA..GG.TA...G.C.C.GTA.TC.......G..GAA.....GG...T.GC.G..G.CTG....GATCACCTC.CTTT.........................................................................................
S000528444   ...................................................................................................................................................................................................tTT.T...ATGG.....AG.A..G.TT.T..G.A..T..C.C.T......G.GC.T.C.A..G.G..A.T.G.A.AC.G..C..T.G.G....C..G.G.C.G.T.G.C.C.TA.AT.ACA.TG.CAA.GT.C..GA.G.CGaacggatgagaagct.....................................................tgcttctctgatgttA.G..C...G.G.C.G...G.A.CG.GG.T.GAG.T.A.A.CA.CGT.G.GAT..AACC.T.A..C.CTA.TA.A.G..A..C.TG.G.G....ATAA.C.T.TC.G.G.GA.AA...C.CGG.A.G.C.TA.ATA.CCG.GATAAT..ATTTT..GA.AC..C..GCAT..G.G.TT.C..AAAAG.tGAAA.GAcggtc..........ttgctgTCACTTA.TAGAT..................GG.A.T.CCGC.GCTGCAT.TAGCTAG.TTGGTA.AGGTAACGGCTTACCAAGGC.A.......ACGAT.GC.ATAGCCG.ACCTGAGAG.GGT.GAT.C.GGCCACACTGG.A.ACTGAGACACGGTCCAGA.CTCCT.ACG.GG.AGG..CA.GCA....G.TAG.GGA.ATC.T.T..C.C.GCAA.TG.G.GC..GAA.A.G..C..C.T.GA...C.G.G.AGCA.AC.G.C.C.G.CG.TG.A.GTGA.T.G..A.AGG.TC..TTC......G.GA.TC.GTAAA.AC.T.CT.G..TT.A.T.T.A.GG.GA.AGAacatatgtgtaagt......aactgtgcacatctTGA..CGG.T.A.C.CT.A.A.TCA.GAAA.G.C.C.AC.GG.CT.A.A..CT.A.C.G.TG.C.CA.G.C.AG.CC.GC.GG.TA.A.TA...C.G.T.A.G.G.T.G.G.C.A.A.G.C.GT.T..A.T.C.C..G.G.A.A.T.T.................................A.T.T.G.G.G.C.G.TAAA.G.C.G.CG.C..GT.A.GG.C.G.G.T.TT.T.TTA.A.G.TC.TG.ATGT.G..A.A.A.G.C..C.C.A.C.G.G.C.T.C.AA.C.C.G.T..G.G.A.G..G...GT.C.AT.T..G..GA.AA..C.TGG.AA.A.AC.T.TG.A.G..TG.CA..G.A.A.G.A.GG...A..A.A.GT.GG.AA.T.T.C.C.AT.G.T.GTA.GCG.G.TGA.AA..TG.C.GC.AGAG.AT.A.T.G..G.A.G..GA.ACA.C.C.A.G..TG.G..C.G.A..AG...G.C.G..A.C.T.T.T.CT.G.G.T.CTG.TAAC.TG.AC.GC.T.G.AT.G.T.GCG.....................................A.A.A.G.CG.T.G.G..GGA.T.C.A.A.A.C.A..G.G.AT.T.AG.AT...A..C.C.C.T.G.G.T..A.G.T.C.C.ACG.C.C.G.TA.A.AC.G.....A...T.G.A.G.T.G.C.T.....AA.G.T..GT.T.AGGGggttt....ccgccCC.TT.A.G.T.G.C..T.G.C.A.GC..T.A.AC...G.CA.T.TA.A.......G.C....A.C.T.C..C.G.C.CT.G.GG.G.A.GTA.CG.A.C.C.G.CAA...G.G.T.T.GA.AA..CT.C.AAA..G.G.AA..T.T.G.A.C.GG.G.GA.C.C.CG.C.AC.A...A..G.CG.GT.GG.A.G.C.A.TG.T.G.GT.TTA.AT.T.CG.A.A.GC.A.ACG.C.G.A.AGA.A.C.C.TT..A.CCA.A.A.T.C.TTG.ACA.T.C..C.T.TTG....ACAACTCTA.GAGA..T.AG.AGCTttcccct.....................................tcgggggaCAAA..G.T..G..A..CA.G.GTG.G.TG.CATG.GT.T.G....T.CGTCAGC.TC.GT..GTCG......TGAGATGTTGG.GTTA.AGT.C.C.CGC.A.ACGA.G.CGC.A........A..C.CC.T.T.A.A.G.C.TT.AG.TTGCC.ATCAtta.......................................................................................................................................................agtTGGG.CACT.CTA.AGT.TGAC.TGC.C.G.GT.G.AC..AA.A.C.C.G.G.AGGA.AG.GT.GG.GGAT.GA........C.G.TC.AA.AT.C.A.TC.AT.GCC.C.CT.T.AT.G.A.T.T..TG.G...........GCTAC.A.C.A.C.G..T.G.C.TAC.A.ATG.GA.C.A.A.T...A.C..A.A.........A.G..G.G.CA...G.C...G.A.A.A.C.C.GT.GA..G.G.T..C..AA...G.C..AA.AT.CC....C...ATAAA..G.T.T.G.T.T..C.T.C.A..G..TT.C....G....G.A..T.T.G.T.A..G..T.C.T.G..C.A.A.C.TC....G.A..C.T.A.C..A.T.G.A.A...G..C.T..G.G.A....A.T.C.G.C..T.AG.T.A.A..T.C..G.T...A.G.A..T.C..A.GC...AT.......G..C.T...A..C....G....G..T......G.A.A..T..A..C.....GT..T..C.C......C..G....G.G..T.C..T....T..G.T.A..C.A...C...A.C...CG.C.....C.CG.T.C.A..C.A.C.CAC.GA...GA.GTT.TGTAAC.ACC.CGAAGC.CGGTggagtaacct...........................................................tttaggagctaG..CCG.T.C.GA.A.GG.TGG.G..A.C.A.AAT.G.AT..TGG.GGT.GA..AG.T...CG.TA..A.C.AA..GG.TA...G.C.C.GTA.TC.......G..GAA.....GG...T.GC.G..G.CTG....GATCACCTC.CTTTct.......................................................................................
S002230553   ....................................................................................................................................................................................................--.-...----.....--.-..-.--.-..-.-..-..-.-.-......-.--.-.-.-..-.-..-.-.-.-.--.-..-..-.-.-....-..-.-.-.-.-.-.-.-.--.--.---.--.---.--.-..--.-.--...................................................................................-.-..-...-.-.-.-...-.-.--.--.-.---.-.-.-.--.---.G.GAT..AACC.T.A..C.CTA.TA.A.G..A..C.TG.G.G....ATAA.C.T.TC.G.G.GA.AA...C.CGG.A.G.C.TA.ATA.CCGgGATAAT..ATTTT..GA.AC..C.cGCAT..G.G.TT.C..AAAAG.tGAAA.GAcggtcc.........ttgctgTCACTTA.TAGAT..................GG.A.T.CCGC.GCTGCAT.TAGCTAG.TTGGTA.AGGTAACGGCTTACCAAGGC.A.......ACGAT.GC.ATAGCCG.ACCTGAGAG.GGT.GAT.C.GGCCACACTGG.A.ACTGAGACACGGTCCAGA.CTCCT.ACG.GG.AGG..CA.GCA....G.TAG.GGA.ATC.T.T..C.C.GCAA.TG.G.GC..GAA.A.G..C..C.T.GA...C.G.G.AGCA.AC.G.C.C.G.CG.TG.A.GTGA.T.G..A.AGG.TC..TTC......G.GA.TC.GTAAA.AC.T.CT.G..TT.A.T.T.A.GG.GA.AGAacatatgtgtaagt......aactgtgcacatctTGA..CGG.T.A.C.CT.A.A.TCA.GAAA.G.C.C.AC.GG.CT.A.A..CT.A.C.G.TG.C.CA.G.C.AG.CC.GC.GG.TA.A.TA...C.G.T.A.G.G.T.G.G.C.A.A.G.C.GT.T..A.T.C.C..G.G.A.A.T.T.................................A.T.T.G.G.G.C.G.TAAA.G.C.G.CG.C..GT.A.GG.C.G.G.TtTT.T.TTA.A.G.TC.TG.ATGT.G..A.A.A.G.C..C.C.A.C.G.G.C.T.C.AA.C.C.G.T..G.G.A.G..G...GT.C.AT.T..G..GA.AA..C.TGG.AA.A.AC.T.TG.A.G..TG.CA..G.A.A.G.A.GG...A..A.A.GT.GG.AA.T.T.C.C.AT.G.T.GTA.GCG.G.TGA.AA..TG.C.GC.AGAG.AT.A.T.G..G.A.G..GA.ACA.C.C.A.G..TG.G..C.G.A..AG...G.C.G..A.C.T.T.T.CT.G.G.T.CTG.TAAC.TG.AC.GC.T.G.AT.G.T.GCG.....................................A.A.A.G.CG.T.G.G..GGA.T.C.A.A.A.C.A..G.G.AT.T.AG.AT...A..C.C.C.T.G.G.T..A.G.T.C.C.ACG.C.C.G.TA.A.AC.G.....A...T.G.A.G.T.G.C.T.....AA.G.T..GT.T.AGGGggttt...ccgcccCC.TT.A.G.T.G.C..T.G.C.A.GC..T.A.AC...G.CA.T.TA.A.......G.C....A.C.T.C..C.G.C.CT.G.GG.G.A.GTA.CG.A.C.C.G.CAA...G.G.T.T.GA.AA..CT.C.AAA..G.G.AA..T.T.G.A.C.GG.G.GA.C.C.CG.C.AC.A...A..G.CG.GT.GG.A.G.C.A.TG.T.G.GT.TTA.AT.T.CG.A.A.GC.A.ACG.C.G.A.AGA.A.C.C.TT..A.CCA.A.A.T.C.TTG.ACA.T.C..C.T.TTG....ACAACTCTA.GAGA..T.AG.AGCTttcccct.....................................tcgggggaCAAA..G.T..G..A..CA.G.GTG.G.TG.CATG.GT.T.G....T.CGTCAGC.TC.GT..GTCG......TGAGATGTTGG.GTTA.AGT.C.C.CGC.A.ACGA.G.CGC.A........A..C.CC.T.T.A.A.G.C.TT.AG.TTGCC.ATCAtta.......................................................................................................................................................agtTGGG.CACT.CTA.AGT.TGAC.TGC.C.G.GT.G.AC..AA.A.C.C.G.G.AGGA.AG.GT.GG.GGAT.GA........C.G.TC.AA.AT.C.A.TC.AT.GCC.C.CT.T.AT.G.A.T.T..TG.G...........GCTAC.A.C.A.C.G..T.G.C.TAC.A.ATG.GA.C.A.A.T...A.C..A.A.........A.G..G.G.CA...G.C...G.A.A.A.C.C.GC.GA..G.G.T..C..AA...G.C..AA.AT.CC....C...ATAAA..G.T.T.G.T.T..C.T.C.A..G..TT.C....G....G.A..T.T.G.T.A..G..T.C.T.G..C.A.A.C.TC....G.A..C.T.A.C..A.T.G.A.A...G..C.T..G.G.A....A.T.C.G.C..T.AG.T.A.A..T.C..G.T...A.G.A..T.C..A.GC...AT.......G..C.T...A..C....G....G..T......G.A.A..T..A..C.....GT..T..C.C.....cC..G....G.G..T.C..T....T..G.T.A..C.A...C...A.C...CG.C.....C.CG.T.C.A..C.A.C.CAC.GA...GA.GTT.TGTAAC.ACC.CGAAGC.CGGTggagtaa.................................................................ccttttagGag---.-.-.--.-.--.---.-..-.-.-.---.-.--..---.---.--..--.-...--.--..-.-.--..--.--...-.-.-.---.--.......-..---.....--...-.--.-..-.---....---------.----.........................................................................................
S002304189   ....................................................................................................................................................................................................--.-...----.....--.-..-.--.-..-.-..-..-.-.-......-.--.-.-.-..-.G..A.T.G.A.AC.G..C..T.G.G....C..G.G.C.G.T.G.C.C.TA.AT.ACA.TG.CAA.GT.C..GA.G.CGaacggacgagaagct.....................................................tgcttctctgatgttA.G..C...G.G.C.G...G.A.CG.GG.T.GAG.T.A.A.CA.CGT.G.GAT..AACC.T.A..C.CTA.TA.A.G..A..C.TG.G.G....ATAA.C.T.TC.G.G.GA.AA...C.CGG.A.G.C.TA.ATA.CCG.GATAAT..ATTTT..GA.AC..C..GCAT..G.R.TT.C..AAAAG.tGAAA.GRcggtc..........ttgctgTCACTTA.TAGAT..................GG.A.T.CCGC.GCTGCAT.TAGCTAG.TTGGTA.AGGTAACGGCTTACCAAGGC.A.......ACGAT.GC.ATAGCCG.ACCTGAGAG.GGT.GAT.C.GGCCACACTGG.A.ACTGAGACACGGTCCAGA.CTCCT.ACG.GG.AGG..CA.GCA....G.TAG.GGA.ATC.T.T..C.C.GCAA.TG.G.GC..GAA.A.G..C..C.T.GA...C.G.G.AGCA.AC.G.C.C.G.CG.TG.A.GTGA.T.G..A.AGG.TC..TTC......G.GA.TC.GTAAA.AC.T.CT.G..TT.A.T.T.A.GG.GA.AGAacatatgtgtaagt......aactgtgcacatctTGA..CGG.T.A.C.CT.A.A.TCA.GAAA.G.C.C.AC.GG.CT.A.A..CT.A.C.G.TG.C.CA.G.C.AG.CC.GC.GG.TA.A.TA...C.G.T.A.G.G.T.G.G.C.A.A.G.C.GT.T..A.T.C.C..G.G.A.A.T.T.................................A.T.T.G.G.G.C.G.TAAA.G.C.G.CG.C..GT.A.GG.C.G.G.T.TT.T.TTA.A.G.TC.TG.ATGT.G..A.A.A.G.C..C.C.A.C.G.G.C.T.C.AA.C.C.G.T..G.G.A.G..G...GT.C.AT.T..G..GA.AA..C.TGG.AA.A.AC.T.TG.A.G..TG.CA..G.A.A.G.A.GG...A..A.A.GT.GG.AA.T.T.C.C.AT.G.T.GTA.GCG.G.TGA.AA..TG.C.GC.AGAG.AT.A.T.G..G.A.G..GA.ACA.C.C.A.G..TG.G..C.G.A..AG...G.C.G..A.C.T.T.T.CT.G.G.T.CTG.TAAC.TG.AC.GC.T.G.AT.G.T.GCG.....................................A.A.A.G.CG.T.G.G..GGA.T.C.A.A.A.C.A..G.G.AT.T.AG.AT...A..C.C.C.T.G.G.T..A.G.T.C.C.ACG.C.C.G.TA.A.AC.G.....A...T.G.A.G.T.G.C.T.....AA.G.T..GT.T.AGGGggttt....ccgccCC.TT.A.G.T.G.C..T.G.C.A.GC..T.A.AC...G.CA.T.TA.A.......G.C....A.C.T.C..C.G.C.CT.G.GG.G.A.GTA.CG.A.C.C.G.CAA...G.G.T.T.GA.AA..CT.C.AAA..G.G.AA..T.T.G.A.C.GG.G.GA.C.C.CG.C.AC.A...A..G.CG.GT.GG.A.G.C.A.TG.T.G.GT.TTA.AT.T.CG.A.A.GC.A.ACG.C.G.A.AGA.A.C.C.TT..A.CCA.A.A.T.C.TTG.ACA.T.C..C.T.TTG....ACAACTCTA.GAGA..T.AG.AGCYttcccct.....................................tcgggggaCAAA..G.T..G..A..CA.G.GTG.G.TG.CATG.GT.T.G....T.CGTCAGC.TC.GT..GTCG......TGAGATGTTGG.GTTA.AGT.C.C.CGC.A.ACGA.G.CGC.A........A..C.CC.T.T.A.A.G.C.TT.AG.TTGCC.ATCAtta.......................................................................................................................................................agtTGGG.CACT.CTA.AGT.TGAC.TGC.C.G.GT.G.AC..AA.A.C.C.G.G.AGGA.AG.GT.GG.GGAT.GA........C.G.TC.AA.AT.C.A.TC.AT.GCC.C.CT.T.AT.G.A.T.T..TG.G...........GCTAC.A.C.A.C.G..T.G.C.TAC.A.ATG.GA.C.A.A.T...A.C..A.A.........A.G..G.G.CA...G.C...G.A.A.A.C.C.GC.GA..G.G.T..C..AA...G.C..AA.AT.CC....C...ATAAA..G.T.T.G.T.T..C.T.C.A..G..TT.C....G....G.A..T.T.G.T.A..G..T.C.T.G..C.A.A.C.TC....G.A..C.T.A.C..A.T.G.A.A...G..C.T..G.G.A....A.T.C.G.C..T.AG.T.A.A..T.C..G.T...A.G.A..T.C..A.GC...AT.......G..C.T...A..C....G....G..T......G.A.A..T..A..C.....GT..T..C.C......C..G....G.G..T.C..T....T..G.T.A..C.A...C...A.C...CG.C.....C.CG.T.C.A..C.A.C.CAC.GA...GA.GTT.TGTAAC.ACC.CGAAGC.CGGTggagtaacct...........................................................tttaggagctaG..CCG.T.C.GA.A.GG.TGG.G..A.C.A.AAT.G.AT..TGG.GGT.G-..--.-...--.--..-.-.--..--.--...-.-.-.---.--.......-..---.....--...-.--.-..-.---....---------.----.........................................................................................
S002230543   ....................................................................................................................................................................................................--.-...----.....--.-..-.--.-..-.-..-..-.-.-......-.--.-.-.-..-.-..-.-.-.-.--.-..-..-.-.-....-..-.-.-.-.-.-.-.-.--.--.---.--.---.--.-..--.-.--...................................................................................-.-..-...-.-.-.-...-.-.--.--.-.---.-.-.-.--.---.-.---..----.-.-..-.---.--.-.-..-..-.--.-.-....----.C.T.TC.G.G.GA.AA...C.CGG.A.G.C.TA.ATA.CCGgGATAAT..ATTTT..GA.AC..C..GCAT..G.G.TT.C..AAAAG.tGAAA.GAcggtc..........ttgctgTCACTTA.TAGAT..................GG.A.T.CCGC.GCTGCAT.TAGCTAG.TTGGTA.AGGTAACGGCTTACCAAGGC.A.......ACGAT.GC.ATAGCCG.ACCTGAGAG.GGT.GAT.C.GGCCACACTGG.A.ACTGAGACACGGTCCAGA.CTCCT.ACG.GG.AGG..CA.GCA....G.TAG.GGA.ATC.T.T..C.C.GCAA.TG.G.GC..GAA.A.G..C..C.T.GA...C.G.G.AGCA.AC.G.C.C.G.CG.TG.A.GTGA.T.G..A.AGG.TC..TTC......G.GA.TC.GTAAA.AC.T.CT.G..TT.A.T.T.A.GG.GA.AGAacatatgtgtaagt......aactgtgcacatctTGA..CGG.T.A.C.CT.A.A.TCA.GAAA.G.C.C.AC.GG.CT.A.A..CT.A.C.G.TG.C.CA.G.C.AG.CC.GC.GG.TA.A.TA...C.G.T.A.G.G.T.G.G.C.A.A.G.C.GT.T..A.T.C.C..G.G.A.A.T.T.................................A.T.T.G.G.G.C.G.TAAA.G.C.G.CG.C..GT.A.GG.C.G.G.T.TT.T.TTA.A.G.TC.TG.ATGT.G..A.A.A.G.C..C.C.A.C.G.G.C.T.C.AA.C.C.G.T..G.G.A.G..G...GT.C.AT.T..G..GA.AA..C.TGG.AA.A.AC.T.TG.A.G..TG.CA..G.A.A.G.A.GG...A..A.A.GT.GG.AA.T.T.C.C.AT.G.T.GTA.GCG.G.TGA.AA..TG.C.GC.AGAG.AT.A.T.G..G.A.G..GA.ACA.C.C.A.G..TG.G..C.G.A..AG...G.C.G..A.C.T.T.T.CT.G.G.T.CTG.TAAC.TG.AC.GC.T.G.AT.G.T.GCG.....................................A.A.A.G.CG.T.G.G..GGA.T.C.A.A.A.C.A..G.G.AT.T.AG.AT...A..C.C.C.T.G.G.T..A.G.T.C.C.ACG.C.C.G.TA.A.AC.G.....A...T.G.A.G.T.G.C.T.....AA.G.T..GT.T.AGGGggttt....ccgccCC.TT.A.G.T.G.C..T.G.C.A.GC..T.A.AC...G.CA.T.TA.A.......G.C....A.C.T.C..C.G.C.CT.G.GG.G.A.GTA.CG.A.C.C.G.CAA...G.G.T.T.GA.AA..CT.C.AAA..G.G.AA..T.T.G.A.C.GG.G.GA.C.C.CG.C.AC.A...A..G.CG.GT.GG.A.G.C.A.TG.T.G.GT.TTA.AT.T.CG.A.A.GC.A.ACG.C.G.A.AGA.A.C.C.TT..A.CCA.A.A.T.C.TTG.ACA.T.C..C.T.TTG....ACAACTCTA.GAGA..T.AG.AGCCttcccct.....................................tcgggggaCAAA..G.T..G..A..CA.G.GTG.G.TG.CATG.GT.T.G....T.CGTCAGC.TC.GT..GTCG......TGAGATGTTGG.GTTA.AGT.C.C.CGC.A.ACGA.G.CGC.A........A..C.CC.T.T.A.A.G.C.TT.AG.TTGCC.ATCAtta.......................................................................................................................................................agtTGGG.CACT.CTA.AGT.TGAC.TGC.C.G.GT.G.AC..AA.A.C.C.G.G.AGGA.AG.GT.GG.GGAT.GA........C.G.TC.AA.AT.C.A.TC.AT.GCC.C.CT.T.AT.G.A.T.T..TG.G...........GCTAC.A.C.A.C.G..T.G.C.TAC.A.ATG.GA.C.A.A.T...A.C..A.A.........A.G..G.G.CA...G.C...G.A.A.A.C.C.GC.GA..G.G.T..C..AA...G.C..AA.AT.CC....C...ATAAA..G.T.T.G.T.T..C.T.C.A..G..TT.C....G....G.A..T.T.G.T.A..G..T.C.T.G..C.A.A.C.TC....G.A..C.T.A.C..A.T.G.A.A...G..C.T..G.G.A....A.T.C.G.C..T.AG.T.A.A..T.C..G.T...A.G.A..T.C..A.GC...AT.......G..C.T...A..C....G....G..T......G.A.A..T..A..C.....GT..T..C.C......C..G....G.G..T.C..T....T..G.T.A..C.A...C...A.C...CG.C.....C.CG.TaC.A..C.A.C.CAC.GA...GA.GTT.TGTAAC.ACC.CGAAGC.CGGTggagtcac................................................................cttttagaG..CTA.-.-.--.-.--.---.-..-.-.-.---.-.--..---.---.--..--.-...--.--..-.-.--..--.--...-.-.-.---.--.......-..---.....--...-.--.-..-.---....---------.----.........................................................................................
S002725949   ....................................................................................................................................................................................................--.-...----.....--.-..-.--.-..-.-..-..-.-.-......-.--.-.-.-..-.G..A.T.G.A.AC.G..C..T.G.G....C..G.G.C.G.T.G.C.C.TA.AT.ACA.TG.CAA.GT.C..GA.G.CGaacggacgagaagct.....................................................tgcttctctgatgttA.G..C...G.G.C.G...G.A.CG.GG.T.GAG.T.A.A.CA.CGT.G.GAT..AACC.T.A..C.CTA.TA.A.G..A..C.TG.G.G....ATAA.C.T.TC.G.G.GA.AA...C.CGG.A.G.C.TA.ATA.CCG.GATAAT..ATTTT..GA.AC..C..GCAT..G.G.TT.C..AAAAG.tGAAA.GAcggtc..........ttgctgTCACTTA.TAGAT..................GG.A.T.CCGC.GCTGCAT.TAGCTAG.TTGGTA.AGGTAACGGCTTACCAAGGC.A.......ACGAT.GC.ATAGCCG.ACCTGAGAG.GGT.GAT.C.GGCCACACTGG.A.ACTGAGACACGGTCCAGA.CTCCT.ACG.GG.AGG..CA.GCA....G.TAG.GGA.ATC.T.T..C.C.ACAA.TG.G.GT..GCA.A.G..C..C.T.GA...T.G.G.AGCA.AT.G.C.C.G.CG.TG.A.GTGA.A.G..A.AGG.AC..TTC......G.GT.TC.GTAAA.GC.T.CT.G..TT.G.T.T.G.GG.GA.AGAacacggataggagt......cactgcctatccctTGA..CGG.T.A.C.CC.A.A.CCA.GAAA.G.T.C.AC.GG.CT.A.A..CT.A.C.G.TG.C.CA.G.C.AG.CC.GC.GG.TA.A.TA...C.G.T.A.G.G.T.G.A.C.A.A.G.C.GT.T..G.T.C.C..G.G.A.T.T.T.................................A.T.T.G.G.G.C.G.TAAA.G.C.G.AG.C..GC.A.GG.C.G.G.T.CC.G.GTA.A.G.TC.TG.ATGT.G..A.A.A.G.C..C.C.A.C.G.G.C.T.C.AA.C.C.G.T..G.G.A.A..C...GG.C.AT.T..G..GA.AA..C.TGG.CG.G.AC.T.TG.A.A..TG.TA..G.C.A.G.A.GG...A..A.A.GT.GG.AA.T.T.C.C.AT.G.T.GTA.GCG.G.TGG.AA..TG.C.GT.AGAT.AT.A.T.G..G.A.G..GA.ACA.C.C.A.G..TG.G..C.G.A..AA...G.C.G..A.C.T.T.T.CT.G.G.G.CTA.TGAT.TG.AC.GC.T.G.AG.G.C.TCG.....................................A.A.A.G.CG.T.G.G..GGA.G.C.G.A.A.C.A..G.G.AT.T.AG.AT...A..C.C.C.T.G.G.T..A.G.T.C.C.ACG.C.C.G.TA.A.AC.G.....A...T.G.A.G.T.G.C.T.....AA.G.T..GT.T.GGAGggttt....ccgccCT.TC.A.G.T.G.C..T.G.G.A.GT..T.A.AC...G.CA.T.TA.A.......G.C....A.C.T.C..C.G.C.CT.G.GG.G.A.TTA.CG.A.C.C.G.CAA...G.G.T.T.GA.AA..CT.C.AAA..A.G.AA..T.T.G.A.C.GG.G.GA.C.C.CG.C.AC.A...A..G.CG.GT.GG.A.G.C.A.TG.T.G.GT.TTA.AT.T.CG.A.A.GC.A.ACG.C.G.A.AGA.A.C.C.TT..A.CCG.G.C.T.C.TTG.ACA.T.C..T.T.CTG....CTAGCTTCA.GAGA..T.GA.AGCGttccct.......................................tcggggaCAGA..A.T..G..A..CA.G.GTG.G.TG.CATG.GT.T.G....T.CGTCAGC.TC.GT..GTCG......TGAGATGTTGG.GTTA.AGT.C.C.CGT.A.ACGA.G.CGC.A........A..C.CC.T.T.A.T.T.G.TT.AG.TTGCC.AGCAtta.......................................................................................................................................................agtTGGG.CACT.CTA.GCA.AGAC.TGC.C.G.GT.G.AT..AA.A.C.C.G.G.AGGA.AG.GC.GG.GGAT.GA........C.G.TC.AA.AT.C.A.TC.AT.GCC.C.CT.T.AT.G.A.G.C..TG.G...........GCTAC.A.C.A.C.G..T.G.C.TAC.A.ATG.GA.T.G.G.T...A.C..A.A.........C.G..A.G.TG...G.C...G.A.G.A.C.C.GC.GA..G.G.T..T..TA...G.C..TA.AT.CT....C...CCAAA..G.C.C.A.T.T..C.T.C.A..G..TT.C....G....G.A..T.T.G.C.A..G..G.C.T.G..C.A.A.C.TC....G.C..C.T.G.C..A.T.G.A.A...G..T.C..G.G.A....A.T.C.G.C..T.AG.T.A.A..T.C..G.C...G.G.A..T.C..A.GA...AT.......G..C.C...G..C....G....G..T......G.A.A..T..T..C.....GT..T..C.C......C..G....G.G..T.C..T....-..-.-.-..-.-...-...-.-...--.-.....-.--.-.-.-..-.-.-.---.--...--.---.------.---.------.----................................................................................-..---.-.-.--.-.--.---.-..-.-.-.---.-.--..---.---.--..--.-...--.--..-.-.--..--.--...-.-.-.---.--.......-..---.....--...-.--.-..-.---....---------.----.........................................................................................
S002112678   ....................................................................................................................................................................................................--.-...----.....--.-..-.--.-..-.-..-..-.-.-......-.--.-.-.-..-.G..A.T.G.A.AC.G..C..T.G.G....C..G.G.C.G.T.G.C.C.TA.AT.ACA.TG.CAA.GT.C..GA.G.CGaacggacgagaagct.....................................................tgcttctctgatgttA.G..C...G.G.C.G...G.A.CG.GG.T.GAG.T.A.A.CA.CGT.G.GAT..AACC.T.A..C.CTA.TA.A.G..A..C.TG.G.G....ATAA.C.T.TC.G.G.GA.AA...C.CGG.A.G.C.TA.ATA.CCG.GATAAT..ATTTT..GA.AC..C..GCAT..G.G.TT.C..AAAAG.tGAAA.GAcggtc..........ttgctgTCACTTA.TAGAT..................GG.A.T.CCGC.GCTGCAT.TAGCTAG.TTGGTA.AGGTAACGGCTTACCAAGGC.A.......ACGAT.GC.ATAGCCG.ACCTGAGAG.GGT.GAT.C.GGCCACACTGG.A.ACTGAGACACGGTCCAGA.CTCCT.ACG.GG.AGG..CA.GCA....G.TAG.GGA.ATC.T.T..C.C.GCAA.TG.G.GC..GAA.A.G..C..C.T.GA...C.G.G.AGCA.AC.G.C.C.G.CG.TG.A.GTGA.T.G..A.AGG.TC..TTC......G.GA.TC.GTAAA.AC.T.CT.G..TT.A.T.T.A.GG.GA.AGAacatatgtgtaagt......aactgtgcacatctTGA..CGG.T.A.C.CT.A.A.TCA.GAAA.G.C.C.AC.GG.CT.A.A..CT.A.C.G.TG.C.CA.G.C.AG.CC.GC.GG.TA.A.TA...C.G.T.A.G.G.T.G.G.C.A.A.G.C.GT.T..A.T.C.C..G.G.A.A.T.T.................................A.T.T.G.GgG.C.G.TAAA.G.C.G.CG.C..GT.A.GG.C.G.G.T.TT.T.TTT.A.A.TC.TG.ATGT.G..A.A.A.G.C..C.C.C.C.G.G.T.T.C.AA.C.CcT.G..G.G.A.G..G...GT.C.AT.T..G..GA.AC..C.GGG.AA.A.CC.T.TG.A.G..TG.CA..G.A.A.G.A.GG...A..A.AgGT.GG.AT.T.T.C.C.AT.G.T.GTA.GCG.T.TGA.AA..TG.C.GC.AGAG.AT.A.T.G..-.A.G..GA.ACA.C.C.A.G..T-.G..C.G.A.aAG...G.C.G..A.C.T.T.T.CT.G.G.T.CTG.TGAC.TG.AC.GC.T.G.AT.G.T.GCG.....................................A.A.A.G.CG.T.G.G..-GA.T.C.A.A.A.C.A..G.G.AT.T.AG.AT...A..C.C.C.T.G.G.T..A.G.T.C.C.ACG.C.C.G.TA.A.AC.G.....A...T.G.A.G.T.G.C.T.....AA.G.T..GT.T.AGGGggttt....ccgccCC.TT.A.G.T.G.C..T.G.C.A.GC..T.A.AC...G.CA.T.TA.A.......G.C....A.C.T.C..C.G.C.CT.G.GG.G.A.GTA.CG.A.C.C.G.CAA...G.G.T.T.GA.AA..CT.C.AAA..G.G.AA..T.T.G.A.C.GG.G.GA.C.C.CG.C.AC.A...A..G.CG.GT.GG.A.G.C.A.TG.T.G.GT.TTA.AT.T.CG.A.A.GC.A.ACG.C.G.A.AGA.A.C.C.TT..A.CCA.A.A.T.C.TTG.ACA.T.C..C.T.TTG....ACAACTCTA.GAGA..T.AG.AGCTttcccct.....................................tcgggggaCAAA..G.T..G..A..CA.G.GTG.G.TG.CATG.GT.T.G....T.CGTCAGC.TC.GT..GTCG......TGAGATGTTGG.GTTA.AGT.C.C.CGC.A.ACGA.G.CGC.A........A..C.CC.T.T.A.A.G.C.TT.AG.TTGCC.ATCAtta.......................................................................................................................................................agtTGGG.CACT.CTA.AGT.TGAC.TGC.C.G.GT.G.AC..AA.A.C.C.G.G.AGGA.AG.GT.GG.GGAT.GA........C.G.TC.AA.AT.C.A.TC.AT.GCC.C.CT.T.AT.G.A.T.T..TG.G...........GCTAC.A.C.A.C.G..T.G.C.TAC.A.ATG.GA.C.A.A.T...A.C..A.A.........A.G..G.G.CA...G.C...G.A.A.A.C.C.GC.GA..G.G.T..C..AA...G.C..AA.AT.CC....C...ATAAA..G.T.T.G.T.T..C.T.C.A..G..TT.C....G....G.A..T.T.G.T.A..G..T.C.T.G..C.A.A.C.TC....G.A..C.T.A.C..A.T.G.A.A...G..C.T..G.G.A....A.T.C.G.C..T.AG.T.A.A..T.C..G.T...A.G.A..T.C..A.GC...AT.......G..C.T...A..C....G....G..T......G.A.A..T..A..C.....GT..T..C.C......C..G....G.G..T.C..T....-..-.-.-..-.-...-...-.-...--.-.....-.--.-.-.-..-.-.-.---.--...--.---.------.---.------.----................................................................................-..---.-.-.--.-.--.---.-..-.-.-.---.-.--..---.---.--..--.-...--.--..-.-.--..--.--...-.-.-.---.--.......-..---.....--...-.--.-..-.---....---------.----.........................................................................................
S002907173   ....................................................................................................................................................................................................--.-...----.....AG.A..G.TT.T..G.A..T..C.C.T......G.GC.T.C.A..G.G..A.C.G.A.AC.G..C..T.G.G....C..G.G.C.G.T.G.C.C.TA.AT.ACA.TG.CAA.GT.A..GA.A.CGctgaagagaggagct.....................................................tgctcttcttggatgA.G..T...T.G.C.G...A.A.CG.GG.T.GAG.T.A.A.CG.CGT.A.GGT..AACC.T.G..C.CTT.GT.A.G..C..G.GG.G.G....ATAA.C.T.AT.T.G.GA.AA...C.GAT.A.G.C.TA.ATA.CCG.CATAAC..AATGG..AT.GA..C..ACAT..G.T.CA.T..TTATT.tGAAA.GGggcaa...........ttgctCCACTAC.AAGAT..................GG.A.C.CTGC.GTTGTAT.TAGCTAG.TAGGTG.AGGTAACGGCTCACCTAGGC.G.......ACGAT.AC.ATAGCCG.ACCTGAGAG.GGT.GAT.C.GGCCACACTGG.G.ACTGAGACACGGCCCAGA.CTCCT.ACG.GG.AGG..CA.GCA....G.TAG.GGA.ATC.T.T..C.G.GCAA.TG.G.GG..GCA.A.C..C..C.T.GA...C.C.G.AGCA.AC.G.C.C.G.CG.TG.A.GTGA.A.G..A.AGG.TT..TTC......G.GA.TC.GTAAA.GC.T.CT.G..TT.G.T.A.A.GT.CA.AGAacgagtgtgagagt.....ggaaagttcacactgTGA..CGG.T.A.G.CT.T.A.CCA.GAAA.G.G.G.AC.GG.CT.A.A..CT.A.C.G.TG.C.CA.G.C.AG.CC.GC.GG.TA.A.TA...C.G.T.A.G.G.T.C.C.C.G.A.G.C.GT.T..G.T.C.C..G.G.A.T.T.T.................................A.T.T.G.G.G.C.G.TAAA.G.C.G.AG.C..GC.A.GG.C.G.G.T.TT.G.ATA.A.G.TC.TG.AAGT.T..A.A.A.G.G..C.T.G.T.G.G.C.T.C.AA.C.C.A.T..A.G.T.T..C...-G.C.TT.T..G..GA.AA..C.TGT.CA.A.AC.T.TG.A.G..TG.CA..G.A.A.G.G.GG...A..G.A.GT.GG.AA.T.T.C.C.AT.G.T.GTA.GCG.G.TGA.AA..TG.C.GT.AGAT.AT.A.T.G..G.A.G..GA.ACA.C.C.G.G..TG.G..C.G.A..AA...G.C.G..G.C.T.C.T.CT.G.G.T.CTG.TAAC.TG.AC.GC.T.G.AG.G.C.TCG.....................................A.A.A.G.CG.T.G.G..GGA.G.C.G.A.A.C.A..G.G.AT.T.AG.AT...A..C.C.C.T.G.G.T..A.G.T.C.C.ACG.C.C.G.TA.A.AC.G.....A...T.G.A.G.T.G.C.T.....AG.G.T..GT.T.GGATccttt....ccgggAT.TC.A.G.T.G.C..C.G.C.A.GC..T.A.AC...G.CA.T.TA.A.......G.C....A.C.T.C..C.G.C.CT.G.GG.G.A.GTA.CG.A.C.C.G.CAA...G.G.T.T.GA.AA..CT.C.AAA..G.G.AA..T.T.G.A.C.GG.G.GG.C.C.CG.C.AC.A...A..G.CG.GT.GG.A.G.C.A.TG.T.G.GT.TTA.AT.T.CG.A.A.GC.A.ACG.C.G.A.AGA.A.C.C.TT..A.CCA.G.G.T.C.TTG.ACA.T.C..C.C.GAT...gCTATTTCTA.GAGA..T.AG.AAAGttactt........................................cggtacATCG..G.T..G..A..CA.G.GTG.G.TG.CATG.GT.T.G....T.CGTCAGC.TC.GT..GTCG......TGAGATGTTGG.GTTA.AGT.C.C.CGC.A.ACGA.G.CGC.A........A..C.CC.C.T.A.T.T.G.TT.AG.TTGCC.ATCAttc.......................................................................................................................................................agtTGGG.CACT.CTA.GCG.AGAC.TGC.C.G.GT.A.AT..AA.A.C.C.G.G.AGGA.AG.GT.GG.GGAT.GA........C.G.TC.AA.AT.C.A.TC.AT.GCC.C.CT.T.AT.G.A.C.C..TG.G...........GCTAC.A.C.A.C.G..T.G.C.TAC.A.ATG.GT.T.G.G.T...A.C..A.A.........C.G..A.G.TT...G.C...G.A.G.T.C.G.GT.GA..C.G.G..C..AA...G.C..TA.AT.CT....C...TTAAA..G.C.C.A.A.T..C.T.C.A..G..TT.C....G....G.A..T.T.G.T.A..G..G.C.T.G..C.A.A.C.TC....G.C..C.T.A.C..A.T.G.A.A...G..T.C..G.G.A....A.T.C.G.C..T.AG.T.A.A..T.C..G.C...G.G.A..T.C..A.GC...AC.......G..C.C...G..C....G....G..T......G.A.A..T..A..C.....GT..T..C.C......C..G....G.G..C.C..T....T..G.T.A..C.A...C...A.C...CG.C.....C.CG.T.C.A..C.A.C.CAC.GA...GA.GTT.TGTAAC.ACC.CGAAGT.CGGTgaggtaacct............................................................tttggagccaG..CCG.C.C.TA.A.GG.TGG.G..A.T.A.GAT.G.AT..TGG.GGT.GA..AG.T...CG.TA..A.C.AA..GG.TA...G.C.C.GTA.TC.......G..GAA.....GG...T.GC.G..G.CTG....GATCACCT-.----.........................................................................................
S001873535   ....................................................................................................................................................................................................--.-...----.....--.-..-.--.-..-.-..-..-.-.-......-.--.-.-.-..-.-..-.-.-.-.-C.G..C..T.G.G....C..G.G.C.G.T.G.C.C.TA.AT.ACA.TG.CAA.GT.A..GA.A.CGctgaagagaggagct.....................................................tgctcttcttggatgA.G..T...T.G.C.G...A.A.CG.GG.T.GAG.T.A.A.CG.CGT.A.GGT..AACC.T.G..C.CTT.GT.A.G..C..G.GG.G.G....ATAA.C.T.AT.T.G.GA.AA...C.GAT.A.G.C.TA.ATA.CCG.CATAAC..AATGG..GT.GA..C..TCAT..G.T.CA.T..TTATT.tGAAA.GGggcaa...........atgctCCACTAC.AAGAT..................GG.A.C.CTGC.GTTGTAT.TAGCTAG.TAGGTG.AGGTAACGGCTCACCTAGGC.G.......ACGAT.AC.ATAGCCG.ACCTGAGAG.GGT.GAT.C.GGCCACACTGG.G.ACTGAGACACGGCCCAGA.CTCCT.ACG.GG.AGG..CA.GCA....G.TAG.GGA.ATC.T.T..C.G.GCAA.TG.G.GG..GCA.A.C..C..C.T.GA...C.C.G.AGCA.AC.G.C.C.G.CG.TG.A.GTGA.A.G..A.AGG.TT..TTC......G.GA.TC.GTAAA.GC.T.CT.G..TT.G.T.A.A.GT.CA.AGAacgagtgtgagagt.....ggaaagttcacactgTGA..CGG.T.A.G.CT.T.A.CCA.GAAA.G.G.G.AC.GG.CT.A.A..CT.A.C.G.TG.C.CA.G.C.AG.CC.GC.GG.TA.A.TA...C.G.T.A.G.G.T.C.C.C.G.A.G.C.GT.T..G.T.C.C..G.G.A.T.T.T.................................A.T.T.G.G.G.C.G.TAAA.G.C.G.AG.C..GC.A.GG.C.G.G.T.TT.G.ATA.A.G.TC.TG.AAGT.T..A.A.A.G.G..C.T.G.T.G.G.C.T.C.AA.C.C.A.T..A.G.T.T..C...-G.C.TT.T..G..GA.AA..C.TGT.CA.A.AC.T.TG.A.G..TG.CA..G.A.A.G.G.GG...A..G.A.GT.GG.AA.T.T.C.C.AT.G.T.GTA.GCG.G.TGA.AA..TG.C.GT.AGAT.AT.A.T.G..G.A.G..GA.ACA.C.C.G.G..TG.G..C.G.A..AA...G.C.G..G.C.T.C.T.CT.G.G.T.CTG.TAAC.TG.AC.GC.T.G.AG.G.C.TCG.....................................A.A.A.G.CG.T.G.G..GGA.G.C.G.A.A.C.A..G.G.AT.T.AG.AT...A..C.C.C.T.G.G.T..A.G.T.C.C.ACG.C.C.G.TA.A.AC.G.....A...T.G.A.G.T.G.C.T.....AG.G.T..GT.T.GGATccttt....ccgggAT.TC.A.G.T.G.C..C.G.C.A.GC..T.A.AC...G.CA.T.TA.A.......G.C....A.C.T.C..C.G.C.CT.G.GG.G.A.GTA.CG.A.C.C.G.CAA...G.G.T.T.GA.AA..CT.C.AAA..G.G.AA..T.T.G.A.C.GG.G.GG.C.C.CG.C.AC.A...A..G.CG.GT.GG.A.G.C.A.TG.T.G.GT.TTA.AT.T.CG.A.A.GC.A.ACG.C.G.A.AGA.A.C.C.TT..A.CCA.G.G.T.C.TTG.ACA.T.C..C.C.GAT...gCTATTTCTA.GAGA..T.AG.AAAGttactt........................................cggtacATCG..G.T..G..A..CA.G.GTG.G.TG.CATG.GT.T.G....T.CGTCAGC.TC.GT..GTCG......TGAGATGTTGG.GTTA.AGT.C.C.CGC.A.ACGA.G.CGC.A........A..C.CC.C.T.A.T.T.G.TT.AG.TTGCC.ATCAttc.......................................................................................................................................................agtTGGG.CACT.CTA.GCG.AGAC.TGC.C.G.GT.A.AT..AA.A.C.C.G.G.AGGA.AG.GT.GG.GGAT.GA........C.G.TC.AA.AT.C.A.TC.AT.GCC.C.CT.T.AT.G.A.C.C..TG.G...........GCTAC.A.C.A.C.G..T.G.C.TAC.A.ATG.GT.T.G.G.T...A.C..A.A.........C.G..A.G.TT...G.C...G.A.G.T.C.G.GT.GA..C.G.G..C..AA...G.C..TA.AT.CT....C...TTAAA..G.C.C.A.A.T..C.T.C.A..G..TT.C....G....G.A..T.T.G.T.A..G..G.C.T.G..C.A.A.C.TC....G.C..C.T.A.C..A.T.G.A.A...G..T.C..G.G.A....A.T.C.G.C..T.AG.T.A.A..T.C..G.C...G.G.A..T.C..A.GC...AC.......G..C.C...G..C....G....G..T......G.A.A..T..A..C.....GT..T..C.C......C..G....G.G..C.C..T....T..G.T.A..C.A...C...A.C...CG.C.....C.CG.T.C.A..C.A.C.CAC.GA...GA.GTT.TGTAAC.ACC.CGAAGT.CGGTgaggtaacct............................................................tttggagccaG..CCG.C.C.TA.A.GG.TGG.G..A.T.A.GAT.G.AT..TGG.GGT.GA..AG.T...CG.TA..A.C.AA..GG.TA...G.C.C.GTA.TC.......G..GAA.....G-...-.--.-..-.---....---------.----.........................................................................................
S000617893   ...................................................................................................................................................................................gaattcactagtgatta--.-...----.....-G.A..G.TT.T..G.A..T..T.A.T......G.GC.T.C.A..G.G..A.C.G.A.AC.G..C..T.G.G....C..G.G.C.G.T.G.C.C.TA.AT.ACA.TG.CAA.GT.A..GA.A.CGctgaagagaggagct.....................................................tgctcttcttggatgA.G..T...T.G.C.G...A.A.CG.GG.T.GAG.T.A.A.CG.CGT.A.GGT..AACC.T.G..C.CTT.GT.A.G..C..G.GG.G.G....ATAA.C.T.AT.T.G.GA.AA...C.GAT.A.G.C.TA.ATA.CCG.CATAAC..AATGG..AT.GA..C..ACAT..G.T.CA.T..TTATT.tGAAA.GGggcaa...........ttgctCCACTAC.AAGAT..................GG.A.C.CTGC.GTTGTAT.TAGCTAG.TAGGTG.AGGTAACGGCTCACCTAGGC.G.......ACGAT.AC.ATAGCCG.ACCTGAGAG.GGT.GAT.C.GGCCACACTGG.G.ACTGAGACACGGCCCAGA.CTCCT.ACG.GG.AGG..CA.GCA....G.TAG.GGA.ATC.T.T..C.G.GCAA.TG.G.GG..GCA.A.C..C..C.T.GA...C.C.G.AGCA.AC.G.C.C.G.CG.TG.A.GTGA.A.G..A.AGG.TT..TTC......G.GA.TC.GTAAA.GC.T.CT.G..TT.G.T.A.A.GTcCA.AGAacgagtgtgagagt.....ggaaagttcacactgTGA..CGG.T.A.G.CT.T.A.CCA.GAAA.G.G.G.AC.GG.CT.A.A..CT.A.C.G.TG.C.CA.G.C.AG.CC.GC.GG.TA.A.TA...C.G.T.A.G.G.T.C.C.C.G.A.G.C.GT.T..G.T.C.C..G.G.A.T.T.T.................................A.T.T.G.G.G.C.G.TAAA.G.C.G.AG.C..GC.A.GG.C.G.G.T.TT.G.ATA.A.G.TC.TG.AAGT.T..A.A.A.G.G..C.T.G.T.G.G.C.T.C.AA.C.C.A.T..A.G.T.T..C...-G.C.TT.T..G..GA.AA..C.TGT.CA.A.AC.T.TG.A.G..TG.CA..G.A.A.G.G.GG...A..G.A.GT.GG.AA.T.T.C.C.AT.G.T.GTA.GCG.G.TGA.AA..TG.C.GT.AGAT.AT.A.T.G..G.A.G..GA.ACA.C.C.G.G..TG.G..C.G.A..AA...G.C.G..G.C.T.C.T.CT.G.G.T.CTG.TAAC.TG.AC.GC.T.G.AG.G.C.TCG.....................................A.A.A.G.CG.T.G.G..GGA.G.C.G.A.A.C.A..G.G.AT.T.AG.AT...A..C.C.C.T.G.G.T..A.G.T.C.C.ACG.C.C.G.TA.A.AC.G.....A...T.G.A.G.T.G.C.T.....AG.G.T..GT.T.GGATccttt....ccgggAT.TC.A.G.T.G.C..C.G.C.A.GC..T.A.AC...G.CA.T.TA.A.......G.C....A.C.T.C..C.G.C.CT.G.GG.G.A.GTA.CG.A.C.C.G.CAA...G.G.T.T.GA.AA..CT.C.AAA..G.G.AA..T.T.G.A.C.GG.G.GG.C.C.CG.C.AC.A...A..G.CG.GT.GG.A.G.C.A.TG.T.G.GT.TTA.AT.T.CG.A.A.GC.A.ACG.C.G.A.AGA.A.C.C.TT..A.CCA.G.G.T.C.TTG.ACA.T.T..C.C.GAT...gCTATTTCTA.GAGA..T.AG.AAAGttactt........................................cggtacATCG..G.T..G..A..CA.G.GTG.G.TG.CATG.GT.T.G....T.CGTCAGC.TC.GT..GTCG......TGAGATGTTGG.GTTA.AGT.C.C.CGC.A.ACGA.G.CGC.A........A..C.CC.C.T.A.T.T.G.TT.AG.TTGCC.ATCAttc.......................................................................................................................................................agtTGGG.CACT.CTA.GCG.AGAC.TGC.C.G.GT.A.AT..AA.A.C.C.G.G.AGGA.AG.GT.GG.GGAT.GA........C.G.TC.AA.AT.C.A.TC.AT.GCC.C.CT.T.AT.G.A.C.C..TG.G...........GCTAC.A.C.A.C.G..T.G.C.TAC.A.ATG.GT.T.G.G.T...A.C..A.A.........C.G..A.G.TT...G.C...G.A.G.T.C.G.GT.GA..C.G.G..C..AA...G.C..TA.AT.CT....C...TTAAA..G.C.C.A.A.T..C.T.C.A..G..TT.C....G....G.A..T.T.G.T.A..G..G.C.T.G..C.A.A.C.TC....G.C..C.T.A.C..A.T.G.A.A...G..T.C..G.G.A....A.T.C.G.C..T.AG.T.A.A..T.C..G.C...G.G.A..T.C..A.GC...AC.......G..C.C...G..C....G....G..T......G.A.A..T..A..C.....GT..T..C.C......C..G....G.G..C.C..T....T..G.T.A..C.A...C...A.C...CG.C.....C.CG.T.C.A..C.A.C.CAC.GA...GA.GTT.TGTAAC.ACC.CGAAGT.CGGTgaggtaacct............................................................tttggagccaG..CCG.C.C.TA.A.GG.TGG.G..A.T.A.GAT.G.AT..TGG.GGT.GA..AG.T...CG.TA.aA.C.AA..GG.TA...G.C.C.GTA.AA......tC..GAAttccc--...-.GC.G..G.CCG....--------C.C---atggcggccggagctgcatcgc...................................................................
S001588205   ....................................................................................................................................................................................................--.-...----.....--.-..-.--.-..-.-..-..-.C.T......G.GC.T.C.A..G.G..A.C.G.A.AC.G..C..T.G.G....C..G.G.C.G.T.G.C.C.TA.AT.ACA.TG.CAA.GT.A..GG.A.CGctgaagagaggagtt.....................................................tgctcttcttggatgA.G..T...T.G.C.G...A.A.CG.GG.T.GAG.T.A.A.CG.CGT.A.GGT..AACC.T.G..C.CTT.GT.A.G..C..G.GG.G.G....ATAA.C.T.AT.T.G.GA.AA...C.GAT.A.G.C.TA.ATA.CCG.CATAAC..AATGG..GT.GA..C..ACAT..G.T.CA.T..TTATT.tGAAA.GGggcaa...........ttgctCCACTAC.AAGAT..................GG.A.C.CTGC.GTTGTAT.TAGCTAG.TAGGTG.AGGTAACGGCTCACCTAGGC.G.......ACGAT.AC.ATAGCCG.ACCTGAGAG.GGT.GAT.C.GGCCACACTGG.G.ACTGAGACACGGCCCAGA.CTCCT.ACG.GG.AGG..CA.GCA....G.TAG.GGA.ATC.T.T..C.G.GCAA.TG.G.GG..GCA.A.C..C..C.T.GA...C.C.G.AGCA.AC.G.C.C.G.CG.TG.A.GTGA.A.G..A.AGG.TT..TTC......G.GA.TC.GTAAA.GC.T.CT.G..TT.G.T.A.A.GT.CA.AGAacgagtgtgagagt.....ggaaagttcacactgTGA..CGG.T.A.G.CT.T.A.CCA.GAAA.G.G.G.AC.GG.CT.A.A..CT.A.C.G.TG.C.CA.G.C.AG.CC.GC.GG.TA.A.TA...C.G.T.A.G.G.T.C.C.C.G.A.G.C.GT.T..G.T.C.C..G.G.A.T.T.T.................................A.T.T.G.G.G.C.G.TAAA.G.C.G.AG.C..GC.A.GG.C.G.G.T.TT.G.ATA.A.G.TC.TG.AAGT.T..A.A.A.G.G..C.T.G.T.G.G.C.T.C.AA.C.C.A.T..A.G.T.T..C...-G.C.TT.T..G..GA.AA..C.TGT.CA.A.AC.T.TG.A.G..TG.CA..G.A.A.G.G.GG...A..G.A.GT.GG.AA.T.T.C.C.AT.G.T.GTA.GCG.G.TGA.AA..TG.C.GT.AGAT.AT.A.T.G..G.A.G..GA.ACA.C.C.G.G..TG.G..C.G.A..AA...G.C.G..G.C.T.C.T.CT.G.G.T.CTG.TAAC.TG.AC.GC.T.G.AG.G.C.TCG.....................................A.A.A.G.CG.T.G.G..GGA.G.C.G.A.A.C.A..G.G.AT.T.AG.AT...A..C.C.C.T.G.G.T..A.G.T.C.C.ACG.C.C.G.TA.A.AC.G.....A...T.G.A.G.T.G.C.T.....AG.G.T..GT.T.GGATccttt....ccgggAT.TC.A.G.T.G.C..C.G.C.A.GC..T.A.AC...G.CA.T.TA.A.......G.C....A.C.T.C..C.G.C.CT.G.GG.G.A.GTA.CG.A.C.C.G.CAA...G.G.T.T.GA.AA..CT.C.AAA..G.G.AA..T.T.G.A.C.GG.G.GG.C.C.CG.C.AC.A...A..G.CG.GT.GG.A.G.C.A.TG.T.G.GT.TTA.AT.T.CG.A.A.GC.A.ACG.C.G.A.AGA.A.C.C.TT..A.CCA.G.G.T.C.TTG.ACA.T.C..C.C.GAT...gCTATTTCTA.GAGA..T.AG.AAAGttactt........................................cggtacATCG..G.T..G..A..CA.G.GTG.G.TG.CATG.GT.T.G....T.CGTCAGC.TC.GT..GTCG......TGAGATGTTGG.GTTA.AGT.C.C.CGC.A.ACGA.G.CGC.A........A..C.CC.C.T.A.T.T.G.TT.AG.TTGCC.ATCAttc.......................................................................................................................................................agtTGGG.CACT.CTA.GCG.AGAC.TGC.C.G.GT.A.AT..AA.A.C.C.G.G.AGGA.AG.GT.GG.GGAT.GA........C.G.TC.AA.AT.C.A.TC.AT.GCC.C.CT.T.AT.G.A.C.C..TG.G...........GCTAC.A.C.A.C.G..T.G.C.TAC.A.ATG.GT.T.G.G.T...A.C..A.A.........C.G..A.G.TT...G.C...G.A.G.T.C.G.GT.GA..C.G.G..C..AA...G.C..TA.AT.CT....C...TTAAA..G.C.C.A.A.T..C.T.C.A..G..TT.C....G....G.A..T.T.G.T.A..G..G.C.T.G..C.A.A.C.TC....G.C..C.T.A.C..A.T.G.A.A...G..T.C..G.G.A....A.T.C.G.C..T.AG.T.A.A..T.C..G.C...G.G.A..T.C..A.GC...AC.......G..C.C...G..C....G....G..T......G.A.A..T..A..C.....GT..T..C.C......C..G....G.G..C.C..T....T..G.T.A..C.A...C...A.C...CG.C.....C.CG.T.C.A..C.A.C.CAC.GA...GA.GTT.TGTAAA.ACC.CGAAGT.CGGTgaggtaacct............................................................tttggagccaG..CCG.C.C.TA.A.GG.TGG.G..A.T.A.GAT.G.AT..TGG.GGT.G-..--.-...--.--..-.-.--..--.--...-.-.-.---.--.......-..---.....--...-.--.-..-.---....---------.----.........................................................................................
S000617861   ..............................................................................................................................................................................ccgccatggcggccgcgggaatTC.G...ATTA.....-G.A..G.TT.T..G.A..T..C.A.T......G.GC.T.C.A..G.G..A.C.G.A.AC.G..C..T.G.G....C..G.G.C.G.T.G.C.C.TA.AT.ACA.TG.CAA.GT.A..GA.A.CGctgaagagaggagct.....................................................tgctcttcttggatgA.G..T...T.G.C.G...A.A.CG.GG.T.GAG.T.A.A.CG.CGT.A.GGT..AACC.T.G..C.CTT.GT.A.G..C..G.GG.G.G....ATAA.C.T.AT.T.G.GA.AA...C.GAT.A.G.C.TA.ATA.CCG.CATAAC..AATGG..AT.GA..C..ACAT..G.T.CA.T..TTATT.tGAAA.GGggcaa...........ttgctCCACTAC.AAGAT..................GG.A.C.CTGC.GTTGTAT.TAGCTAG.TAGGTG.AGGTAACGGCTCACCTAGGC.G.......ACGAT.AC.ATAGCCG.ACCTGAGAG.GGT.GAT.C.GGCCACACTGG.G.ACTGAGACACGGCCCAGA.CTCCT.ACG.GG.AGG..CA.GCA....G.TAG.GGA.ATC.T.T..C.G.GCAA.TG.G.GG..GCA.A.C..C..C.T.GA...C.C.G.AGCA.AC.G.C.C.G.CG.TG.A.GTGA.A.G..A.AGG.TT..TTC......G.GA.TC.GTAAA.GC.T.CT.G..TT.G.T.A.A.GT.CA.AGAacgagtgtgagagt.....ggaaaactcacactgTGA..CGG.T.A.G.CT.T.A.CCA.GAAA.G.G.G.AC.GG.CT.A.A..CT.A.C.G.TG.C.CA.G.C.AG.CC.GC.GG.TA.A.TA...C.G.T.A.G.G.T.C.C.C.G.A.G.C.GT.T..G.T.C.C..G.G.A.T.T.T.................................A.T.T.G.G.G.C.G.TAAA.G.C.G.AG.C..GC.A.GG.C.G.G.T.TT.G.ATA.A.G.TC.TG.AAGT.T..A.A.A.G.G..C.T.G.T.G.G.C.T.C.AA.C.C.A.T..A.G.T.T..C...-G.C.TT.T..G..GA.AA..C.TGT.CA.A.AC.T.TG.A.G..TG.CA..G.A.A.G.-.GG...A..G.A.GT.GG.AA.T.T.C.C.AT.G.T.GTA.GCG.G.TGA.AA..TG.C.GT.AGAT.AT.A.T.G..G.A.G..GA.ACA.C.C.G.G..TG.G..C.G.A..AA...G.C.G..G.C.T.C.T.CT.G.G.T.CTG.TAAC.TG.AC.GC.T.G.AG.G.C.TCG.....................................A.A.A.G.CG.T.G.G..GGA.G.C.G.A.A.C.A..G.G.AT.T.AG.AT...A..C.C.C.T.G.G.T..A.G.T.C.C.ACG.C.C.G.TA.A.AC.G.....A...T.G.A.G.T.G.C.T.....AG.G.T..GT.T.GGATccttt....ccgggAT.TC.A.G.T.G.C..C.G.C.A.GC..T.A.AC...G.CA.T.TA.A.......G.C....A.C.T.C..C.G.C.CT.G.GG.G.A.GTA.CG.A.C.C.G.CAA...G.G.T.T.GA.AG..CT.C.AAA..G.G.AA..T.T.G.A.C.GG.G.GG.C.C.CG.C.AC.A...A..G.CG.GT.GG.A.G.C.A.TG.T.G.GT.TTA.AT.T.CG.A.A.GC.A.ACG.C.G.A.AGA.A.C.C.TT..A.CCA.G.G.T.C.TTG.ACA.T.C..C.C.GAT...gCTATTTCTA.GAGA..T.AG.AAAGttactt........................................cggtacATCG..G.T..G..A..CA.G.GTG.G.TG.CATG.GT.T.G....T.CGTCAGC.TC.GT..GTCG......TGAGATGTTGG.GTTA.AGT.C.C.CGC.A.ACGA.G.CGC.A........A..C.CC.C.T.A.T.T.G.TT.AG.TTGCC.ATCAttc.......................................................................................................................................................agtTGGG.CACT.CTA.GCG.AGAC.TGC.C.G.GT.A.AT..AA.A.C.C.G.G.AGGA.AG.GT.GG.GGAT.GA........C.G.TC.AA.AT.C.A.TC.AT.GCC.C.CT.T.AT.G.A.C.C..TG.G...........GCTAC.A.C.A.C.G..T.G.C.TAC.A.ATG.GT.T.G.G.T...A.C..A.A.........C.G..A.G.TT...G.C...G.A.G.T.C.G.GT.GA..C.G.G..C..AA...G.C..TA.AC.CT....C...TTAAA..G.C.C.A.A.T..C.T.C.A..G..TT.C....G....G.A..T.T.G.T.A..G..G.C.T.G..C.A.A.C.TC....G.C..C.T.A.C..A.T.G.A.A...G..T.C..G.G.A....A.T.C.G.C..T.AG.T.A.A..T.C..G.C...G.G.A..T.C..A.GC...AC.......G..C.C...G..C....G....G..T......G.A.A..T..A..C.....GT..T..C.C......C..G....G.G..C.C..T....T..G.T.A..C.A...C...A.C...CG.C.....C.CG.T.C.A..C.A.C.CAC.GA...GA.GTT.TGTAAC.ACC.CGAAGT.CGGTgaggtaacct............................................................tttggagccaG..CCG.C.C.TA.A.GG.TGG.G..A.T.A.GAT.G.AT..TGG.GGT.GA..AG.T...CG.TA..A.C.AA..GG.TA...-.-.-.---.--.......-..--A.....--...-.--.C..C.GTA....AATCAC---.----tagtgaattcgcggccgcctgcaggtcgaccatatgggagagtcccaacgcgtgag.................................
S002908670   ....................................................................................................................................................................................................--.-...----.....--.-..-.--.-..-.-..-..-.-.-......-.GC.T.C.A..G.A..G.T.G.A.AC.G..C..T.G.G....C..G.G.T.A.G.G.C.C.TA.AC.ACA.TG.CAA.GT.C..GA.A.CGgcagcacaggagagct...................................................tgctctctgggtggcgA.G..T...G.G.C.G...G.A.CG.GG.T.GAG.G.A.A.TA.CAT.C.GGA..-ATC.T.A..C.TTT.TT.C.G..T..G.GG.G.G....ATAA.C.G.TA.G.G.GA.AA...C.TTA.C.G.C.TA.ATA.CCG.CATACG..-----..--.AC..C..TACG..G.G.T-.-..-----..GAAA.GCaggggatct...tcggaccttGCGCGAT.TGAAT..................GA.G.C.CGAT.GTCGGAT.TAGCTAG.TTGGCG.GGGTAAAGGCCCACCAAGGC.G.......ACGAT.CC.GTAGCTG.GTCTGAGAG.GAT.GAT.C.AGCCACACTGG.A.ACTGAGACACGGTCCAGA.CTCCT.ACG.GG.AGG..CA.GCA....G.TGG.GGA.ATA.T.T..G.G.ACAA.TG.G.GC..GCA.A.G..C..C.T.GA...T.C.C.AGCC.AT.A.C.C.G.CG.TG.G.GTGA.A.G..A.AGG.CC..TTC......G.GG.TT.GTAAA.GC.C.CT.T..TT.G.T.T.G.GG.AA.AGAaatccagctggtta......atacccggttgggaTGA..CGG.T.A.C.CC.A.A.AGA.ATAA.G.C.A.CC.GG.CT.A.A..CT.T.C.G.TG.C.CA.G.C.AG.CC.GC.GG.TA.A.TA...C.G.A.A.G.G.G.T.G.C.A.A.G.C.GT.T..A.C.T.C..G.G.A.A.T.T.................................A.C.T.G.G.G.C.G.TAAA.G.C.G.TG.C..GT.A.GG.T.G.G.T.CG.T.TTA.A.G.TC.CG.TTGT.G..A.A.A.G.C..C.C.T.G.G.G.C.T.C.AA.C.C.T.G..G.G.A.A..C...TG.C.AG.T..G..GA.TA..C.TGG.AC.G.AC.T.AG.A.G..TG.TG..G.T.A.G.A.GG...G..T.A.GC.GG.AA.T.T.C.C.TG.G.T.GTA.GCA.G.TGA.AA..TG.C.GT.AGAG.AT.C.A.G..G.A.G..GA.ACA.T.C.C.A..TG.G..C.G.A..AG...G.C.A..G.C.T.A.C.CT.G.G.A.CCA.ACAC.TG.AC.AC.T.G.AG.G.C.ACG.....................................A.A.A.G.CG.T.G.G..GGA.G.C.A.A.A.C.A..G.G.AT.T.AG.AT...A..C.C.C.T.G.G.T..A.G.T.C.C.ACG.C.C.C.TA.A.AC.G.....A...T.G.C.G.A.A.C.T.....GG.A.T..GT.T.GGGTgcaat....ttggcAC.GC.A.G.T.A.T..C.G.A.A.GC..T.A.AC...G.CG.T.TA.A.......G.T....T.C.G.C..C.G.C.CT.G.GG.G.A.GTA.CG.G.T.C.G.CAA...G.A.C.T.GA.AA..CT.C.AAA..G.G.AA..T.T.G.A.C.GG.G.GG.C.C.CG.C.AC.A...A..G.CG.GT.GG.A.G.T.A.TG.T.G.GT.TTA.AT.T.CG.A.T.GC.A.ACG.C.G.A.AGA.A.C.C.TT..A.CCT.G.G.C.C.TTG.ACA.T.G..T.C.GAG....AACTTTCCA.GAGA..T.GG.ATTGgtgcct.......................................tcgggaaCTCG..A.A..C..A..CA.G.GTG.C.TG.CATG.GC.T.G....T.CGTCAGC.TC.GT..GTCG......TGAGATGTTGG.GTTA.AGT.C.C.CGC.A.ACGA.G.CGC.A........A..C.CC.T.T.G.T.C.C.TT.AG.TTGCC.AGCAcgta.....................................................................................................................................................atggTGGG.AACT.CTA.AGG.AGAC.CGC.C.G.GT.G.AC..AA.A.C.C.G.G.AGGA.AG.GT.GG.GGAT.GA........C.G.TC.AA.GT.C.A.TC.AT.GGC.C.CT.T.AC.G.G.C.C..AG.G...........GCTAC.A.C.A.C.G..T.A.C.TAC.A.ATG.GT.A.G.G.G...A.C..A.G.........A.G..G.G.CT...G.C...A.A.G.C.C.G.GC.GA..C.G.G..T..AA...G.C..CA.AT.CC....C...AGAAA..C.C.C.T.A.T..C.T.C.A..G..TC.C....G....G.A..T.T.G.G.A..G..T.C.T.G..C.A.A.C.TC....G.A..C.T.C.C..A.T.G.A.A...G..T.C..G.G.A....A.T.C.G.C..T.AG.T.A.A..T.C..G.C...A.G.A..T.C..A.GC..aTT.......G..C.T...G..C....G....G..T......G.A.A..T..A..C.....GT..T..C.C......C..G....G.G..C.C..T....T..G.T.A..C.A...C...A.C...CG.C.....C.CG.T.C.A..C.A.C.CAT.GG...GA.GTT.TGTTGC.ACC.AGAAGC.AGGTagcttaacct............................................................tcgggagggcG..C--.-.-.--.-.--.---.-..-.-.-.---.-.--..---.---.--..--.-...--.--..-.-.--..--.--...-.-.-.---.--.......-..---.....--...-.--.-..-.---....---------.----.........................................................................................
S002449687   ....................................................................................................................................................................................................--.-...----.....--.-..-.--.-..-.-..-..-.-.-......-.--.-.-.-..-.-..-.-.-.-.--.G..CaaT.G.G....C..G.G.T.A.G.C.C.-.T-.AC.ACA.TG.CAA.GT.C..GA.A.CGgcagcacagggagagc..................................................ttgctctctgggtggcgA.G..T...G.G.C.G...G.A.CG.GG.T.GAG.G.A.A.TA.CAT.C.GGA..-ATC.T.A..C.TCT.GT.C.G..T..G.GG.G.G....ATAA.C.G.TA.G.G.GA.AA...C.TTA.C.G.C.TA.ATA.CCG.CATACG..-----..--.AC..C..TACG..G.G.T-.-..-----..GAAA.GCaggggatct...tcggaccttGCGCGAT.TGAAT..................GA.G.C.CGAT.GTCGGAT.TAGCTAG.TTGGCG.GGGTAAAGGCCCACCAAGGC.G.......ACGAT.CC.GTAGCTG.GTCTGAGAG.GAT.GAT.C.AGCCACACTGG.A.ACTGAGACACGGTCCAGA.CTCCT.ACG.GG.AGG..CA.GCA....G.TGG.GGA.ATA.T.T..G.G.ACAA.TG.G.GC..GCA.A.G..C..C.T.GA...T.C.C.AGCC.AT.A.C.C.G.CG.TG.G.GTGA.A.G..A.AGG.CC..TTC......G.GG.TT.GTAAA.GC.C.CT.T..TT.G.T.T.G.GG.AA.AGAaatccagctggcta......atacccggttgggaTGA..CGG.T.A.C.CC.A.A.AGA.ATAA.G.C.A.CC.GG.CT.A.A..CT.T.C.G.TG.C.CA.G.C.AG.CC.GC.GG.TA.A.TA...C.G.A.A.G.G.G.T.G.C.A.A.G.C.GT.T..A.C.T.C..G.G.A.A.T.T.................................A.C.T.G.G.G.C.G.TAAA.G.C.G.TG.C..GT.A.GG.T.G.G.T.CG.T.TTA.A.G.TC.CG.TTGT.G..A.A.A.G.C..C.C.T.G.G.G.C.T.C.AA.C.C.T.G..G.G.A.A..C...TG.C.AG.T..G..GA.TA..C.TGG.GC.G.AC.T.AG.A.G..TG.TG..G.T.A.G.A.GG...G..T.A.GC.GG.AA.T.T.C.C.TG.G.T.GTA.GCA.G.TGA.AA..TG.C.GT.AGAG.AT.C.A.G..G.A.G..GA.ACA.T.C.C.A..TG.G..C.G.A..AG...G.C.A..G.C.T.A.C.CT.G.G.A.CCA.ACAC.TG.AC.AC.T.G.AG.G.C.ACG.....................................A.A.A.G.CG.T.G.G..GGA.G.C.A.A.A.C.A..G.G.AT.T.AG.AT...A..C.C.C.T.G.G.T..A.G.T.C.C.ACG.C.C.C.TA.A.AC.G.....A...T.G.C.G.A.A.C.T.....GG.A.T..GT.T.GGGTgcaat....ttggcAC.GC.A.G.T.A.T..C.G.A.A.GC..T.A.AC...G.CG.T.TA.A.......G.T....T.C.G.C..C.G.C.CT.G.GG.G.A.GTA.CG.G.T.C.G.CAA...G.A.C.T.GA.AA..CT.C.AAA..G.G.AA..T.T.G.A.C.GG.G.GG.C.C.CG.C.AC.A...A..G.CG.GT.GG.A.G.T.A.TG.T.G.GT.TTA.AT.T.CG.A.T.GC.A.ACG.C.G.A.AGA.A.C.C.TT..A.CCT.G.G.C.C.TTG.ACA.T.G..T.C.GAG....AACTTTCCA.GAGA..T.GG.ATTGgtgcct.......................................tcgggaaCTCG..A.A..C..A..CA.G.GTG.C.TG.CATG.GC.T.G....T.CGTCAGC.TC.GT..GTCG......TGAGATGTTGG.GTTA.AGT.C.C.CGC.A.ACGA.G.CGC.A........A..C.CC.T.T.G.T.C.C.TT.AG.TTGCC.AGCAcgta.....................................................................................................................................................atggTGGG.AACT.CTA.AGG.AGAC.CGC.C.G.GT.G.AC..AA.A.C.C.G.G.AGGA.AG.GT.GG.GGAT.GA........C.G.TC.AA.GT.C.A.TC.AT.GGC.C.CT.T.AC.G.G.C.C..AG.G...........GCTAC.A.C.A.C.G..T.A.C.TAC.A.ATG.GT.A.G.G.G...A.C..A.G.........A.G..G.G.CT...G.C...A.A.G.C.C.G.GC.GA..C.G.G..T..AA...G.C..CA.AT.CC....C...AGAAA..C.C.C.T.A.T..C.T.C.A..G..TC.C....G....G.A..T.T.G.G.A..G..T.C.T.G..C.A.A.C.TC....G.A..C.T.C.C..A.T.G.A.A...G..T.C..G.G.A....A.T.C.G.C..T.AG.T.A.A..T.C..G.C...A.G.A..T.C..A.GC..aTT.......G..C.T...G..C....G....G..T......G.A.A..T..A..C.....GT..T..C.C......C..G....G.G..C.C..T....T..G.T.A..C.A...C...A.C...CG.C.....C.CG.T.C.A..C.A.C.CAT.GG...GA.GTT.TGTTGC.ACC.AGAAGC.AGGTagcttaaccttcgggag..............................................ggcgctgccatcgatgaA..CCG.-.-.--.-.--.---.-..-.-.-.---.-.--..---.---.--..--.-...--.--..-.-.--..--.--...-.-.-.---.--.......-..---.....--...-.--.-..-.---....---------.----.........................................................................................
S000654126   ....................................................................................................................................................................................................--.-...---T.....AG.A..G.TT.T..G.A..T..C.A.T......G.GC.T.C.A..G.A..G.T.G.A.AC.G..C..T.G.G....C..G.G.T.A.G.G.C.C.TA.AC.ACA.TG.CAA.GT.C..GA.A.CGgcagcacaggagagct...................................................tgctctctgggtggcgA.G..T...G.G.C.G...G.A.CG.GG.T.GAG.G.A.A.TA.CAT.C.GGA..-ATC.T.A..C.TCT.GT.C.G..T..G.GG.G.G....ATAA.C.G.TA.G.G.GA.AA...C.TTA.C.G.C.TA.ATA.CCG.CATACG..-----..--.AC..C..TACG..G.G.T-.-..-----..GAAA.GCaggggacct...tcgggccttGCGCGAT.TGAAT..................GA.G.C.CGAT.GTCGGAT.TAGCTAG.TTGGCG.GGGTAAAGGCCCACCAAGGC.G.......ACGAT.CC.GTAGCTG.GTCTGAGAG.GAT.GAT.C.AGCCACACTGG.A.ACTGAGACACGGTCCAGA.CTCCT.ACG.GG.AGG..CA.GCA....G.TGG.GGA.ATA.T.T..G.G.ACAA.TG.G.GC..GCA.A.G..C..C.T.GA...T.C.C.AGCC.AT.A.C.C.G.CG.TG.G.GTGA.A.G..A.AGG.CC..TTC......G.GG.TT.GTAAA.GC.C.CT.T..TT.G.T.T.G.GG.AA.AGAaatccagctggcta......atacccggttgggaTGA..CGG.T.A.C.CC.A.A.AGA.ATAA.G.C.A.CC.GG.CT.A.A..CT.T.C.G.TG.C.CA.G.C.AG.CC.GC.GG.TA.A.TA...C.G.A.A.G.G.G.T.G.C.A.A.G.C.GT.T..A.C.T.C..G.G.A.A.T.T.................................A.C.T.G.G.G.C.G.TAAA.G.C.G.TG.C..GT.A.GG.T.G.G.T.CG.T.TTA.A.G.TC.CG.TTGT.G..A.A.A.G.C..C.C.T.G.G.G.C.T.C.AA.C.C.T.G..G.G.A.A..C...TG.C.AG.T..G..GA.TA..C.TGG.GC.G.AC.T.AG.A.A..TG.TG..G.T.A.G.A.GG...G..T.A.GC.GG.AA.T.T.C.C.TG.G.T.GTA.GCA.G.TGA.AA..TG.C.GT.AGAG.AT.C.A.G..G.A.G..GA.ACA.T.C.C.A..TG.G..C.G.A..AG...G.C.A..G.C.T.A.C.CT.G.G.A.CCA.ACAT.TG.AC.AC.T.G.AG.G.C.ACG.....................................A.A.A.G.CG.T.G.G..GGA.G.C.A.A.A.C.A..G.G.AT.T.AG.AT...A..C.C.C.T.G.G.T..A.G.T.C.C.ACG.C.C.C.TA.A.AC.G.....A...T.G.C.G.A.A.C.T.....GG.A.T..GT.T.GGGTgcaat....ttggcAC.GC.A.G.T.A.T..C.G.A.A.GC..T.A.AC...G.CG.T.TA.A.......G.T....T.C.G.C..C.G.C.CT.G.GG.G.A.GTA.CG.G.T.C.G.CAA...G.A.C.T.GA.AA..CT.C.AAA..G.G.AA..T.T.G.A.C.GG.G.GG.C.C.CG.C.AC.A...A..G.CG.GT.GG.A.G.T.A.TG.T.G.GT.TTA.AT.T.CG.A.T.GC.A.ACG.C.G.A.AGA.A.C.C.TT..A.CCT.G.G.C.C.TTG.ACA.T.G..T.C.GAG....AACTTTCCA.GAGA..T.GG.ATTGgtgcct.......................................tcgggaaCTCG..A.A..C..A..CA.G.GTG.C.TG.CATG.GC.T.G....T.CGTCAGC.TC.GT..GTCG......TGAGATGTTGG.GTTA.AGT.C.C.CGC.A.ACGA.G.CGC.A........A..C.CC.T.T.G.T.C.C.TT.AG.TTGCC.AGCAcgta.....................................................................................................................................................atggTGGG.AACT.CTA.AGG.AGAC.CGC.C.G.GT.G.AC..AA.A.C.C.G.G.AGGA.AG.GT.GG.GGAT.GA........C.G.TC.AA.GT.C.A.TC.AT.GGC.C.CT.T.AC.G.G.C.C..AG.G...........GCTAC.A.C.A.C.G..T.A.C.TAC.A.ATG.GT.A.G.G.G...A.C..A.G.........A.G..G.G.CT...G.C...A.A.G.C.C.G.GC.GA..C.G.G..T..AA...G.C..CA.AT.CC....C...AGAAA..C.C.C.T.A.T..C.T.C.A..G..TC.C....G....G.A..T.T.G.G.A..G..T.C.T.G..C.A.A.C.TC....G.A..C.T.C.C..A.T.G.A.A...G..T.C..G.G.A....A.T.C.G.C..T.AG.T.A.A..T.C..G.C...A.G.A..T.C..A.GC..aTT.......G..C.T...G..C....G....G..T......G.A.A..T..A..C.....GT..T..C.C......C..G....G.G..C.C..T....T..G.T.A..C.A...C...A.C...CG.C.....C.CG.T.C.A..C.A.C.CAT.GG...GA.GTT.TGTTGC.ACC.AGAAGC.AGGTagcttaaccttcgn....................................................nagggcgagtacacG.g---.-.-.--.-.--.---.-..-.-.-.---.-.--..---.---.--..--.-...--.--..-.-.--..--.--...-.-.-.---.--.......-..---.....--...-.--.-..-.---....---------.----.........................................................................................
S002918625   ....................................................................................................................................................................................................--.-...----.....--.-..-.--.-..-.-..-..-.-.-......-.--.-.-.-..-.-..-.-.-.-.--.-..-..-.-.-....-..-.-.-.-.-.-.-.-.--.--.---.--.---.--.-..--.-.--...................................................................................-.-..-...-.-.-.-...-.-.--.--.-.---.-.-.-.--.---.-.---..----.-.-..-.---.--.-.-..-..G.GG.G.G....ATAA.C.G.TA.G.G.GA.AA...C.TTA.C.G.C.TA.ATA.CCG.CATACG..-----..--.AC..C..TACG..G.G.T-.-..-----..GAAA.GCaggggacct...tcgggccttGCGCGAT.TGAAT..................GA.G.C.CGAT.GTCGGAT.TAGCTAG.TTGGCG.GGGTAAAGGCCCACCAAGGC.G.......ACGAT.CC.GTAGCTG.GTCTGAGAG.GAT.GAT.C.AGCCACACTGG.A.ACTGAGACACGGTCCAGA.CTCCT.ACG.GG.AGG..CA.GCA....G.TGG.GGA.ATA.T.T..G.G.ACAA.TG.G.GC..GCA.A.G..C..C.T.GA...T.C.C.AGCC.AT.A.C.C.G.CG.TG.G.GTGA.A.G..A.AGG.CC..TTC......G.GG.TT.GTAAA.GC.C.CT.T..TT.G.T.T.G.GG.AA.AGAaatccagctggcta......atacccggttgggaTGA..CGG.T.A.C.CC.A.A.AGA.ATAA.G.C.A.CC.GG.CT.A.A..CT.T.C.G.TG.C.CA.G.C.AG.CC.GC.GG.TA.A.TA...C.G.A.A.G.G.G.T.G.C.A.A.G.C.GT.T..A.C.T.C..G.G.A.A.T.T.................................A.C.T.G.G.G.C.G.TAAA.G.C.G.TG.C..GT.A.GG.T.G.G.T.CG.T.TTA.A.G.TC.CG.TTGT.G..A.A.A.G.C..C.C.T.G.G.G.C.T.C.AA.C.C.T.G..G.G.A.A..C...TG.C.AG.T..G..GA.TA..C.TGG.GC.G.AC.T.AG.A.G..TG.TG..G.T.A.G.A.GG...G..T.A.GC.GG.AA.T.T.C.C.TG.G.T.GTA.GCA.G.TGA.AA..TG.C.GT.AGAG.AT.C.A.G..G.A.G..GA.ACA.T.C.C.A..TG.G..C.G.A..AG...G.C.A..G.C.T.A.C.CT.G.G.A.CCA.ACAC.TG.AC.AC.T.G.AG.G.C.ACG.....................................A.A.A.G.CG.T.G.G..GGA.G.C.A.A.A.C.A..G.G.AT.T.AG.AT...A..C.C.C.T.G.G.T..A.G.T.C.C.ACG.C.C.C.TA.A.AC.G.....A...T.G.C.G.A.A.C.T.....GG.A.T..GT.T.GGGTgcaat....ttggcAC.GC.A.G.T.A.T..C.G.A.A.GC..T.A.AC...G.CG.T.TA.A.......G.T....T.C.G.C..C.G.C.CT.G.GG.G.A.GTA.CG.G.T.C.G.CAA...G.A.C.T.GA.AA..CT.C.AAA..G.G.AA..T.T.G.A.C.GG.G.GG.C.C.CG.C.AC.A...A..G.CG.GT.GG.A.G.T.A.TG.T.G.GT.TTA.AT.T.CG.A.T.GC.A.ACG.C.G.A.AGA.A.C.C.TT..A.CCT.G.G.C.C.TTG.ACA.T.G..T.C.GAG....AACTTTCCA.GAGA..T.GG.ATTGgtgcct.......................................tcgggaaCTCG..A.A..C..A..CA.G.GTG.C.TG.CATG.GC.T.G....T.CGTCAGC.TC.GT..GTCG......TGAGATGTTGG.GTTA.AGT.C.C.CGC.A.ACGA.G.CGC.A........A..C.CC.T.T.G.T.C.C.TT.AG.TTGCC.AGCAcgta.....................................................................................................................................................atggTGGG.AACT.CTA.AGG.AGAC.CGC.C.G.GT.G.AC..AA.A.C.C.G.G.AGGA.AG.GT.GG.GGAT.GA........C.G.TC.AA.GT.C.A.TC.AT.GGC.C.CT.T.AC.G.G.C.C..AG.G...........GCTAC.A.C.A.C.G..T.A.C.TAC.A.ATG.GT.A.G.G.G...A.C..A.G.........A.G..G.G.CT...G.C...A.A.G.C.C.G.GC.GA..C.G.G..T..AA...G.C..CA.AT.CC....C...AGAAA..C.C.C.T.A.T..C.T.C.A..G..TC.C....G....G.A..T.T.G.G.A..G..TtC.T.G..C.A.A.CtTC....G.A..C.T.C.C..AaT.G.A.A..aG.tT.C..G.G.A....A.T.C.G.-..-.--.-.-.-..-.-..-.-...-.-.-..-.-..-.--...--.......-..-.-...-..-....-....-..-......-.-.-..-..-..-.....--..-..-.-......-..-....-.-..-.-..-....-..-.-.-..-.-...-...-.-...--.-.....-.--.-.-.-..-.-.-.---.--...--.---.------.---.------.----................................................................................-..---.-.-.--.-.--.---.-..-.-.-.---.-.--..---.---.--..--.-...--.--..-.-.--..--.--...-.-.-.---.--.......-..---.....--...-.--.-..-.---....---------.----.........................................................................................
S003303829   ....................................................................................................................................................................................................--.-...----.....--.-..-.--.-..-.-..-..-.-.-......-.--.-.-.-..-.-..-.-.-.-.--.-..-..-.-.-....-..-.-.-.-.-.-.-.-.--.--.---.--.--A.GT.C..GA.A.CGgcagcacaggagagct...................................................tgctctctgggtggcgA.G..T...G.G.C.G...G.A.CG.GG.T.GAG.G.A.A.TA.CAT.C.GGA..-ATC.T.A..C.TCT.GT.C.G..T..G.GG.G.G....ATAA.C.G.TA.G.G.GA.AA...C.TTA.C.G.C.TA.ATA.CCG.CATACG..-----..--.AC..C..TACG..G.G.T-.-..-----..GAAA.GCaggggatct...tcggaccttGCGCGAT.TGAAT..................GA.G.C.CGAT.GTCGGAT.TAGCTAG.TTGGCG.GGGTAAAGGCCCACCAAGGC.G.......ACGAT.CC.GTAGCTG.GTCTGAGAG.GAT.GAT.C.AGCCACACTGG.A.ACTGAGACACGGTCCAGA.CTCCT.ACG.GG.AGG..CA.GCA....G.TGG.GGA.ATA.T.T..G.G.ACAA.TG.G.GC..GCA.A.G..C..C.T.GA...T.C.C.AGCC.AT.A.C.C.G.CG.TG.G.GTGA.A.G..A.AGG.CC..TTC......G.GG.TT.GTAAA.GC.C.CT.T..TT.G.T.T.G.GG.AA.AGAaatccagctggtta......atacccggttgggaTGA..CGG.T.A.C.CC.A.A.AGA.ATAA.G.C.A.CC.GG.CT.A.A..CT.T.C.G.TG.C.CA.G.C.AG.CC.GC.GG.TA.A.TA...C.G.A.A.G.G.G.T.G.C.A.A.G.C.GT.T..A.C.T.C..G.G.A.A.T.T.................................A.C.T.G.G.G.C.G.TAAA.G.C.G.TG.C..GT.A.GG.T.G.G.T.TA.T.TTA.A.G.TC.CG.TTGT.G..A.A.A.G.C..C.C.T.G.G.G.C.T.C.AA.C.C.T.G..G.G.A.A..C...TG.C.AG.T..G..GA.TA..C.TGG.AT.G.AC.T.AG.A.A..TG.TG..G.T.A.G.A.GG...G..T.A.GC.GG.AA.T.T.C.C.TG.G.T.GTA.GCA.G.TGA.AA..TG.C.GT.AGAG.AT.C.A.G..G.A.G..GA.ACA.T.C.C.A..TG.G..C.G.A..AG...G.C.A..G.C.T.A.C.CT.G.G.A.CCA.ACAT.TG.AC.AC.T.G.AG.G.C.ACG.....................................A.A.A.G.CG.T.G.G..GGA.G.C.A.A.A.C.A..G.G.AT.T.AG.AT...A..C.C.C.T.G.G.T..A.G.T.C.C.ACG.C.C.C.TA.A.AC.G.....A...T.G.C.G.A.A.C.T.....GG.A.T..GT.T.GGGTgcaat....ttggcAC.GC.A.G.T.A.T..C.G.A.A.GC..T.A.AC...G.CG.T.TA.A.......G.T....T.C.G.C..C.G.C.CT.G.GG.G.A.GTA.CG.G.T.C.G.CAA...G.A.C.T.GA.AA..CT.C.AAA..G.G.AA..T.T.G.A.C.GG.G.GG.C.C.CG.C.AC.A...A..G.CG.GT.GG.A.G.T.A.TG.T.G.GT.TTA.AT.T.CG.A.T.GC.A.ACG.C.G.A.AGA.A.C.C.TT..A.CCT.G.G.C.C.TTG.ACA.T.G..T.C.GAG....AACTTTCCA.GAGA..T.GG.ATTGgtgcct.......................................tcgggaaCTCG..A.A..C..A..CA.G.GTG.C.TG.CATG.GC.T.G....T.CGTCAGC.TC.GT..GTCG......TGAGATGTTGG.GTTA.AGT.C.C.CGC.A.ACGA.G.CGC.A........A..C.CC.T.T.G.T.C.C.TT.AG.TTGCC.AGCAcgta.....................................................................................................................................................atggTGGG.AACT.CTA.AGG.AGAC.CGC.C.G.GT.G.AC..AA.A.C.C.G.G.AGGA.AG.GT.GG.GGAT.GA........C.G.TC.AA.GT.C.A.TC.AT.GGC.C.CT.T.AC.G.G.C.C..AG.G...........GCTAC.A.C.A.C.G..T.A.C.TAC.A.ATG.GT.A.G.G.G...A.C..A.G.........A.G..G.G.CT...G.C...A.A.G.C.C.G.GC.GA..C.G.G..T..AA...G.C..CA.AT.CC....C...AGAAA..C.C.C.T.A.T..C.T.C.A..G..TC.C....G....G.A..T.T.G.G.A..G..T.C.T.G..C.A.A.C.TC....G.A..C.T.C.C..A.T.G.A.A...G..T.C..G.G.A....A.T.C.G.C..T.AG.T.A.A..T.C..G.C...A.G.A..T.C..A.GC..aTT.......G..C.T...G..C....G....G..T......G.A.A..T..A..C.....GT..T..C.C......C..G....G.G..C.C..T....T..G.T.A..C.A...C...A.C...CG.C.....C.CG.T.C.A..C.A.C.CAT.GG...GA.GTT.TGTTGC.ACC.AGAAGC.AGGTagcttaacct............................................................tcgggagggcG..CT-.-.-.--.-.--.---.-..-.-.-.---.-.--..---.---.--..--.-...--.--..-.-.--..--.--...-.-.-.---.--.......-..---.....--...-.--.-..-.---....---------.----.........................................................................................
S003288364   ....................................................................................................................................................................................................--.-...----.....--.-..G.TT.T..G.A..T..C.C.T......G.GC.T.C.A..G.A..T.T.G.A.AC.G..C..T.G.G....C..G.G.C.A.G.G.C.T.TA.AC.ACA.TG.CAA.GT.C..GA.A.CGgtagcaggagaaagct...................................................tgctttcttgctgacgA.G..T...G.G.C.G...G.A.CG.GG.T.GAG.T.A.A.TG.CTT.G.GGA..-ATC.T.G..G.CTT.AT.G.G..A..G.GG.G.G....ATAA.C.G.AC.G.G.GA.AA...C.TGT.C.G.C.TA.ATA.CCG.CGTATT..-----..--.AT..C..GGAA..G.A.T-.-..-----..GAAA.GTgcgggactg...agaggccgcATGCCAT.AGGAT..................GA.G.C.CCAA.GTGGGAT.TAGGTAG.TTGGTG.GGGTAAATGCCTACCAAGCC.T.......GCGAT.CT.CTAGCTG.GTCTGAGAG.GAT.GAC.C.AGCCACACTGG.A.ACTGAGACACGGTCCAGA.CTCCT.ACG.GG.AGG..CA.GCA....G.TGG.GGA.ATA.T.T..G.C.GCAA.TG.G.GG..GGA.A.C..C..C.T.GA...C.G.C.AGCC.AT.G.C.C.G.CG.TG.A.ATGA.A.G..A.AGG.CC..TTC......G.GG.TT.GTAAA.GT.T.CT.T..TC.G.G.T.A.TT.GA.GGAaggttgatgtgtta......atagcacatcaaatTGA..CGT.T.A.A.AT.A.C.AGA.AGAA.G.C.A.CC.GG.CT.A.A..CT.C.C.G.TG.C.CA.G.C.AG.CC.GC.GG.TA.A.TA...C.G.G.A.G.G.G.T.G.C.G.A.G.C.GT.T..A.A.T.C..G.G.A.A.T.A.................................A.C.T.G.G.G.C.G.TAAA.G.G.G.CA.C..GC.A.GG.C.G.G.T.TA.T.TTA.A.G.TG.AG.GTGT.G..A.A.A.G.C..C.C.T.G.G.G.C.T.T.AA.C.C.T.A..G.G.A.A..T...TG.C.AT.T..T..CA.GA..C.TGG.GT.A.AC.T.AG.A.G..TA.CT..T.T.A.G.G.GA...G..G.G.GT.AG.AA.T.T.C.C.AC.G.T.GTA.GCG.G.TGA.AA..TG.C.GT.AGAG.AT.G.T.G..G.A.G..GA.ATA.C.C.G.A..AG.G..C.G.A..AG...G.C.A..G.C.C.C.C.TT.G.G.G.AAT.GTAC.TG.AC.GC.T.C.AT.G.T.GCG.....................................A.A.A.G.CG.T.G.G..GGA.G.C.A.A.A.C.A..G.G.AT.T.AG.AT...A..C.C.C.T.G.G.T..A.G.T.C.C.ACG.C.T.G.TA.A.AC.G.....C...T.G.T.C.G.A.T.T.....TG.G.G..GG.T.TGGGgtt.......taacTC.TG.G.C.G.C.C..C.G.T.A.GC..T.A.AC...G.TG.A.TA.A.......A.T....C.G.A.C..C.G.C.CT.G.GG.G.A.GTA.CG.G.C.C.G.CAA...G.G.T.T.AA.AA..CT.C.AAA..T.G.AA..T.T.G.A.C.GG.G.GG.C.C.CG.C.AC.A...A..G.CG.GT.GG.A.G.C.A.TG.T.G.GT.TTA.AT.T.CG.A.T.GC.A.ACG.C.G.A.AGA.A.C.C.TT..A.CCT.A.C.T.C.TTG.ACA.T.C..C.T.AAG....AAGAGCTCA.GAGA..T.GA.GCTTgtgcct.......................................tcgggaaCTTA..G.A..G..A..CA.G.GTG.C.TG.CATG.GC.T.G....T.CGTCAGC.TC.GT..GTTG......TGAAATGTTGG.GTTA.AGT.C.C.CGC.A.ACGA.G.CGC.A........A..C.CC.T.T.A.T.C.C.TT.TG.TTGCC.AGCGatt......................................................................................................................................................aggtCGGG.AACT.CAA.AGG.AGAC.TGC.C.A.GT.G.AT..AA.A.C.T.G.G.AGGA.AG.GT.GG.GGAT.GA........C.G.TC.AA.GT.C.A.TC.AT.GGC.C.CT.T.AC.G.A.G.T..AG.G...........GCTAC.A.C.A.C.G..T.G.C.TAC.A.ATG.GC.G.T.A.T...A.C..A.G.........A.G..G.G.AA...G.C...G.A.A.G.C.T.GC.GA..G.G.T..G..GA...G.C..GA.AT.CT....C...ATAAA..G.T.A.C.G.T..C.T.A.A..G..TC.C....G....G.A..T.T.G.G.A..G..T.C.T.G..C.A.A.C.TC....G.A..C.T.C.C..A.T.G.A.A...G..T.C..G.G.A....A.T.C.G.C..T.AG.T.A.A..T.C..G.C...G.A.A..T.C..A.GA...AT.......G..T.C...G..C....G....G..T......G.A.A..T..A..C.....GT..T..C.C......C..G....G.G..C.C..T....T..G.T.A..C.A...C...A.C...CG.C.....C.CG.T.C.A..C.A.C.CAT.GG...GA.GTG.GGTTGT.ACC.AGAAGT.AGATagcttaacct............................................................tttggagggcG..TTT.A.C.CA.C.GG.TAT.G..A.T.T.CAT.G.AC..TGG.GGT.GA..AG.T...CG.TA..A.C.AA..GG.TA...A.C.C.GTA.GG.......G..GAA.....CC...T.GC.G..G.CTG....GATCACCTC.CTTTct.......................................................................................
S002955530   ....................................................................................................................................................................................................--.-...----.....--.-..-.--.-..-.-..-..-.-.-......-.--.-.-.-..-.A..T.T.G.A.AC.G..C..T.G.G....C..G.G.C.A.G.G.C.T.TA.AC.ACA.TG.CAA.GT.C..GA.A.CGgtagcaggkwagctt.....................................................gctwwtttgctgacgA.G..T...G.G.C.G...G.A.CG.GG.T.GAG.T.A.A.TG.CTT.G.GGA..-ATC.T.A..G.CTT.AT.G.G..A..G.GG.G.-....ATAA.C.G.AC.G.G.GA.AA...C.TGT.C.G.C.TA.ATA.CCG.CGTAGT..-----..--.AT..C..GGAA..G.A.T-.-..-----..GAAA.GTgcgggactg...taaggccgcATGCCAT.AGGAT..................GA.G.C.CCAA.GTGGGAT.TAGGTAG.TTGGTG.GGGTAAAGGCCTACCAAGCC.T.......GCGAT.CT.CTAGCTG.GTCTGAGAG.GAT.GAC.C.AGCCACACTGG.A.ACTGAGACACGGTCCAGA.CTCCT.ACG.GG.AGG..CA.GCA....G.TGG.GGA.ATA.T.T..G.C.GCAA.TG.G.GG..GCA.A.C..C..C.T.GA...C.G.C.AGCC.AT.G.C.C.G.CG.TG.A.ATGA.A.G..A.AGG.CC..TTC......G.GG.TT.GTAAA.GT.T.CT.T..TC.G.G.T.A.TT.GA.GGAaggttgatgtgtta......atagcacatcaaatTGA..CGT.T.A.A.AT.A.C.AGA.AGAA.G.C.A.CC.GG.CT.A.A..CT.C.C.G.TG.C.CA.G.C.AG.CC.GC.GG.TA.A.TA...C.G.G.A.G.G.G.T.G.C.G.A.G.C.GT.T..A.A.T.C..G.G.A.A.T.A.................................A.C.T.G.G.G.C.G.TAAA.G.G.G.CA.C..GC.A.GG.C.G.G.T.TA.T.TTA.A.G.TG.AG.GTGT.G..A.A.A.G.C..C.C.C.G.G.G.C.T.T.AA.C.C.T.G..G.G.A.A..T...TG.C.AT.T..T..CA.GA..C.TGG.GT.A.AC.T.AG.A.G..TA.CT..T.T.A.G.G.GA...G..G.G.GT.AG.AA.T.T.C.C.AC.G.T.GTA.GCG.G.TGA.AA..TG.C.GT.AGAG.AT.G.T.G..G.A.G..GA.ATA.C.C.G.A..AG.G..C.G.A..AG...G.C.A..G.C.C.C.C.TT.G.G.G.AAT.GTAC.TG.AC.GC.T.C.AT.G.T.GCG.....................................A.A.A.G.CG.T.G.G..GGA.G.C.A.A.A.C.A..G.G.AT.T.AG.AT...A..C.C.C.T.G.G.T..A.G.T.C.C.ACG.C.T.G.TA.A.AC.G.....C...T.G.T.C.G.A.T.T.....TG.G.G..GG.T.TGGGgtt.......taacTC.TG.G.C.G.C.C..C.G.T.A.GC..T.A.AC...G.TG.A.TA.A.......A.T....C.G.A.C..C.G.C.CT.G.GG.G.A.GTA.CG.G.C.C.G.CAA...G.G.T.T.AA.AA..CT.C.AAA..T.G.AA..T.T.G.A.C.GG.G.GG.C.C.CG.C.AC.A...A..G.CG.GT.GG.A.G.C.A.TG.T.G.GT.TTA.AT.T.CG.A.T.GC.A.ACG.C.G.A.AGA.A.C.C.TT..A.CCT.A.C.T.C.TTG.ACA.T.C..C.T.AAG....AAGTTTGCA.GAGA..T.GC.GAATgtgcct.......................................tcgggaaCTTA..G.A..G..A..CA.G.GTG.C.TG.CATG.GC.T.G....T.CGTCAGC.TC.GT..GTTG......TGAAATGTTGG.GTTA.AGT.C.C.CGC.A.ACGA.G.CGC.A........A..C.CC.T.T.A.T.C.C.TT.TG.TTGCC.AGCGatt......................................................................................................................................................aggtCGGG.AACT.CAA.AGG.AGAC.TGC.C.A.GT.G.AT..AA.A.C.T.G.G.AGGA.AG.GT.GG.GGAT.GA........C.G.TC.AA.GT.C.A.TC.AT.GGC.C.CT.T.AC.G.A.G.T..AG.G...........GCTAC.A.C.A.C.G..T.G.C.TAC.A.ATG.GC.G.T.A.T...A.C..A.G.........A.G..G.G.AA...G.C...G.A.A.G.C.T.GC.GA..G.G.T..G..GA...G.C..GA.AT.CT....C...AGAAA..G.T.A.C.G.T..C.T.A.A..G..TC.C....G....G.A..T.T.G.G.A..G..T.C.T.G..C.A.A.C.TC....G.A..C.T.C.C..A.T.G.A.A...G..T.C..G.G.A....A.T.C.G.C..T.AG.T.A.A..T.C..G.C...G.A.A..T.C..A.GA...AT.......G..T.C...G..C....G....G..T......G.A.A..T..A..C.....GT..T..C.C......C..G....G.G..C.C..T....T..G.T.A..C.A...C...A.C...CG.C.....C.CG.T.C.A..C.A.C.CAT.GG...GA.GTG.GGTTGT.ACC.AGAAGT.AGATagcttaacct............................................................tttggagggcG..TTT.A.C.CA.C.GG.TAT.G..A.T.T.CAT.G.AC..TGG.GGT.G-..--.-...--.--..-.-.--..--.--...-.-.-.---.--.......-..---.....--...-.--.-..-.---....---------.----.........................................................................................
S001418340   ....................................................................................................................................................................................................--.-...----.....--.-..-.--.-..-.-..-..-.-.-......-.--.-.-.-..-.A..T.T.G.A.AC.G..C..T.G.G....C..G.G.C.A.G.G.C.T.TA.AC.ACA.TG.CAA.GT.C..GA.A.CGgtagcaggagaaagct...................................................tgctttcttgctgacgA.G..T...G.G.C.G...G.A.CG.GG.T.GAG.T.A.A.TG.CTT.G.GGA..-ATC.T.G..G.CTT.AT.G.G..A..G.GG.G.G....ATAA.C.G.AC.G.G.GA.AA...C.TGT.C.G.C.TA.ATA.CCG.CGTATT..-----..--.AT..C..GGAA..G.A.T-.-..-----..GAAA.GTgcgggactg...agaggccgcATGCCAT.AGGAT..................GA.G.C.CCAA.GTGGGAT.TAGGTAG.TTGGTG.GGGTAAATGCCTACCAAGCC.T.......GCGAT.CT.CTAGCTG.GTCTGAGAG.GAT.GAC.C.AGCCACACTGG.A.ACTGAGACACGGTCCAGA.CTCCT.ACG.GG.AGG..CA.GCA....G.TGG.GGA.ATA.T.T..G.C.GCAA.TG.G.GG..GGA.A.C..C..C.T.GA...C.G.C.AGCC.AT.G.C.C.G.CG.TG.A.ATGA.A.G..A.AGG.CC..TTC......G.GG.TT.GTAAA.GT.T.CT.T..TC.G.G.T.A.TT.GA.GGAaggttgatgtgtta......atagcacatcaaatTGA..CGT.T.A.A.AT.A.C.AGA.AGAA.G.C.A.CC.GG.CT.A.A..CT.C.C.G.TG.C.CA.G.C.AG.CC.GC.GG.TA.A.TA...C.G.G.A.G.G.G.T.G.C.G.A.G.C.GT.T..A.A.T.C..G.G.A.A.T.A.................................A.C.T.G.G.G.C.G.TAAA.G.G.G.CA.C..GC.A.GG.C.G.G.T.TA.T.TTA.A.G.TG.AG.GTGT.G..A.A.A.G.C..C.C.C.G.G.G.C.T.T.AA.C.C.T.G..G.G.A.A..T...TG.C.AT.T..T..CA.GA..C.TGG.GT.A.AC.T.AG.A.G..TA.CT..T.T.A.G.G.GA...G..G.G.GT.AG.AA.T.T.C.C.AC.G.T.GTA.GCG.G.TGA.AA..TG.C.GT.AGAG.AT.G.T.G..G.A.G..GA.ATA.C.C.G.A..AG.G..C.G.A..AG...G.C.A..G.C.C.C.C.TT.G.G.G.AAT.GTAC.TG.AC.GC.T.C.AT.G.T.GCG.....................................A.A.A.G.CG.T.G.G..GGA.G.C.A.A.A.C.A..G.G.AT.T.AG.AT...A..C.C.C.T.G.G.T..A.G.T.C.C.ACG.C.T.G.TA.A.AC.G.....C...T.G.T.C.G.A.T.T.....TG.G.G..GG.T.TGGGgtt.......taacTC.TG.G.C.G.C.C..C.G.T.A.GC..T.A.AC...G.TG.A.TA.A.......A.T....C.G.A.C..C.G.C.CT.G.GG.G.A.GTA.CG.G.C.C.G.CAA...G.G.T.T.AA.AA..CT.C.AAA..T.G.AA..T.T.G.A.C.GG.G.GG.C.C.CG.C.AC.A...A..G.CG.GT.GG.A.G.C.A.TG.T.G.GT.TTA.AT.T.CG.A.T.GC.A.ACG.C.G.A.AGA.A.C.C.TT..A.CCT.A.C.T.C.TTG.ACA.T.C..C.T.AAG....AAGAGCTCA.GAGA..T.GA.GCTTgtgcct.......................................tcgggaaCTTA..G.A..G..A..CA.G.GTG.C.TG.CATG.GC.T.G....T.CGTCAGC.TC.GT..GTTG......TGAAATGTTGG.GTTA.AGT.C.C.CGC.A.ACGA.G.CGC.A........A..C.CC.T.T.A.T.C.C.TT.TG.TTGCC.AGCGact......................................................................................................................................................tggtCGGG.AACT.CAA.AGG.AGAC.TGC.C.A.GT.G.AT..AA.A.C.T.G.G.AGGA.AG.GT.GG.GGAT.GA........C.G.TC.AA.GT.C.A.TC.AT.GGC.C.CT.T.AC.G.A.G.T..AG.G...........GCTAC.A.C.A.C.G..T.G.C.TAC.A.ATG.GC.G.T.A.T...A.C..A.G.........A.G..G.G.AA...G.C...G.A.A.G.C.T.GC.GA..G.G.T..G..GA...G.C..GA.AT.CT....C...ATAAA..G.T.A.C.G.T..C.T.A.A..G..TC.C....G....G.A..T.T.G.G.A..G..T.C.T.G..C.A.A.C.TC....G.A..C.T.C.C..A.T.G.A.A...G..T.C..G.G.A....A.T.C.G.C..T.AG.T.A.A..T.C..G.C...G.A.A..T.C..A.GA...AT.......G..T.C...G..C....G....G..T......G.A.A..T..A..C.....GT..T..C.C......C..G....G.G..C.C..T....T..-.-.-..-.-...-...-.-...--.-.....-.--.-.-.-..-.-.-.---.--...--.---.------.---.------.----................................................................................-..---.-.-.--.-.--.---.-..-.-.-.---.-.--..---.---.--..--.-...--.--..-.-.--..--.--...-.-.-.---.--.......-..---.....--...-.--.-..-.---....---------.----.........................................................................................
S002955526   ....................................................................................................................................................................................................--.-...----.....--.-..-.--.-..-.-..-..-.-.-......-.--.-.-.-..-.A..T.T.G.A.AC.G..C..T.G.G....C..G.G.C.A.G.G.C.T.TA.AC.ACA.TG.CAA.GT.C..GA.A.CGgtagcaggagaaagct...................................................tgctttcttgstgacgA.G..T...G.G.C.G...G.A.CG.GG.T.GAG.T.A.A.TG.CTT.G.GGA..-ATC.T.G..G.CTT.AT.G.G..A..G.GG.G.G....ATAA.C.G.AC.G.G.GA.AA...C.TGT.C.G.C.TA.ATA.CCG.CGTAGT..-----..--.GT..C..GAA-..G.A.C-.-..-----..GAAA.GKgcgggacy....kywagccgcATGCCAT.--GAT..................GA.G.C.CCAA.GTGGGAT.TAGGTAG.TTGGTG.GGGTAAAGGCCTACCAAGCC.T.......GCGAT.CT.CTAGCTG.GTCTGAGAG.GAT.GAC.C.AGCCACACTGG.A.ACTGAGACACGGTCCAGA.CTCCT.ACG.GG.AGG..CA.GCA....G.TGG.GGA.ATA.T.T..G.C.GCAA.TG.G.GG..GCA.A.C..C..C.T.GA...C.G.C.AGCC.AT.G.C.C.G.CG.TG.A.ATGA.A.G..A.AGG.CC..TTC......G.GG.TT.GTAAA.GT.T.CT.T..TC.G.G.T.A.TT.GA.GGAaggttgatgtgtta......atagtacatcaaatTGA..CGT.T.A.A.AT.A.C.AGA.AGAA.G.C.A.CC.GG.CT.A.A..CT.C.C.G.TG.C.CA.G.C.AG.CC.GC.GG.TA.A.TA...C.G.G.A.G.G.G.T.G.C.G.A.G.C.GT.T..A.A.T.C..G.G.A.A.T.A.................................A.C.T.G.G.G.C.G.TAAA.G.G.G.CA.C..GC.A.GG.C.G.G.T.TA.T.TTA.A.G.TG.AG.GTGT.G..A.A.A.G.C..C.C.C.G.G.G.C.T.T.AA.C.C.T.G..G.G.A.A..T...TG.C.AT.T..T..CA.GA..C.TGG.GT.A.AC.T.AG.A.G..TA.CT..T.T.A.G.G.GA...G..G.G.GT.AG.AA.T.T.C.C.AC.G.T.GTA.GCG.G.TGA.AA..TG.C.GT.AGAG.AT.G.T.G..G.A.G..GA.ATA.C.C.G.A..AG.G..C.G.A..AG...G.C.A..G.C.C.C.C.TT.G.G.G.AAT.GTAC.TG.AC.GC.T.C.AT.G.T.GCG.....................................A.A.A.G.CG.T.G.G..GGA.G.C.A.A.A.C.A..G.G.AT.T.AG.AT...A..C.C.C.T.G.G.T..A.G.T.C.C.ACG.C.T.G.TA.A.AC.G.....C...T.G.T.C.G.A.T.T.....TG.G.G..GG.T.TGGGgtt.......taacTC.TG.G.C.G.C.C..C.G.T.A.GC..T.A.AC...G.TG.A.TA.A.......A.T....C.G.A.C..C.G.C.CT.G.GG.G.A.GTA.CG.G.C.C.G.CAA...G.G.T.T.AA.AA..CT.C.AAA..T.G.AA..T.T.G.A.C.GG.G.GG.C.C.CG.C.AC.A...A..G.CG.GT.GG.A.G.C.A.TG.T.G.GT.TTA.AT.T.CG.A.T.GC.A.ACG.C.G.A.AGA.A.C.C.TT..A.CCT.A.C.T.C.TTG.ACA.T.C..C.T.AAG....AAGTTTGCA.GAGA..T.GC.GAATgtgcct.......................................tcgggaaCTTA..G.A..G..A..CA.G.GTG.C.TG.CATG.GC.T.G....T.CGTCAGC.TC.GT..GTTG......TGAAATGTTGG.GTTA.AGT.C.C.CGC.A.ACGA.G.CGC.A........A..C.CC.T.T.A.T.C.C.TT.TG.TTGCC.AGCGatt......................................................................................................................................................aggtCGGG.AACT.CAA.AGG.AGAC.TGC.C.A.GT.G.AT..AA.A.C.T.G.G.AGGA.AG.GT.GG.GGAT.GA........C.G.TC.AA.GT.C.A.TC.AT.GGC.C.CT.T.AC.G.A.G.T..AG.G...........GCTAC.A.C.A.C.G..T.G.C.TAC.A.ATG.GC.G.T.A.T...A.C..A.G.........A.G..G.G.AA...G.C...G.A.A.G.C.T.GC.GA..G.G.T..G..GA...G.C..GA.AT.CT....C...AGAAA..G.T.A.C.G.T..C.T.A.A..G..TC.C....G....G.A..T.T.G.G.A..G..T.C.T.G..C.A.A.C.TC....G.A..C.T.C.C..A.T.G.A.A...G..T.C..G.G.A....A.T.C.G.C..T.AG.T.A.A..T.C..G.C...G.A.A..T.C..A.GA...AT.......G..T.C...G..C....G....G..T......G.A.A..T..A..C.....GT..T..C.C......C..G....G.G..C.C..T....T..G.T.A..C.A...C...A.C...CG.C.....C.CG.T.C.A..C.A.C.CAT.GG...GA.GTG.GGTTGT.ACC.AGAAGT.AGATagcttaacct............................................................ttaggagggcG..TTT.A.C.CA.C.GG.TAT.G..A.T.T.CAT.G.AC..TGG.GGT.G-..--.-...--.--..-.-.--..--.--...-.-.-.---.--.......-..---.....--...-.--.-..-.---....---------.----.........................................................................................
S000573595   ....................................................................................................................................................................................................--.A...TTGA.....AG.A..G.TT.T..G.A..T..C.A.T......G.GC.T.C.A..G.A..T.T.G.A.AC.G..C..T.G.G....C..G.G.C.A.G.G.C.T.TA.AC.ACA.TG.CAA.GT.C..GA.A.CGgtagcaggagaaagct...................................................tgctttcttgctgacgA.G..T...G.G.C.G...G.A.CG.GG.T.GAG.T.A.A.TG.CTT.G.GGA..-ATC.T.G..G.CTT.AT.G.G..A..G.GG.G.G....ATAA.C.G.AC.G.G.GA.AA...C.TGT.C.G.C.TA.ATA.CCG.CGTATT..-----..--.AT..C..GGAA..G.A.T-.-..-----..GAAA.GTgcgggactg...agaggccgcATGCCAT.AGGAT..................GA.G.C.CCAA.GTGGGAT.TAGGTAG.TTGGTG.GGGTAAAGGCCTACCAAGCC.T.......GCGAT.CT.CTAGCTG.GTCTGAGAG.GAT.GAC.C.AGCCACACTGG.A.ACTGAGACACGGTCCAGA.CTCCT.ACG.GG.AGG..CA.GCA....G.TGG.GGA.ATA.T.T..G.C.GCAA.TG.G.GG..GGA.A.C..C..C.T.GA...C.G.C.AGCC.AT.G.C.C.G.CG.TG.A.ATGA.A.G..A.AGG.CC..TTA......G.GG.TT.GTAAA.GT.T.CT.T..TC.G.G.T.A.TT.GA.GGAaggttgatgtgtta......atagcacatyaaatTGA..CGT.T.A.A.AT.A.C.AGA.AGAA.G.C.A.CC.GG.CT.A.A..CT.C.C.G.TG.C.CA.G.C.AG.CC.GC.GG.TA.A.TA...C.G.G.A.G.G.G.T.G.C.G.A.G.C.GT.T..A.A.T.C..G.G.A.A.T.A.................................A.C.T.G.G.G.C.G.TAAA.G.G.G.CA.C..GC.A.GG.C.G.G.T.TA.T.TTA.A.G.TG.AG.GTGT.G..A.A.A.G.C..C.C.C.G.G.G.C.T.T.AA.C.C.T.G..G.G.A.A..T...TG.C.AT.T..T..CA.GA..C.TGG.GT.A.AC.T.AG.A.G..TA.CT..T.T.A.G.G.GA...G..G.G.GT.AG.AA.T.T.C.C.AC.G.T.GTA.GCG.G.TGA.AA..TG.C.GT.AGAG.AT.G.T.G..G.A.G..GA.ATA.C.C.G.A..AG.G..C.G.A..AG...G.C.A..G.C.C.C.C.TT.G.G.G.AAT.GTAC.TG.AC.GC.T.C.AT.G.T.GCG.....................................A.A.A.G.CG.T.G.G..GGA.G.C.A.A.A.C.A..G.G.AT.T.AG.AT...A..C.C.C.T.G.G.T..A.G.T.C.C.ACG.C.T.G.TA.A.AC.G.....C...T.G.T.C.G.A.T.T.....TG.G.G..GG.T.TGGGgtt.......taacTC.TG.G.C.G.C.C..C.G.T.A.GC..T.A.AC...G.TG.A.TA.A.......A.T....C.G.A.C..C.G.C.CT.G.GG.G.A.GTA.CG.G.C.C.G.CAA...G.G.T.T.AA.AA..CT.C.AAA..T.G.AA..T.T.G.A.C.GG.G.GG.C.C.CG.C.AC.A...A..G.CG.GT.GG.A.G.C.A.TG.T.G.GT.TTA.AT.T.CG.A.T.GC.A.ACG.C.G.A.AGA.A.C.C.TT..A.CCT.A.C.T.C.TTG.ACA.T.C..C.T.AAG....AAGAGCTCA.GAGA..T.GA.GCTTgtgcct.......................................tcgggaaCTTA..G.A..G..A..CA.G.GTG.C.TG.CATG.GC.T.G....T.CGTCAGC.TC.GT..GTTG......TGAAATGTTGG.GTTA.AGT.C.C.CGC.A.ACGA.G.CGC.A........A..C.CC.T.T.A.T.C.C.TT.TG.TTGCC.AGCGayt......................................................................................................................................................wggtCGGG.AACT.CAA.AGG.AGAC.TGC.C.A.GT.G.AT..AA.A.C.T.G.G.AGGA.AG.GT.GG.GGAT.GA........C.G.TC.AA.GT.C.A.TC.AT.GGC.C.CT.T.AC.G.A.G.T..AG.G...........GCTAC.A.C.A.C.G..T.G.C.TAC.A.ATG.GC.G.T.A.T...A.C..A.G.........A.G..G.G.AA...G.C...G.A.A.G.C.T.GC.GA..G.G.T..G..GA...G.C..GA.AT.CT....C...ATAAA..G.T.A.C.G.T..C.T.A.A..G..TC.C....G....G.A..T.T.G.G.A..G..T.C.T.G..C.A.A.C.TC....G.A..C.T.C.C..A.T.G.A.A...G..T.C..G.G.A....A.T.C.G.C..T.AG.T.A.A..T.C..G.C...G.A.A..T.C..A.GA...AT.......G..T.C...G..C....G....G..T......G.A.A..T..A..C.....GT..T..C.C......C..G....G.G..C.C..T....T..G.T.A..C.A...C...A.C...CG.C.....C.CG.T.C.A..C.A.C.CAT.GG...GA.GTG.GGTTGT.ACC.AGAAGT.AGATagcttaacct............................................................tttggagggcG..TTT.A.C.CA.C.GG.TAT.G..A.T.T.CAT.G.AC..TGG.GGT.GA..AG.T...CG.TA..A.C.AA..GG.TA...A.C.C.GTA.GG.......G..GAA.....CC...T.GC.G..G.TTG....GATCACCTC.CTTA.........................................................................................
S001044617   ....................................................................................................................................................................................................--.-...----.....--.-..G.TT.T..G.A..T..C.C.T......G.GC.T.C.A..G.A..T.T.G.A.AC.G..C..T.A.G....C..G.G.G.A.T.G.C.C.TT.AC.ACA.TG.CAA.GT.C..GA.A.CGgcagcacggactt.........................................................cggtctggtggcgA.G..T...G.G.C.G...A.A.CG.GG.T.GAG.T.A.A.TG.TAT.C.GGA..-ACG.T.G..C.CCA.GT.A.G..C..G.GG.G.G....ATAA.C.T.AC.G.C.GA.AA...G.CGT.A.G.C.TA.ATA.CCG.CATACG..-----..--.CC..C..TACG..G.G.G-.-..-----..GAAA.GCaggggatcg...caagaccttGCACTAT.TGGAG..................CG.G.C.CGAT.ATCGGAT.TAGCTAG.TTGGTG.GGGTAACGGCTCACCAAGGC.G.......ACGAT.CC.GTAGCTG.GTTTGAGAG.GAC.GAC.C.AGCCACACTGG.G.ACTGAGACACGGCCCAGA.CTCCT.ACG.GG.AGG..CA.GCA....G.TGG.GGA.ATT.T.T..G.G.ACAA.TG.G.GG..GAA.A.C..C..C.T.GA...T.C.C.AGCC.AT.C.C.C.G.CG.TG.T.GCGA.T.G..A.AGG.CC..TTC......G.GG.TT.GTAAA.GC.A.CT.T..TT.G.G.C.A.GG.AA.AGAaacgtcgcgggtta......atacctcgcgaaacTGA..CGG.T.A.C.CT.G.C.AGA.ATAA.G.C.A.CC.GG.CT.A.A..CT.A.C.G.TG.C.CA.G.C.AG.CC.GC.GG.TA.A.TA...C.G.T.A.G.G.G.T.G.C.A.A.G.C.GT.T..A.A.T.C..G.G.A.A.T.T.................................A.C.T.G.G.G.C.G.TAAA.G.C.G.TG.C..GC.A.GG.C.G.G.T.TC.G.GAA.A.G.AA.AG.ATGT.G..A.A.A.T.C..C.C.A.G.A.G.C.T.T.AA.C.T.T.T..G.G.A.A..C...TG.C.AT.T..T..TT.AA..C.TAC.CG.G.GC.T.AG.A.G..TG.TG..T.C.A.G.A.GG...G..A.G.GT.GG.AA.T.T.C.C.GC.G.T.GTA.GCA.G.TGA.AA..TG.C.GT.AGAT.AT.G.C.G..G.A.G..GG.ACA.C.C.G.A..TG.G..C.G.A..AG...G.C.A..G.C.C.T.C.CT.G.G.G.ATA.ACAC.TG.AC.GC.T.C.AT.G.C.ACG.....................................A.A.A.G.CG.T.G.G..GGA.G.C.A.A.A.C.A..G.G.AT.T.AG.AT...A..C.C.C.T.G.G.T..A.G.T.C.C.ACG.C.C.C.TA.A.AC.G.....A...T.G.T.C.A.A.C.T.....AG.C.T..GT.T.GGGGcctt......cgggCC.TT.G.G.T.A.G..C.G.C.A.GC..T.A.AC...G.CG.T.GA.A.......G.T....T.G.A.C..C.G.C.CT.G.GG.G.A.GTA.CG.G.T.C.G.CAA...G.A.T.T.AA.AA..CT.C.AAA..G.G.AA..T.T.G.A.C.GG.G.GA.C.C.CG.C.AC.A...A..G.CG.GT.GG.A.T.G.A.TG.T.G.GA.TTA.AT.T.CG.A.T.GC.A.ACG.C.G.A.AAA.A.C.C.TT..A.CCT.A.C.C.C.TTG.ACA.T.G..T.C.TGG....AATGCCGAA.GAGA..T.TT.GGCAgtgctcg.....................................caagagaaCCGG..A.A..C..A..CA.G.GTG.C.TG.CATG.GC.T.G....T.CGTCAGC.TC.GT..GTCG......TGAGATGTTGG.GTTA.AGT.C.C.CGC.A.ACGA.G.CGC.A........A..C.CC.T.T.G.T.C.A.TT.AG.TTGCT.AC--ga........................................................................................................................................................aag--GG.CACT.CTA.ATG.AGAC.TGC.C.G.GT.G.AC..AA.A.C.C.G.G.AGGA.AG.GT.GG.GGAT.GA........C.G.TC.AA.GT.C.C.TC.AT.GGC.C.CT.T.AT.G.G.G.T..AG.G...........GCTTC.A.C.A.C.G..T.C.A.TAC.A.ATG.GT.C.G.G.G...A.C..A.G.........A.G..G.G.TC...G.C...C.A.A.C.C.C.GC.GA..G.G.G..G..GA...G.C..CA.AT.CC....C...AGAAA..C.C.C.G.A.T..C.G.T.A..G..TC.C....G....G.A..T.C.G.C.A..G..T.C.T.G..C.A.A.C.TC....G.A..C.T.G.C..G.T.G.A.A...G..T.C..G.G.A....A.T.C.G.C..T.AG.T.A.A..T.C..G.C...G.G.A..T.C..A.GC...AT.......G..T.C...G..C....G....G..T......G.A.A..T..A..C.....GT..T..C.C......C..G....G.G..T.C..T....T..G.T.A..C.A...C...A.C...CG.C.....C.CG.T.C.A..C.A.C.CAT.GG...GA.GTG.GGTTTT.ACC.AGAA--.--GTagttag...................................................................cctaaccG..CAA.-.-.--.-.--.---.-..-.-.-.---.-.--..---.---.--..--.-...--.--..-.-.--..--.--...-.-.-.---.--.......-..---.....--...-.--.-..-.---....---------.----.........................................................................................
S002918597   ....................................................................................................................................................................................................--.-...----.....--.-..-.--.-..-.-..-..-.-.-......-.--.-.-.-..-.-..-.-.-.-.--.-..-..-.-.-....-..-.-.-.-.-.-.-.-.--.--.---.--.---.--.-..--.-.CGgcagcacggactt.........................................................cggtctggtggcgA.G..T...G.G.C.G...A.A.CG.GG.T.GAG.T.A.A.TG.TAT.C.GGA..-ACG.T.G..C.CCA.GT.A.G..C..G.GG.G.G....ATAA.C.T.AC.G.C.GA.AA...G.CGT.A.G.C.TA.ATA.CCG.CATACG..-----..--.CC..C..TACG..G.G.G-.-..-----..GAAA.GCaggggatcg...caagaccttGCACTAT.TGGAG..................CG.G.C.CGAT.ATCGGAT.TAGCTAG.TTGGTG.GGGTAACGGCTCACCAAGGC.G.......ACGAT.CC.GTAGCTG.GTTTGAGAG.GAC.GAC.C.AGCCACACTGG.G.ACTGAGACACGGCCCAGA.CTCCT.ACG.GG.AGG..CA.GCA....G.TGG.GGA.ATT.T.T..G.G.ACAA.TG.G.GG..GAA.A.C..C..C.T.GA...T.C.C.AGCC.AT.C.C.C.G.CG.TG.T.GCGA.T.G..A.AGG.CC..TTC......G.GG.TT.GTAAA.GC.A.CT.T..TT.G.G.C.A.GG.AA.AGAaacgtcatgggtta......ataccccgtgaaacTGA..CGG.T.A.C.CT.G.C.AGA.ATAA.G.C.A.CC.GG.CT.A.A..CT.A.C.G.TG.C.CA.G.C.AG.CC.GC.GG.TA.A.TA...C.G.T.A.G.G.G.T.G.C.A.A.G.C.GT.T..A.A.T.C..G.G.A.A.T.T.................................A.C.T.G.G.G.C.G.TAAA.G.C.G.TG.C..GC.A.GG.C.G.G.T.TC.G.GAA.A.G.AA.AG.ATGT.G..A.A.A.T.C..C.C.A.G.A.G.C.T.T.AA.C.T.T.T..G.G.A.A..C...TG.C.AT.T..T..TT.AA..C.TAC.CG.G.GC.T.AG.A.G..TG.TG..T.C.A.G.A.GG...G..A.G.GT.GG.AA.T.T.C.C.GC.G.T.GTA.GCA.G.TGA.AA..TG.C.GT.AGAT.AT.G.C.G..G.A.G..GA.ACA.C.C.G.A..TG.G..C.G.A..AG...G.C.A..G.C.C.T.C.CT.G.G.G.ATA.ACAC.TG.AC.GC.T.C.AT.G.C.ACG.....................................A.A.A.G.CG.T.G.G..GGA.G.C.A.A.A.C.A..G.G.AT.T.AG.AT...A..C.C.C.T.G.G.T..A.G.T.C.C.ACG.C.C.C.TA.A.AC.G.....A...T.G.T.C.A.A.C.T.....AG.C.T..GT.T.GGGGcctt......cggaCC.TT.G.G.T.A.G..C.G.C.A.GC..T.A.AC...G.CG.T.GA.A.......G.T....T.G.A.C..C.G.C.CT.G.GG.G.A.GTA.CG.G.T.C.G.CAA...G.A.T.T.AA.AA..CT.C.AAA..G.G.AA..T.T.G.A.C.GG.G.GA.C.C.CG.C.AC.A...A..G.CG.GT.GG.A.T.G.A.TG.T.G.GA.TTA.AT.T.CG.A.T.GC.A.ACG.C.G.A.AAA.A.C.C.TT..A.CCT.A.C.C.C.TTG.ACA.T.G..T.C.TGG....AATTCCGAA.GAGA..T.TT.GGAAgtgctcg.....................................caagagaaCCGG..A.A..C..A..CA.G.GTG.C.TG.CATG.GC.T.G....T.CGTCAGC.TC.GT..GTCG......TGAGATGTTGG.GTTA.AGT.C.C.CGC.A.ACGA.G.CGC.A........A..C.CC.T.T.G.T.C.A.TT.AG.TTGCT.AC--ga........................................................................................................................................................aag--GG.CACT.CTA.ATG.AGAC.TGC.C.G.GT.G.AC..AA.A.C.C.G.G.AGGA.AG.GT.GG.GGAT.GA........C.G.TC.AA.GT.C.C.TC.AT.GGC.C.CT.T.AT.G.G.G.T..AG.G...........GCTTC.A.C.A.C.G..T.C.A.TAC.A.ATG.GT.C.G.G.G...A.C..A.G.........A.G..G.G.TC...G.C...C.A.A.C.C.C.GC.GA..G.G.G..G..GA...G.C..CA.AT.CC....C...AGAAA..C.C.C.G.A.T..C.G.T.A..G..TC.C....G....G.A..T.C.G.C.A..G..T.C.T.G..C.A.A.C.TC....G.A..C.T.G.C..G.T.G.A.A...G..T.C..G.G.A....A.T.C.G.C..T.AG.T.A.A..T.C..G.C...G.G.A..T.C..A.GC...AT.......G..T.C...G..C....G....G..T......G.A.A..T..A..C.....GT..T..C.C......C..G....G.G..T.C..T....T..G.T.A..C.A...C...A.C...CG.C.....C.CG.T.C.A..C.A.C.CAT.GG...GA.GTG.GGTTTT.ACC.AGAAGT.AG--................................................................................-..---.-.-.--.-.--.---.-..-.-.-.---.-.--..---.---.--..--.-...--.--..-.-.--..--.--...-.-.-.---.--.......-..---.....--...-.--.-..-.---....---------.----.........................................................................................
S000966875   ....................................................................................................................................................................................................--.-...----.....--.-..-.--.-..-.-..-..-.-.-......-.--.-.-.-..-.-..-.-.-.-.--.-..-..-.-.-....-..-.-.-.-.-.-.-.-.--.--.---.TG.CAA.GT.C..GA.A.CGgcagcacggactt.........................................................cggtctggtggcgA.G..T...G.G.C.G...A.A.CG.GG.T.GAG.T.A.A.TG.TAT.C.GGA..-ACG.T.G..C.CCA.GT.A.G..C..G.GG.G.G....ATAA.C.T.AC.G.C.GA.AA...G.CGT.A.G.C.TA.ATA.CCG.CATACG..-----..--.CC..C..TACG..G.G.G-.-..-----..GAAA.GCaggggatcg...taagaccttGCACTAT.TGGAG..................CG.G.C.CGAT.ATCGGAT.TAGCTAG.TTGGTG.GGGTAACGGCTCACCAAGGC.G.......ACGAT.CC.GTAGCTG.GTTTGAGAG.GAC.GAC.C.AGCCACACTGG.G.ACTGAGACACGGCCCAGA.CTCCT.ACG.GG.AGG..CA.GCA....G.TGG.GGA.ATT.T.T..G.G.ACAA.TG.G.GG..GAA.A.C..C..C.T.GA...T.C.C.AGCC.AT.C.C.C.G.CG.TG.T.GCGA.T.G..A.AGG.CC..TTC......G.GG.TT.GTAAA.GC.A.CT.T..TT.G.G.C.A.GG.AA.AGAaacgtcatgggtta......ataccccgtgaaacTGA..CGG.T.A.C.CT.G.C.AGA.ATAA.G.C.A.CC.GG.CT.A.A..CT.A.C.G.TG.C.CA.G.C.AG.CC.GC.GG.TA.A.TA...C.G.T.A.G.G.G.T.G.C.A.A.G.C.GT.T..A.A.T.C..G.G.A.A.T.T.................................A.C.T.G.G.G.C.G.TAAA.G.C.G.TG.C..GC.A.GG.C.G.G.T.TC.G.GAA.A.G.AA.AG.ATGT.G..A.A.A.T.C..C.C.A.G.A.G.C.T.T.AA.C.T.T.T..G.G.A.A..C...TG.C.AT.T..T..TT.AA..C.TAC.CG.G.GC.T.AG.A.G..TG.TG..T.C.A.G.A.GG...G..A.G.GT.GG.AA.T.T.C.C.GC.G.T.GTA.GCA.G.TGA.AA..TG.C.GT.AGAT.AT.G.C.G..G.A.G..GA.ACA.C.C.G.A..TG.G..C.G.A..AG...G.C.A..G.C.C.T.C.CT.G.G.G.ATA.ACAC.TG.AC.GC.T.C.AT.G.C.ACG.....................................A.A.A.G.CG.T.G.G..GGA.G.C.A.A.A.C.A..G.G.AT.T.AG.AT...A..C.C.C.T.G.G.T..A.G.T.C.C.ACG.C.C.C.TA.A.AC.G.....A...T.G.T.C.A.A.C.T.....AG.C.T..GT.T.GGGGcctt......cgggCC.TT.G.G.T.A.G..C.G.C.A.GC..T.A.AC...G.CG.T.GA.A.......G.T....T.G.A.C..C.G.C.CT.G.GG.G.A.GTA.CG.G.T.C.G.CAA...G.A.T.T.AA.AA..CT.C.AAA..G.G.AA..T.T.G.A.C.GG.G.GA.C.C.CG.C.AC.A...A..G.CG.GT.GG.A.T.G.A.TG.T.G.GA.TTA.AT.T.CG.A.T.GC.A.ACG.C.G.A.AAA.A.C.C.TT..A.CCT.A.C.C.C.TTG.ACA.T.G..T.C.TGG....AATGCCGAA.GAGA..T.TT.GGCAgtgctcg.....................................caagagaaCCGG..A.A..C..A..CA.G.GTG.C.TG.CATG.GC.T.G....T.CGTCAGC.TC.GT..GTCG......TGAGATGTTGG.GTTA.AGT.C.C.CGC.A.ACGA.G.CGC.A........A..C.CC.T.T.G.T.C.A.TT.AG.TTGCT.AC--ga........................................................................................................................................................aag--GG.CACT.CTA.ATG.AGAC.TGC.C.G.GT.G.AC..AA.A.C.C.G.G.AGGA.AG.GT.GG.GGAT.GA........C.G.TC.AA.GT.C.C.TC.AT.GGC.C.CT.T.AT.G.G.G.T..AG.G...........GCTTC.A.C.A.C.G..T.C.A.TAC.A.ATG.GT.C.G.G.G...A.C..A.G.........A.G..G.G.TC...G.C...C.A.A.C.C.C.GC.GA..G.G.G..G..GA...G.C..CA.AT.CC....C...AGAAA..C.C.C.G.A.T..C.G.T.A..G..TC.C....G....G.A..T.C.G.C.A..G..T.C.T.G..C.A.A.C.TC....G.A..C.T.G.C..G.T.G.A.A...G..T.C..G.G.A....A.T.C.G.C..T.AG.T.A.A..T.C..G.C...G.G.A..T.C..A.GC...AT.......G..T.C...G..C....G....G..T......G.A.A..T..A..C.....GT..T..C.C......C..G....G.G..T.C..T....T..G.T.A..C.A...C...A.C...CG.C.....C.CG.T.C.A..C.A.C.CAT.GG...GA.GTG.GGTTTT.ACC.AGAAGT.AGTTagcctaaccg............................................................caaggggggcG..ATT.A.C.C-.-.--.---.-..-.-.-.---.-.--..---.---.--..--.-...--.--..-.-.--..--.--...-.-.-.---.--.......-..---.....--...-.--.-..-.---....---------.----.........................................................................................
S002988571   ....................................................................................................................................................................................................--.-...----.....AG.A..G.TT.T..G.A..T..C.C.T......G.GC.T.C.A..G.A..T.T.G.A.AC.G..C..T.A.G....C..G.G.G.A.T.G.C.C.TT.AC.ACA.TG.CAA.GT.C..GA.A.CGgcagcacggactt.........................................................cggtctggtggcgA.G..T...G.G.C.G...A.A.CG.GG.T.GAG.T.A.A.TG.TAT.C.GGA..-ACG.T.G..C.CCA.GT.A.G..C..G.GG.G.G....ATAA.C.T.AC.G.C.GA.AA...G.CGT.A.G.C.TA.ATA.CCG.CATACG..-----..--.CC..C..TACG..G.G.G-.-..-----..GAAA.GCaggggatcg...caagaccttGCACTAT.TGGAG..................CG.G.C.CGAT.ATCGGAT.TAGCTAG.TTGGTG.GGGTAACGGCTCACCAAGGC.G.......ACGAT.CC.GTAGCTG.GTTTGAGAG.GAC.GAC.C.AGCCACACTGG.G.ACTGAGACACGGCCCAGA.CTCCT.ACG.GG.AGG..CA.GCA....G.TGG.GGA.ATT.T.T..G.G.ACAA.TG.G.GG..GAA.A.C..C..C.T.GA...T.C.C.AGCC.AT.C.C.C.G.CG.TG.T.GCGA.T.G..A.AGG.CC..TTC......G.GG.TT.GTAAA.GC.A.CT.T..CT.G.G.C.A.GG.AA.AGAaacgtcgcgggtta......atacctcgcgaaacTGA..CGG.T.A.C.CT.G.C.AGA.ATAA.G.C.A.CC.GG.CT.A.A.nCT.A.C.G.TG.C.CA.G.C.AG.CC.GC.GG.TA.A.TA...C.G.T.A.G.G.G.T.G.C.A.A.G.C.GT.T..A.A.T.C..G.G.A.A.T.T.................................A.C.T.G.G.G.C.G.TAAA.G.C.G.TG.C..GC.A.GG.C.G.G.T.TC.G.GAA.A.G.AA.AG.ATGT.G..A.A.A.T.C..C.C.A.G.A.G.C.T.T.AA.C.T.T.T..G.G.A.A..C...TG.C.AT.T..T..TT.AA..C.TAC.CG.G.GC.T.AG.A.G..TG.TG..T.C.A.G.A.GG...G..A.G.GT.GG.AA.T.T.C.C.GC.G.T.GTA.GCA.G.TGA.AA..TG.C.GT.AGAT.AT.G.C.G..G.A.G..GA.ACA.C.C.G.A..TG.G..C.G.A..AG...G.C.A..G.C.C.T.C.CT.G.G.G.ATA.ACAC.TG.AC.GC.T.C.AT.G.C.ACG.....................................A.A.A.G.CG.T.G.G..GGA.G.C.A.A.A.C.A..G.G.AT.T.AG.AT...A..C.C.C.T.G.G.T..A.G.T.C.C.ACG.C.C.C.TA.A.AC.G.....A...T.G.T.C.A.A.C.T.....AG.C.T..GT.T.GGGGcctt......cgggCC.TT.G.G.T.A.G..C.G.C.A.GC..T.A.AC...G.CG.T.GA.A.......G.T....T.G.A.C..C.G.C.CT.G.GG.G.A.GTA.CG.G.T.C.G.CAA...G.A.T.T.AA.AA..CT.C.AAA..G.G.AA..T.T.G.A.C.GG.G.GA.C.C.CG.C.AC.A...A..G.CG.GT.GG.A.T.G.A.TG.T.G.GA.TTA.AT.T.CG.A.T.GC.A.ACG.C.G.A.AAA.A.C.C.TT..A.CCT.A.C.C.C.TTG.ACA.T.G..T.C.TGG....AATGCCGAA.GAGA..T.TT.GGCAgtgctcg.....................................caagagaaCCGG..A.A..C..A..CA.G.GTG.C.TG.CATG.GC.T.G....T.CGTCAGC.TC.GT..GTCG......TGAGATGTTGG.GTTA.AGT.C.C.CGC.A.ACGA.G.CGC.A........A..C.CC.T.T.G.T.C.A.TT.AG.TTGCT.AC--ga........................................................................................................................................................aag--GG.CACT.CTA.ATG.AGAC.TGC.C.G.GT.G.AC..AA.A.C.C.G.G.AGGA.AG.GT.GG.GGAT.GA........C.G.TC.AA.GT.C.C.TC.AT.GGC.C.CT.T.AT.G.G.G.T..AG.G...........GCTTC.A.C.A.C.G..T.C.A.TAC.A.ATG.GT.C.G.G.G...A.C..A.G.........A.G..G.G.TC...G.C...C.A.A.C.C.C.GC.GA..G.G.G..G..GA...G.C..CA.AT.CC....C...AGAAA..C.C.C.G.A.T..C.G.T.A..G..TC.C....G....G.A..T.C.G.C.A..G..T.C.T.G..C.A.A.C.TC....G.A..C.T.G.C..G.T.G.A.A...G..T.C..G.G.A....A.T.C.G.C..T.AG.T.A.A..T.C..G.C...G.G.A..T.C..A.GC...AT.......G..T.C...G..C....G....G..T......G.A.A..T..A..C.....GT..T..C.C......C..G....G.G..T.C..T....T..G.T.A..C.A...C...A.C...CG.C.....C.CG.T.C.A..C.A.C.CAT.GG...GA.GTG.GGTTTT.ACC.AGAAGT.AGTTagcctaaccg............................................................caaggggggcG..ATT.A.C.CA.C.GG.TAG.G..A.T.T.CAT.G.AC..TGG.GGT.GA..AG.T...CG.TA..A.C.AA..GG.TA...G.C.C.GTA.CC.......G..GAA.....GG...T.GC.G..G.CTG....GATCACCTC.CTT-.........................................................................................
S002988648   ....................................................................................................................................................................................................--.-...----.....--.-..-.--.-..-.-..-..-.-.-......-.--.-.-.-..-.-..-.-.-.-.--.-..-..-.-.-....-..-.-.-.-.-.-.-.-.--.--.-CA.TG.CA-.GT.C..GA.A.CGgcagcacggactt.........................................................cggtctggtggcgA.G..T...G.G.C.G...A.A.CG.GG.T.GAG.T.A.A.TG.TAT.C.GGA..-ACG.T.G..C.CCA.GT.A.G..C..G.GG.G.G....ATAA.C.T.AC.G.C.GA.AA...G.CGT.A.G.C.TA.ATA.CCG.CATACG..-----..--.CC..C..TACG..G.G.G-.-..-----..GAAA.GCaggggatcg...caagaccttGCACTAT.TGGAG..................CG.G.C.CGAT.ATCGGAT.TAGCTAG.TTGGTG.GGGTAACGGCTCACCAAGGC.G.......ACGAT.CC.GTAGCTG.GTTTGAGAG.GAC.GAC.C.AGCCACACTGG.G.ACTGAGACACGGCCCAGA.CTCCT.ACG.GG.AGG..CA.GCA....G.TGG.GGA.ATT.T.T..G.G.ACAA.TG.G.GG..GAA.A.C..C..C.T.GA...T.C.C.AGCC.AT.C.C.C.G.CG.TG.T.GCGA.T.G..A.AGG.CC..TTC......G.GG.TT.GTAAA.GC.A.CT.T..TT.G.G.C.A.GG.AA.AGAaacgtcatgggcta......ataccccgtgaaacTGA..CGG.T.A.C.CT.G.C.AGA.ATAA.G.C.A.CC.GG.CT.A.A..CT.A.C.G.TG.C.CA.G.C.AG.CC.GC.GG.TA.A.TA...C.G.T.A.G.G.G.T.G.C.A.A.G.C.GT.T..A.A.T.C..G.G.A.A.T.T.................................A.C.T.G.G.G.C.G.TAAA.G.C.G.TG.C..GC.A.GG.C.G.G.T.TC.G.GAA.A.G.AA.AG.ATGT.G..A.A.A.T.C..C.C.A.G.A.G.C.T.T.AA.C.T.T.T..G.G.A.A..C...TG.C.AT.T..T..TT.AA..C.TAC.CG.A.GC.T.AG.A.G..TG.TG..T.C.A.G.A.GG...G..A.G.GT.GG.AA.T.T.C.C.GC.G.T.GTA.GCA.G.TGA.AA..TG.C.GT.AGAT.AT.G.C.G..G.A.G..GA.ACA.C.C.G.A..TG.G..C.G.A..AG...G.C.A..G.C.C.T.C.CT.G.G.G.ATA.ACAC.TG.AC.GC.T.C.AT.G.C.ACG.....................................A.A.A.G.CG.T.G.G..GGA.G.C.A.A.A.C.A..G.G.AT.T.AG.AT...A..C.C.C.T.G.G.T..A.G.T.C.C.ACG.C.C.C.TA.A.AC.G.....A...T.G.T.C.A.A.C.T.....AA.C.T..GT.T.GGGGcctt......cgggCC.TT.G.G.T.A.G..C.G.C.A.GC..T.A.AC...G.CG.T.GA.A.......G.T....T.G.A.C..C.G.C.CT.G.GG.G.A.GTA.CG.G.T.C.G.CAA...G.A.T.T.AA.AA..CT.C.AAA..G.G.AA..T.T.G.A.C.GG.G.GA.C.C.CG.C.AC.A...A..G.CG.GT.GG.A.T.G.A.TG.T.G.GA.TTA.AT.T.CG.A.T.GC.A.ACG.C.G.A.AAA.A.C.C.TT..A.CCT.A.C.C.C.TTG.ACA.T.G..T.C.TGG....AATTCCGAA.GAGA..T.TT.GGAAgtgctcg.....................................caagagaaCCGG..A.A..C..A..CA.G.GTG.C.TG.CATG.GC.T.G....T.CGTCAGC.TC.GT..GTCG......TGAGATGTTGG.GTTA.AGT.C.C.CGC.A.ACGA.G.CGC.A........A..C.CC.T.T.G.T.C.A.TT.AG.TTGCT.AC--ga........................................................................................................................................................aag--GG.CACT.CTA.ATG.AGAC.TGC.C.G.GT.G.AC..AA.A.C.C.G.G.AGGA.AG.GT.GG.GGAT.GA........C.G.TC.AA.GT.C.C.TC.AT.GGC.C.CT.T.AT.G.G.G.T..AG.G...........GCTTC.A.C.A.C.G..T.C.A.TAC.A.ATG.GT.C.G.G.G...A.C..A.G.........A.G..G.G.TC...G.C...C.A.A.C.C.C.GC.GA..G.G.G..G..GA...G.C..CA.AT.CC....C...AGAAA..C.C.C.G.A.T..C.G.T.A..G..TC.C....G....G.A..T.C.G.C.A..G..T.C.T.G..C.A.A.C.TC....G.A..C.T.G.C..G.T.G.A.A...G..T.C..G.G.A....A.T.C.G.C..T.AG.T.A.A..T.C..G.C...G.G.A..T.C..A.GC...AT.......G..T.C...G..C....G....G..T......G.A.A..T..A..C.....GT..T..C.C......C..G....G.G..T.C..T....T..G.T.A..C.A...C...A.C...CG.C.....C.CG.T.C.A..C.A.C.CAT.GG...GA.GTG.GGTTTT.ACC.AGAAGT.AGTTagcctaa..................................................................ccgcaagG.g---.-.-.--.-.--.---.-..-.-.-.---.-.--..---.---.--..--.-...--.--..-.-.--..--.--...-.-.-.---.--.......-..---.....--...-.--.-..-.---....---------.----.........................................................................................
S000784089   ....................................................................................................................................................................................................--.-...----.....AG.A..G.TT.C..G.A..T..C.C.T......G.GC.T.C.A..G.G..A.C.G.A.AC.G..C..T.G.G....C..G.G.C.G.T.G.C.C.TA.AT.ACA.TG.CAA.GT.A..GA.A.CGctgaagagaggagct.....................................................tgctcttcttggatgA.G..T...T.G.C.G...A.A.CG.GG.T.GAG.T.A.A.CG.CGT.A.GGT..AACC.T.G..C.CTT.GT.A.G..C..G.GG.G.G....ATAA.C.T.AT.T.G.GA.AA...C.GAT.A.G.C.TA.ATA.CCG.CATAAC..AATGG..AT.GA..C..ACAT..G.T.CA.T..TTATT.tGAAA.GGggcaa...........ttgctCCACTAC.AAGAT..................GG.A.C.CTGC.GTTGTAT.TAGCTAG.TAGGTG.AGGTAACGGCTCACCTAGGC.G.......ACGAT.AC.ATAGCCG.ACCTGAGAG.GGT.GAT.C.GGCCACACTGG.G.ACTGAGACACGGCCCAGA.CTCCT.ACG.GG.AGG..CA.GCA....G.TAG.GGA.ATC.T.T..C.G.GCAA.TG.G.GG..GCA.A.C..C..C.T.GA...C.C.G.AGCA.AC.G.C.C.G.CG.TG.A.GTGA.A.G..A.AGG.TT..TTC......G.GA.TC.GTAAA.GC.T.CT.G..TT.G.T.A.A.GT.CA.AGAacgagtgtgagagt.....ggaaagttcacactgTGA..CGG.T.A.G.CT.T.A.CCA.GAAA.G.G.G.AC.GG.CT.A.A..CT.A.C.G.TG.C.CA.G.C.AG.CC.GC.GG.TA.A.TA...C.G.T.A.G.G.T.C.C.C.G.A.G.C.GT.T..G.T.C.C..G.G.A.T.T.T.................................A.T.T.G.G.G.C.G.TAAA.G.C.G.AG.C..GC.A.GG.C.G.G.T.TT.G.ATA.A.G.TC.TG.AAGT.T..A.A.A.G.G..C.T.G.T.G.G.C.T.C.AA.C.C.A.T..A.G.T.T..C...-G.C.TT.T..G..GA.AA..C.TGT.CA.A.AC.T.TG.A.G..TG.CA..G.A.A.G.G.GG...A..G.A.GT.GG.AA.T.T.C.C.AT.G.T.GTA.GCG.G.TGA.AA..TG.C.GT.AGAT.AT.A.T.G..G.A.G..GA.ACA.C.C.G.G..TG.G..C.G.A..AA...G.C.G..G.C.T.C.T.CT.G.G.T.CTG.TAAC.TG.AC.GC.T.G.AG.G.C.TCG.....................................A.A.A.G.CG.T.G.G..GGA.G.C.G.A.A.C.A..G.G.AT.T.AG.AT...A..C.C.C.T.G.G.T..A.G.T.C.C.ACG.C.C.G.TA.A.AC.G.....A...T.G.A.G.T.G.C.T.....AG.G.T..GT.T.GGATccttt....ccgggAT.TC.A.G.T.G.C..C.G.C.A.GC..T.A.AC...G.CA.T.TA.A.......G.C....A.C.T.C..C.G.C.CT.G.GG.G.A.GTA.CG.A.C.C.G.CAA...G.G.T.T.GA.AA..CT.C.AAA..G.G.AA..T.T.G.A.C.GG.G.GG.C.C.CG.C.AC.A...A..G.CG.GT.GG.A.G.C.A.TG.T.G.GT.TTA.AT.T.CG.A.A.GC.A.GCG.C.G.A.AGA.A.C.C.TT..A.CCA.A.G.T.C.TTG.ACA.T.C..C.T.TCT...gACCGGTACT.TAAT..A.GT.ACCTtctctt........................................cggagcAGGA..G.T..G..A..CA.G.GTG.G.TG.CATG.GT.T.G....T.CGTCAGC.TC.GT..GTCG......TGAGATGTTGG.GTTA.AGT.C.C.CGC.A.ACGA.G.CGC.A........A..C.CC.T.T.A.T.C.T.TT.AG.TAGCC.AGCGgtc......................................................................................................................................................aggcCGGG.CACT.CTA.GAG.AGAC.TGC.C.A.GG.G.AT..AA.C.C.T.G.G.AGGA.AG.GC.GG.GGAT.GA........C.G.TC.AA.AT.C.A.TC.AT.GCC.C.CT.T.AT.G.A.C.T..TG.G...........GCTAC.A.C.A.C.G..T.G.C.TAC.A.ATG.GC.G.T.A.A...A.C..A.A.........A.G..G.G.AA...G.C...A.A.A.G.C.T.GT.GA..A.G.C..C..GA...G.C..AA.AT.CT....C...AAAAA..T.A.A.C.G.T..C.T.C.A..G..TT.C....G....G.A..C.T.G.T.A..G..T.C.T.G..C.A.A.C.CC....G.A..C.T.A.C..A.C.G.A.A...G..C.T..G.G.A....A.T.C.G.C..T.AG.T.A.A..T.C..G.C...A.G.A..T.C..A.GA...AT.......G..C.T...G..C....G....G..T......G.A.A..T..A..C.....GT..T..C.C......C..G....G.G..T.C..T....T..G.T.A..C.A...C...A.C...CG.C.....C.CG.T.C.A..-.-.-.---.--...--.---.------.---.------.----................................................................................-..---.-.-.--.-.--.---.-..-.-.-.---.-.--..---.---.--..--.-...--.--..-.-.--..--.--...-.-.-.---.--.......-..---.....--...-.--.-..-.---....---------.----.........................................................................................
S000782378   ....................................................................................................................................................................................................--.-...----.....AG.A..G.TT.T..G.A..T..C.C.T......G.GC.T.C.A..G.G..A.C.G.A.AC.G..C..T.G.G....C..G.G.C.G.T.G.C.C.TA.AT.ACA.TG.CAA.GT.A..GA.A.CGctgaagagaggagct.....................................................tgctcttcttggatgA.G..T...T.G.C.G...A.A.CG.GG.T.GAG.T.A.A.CG.CGT.A.GGT..AACC.T.G..C.CTT.GT.A.G..C..G.GG.G.G....ATAA.C.T.AT.T.G.GA.AA...C.GAT.A.G.C.TA.ATA.CCG.CATAAC..AATGG..AT.GA..C..ACAT..G.T.CA.T..TTATT.tGAAA.GGggcaa...........ttgctCCACTAC.AAGAT..................GG.A.C.CTGC.GTTGTAT.TAGCTAG.TAGGTG.AGGTAACGGCTCACCTAGGC.G.......ACGAT.AC.ATAGCCG.ACCTGAGAG.GGT.GAT.C.GGCCACACTGG.G.ACTGAGACACGGCCCAGA.CTCCT.ACG.GG.AGG..CA.GCA....G.TAG.GGA.ATC.T.T..C.G.GCAA.TG.G.GG..GCA.A.C..C..C.T.GA...C.C.G.AGCA.AC.G.C.C.G.CG.TG.A.GTGA.A.G..A.AGG.TT..TTC......G.GA.TC.GTAAA.GC.T.CT.G..TT.G.T.A.A.GT.CA.AGAacgagtgtgagagt.....ggaaagttcacactgTGA..CGG.T.A.G.CT.T.A.CCA.GAAA.G.G.G.AC.GG.CT.A.A..CT.A.C.G.TG.C.CA.G.C.AG.CC.GC.GG.TA.A.TA...C.G.T.A.G.G.T.C.C.C.G.A.G.C.GT.T..G.T.C.C..G.G.A.T.T.T.................................A.T.T.G.G.G.C.G.TAAA.G.C.G.AG.C..GC.A.GG.C.G.G.T.TT.G.ATA.A.G.TC.TG.AAGT.T..A.A.A.G.G..C.T.G.T.G.G.C.T.C.AA.C.C.A.T..A.G.T.T..C...-G.C.TT.T..G..GA.AA..C.TGT.CA.A.AC.T.CG.A.G..TG.CA..G.A.A.G.G.GG...A..G.A.GT.GG.AA.T.T.C.C.AT.G.T.GTA.GCG.G.TGA.AA..TG.C.GT.AGAT.AT.A.T.G..G.A.G..GA.ACA.C.C.G.G..TG.G..C.G.A..AA...G.C.G..G.C.T.C.T.CT.G.G.T.CTG.TAAC.AG.AC.GC.T.G.AG.G.C.TCG.....................................A.A.A.G.CG.T.G.G..GGA.G.C.G.A.A.C.A..G.G.AT.T.AG.AT...A..C.C.C.T.G.G.T..A.G.T.C.C.ACG.C.C.G.TA.A.AC.G.....A...T.G.A.G.T.G.C.T.....AG.G.T..GT.T.GGATccttt....ccgggAT.TC.A.G.T.G.C..C.G.C.A.GC..T.A.AC...G.CA.T.TA.A.......G.C....A.C.T.C..C.G.C.CT.G.GG.G.A.GTA.CG.A.C.C.G.CAA...G.G.T.T.GA.AA..CT.C.AAA..G.G.AA..T.T.G.A.C.GG.G.GG.C.C.CG.C.AC.G...A..G.CG.GT.GG.A.G.T.A.TG.T.G.GT.TTA.AT.T.CG.A.C.GC.A.ACG.C.G.A.AGA.A.C.C.TT..A.CCA.G.G.T.C.TTG.ACA.T.T..G.A.TCG....CCATTCACA.GAAA..T.GT.GAAGttctcct.....................................tcgggagaCGAG..A.A..A..A..CA.G.GTG.G.TG.CACG.GC.T.G....T.CGTCAGC.TC.GT..GTCG......TGAGATGTTGG.GTTA.AGT.C.C.CGC.A.ACGA.G.CGC.A........A..C.CC.C.T.A.T.C.T.TA.TG.TTACC.AGCAcgtt.....................................................................................................................................................atggTGGG.GACT.CAT.GAG.AGAC.CGC.C.G.CG.G.AC..AA.C.G.C.G.G.AGGA.AG.GT.GG.GGAT.GA........C.G.TC.AA.GT.C.A.TC.AT.GCC.C.CT.T.AT.G.A.C.C..TG.G...........GCTAC.A.C.A.C.G..T.A.C.TAC.A.ATG.GG.T.G.T.C..aA.C..A.A.........A.G..A.G.AA...G.C...G.A.A.A.C.C.GC.GA..G.G.T..G..GA...G.C..GA.AC.CT....C...AAAAA..C.A.C.A.C.C..C.C.C.A..G..TT.C....A....G.A..T.T.G.C.A..G..G.C.T.G..C.A.A.C.CC....G.C..C.T.G.C..A.T.G.A.A...G..T.A..G.G.A....A.T.C.G.C..T.AG.T.A.A..T.C..G.C...G.G.G..T.C..A.GC...AT.......A..C.C...G..C....G....G..T......G.A.A..T..A..C.....GT..T..C.C......C..G....G.G..C.C..T....T..G.C.A..C.A...C...A.C...CG.C.....C.CG.T.C.A..-.-.-.---.--...--.---.------.---.------.----................................................................................-..---.-.-.--.-.--.---.-..-.-.-.---.-.--..---.---.--..--.-...--.--..-.-.--..--.--...-.-.-.---.--.......-..---.....--...-.--.-..-.---....---------.----.........................................................................................
S002223035   ....................................................................................................................................................................................................--.-...----.....--.-..-.--.-..-.-..-..-.-.-......-.--.-.-.-..-.A..T.T.G.A.AC.G..C..T.A.G....C..G.G.G.A.T.G.C.C.TT.AC.ACA.TG.CAA.GT.C..GA.A.CGgcagcacggactt.........................................................cggtctggtggcgA.G..T...G.G.C.G...A.A.CG.GG.T.GAG.T.A.A.TG.TAT.C.GGA..-ACG.T.G..C.CCA.GT.A.G..C..G.GG.G.G....ATAA.C.T.AC.G.C.GA.AA...G.CGT.A.G.C.TA.ATA.CCG.CATACG..-----..--.CC..C..TACG..G.G.G-.-..-----..GAAA.GCaggggatc....gcaagccttGCACTAT.TGGAG..................CG.G.C.CGAT.ATCGGAT.TAGCTAG.TTGGTG.GGGTAACGGCTCACCAAGGC.G.......ACGAT.CC.-KAGCTG.GTTTGAGAG.GAC.GAC.C.AGCCACACTGG.G.AYTGAGACACGGCCCGGA.CTCYT.ACG.GG.AGG..CA.GCA....G.TGG.GGA.ATT.T.T..G.G.ACAA.TG.G.GG..GGA.A.C..C..C.T.GA...T.C.C.AGCC.AT.C.C.C.G.CG.TG.T.GCGA.T.G..A.AGG.CC..TTC......G.GG.TT.GTAAA.GC.A.CT.T..TT.G.G.C.A.GG.AA.AGAaacgtcgcgggtta......ataccccgcggaacTGA..CGG.T.A.C.CT.G.C.AGA.ATAA.G.C.A.CC.GG.CT.A.A..CT.A.C.G.TG.C.CA.G.C.AG.CC.GC.GG.TA.A.TA...C.G.T.A.G.G.G.T.G.C.A.A.G.C.GT.T..A.A.T.C..G.G.A.A.T.T.................................A.C.T.G.G.G.C.G.TAAA.G.C.G.TG.C..GC.A.GG.C.G.G.T.TC.G.GAA.A.G.AA.AG.ATGT.G..A.A.A.T.C..C.C.A.G.A.G.C.T.T.AA.C.T.T.T..G.G.A.A..C...TG.C.AT.T..T..TT.AA..C.TAC.CG.G.GC.T.AG.A.G..TG.TG..T.C.A.G.A.GG...G..A.G.GT.GG.AA.T.T.C.C.GC.G.T.GTA.GCA.G.TGA.AA..TG.C.GT.AGAT.AT.G.C.G..G.A.G..GA.ACA.C.C.G.A..TG.G..C.G.A..AG...G.C.A..G.C.C.T.C.CT.G.G.G.ATA.ACAC.TG.AC.GC.T.C.AT.G.C.ACG.....................................A.A.A.G.CG.T.G.G..GGA.G.C.A.A.A.C.A..G.G.AT.T.AG.AT...A..C.C.C.T.G.G.T..A.G.T.C.C.ACG.C.C.C.TA.A.AC.G.....A...T.G.T.C.A.A.C.T.....AG.C.T..GT.T.GGGGcctt......cgggCC.TT.G.G.T.A.G..C.G.C.A.GC..T.A.AC...G.CG.T.GA.A.......G.T....T.G.A.C..C.G.C.CT.G.GG.G.A.GTA.CG.G.T.C.G.CAA...G.A.T.T.AA.AA..CT.C.AAA..G.G.AA..T.T.G.A.C.GG.G.GA.C.C.CG.C.AC.A...A..G.CG.GT.GG.A.T.G.A.TG.T.G.GA.TTA.AT.T.CG.A.T.GC.A.ACG.C.G.A.AAA.A.C.C.TT..A.CCT.A.C.C.C.TTG.ACA.T.G..T.C.TGG....AATCCTGAA.GAGA..T.TT.AGGAgtgctcg.....................................caagagaaCCGG..A.A..C..A..CA.G.GTG.C.TG.CATG.GC.T.G....T.CGTCAGC.TC.GT..GTCG......TGAGATGTTGG.GTTA.AGT.C.C.CGC.A.ACGA.G.CGC.A........A..C.CC.T.T.G.T.C.A.TT.AG.TTGCT.AC--ga........................................................................................................................................................aag--GG.CACT.CTA.ATG.AGAC.TGC.C.G.GT.G.AC..AA.A.C.C.G.G.AGGA.AG.GT.GG.GGAT.GA........C.G.TC.AA.GT.C.C.TC.AT.GGC.C.CT.T.AT.G.G.G.T..AG.G...........GCTTC.A.C.A.C.G..T.C.A.TAC.A.ATG.GT.C.G.G.G...A.C..A.G.........A.G..G.G.TC...G.C...C.A.A.C.C.C.GC.GA..G.G.G..G..GA...G.C..CA.AT.CC....C...AGAAA..C.C.C.G.A.T..C.G.T.A..G..TC.C....G....G.A..T.C.G.C.A..G..T.C.T.G..C.A.A.C.TC....G.A..C.T.G.C..G.T.G.A.A...G..T.C..G.G.A....A.T.C.G.C..T.AG.T.A.A..T.C..G.C...G.G.A..T.C..A.GC...AT.......G..T.C...G..C....G....G..T......G.A.A..T..A..C.....GT..T..C.C......C..G....G.G..T.C..T....T..G.T.A..C.A...C...A.C...CG.C.....C.CG.T.C.A..C.A.C.CAT.GG...GA.GTG.GGTTTT.ACC.AGAAGT.AGTTagcctaaccg............................................................caaggagggcG..ATT.A.C.CA.C.GG.TAG.G..A.T.T.CAT.G.AC..TGG.GGT.GA..AG.T...CG.TA..A.C.AA..GG.TA...G.C.C.GTA.TC.......G..GAA.....GG...-.--.-..-.---....---------.----.........................................................................................
S002922699   ....................................................................................................................................................................................................--.-...----.....--.-..-.TT.T..G.A..T..C.A.T......G.GC.T.C.A..G.A..T.T.G.A.AC.G..C..T.A.G....C..G.G.G.A.T.G.C.C.TT.AC.ACA.TG.CAA.GT.C..GA.A.CGgcagcacggactt.........................................................cggtctggtggcgA.G..T...G.G.C.G...A.A.CG.GG.T.GAG.T.A.A.TG.TAT.C.GGA..-ACG.T.G..C.CTA.GT.A.G..C..G.GG.G.G....ATAA.C.T.AC.G.C.GA.AA...G.CGT.A.G.C.TA.ATA.CCG.CACACG..-----..--.CC..C..TACG..G.G.G-.-..-----..GAAA.GCaggggatcg...caagaccttGCACTAT.TAGAG..................CG.G.C.CGAT.ATCGGAT.TAGCTAG.TTGGTG.GGGTAACGGCTCACCAAGGC.G.......ACGAT.CC.GTAGCTG.GTTTGAGAG.GAC.GAC.C.AGCCACACTGG.G.ACTGAGACACGGCCCAGA.CTCCT.ACG.GG.AGG..CA.GCA....G.TGG.GGA.ATT.T.T..G.G.ACAA.TG.G.GG..GAA.A.C..C..C.T.GA...T.C.C.AGCC.AT.C.C.C.G.CG.TG.T.GCGA.T.G..A.AGG.CC..TTC......G.GG.TT.GTAAA.GC.A.CT.T..TT.G.G.C.A.GG.AA.AGAaacgtcatgggcta......ataccccgtgaaacTGA..CGG.T.A.C.CT.G.C.AGA.ATAA.G.C.A.CC.GG.CT.A.A..CT.A.C.G.TG.C.CA.G.C.AG.CC.GC.GG.TA.A.TA...C.G.T.A.G.G.G.T.G.C.A.A.G.C.GT.T..A.A.T.C..G.G.A.A.T.T.................................A.C.T.G.G.G.C.G.TAAA.G.C.G.TG.C..GC.A.GG.C.G.G.T.TC.G.GAA.A.G.AA.AG.ATGT.G..A.A.A.T.C..C.C.A.G.A.G.C.T.T.AA.C.T.T.T..G.G.A.A..C...TG.C.AT.T..T..TT.AA..C.TAC.CG.A.GC.T.AG.A.G..TG.TG..T.C.A.G.A.GG...G..A.G.GT.GG.AA.T.T.C.C.GC.G.T.GTA.GCA.G.TGA.AA..TG.C.GT.AGAT.AT.G.C.G..G.A.G..GA.ACA.C.C.G.A..TG.G..C.G.A..AG...G.C.A..G.C.C.T.C.CT.G.G.G.ATA.ACAC.TG.AC.GC.T.C.AT.G.C.ACG.....................................A.A.A.G.CG.T.G.G..GGA.G.C.A.A.A.C.A..G.G.AT.T.AG.AT...A..C.C.C.T.G.G.T..A.G.T.C.C.ACG.C.C.C.TA.A.AC.G.....A...T.G.T.C.A.A.C.T.....AG.C.T..GT.T.GGGGcctt......cgggCC.TT.G.G.T.A.G..C.G.C.A.GC..T.A.AC...G.CG.T.GA.A.......G.T....T.G.A.C..C.G.C.CT.G.GG.G.A.GTA.CG.G.T.C.G.CAA...G.A.T.T.AA.AA..CT.C.AAA..G.G.AA..T.T.G.A.C.GG.G.GA.C.C.CG.C.AC.A...A..G.CG.GT.GG.A.T.G.A.TG.T.G.GA.TTA.AT.T.CG.A.T.GC.A.ACG.C.G.A.AAA.A.C.C.TT..A.CCT.A.C.C.C.TTG.ACA.T.G..T.C.TGG....AATTCCGAA.GAGA..T.TT.GGAAgtgctcg.....................................caagagaaCTGG..A.A..C..A..CA.G.GTG.C.TG.CATG.GC.T.G....T.CGTCAGC.TC.GT..GTCG......TGAGATGTTGG.GTTA.AGT.C.C.CGC.A.ACGA.G.CGC.A........A..C.CC.T.T.G.T.C.A.TT.AG.TTGCT.AC--ga........................................................................................................................................................aag--GG.CACT.CTA.ATG.AGAC.TGC.C.G.GT.G.AC..AA.A.C.C.G.G.AGGA.AG.GT.GG.GGAT.GA........C.G.TC.AA.GT.C.C.TC.AT.GGC.C.CT.T.AT.G.G.G.T..AG.G...........GCTTC.A.C.A.C.G..T.C.A.TAC.A.ATG.GT.C.G.G.G...A.C..A.G.........A.G..G.G.TC...G.C...C.A.A.C.C.C.GC.GA..G.G.G..G..GA...G.C..CA.AT.CC....C...AGAAA..C.C.C.G.A.T..C.G.T.A..G..TC.C....G....G.A..T.C.G.C.A..G..T.C.T.G..C.A.A.C.TC....G.A..C.T.G.C..G.T.G.A.A...G..T.C..G.G.A....A.T.C.G.C..T.AG.T.A.A..T.C..G.C...G.G.A..T.C..A.GC...AT.......G..T.C...G..C....G....G..T......G.A.A..T..A..C.....GT..T..C.C......C..G....G.G..T.C..T....T..G.T.A..C.A...C...A.C...CG.C.....C.CG.T.C.A..C.A.C.CAT.GG...GA.GTG.GGTTTT.ACC.AGAAGT.AGTTagcctaaccg............................................................caaggggggcG..ATT.A.C.CA.C.GG.TAG.G..A.T.T.CAT.G.AC..TGG.GGT.GA..AG.T...CG.TA..A.C.AA..GG.TA...G.C.C.GA-.--.......-..---.....--...-.--.-..-.---....---------.----.........................................................................................
S002468389   ....................................................................................................................................................................................................--.-...----.....AG.G..G.TT.T..G.A..T..C.A.T......G.GC.T.C.A..G.A..T.T.G.A.AC.G..C..T.A.G....C..G.G.G.A.T.G.C.C.TT.AC.ACA.TG.CAA.GT.C..GA.A.CGgcagcacggactt.........................................................cggtctggtggcgA.G..T...G.G.C.G...A.A.CG.GG.T.GAG.T.A.A.TG.TAT.C.GGA..-ACG.T.G..C.CCA.GT.A.G..C..G.GG.G.G....ATAA.C.T.AC.G.C.GA.AA...G.CGT.A.G.C.TA.ATA.CCG.CATACG..-----..--.CC..C..TACG..G.G.G-.-..-----..GAAA.GCaggggatct...tcggaccttGCACTAT.TGGAG..................CG.G.C.CGAT.ATCGGAT.TAGCTAG.TTGGTG.GGGTAACGGCCTACCAAGGC.G.......ACGAT.CC.GTAGCTG.GTTTGAGAG.GAC.GAC.C.AGCCACACTGG.G.ACTGAGACACGGCCCAGA.CTCCT.ACG.GG.AGG..CA.GCA....G.TGG.GGA.ATT.T.T..G.G.ACAA.TG.G.GG..GAA.A.C..C..C.T.GA...T.C.C.AGCC.AT.C.C.C.G.CG.TG.T.GCGA.T.G..A.AGG.CC..TTC......G.GG.TT.GTAAA.GC.A.CT.T..TT.G.G.C.A.GG.AA.AGAaacgtcgcgggcta......ataccccgcgaaacTGA..CGG.T.A.C.CT.G.C.AGA.ATAA.G.C.A.CC.GG.CT.A.A..CT.A.C.G.TG.C.CA.G.C.AG.CC.GC.GG.TA.A.TA...C.G.T.A.G.G.G.T.G.C.A.A.G.C.GT.T..A.A.T.C..G.G.A.A.T.T.................................A.C.T.G.G.G.C.G.TAAA.G.C.G.TG.C..GC.A.GG.C.G.G.T.TC.G.GAA.A.G.AA.AG.ATGT.G..A.A.A.T.C..C.C.A.G.A.G.C.T.T.AA.C.T.T.T..G.G.A.A..C...TG.C.AT.T..T..TT.AA..C.TAC.CG.G.GC.T.AG.A.G..TG.TG..T.C.A.G.A.GG...G..A.G.GT.GG.AA.T.T.C.C.GC.G.T.GTA.GCA.G.TGA.AA..TG.C.GT.AGAT.AT.G.C.G..G.A.G..GA.ACA.C.C.G.A..TG.G..C.G.A..AG...G.C.A..G.C.C.T.C.CT.G.G.G.ATA.ACAC.TG.AC.GC.T.C.AT.G.C.ACG.....................................A.A.A.G.CG.T.G.G..GGA.G.C.A.A.A.C.A..G.G.AT.T.AG.AT...A..C.C.C.T.G.G.T..A.G.T.C.C.ACG.C.C.C.TA.A.AC.G.....A...T.G.T.C.A.A.C.T.....AG.C.T..GT.T.GGGGcctt......cgggCC.TT.G.G.T.A.G..C.G.C.A.GC..T.A.AC...G.CG.T.GA.A.......G.T....T.G.A.C..C.G.C.CT.G.GG.G.A.GTA.CG.G.T.C.G.CAA...G.A.T.T.AA.AA..CT.C.AAA..G.G.AA..T.T.G.A.C.GG.G.GA.C.C.CG.C.AC.A...A..G.CG.GT.GG.A.T.G.A.TG.T.G.GA.TTA.AT.T.CG.A.T.GC.A.ACG.C.G.A.AAA.A.C.C.TT..A.CCT.A.C.C.C.TTG.ACA.T.G..T.C.TGG....AATGCCGAA.GAGA..T.TT.GGCAgtgctcg.....................................caagagaaCCGG..A.A..C..A..CA.G.GTG.C.TG.CATG.GC.T.G....T.CGTCAGC.TC.GT..GTCG......TGAGATGTTGG.GTTA.AGT.C.C.CGC.A.ACGA.G.CGC.A........A..C.CC.T.T.G.T.C.A.TT.AG.TTGCT.AC--ga........................................................................................................................................................aag--GG.CACT.CTA.ATG.AGAC.TGC.C.G.GT.G.AC..AA.A.C.C.G.G.AGGA.AG.GT.GG.GGAT.GA........C.G.TC.AA.GT.C.C.TC.AT.GGC.C.CT.T.AT.G.G.G.T..AG.G...........GCTTC.A.C.A.C.G..T.C.A.TAC.A.ATG.GT.C.G.G.G...A.C..A.G.........A.G..G.G.TC...G.C...C.A.A.C.C.C.GC.GA..G.G.G..G..GA...G.C..TA.AT.CC....C...AGAAA..C.C.C.G.A.T..C.G.T.A..G..TC.C....G....G.A..T.C.G.C.A..G..T.C.T.G..C.A.A.C.TC....G.A..C.T.G.C..G.T.G.A.A...G..T.C..G.G.A....A.T.C.G.C..T.AG.T.A.A..T.C..G.C...G.G.A..T.C..A.GC...AT.......G..T.C...G..C....G....G..T......G.A.A..T..A..C.....GT..T..C.C......C..G....G.G..T.C..T....T..G.T.A..C.A...C...A.C...CG.C.....C.CG.T.-.-..-.-.-.---.--...--.---.------.---.------.----................................................................................-..---.-.-.--.-.--.---.-..-.-.-.---.-.--..---.---.--..--.-...--.--..-.-.--..--.--...-.-.-.---.--.......-..---.....--...-.--.-..-.---....---------.----.........................................................................................
S003261550   .............................................................................................................................................................................................ttgcaccTT.A...CGTT.....TG.C..G.TT.T..G.A..T..C.A.T......G.GC.T.C.A..G.A..T.T.G.A.AC.G..C..T.A.G....C..G.G.G.A.T.G.C.C.TT.AC.ACA.TG.CAA.GT.C..GA.A.CGgcagcacggactt.........................................................cggtctggtggcgA.G..T...G.G.C.G...A.A.CG.GG.T.GAG.T.A.A.TG.TAT.C.GGA..-ACG.T.G..C.CCA.GT.A.G..C..G.GG.G.G....ATAA.C.T.AC.G.C.GA.AA...G.CGT.A.G.C.TA.ATA.CCG.CATACG..-----..--.CC..C..TACG..G.G.G-.-..-----..GAAA.GCaggggatcg...caagaccttGCACTAT.TGGAG..................CG.G.C.CGAT.ATCGGAT.TAGCTAG.TTGGTG.GGGTAACGGCTCACCAAGGC.G.......ACGAT.CC.GTAGCTG.GTTTGAGAG.GAC.GAC.C.AGCCACACTGG.G.ACTGAGACACGGCCCAGA.CTCCT.ACG.GG.AGG..CA.GCA....G.TGG.GGA.ATT.T.T..G.G.ACAA.TG.G.GG..GAA.A.C..C..C.T.GA...T.C.C.AGCC.AT.C.C.C.G.CG.TG.T.GCGA.T.G..A.AGG.CC..TTC......G.GG.TT.GTAAA.GC.A.CT.T..TT.G.G.C.A.GG.AA.AGAaacgtcgtgggtta......ataccccgcgaaacTGA..CGG.T.A.C.CT.G.C.AGA.ATAA.G.C.A.CC.GG.CT.A.A..CT.A.C.G.TG.C.CA.G.C.AG.CC.GC.GG.GT.A.TA...C.G.T.A.G.G.G.T.G.C.A.A.G.C.GT.T..A.A.T.C..G.G.A.A.T.T.................................A.C.T.G.G.G.C.G.TAAA.G.C.G.TG.C..GC.A.GG.C.G.G.T.TC.G.GAA.A.G.AA.AG.ATGT.G..A.A.A.T.C..C.C.A.G.A.G.C.T.T.AA.C.T.T.T..G.G.A.A..C...TG.C.AT.T..T..TT.AA..C.TAC.CG.A.GC.T.AG.A.G..TG.TG..T.C.A.G.A.GG...G..A.G.GT.GG.AA.T.T.C.C.GC.G.T.GTA.GCA.G.TGA.AA..TG.C.GT.AGAT.AT.G.C.G..G.A.G..GA.ACA.C.C.G.A..TG.G..C.G.A..AG...G.C.A..G.C.C.T.C.CT.G.G.G.ATA.ACAC.TG.AC.GC.T.C.AT.G.C.ACG.....................................A.A.A.G.CG.T.G.G..GGA.G.C.A.A.A.C.A..G.G.AT.T.AG.AT...A..C.C.C.T.G.G.T..A.G.T.C.C.ACG.C.C.C.TA.A.AC.G.....A...T.G.T.C.A.A.C.T.....AG.C.T..GT.T.GGGGcctt......cgggCC.TT.G.G.T.A.G..C.G.C.A.GC..T.A.AC...G.CG.T.GA.A.......G.T....T.G.A.C..C.G.C.CT.G.GG.G.A.GTA.CG.G.T.C.G.CAA...G.A.T.T.AA.AA..CT.C.AAA..G.G.AA..T.T.G.A.C.GG.G.GA.C.C.CG.C.AC.A...A..G.CG.GT.GG.A.T.G.A.TG.T.G.GA.TTA.AT.T.CG.A.T.GC.A.ACG.C.G.A.AAA.A.C.C.TT..A.CCT.A.C.C.C.TTG.ACA.T.G..T.C.TGG....AATCCTGAA.GAGA..T.TT.AGGAgtgctcg.....................................caagagaaCCGG..A.A..C..A..CA.G.GTG.C.TG.CATG.GC.T.G....T.CGTCAGC.TC.GT..GTCG......TGAGATGTTGG.GTTA.AGT.C.C.CGC.A.ACGA.G.CGC.A........A..C.CC.T.T.G.T.C.A.TT.AG.TTGCT.AC--ga........................................................................................................................................................aag--GG.CACT.CTA.ATG.AGAC.TGC.C.G.GT.G.AC..AA.A.C.C.G.G.AGGA.AG.GT.GG.GGAT.GA........C.G.TC.AA.GT.C.C.TC.AT.GGC.C.CT.T.AT.G.G.G.T..AG.G...........GCTTC.A.C.A.C.G..T.C.A.TAC.A.ATG.GT.C.G.G.G...A.C..A.G.........A.G..G.G.TC...G.C...C.A.A.C.C.C.GC.GA..G.G.G..G..GA...G.C..CA.AT.CC....C...AGAAA..C.C.C.G.A.T..C.G.T.A..G..TC.C....G....G.A..T.C.G.C.A..G..T.C.T.G..C.A.A.C.TC....G.A..C.T.G.C..G.T.G.A.A...G..T.C..G.G.A....A.T.C.G.C..T.AG.T.A.A..T.C..G.C...G.G.A..T.C..A.GC...AT.......G..T.C...G..C....G....G..T......G.A.A..T..A..C.....GT..T..C.C......C..G....G.G..T.C..T....T..G.T.A..C.A...C...A.C...CG.C.....C.CG.T.C.A..C.A.C.CAT.GG...GA.GTG.GGTTTT.ACC.AGAAGT.AGTTagcctaaccg............................................................caaggggggcG..ATT.A.C.CA.C.GG.TAG.G..A.T.T.CAT.G.AC..TGG.GGT.GA..AG.T...CG.TA..A.C.AA..GG.TA...T.C.C.AAA.A-.......-..---.....--...-.--.-..-.---....---------.----.........................................................................................
S000595601   ....................................................................................................................................................................................................--.-...----.....--.-..-.--.-..-.-..-..-.-.-......-.--.-.C.A..G.A..T.T.G.A.AC.G..C..T.A.G....C..G.G.G.A.T.G.C.C.TT.AC.ACA.TG.CAA.GT.C..GA.A.CGgcagcacggact..........................................................tcgtctggtggcgA.G..T...G.G.C.G...A.A.CG.GG.T.GAG.T.A.A.TG.TAT.C.GGA..-ACG.T.G..C.CCA.GT.A.G..C..G.GG.G.G....ATAA.C.T.AC.G.C.GA.AA...G.CGT.A.G.C.TA.ATA.CCG.CATACG..-----..--.CC..C..TACG..G.G.G-.-..-----..GAAA.GCaggggatct...tcggaccttGCACTAT.TGGAG..................CG.G.C.CGAT.ATCGGAT.TAGCTAG.TTGGTG.GGGTAACGGCCTACCAAGGC.G.......ACGAT.CC.GTAGCTG.GTTTGAGAG.GAC.GAC.C.AGCCACACTGG.G.ACTGAGACACGGCCCAGA.CTCCT.ACG.GG.AGG..CA.GCA....G.TGG.GGA.ATT.T.T..G.G.ACAA.TG.G.GG..GAA.A.C..C..C.T.GA...T.C.C.AGCC.AT.C.C.C.G.CG.TG.T.GCGA.T.G..A.AGG.CC..TTC......G.GG.TT.GTAAA.GC.A.CT.T..TT.G.G.C.A.GG.AA.AGAaacgtcgcgggcta......atacctcgcgaaacTGA..CGG.T.A.C.CT.G.C.AGA.ATAA.G.C.A.CC.GG.CT.A.A..CT.A.C.G.TG.C.CA.G.C.AG.CC.GC.GG.TA.A.TA...C.G.T.A.G.G.G.T.G.C.A.A.G.C.GT.T..A.A.T.C..G.G.A.A.T.T.................................A.C.T.G.G.G.C.G.TAAA.G.C.G.TG.C..GC.A.GG.C.G.G.T.TC.G.GAA.A.G.AA.AG.ATGT.G..A.A.A.T.C..C.C.A.G.A.G.C.T.T.AA.C.T.T.T..G.G.A.A..C...TG.C.AT.T..T..TT.AA..C.TAC.CG.G.GC.T.AG.A.G..TG.TG..T.C.A.G.A.GG...G..A.G.GT.GG.AA.T.T.C.C.GC.G.T.GTA.GCA.G.TGA.AA..TG.C.GT.AGAT.AT.G.C.G..G.A.G..GA.ACA.C.C.G.A..TG.G..C.G.A..AG...G.C.A..G.C.C.T.C.CT.G.G.G.ATA.ACAC.TG.AC.GC.T.C.AT.G.C.ACG.....................................A.A.A.G.CG.T.G.G..GGA.G.C.A.A.A.C.A..G.G.AT.T.AG.AT...A..C.C.C.T.G.G.T..A.G.T.C.C.ACG.C.C.C.TA.A.AC.G.....A...T.G.T.C.A.A.C.T.....AG.C.T..GT.T.GGGGcctt......cgggCC.TT.G.G.T.A.G..C.G.C.A.GC..T.A.AC...G.CG.T.GA.A.......G.T....T.G.A.C..C.G.C.CT.G.GG.G.A.GTA.CG.G.T.C.G.CAA...G.A.T.T.AA.AA..CT.C.AAA..G.G.AA..T.T.G.A.C.GG.G.GA.C.C.CG.C.AC.A...A..G.CG.GT.GG.A.T.G.A.TG.T.G.GA.TTA.AT.T.CG.A.T.GC.A.ACG.C.G.A.AAA.A.C.C.TT..A.CCT.A.C.C.C.TTG.ACA.T.G..T.C.TGG....AATGCCGAA.GAGA..T.TT.GGCAgtgctcg.....................................caagagaaCCGG..A.A..C..A..CA.G.GTG.C.TG.CATG.GC.T.G....T.CGTCAGC.TC.GT..GTCG......TGAGATGTTGG.GTTA.AGT.C.C.CGC.A.ACGA.G.CGC.A........A..C.CC.T.T.G.T.C.A.TT.AG.TTGCT.AC--ga........................................................................................................................................................aag--GG.CACT.CTA.ATG.AGAC.TGC.C.G.GT.G.AC..AA.A.C.C.G.G.AGGA.AG.GT.GG.GGAT.GA........C.G.TC.AA.GT.C.C.TC.AT.GGC.C.CT.T.AT.G.G.G.T..AG.G...........GCTTC.A.C.A.C.G..T.C.A.TAC.A.ATG.GT.C.G.G.G...A.C..A.G.........A.G..G.G.TC...G.C...C.A.A.C.C.C.GC.GA..G.G.G..G..GA...G.C..TA.AT.CC....C...AGAAA..C.C.C.G.A.T..C.G.T.A..G..TC.C....G....G.A..T.C.G.C.A..G..T.C.T.G..C.A.A.C.TC....G.A..C.T.G.C..G.T.G.A.A...G..T.C..G.G.A....A.T.C.G.C..T.AG.T.A.A..T.C..G.C...G.G.A..T.C..A.GC...AT.......G..T.C...G..C....G....G..T......G.A.A..T..A..C.....GT..T..C.C......C..G....G.G..T.C..T....T..G.T.A..C.A...C...A.C...CG.C.....C.CG.T.C.A..C.A.C.CAT.GG...GA.GTG.GGTTTT.ACC.AGAAGT.AGTTagcctaaccg............................................................caaggagggcG..ATT.A.C.CA.C.GG.TAG.G..A.T.T.CAT.G.AC..TGG.GGT.GA..AG.T...CG.TA..A.C.AA..GG.TA...G.C.C.GTA.TC.......G..GAA.....GG...-.--.-..-.---....---------.----.........................................................................................
S002406841   ....................................................................................................................................................................................................--.-...----.....AG.A..G.TT.T..G.A..T..C.C.T......G.GC.T.C.A..G.A..T.T.G.A.AC.G..C..T.A.G....C..G.G.G.A.T.G.C.C.TT.AC.ACA.TG.CAA.GT.C..GA.A.CGgcagcatggactt.........................................................cggtctggtggcgA.G..T...G.G.C.G...A.A.CG.GG.T.GAG.T.A.A.TG.TAT.C.GGA..-ACG.T.G..C.CTA.GT.A.G..C..G.GG.G.G....ATAA.C.T.AC.G.C.GA.AA...G.CGT.A.G.C.TA.ATA.CCG.CATACG..-----..--.CC..C..TACG..G.G.G-.-..-----..GAAA.GCaggggatcg...taagaccttGCACTAT.TAGAG..................CG.G.C.CGAT.ATCGGAT.TAGCTAG.TTGGTG.GGGTAACGGCTCACCAAGGT.G.......ACGAT.CC.GTAGCTG.GTTTGAGAG.GAC.GAC.C.AGCCACACTGG.G.ACTGAGACACGGCCCAGA.CTCCT.ACG.GG.AGG..CA.GCA....G.TGG.GGA.ATT.T.T..G.G.ACAA.TG.G.GG..GAA.A.C..C..C.T.GA...T.C.C.AGCC.AT.C.C.C.G.CG.TG.T.GCGA.T.G..A.AGG.CC..TTC......G.GG.TT.GTAAA.GC.A.CT.T..TT.G.G.C.A.GG.AA.AGAaacgttccgggtta......ataccccgggaaacTGA..CGG.T.A.C.CT.G.C.AGA.ATAA.G.C.A.CC.GG.CT.A.A..CT.A.C.G.TG.C.CA.G.C.AG.CC.GC.GG.TA.A.TA...C.G.T.A.G.G.G.T.G.C.A.A.G.C.GT.T..A.A.T.C..G.G.A.A.T.T.................................A.C.T.G.G.G.C.G.TAAA.G.C.G.TG.C..GC.A.GG.C.G.G.T.TC.G.GAA.A.G.AA.AG.ATGT.G..A.T.A.T.C..C.C.A.G.A.G.C.T.T.AA.C.T.T.T..G.G.A.A..C...TG.C.AT.T..T..-T.AA..C.TAC.CG.A.GC.T.AG.A.G..TG.TG..T.C.A.G.A.GG...G..A.G.GT.GG.AA.T.T.C.C.GC.G.T.GTA.GCA.G.TGA.AA..TG.C.GT.AGAT.AT.G.C.G..G.A.G..GA.ACA.C.C.G.A..TG.G..C.G.A..AG...G.C.A..G.C.C.T.C.CT.G.G.G.ATA.ACAC.TG.AC.GC.T.C.AT.G.C.ACG.....................................A.A.A.G.CG.T.G.G..GGA.G.C.A.A.A.C.A..G.G.AT.T.AG.AT...A..C.C.C.T.G.G.T..A.G.T.C.C.ACG.C.C.C.TA.A.AC.G.....A...T.G.T.C.A.A.C.T.....AG.C.T..GT.T.GGGGcctt......cgggCC.TT.G.G.T.A.G..C.G.C.A.GC..T.A.AC...G.CG.T.GA.A.......G.T....T.G.A.C..C.G.C.CT.G.GG.G.A.GTA.CG.G.T.C.G.CAA...G.A.T.T.AA.AA..CT.C.AAA..G.G.AA..T.T.G.A.C.GG.G.GA.C.C.CG.C.AC.A...A..G.CG.GT.GG.A.T.G.A.TG.T.G.GA.TTA.AT.T.CG.A.T.GC.A.ACG.C.G.A.AAA.A.C.C.TT..A.CCT.A.C.C.C.TTG.ACA.T.G..T.C.TGG....AATGCCGAA.GAGA..T.TT.GGTAgtgctcg.....................................caagagaaCCGG..A.A..C..A..CA.G.GTG.C.TG.CATG.GC.T.G....T.CGTCAGC.CC.GT..GTCG......TGAGATGTTGG.GTTA.AGT.C.C.CGC.A.ACGA.G.CGC.A........A..C.CC.T.T.G.T.C.A.TT.AG.TTGCT.AC--ga........................................................................................................................................................aag--GG.CACT.CTA.ATG.AGAC.TGC.C.G.GT.G.AC..AA.A.C.C.G.G.AGGA.AG.GT.GG.GGAT.GA........C.G.TC.AA.GT.C.C.TC.AT.GGC.C.CT.T.AT.G.G.G.T..AG.G...........GCTTC.A.C.A.C.G..T.C.A.TAC.A.ATG.GT.C.G.G.G...A.C..A.G.........A.G..G.G.TC...G.C...C.A.G.C.C.C.GC.GA..G.G.G..G..GA...G.C..CA.AT.CC....C...AGAAA..C.C.C.G.A.T..C.G.T.A..G..TC.C....G....G.A..T.C.G.C.A..G..T.C.T.G..C.A.A.C.TC....G.A..C.T.G.C..G.T.G.A.A...G..T.C..G.G.A....A.T.C.G.C..T.AG.T.A.A..T.C..G.C...G.G.A..T.C..A.GC...AT.......G..T.C...G..C....G....G..T......G.A.A..T..A..C.....GT..T..C.C......C..G....G.G..T.C..T....T..G.T.A..C.A...C...A.C...CG.C.....C.CG.T.C.A..C.A.C.CAT.GG...GA.GTG.GGTTTT.ACC.AGAAGT.AGTTagcctaaccg............................................................taaggagggcG..ATT.A.C.CA.C.GG.TAG.G..A.T.T.CAT.G.AC..TGG.GGT.GA..AG.T...CG.TA..A.C.AA..GG.TA...G.C.C.GTA.TC.......G..GAA.....GG...T.GC.G..G.CTG....GATCACCTC.CTTTct.......................................................................................
S003538747   ....................................................................................................................................................................................................--.-...----.....--.-..-.--.-..-.-..-..-.-.-......-.--.-.-.-..-.-..-.-.-.-.--.-..-..-.-.-....-..-.-.-.-.-.G.C.C.TA.AC.ACA.TG.CAA.GT.C..GA.A.CGgcagcacggactt.........................................................cggtctggtggcgA.G..T...G.G.C.G...A.A.CG.GG.T.GAG.T.A.A.TG.TAT.C.GGA..-ACG.T.G..C.CTA.GT.A.G..C..G.GG.G.G....ATAA.C.T.AC.G.C.GA.AA...G.CGT.A.G.C.TA.ATA.CCG.CATACG..-----..--.CC..C..TACG..G.G.G-.-..-----..GAAA.GCaggggatcg...caagaccttGCACTAT.TAGAG..................CG.G.C.CGAT.ATCGGAT.TAGCTAG.TTGGTG.GGGTAACGGCTCACCAAGGC.G.......ACGAT.CC.GTAGCTG.GTTTGAGAG.GAC.GAC.C.AGCCACACTGG.G.ACTGAGACACGGCCCAGA.CTCCT.ACG.GG.AGG..CA.GCA....G.TGG.GGA.ATT.T.T..G.G.ACAA.TG.G.GG..GAA.A.C..C..C.T.GA...T.C.C.AGCC.AT.C.C.C.G.CG.TG.T.GCGA.T.G..A.AGG.CC..TTC......G.GG.TT.GTAAA.GC.A.CT.T..TT.G.G.C.A.GG.AA.AGAaacgtcatgggcta......ataccccgtgaaacTGA..CGG.T.A.C.CT.G.C.AGA.ATAA.G.C.A.CC.GG.CT.A.A..CT.A.C.G.TG.C.CA.G.C.AG.CC.GC.GG.TA.A.TA...C.G.T.A.G.G.G.T.G.C.A.A.G.C.GT.T..A.A.T.C..G.G.A.A.T.T.................................A.C.T.G.G.G.C.G.TAAA.G.C.G.TG.C..GC.A.GG.C.G.G.T.TC.G.GAA.A.G.AA.AG.ATGT.G..A.A.A.T.C..C.C.A.G.A.G.C.T.T.AA.C.T.T.T..G.G.A.A..C...TG.C.AT.T..T..TT.AA..C.TAC.CG.A.GC.T.AG.A.G..TG.TG..T.C.A.G.A.GG...G..A.G.GT.GG.AA.T.T.C.C.GC.G.T.GTA.GCA.G.TGA.AA..TG.C.GT.AGAT.AT.G.C.G..G.A.G..GA.ACA.C.C.G.A..TG.G..C.G.A..AG...G.C.A..G.C.C.T.C.CT.G.G.G.ATA.ACAC.TG.AC.GC.T.C.AT.G.C.ACG.....................................A.A.A.G.CG.T.G.G..GGA.G.C.A.A.A.C.A..G.G.AT.T.AG.AT...A..C.C.C.T.G.G.T..A.G.T.C.C.ACG.C.C.C.TA.A.AC.G.....A...T.G.T.C.A.A.C.T.....AG.C.T..GT.T.GGGGcctt......cgggCC.TT.G.G.T.A.G..C.G.C.A.GC..T.A.AC...G.CG.T.GA.A.......G.T....T.G.A.C..C.G.C.CT.G.GG.G.A.GTA.CG.G.T.C.G.CAA...G.A.T.T.AA.AA..CT.C.AAA..G.G.AA..T.T.G.A.C.GG.G.GA.C.C.CG.CcAC.A...A..G.CG.GT.GG.A.T.G.A.TG.T.G.GA.TTA.AT.T.CG.A.T.GC.A.ACG.C.G.A.AAA.A.C.C.TT..A.CCT.A.C.C.C.TTG.ACA.T.G..T.C.TGG....AATTCCGAA.GAGA..T.TT.GGAAgtgctcg.....................................caagagaaCCGG..A.A..C..A..CA.G.GTG.C.TG.CATG.GC.T.G....T.CGTCAGC.TC.GT..GTCG......TGAGATGTTGG.GTTA.AGT.C.C.CGC.A.ACGA.G.CGC.A........A..C.CC.T.T.G.T.C.A.TT.AG.TTGCT.AC--ga........................................................................................................................................................aag--GG.CACT.CTA.ATG.AGAC.TGC.C.G.GT.G.AC..AA.A.C.C.G.G.AGGA.AG.GT.GG.GGAT.GA........C.G.TC.AA.GT.C.C.TC.AT.GGC.C.CT.T.AT.G.G.G.T..AG.G...........GCTTC.A.C.A.C.G..T.C.A.TAC.A.ATG.GT.C.G.G.G...A.C..A.G.........A.G..G.G.TC...G.C...C.A.A.C.C.C.GC.GA..G.G.G..G..GA...G.C..CA.AT.CC....C...AGAAA..C.C.C.G.A.T..C.G.T.A..G..TC.C....G....G.A..T.C.G.C.A..G..T.C.T.G..C.A.A.C.TC....G.A..C.T.G.C..G.T.G.A.A...G..T.C..G.G.A....A.T.C.G.C..T.AG.T.A.A..T.C..G.C...G.G.A..T.C..A.GC...AT.......G..T.C...G..C....G....G..T......G.A.A..T..A..C.....GT..T..C.C......C..G....G.G..T.C..T....T..G.T.A..C.A...C...A.C...CG.C.....C.CG.T.C.A..C.A.C.CAT.GG...GA.GTG.GGTTTT.ACC.AGAAGT.AGTTagcctaaccg............................................................taaggggggcG..ATT.A.C.CA.C.GG.TAG.G..A.T.T.CAT.G.AC..TGG.GGT.GA..AG.T...CG.TA..A.C.AA..GG.TA...G.C.C.GTA.TC.......G..GAA.....GG...T.GC.G..G.CTG....GATCACCTC.CTT-.........................................................................................
S003283757   ....................................................................................................................................................................................................--.-...----.....--.-..-.--.-..-.-..-..-.-.T......G.GC.T.C.A..G.A..T.T.G.A.AC.G..C..T.A.G....C..G.G.G.A.T.G.C.C.TT.AC.ACA.TG.CAA.GT.C..GA.A.CGgcagcacggactt.........................................................cggtctggtggcgA.G..T...G.G.C.G...A.A.CG.GG.T.GAG.T.A.A.TG.TAT.C.GGA..-ACG.T.G..C.CCA.GT.A.G..C..G.GG.G.G....ATAA.C.T.AC.G.C.GA.AA...G.CGT.A.G.C.TA.ATA.CCG.CATACG..-----..--.CC..C..TACG..G.G.G-.-..-----..GAAA.GCaggggatcg...caagaccttGCACTAT.TGGAG..................CG.G.C.CGAT.ATCGGAT.TAGCTAG.TTGGTG.GGGTAACGGCTCACCAAGGC.G.......ACGAT.CC.GTAGCTG.GTTTGAGAG.GAC.GAC.C.AGCCACACTGG.G.ACTGAGACACGGCCCAGA.CTCCT.ACG.GG.AGG..CA.GCA....G.TGG.GGA.ATT.T.T..G.G.ACAA.TG.G.GG..GAA.A.C..C..C.T.GA...T.C.C.AGCC.AT.C.C.C.G.CG.TG.T.GCGA.T.G..A.AGG.CC..TTC......G.GG.TT.GTAAA.GC.A.CT.T..TT.G.G.C.A.GG.AA.AGAaacgtcgtgggtta......ataccccgcgaaacTGA..CGG.T.A.C.CT.G.C.AGA.ATAA.G.C.A.CC.GG.CT.A.A..CT.A.C.G.TG.C.CA.G.C.AG.CC.GC.GG.TA.A.TA...C.G.T.A.G.G.G.T.G.C.A.A.G.C.GT.T..A.A.T.C..G.G.A.A.T.T.................................A.C.T.G.G.G.C.G.TAAA.G.C.G.TG.C..GC.A.GG.C.G.G.T.TC.G.GAA.A.G.AA.AG.ATGT.G..A.A.A.T.C..C.C.A.G.A.G.C.T.T.AA.C.T.T.T..G.G.A.A..C...TG.C.AT.T..T..TT.AA..C.TAC.CG.G.GC.T.AG.A.G..TG.TG..T.C.A.G.A.GG...G..A.G.GT.GG.AA.T.T.C.C.GC.G.T.GTA.GCA.G.TGA.AA..TG.C.GT.AGAT.AT.G.C.G..G.A.G..GA.ACA.C.C.G.A..TG.G..C.G.A..AG...G.C.A..G.C.C.T.C.CT.G.G.G.ATA.ACAC.TG.AC.GC.T.C.AT.G.C.ACG.....................................A.A.A.G.CG.T.G.G..GGA.G.C.A.A.A.C.A..G.G.AT.T.AG.AT...A..C.C.C.T.G.G.T..A.G.T.C.C.ACG.C.C.C.TA.A.AC.G.....A...T.G.T.C.A.A.C.T.....AG.C.T..GT.T.GGGGtctt......cggaCC.TT.G.G.T.A.G..C.G.C.A.GC..T.A.AC...G.CG.T.GA.A.......G.T....T.G.A.C..C.G.C.CT.G.GG.G.A.GTA.CG.G.T.C.G.CAA...G.A.T.T.AA.AA..CT.C.AAA..G.G.AA..T.T.G.A.C.GG.G.GA.C.C.CG.C.AC.A...A..G.CG.GT.GG.A.T.G.A.TG.T.G.GA.TTA.AT.T.CG.A.T.GC.A.ACG.C.G.A.AAA.A.C.C.TT..A.CCT.A.C.C.C.TTG.ACA.T.G..T.C.TGG....AATGCCGAA.GAGA..T.TT.GGCAgtgctcg.....................................caagagaaCCGG..A.A..C..A..CA.G.GTG.C.TG.CATG.GC.T.G....T.CGTCAGC.TC.GT..GTCG......TGAGATGTTGG.GTTA.AGT.C.C.CGC.A.ACGA.G.CGC.A........A..C.CC.T.T.G.T.C.A.TT.AG.TTGCT.AC--ga........................................................................................................................................................aag--GG.CACT.CTA.ATG.AGAC.TGC.C.G.GT.G.AC..AA.A.C.C.G.G.AGGA.AG.GT.GG.GGAT.GA........C.G.TC.AA.GT.C.C.TC.AT.GGC.C.CT.T.AT.G.G.G.T..AG.G...........GCTTC.A.C.A.C.G..T.C.A.TAC.A.ATG.GT.C.G.G.G...A.C..A.G.........A.G..G.G.TC...G.C...C.A.A.C.C.C.GC.GA..G.G.G..G..GA...G.C..CA.AT.CC....C...AGAAA..C.C.C.G.A.T..C.G.T.A..G..TC.C....G....G.A..T.C.G.C.A..G..T.C.T.G..C.A.A.C.TC....G.A..C.T.G.C..G.T.G.A.A...G..T.C..G.G.A....A.T.C.G.C..T.AG.T.A.A..T.C..G.C...G.G.A..T.C..A.GC...AT.......G..T.C...G..C....G....G..T......G.A.A..T..A..C.....GT..T..C.C......C..G....G.G..T.C..T....T..G.T.A..C.A...C...A.C...CG.C.....C.CG.T.C.A..C.A.C.CAT.GG...GA.GTG.GGTTTT.ACC.AGAAGT.AGTTagcctaaccg............................................................caaggggggcG..ATT.A.C.CA.C.GG.TAG.G..A.T.T.CAT.G.AC..TGG.GGT.GA..AG.T...CG.TA..A.C.A-..--.--...-.-.-.---.--.......-..---.....--...-.--.-..-.---....---------.----.........................................................................................
S000837426   ....................................................................................................................................................................................................--.-...---T.....AG.A..G.TT.T..G.A..T..C.C.T......G.GC.T.C.A..G.A..T.T.G.A.AC.G..C..T.A.G....C..G.G.G.A.T.G.C.C.TT.AC.ACA.TG.CAA.GT.C..GA.A.CGgcagcacggactt.........................................................cggtctggtggcgA.G..T...G.G.C.G...A.A.CG.GG.T.GAG.T.A.A.TG.TAT.C.GGA..-ACG.T.G..C.CCA.GT.A.G..C..G.GG.G.G....ATAA.C.T.AC.G.C.GA.AA...G.CGT.A.G.C.TA.ATA.CCG.CATACG..-----..--.CC..C..TACG..G.G.G-.-..-----..GAAA.GCaggggatcg...caagaccttGCACTAT.TGGAG..................CG.G.C.CGAT.ATCGGAT.TAGCTAG.TTGGTG.GGGTAACGGCTCACCAAGGC.G.......ACGAT.CC.GTAGCTG.GTTTGAGAG.GAC.GAC.C.AGCCACACTGG.G.ACTGAGACACGGCCCAGA.CTCCT.ACG.GG.AGG..CA.GCA....G.TGG.GGA.ATT.T.T..G.G.ACAA.TG.G.GG..GAA.A.C..C..C.T.GA...T.C.C.AGCC.AT.C.C.C.G.CG.TG.T.GCGA.T.G..A.AGG.CC..TTC......G.GG.TT.GTAAA.GC.A.CT.T..TT.G.G.C.A.GG.AA.AGAaacgtcgcgggtta......ataccccgcgaaacTGA..CGG.T.A.C.CT.G.C.AGA.ATAA.G.C.A.CC.GG.CT.A.A..CT.A.C.G.TG.C.CA.G.C.AG.CC.GC.GG.TA.A.TA...C.G.T.A.G.G.G.T.G.C.A.A.G.C.GT.T..A.A.T.C..G.G.A.A.T.T.................................A.C.T.G.G.G.C.G.TAAA.G.C.G.TG.C..GC.A.GG.C.G.G.T.TC.G.GAA.A.G.AA.AG.ATGT.G..A.A.A.T.C..C.C.A.G.A.G.C.T.T.AA.C.T.T.T..G.G.A.A..C...TG.C.AT.T..T..TT.AA..C.TAC.CG.G.GC.T.AG.A.G..TG.TG..T.C.A.G.A.GG...G..A.G.GT.GG.AA.T.T.C.C.GC.G.T.GTA.GCA.G.TGA.AA..TG.C.GT.AGAT.AT.G.C.G..G.A.G..GA.ACA.C.C.G.A..TG.G..C.G.A..AG...G.C.A..G.C.C.T.C.CT.G.G.G.ATA.ACAC.TG.AC.GC.T.C.AT.G.C.ACG.....................................A.N.A.G.CG.T.G.G..GGA.G.C.A.A.A.C.A..G.G.AT.T.AG.AT...A..C.C.C.T.G.G.T..A.G.T.C.C.ACG.C.C.C.TA.A.AC.G.....A...T.G.T.C.A.A.C.T.....AG.C.T..GT.T.GGGGcctt......cgggCC.TT.G.G.T.A.G..C.G.C.A.GC..T.T.AC...G.CG.T.GA.A.......G.T....T.G.A.C..C.G.C.CT.G.GG.G.A.GTA.CGgG.T.C.G.CAA...G.A.T.T.AA.AA..AT.CtAAA..G.G.AA..T.T.T.A.C.GGgG.GA.C.T.CG.C.TC.A...A..G.CGgGT.GG.A.T.G.A.TG.T.G.GA.TTA.AT.T.CG.A.T.GC.AaACG.C.G.A.AAA.AaC.CtTT..A.CCT.A.C.C.CtTTG.ACA.T.G..T.T.CTG...gAATGCCGAA.GAGA..T.TT.GGCAgtgctcg.....................................caagagaaCGGG..A.A..C..A..CA.G.GTG.C.TG.CATG.GC.TtG....T.GGTCAGCtTC.GT..GTCG......TGAGATGTTGG.GTTA.AGT.C.C.TGC.A.ACGA.G.CGC.A........A..C.CC.T.T.G.T.C.A.TT.AG.TTGCT.AC--ga........................................................................................................................................................aag--GG.CACT.CTA.ATG.AGAC.TGC.C.G.GT.G.AC..AA.A.C.C.G.G.AGGA.AG.GT.GG.GGAT.GA........C.G.TC.AA.GT.C.C.TC.AT.GGC.C.CT.T.AT.G.G.G.T..AG.G...........GCTTC.A.C.A.C.G..T.C.A.TAC.A.ATG.GT.C.G.G.G...A.C..A.G.........A.G..G.G.TC...G.C...C.A.A.C.C.C.GC.GA..G.G.G..G..GA...G.C..CA.AT.CC....C...AGAAA..C.C.C.G.A.T..C.G.T.A..G..TC.C....G....G.A..T.C.G.C.A..G..T.C.T.G..C.A.A.C.TC....G.A..A.T.G.C..G.T.G.A.A...G..T.C..G.G.A....A.T.C.G.C..T.AG.T.A.A..T.C..G.C...G.G.A..T.C..A.GC...AT.......G..T.C...G..C....G....G..T......G.A.A..T..A..C.....GT..T..C.C......C..G....G.G..T.C..T....T..G.T.A..C.A...C...A.C...CG.C.....C.CG.T.C.A..C.A.T.CAT.GG...GA.GTG.GGTTTT.---.------.----................................................................................-..---.-.-.--.-.--.---.-..-.-.-.---.-.--..---.---.--..--.-...--.--..-.-.--..--.--...-.-.-.---.--.......-..---.....--...-.--.-..-.---....---------.----.........................................................................................
S002232079   ....................................................................................................................................................................................................--.-...----.....-G.A..G.TT.T..G.A..T..T.A.T......G.GC.T.C.A..G.G..A.T.G.A.AC.G..C..T.A.G....C..T.A.C.A.G.G.C.T.TA.AC.ACA.TG.CAA.GT.C..GA.G.GGgaaacggcattaagtgct...............................................tgcactttttggacgtcgA.C..C...G.G.C.G...C.A.CG.GG.T.GAG.T.A.A.CG.CGT.A.TCC..AACC.T.T..C.CCA.TG.A.C..T..A.AG.G.G....ATAA.C.C.TG.C.C.GA.AA...G.GCA.G.A.C.TA.ATA.CCT.TATGGT.cTTCAC..TG.AC..G..GCAT..C.A.GA.T..GTGAA.gTAAA.GAtt.................taTCGGTTA.TGGAT..................GG.G.G.ATGC.GTCTGAT.TAGCTTG.TTGGCG.GGGTAACGGCCCACCAAGGC.A.......ACGAT.CA.GTAGGGG.TTCTGAGAG.GAA.GGT.C.CCCCACATTGG.A.ACTGAGACACGGTCCAAA.CTCCT.ACG.GG.AGG..CA.GCA....G.TGA.GGA.ATA.T.T..G.G.TCAA.TG.G.GC..GAG.A.G..C..C.T.GA...A.C.C.AGCC.AA.G.T.A.G.CG.TG.C.AGGA.T.G..A.CGG.CC.cTAT......G.GG.TT.GTAAA.CT.G.CT.T..TT.G.T.A.T.GG.GG.ATAaagtcagtcac............gtgtgattgttTGC..AGG.T.A.C.CA.T.A.CGA.ATAA.G.G.A.CC.GG.CT.A.A..TT.C.C.G.TG.C.CA.G.C.AG.CC.GC.GG.TA.A.TA...C.G.G.A.A.G.G.T.C.C.G.G.G.C.GT.T..A.T.C.C..G.G.A.T.T.T.................................A.T.T.G.G.G.T.T.TAAA.G.G.G.AG.C..GT.A.GG.C.T.G.G.AG.A.TTA.A.G.TG.TG.TTGT.G..A.A.A.T.G..T.A.G.A.C.G.C.T.C.AA.C.G.T.C..T.G.A.C..T...TG.C.AG.C..G..CA.TA..C.TGG.TT.T.CC.T.TG.A.G..TA.CG..C.A.C.A.A.CG...T..T.G.GC.GG.AA.T.T.C.G.TC.G.T.GTA.GCG.G.TGA.AA..TG.C.TT.AGAT.AT.G.A.C..G.A.A..GA.ACT.C.C.G.A..TT.G..C.G.A..AG...G.C.A..G.C.T.G.A.CG.G.G.A.GCG.CAAC.TG.AC.GC.T.G.AA.G.C.TCG.....................................A.A.G.G.TG.C.G.G..GTA.T.C.G.A.A.C.A..G.G.AT.T.AG.AT...A..C.C.C.T.G.G.T..A.G.T.C.C.GCA.C.A.G.TA.A.AC.G.....A...T.G.G.A.T.G.C.C.....CG.C.T..GT.T.GGTAcc.........tggTA.TC.A.G.C.G.G..C.T.A.A.GC..G.A.AA...G.CA.T.TA.A.......G.C....A.T.C.C..C.A.C.CT.G.GG.G.A.GTA.CG.C.C.G.G.CAA...C.G.G.T.GA.AA..CT.C.AAA..G.G.AA..T.T.G.A.C.GG.G.GG.C.C.CG.C.AC.A...A..G.CG.GA.GG.A.A.C.A.TG.T.G.GT.TTA.AT.T.CG.A.T.GA.T.ACG.C.G.A.GGA.A.C.C.TT..A.CCC.G.G.G.C.TTG.AAT.T.G..C.A.GAG...gAAGGATTTA.GAGA..T.AA.TGACgccctt........................................cggggtCTCT..G.-..T..G..AA.G.GTG.C.TG.CATG.GT.T.G....T.CGTCAGC.TC.GT..GCCG......TGAGGTGTCGG.CTTA.AGT.G.C.CAT.A.ACGA.G.CGC.A........A..C.CC.C.T.G.T.C.T.TT.AG.TTGCC.ATCAggtg.....................................................................................................................................................atgcTGGG.CACT.CTG.GAG.ATAC.TGC.C.A.CC.-.GT..AA.G.G.T.GtG.AGGA.AG.GT.GG.GGAT.GA........C.G.TC.AA.AT.C.A.GC.AC.GGC.C.CT.T.AC.G.T.C.C..GG.G...........GCTAC.A.C.A.C.G..T.G.T.TAC.A.ATG.GC.C.G.G.T...A.C..A.G.........A.G..G.G.AC...G.G...T.G.T.A.A.T.GT.AA..A.T.T..G..CA...T.C..TA.AT.CT....-...TGAAA..G.C.C.G.G.T..C.C.C.A..G..TT.C....G....G.A..C.T.G.G.G..G..T.C.T.G..C.A.A.C.CC....G.A..C.C.C.C..A.C.G.A.A...G..C.T..G.G.A....T.T.C.G.C..T.AG.T.A.A..T.C..G.C...G.C.A..T.C..A.GC..cAT.......G..G.C...G..C....G....G..T......G.A.A..T..A..C.....GT..T..C.C......C..G....G.G..C.C..T....T..G.T.A..C.A...C...A.C...CG.C.....C.CG.T.C.A..A.G.C.CAT.GA...AA.GCC.GGGGGT.GCC.TGAAGT.CCGTgaccg.....................................................................caaggaT..CGG.C.C.TA.G.GG.CAA.A..A.C.T.GGT.G.AT..TGG.GGC.TA..AG.T...CG.TA..A.C.AA..GG.TA...G.C.C.GTA.CC.......G..GAA.....GG...T.GC.-..-.---....---------.----.........................................................................................
S002963318   ....................................................................................................................................................................................................--.-...----.....--.-..-.--.-..-.-..-..-.-.-......-.GC.T.C.A..G.G..A.T.G.A.AC.G..C..T.A.G....C..T.A.C.A.G.G.C.T.TA.AC.ACA.TG.CAA.GT.C..GA.G.GGgaaacggcattaagtgct...............................................tgcactttttggacgtcgA.C..C...G.G.C.G...C.A.CG.GG.T.GAG.T.A.A.CG.CGT.A.TCC..AACC.T.T..C.CCA.TG.A.C..T..A.AG.G.G....ATAA.C.C.TG.C.C.GA.AA...G.GCA.G.A.C.TA.ATA.CCT.TATRGT.cTTCAC..TG.AC..G..GCAT..C.A.GA.T..GTGAA.gTAAA.GAtt.................taTCGGTTA.TGGAT..................GG.G.G.ATGC.GTCTGAT.TAGCTTG.TTGGCG.GGGTAACGGCCCACCAAGGC.A.......ACGAT.CA.GTAGGGG.TTCTGAGAG.GAA.GGT.C.CCCCACATTGG.A.ACTGAGACACGGTCCAAA.CTCCT.ACG.GG.AGG..CA.GCA....G.TGA.GGA.ATA.T.T..G.G.TCAA.TG.G.GC..GAG.A.G..C..C.T.GA...A.C.C.AGCC.AA.G.T.A.G.CG.TG.C.AGGA.Y.G..A.CGG.CC.cTAT......G.GG.TT.GTAAA.CT.G.CT.T..TT.G.T.A.T.GG.GG.ATAaagtcaatcac............gtgtgattgttTGC..AGG.T.A.C.CA.T.A.CGA.ATAA.G.G.A.CC.GG.CT.A.A..TT.C.C.G.TG.C.CA.G.C.AG.CC.GC.GG.TA.A.TA...C.G.G.A.A.G.G.T.C.C.G.G.G.C.GT.T..A.T.C.C..G.G.A.T.T.T.................................A.T.T.G.G.G.T.T.TAAA.G.G.G.AG.C..GT.A.GG.C.T.G.G.AG.A.TTA.A.G.TG.TG.TTGT.G..A.A.A.T.G..T.A.G.A.C.G.C.T.C.AA.C.G.T.C..T.G.A.C..T...TG.C.AG.C..G..CA.TA..C.TGG.TT.T.CC.T.TG.A.G..TA.CG..C.A.C.A.A.CG...T..T.G.GC.GG.AA.T.T.C.G.TC.G.T.GTA.GCG.G.TGA.AA..TG.C.TT.AGAT.AT.G.A.C..G.A.A..GA.ACT.C.C.G.A..TT.G..C.G.A..AG...G.C.A..G.C.T.G.A.CG.G.G.A.GCG.CAAC.TG.AC.GC.T.G.AA.G.C.TCG.....................................A.A.G.G.TG.C.G.G..GTA.T.C.G.A.A.C.A..G.G.AT.T.AG.AT...A..C.C.C.T.G.G.T..A.G.T.C.C.GCA.C.A.G.TA.A.AC.G.....A...T.G.G.A.T.G.C.C.....CG.C.T..GT.T.GGTAct.........tggTA.TC.A.G.C.G.G..C.T.A.A.GC..G.A.AA...G.CA.T.TA.A.......G.C....A.T.C.C..C.A.C.CT.G.GG.G.A.GTA.CG.C.C.G.G.CAA...C.G.G.T.GA.AA..CT.C.AAA..G.G.AA..T.T.G.A.C.GG.G.GG.C.C.CG.C.AC.A...A..G.CG.GA.GG.A.A.C.A.TG.T.G.GT.TTA.AT.T.CG.A.T.GA.T.ACG.C.G.A.GGA.A.C.C.TT..A.CCC.G.G.G.C.TTG.AAT.T.G..C.A.GAG...gAAGGATTTA.GAGA..T.AA.TGACgccctt........................................cggggtCTCT..G.-..T..G..AA.G.GTG.C.TG.CATG.GT.T.G....T.CGTCAGC.TC.GT..GCCG......TGAGGTGTCGG.CTTA.AGT.G.C.CAT.A.ACGA.G.CGC.A........A..C.CC.C.T.G.T.C.T.TT.AG.TTGCC.ATCAggtt.....................................................................................................................................................aagcTGGG.CACT.CTG.GAG.ATAC.TGC.C.A.CC.-.GT..AA.G.G.T.GtG.AGGA.AG.GT.GG.GGAT.GA........C.G.TC.AA.AT.C.A.GC.AC.GGC.C.CT.T.AC.G.T.C.C..GG.G...........GCTAC.A.C.A.C.G..T.G.T.TAC.A.ATG.GC.C.G.G.T...A.C..A.G.........A.G..G.G.AC...G.G...T.G.T.A.A.T.GT.AA..A.T.T..G..CA...T.C..TA.AT.CT....-...TGAAA..G.C.C.G.G.T..C.C.C.A..G..TT.C....G....G.A..C.T.G.G.G..G..T.C.T.G..C.A.A.C.CC....G.A..C.C.C.C..A.C.G.A.A...G..C.T..G.G.A....T.T.C.G.C..T.AG.T.A.A..T.C..G.C...G.C.A..T.C..A.GC..cAT.......G..G.C...G..C....G....G..T......G.A.A..T..A..C.....GT..T..C.C......C..G....G.G..C.C..T....T..G.T.A..C.A...C...A.C...CG.C.....C.CG.T.C.A..A.G.C.CAT.GA...AA.GCC.GGGGGT.GCC.TGAAG-.---Tccgt........................................................................gaccG..---.-.C.AA.G.GA.T--.-..-.-.-.---.-.--..---.---.--..--.-...--.--..-.-.--..--.--...-.-.-.---.--.......-..---.....--...-.--.-..-.---....---------.----.........................................................................................
S002235867   ....................................................................................................................................................................................................--.-...----.....--.-..-.--.-..-.-..-..-.-.T......G.GC.T.C.A..G.G..A.T.G.A.AC.G..C..T.A.G....C..T.A.C.A.G.G.C.T.TA.AC.ACA.TG.CAA.GT.C..GA.G.GGgaaacggcattaagtgct...............................................tgcactttttggacgtcgA.C..C...G.G.C.G...C.A.CG.GG.T.GAG.T.A.A.CG.CGT.A.TCC..AACC.T.T..C.CCA.TG.A.C..T..A.AG.G.G....ATAA.C.C.TG.C.C.GA.AA...G.GCA.G.A.C.TA.ATA.CCT.TATGGT.cTTCAC..TG.AC..G..GCAT..C.A.GA.T..GTGAA.gTAAA.GAtt.................taTCGGTTA.TGGAT..................GG.G.G.ATGC.GTCTGAT.TAGCTTG.TTGGCG.GGGTAACGGCCCACCAAGGC.A.......ACGAT.CA.GTAGGGG.TTCTGAGAG.GAA.GGT.C.CCCCACATTGG.A.ACTGAGACACGGTCCAAA.CTCCT.ACG.GG.AGG..CA.GCA....G.TGA.GGA.ATA.T.T..G.G.TCAA.TG.G.GC..GAG.A.G..C..C.T.GA...A.C.C.AGCC.AA.G.T.A.G.CG.TG.C.AGGA.T.G..A.CGG.CC.cTAT......G.GG.TT.GTAAA.CT.G.CT.T..TT.G.T.A.T.GG.GG.ATAaagtcagtcac............gtgtgattgttTGC..AGG.T.A.C.CA.T.A.CGA.ATAA.G.G.A.CC.GG.CT.A.A..TT.C.C.G.TG.C.CA.G.C.AG.CC.GC.GG.TA.A.TA...C.G.G.A.A.G.G.T.C.C.G.G.G.C.GT.T..A.T.C.C..G.G.A.T.T.T.................................A.T.T.G.G.G.T.T.TAAA.G.G.G.AG.C..GT.A.GG.C.T.G.G.AG.A.TTA.A.G.TG.TG.TTGT.G..A.A.A.T.G..T.A.G.A.C.G.C.T.C.AA.C.G.T.C..T.G.A.C..T...TG.C.AG.C..G..CA.TA..C.TGG.TT.T.CC.T.TG.A.G..TA.CG..C.A.C.A.A.CG...T..T.G.GC.GG.AA.T.T.C.G.TC.G.T.GTA.GCG.G.TGA.AA..TG.C.TT.AGAT.AT.G.A.C..G.A.A..GA.ACT.C.C.G.A..TT.G..C.G.A..AG...G.C.A..G.C.T.G.A.CG.G.G.A.GCG.CAAC.TG.AC.GC.T.G.AA.G.C.TCG.....................................A.A.G.G.TG.C.G.G..GTA.T.C.G.A.A.C.A..G.G.AT.T.AG.AT...A..C.C.C.T.G.G.T..A.G.T.C.C.GCA.C.A.G.TA.A.AC.G.....A...T.G.G.A.T.G.C.C.....CG.C.T..GT.T.GGTAcc.........tggTA.TC.A.G.C.G.G..C.T.A.A.GC..G.A.AA...G.CA.T.TA.A.......G.C....A.T.C.C..C.A.C.CT.G.GG.G.A.GTA.CG.C.C.G.G.CAA...C.G.G.T.GA.AA..CT.C.AAA..G.G.AA..T.T.G.A.C.GG.G.GG.C.C.CG.C.AC.A...A..G.CG.GA.GG.A.A.C.A.TG.T.G.GT.TTA.AT.T.CG.A.T.GA.T.ACG.C.G.A.GGA.A.C.C.TT..A.CCC.G.G.G.C.TTG.AAT.T.G..C.A.GAG...gAAGGATTTA.GAGA..T.AA.TGACgccctt........................................cggggtCTCT..G.-..T..G..AA.G.GTG.C.TG.CATG.GT.T.G....T.CGTCAGC.TC.GT..GCCG......TGAGGTGTCGG.CTTA.AGT.G.C.CAT.A.ACGA.G.CGC.A........A..C.CC.C.T.G.T.C.T.TT.AG.TTGCC.ATCAggtt.....................................................................................................................................................aagcTGGG.CACT.CTG.GAG.ATAC.TGC.C.A.CC.-.GT..AA.G.G.T.GtG.AGGA.AG.GT.GG.GGAT.GA........C.G.TC.AA.AT.C.A.GC.AC.GGC.C.CT.T.AC.G.T.C.C..GG.G...........GCTAC.A.C.A.C.G..T.G.T.TAC.A.ATG.GC.C.G.G.T...A.C..A.G.........A.G..G.G.AC...G.G...T.G.T.A.A.T.GT.AA..A.T.T..G..CA...T.C..CA.AT.CT....-...TGAAA..G.C.C.G.G.T..C.C.C.A..G..TT.C....G....G.A..C.T.G.G.G..G..T.C.T.G..C.A.A.C.CC....G.A..C.C.C.C..A.C.G.A.A...G..C.T..G.G.A....T.T.C.G.C..T.AG.T.A.A..T.C..G.C...G.C.A..T.C..A.GC..cAT.......G..G.C...G..C....G....G..T......G.A.A..T..A..C.....GT..T..C.C......C..G....G.G..C.C..T....T..G.T.A..C.A...C...A.C...CG.C.....C.CG.T.C.A..A.G.C.CAT.GA...AA.GCC.GGGGGT.GCC.TGAAGT.CCGTgaccg.....................................................................caaggaT..CGG.C.C.TA.G.GG.CAA.A..A.C.T.GGT.G.AT..TGG.GGC.TA..AG.T...CG.TA..A.C.AA..GG.TA...A.C.C.---.--.......-..---.....--...-.--.-..-.---....---------.----.........................................................................................
S000927764   ....................................................................................................................................................................................................--.-...----.....--.-..-.--.-..-.-..-..-.-.-......-.--.-.-.-..-.G..A.T.G.A.AC.G..C..T.A.G....C..T.A.C.A.G.G.C.T.TA.AC.ACA.TG.CAA.GT.C..GA.G.GGgaaacggcattaagtgct...............................................tgcactttttggacgtcgA.C..C...G.G.C.G...C.A.CG.GG.T.GAG.T.A.A.CG.CGT.A.TCC..AACC.T.T..C.CCA.TG.A.C..T..A.AG.G.G....ATAA.C.C.TG.C.C.GA.AA...G.GCA.G.A.C.TA.ATA.CCT.TATGGT.cTTCAC..TG.AC..G..GCAT..C.A.GA.T..GTGAA.gTAAA.GAtt.................taTCGGTTA.TGGAT..................GG.G.G.ATGC.GTCTGAT.TAGCTTG.TTGGCG.GGGTAACGGCCCACCAAGGC.A.......ACGAT.CA.GTAGGGG.TTCTGAGAG.GAA.GGT.C.CCCCACATTGG.A.ACTGAGACACGGTCCAAA.CTCCT.ACG.GG.AGG..CA.GCA....G.TGA.GGA.ATA.T.T..G.G.TCAA.TG.G.GC..GAG.A.G..C..C.T.GA...A.C.C.AGCC.AA.G.T.A.G.CG.TG.C.AGGA.N.G..A.CGG.CC.cTAT......G.GG.TT.GTAAA.CT.G.CT.T..TT.G.T.A.T.GG.GG.ATAaagtcagtcac............gtgtgattgttTGC..AGG.T.A.C.CA.T.A.CGA.ATAA.G.G.A.CC.GG.CT.A.A..TT.C.C.G.TG.C.CA.G.C.AG.CC.GC.GG.TA.A.TA...C.G.G.A.A.G.G.T.C.C.G.G.G.C.GT.T..A.T.C.C..G.G.A.T.T.T.................................A.T.T.G.G.G.T.T.TAAA.G.G.G.AG.C..GT.A.GG.C.T.G.G.AG.A.TTA.A.G.TG.TG.TTGT.G..A.A.A.T.G..T.A.G.A.C.G.C.T.C.AA.C.G.T.C..T.G.A.C..T...TG.C.AG.C..G..CA.TA..C.TGG.TT.T.CC.T.TG.A.G..TA.CG..C.A.C.A.A.CG...T..T.G.GC.GG.AA.T.T.C.G.TC.G.T.GTA.GCG.G.TGA.AA..TG.C.TT.AGAT.AT.G.A.C..G.A.A..GA.ACT.C.C.G.A..TT.G..C.G.A..AG...G.C.A..G.C.T.G.A.CG.G.G.A.GCG.CAAC.TG.AC.GC.T.G.AA.G.C.TCG.....................................A.A.G.G.TG.C.G.G..GTA.T.C.G.A.A.C.A..G.G.AT.T.AG.AT...A..C.C.C.T.G.G.T..A.G.T.C.C.GCA.C.A.G.TA.A.AC.G.....A...T.G.G.A.T.G.C.C.....CG.C.T..GT.T.GGTAcn.........tggTA.TC.A.G.C.G.G..C.T.A.A.GC..G.A.AA...G.CA.T.TA.A.......G.C....A.T.C.C..C.A.C.CT.G.GG.G.A.GTA.CG.C.C.G.G.CAA...C.G.G.T.GA.AA..CT.C.AAA..G.G.AA..T.T.G.A.C.GG.G.GG.C.C.CG.C.AC.A...A..G.CG.GA.GG.A.A.C.A.TG.T.G.GT.TTA.AT.T.CG.A.T.GA.T.ACG.C.G.A.GGA.A.C.C.TT..A.CCC.G.G.G.C.TTG.AAT.T.G..C.A.GAG...gAAGGATTTA.GAGA..T.AA.TGACgccctt........................................cggggtCTCT..G.-..T..G..AA.G.GTG.C.TG.CATG.GT.T.G....T.CGTCAGC.TC.GT..GCCG......TGAGGTGTCGG.CTTA.AGT.G.C.CAT.A.ACGA.G.CGC.A........A..C.CC.C.T.G.T.C.T.TT.AG.TTGCC.ATCAgntt.....................................................................................................................................................aagcTGGG.CACT.CTG.GAG.ATAC.TGC.C.A.CC.-.GT..AA.G.G.T.GtG.AGGA.AG.GT.GG.GGAT.GA........C.G.TC.AA.AT.C.A.GC.AC.GGC.C.CT.T.AC.G.T.C.C..GG.G...........GCTAC.A.C.A.C.G..T.G.T.TAC.A.ATG.GC.C.G.G.T...A.C..A.G.........A.G..G.G.AC...G.G...T.G.T.A.A.T.GT.AA..A.T.T..G..CA...T.C..NA.AT.CT....-...TGAAA..G.C.C.G.G.T..C.C.C.A..G..TT.C....G....G.A..C.T.G.G.G..G..T.C.T.G..C.A.A.C.CC....G.A..C.C.C.C..A.C.G.A.A...G..C.T..G.G.A....T.T.C.G.C..T.AG.T.A.A..T.C..G.C...G.C.A..T.C..A.GC..cAT.......G..G.C...G..C....G....G..T......G.A.A..T..A..C.....GT..T..C.C......C..G....G.G..C.C..T....T..G.T.A..C.A...C...A.C...CG.C.....C.CG.T.C.A..A.G.C.CAT.GA...AA.GCC.GGGGGT.GCC.TGAAGT.CCGTgaccg.....................................................................caaggaT..CGG.C.C.TA.G.GG.CAA.A..A.C.T.GGT.G.AT..TGG.GGC.T-..--.-...--.--..-.-.--..--.--...-.-.-.---.--.......-..---.....--...-.--.-..-.---....---------.----.........................................................................................
S002963329   ....................................................................................................................................................................................................--.-...----.....--.-..-.--.-..-.-..-..-.-.-......G.GC.T.C.A..G.G..A.T.G.A.AC.G..C..T.A.G....C..T.A.C.A.G.G.C.T.TA.AC.ACA.TG.CAA.GT.C..GA.G.GGgaaacggcattaagtgct...............................................tgcactttttggacgtcgA.C..C...G.G.C.G...C.A.CG.GG.T.GAG.T.A.A.CG.CGT.A.TCC..AACC.T.T..C.CCA.TG.A.C..T..A.AG.G.G....ATAA.C.C.TG.C.C.GA.AA...G.GCA.G.A.C.TA.ATA.CCT.TATRGT.cTTCAC..TG.AC..G..GCAT..C.A.GA.T..GTGAA.gTAAA.GAtt.................taTCGGTTA.TGGAT..................GG.G.G.ATGC.GTCTGAT.TAGCTTG.TTGGCG.GGGTAACGGCCCACCAAGGC.R.......ACGAT.CA.GTAGGGG.TTCTGAGAG.GAA.GGT.C.CCCCACATTGG.A.ACTGAGACACGGTCCAAA.CTCCT.ACG.GG.AGG..CA.GCA....G.TGA.GGA.ATA.T.T..G.G.TCAA.TG.G.GC..GAG.A.G..C..C.T.GA...A.C.C.AGCC.AA.G.T.A.G.CG.TG.C.AGGA.T.G..A.CGG.CC.cTAT......G.GG.TT.GTAAA.CT.G.CT.T..TT.G.T.A.T.GG.GG.ATAaagtcaatcac............gtgtgattgttTGC..AGG.T.A.C.CA.T.A.CGA.ATAA.G.G.A.CC.GG.CT.A.A..TT.C.C.G.TG.C.CA.G.C.AG.CC.GC.GG.TA.A.TA...C.G.G.A.A.G.G.T.C.C.G.G.G.C.GT.T..A.T.C.C..G.G.A.T.T.T.................................A.T.T.G.G.G.T.T.TAAA.G.G.G.AG.C..GT.A.GG.C.T.G.G.AG.A.TTA.A.G.TG.TG.TTGT.G..A.A.A.T.G..T.A.G.A.C.G.C.T.C.AA.C.G.T.C..T.G.A.C..T...TG.C.AG.C..G..CA.TA..C.TGG.TT.T.CC.T.TG.A.G..TA.CG..C.A.C.A.A.CG...T..T.G.GC.GG.AA.T.T.C.G.TC.G.T.GTA.GCG.G.TGA.AA..TG.C.TT.AGAT.AT.G.A.C..G.A.A..GA.ACT.C.C.G.A..TT.G..C.G.A..AG...G.C.A..G.C.T.G.A.CG.G.G.A.GCG.CAAC.TG.AC.GC.T.G.AA.G.C.TCG.....................................A.A.G.G.TG.C.G.G..GTA.T.C.G.A.A.C.A..G.G.AT.T.AG.AT...A..C.C.C.T.G.G.T..A.G.T.C.C.GCA.C.A.G.TA.A.AC.G.....A...T.G.G.A.T.G.C.C.....CG.C.T..GT.T.GGTAct.........tggTA.TC.A.G.C.G.G..C.T.A.A.GC..G.A.AA...G.CA.T.TA.A.......G.C....A.T.C.C..C.A.C.CT.G.GG.G.A.GTA.CG.C.C.G.G.CAA...C.G.G.T.GA.AA..CT.C.AAA..G.G.AA..T.T.G.A.C.GG.G.GG.C.C.CG.C.AC.A...A..G.CG.GA.GG.A.A.C.A.TG.T.G.GT.TTA.AT.T.CG.A.T.GA.T.ACG.C.G.A.GGA.A.C.C.TT..A.CCC.G.G.G.C.TTG.AAT.T.G..C.A.GAG...gAAGTATTTA.GAGA..T.AA.TGACgccctt........................................cggggtCTCT..G.-..T..G..AA.G.GTG.C.TG.CATG.GT.T.G....T.CGTCAGC.TC.GT..GCCG......TGAGGTGTCGG.CTTA.AGT.G.C.CAT.A.ACGA.G.CGC.A........A..C.CC.C.T.G.T.C.T.TT.AG.TTGCC.ATCAggtg.....................................................................................................................................................atgcTGGG.CACT.CTG.GAG.ATAC.TGC.C.A.CC.-.GT..AA.G.G.T.GtG.AGGA.AG.GT.GG.GGAT.GA........C.G.TC.AA.AT.C.A.GC.AC.GGC.C.CT.T.AC.G.T.C.C..GG.G...........GCTAC.A.C.A.C.G..T.G.T.TAC.A.ATG.GC.C.G.G.T...A.C..A.G.........A.G..G.G.AC...G.G...T.G.T.A.A.T.GT.AA..A.T.T..G..CA...T.C..CA.AT.CT....-...TGAAA..G.C.C.G.G.T..C.C.C.A..G..TT.C....G....G.A..C.T.G.G.G..G..T.C.T.G..C.A.A.C.CC....G.A..C.C.C.C..A.C.G.A.A...G..C.T..G.G.A....T.T.C.G.C..T.AG.T.A.A..T.C..G.C...G.C.A..T.C..A.GC..cAT.......G..G.C...G..C....G....G..T......G.A.A..T..A..C.....GT..T..C.C......C..G....G.G..C.C..T....T..G.T.A..C.A...C...A.C...CG.C.....C.CG.T.C.A..A.G.C.CAT.GA...AA.GCC.GGGGGT.GCC.TGAAG-.---Tccgt........................................................................gaccG..---.-.C.AA.G.GA.T--.-..-.-.-.---.-.--..---.---.--..--.-...--.--..-.-.--..--.--...-.-.-.---.--.......-..---.....--...-.--.-..-.---....---------.----.........................................................................................
S002353136   ....................................................................................................................................................................................................--.-...----.....--.-..-.--.-..-.-..-..-.-.-......-.--.-.-.-..-.A..G.T.G.A.AC.G..C..T.G.G....C..G.G.T.A.G.G.C.C.TA.AC.ACA.TG.CAA.GT.C..GA.A.CGgcagcacaggagagct...................................................tgctctctgggtggcgA.G..T...G.G.C.G...G.A.CG.GG.T.GAG.G.A.A.TA.CAT.C.GGA..-ATC.T.A..C.TCT.GT.C.G..T..G.GG.G.G....ATAA.C.G.TA.G.G.GA.AA...C.TTA.C.G.C.TA.ATA.CCG.CATACG..-----..--.AC..C..TACG..G.G.T-.-..-----..GAAA.GCaggggacct...tcgggccttGCGCGAT.TGAAT..................GA.G.C.CGAT.GTCGGAT.TAGCTAG.TTGGCG.GGGTAAAGGCCCACCAAGGC.G.......ACGAT.CC.GTAGCTG.GTCTGAGAG.GAT.GAT.C.AGCCACACTGG.A.ACTGAGACACGGTCCAGA.CTCCT.ACG.GG.AGG..CA.GCA....G.TGG.GGA.ATA.T.T..G.G.ACAA.TG.G.GC..GCA.A.G..C..C.T.GA...T.C.C.AGCC.AT.A.C.C.G.CG.TG.G.GTGA.A.G..A.AGG.CC..TTC......G.GG.TT.GTAAA.GC.C.CT.T..TT.G.T.T.G.GG.AA.AGAaatccagctggcta......atacccggttgggaTGA..CGG.T.A.C.CC.A.A.AGA.ATAA.G.C.A.CC.GG.CT.A.A..CT.T.C.G.TG.C.CA.G.C.AG.CC.GC.GG.TA.A.TA...C.G.A.A.G.G.G.T.G.C.A.A.G.C.GT.T..A.C.T.C..G.G.A.A.T.T.................................A.C.T.G.G.G.C.G.TAAA.G.C.G.TG.C..GT.A.GG.T.G.G.T.CG.T.TTA.A.G.TC.CG.TTGT.G..A.A.A.G.C..C.C.T.G.G.G.C.T.C.AA.C.C.T.G..G.G.A.A..C...TG.C.AG.T..G..GA.TA..C.TGG.RC.G.AC.T.AG.A.G..TG.TG..G.T.A.G.A.GG...G..T.A.GC.GG.AA.T.T.C.C.TG.G.T.GTA.GCA.G.TGA.AA..TG.C.GT.AGAG.AT.C.A.G..G.A.G..GA.ACA.T.C.C.A..TG.G..C.G.A..AG...G.C.A..G.C.T.A.C.CT.G.G.A.CCA.ACAC.TG.AC.AC.T.G.AG.G.C.ACG.....................................A.A.A.G.CG.T.G.G..GGA.G.C.A.A.A.C.A..G.G.AT.T.AG.AT...A..C.C.C.T.G.G.T..A.G.T.C.C.ACG.C.C.C.TA.A.AC.G.....A...T.G.C.G.A.A.C.T.....GG.A.T..GT.T.GGGTgcaat....ttggcAC.GC.A.G.T.A.T..C.G.A.A.GC..T.A.AC...G.CG.T.TA.A.......G.T....T.C.G.C..C.G.C.CT.G.GG.G.A.GTA.CG.G.T.C.G.CAA...G.A.C.T.GA.AA..CT.C.AAA..G.G.AA..T.T.G.A.C.GG.G.GG.C.C.CG.C.AC.A...A..G.CG.GT.GG.A.G.T.A.TG.T.G.GT.TTA.AT.T.CG.A.T.GC.A.ACG.C.G.A.AGA.A.C.C.TT..A.CCT.G.G.C.C.TTG.ACA.T.G..T.C.GAG....AACTTTCCA.GAGA..T.GG.ATSGgtgcct.......................................tcgggaaCTCG..A.A..C..A..CA.G.GTG.C.TG.CATG.GC.T.G....T.CGTCAGC.TC.GT..GTCG......TGAGATGTTGG.GTTA.AGT.C.C.CGC.A.ACGA.G.CGC.A........A..C.CC.T.T.G.T.C.C.TT.AG.TTGCC.AGCAcgta.....................................................................................................................................................atggTGGG.AACT.CTA.AGG.AGAC.CGC.C.G.GT.G.AC..AA.A.C.C.G.G.AGGA.AG.GT.GG.GGAT.GA........C.G.TC.AA.GT.C.A.TC.AT.GGC.C.CT.T.AC.G.G.C.C..AG.G...........GCTAC.A.C.A.C.G..T.A.C.TAC.A.ATG.GT.A.G.G.G...A.C..A.G.........A.G..G.G.CT...G.C...A.A.G.C.C.G.GC.GA..C.G.G..T..AA...G.C..CA.AT.CC....C...AGAAA..C.C.C.T.A.T..C.T.C.A..G..TC.C....G....G.A..T.T.G.G.A..G..T.C.T.G..C.A.A.C.TC....G.A..C.T.C.C..A.T.G.A.A...G..T.C..G.G.A....A.T.C.G.C..T.AG.T.A.A..T.C..G.C...A.G.A..T.C..A.GC..aTT.......G..C.T...G..C....G....G..T......G.A.A..T..A..C.....GT..T..C.C......C..G....G.G..C.C..T....T..G.T.A..C.A...C...A.C...CG.C.....C.CG.T.C.A..C.A.C.CAT.GG...GA.GTT.TGTTGC.ACC.AGAAGC.AGGTagcttaacct............................................................tcgggagggcG..CTT.G.C.CA.C.GG.TGT.G..G.C.C.GAT.G.AC..TGG.GGT.GA..AG.T...CG.TA..A.C.AA..GG.TA...G.C.C.GTA.TC.......G..GAA.....GG...-.--.-..-.---....---------.----.........................................................................................
S000839008   ....................................................................................................................................................................................................--.-...----.....--.-..-.--.-..-.-..-..-.-.-......-.--.-.-.-..G.A..G.T.G.A.AC.G..C..T.G.T....C..G.G.T.A.G.G.C.C.TA.AC.ACA.TT.CAA.GT.C..GA.A.CGgcagcacaggagagct...................................................tgctctctgggtggcgA.G..T...G.G.C.G...G.A.CG.GG.T.GAG.G.A.A.TA.CAT.C.GGA..-ATC.T.A..C.TCT.GT.C.G..T..G.GG.G.G....ATAA.C.G.TA.G.G.GA.AA...C.TTA.C.G.C.TA.ATA.CCG.CATACG..-----..--.AC..C..TACG..G.G.T-.-..-----..GAAA.GCaggggacct...tcgggccttGCGCGAT.TGAAT..................GA.G.C.CGAT.GTCGGAT.TAGCTAG.TTGGCG.GGGTAAAGGCCCACCAAGGC.G.......ACGAT.CC.GTAGCTG.GTCTGAGAG.GAT.GAT.C.AGCCACACTGG.A.ACTGAGACACGGTCCAGA.CTCCT.ACG.GG.AGG..CA.GCA....G.TGG.GGA.ATA.T.T..G.G.ACAA.TG.G.GC..GCA.A.G..C..C.T.GA...T.C.C.AGCC.AT.A.C.C.G.CG.TG.G.GTGA.A.G..A.AGG.CC..TTC......G.GG.TT.GTAAA.GC.C.CT.T..TT.G.T.T.G.GG.AA.AGAaatccagctggcta......atacccggttgggaTGA..CGG.T.A.C.CC.A.A.AGA.ATAA.G.C.A.CC.GG.CT.A.A..CT.T.C.G.TG.C.CA.G.C.AG.CC.GC.GG.TA.A.TA...C.G.A.A.G.G.G.T.G.C.A.A.G.C.GT.T..A.C.T.C..G.G.A.A.T.T.................................A.C.T.G.G.G.C.G.TAAA.G.C.G.TG.C..GT.A.GG.T.G.G.T.CG.T.TTA.A.G.TC.CG.TTGT.G..A.A.A.G.C..C.C.T.G.G.G.C.T.C.AA.C.C.T.G..G.G.A.A..C...TG.C.AG.T..G..GA.TA..C.TGG.GC.G.AC.T.AG.A.G..TG.TG..G.T.A.G.A.GG...G..T.A.GC.GG.AA.T.T.C.C.TG.G.T.GTA.GCA.G.TGA.AA..TG.C.GT.AGAG.AT.C.A.G..G.A.G..GA.ACA.T.C.C.A..TG.G..C.G.A..AG...G.C.A..G.C.T.A.C.CT.G.G.A.CCA.ACAC.TG.AC.AC.T.G.AG.G.C.ACG.....................................A.A.A.G.CG.T.G.G..GGA.G.C.A.A.A.C.A..G.G.AT.T.AG.AT...A..C.C.C.T.G.G.T..A.G.T.C.C.ACG.C.C.C.TA.A.AC.G.....A...T.G.C.G.A.A.C.T.....GG.A.T..GT.T.GGGTgcaat....ttggcAC.GC.A.G.T.A.T..C.G.A.A.GC..T.A.AC...G.CG.T.TA.A.......G.T....T.C.G.C..C.G.C.CT.G.GG.G.A.GTA.CG.G.T.C.G.CAA...G.A.C.T.GA.AA..CT.C.AAA..G.G.AA..T.T.G.A.C.GG.G.GG.C.C.CG.C.AC.A...A..G.CG.GT.GG.A.G.T.A.TG.T.G.GT.TTA.AT.T.CG.A.T.GC.A.ACG.C.G.A.AGA.A.C.C.TT..A.CCT.G.G.C.C.TTG.ACA.T.G..T.C.GAG....AACTTTCCA.GAGA..T.GG.ATCGgtgcct.......................................tcgggaaCTCG..A.A..C..A..CA.G.GTG.C.TG.CATG.GC.T.G....T.CGTCAGC.TC.GT..GTCG......TGAGATGTTGG.GTTA.AGT.C.C.CGC.A.ACGA.G.CGC.A........A..C.CC.T.T.G.T.C.C.TT.AG.TTGCC.AGCAcgta.....................................................................................................................................................atggTGGG.AACT.CTA.AGG.AGAC.CGC.C.G.GT.G.AC..AA.A.C.C.G.G.AGGA.AG.GT.GG.GGAT.GA........C.G.TC.AA.GT.C.A.TC.AT.GGC.C.CT.T.AC.G.G.C.C..AG.G...........GCTAC.A.C.A.C.G..T.A.C.TAC.A.ATG.GT.A.G.G.G...A.C..A.G.........A.G..G.G.CT...G.C...A.A.G.C.C.G.GC.GA..C.G.G..T..AA...G.C..CA.AT.CC....C...AGAAA..C.C.C.T.A.T..C.T.C.G..G..TC.C....G....G.A..T.T.G.G.A..G..T.C.T.G..C.A.A.C.TC....G.A..C.T.C.C..A.T.G.A.A...G..T.C..G.G.A....A.T.C.G.C..T.AG.T.A.A..T.C..G.C...A.G.A..T.C..A.GC..aTT.......G..C.T...G..C....G....G..T......G.A.A..T..A..C.....GT..T..C.C......C..G....G.G..C.C..T....T..G.T.A..C.A...C...A.C...CG.C.....C.CG.T.C.A..C.A.C.CAT.GG...GA.GTT.TGTTGC.ACC.AGAAGC.AGGTagcttaacct............................................................tcgggagggcG..CTT.G.C.CA.C.GG.TGT.G..G.C.C.GAT.G.AC..TGG.GGT.GA..AG.T...CG.TA..A.C.AA..GG.AA...C.C.-.---.--.......-..---.....--...-.--.-..-.---....---------.----.........................................................................................
S000839089   ....................................................................................................................................................................................................--.-...----.....--.-..-.--.-..-.-..-..-.-.-......-.--.-.-.-..G.A..G.T.G.A.AC.G..C..T.G.G....C..G.G.T.A.G.G.C.C.TA.AC.ACA.TG.CAA.GT.C..GA.A.CGgcagcacaggagaact...................................................tgctctctgggtggcgA.G..T...G.G.C.G...G.A.CG.GG.T.GAG.G.A.A.TA.CAT.C.GGA..-ATC.T.A..C.TCT.GT.C.G..T..G.GG.G.G....ATAA.C.G.TA.G.A.GA.AA...C.TTA.C.G.C.TA.ATA.CCG.CATACG..-----..--.AC..C..TACG..G.G.T-.-..-----..GAAA.GCaggggacct...tcgggccttGCGCGAT.TGAAT..................GA.G.C.CGAT.GTCGGAT.TAGCTAG.TTGGCG.GGGTAAAGGCCCACCAAGGC.G.......ACGAT.CC.GTAGCTG.GTCTGAGAG.GAT.GAT.C.AGCCACACTGG.A.ACTGAGACACGGTCCAGA.CTCCT.ACG.GG.AGG..CA.GCA....G.TGG.GGA.ATA.T.T..G.G.ACAA.TG.G.GC..GCA.A.G..C..C.T.GA...T.C.C.AGCC.AT.A.C.C.G.CG.TG.G.GTGA.A.G..A.AGG.CC..TTC......G.GG.TT.GTAAA.GC.C.CT.T..TT.G.T.T.G.GG.AA.AGAaatccagctggcta......atacccggttgggaTGA..CGG.T.A.C.CC.A.A.AGA.ATAA.G.C.A.CC.GG.CT.A.A..CT.T.C.G.TG.C.CA.G.C.AG.CC.GC.GG.TA.A.TA...C.G.A.A.G.G.G.T.G.C.A.A.G.C.GT.T..A.C.T.C..G.G.A.A.T.T.................................A.C.T.G.G.G.C.G.TAAA.G.C.G.TG.C..GT.A.GG.T.G.G.T.CG.T.TTA.A.G.TC.CG.TTGT.G..A.A.A.G.C..C.C.T.G.G.G.C.T.C.AA.C.C.T.G..G.G.A.A..C...TG.C.AG.T..G..GA.TA..C.TGG.AC.G.AC.T.AG.A.G..TG.TG..G.T.A.G.A.GG...G..T.A.GC.GG.AA.T.T.C.C.TG.G.T.GTA.GCA.G.TGA.AA..TG.C.GT.AGAG.AT.C.A.G..G.A.G..GA.ACA.T.C.C.A..TG.G..C.G.A..AG...G.C.A..G.C.T.A.C.CT.G.G.A.CCA.ACAC.TG.AC.AC.T.G.AG.G.C.ACG.....................................A.A.A.G.CG.T.G.G..GGA.G.C.A.A.A.C.A..G.G.AT.T.AG.AT...A..C.C.C.T.G.G.T..A.G.T.C.C.ACG.C.C.C.TA.A.AC.G.....A...T.G.C.G.A.A.C.T.....GG.A.T..GT.T.GGGTgcaat....ttggcAC.GC.A.G.T.A.T..C.G.A.A.GC..T.A.AC...G.CG.T.TA.A.......G.T....T.C.G.C..C.G.C.CT.G.GG.G.A.GTA.CG.G.T.C.G.CAA...G.A.C.T.GA.AA..CT.C.AAA..G.G.AA..T.T.G.A.C.GG.G.GG.C.C.CG.C.AC.A...A..G.CG.GT.GG.A.G.T.A.TG.T.G.GT.TTA.AT.T.CG.A.T.GC.A.ACG.C.G.A.AGA.A.C.C.TT..A.CCT.G.G.C.C.TTG.ACA.T.G..T.C.GAG....AACTTTCCA.GAGA..T.GG.ATCGgtgcct.......................................tcgggaaCTCG..A.A..C..A..CA.G.GTG.C.TG.CATG.GC.T.G....T.CGTCAGC.TC.GT..GTCG......TGAGATGTTGG.GTTA.AGT.C.C.CGC.A.ACGA.G.CGC.A........A..C.CC.T.T.G.T.C.C.TT.AG.TTGCC.AGCAcgta.....................................................................................................................................................atggTGGG.AACT.CTA.AGG.AGAC.CGC.C.G.GT.G.AC..AA.A.C.C.G.G.AGGA.AG.GT.GG.GGAT.GA........C.G.TC.AA.GT.C.A.TC.AT.GGC.C.CT.T.AC.G.G.C.C..AG.G...........GCTAC.A.C.A.C.G..T.A.C.TAC.A.ATG.GT.A.G.G.G...A.C..A.G.........A.G..G.G.CT...G.C...A.A.G.C.C.G.GC.GA..C.G.G..T..AA...G.C..CA.AT.CC....C...AGAAA..C.C.C.T.A.T..C.T.C.A..G..TC.C....G....G.A..T.T.G.G.A..G..T.C.T.G..C.A.A.C.TC....G.A..C.T.C.C..A.T.G.A.A...G..T.C..G.G.A....A.T.C.G.C..T.AG.T.A.A..T.C..G.C...A.G.A..T.C..A.GC..aTT.......G..C.T...G..C....G....G..T......G.A.A..T..A..C.....GT..T..C.C......C..G....G.G..C.C..T....T..G.T.A..C.A...C...A.C...CG.C.....C.CG.T.C.A..C.A.C.CAT.GG...GA.GTT.GGTTGC.ACC.AGAAGC.AGGTagcttaacct............................................................tcgggagggcG..CTT.G.C.CA.C.GG.TGT.G..G.C.C.GA-.G.AC..TGG.GG-.GA..AG.T...CG.TA..-.-.--..--.--...-.-.-.---.--.......-..---.....--...-.--.-..-.---....---------.----.........................................................................................
S000837522   ....................................................................................................................................................................................................--.-...----.....--.-..-.--.-..-.-..-..-.-.-......-.--.-.-.-..G.A..G.T.G.A.AC.G..C..T.G.G....C..G.G.T.A.G.G.C.C.TA.AC.ACA.TG.CAA.GT.C..GA.A.CGgcagcacaggagagct...................................................tgctctctgggtggcgA.G..T...G.G.C.G...G.A.CG.GG.T.GAG.G.A.A.TA.CAT.C.GGA..-ATC.T.A..C.TTT.TT.C.G..T..G.GG.G.G....ATAA.C.G.TA.G.G.GA.AA...C.TTA.C.G.C.TA.ATA.CCG.CATACG..-----..--.AC..C..TACG..G.G.T-.-..-----..GAAA.GCaggggatct...tcggaccttGCGCGAT.TGAAA..................GA.G.C.CGAT.GTCGGAT.TAGCTAG.TTGGCG.GGGTAAAGGCCCACCAAGGC.G.......ACGAT.CC.GTAGCTG.GTCTGAGAG.GAT.GAT.C.AGCCACACTGG.A.ACTGAGACACGGTCCAGA.CTCCT.ACG.GG.AGG..CA.GCA....G.TGG.GGA.ATA.T.T..G.G.ACAA.TG.G.GC..GCA.A.G..C..C.T.GA...T.C.C.AGCC.AT.A.C.C.G.CG.TG.G.GTGA.A.G..A.AGG.CC..TTC......G.GG.TT.GTAAA.GC.C.CT.T..TT.G.T.T.G.GG.AA.AGAaatccagccggcta......atacctggttgggaTGA..CGG.T.A.C.CC.A.A.AGA.ATAA.G.C.A.CC.GG.CT.A.A..CT.T.C.G.TG.C.CA.G.C.AG.CC.GC.GG.TA.A.TA...C.G.A.A.G.G.G.T.G.C.A.A.G.C.GT.T..A.C.T.C..G.G.A.A.T.T.................................A.C.T.G.G.G.C.G.TAAA.G.C.G.TG.C..GT.A.GG.T.G.G.T.CG.T.TTA.A.G.TC.CG.TTGT.G..A.A.A.G.C..C.C.T.G.G.G.C.T.C.AA.C.C.T.G..G.G.A.A..C...TG.C.AG.T..G..GA.TA..C.TGG.GC.G.AC.T.AG.A.G..TG.TG..G.T.A.G.A.GG...G..T.A.GC.GG.AA.T.T.C.C.TG.G.T.GTA.GCA.G.TGA.AA..TG.C.GT.AGAG.AT.C.A.G..G.A.G..GA.ACA.T.C.C.A..TG.G..C.G.A..AG...G.C.A..G.C.T.A.C.CT.G.G.A.CCA.ACAC.TG.AC.AC.T.G.AG.G.C.ACG.....................................A.A.A.G.CG.T.G.G..GGA.G.C.A.A.A.C.A..G.G.AT.T.AG.AT...A..C.C.C.T.G.G.T..A.G.T.C.C.ACG.C.C.C.TA.A.AC.G.....A...T.G.C.G.A.A.C.T.....GG.A.T..GT.T.GGGTgcaat....ttggcAC.GC.A.G.T.A.T..C.G.A.A.GC..T.A.AC...G.CG.T.TA.A.......G.T....T.C.G.C..C.G.C.CT.G.GG.G.A.GTA.CG.G.T.C.G.CAA...G.A.C.T.GA.AA..CT.C.AAA..G.G.AA..T.T.G.A.C.GG.G.GG.C.C.CG.C.AC.A...A..G.CG.GT.GG.A.G.T.A.TG.T.G.GT.TTA.AT.T.CG.A.T.GC.A.ACG.C.G.A.AGA.A.C.C.TT..A.CCT.G.G.C.C.TTG.ACA.T.G..T.C.GAG....AACTTTCCA.GAGA..T.GG.ATTGgtgcct.......................................tcgggaaCTCG..A.A..C..A..CA.G.GTG.C.TG.CATG.GC.T.G....T.CGTCAGC.TC.GT..GTCG......TGAGATGTTGG.GCTA.AGT.C.C.CGC.A.ACGA.G.CGC.A........A..C.CC.T.T.G.T.C.C.TT.AG.TTGCC.AGCAcgta.....................................................................................................................................................atggTGGG.AACT.CTA.AGG.AGAC.CGC.C.G.GT.G.AC..AA.A.C.C.G.G.AGGA.AG.GT.GG.GGAT.GA........C.G.TC.AA.GT.C.A.TC.AT.GGC.C.CT.T.AC.G.G.C.C..AG.G...........GCTAC.A.C.A.C.G..T.A.C.TAC.A.ATG.GT.A.G.G.G...A.C..A.G.........A.G..G.G.CT...G.C...A.A.G.C.C.G.GC.GA..C.G.G..T..AA...G.C..CA.AT.CC....C...AGAAA..C.C.C.T.A.T..C.T.C.A..G..TC.C....G....G.A..T.T.G.G.A..G..T.C.T.G..C.A.A.C.TC....G.A..C.T.C.C..A.T.G.A.A...G..T.C..G.G.A....A.T.C.G.C..T.AG.T.A.A..T.C..G.C...A.G.A..T.C..A.GC..aTT.......G..C.T...G..C....G....G..T......G.A.A..T..A..C.....GT..T..C.C......C..G....G.G..C.C..T....T..G.T.A..C.A...C...A.C...CG.C.....C.CG.T.C.A..C.A.C.CAT.GG...GA.GTT.TGTTGC.ACC.AGAAGC.AGGTagcttaacct............................................................tcgggagggcG..CTT.G.C.CA.C.GG.TGT.G..G.C.C.GAT.G.AC..TGG.GGT.GA..AG.T...CG.TA..A.C.AA..GG.AA...C.C.-.---.--.......-..---.....--...-.--.-..-.---....---------.----.........................................................................................
S000839092   ....................................................................................................................................................................................................--.-...----.....--.-..-.--.-..-.-..-..-.-.-......-.--.-.-.-..G.A..G.T.G.A.AC.G..C..T.G.G....C..G.G.T.A.G.G.C.C.TA.AC.ACA.TG.CAA.GT.C..GA.A.CGgcagcacaggagagct...................................................tgctctctgggtggcgA.G..T...G.G.C.G...G.A.CG.GG.T.GAG.G.A.A.TA.CAT.C.GGA..-ATC.T.A..C.TCT.GT.C.G..T..G.GG.G.G....ATAA.C.G.TA.G.G.GA.AA...C.TTA.C.G.C.TA.ATA.CCG.CATACG..-----..--.AC..C..TACG..G.G.T-.-..-----..GAAA.GCaggggacct...tcgggccttGCGCGAT.TGAAT..................GA.G.C.CGAT.GTCGGAT.TAGCTAG.TTGGCG.GGGTAAAGGCCCACCAAGGC.G.......ACGAT.CC.GTAGCTG.GTCTGAGAG.GAT.GAT.C.AGCCACACTGG.A.ACTGAGACACGGTCCAGA.CTCCT.ACG.GG.AGG..CA.GCA....G.TGG.GGA.ATA.T.T..G.G.ACAA.TG.G.GC..GCA.A.G..C..C.T.GA...T.C.C.AGCC.AT.A.C.C.G.CG.TG.G.GTGA.A.G..A.AGG.CC..TTC......G.GG.TT.GTAAA.GC.C.CT.T..TT.G.T.T.G.GG.AA.AGAaatccagctggcta......atacccggttgggaTGA..CGG.T.A.C.CC.A.A.AGA.ATAA.G.C.A.CC.GG.CT.A.A..CT.T.C.G.TG.C.CA.G.C.AG.CC.GC.GG.TA.A.TA...C.G.A.A.G.G.G.T.G.C.A.A.G.C.GT.T..A.C.T.C..G.G.A.A.T.T.................................A.C.T.G.G.G.C.G.TAAA.G.C.G.TG.C..GT.A.GG.T.G.G.T.CG.T.TTA.A.G.TC.CG.TTGT.G..A.A.A.G.C..C.C.T.G.G.G.C.T.C.AA.C.C.T.G..G.G.A.A..C...TG.C.AG.T..G..GA.TA..C.TGG.AC.G.AC.T.AG.A.G..TG.TG..G.T.A.G.A.GG...G..T.A.GC.GG.AA.T.T.C.C.TG.G.T.GTA.GCA.G.TGA.AA..TG.C.GT.AGAG.AT.C.A.G..G.A.G..GA.ACA.T.C.C.A..TG.G..C.G.A..AG...G.C.A..G.C.T.A.C.CT.G.G.A.CCA.ACAC.TG.AC.AC.T.G.AG.G.C.ACG.....................................A.A.A.G.CG.T.G.G..GGA.G.C.A.A.A.C.A..G.G.AT.T.AG.AT...A..C.C.C.T.G.G.T..A.G.T.C.C.ACG.C.C.C.TA.A.AC.G.....A...T.G.C.G.A.A.C.T.....GG.A.T..GT.T.GGGTgcaat....ttggcAC.GC.A.G.T.A.T..C.G.A.A.GC..T.A.AC...G.CG.T.TA.A.......G.T....T.C.G.C..C.G.C.CT.G.GG.G.A.GTA.CG.G.T.C.G.CAA...G.A.C.T.GA.AA..CT.C.AAA..G.G.AA..T.T.G.A.C.GG.G.GG.C.C.CG.C.AC.A...A..G.CG.GT.GG.A.G.T.A.TG.T.G.GT.TTA.AT.T.CG.A.T.GC.A.ACG.C.G.A.AGA.A.C.C.TT..A.CCT.G.G.C.C.TTG.ACA.T.G..T.C.GAG....AACTTTCCA.GAGA..T.GG.ATCGgtgcct.......................................acgggaaCTCG..A.A..C..A..CA.G.GTG.C.TG.CATG.GC.T.G....T.CGTCAGC.TC.GT..GTCG......TGAGATGTTGG.GTTA.AGT.C.C.CGC.A.ACGA.G.CGC.A........A..C.CC.T.T.G.T.C.C.TT.AG.TTGCC.AGCAcgta.....................................................................................................................................................atggTGGG.AACT.CTA.AGG.AGAC.CGC.C.G.GT.G.AC..AA.A.C.C.G.G.AGGA.AG.GT.GG.GGAT.GA........C.G.TC.AA.GT.C.A.TC.AT.GGC.C.CT.T.AC.G.G.C.C..AG.G...........GCTAC.A.C.A.C.G..T.A.C.TAC.A.ATG.GT.A.G.G.G...A.C..A.G.........A.G..G.G.CT...G.C...A.A.G.C.C.G.GC.GA..C.G.G..T..AA...G.C..CA.AT.CC....C...AGAAA..C.C.C.T.A.T..C.T.C.A..G..TC.C....G....G.A..T.T.G.G.A..G..T.C.T.G..C.A.A.C.TC....G.A..C.T.C.C..A.T.G.A.A...G..T.C..G.G.A....A.T.C.G.C..T.AG.T.A.A..T.C..G.C...A.G.A..T.C..A.GC..aTT.......G..C.T...G..C....G....G..T......G.A.A..T..A..C.....GT..T..C.C......C..G....G.G..C.C..T....T..G.T.A..C.A...C...A.C...CG.C.....C.CG.T.C.A..C.A.C.CAT.GG...GA.GTT.TGTTGC.ACC.AGAAGC.AGGTagcttaacct............................................................tcgggagggcG..CTT.G.C.CA.C.GG.TGT.G..G.C.C.GAT.G.AC..TGG.GGT.GA..AG.T...CG.--..-.-.--..--.--...-.-.-.---.--.......-..---.....--...-.--.-..-.---....---------.----.........................................................................................
S000838996   ....................................................................................................................................................................................................--.-...----.....AG.A..G.TT.T..G.A..T..C.C.T......G.GC.T.C.A..G.A..G.T.G.A.AC.G..C..T.G.G....C..G.G.T.A.G.G.C.C.TA.AC.ACA.TG.CAA.GT.C..GA.A.CGgcagcacaggagagct...................................................tgctctctgggtggcgA.G..T...G.G.C.G...G.A.CG.GG.T.GAG.G.A.A.TA.CAT.C.GGA..-ATC.T.A..C.TCT.GT.C.G..T..G.GG.G.G....ATAA.C.G.TA.G.G.GA.AA...C.TTA.C.G.C.TA.ATA.CCG.CATACG..-----..--.AC..C..TACG..G.G.T-.-..-----..GAAA.GCaggggacct...tcgggccttGCGCGAT.TGAAT..................GA.G.C.CGAT.GTCGGAT.TAGCTAG.TTGGCG.GGGTAAAGGCCCACCAAGGC.G.......ACGAT.CC.GTAGCTG.GTCTGAGAG.GAT.GAT.C.AGCCACACTGG.A.ACTGAGACACGGTCCAGA.CTCCT.ACG.GG.AGG..CA.GCA....G.TGG.GGA.ATA.T.T..G.G.ACAA.TG.G.GC..GCA.A.G..C..C.T.GA...T.C.C.AGCC.AT.A.C.C.G.CG.TG.G.GTGA.A.G..A.AGG.CC..TTC......G.GG.TT.GTAAA.GC.C.CT.T..TT.G.T.T.G.GG.AA.AGAaatccagctggcta......atacccggttgggaTGA..CGG.T.A.C.CC.A.A.AGA.ATAA.G.C.A.CC.GG.CT.A.A..CT.T.C.G.TG.C.CA.G.C.AG.CC.GC.GG.TA.A.TA...C.G.A.A.G.G.G.T.G.C.A.A.G.C.GT.T..A.C.T.C..G.G.A.A.T.T.................................A.C.T.G.G.G.C.G.TAAA.G.C.G.TG.C..GT.A.GG.T.G.G.T.CG.T.TTA.A.G.TC.CG.TTGT.G..A.A.A.G.C..C.C.T.G.G.G.C.T.C.AA.C.C.T.G..G.G.A.A..C...TG.C.AG.T..G..GA.TA..C.TGG.AC.G.AC.T.AG.A.G..TG.TG..G.T.A.G.A.GG...G..T.A.GC.GG.AA.T.T.C.C.TG.G.T.GTA.GCA.G.TGA.AA..TG.C.GT.AGAG.AT.C.A.G..G.A.G..GA.ACA.T.C.C.A..TG.G..C.G.A..AG...G.C.A..G.C.T.A.C.CT.G.G.A.CCA.ACAC.TG.AC.AC.T.G.AG.G.C.ACG.....................................A.A.A.G.CG.T.G.G..GGA.G.C.A.A.A.C.A..G.G.AT.T.AG.AT...A..C.C.C.T.G.G.T..A.G.T.C.C.ACG.C.C.C.TA.A.AC.G.....A...T.G.C.G.A.A.C.T.....GG.A.T..GT.T.GGGTgcaat....ttggcAC.GC.A.G.T.A.T..C.G.A.A.GC..T.A.AC...G.CG.T.TA.A.......G.T....T.C.G.C..C.G.C.CT.G.GG.G.A.GTA.CG.G.T.C.G.CAA...G.A.C.T.GA.AA..CT.C.AAA..G.G.AA..T.T.G.A.C.GG.G.GG.C.C.CG.C.AC.A...A..G.CG.GT.GG.A.G.T.A.TG.T.G.GT.TTA.AT.T.CG.A.T.GC.A.ACG.C.G.A.AGA.A.C.C.TT..A.CCT.G.G.C.C.TTG.ACA.T.G..T.C.GAG....AACTTTCCA.GAGA..T.GG.ATCGgtgcct.......................................tcgggaaCTCG..A.A..C..A..CA.G.GTG.C.TG.CATG.GC.T.G....T.CGTCAGC.TC.GT..GTCG......TGAGATGTTGG.GTTA.AGT.C.C.CGC.A.ACGA.G.CGC.A........A..C.CC.T.T.G.T.C.C.TT.AG.TTGCC.AGCAcgta.....................................................................................................................................................atggTGGG.AACT.CTA.AGG.AGAC.CGC.C.G.GT.G.AC..AA.A.C.C.G.G.AGGA.AG.GT.GG.GGAT.GA........C.G.TC.AA.GT.C.A.TC.AT.GGC.C.CT.T.AC.G.G.C.C..AG.G...........GCTAC.A.C.A.C.G..T.A.C.TAC.A.ATG.GT.A.G.G.G...A.C..A.G.........A.G..G.G.CT...G.C...A.A.G.C.C.G.GC.GA..C.G.G..T..AA...G.C..CA.AT.CC....C...AGAAA..C.C.C.T.A.T..C.T.C.A..G..TC.C....G....G.A..T.T.G.G.A..G..T.C.T.G..C.A.A.C.TC....G.A..C.T.C.C..A.T.G.A.A...G..T.C..G.G.A....A.T.C.G.C..T.AG.T.A.A..T.C..G.C...A.G.A..T.C..A.GC..aTT.......G..C.T...G..C....G....G..T......G.A.A..T..A..C.....GT..T..C.C......C..G....G.G..C.C..T....T..G.T.A..C.A...C...A.C...CG.C.....C.CG.T.C.A..C.A.C.CAT.GG...GA.GTT.TGTTGC.ACC.AGAAGC.AGGTagcttaacct............................................................tcgggagggcG..CTT.G.C.CA.C.GG.TGT.G..G.C.C.GAT.G.AC..TGG.GGT.GA..--.-...--.--..-.-.--..--.--...-.-.-.---.--.......-..---.....--...-.--.-..-.---....---------.----.........................................................................................
S001188893   ....................................................................................................................................................................................................--.-...----.....--.-..-.--.-..-.-..-..-.-.-......-.--.-.-.-..-.-..-.-.-.-.AC.G..C..T.G.G....C..G.G.T.A.G.G.C.C.TA.AC.ACA.TG.CAA.GT.C..GA.A.CGgcagcacaggagagct...................................................tgctctctgggtggcgA.G..T...G.G.C.G...G.A.CG.GG.T.GAG.G.A.A.TA.CAT.C.GGA..-ATC.T.A..C.TCT.GT.C.G..T..G.GG.G.G....ATAA.C.G.TA.G.G.GA.AA...C.TTA.C.G.C.TA.ATA.CCG.CATACG..-----..--.AC..C..TACG..G.G.T-.-..-----..GAAA.GCaggggacct...tcgggccttGCGCGAT.TGAAT..................GA.G.C.CGAT.GTCGGAT.TAGCTAG.TTGGCG.GGGTAAAGGCCCACCAAGGC.G.......ACGAT.CC.GTAGCTG.GTCTGAGAG.GAT.GAT.C.AGCCACACTGG.A.ACTGAGACACGGTCCAGA.CTCCT.ACG.GG.AGG..CA.GCA....G.TGG.GGA.ATA.T.T..G.G.ACAA.TG.G.GC..GCA.A.G..C..C.T.GA...T.C.C.AGCC.AT.A.C.C.G.CG.TG.G.GTGA.A.G..A.AGG.CC..TTC......G.GG.TT.GTAAA.GC.C.CT.T..TT.G.T.T.G.GG.AA.AGAaatccagctggcta......atacccggttgggaTGA..CGG.T.A.C.CC.A.A.AGA.ATAA.G.C.A.CC.GG.CT.A.A..CT.T.C.G.TG.C.CA.G.C.AG.CC.GC.GG.TA.A.TA...C.G.A.A.G.G.G.T.G.C.A.A.G.C.GT.T..A.C.T.C..G.G.A.A.T.T.................................A.C.T.G.G.G.C.G.TAAA.G.C.G.TG.C..GT.A.GG.T.G.G.T.TA.T.TTA.A.G.TC.CG.TTGT.G..A.A.A.G.C..C.C.T.G.G.G.C.T.C.AA.C.C.T.G..G.G.A.A..C...TG.C.AG.T..G..GA.TA..C.TGG.AT.G.AC.T.AG.A.A..TG.TG..G.T.A.G.A.GG...G..T.A.GC.GG.AA.T.T.C.C.TG.G.T.GTA.GCA.G.TGA.AA..TG.C.GT.AGAG.AT.C.A.G..G.A.G..GA.ACA.T.C.C.A..TG.G..C.G.A..AG...G.C.A..G.C.T.A.C.CT.G.G.A.CCA.ACAT.TG.AC.AC.T.G.AG.G.C.ACG.....................................A.A.A.G.CG.T.G.G..GGA.G.C.A.A.A.C.A..G.G.AT.T.AG.AT...A..C.C.C.T.G.G.T..A.G.T.C.C.ACG.C.C.C.TA.A.AC.G.....A...T.G.C.G.A.A.C.T.....GG.A.T..GT.T.GGGTgcaat....ttggcAC.GC.A.G.T.A.T..C.G.A.A.GC..T.A.AC...G.CG.T.TA.A.......G.T....T.C.G.C..C.G.C.CT.G.GG.G.A.GTA.CG.G.T.C.G.CAA...G.A.C.T.GA.AA..CT.C.AAA..G.G.AA..T.T.G.A.C.GG.G.GG.C.C.CG.C.AC.A...A..G.CG.GT.GG.A.G.T.A.TG.T.G.GT.TTA.AT.T.CG.A.T.GC.A.ACG.C.G.A.AGA.A.C.C.TT..A.CCT.G.G.C.C.TTG.ACA.T.G..T.C.GAG....AACTTTCCA.GAGA..T.GG.ATGGgtgcct.......................................tcgggaaCTCG..A.A..C..A..CA.G.GTG.C.TG.CATG.GC.T.G....T.CGTCAGC.TC.GT..GTCG......TGAGATGTTGG.GTTA.AGT.C.C.CGC.A.ACGA.G.CGC.A........A..C.CC.T.T.G.T.C.C.TT.AG.TTGCC.AGCAcgta.....................................................................................................................................................atggTGGG.AACT.CTA.AGG.AGAC.CGC.C.G.GT.G.AC..AA.A.C.C.G.G.AGGA.AG.GT.GG.GGAT.GA........C.G.TC.AA.GT.C.A.TC.AT.GGC.C.CT.T.AC.G.G.C.C..AG.G...........GCTAC.A.C.A.C.G..T.A.C.TAC.A.ATG.GT.A.G.G.G...A.C..A.G.........A.G..G.G.CT...G.C...A.A.G.C.C.G.GC.GA..C.G.G..T..AA...G.C..CA.AT.CC....C...AGAAA..C.C.C.T.A.T..C.T.C.A..G..TC.C....G....G.A..T.T.G.G.A..G..T.C.T.G..C.A.A.C.TC....G.A..C.T.C.C..A.T.G.A.A...G..T.C..G.G.A....A.T.C.G.C..T.AG.T.A.A..T.C..G.C...A.G.A..T.C..A.GC..aTT.......G..C.T...G..C....G....G..T......G.A.A..T..A..C.....GT..T..C.C......C..G....G.G..C.C..T....T..G.T.A..C.A...C...A.C...CG.C.....C.CG.T.C.A..C.A.C.CAT.GG...GA.GTT.TGTTGC.ACC.AGAAGC.AGGTagcttaacct............................................................tcgggagggcG..CTT.G.C.CA.C.GG.TGT.G..G.C.C.GAT.G.AC..TGG.GGT.GA..AG.T...CG.TA..A.C.AA..GG.TA...G.C.C.GTA.TT.......C..G--.....--...-.--.-..-.---....---------.----.........................................................................................
S000839205   ....................................................................................................................................................................................................--.-...----.....--.-..-.--.-..-.-..-..-.-.-......-.--.-.-.-..G.A..G.T.G.A.AC.G..C..T.G.G....C..G.G.T.A.G.G.C.C.TA.AC.ACA.TG.CAA.GT.C..GA.A.CGgcagcacaggagagct...................................................tgctctctgggtggcgA.G..T...G.G.C.G...G.A.CG.GG.T.GAG.G.A.A.TA.CAT.C.GGA..-ATC.T.A..C.TCT.GT.C.G..T..G.GG.G.G....ATAA.C.G.TA.G.G.GA.AA...C.TTA.C.G.C.TA.ATA.CCG.CATACG..-----..--.AC..C..TACG..G.G.T-.-..-----..GAAA.GCaggggacct...tcgggccttGCGCGAT.TGAAT..................GA.G.C.CGAT.GTCGGAT.TAGCTAG.TTGGCG.GGGTAAAGGCCCACCAAGGC.G.......ACGAT.CC.GTAGCTG.GTCTGAGAG.GAT.GAT.C.AGCCACACTGG.A.ACTGAGACACGGTCCAGA.CTCCT.ACG.GG.AGG..CA.GCA....G.TGG.GGA.ATA.T.T..G.G.ACAA.TG.G.GC..GCA.A.G..C..C.T.GA...T.C.C.AGCC.AT.A.C.C.G.CG.TG.G.GTGA.A.G..A.AGG.CC..TTC......G.GG.TT.GTAAA.GC.C.CT.T..TT.G.T.T.G.GG.AA.AGAaatccagctggcta......atacccggttgggaTGA..CGG.T.A.C.CC.A.A.AGA.ATAA.G.C.A.CC.GG.CT.A.A..CT.T.C.G.TG.C.CA.G.C.AG.CC.GC.GG.TA.A.TA...C.G.A.A.G.G.G.T.G.C.A.A.G.C.GT.T..A.C.T.C..G.G.A.A.T.T.................................A.C.T.G.G.G.C.G.TAAA.G.C.G.TG.C..GT.A.GG.T.G.G.T.CG.T.TTA.A.G.TC.CG.TTGT.G..A.A.A.G.C..C.C.T.G.G.G.C.T.C.AA.C.C.T.G..G.G.A.A..C...TG.C.AG.T..G..GA.TA..C.TGG.AC.G.AC.T.AG.A.G..TG.TG..G.T.A.G.A.GG...G..C.A.GC.GG.AA.T.T.C.C.TG.G.T.GTA.GCA.G.TGA.AA..TG.C.GT.AGAG.AT.C.A.G..G.A.G..GA.ACA.T.C.C.A..TG.G..C.G.A..AG...G.C.A..G.C.T.A.C.CT.G.G.A.CCA.ACAC.TG.AC.AC.T.G.AG.G.C.ACG.....................................A.A.A.G.CG.T.G.G..GGA.G.C.A.A.A.C.A..G.G.AT.T.AG.AT...A..C.C.C.T.G.G.T..A.G.T.C.C.ACG.C.C.C.TA.A.AC.G.....A...T.G.C.G.A.A.C.T.....GG.A.T..GT.T.GGGTgcaat....ttggcAC.GC.A.G.T.A.T..C.G.A.A.GC..T.A.AC...G.CG.T.TA.A.......G.T....T.C.G.C..C.G.C.CT.G.GG.G.A.GTA.CG.G.T.C.G.CAA...G.A.C.T.GA.AA..CT.C.AAA..G.G.AA..T.T.G.A.C.GGgG.GG.C.C.CG.C.AC.A...A..G.CG.GT.GG.A.G.T.A.TG.T.G.GT.TTA.AT.T.CG.A.T.GC.A.ACG.C.G.A.AGA.A.C.C.TT..A.CCT.G.G.C.C.TTG.ACA.T.G..T.C.GAG....AACTTTCCA.GAGA..T.GG.ATCGgtgcct.......................................tcgggaaCTCG..A.A..C..A..CA.G.GTG.C.TG.CATG.GC.T.G....T.CGTCAGC.TC.GT..GTCG......TGAGATGTTGG.GTTA.AGT.C.C.CGC.A.ACGA.G.CGC.A........A..C.CC.T.T.G.T.C.C.TT.AG.TTGCC.AGCAcgta.....................................................................................................................................................atggTGGG.AACT.CTA.AGG.AGAC.CGC.C.G.GT.G.AC..AA.A.C.C.G.G.AGGA.AG.GT.GG.GGAT.GA........C.G.TC.AA.GT.C.A.TC.AT.GGC.C.CT.T.AC.G.G.C.C..AG.G...........GCTAC.A.C.A.C.G..T.A.C.TAC.A.ATG.GT.A.G.G.G...A.C..A.G.........A.G..G.G.CT...G.C...A.A.G.C.C.G.GC.GA..C.G.G..T..AA...G.C..CA.AT.CC....C...AGAAA..C.C.C.T.A.T..C.T.C.A..G..TC.C....G....G.A..T.T.G.G.A..G..T.C.T.G..C.A.A.C.TC....G.A..C.T.C.C..A.T.G.A.A...G..T.C..G.G.A....A.T.C.G.C..T.AG.T.A.A..T.C..G.C...A.G.A..T.C..A.GC..aTT.......G..C.T...G..C....G....G..T......G.A.A..T..A..C.....GT..T..C.C......C..G....G.G..C.C..T....T..G.T.A..C.A...C...A.C...CG.C.....C.CG.T.C.A..C.A.C.CAT.GG...GA.GTT.TGTTGC.ACC.AGAAGC.AGGTagcttaacct............................................................tcgggagggcG..CTT.G.C.CA.C.GG.TGT.G..G.C.C.GAT.G.AC..TGG.GGT.GA..AG.T...CG.TA..A.C.AA..GG.AA...C.C.-.---.--.......-..---.....--...-.--.-..-.---....---------.----.........................................................................................
S002975941   ....................................................................................................................................................................................................--.C...CCTT.....AG.A..G.TT.T..G.A..T..C.C.T......G.GC.T.C.A..G.A..G.T.G.A.AC.G..C..T.G.G....C..G.G.T.A.G.G.C.C.TA.AC.ACA.TG.CAA.GT.C..GA.A.CGgcagcacagaggagct...................................................tgctccttgggtggcgA.G..T...G.G.C.G...G.A.CG.GG.T.GAG.G.A.A.TA.CAT.C.GGA..-ATC.T.A..C.TCT.GT.C.G..T..G.GG.G.G....ATAA.C.G.TA.G.G.GA.AA...C.TTA.C.G.C.TA.ATA.CCG.CATACG..-----..--.AC..C..TACG..G.G.T-.-..-----..GAAA.GCaggggacct...tcgggccttGCGCGAT.TGAAT..................GA.G.C.CGAT.GTCGGAT.TAGCTAG.TTGGCG.GGGTAAAGGCCCACCAAGGC.G.......ACGAT.CC.GTAGCTG.GTCTGAGAG.GAT.GAT.C.AGCCACACTGG.A.ACTGAGACACGGTCCAGA.CTCCT.ACG.GG.AGG..CA.GCA....G.TGG.GGA.ATA.T.T..G.G.ACAA.TG.G.GC..GCA.A.G..C..C.T.GA...T.C.C.AGCC.AT.A.C.C.G.CG.TG.G.GTGA.A.G..A.AGG.CC..TTC......G.GG.TT.GTAAA.GC.C.CT.T..TT.G.T.T.G.GG.AA.AGAaatccagctggtta......atacccggttgggaTGA..CGG.T.A.C.CC.A.A.AGA.ATAA.G.C.A.CC.GG.CT.A.A..CT.T.C.G.TG.C.CA.G.C.AG.CC.GC.GG.TA.A.TA...C.G.A.A.G.G.G.T.G.C.A.A.G.C.GT.T..A.C.T.C..G.G.A.A.T.T.................................A.C.T.G.G.G.C.G.TAAA.G.C.G.TG.C..GT.A.GG.T.G.G.T.CG.T.TTA.A.G.TC.CG.TTGT.G..A.A.A.G.C..C.C.T.G.G.G.C.T.C.AA.C.C.T.G..G.G.A.A..C...TG.C.AG.T..G..GA.TA..C.TGG.AC.G.AC.T.AG.A.G..TG.TG..G.T.A.G.A.GG...G..T.A.GC.GG.AA.T.T.C.C.TG.G.T.GTA.GCA.G.TGA.AA..TG.C.GT.AGAG.AT.C.A.G..G.A.G..GA.ACA.T.C.C.A..TG.G..C.G.A..AG...G.C.A..G.C.T.A.C.CT.G.G.A.CCA.ACAC.TG.AC.AC.T.G.AG.G.C.ACG.....................................A.A.A.G.CG.T.G.G..GGA.G.C.A.A.A.C.A..G.G.AT.T.AG.AT...A..C.C.C.T.G.G.T..A.G.T.C.C.ACG.C.C.C.TA.A.AC.G.....A...T.G.C.G.A.A.C.T.....GG.A.T..GT.T.GGGTgcaat....ttggcAC.GC.A.G.T.A.T..C.G.A.A.GC..T.A.AC...G.CG.T.TA.A.......G.T....T.C.G.C..C.G.C.CT.G.GG.G.A.GTA.CG.G.T.C.G.CAA...G.A.C.T.GA.AA..CT.C.AAA..G.G.AA..T.T.G.A.C.GG.G.GG.C.C.CG.C.AC.A...A..G.CG.GT.GG.A.G.T.A.TG.T.G.GT.TTA.AT.T.CG.A.T.GC.A.ACG.C.G.A.AGA.A.C.C.TT..A.CCT.G.G.C.C.TTG.ACA.T.G..T.C.GAG....AACTTTCCA.GAGA..T.GG.ATTGgtgcct.......................................tcgggaaCTCG..A.A..C..A..CA.G.GTG.C.TG.CATG.GC.T.G....T.CGTCAGC.TC.GT..GTCG......TGAGATGTTGG.GTTA.AGT.C.C.CGC.A.ACGA.G.CGC.A........A..C.CC.T.T.G.T.C.C.TT.AG.TTGCC.AGCAcgta.....................................................................................................................................................atggTGGG.AACT.CTA.AGG.AGAC.CGC.C.G.GT.G.AC..AA.A.C.C.G.G.AGGA.AG.GT.GG.GGAT.GA........C.G.TC.AA.GT.C.A.TC.AT.GGC.C.CT.T.AC.G.G.C.C..AG.G...........GCTAC.A.C.A.C.G..T.A.C.TAC.A.ATG.GT.A.G.G.G...A.C..A.G.........A.G..G.G.CT...G.C...A.A.G.C.C.G.GC.GA..C.G.G..T..AA...G.C..CA.AT.CC....C...AGAAA..C.C.C.T.A.T..C.T.C.A..G..TC.C....G....G.A..T.T.G.G.A..G..T.C.T.G..C.A.A.C.TC....G.A..C.T.C.C..A.T.G.A.A...G..T.C..G.G.A....A.T.C.G.C..T.AG.T.A.A..T.C..G.C...A.G.A..T.C..A.GC..aTT.......G..C.T...G..C....G....G..T......G.A.A..T..A..C.....GT..T..C.C......C..G....G.G..C.C..T....T..G.T.A..C.A...C...A.C...CG.C.....C.CG.T.C.A..C.A.C.CAT.GG...GA.GTT.TGTTGC.ACC.AGAAGT.AGGTagcttaacct............................................................tcgggagggcG..CTT.G.C.CA.C.GG.TGT.G..G.C.C.GAT.G.AC..TGG.GGT.GA..AG.T...CG.TA..A.C.AA..GG.TA...A.C.C.A-A.GG.......G..---.....--...-.--.-..-.---....---------.----.........................................................................................
S000620245   ....................................................................................................................................................................................................--.-...---T.....AG.A..G.TT.T..G.A..T..C.C.T......G.GC.T.C.A..G.A..G.C.G.A.AC.G..C..T.G.G....C..G.G.T.A.G.G.C.C.TA.AC.GCA.TG.CAA.GT.C..GA.A.CGgcagcacaggagagct...................................................tgctctctgggtggcgA.G..T...G.G.C.G...G.A.CG.GG.T.GAG.G.A.A.TA.CAT.C.GGA..-ATC.T.A..C.TTT.TT.C.G..T..G.GG.G.G....ATAA.C.G.TA.G.G.GA.AA...C.TTA.C.G.C.TA.ATA.CCG.CATACG..-----..--.AC..C..TACG..G.G.T-.-..-----..GAAA.GCaggggatct...tcggaccttGCGCGAT.TGAAT..................GA.G.C.CGAT.GTCGGAT.TAGCTAG.TTGGCG.GGGTAAAGGCCCACCAAGGC.G.......ACGAT.CC.GTAGCTG.GTCTGAGAG.GAT.GAT.C.AGCCACACTGG.A.ACTGAGACACGGTCCAGA.CTCCT.ACG.GG.AGG..CA.GCA....G.TGG.GGA.ATA.T.T..G.G.ACAA.TG.G.GC..GCA.A.G..C..C.T.GA...T.C.C.AGCC.AT.A.C.C.G.CG.TG.G.GTGA.A.G..A.AGG.CC..TTC......A.GG.TT.GTAAA.GC.C.CT.T..TT.G.T.T.G.GG.AA.AGAaatccagctggcta......atacccggttgggaTGA..CGG.T.A.C.CC.A.A.AGA.ATAA.G.C.A.CC.GG.CT.A.A..CT.T.C.G.TG.C.CA.G.C.AG.CC.GC.GG.TA.A.TA...C.G.A.A.G.G.G.T.G.C.A.A.G.C.GT.T..A.C.T.C..G.G.A.A.T.T.................................A.C.T.G.G.G.C.G.TAAA.G.C.G.TG.C..GT.A.GG.T.G.G.T.CG.T.TTA.A.G.TC.CG.TTGT.G..A.A.A.G.C..C.C.T.G.G.G.C.T.C.AA.C.C.T.G..G.G.A.A..C...TG.C.AG.T..G..GA.TA..C.TGG.GC.G.AC.T.AG.A.G..TG.TG..G.T.A.G.A.GG...G..T.A.GC.GG.AA.T.T.C.C.TG.G.T.GTA.GCA.G.TGA.AA..TG.C.GT.AGAG.AT.C.A.G..G.A.G..GA.ACA.T.C.C.A..TG.G..C.G.A..AG...G.C.A..G.C.T.A.C.CT.G.G.A.CCA.ACAC.TG.AC.AC.T.G.AG.G.C.ACG.....................................A.A.A.G.CG.T.G.G..GGA.G.C.A.A.A.C.A..G.G.AT.T.AG.AT...A..C.C.C.T.G.G.T..A.G.T.C.C.ACG.C.C.C.TA.A.AC.G.....A...T.G.C.G.A.A.C.T.....GG.A.T..GT.T.GGGTgcaat....ttggcAC.GC.A.G.T.A.T..C.G.A.A.GC..T.A.AC...G.CG.T.TA.A.......G.T...tT.C.G.C..C.G.C.CT.G.GG.G.A.GTA.CG.G.T.C.G.CAA...G.A.C.T.GA.AA..CT.C.A-A..G.G.AA..T.T.G.A.C.GG.G.GG.C.C.CG.C.AC.A...A..G.CG.GT.GG.A.G.T.A.TG.T.G.GT.TTA.AT.T.CG.A.T.GC.A.ACG.C.G.A.AGA.A.C.C.TT..A.CCT.G.G.C.C.TTG.ACA.T.G..T.C.GAG....AACTTTCCA.GAGA..T.GG.ATTGgtgcct.......................................tcgggaaCTCG..A.A..C..A..CA.G.GTG.C.TG.CATG.GC.T.G....T.CGTCAAC.TC.GT..GTCG......TGAGATGTTGG.GTTA.AGT.C.C.CGC.A.ACGA.G.CGC.A........A..C.CC.T.T.G.T.C.C.TT.AG.TTGCC.AGCAcgta.....................................................................................................................................................atggTGGG.AACT.CTA.AGG.AGAC.CGC.C.G.GT.G.AC..AA.A.C.C.G.G.AGGA.AG.GT.GG.GGAT.GA........C.G.TC.AA.GT.C.A.TC.AT.GGC.C.CT.T.AC.G.G.C.C..AG.G...........GCTAC.A.C.A.C.G..T.A.C.TAC.A.ATG.GT.A.G.G.G...A.C..A.G.........A.G..G.G.CT...G.C...A.A.G.C.C.G.GC.GA..C.G.G..T..AA...G.C..CA.AT.CC....C...AGAAA..C.C.C.T.A.T..C.T.C.A..G..TC.C....G....G.A..T.T.G.G.A..G..T.C.T.G..C.A.A.C.TC....G.A..C.T.C.C..A.T.G.A.A...G..T.C..G.G.A....A.T.C.G.C..T.AG.T.A.A..T.C..G.C...A.G.A..T.C..A.GC..aTT.......G..C.T...G..C....G....G..T......G.A.A..T..A..C.....GT..T..C.C......C..G....G.G..C.C..T....T..G.T.A..C.A...C...A.C...CG.C.....C.CG.T.C.A..C.A.C.CAT.GG...GA.GTT.TGTTGC.ACC.AGAAGC.AGGTagcttaacct............................................................tcgggagggcG..CTT.G.C.CA.C.GG.TGT.G..G.C.C.GAT.G.AC..TGG.GGT.GA..AG.T...CG.TA..A.C.AA..GG.TA...A.C.C.---.--.......-..---.....--...-.--.-..-.---....---------.----.........................................................................................
S003394911   ....................................................................................................................................................................................................--.-...---T.....AG.A..G.TT.T..G.A..T..C.A.T......G.GC.T.C.A..G.G..A.T.G.A.AC.G..C..T.A.G....C..T.A.C.A.G.G.C.T.TA.AC.ACA.TG.CAA.GT.C..GA.G.GGgaaacggcattaagtcgc..............................................ttgcactttttggacgtcgA.C..C...G.G.C.G...C.A.CG.GG.T.GAG.T.A.A.CG.CGT.A.TCC..AACC.T.T..C.CCA.TG.A.C..T..A.AG.G.G....ATAA.C.C.TG.C.C.GA.AA...G.GCA.G.A.C.TA.ATA.CCT.TATGGT.cTTCAC..TG.AC..G..GCAT..C.A.GA.T..GTGAA.gTAAA.GAtt.................taTCGGTTA.TGGAT..................GG.G.G.ATGC.GTCTGAT.TAGCTTG.TTGGCG.GGGTAACGGCCCACCAAGGC.A.......ACGAT.CA.GTAGGGG.TTCTGAGAG.GAA.GGT.C.CCCCACATTGG.A.ACTGAGACACGGTCCAAA.CTCCT.ACG.GG.AGG..CA.GCA....G.TGA.GGA.ATA.T.T..G.G.TCAA.TG.G.GC..GAG.A.G..C..C.T.GA...A.C.C.AGCC.AA.G.T.A.G.CG.TG.C.AGGA.T.G..A.CGG.CC.cTAT......G.GG.TT.GTAAA.CT.G.CT.T..TT.G.T.A.T.GG.GG.ATAaagtcaatcac............gtgtgattgttTGC..AGG.T.A.C.CA.T.A.CGA.ATAA.G.G.A.CC.GG.CT.A.A..TT.C.C.G.TG.C.CA.G.C.AG.CC.GC.GG.TA.A.TA...C.G.G.A.A.G.G.T.C.C.G.G.G.C.GT.T..A.T.C.C..G.G.A.T.T.T.................................A.T.T.G.G.G.T.T.TAAA.G.G.G.AG.C..GT.A.GG.C.T.G.G.AG.A.TTA.A.G.TG.TG.TTGT.G..A.A.A.T.G..T.A.G.A.C.G.C.T.C.AA.C.G.T.C..T.G.A.C..T...TG.C.AG.C..G..CA.TA..C.TGG.TT.T.CC.T.TG.A.G..TA.CG..C.A.C.A.A.CG...T..T.G.GC.GG.AA.T.T.C.G.TC.G.T.GTA.GCG.G.TGA.AA..TG.C.TT.AGAT.AT.G.A.C..G.A.A..GA.ACT.C.C.G.A..TT.G..C.G.A..AG...G.C.A..G.C.T.G.A.CG.G.G.A.GCG.CAAC.TG.AC.GC.T.G.AA.G.C.TCG.....................................A.A.G.G.TG.C.G.G..GTA.T.C.G.A.A.C.A..G.G.AT.T.AG.AT...A..C.C.C.T.G.G.T..A.G.T.C.C.GCA.C.A.G.TA.A.AC.G.....A...T.G.G.A.T.G.C.C.....CG.C.T..GT.T.GGTAcg.........tggTA.TC.A.G.C.G.G..C.T.A.A.GC..G.A.AA...G.CA.T.TA.A.......G.C....A.T.C.C..C.A.C.CT.G.GG.G.A.GTA.CG.C.C.G.G.CAA...C.G.G.T.GA.AA..CT.C.AAA..G.G.AA..T.T.G.A.C.GG.G.GG.C.C.CG.C.AC.A...A..G.CG.GA.GG.A.A.C.A.TG.T.G.GT.TTA.AT.T.CG.A.T.GA.T.ACG.C.G.A.GGA.A.C.C.TT..A.CCC.G.G.G.C.TTG.AAT.T.G..C.A.GAG...gAAGGATTTA.GAGA..T.AA.TGACgccctt........................................cggggtCTCT..G.-..T..G..AA.G.GTG.C.TG.CATG.GT.T.G....T.CGTCAGC.TC.GT..GCCG......TGAGGTGTCGG.CTTA.AGT.G.C.CAT.A.ACGA.G.CGC.A........A..C.CC.C.T.G.T.C.T.TT.AG.TTGCC.ATCAggtg.....................................................................................................................................................atgcTGGG.CACT.CTG.GAG.ATAC.TGC.C.A.CC.-.GT..AA.G.G.T.GtG.AGGA.AG.GT.GG.GGAT.GA........C.G.TC.AA.AT.C.A.GC.AC.GGC.C.CT.T.AC.G.T.C.C..GG.G...........GCTAC.A.C.A.C.G..T.G.T.TAC.G.ATG.GC.C.G.G.T...A.C..A.G.........A.G..G.G.AC...G.G...T.G.T.A.A.T.GT.AA..A.T.T..G..CA...T.C..TA.AT.CT....-...TGAAA..G.C.C.G.G.T..C.C.C.A..G..TT.C....G....G.A..C.T.G.G.G..G..T.C.T.G..C.A.A.C.CC....G.A..C.C.C.C..A.C.G.A.A...G..C.T..G.G.A....T.T.C.G.C..T.AG.T.A.A..T.C..G.C...G.C.A..T.C..A.GC..cAT.......G..G.C...G..C....G....G..T......G.A.A..T..A..C.....GT..T..C.C......C..G....G.G..C.C..T....T..G.T.A..C.A...C...A.C...CG.C.....C.CG.T.C.-..-.-.-.---.--...--.---.------.---.------.----................................................................................-..---.-.-.--.-.--.---.-..-.-.-.---.-.--..---.---.--..--.-...--.--..-.-.--..--.--...-.-.-.---.--.......-..---.....--...-.--.-..-.---....---------.----.........................................................................................
S003404584   ....................................................................................................................................................................................................--.-...---T.....AG.A..G.TT.T..G.A..T..C.A.T......G.GC.T.C.A..G.G..A.T.G.A.AC.G..C..T.A.G....C..T.A.C.A.G.G.C.T.TA.AC.ACA.TG.CAA.GT.C..GA.G.GGgaaacggcattaagtgct...............................................tgcactttttggacgtcgA.C..C...G.G.C.G...C.A.CG.GG.T.GAG.T.A.A.CG.CGT.A.TCC..AACC.T.T..C.CCA.TG.A.C..T..A.AG.G.G....ATAA.C.C.TG.C.C.GA.AA...G.GCA.G.A.C.TA.ATA.CCT.TATAGT.cTTCAC..TG.AC..G..GCAT..C.A.GA.T..GTGAA.gTAAA.GAtt.................taTCGGTTA.TGGAT..................GG.G.G.ATGC.GTCTGAT.TAGCTTG.TTGGCG.GGGTAACGGCCCACCAAGGC.A.......ACGAT.CA.GTAGGGG.TTCTGAGAG.GAA.GGT.C.CCCCACATTGG.A.ACTGAGACACGGTCCAAA.CTCCT.ACG.GG.AGG..CA.GCA....G.TGA.GGA.ATA.T.T..G.G.TCAA.TG.G.GC..GAG.A.G..C..C.T.GA...A.C.C.AGCC.AA.G.T.A.G.CG.TG.C.AGGA.T.G..A.CGG.CC.cTAT......G.GG.TT.GTAAA.CT.G.CT.T..TT.G.T.A.T.GG.GG.ATAaagtcaatcac............gtgtgattgttTGC..AGG.T.A.C.CA.T.A.CGA.ATAA.G.G.A.CC.GG.CT.A.A..TT.C.C.G.TG.C.CA.G.C.AG.CC.GC.GG.TA.A.TA...C.G.G.A.A.G.G.T.C.C.G.G.G.C.GT.T..A.T.C.C..G.G.A.T.T.T.................................A.T.T.G.G.G.T.T.TAAA.G.G.G.AG.C..GT.A.GG.C.T.G.G.AG.A.TTA.A.G.TG.TG.TTGT.G..A.A.A.T.G..T.A.G.A.C.G.C.T.C.AA.C.G.T.C..T.G.A.C..T...TG.C.AG.C..G..CA.TA..C.TGG.TT.T.CC.T.TG.A.G..TA.CG..C.A.C.A.A.CG...T..T.G.GC.GG.AA.T.T.C.G.TC.G.T.GTA.GCG.G.TGA.AA..TG.C.TT.AGAT.AT.G.A.C..G.A.A..GA.ACT.C.C.G.A..TT.G..C.G.A..AG...G.C.A..G.C.T.G.A.CG.G.G.A.GCG.CAAC.TG.AC.GC.T.G.AA.G.C.TCG.....................................A.A.G.G.TG.C.G.G..GTA.T.C.G.A.A.C.A..G.G.AT.T.AG.AT...A..C.C.C.T.G.G.T..A.G.T.C.C.GCA.C.A.G.TA.A.AC.G.....A...T.G.G.A.T.G.C.C.....CG.C.T..GT.T.GGTAct.........tggTA.TC.A.G.C.G.G..C.T.A.A.GC..G.A.AA...G.CA.T.TA.A.......G.C....A.T.C.C..C.A.C.CT.G.GG.G.A.GTA.CG.C.C.G.G.CAA...C.G.G.T.GA.AA..CT.C.AAA..G.G.AA..T.T.G.A.C.GG.G.GG.C.C.CG.C.AC.A...A..G.CG.GA.GG.A.A.C.A.TG.T.G.GT.TTA.AC.T.CG.A.T.GA.T.ACG.C.G.A.GGA.A.C.C.TT..A.CCC.G.G.G.C.TTG.AAT.T.G..C.A.GAG...gAAGGATTTA.GAGA..T.AA.TGACgccctt........................................cggggtCTCT..G.-..T..G..AA.G.GTG.C.TG.CATG.GT.T.G....T.CGTCAGC.TC.GT..GCCG......TGAGGTGTCGG.CTTA.AGT.G.C.CAT.A.ACGA.G.CGC.A........A..C.CC.C.T.G.T.C.T.TT.AG.TTGCC.ATCAggtt.....................................................................................................................................................aagcTGGG.CACT.CTG.GAG.ATAC.TGC.C.A.CC.-.GT..AA.G.G.T.GtG.AGGA.AG.GT.GG.GGAT.GA........C.G.TC.AA.AT.C.A.GC.AC.GGC.C.CT.T.AC.G.T.C.C..GG.G...........GCTAC.A.C.A.C.G..T.G.T.TAC.A.ATG.GC.C.G.G.T...A.C..A.G.........A.G..G.G.AC...G.G...T.G.T.A.A.T.GT.AA..A.T.T..G..CA...T.C..CA.AT.CT....-...TGAAA..G.C.C.G.G.T..C.C.C.A..G..TT.C....G....G.A..C.T.G.G.G..G..T.C.T.G..C.A.A.C.CC....G.A..C.C.C.C..A.C.G.A.A...G..C.T..G.G.A....T.T.C.G.C..T.AG.T.A.A..T.C..G.C...G.C.A..T.C..A.GC..cAT.......G..G.C...G..C....G....G..T......G.A.A..T..A..C.....GT..T..C.C......C..G....G.G..C.C..T....T..G.C.A..C.A...C...A.C...CG.C.....C.CG.T.C.A..A.G.-.---.--...--.---.------.---.------.----................................................................................-..---.-.-.--.-.--.---.-..-.-.-.---.-.--..---.---.--..--.-...--.--..-.-.--..--.--...-.-.-.---.--.......-..---.....--...-.--.-..-.---....---------.----.........................................................................................
S003405886   ....................................................................................................................................................................................................--.-...----.....-G.A..G.TT.T..G.A..T..C.A.T......G.GC.T.C.A..G.G..A.T.G.A.AC.G..C..T.A.G....C..T.A.C.A.G.G.C.T.TA.AC.ACA.TG.CAA.GT.C..GA.G.GGgaaacggcattaagtgct...............................................tgcactttttggacgtcgA.C..C...G.G.C.G...C.A.CG.GG.T.GAG.T.A.A.CG.CGT.A.TCC..AACC.T.T..C.CCA.TG.A.C..T..A.AG.G.G....ATAA.C.C.TG.C.C.GA.AA...G.GCA.G.A.C.TA.ATA.CCT.TATAGT.cTTCAC..TG.AC..G..GCAT..C.A.GA.T..GTGAA.gTAAA.GAtt.................taTCGGTTA.TGGAT..................GG.G.G.ATGC.GTCTGAT.TAGCTTG.TTGGCG.GGGTAACGGCCCACCAAGGC.A.......ACGAT.CA.GTAGGGG.TTCTGAGAG.GAA.GGT.C.CCCCACATTGG.A.ACTGAGACACGGTCCAAA.CCCCT.ACG.GG.AGG..CA.GCA....G.TGA.GGA.ATA.T.T..G.G.TCAA.TG.G.GC..GAG.A.G..C..C.T.GA...A.C.C.AGCC.AA.G.T.A.G.CG.TG.C.AGGA.T.G..A.CGG.CC.cTAT......G.GG.TT.GTAAA.CT.G.CT.T..TT.G.T.A.T.GG.GG.ATAaagtcaatcac............gtgtgattgttTGC..AGG.T.A.C.CA.T.A.CGA.ATAA.G.G.A.CC.GG.CT.A.A..TT.C.C.G.TG.C.CA.G.C.AG.CC.GC.GG.TA.A.TA...C.G.G.A.A.G.G.T.C.C.G.G.G.C.GT.T..A.T.C.C..G.G.A.T.T.T.................................A.T.T.G.G.G.T.T.TAAA.G.G.G.AG.C..GT.A.GG.C.T.G.G.AG.A.TTA.A.G.TG.TG.TTGT.G..A.A.A.T.G..T.A.G.A.C.G.C.T.C.AA.C.G.T.C..T.G.A.C..T...TG.C.AG.C..G..CA.TA..C.TGG.TT.T.CC.T.TG.A.G..TA.CG..C.A.C.A.A.CG...T..T.G.GC.GG.AA.T.T.C.G.TC.G.T.GTA.GCG.G.TGA.AA..TG.C.TT.AGAT.AT.G.A.C..G.A.A..GA.ACT.C.C.G.A..TT.G..C.G.A..AG...G.C.A..G.C.T.G.A.CG.G.G.A.GCG.CAAC.TG.AC.GC.T.G.AA.G.C.TCG.....................................A.A.G.G.TG.C.G.G..GTA.T.C.G.A.A.C.A..G.G.AT.T.AG.AT...A..C.C.C.T.G.G.T..A.G.T.C.C.GCA.C.A.G.TA.A.AC.G.....A...T.G.G.A.T.G.C.C.....CG.C.T..GT.T.GGTAct.........tggTA.TC.A.G.C.G.G..C.T.A.A.GC..G.A.AA...G.CA.T.TA.A.......G.C....A.T.C.C..C.G.C.CT.G.GG.G.A.GTA.CG.C.C.G.G.CAA...C.G.G.T.GA.AA..CT.C.AAA..G.G.AA..T.T.G.A.C.GG.G.GG.C.C.CG.C.AC.A...A..G.CG.GA.GG.A.A.C.A.TG.T.G.GT.TTA.AT.T.CG.A.T.GA.T.ACG.C.G.A.GGA.A.C.C.TT..A.CCC.G.G.G.C.TTG.AAT.T.G..C.A.GAG...gAAGGATTTA.GAGA..T.AA.TGACgccctt........................................cggggtCTCT..G.-..T..G..AA.G.GTG.C.TG.CATG.GT.T.G....T.CGTCAGC.TC.GT..GCCG......TGAGGTGTCGG.CTTA.AGT.G.C.CAT.A.ACGA.G.CGC.A........A..C.CC.C.T.G.T.C.T.TT.AG.TTGCC.ATCAggtt.....................................................................................................................................................aagcTGGG.CACT.CTG.GAG.ATAC.TGC.C.A.CC.-.GT..AA.G.G.T.GtG.AGGA.AG.GT.GG.GGAT.GA........C.G.TC.AA.AT.C.A.GC.AC.GGC.C.CT.T.AC.G.T.C.C..GG.G...........GCTAC.A.C.A.C.G..T.G.T.TAC.A.ATG.GC.C.G.G.T...A.C..A.G.........A.G..G.G.AC...G.G...T.G.T.A.A.T.GT.AA..A.T.T..G..CA...T.C..CA.AT.CT....-...TGAAA..G.C.C.G.G.T..C.C.C.A..G..TT.C....G....G.A..C.T.G.G.G..G..T.C.T.G..C.A.A.C.CC....G.A..C.C.C.C..A.C.G.A.A...G..C.T..G.G.A....T.T.C.G.C..T.AG.T.A.A..T.C..G.C...G.C.A..T.C..A.GC..cAT.......G..G.C...G..C....G....G..T......G.A.A..T..A..C.....GT..T..C.C......C..G....G.G..C.T..T....T..G.T.A..C.A...C...A.C...CG.C.....C.CG.T.C.-..-.-.-.---.--...--.---.------.---.------.----................................................................................-..---.-.-.--.-.--.---.-..-.-.-.---.-.--..---.---.--..--.-...--.--..-.-.--..--.--...-.-.-.---.--.......-..---.....--...-.--.-..-.---....---------.----.........................................................................................
S003405500   ....................................................................................................................................................................................................--.-...---T.....AG.A..G.TT.T..G.A..T..C.A.T......G.GC.T.C.A..G.G..A.T.G.A.AC.G..C..T.A.G....C..T.A.C.A.G.G.C.T.TA.AC.ACA.TG.CAA.GT.C..GA.G.GGgaaacggcattaagtgct...............................................tgcactttttggacgtcgA.C..C...G.G.C.G...C.A.CG.GG.T.GAG.T.A.A.CG.CGT.A.TCC..AACC.T.T..C.CCA.TG.A.C..T..A.AG.G.G....ATAA.C.C.TG.C.C.GA.AA...G.GCA.G.A.C.TA.ATA.CCT.TATAGT.cTTCAC..TG.AC..G..GCAT..C.A.GA.T..GTGAA.gTAAA.GAtt.................taTCGGTTA.TGGAT..................GG.G.G.ATGC.GTCTGAT.TAGCTTG.TTGGCG.GGGTAACGGCCCACCAAGGC.A.......ACGAT.CA.GTAGGGG.TTCTGAGAG.GAA.GGT.C.CCCCACATTGG.A.ACTGAGACACGGTCCAAA.CTCCT.ACG.GG.AGG..CA.GCA....G.TGA.GGA.ATA.T.T..G.G.TCAA.TG.G.GC..GAG.A.G..C..C.T.GA...A.C.C.AGCC.AA.G.T.A.G.CG.TG.C.AGGA.T.G..A.CGG.CC.cTAT......G.GG.TT.GTAAA.CT.G.CT.T..TT.G.T.A.T.GG.GG.ATAaagtcaatcac............gtgtgattgttTGC..AGG.C.A.C.CA.T.A.CGA.ATAA.G.G.A.CC.GG.CT.A.A..TT.C.C.G.TG.C.CA.G.C.AG.CC.GC.GG.TA.A.TA...C.G.G.A.A.G.G.T.C.C.G.G.G.C.GT.T..A.T.C.C..G.G.A.T.T.T.................................A.T.T.G.G.G.T.T.TAAA.G.G.G.AG.C..GT.A.GG.C.T.G.G.AG.A.TTA.A.G.TG.TG.TTGT.G..A.A.A.T.G..T.A.G.A.C.G.C.T.C.AA.C.G.T.C..T.G.A.C..T...TG.C.AG.C..G..CA.TA..C.TGG.TT.T.CC.T.TG.A.G..TA.CG..C.A.C.A.A.CG...T..T.G.GC.GG.AA.T.T.C.G.TC.G.T.GTA.GCG.G.TGA.AA..TG.C.TT.AGAT.AT.G.A.C..G.A.A..GA.ACT.C.C.G.A..TT.G..C.G.A..AG...G.C.A..G.C.T.G.A.CG.G.G.A.GCG.CAAC.TG.AC.GC.T.T.AA.G.C.TCG.....................................A.A.G.G.TG.C.G.G..GTA.T.C.A.A.A.C.A..G.G.AT.T.AG.AT...A..C.C.C.T.G.G.T..A.G.T.C.C.GCA.C.A.G.TA.A.AC.G.....A...T.G.G.A.T.G.C.C.....CG.C.T..GT.T.GGTAcc.........tggTA.TC.A.G.C.G.G..C.T.A.A.GC..G.A.AA...G.CA.T.TA.A.......G.C....A.T.C.C..C.A.C.CT.G.GG.G.A.GTA.CG.C.C.G.G.CAA...C.G.G.T.GA.AA..CT.C.AAA..G.G.AA..T.T.G.A.C.GG.G.GG.C.C.CG.C.AC.A...A..G.CG.GA.GG.A.A.C.A.TG.T.G.GT.TTA.AT.T.CG.A.T.GA.T.ACG.C.G.A.GGA.A.C.C.TT..A.CCC.G.G.G.C.TTG.AAT.T.G..C.A.GAG...gAAGGATTTA.GAGA..T.AA.TGACgccctt........................................cggggtCTCT..G.-..T..G..AA.G.GTG.C.TG.CATG.GT.T.G....T.CGTCAGC.TC.GT..GCCG......TGAGGTGTCGG.CTTA.AGT.G.C.CAT.A.ACGA.G.CGC.A........A..C.CC.C.T.C.T.C.T.TC.AG.TTGCC.ATCAggta.....................................................................................................................................................atgcTGGG.CACT.CTG.GAG.ACAC.TGC.C.A.CC.-.GT..AA.G.G.T.GtG.AGGA.AG.GT.GG.GGAT.GA........C.G.TC.AA.AT.C.A.GC.AC.GGC.C.CT.T.AC.G.T.C.C..GG.G...........GCTAC.A.C.A.C.G..T.G.T.TAC.A.ATG.GC.C.G.G.T...A.C..A.G.........A.G..G.G.AT...G.G...T.G.T.A.A.T.GC.AA..A.T.T..G..CA...T.C..CA.AT.CT....-...TGAAA..G.C.C.G.G.T..C.C.C.A..G..TT.C....G....G.A..C.T.G.G.G..G..T.C.T.G..C.A.A.C.CC....G.A..C.C.C.C..A.C.G.A.A...G..C.T..G.G.A....T.T.C.G.T..T.AG.T.A.A..T.C..G.C...G.C.A..T.C..A.GC..cAT.......G..G.C...G..C....G....G..T......G.A.A..T..A..C.....GT..T..C.C......C..G....G.G..C.C..T....T..G.T.A..C.A...C...A.C...CG.C.....C.CG.T.C.A..A.G.-.---.--...--.---.------.---.------.----................................................................................-..---.-.-.--.-.--.---.-..-.-.-.---.-.--..---.---.--..--.-...--.--..-.-.--..--.--...-.-.-.---.--.......-..---.....--...-.--.-..-.---....---------.----.........................................................................................
S003405505   ....................................................................................................................................................................................................--.-...---T.....AG.A..G.TT.T..G.A..T..C.A.T......G.GC.T.C.A..G.G..A.T.G.A.AC.G..C..T.A.G....C..T.A.C.A.G.G.C.T.TA.AC.ACA.TG.CAA.GT.C..GA.G.GGgaaacggcatttagtgct...............................................tgcactgaatggacgtcgA.C..C...G.G.C.G...C.A.CG.GG.T.GAG.T.A.A.CG.CGT.A.TCC..AACC.T.A..C.CCA.TT.A.C..T..G.TG.G.G....ATAA.C.C.TG.C.C.GA.AA...G.GCA.G.A.C.TA.ATA.CCG.CATAGT.c-TTCG.aTG.AC..G..GCAT..C.A.GA.T.tTGAA-.gTAAA.GAtt.................taTCGGTAA.TGGAT..................GG.G.G.ATGC.GTCTGAT.TAGCTTG.TTGGCG.GGGTAACGGCCCACCAAGGC.G.......ACGAT.CA.GTAGGGG.TTCTGAGAG.GAA.GGT.C.CCCCACATTGG.A.ACTGAGACACGGTCCAAA.CTCCT.ACG.GG.AGG..CA.GCA....G.TGA.GGA.ATA.T.T..G.G.TCAA.TG.G.GC..GCG.A.G..C..C.T.GA...A.C.C.AGCC.AA.G.T.A.G.CG.TG.C.AGGA.T.G..A.CGG.CC.cTAT......G.GG.TT.GTAAA.CT.G.CT.T..TT.G.T.A.T.GG.GG.ATAaagtcaatcac............gtgtgattgttTGC..AGG.T.A.C.CA.T.A.CGA.ATAA.G.G.A.CC.GG.CT.A.A..TT.C.C.G.TG.C.CA.G.C.AG.CC.GC.GG.TA.A.TA...C.G.G.A.A.G.G.T.C.C.G.G.G.C.GT.T..A.T.C.C..G.G.A.T.T.T.................................A.T.T.G.G.G.T.T.TAAA.G.G.G.AG.C..GT.A.GG.C.C.G.G.AG.A.TTA.A.G.TG.TG.TTGT.G..A.A.A.T.G..T.A.G.A.C.G.C.T.C.AA.C.G.T.C..T.G.A.C..T...TG.C.AG.C..G..CA.TA..C.TGG.TT.T.CC.T.TG.A.G..TA.CG..C.A.C.A.A.CG...T..T.G.GC.GG.AA.T.T.C.G.TC.G.T.GTA.GCG.G.TGA.AA..TG.C.TT.AGAT.AT.G.A.C..G.A.A..GA.ACT.C.C.G.A..TT.G..C.G.A..AG...G.C.A..G.C.T.G.A.CG.G.G.A.GCG.CAAC.TG.AC.GC.T.T.AA.G.C.TCG.....................................A.A.G.G.TG.C.G.G..GTA.T.C.G.A.A.C.A..G.G.AT.T.AG.AT...A..C.C.C.T.G.G.T..A.G.T.C.C.GCA.C.A.G.TA.A.AC.G.....A...T.G.G.A.T.G.C.C.....CG.C.T..GT.T.GGTAcc.........tggTA.TC.A.G.C.G.G..C.T.A.A.GC..G.A.AA...G.CA.T.TA.A.......G.C....A.T.C.C..C.A.C.CT.G.GG.G.A.GTA.CG.C.C.G.G.CAA...C.G.G.T.GA.AA..CT.C.AAA..G.G.AA..T.T.G.A.C.GG.G.GG.C.C.CG.C.AC.A...A..G.CG.GA.GG.A.A.C.A.TG.T.G.GT.TTA.AT.T.CG.A.T.GA.T.ACG.C.G.A.GGA.A.C.C.TT..A.CCC.G.G.G.C.TTG.AAT.T.G.c-.A.GAG...gAAGGATTTA.GAGA..T.AA.TGACgccctt........................................cggggcCTCT..-.G..T..G..AA.G.GTG.C.TG.CATG.GT.T.G....T.CGTCAGC.TC.GT..GCCG......TGAGGTGTCGG.CTTA.AGT.G.C.CAT.A.ACGA.G.CGC.A........A..C.CC.C.T.C.T.C.T.TC.AG.TTGCC.ATCAggta.....................................................................................................................................................atgcTGGG.CACT.CTG.GAG.ACAC.TGC.C.A.CC.-.GT..AA.G.G.T.GtG.AGGA.AG.GT.GG.GGAT.GA........C.G.TC.AA.AT.C.A.GC.AC.GGC.C.CT.T.AC.G.T.C.C..GG.G...........GCTAC.A.C.A.C.G..T.G.T.TAC.A.ATG.GC.C.G.G.T...A.C..A.G.........A.G..G.G.AT...G.G...T.G.T.A.A.T.GC.AA..A.T.T..G..CA...T.C..CA.AT.CT....-...TGAAA..G.C.C.G.G.T..C.C.C.A..G..TT.C....G....G.A..C.T.G.G.G..G..T.C.T.G..C.A.A.C.CC....G.A..C.C.C.C..A.C.G.A.A...G..C.T..G.G.A....T.T.C.G.C..T.AG.T.A.A..T.C..G.C...G.C.A..T.C..A.GC..cAT.......G..G.C...G..C....G....G..T......G.A.A..T..A..C.....GT..T..C.C......C..G....G.G..C.C..T....T..G.T.A..C.A...C...A.C...CG.C.....C.CG.T.C.A..A.G.-.---.--...--.---.------.---.------.----................................................................................-..---.-.-.--.-.--.---.-..-.-.-.---.-.--..---.---.--..--.-...--.--..-.-.--..--.--...-.-.-.---.--.......-..---.....--...-.--.-..-.---....---------.----.........................................................................................
S003395131   ....................................................................................................................................................................................................--.-...----.....--.A..G.TT.T..G.A..T..C.C.T......G.GC.T.C.A..G.G..A.T.G.A.AC.G..C..T.A.G....C..T.A.C.A.G.G.C.T.TA.AC.ACA.TG.CAA.GT.C..GA.G.GGgaaacggcattaagtgct...............................................tgcactttttggacgtcgA.C..C...G.G.C.G...C.A.CG.GG.T.GAG.T.A.A.CG.CGT.A.TCC..AACC.T.T..C.CCA.TG.A.C..T..A.AG.G.G....ATAA.C.C.TG.C.C.GA.AA...G.GCA.G.A.C.TA.ATA.CCT.TATGGT.cTTCAC..TG.AC..G..GCAT..C.A.GA.T..GTGAA.gTAAA.GAtt.................taTCGGTTA.TGGAT..................GG.G.G.ATGC.GTCTGAT.TAGCTTG.TTGGCG.GGGTAACGGCCCACCAAGGC.A.......ACGAT.CA.GTAGGGG.TTCTGAGAG.GAA.GGT.C.CCCCACATTGG.A.ACTGAGACACGGTCCAAA.CTCCT.ACG.GG.AGG..CA.GCA....G.TGA.GGA.ATA.T.T..G.G.TCAA.TG.G.GC..GAG.A.G..C..C.T.GA...A.C.C.AGCC.AA.G.T.A.G.CG.TG.C.AGGA.A.G..A.CGG.CC.cTAT......G.GG.TT.GTAAA.CT.G.CT.T..TT.G.T.A.T.GG.GG.ATAaagtcaatcac............gtgtgattgtcTGC..AGG.T.A.C.CA.T.A.CGA.ATAA.G.G.A.CC.GG.CT.A.A..TT.C.C.G.TG.C.CA.G.C.AG.CC.GC.GG.TA.A.TA...C.G.G.A.A.G.G.T.C.C.G.G.G.C.GT.T..A.T.C.C..G.G.A.T.T.T.................................A.T.T.G.G.G.T.T.TAAA.G.G.G.AG.C..GT.A.GG.C.T.G.G.AG.A.TTA.A.G.TG.TG.TTGT.G..A.A.A.T.G..T.A.G.A.C.G.C.T.C.AA.C.G.T.C..T.G.A.C..T...TG.C.AG.C..G..CA.TA..C.TGG.TT.T.CC.T.TG.A.G..TA.CG..C.A.C.A.A.CG...T..T.G.GC.GG.AA.T.T.C.G.TC.G.T.GTA.GCG.G.TGA.AA..TG.C.TT.AGAT.AT.G.A.C..G.A.A..GA.ACT.C.C.G.A..TT.G..C.G.A..AG...G.C.A..G.C.T.G.A.CG.G.G.A.GCG.CAAC.TG.AC.GC.T.G.AA.G.C.TCG.....................................A.A.G.G.TG.C.G.G..GTA.T.C.G.A.A.C.A..G.G.AT.T.AG.AT...A..C.C.C.T.G.G.T..A.G.T.C.C.GCA.C.A.G.TA.A.AC.G.....A...T.G.G.A.T.G.C.C.....CG.C.T..GT.T.GGTAcg.........tggTA.TC.A.G.C.G.G..C.T.A.A.GC..G.A.AA...G.CA.T.TA.A.......G.C....A.T.C.C..C.A.C.CT.G.GG.G.A.GTA.CG.C.C.G.G.AAA...C.G.G.T.GA.AA..CT.A.AAA..G.G.AA..T.T.G.A.C.GG.G.GG.C.C.CG.C.AC.A...A..G.CG.GA.GG.A.A.C.A.TG.T.G.GT.TTA.AT.T.CG.A.T.GA.T.ACG.C.G.A.GGA.A.C.C.TT..A.CCC.G.G.G.C.TTG.AAA.T.T.gC.A.GAG...gAAGGATTTA.GAGA..T.AA.TGACgccctt........................................cggggtCTCT..G.T..G..A..-A.G.GTG.C.TG.CATG.GT.T.G....T.CGTCAGC.TC.GT..GCCG......TGAGGTGTCGG.CTTA.AGT.G.C.CAT.A.ACGA.G.CGC.A.......aA..C.CC.C.T.G.T.C.T.TT.AG.TTGCC.ATCAggtc.....................................................................................................................................................atgcTGGG.CACT.CTG.GAG.ATAC.TGC.C.A.CC.-.GT..AA.G.G.T.GtG.AGGA.AG.GT.GG.GGAG.AA........C.G.TCaAA.AT.C.G.GC.AC.GGC.C.CT.T.AC.G.T.C.C..GG.G...........GCTAC.A.C.A.C.G..T.G.T.TACgA.ATG.GC.C.G.G.T...A.C..G.A.........A.G..G.G.AC...G.G...T.G.T.A.A.T.GT.AA..A.T.T..G..CA..tT.C..TA.TT.CT....-...TGAAA..C.C.C.G.G.T..C.C.C.G..G..TT.C....G....A.A..C.T.G.A.G..G..GtC.T.G..C.A.C.C.CC....G.C..C.C.-.C..G.C.G.A.A...G..A.C..G.G.A....T.T.C.GgC..T.GG.-.G.A..T.C..G.C...G.C.G..T.T..C.GCc.cAT.......A..G.C...G..C....G....G..T......-.A.A..G..T..C.....GT..T..C.C......C..G....G.G..C.C..C....T..G.G.G..C.G...C...G.C...CC.C.....C.CC.-.-.-..-.-.-.---.--...--.---.------.---.------.----................................................................................-..---.-.-.--.-.--.---.-..-.-.-.---.-.--..---.---.--..--.-...--.--..-.-.--..--.--...-.-.-.---.--.......-..---.....--...-.--.-..-.---....---------.----.........................................................................................
S001912907   ....................................................................................................................................................................................................--.-...----.....AG.A..G.TT.T..G.A..T..C.C.T......G.GC.T.C.A..G.G..A.T.G.A.AC.G..C..T.G.G....C..G.G.C.G.T.G.C.C.TA.AT.ACA.TG.CAA.GT.A..GA.A.CGctgaagcttggtgct.....................................................tgcaccgagcggatgA.G..T...T.G.C.G...A.A.CG.GG.T.GAG.T.A.A.CG.CGT.A.GGT..AACC.T.G..C.CTC.TT.A.G..C..G.GG.G.G....ATAA.C.T.AT.T.G.GA.AA...C.GAT.A.G.C.TA.ATA.CCG.CATAAA..AGTCG..AT.AT..C..GCAT..G.A.TA.T..TGATT.tGAAA.GGtgcaa...........atgcaTCACTAA.GAGAT..................GG.A.C.CTGC.GTTGTAT.TAGCTAG.TTGGTG.AGGTAACGGCTCACCAAGGC.G.......ACGAT.AC.ATAGCCG.ACCTGAGAG.GGT.GAT.C.GGCCACACTGG.G.ACTGAGACACGGCCCAGA.CTCCT.ACG.GG.AGG..CA.GCA....G.TAG.GGA.ATC.T.T..C.G.GCAA.TG.G.AC..GGA.A.G..T..C.T.GA...C.C.G.AGCA.AC.G.C.C.G.CG.TG.A.GTGA.A.G..A.AGG.TT..TTC......G.GA.TC.GTAAA.GC.T.CT.G..TT.G.T.A.A.GA.GA.AGAacgagtgtgagagt.....ggaaagttcacactgTGA..CGG.T.A.A.CT.T.A.CCA.GAAA.G.G.G.AC.GG.CT.A.A..CT.A.C.G.TG.C.CA.G.C.AG.CC.GC.GG.TA.A.TA...C.G.T.A.G.G.T.C.C.C.G.A.G.C.GT.T..A.T.C.C..G.G.A.T.T.T.................................A.T.T.G.G.G.C.G.TAAA.G.C.G.AG.C..GC.A.GG.C.G.G.T.TA.G.ATA.A.G.TC.TG.AAGT.T..A.A.A.G.G..C.T.G.T.G.G.C.T.T.AA.C.C.A.T..A.G.T.A..C...-G.C.TT.T..G..GA.AA..C.TGT.TT.A.AC.T.TG.A.G..TG.CA..G.A.A.G.G.GG...A..G.A.GT.GG.AA.T.T.C.C.AT.G.T.GTA.GCG.G.TGA.AA..TG.C.GT.AGAT.AT.A.T.G..G.A.G..GA.ACA.C.C.G.G..TG.G..C.G.A..AA...G.C.G..G.C.T.C.T.CT.G.G.T.CTG.TAAC.TG.AC.GC.T.G.AG.G.C.TCG.....................................A.A.A.G.CG.T.G.G..GGA.G.C.A.A.AcC.A..G.G.AT.T.AG.AT...A..C.C.C.T.G.G.T..A.G.T.C.C.ACG.C.C.G.TA.A.AC.G.....A...TgG.A.G.T.G.C.T.....AG.G.T..GT.T.GG--tccctttccgggac--.TC.A.G.T.G.C..C.G.C.A.GC..T.A.AC...G.CA.T.TA.A.......G.C....A.C.T.C..C.G.C.CT.G.GG.G.A.GTA.CG.A.C.C.G.CAA...G.G.T.T.GA.AA..CT.C.AAA..G.G.AA..T.T.G.A.C.GG.G.GG.C.C.CG.C.AC.A...A..G.CG.GT.GG.A.G.C.A.TG.T.G.GT.TTA.AT.T.CG.A.A.GC.A.ACG.C.G.A.AGA.A.C.C.TT..A.CCA.G.G.T.C.TTG.ACA.T.C..C.C.TCT...gACCGCTCTA.GAGA..T.AG.AGCTttcctt........................................cgggacAGAG..G.T..G..A..CA.G.GTG.G.TG.CATG.GT.T.G....T.CGTCAGC.TC.GT..GTCG......TGAGATGTTGG.GTTA.AGT.C.C.CGC.A.ACGA.G.CGC.A........A..C.CC.C.T.A.T.T.G.TT.AG.TTGCC.ATCAttt.......................................................................................................................................................agtTGGG.CACT.CTA.GCG.AGAC.TGC.C.G.GT.A.AT..AA.A.C.C.G.G.AGGA.AG.GT.GG.GGAT.GA........C.G.TC.AA.AT.C.A.TC.AT.GCC.C.CT.T.AT.G.A.C.C..TG.G...........GCTAC.A.C.A.C.G..T.G.C.TAC.A.ATG.GC.T.G.G.T...A.C..A.A.........C.G..A.G.TC...G.C...G.A.G.T.C.G.GT.GA..C.G.G..C..AA...G.C..TA.AT.CT....C...TTAAA..G.C.C.A.G.T..C.T.C.A..G..TT.C....G....G.A..T.T.G.T.A..G..G.C.T.G..C.A.A.C.TC....G.C..C.T.A.C..A.T.G.A.A...G..T.C..G.G.A....A.T.C.G.C..T.AG.T.A.A..T.C..G.C...G.G.A..T.C..A.GC...AC.......G..C.C...G..C....G....G..T......G.A.A..T..A..C.....GT..T..C.C......C..G....G.G..C.C..T....T..G.T.A..C.A...C...A.C...CG.C.....C.CG.T.C.A..A.-.-.---.--...--.---.------.---.------.----................................................................................-..---.-.-.--.-.--.---.-..-.-.-.---.-.--..---.---.--..--.-...--.--..-.-.--..--.--...-.-.-.---.--.......-..---.....--...-.--.-..-.---....---------.----.........................................................................................
S002666334   ....................................................................................................................................................................................................--.-...----.....--.-..-.--.-..-.-..-..-.-.-......-.--.-.-.-..-.G..A.T.G.A.AC.G..C..T.C.G....T..G.G.C.G.T.G.C.C.TA.AT.ACA.TG.CAA.GT.A..GA.A.CGctgaagcttggtgct.....................................................tgcaccgagcggatgA.G..T...T.G.C.G...A.A.CG.GG.T.GAG.T.A.A.CG.CGT.A.GGT..AACC.T.G..C.CTC.TT.A.G..C..G.GG.G.G....ATAA.C.T.AT.T.G.GA.AA...C.GAT.A.G.C.TA.ATA.CCG.CATAAA..AGTCG..AT.AT..C..GCAT..G.A.TA.T..TGATT.tGAAA.GGtgcaa...........ttgcaTCACTAA.GAGAT..................GG.A.C.CTGC.GTTGTAT.TAGCTAG.TTGGTG.AGGTAACGGCTCACCAAGGC.G.......ACGAT.AC.ATAGCCG.ACCTGAGAG.GGT.GAT.C.GGCCACACTGG.G.ACTGAGACACGGCCCAGA.CTCCT.ACG.GG.AGG..CA.GCA....G.TAG.GGA.ATC.T.T..C.G.GCAA.TG.G.AC..GGA.A.G..C..C.T.GA...C.C.G.AGCA.AT.G.C.C.G.CG.TG.A.GTGA.A.G..A.AGG.TT..TTC......G.GA.TC.GTAAA.GC.T.CT.G..TT.G.T.A.A.GA.GA.AGAacgagtgtgagagt.....ggaaagttcacactgTGA..CGG.T.A.T.CT.T.A.CCA.GAAA.G.G.G.AC.GG.CT.A.A..CT.A.C.G.TG.C.CA.G.C.AG.CC.GC.GG.TA.A.TA...C.G.T.A.G.G.T.C.C.C.G.A.G.C.GT.T..G.T.C.C..G.G.A.T.T.T.................................A.T.T.G.G.G.C.G.TAAA.G.C.G.AG.C..GC.A.GG.C.G.G.T.TA.G.ATA.A.G.TC.TG.AAGT.T..A.A.A.G.G..C.T.G.T.G.G.C.T.T.AA.C.C.A.T..A.G.T.A..C...-G.C.TT.T..G..GA.AA..C.TGT.TT.A.AC.T.TG.A.G..TG.CA..A.G.A.G.G.GG...A..G.A.GT.GG.AA.T.T.C.C.AT.G.T.GTA.GCG.G.TGA.AA..TG.C.GT.AGAT.AT.A.T.G..G.A.G..GA.ACA.C.C.G.G..TG.G..C.G.A..AA...G.C.G..G.C.T.C.T.CT.G.G.C.TTG.TAAC.TG.AC.GC.T.G.AG.G.C.TCG.....................................A.A.A.G.CG.T.G.G..GGA.G.C.A.A.A.C.A..G.G.AT.T.AG.AT...A..C.C.C.T.G.G.T..A.G.T.C.C.ACG.C.C.G.TA.A.AC.G.....A...T.G.A.G.T.G.C.T.....AG.G.T..GT.T.AGACccttt....ccgggGT.TT.A.G.T.G.C..C.G.T.A.GC..T.A.AC...G.CA.T.TA.A.......G.C....A.C.T.C..C.G.C.CT.G.GG.G.A.GTA.CG.A.C.C.G.CAA...G.G.T.T.GA.AA..CT.C.AAA..G.G.AA..T.T.G.A.C.GG.G.GG.C.C.CG.C.AC.A...A..G.CG.GT.GG.A.G.C.A.TG.T.G.GT.TTA.AT.T.CG.A.A.GC.A.ACG.C.G.A.AGA.A.C.C.TT..A.CCA.G.G.T.C.TTG.ACA.T.C..C.C.TCT...gACCGCTCTA.GAGA..T.AG.AGCTttcctt........................................cgggacAGAG..G.T..G..A..CA.G.GTG.G.TG.CATG.GT.T.G....T.CGTCAGC.TC.GT..GTCG......TGAGATGTTGG.GTTA.AGT.C.C.CGC.A.ACGA.G.CGC.A........A..C.CC.C.T.A.T.T.G.TT.AG.TTGCC.ATCAttt.......................................................................................................................................................agtTGGG.CACT.CTA.GCG.AGAC.TGC.C.G.GT.A.AT..AA.A.C.C.G.G.AGGA.AG.GT.GG.GGAT.GA........C.G.TC.AA.AT.C.A.TC.AT.GCC.C.CT.T.AT.G.A.C.C..TG.G...........GCTAC.A.C.A.C.G..T.G.C.TAC.A.ATG.GC.T.G.G.T...A.C..A.A.........C.G..A.G.TC...G.C...A.A.G.C.C.G.GT.GA..C.G.G..C..AA...G.C..TA.AT.CT....C...TTAAA..G.C.C.A.G.T..C.T.C.A..G..TT.C....G....G.A..T.T.G.T.A..G..G.C.T.G..C.A.A.C.TC....G.C..C.T.A.C..A.T.G.A.A...G..T.C..G.G.A....A.T.C.G.C..T.AG.T.A.A..T.C..G.C...G.G.A..T.C..A.GC...AC.......G..C.C...G..C....G....G..T......G.A.A..T..A..C.....GT..T..C.C......C..G....G.G..C.C..T....-..-.-.-..-.-...-...-.-...--.-.....-.--.-.-.-..-.-.-.---.--...--.---.------.---.------.----................................................................................-..---.-.-.--.-.--.---.-..-.-.-.---.-.--..---.---.--..--.-...--.--..-.-.--..--.--...-.-.-.---.--.......-..---.....--...-.--.-..-.---....---------.----.........................................................................................
S002672337   ....................................................................................................................................................................................................--.-...----.....--.-..-.--.-..-.-..-..-.-.-......-.--.-.-.-..-.G..A.T.G.A.AC.G..C..T.G.G....C..G.G.C.G.T.G.C.C.TA.AT.ACA.TG.CAA.GT.A..GA.A.CGctgaagcttggtgct.....................................................tgcaccgagcggatgA.G..T...T.G.C.G...A.A.CG.GG.T.GAG.T.A.A.CG.CGT.A.GGT..AACC.T.G..C.CTC.TT.A.G..C..G.GG.G.G....ATAA.C.T.AT.T.G.GA.AA...C.GAT.A.G.C.TA.ATA.CCG.CATAAA..AGTCG..AT.AT..C..GCAT..G.A.TA.T..TGATT.tGAAA.GGtgcaa...........ttgcaTCACTAA.GAGAT..................GG.A.C.CTGC.GTTGTAT.TAGCTAG.TTGGTG.AGGTAACGGCTCACCAAGGC.G.......ACGAT.AC.ATAGCCG.ACCTGAGAG.GGT.GAT.C.GGCCACACTGG.G.ACTGAGACACGGCCCAGA.CTCCT.ACG.GG.AGG..CA.GCA....G.TAG.GGA.ATC.T.T..C.G.GCAA.TG.G.AC..GGA.A.G..T..C.T.GA...C.C.G.AGCA.AC.G.C.C.G.CG.TG.A.GTGA.A.G..A.AGG.TT..TTC......G.GA.TC.GTAAA.GC.T.CT.G..TT.G.T.A.A.GA.GA.AGAacgagtgtgagagt.....ggaaagttcacactgTGA..CGG.T.A.T.CT.T.A.CCA.GAAA.G.G.G.AC.GG.CT.A.A..CT.A.C.G.TG.C.CA.G.C.AG.CC.GC.GG.TA.A.TA...C.G.T.A.G.G.T.C.C.C.G.A.G.C.GT.T..G.T.C.C..G.G.A.T.T.T.................................A.T.T.G.G.G.C.G.TAAA.G.C.G.AG.C..GC.A.GG.C.G.G.T.TA.G.ATA.A.G.TC.TG.AAGT.T..-.A.A.G.G..C.T.G.T.G.G.C.T.T.AA.C.C.A.T..A.G.T.A..C...-G.C.TT.T..G..GA.AA..C.TGT.TT.A.AC.T.TG.A.G..TG.CA..A.G.A.G.G.GG...A..G.A.GT.GG.AA.T.T.C.C.AT.G.T.GTA.GCG.G.TGA.AA..TG.C.GT.AGAT.AT.A.T.G..G.A.G..GA.ACA.C.C.G.G..TG.G..C.G.A..AA...G.C.G..G.C.T.C.T.CT.G.G.C.TTG.TAAC.TG.AC.GC.T.G.AG.G.C.TCG.....................................A.A.A.G.CG.T.G.G..GGA.G.C.A.A.A.C.A..G.G.AT.T.AG.AT...A..C.C.C.T.G.G.T..A.G.T.C.C.ACG.C.C.G.TA.A.AC.G.....A...T.G.A.G.T.G.C.T.....AG.G.T..GT.T.AGACccttt....ccgggGT.TT.A.G.T.G.C..C.G.T.A.GC..T.A.AC...G.CA.T.TA.A.......G.C....A.C.T.C..C.G.C.CT.G.GG.G.A.GTA.CG.A.C.C.G.CAA...G.G.T.T.GA.AA..CT.C.AAA..G.G.AA..T.T.G.A.C.GG.G.GG.C.C.CG.C.AC.A...A..G.CG.GT.GG.A.G.C.A.TG.T.G.GT.TTA.AT.T.CG.A.A.GC.A.ACG.C.G.A.AGA.A.C.C.TT..A.CCA.G.G.T.C.TTG.ACA.T.C..C.C.TCT...gACCGTTCTA.GAGA..T.AG.AGCTttcctt........................................cgggacAGAG..G.T..G..A..CA.G.GTG.G.TG.CATG.GT.T.G....T.CGTCAGC.TC.GT..GTCG......TGAGATGCTGG.GTTA.AGT.C.C.CGC.A.ACGA.G.CGC.A........A..C.CC.C.C.A.T.T.G.TT.AG.TTGCC.ATCAttt.......................................................................................................................................................agtTGGG.CACT.CTA.GCG.AGAC.TGC.C.G.GT.A.AT..AA.A.C.C.G.G.AGGA.AG.GT.GG.GGAT.GA........C.G.TC.AA.AT.C.A.TC.AT.GCC.C.CT.T.AT.G.A.C.C..TG.G...........GCTAC.A.C.A.C.G..T.G.C.TAC.A.ATG.GC.T.G.G.T...A.C..A.A.........C.G..A.G.TC...G.C...A.A.G.T.C.G.GT.GA..C.G.A..C..AA...G.C..TA.AT.CT....C...TTAAA..G.C.C.A.G.T..C.T.C.A..G..TT.C....G....G.A..T.T.G.T.A..G..G.C.T.G..C.A.A.C.TC....G.C..C.T.A.C..A.T.G.A.A...G..T.C..G.G.A....A.T.C.G.C..T.AG.T.A.A..T.C..G.C...G.G.A..T.C..A.GC...AC.......G..C.C...G..C....G....G..T......G.A.A..T..A..C.....GT..T..C.C......C..G....G.G..C.C..T....-..-.-.-..-.-...-...-.-...--.-.....-.--.-.-.-..-.-.-.---.--...--.---.------.---.------.----................................................................................-..---.-.-.--.-.--.---.-..-.-.-.---.-.--..---.---.--..--.-...--.--..-.-.--..--.--...-.-.-.---.--.......-..---.....--...-.--.-..-.---....---------.----.........................................................................................
S001407619   ....................................................................................................................................................................................................--.-...----.....--.-..-.--.-..-.-..-..-.-.-......-.--.-.-.-..-.G..A.T.G.A.AC.G..C..T.G.G....C..G.G.C.G.T.G.C.C.TA.AT.ACA.TG.CAA.GT.A..GA.A.CGctgaaggaggagct.......................................................tgctcttctggatgA.G..T...T.G.C.G...A.A.CG.GG.T.GAG.T.A.A.CG.CGT.A.GGT..AACC.T.G..C.CTC.TT.A.G..C..G.GG.G.G....ATAA.C.T.AT.T.G.GA.AA...C.GAT.A.G.C.TA.ATA.CCG.CATAAA..AGTCG..AC.AT..T..GCAT..G.A.TG.T..TGACT.tGAAA.GGtgcaa...........ctgcaTCACTAA.GAGAT..................GG.A.C.CTGC.GTTGTAT.TAGCTAG.TTGGTG.AGGTAACGGCTCACCAAGGC.G.......ACGAT.AC.ATAGCCG.ACCTGAGAG.GGT.GAT.C.GGCCACACTGG.G.ACTGAGACACGGCCCAGA.CTCCT.ACG.GG.AGG..CA.GCA....G.TAG.GGA.ATC.T.T..C.G.GCAA.TG.G.AC..GGA.A.G..T..C.T.GA...C.C.G.AGCA.AC.G.C.C.G.CG.TG.A.GTGA.A.G..A.AGG.TT..TTC......G.GA.TC.GTAAA.GC.T.CT.G..TT.G.T.A.A.GA.GA.AGAacgagtgtgagagt.....ggaaagttcacactgTGA..CGG.T.A.A.CT.T.A.CCA.GAAA.G.G.G.AC.GG.CT.A.A..CT.A.C.G.TG.C.CA.G.C.AG.CC.GC.GG.TA.A.TA...C.G.T.A.G.G.T.C.C.C.G.G.G.C.GT.T..A.T.C.C..G.G.A.T.T.T.................................A.T.T.G.G.G.C.G.TAAA.G.C.G.AG.C..GC.A.GG.C.G.G.T.TA.G.ATA.A.G.TC.TG.AAGT.T..A.A.A.G.G..C.T.G.T.G.G.C.T.T.AA.C.C.A.T..A.G.T.A..C...-G.C.TT.T..G..GA.AA..C.TGT.TT.A.AC.T.TG.A.G..TG.CA..G.A.A.G.G.GG...A..G.A.GT.GG.AA.T.T.C.C.AT.G.T.GTA.GCG.G.TGA.AA..TG.C.GT.AGAT.AT.A.T.G..G.A.G..GA.ACA.C.C.G.G..TG.G..C.G.A..AA...G.C.G..G.C.T.C.T.CT.G.G.T.CTG.TAAC.TG.AC.GC.T.G.AG.G.C.TCG.....................................A.A.A.G.CG.T.G.G..GGA.G.C.A.A.A.C.A..G.G.AT.T.AG.AT...A..C.C.C.T.G.G.T..A.G.T.C.C.ACG.C.C.G.TA.A.AC.G.....A...T.G.A.G.T.G.C.T.....AG.G.T..GT.T.GGGTccttt....ccgggAC.TC.A.G.T.G.C..C.G.C.A.GC..T.A.AC...G.CA.T.TA.A.......G.C....A.C.T.C..C.G.C.CT.G.GG.G.A.GTA.CG.A.C.C.G.CAA...G.G.T.T.GA.AA..CT.C.AAA..G.G.AA..T.T.G.A.C.GG.G.GG.C.C.CG.C.AC.A...A..G.CG.GT.GG.A.G.C.A.TG.T.G.GT.TTA.AT.T.CG.A.A.GC.A.ACG.C.G.A.AGA.A.C.C.TT..A.CCA.G.G.T.C.TTG.ACA.T.C..C.C.TCT...gACCGCTCTA.GAGA..T.AG.AGTTttcctt........................................cgggacAGAG..G.T..G..A..CA.G.GTG.G.TG.CATG.GT.T.G....T.CGTCAGC.TC.GT..GTCG......TGAGATGTTGG.GTTA.AGT.C.C.CGC.A.ACGA.G.CGC.A........A..C.CC.C.T.A.T.T.G.TT.AG.TTGCC.ATCAttc.......................................................................................................................................................agtTGGG.CACT.CTA.GCG.AGAC.TGC.C.G.GT.A.AT..AA.A.C.C.G.G.AGGA.AG.GT.GG.GGAT.GA........C.G.TC.AA.AT.C.A.TC.AT.GCC.C.CT.T.AT.G.A.C.C..TG.G...........GCTAC.A.C.A.C.G..T.G.C.TAC.A.ATG.GC.T.G.G.T...A.C..A.A.........C.G..A.G.TC...G.C...G.A.G.T.C.G.GT.GA..C.G.G..C..AA...G.C..TA.AT.CT....C...TTAAA..G.C.C.A.G.T..C.T.C.A..G..TT.C....G....G.A..T.T.G.T.A..G..G.C.T.G..C.A.A.C.TC....G.C..C.T.A.C..A.T.G.A.A...G..T.C..G.G.A....A.T.C.G.C..T.AG.T.A.A..T.C..G.C...G.G.A..T.C..A.GC...AC.......G..C.C...G..C....G....G..T......G.A.A..T..A..C.....GT..T..C.C......C..G....G.G..C.C..T....-..-.-.-..-.-...-...-.-...--.-.....-.--.-.-.-..-.-.-.---.--...--.---.------.---.------.----................................................................................-..---.-.-.--.-.--.---.-..-.-.-.---.-.--..---.---.--..--.-...--.--..-.-.--..--.--...-.-.-.---.--.......-..---.....--...-.--.-..-.---....---------.----.........................................................................................
S002663643   ....................................................................................................................................................................................................--.-...----.....--.-..-.--.-..-.-..-..-.-.-......-.--.-.-.-..-.G..A.T.G.A.AC.G..C..T.G.G....C..G.G.C.G.T.G.C.C.TA.AT.ACA.TG.CAA.GT.A..GA.A.CGctgaagcttggtgct.....................................................tgcaccgagcggaagA.G..T...T.G.C.G...A.A.CG.GG.T.GAG.T.A.A.CG.CGT.A.GGT..AACC.T.G..C.CTC.TT.A.G..C..G.GG.G.G....ATAA.C.T.AT.T.G.GA.AA...C.GAT.A.G.C.TA.ATA.CCG.CATAAA..AGTCG..GC.AT..T..GCAT..G.A.TG.T..TGACT.tGAAA.GGtgcaa...........ctgcaTCACTAA.GAGAT..................GG.A.C.CTGC.GTTGTAT.TAGCTAG.TTGGTG.AGGTAACGGCTCACCAAGGC.G.......ACGAT.AC.ATAGCCG.ACCTGAGAG.GGT.GAT.C.GGCCACACTGG.G.ACTGAGACACGGCCCAGA.CTCCT.ACG.GG.AGG..CA.GCA....G.TAG.GGA.ATC.T.T..C.G.GCAA.TG.G.AC..GGA.A.G..T..C.T.GA...C.C.G.AGCA.AC.G.C.C.G.CG.TG.A.GTGA.A.G..A.AGG.TT..TTC......G.GA.TC.GTAAA.GC.T.CT.G..TT.G.T.A.A.GA.GA.AGAacgagtgtgagagt.....ggaaagttcacactgTGA..CGG.T.A.A.CT.T.A.CCA.GAAA.G.G.G.AC.GG.CT.A.A..CT.A.C.G.TG.C.CA.G.C.AG.CC.GC.GG.TA.A.TA...C.G.T.A.G.G.T.C.C.C.G.A.G.C.GT.T..A.T.C.C..G.G.A.T.T.T.................................A.T.T.G.G.G.C.G.TAAA.G.C.G.AG.C..GC.A.GG.C.G.G.T.TA.G.ATA.A.G.TC.TG.AAGT.T..A.A.A.G.G..C.T.G.T.G.G.C.T.T.AA.C.C.A.T..A.G.T.A..C...-G.C.TT.T..G..GA.AA..C.TGT.TT.A.AC.T.TG.A.G..CG.CA..G.A.A.G.G.GG...A..G.A.GT.GG.AA.T.T.C.C.AT.G.T.GTA.GCG.G.TGA.AA..TG.C.GT.AGAT.AT.A.T.G..G.A.G..GA.ACA.C.C.G.G..TG.G..C.G.A..AA...G.C.G..G.C.T.C.T.CT.G.G.T.CTG.TAAC.TG.AC.GC.T.G.AG.G.C.TCG.....................................A.A.A.G.CG.T.G.G..GGA.G.C.A.A.A.C.A..G.G.AT.T.AG.AT...A..C.C.C.T.G.G.T..A.G.T.C.C.ACG.C.C.G.TA.A.AC.G.....A...T.G.A.G.T.G.C.T.....AG.G.T..GT.T.GGGTccttt....ccgggAC.TC.A.G.T.G.C..C.G.C.A.GC..T.A.AC...G.CA.T.TA.A.......G.C....A.C.T.C..C.G.C.CT.G.GG.G.A.GTA.CG.A.C.C.G.CAA...G.G.T.T.GA.AA..CT.C.AAA..G.G.AA..T.T.G.A.C.GG.G.GG.C.C.CG.C.AC.A...A..G.CG.GT.GG.A.G.C.A.TG.T.G.GT.TTA.AT.T.CG.A.A.GC.A.ACG.C.G.A.AGA.A.C.C.TT..A.CCA.G.G.T.C.TTG.ACA.T.C..C.C.TCT...gACCGCTCTA.GAGA..T.AG.AGCTttcctt........................................cgggacAGAG..G.T..G..A..CA.G.GTG.G.TG.CATG.GT.T.G....T.CGTCAGC.TC.GT..GTCG......TGAGATGTTGG.GTTA.AGT.C.C.CGC.A.ACGA.G.CGC.A........A..C.CC.C.T.A.T.T.G.TT.AG.TTGCC.ATCAttc.......................................................................................................................................................agtTGGG.CACT.CTA.GCG.AGAC.TGC.C.G.GT.A.AT..AA.A.C.C.G.G.AGGA.AG.GT.GG.GGAT.GA........C.G.TC.AA.AT.C.A.TC.AT.GCC.C.CT.T.AT.G.A.C.C..TG.G...........GCTAC.A.C.A.C.G..T.G.C.TAC.A.ATG.GC.T.G.G.T...A.C..A.A.........C.G..A.G.TC...G.C...G.A.G.T.C.G.GT.GA..C.G.G..C..AA...G.C..TA.AT.CT....C...TTAAA..G.C.C.A.G.T..C.T.C.A..G..TT.C....G....G.A..T.T.G.T.A..G..G.C.T.G..C.G.A.C.TC....G.C..C.T.A.C..A.T.G.A.A...G..T.C..G.G.A....A.T.C.G.C..T.AG.T.A.A..T.C..G.C...G.G.A..T.C..A.GC...AC.......G..C.C...G..C....G....G..T......G.A.A..T..A..C.....GT..T..C.C......C..G....G.G..C.C..T....-..-.-.-..-.-...-...-.-...--.-.....-.--.-.-.-..-.-.-.---.--...--.---.------.---.------.----................................................................................-..---.-.-.--.-.--.---.-..-.-.-.---.-.--..---.---.--..--.-...--.--..-.-.--..--.--...-.-.-.---.--.......-..---.....--...-.--.-..-.---....---------.----.........................................................................................
S003262228   ....................................................................................................................................................................................................--.-...----.....--.-..-.--.-..-.-..-..-.-.-......-.--.-.-.-..-.A..T.T.G.A.AC.G..C..T.G.G....C..G.G.C.A.G.G.C.C.TA.AC.ACA.TG.CAA.GT.C..GA.A.CGgtaacaggaagcagct...................................................tgctgcttcgctgacgA.G..T...G.G.C.G...G.A.CG.GG.T.GAG.T.A.A.TG.TCT.G.GGA..-AAC.T.G..C.CTG.AT.G.G..A..G.GG.G.G....ATAA.C.T.AC.T.G.GA.AA...C.GGT.A.G.C.TA.ATA.CCG.CATAAC..-----..--.GT..C..GCAA..G.A.C-.-..-----..CAAA.GAgggggacct...tcgggcctcTTGCCAT.CGGAT..................GT.G.C.CCAG.ATGGGAT.TAGCTNG.TNGGTG.GGGTAACGGCTCACCTAGGC.G.......ACGAT.CC.CTAGCTG.GTCTGAGAG.GAT.GAC.C.AGCCACACTGG.A.ACTGAGACACGGTCCAGA.CTCCT.ACG.GG.AGG..CA.GCA....G.TGG.GGA.ATA.T.T..G.C.ACAA.TG.G.GC..GCA.A.G..C..C.T.GA...T.G.C.AGCC.AT.G.C.C.G.CG.TG.T.ATGA.A.G..A.AGG.CC..TTC......G.GG.TT.GTAAA.GT.A.CT.T..TC.A.G.C.G.GG.GA.GGAagggagtaaagtta......atacctttgctcatTGA..CGT.T.A.C.CC.G.C.AGA.AGAA.G.C.A.CC.GG.CT.A.A..CT.C.C.G.TG.C.CA.G.C.AG.CC.GC.GG.TA.A.TA...C.G.G.A.G.G.G.T.G.C.A.A.G.C.GT.T..A.A.T.C..G.G.A.A.T.T.................................A.C.T.G.G.G.C.G.TAAA.G.C.G.CA.C..GC.A.GG.C.G.G.T.TT.G.TTA.A.G.TC.AG.ATGT.G..A.A.A.T.C..C.C.C.G.G.G.C.T.C.AA.C.C.T.G..G.G.A.A..C...TG.C.AT.C..T..GA.TA..C.TGG.CA.A.GC.T.TG.A.G..TC.TC..G.T.A.G.A.GG...G..G.G.GT.AG.AA.T.T.C.C.AG.G.T.GTA.GCG.G.TGA.AA..TG.C.GT.AGAG.AT.C.T.G..G.A.G..GA.ATA.C.C.G.G..TG.G..C.G.A..AG...G.C.G..G.C.C.C.C.CT.G.G.A.CGA.AGAC.TG.AC.GC.T.C.AG.G.T.GCG.....................................A.A.A.G.CG.T.G.G..GGA.G.C.A.A.A.C.A..G.G.AT.T.AG.AT...A..C.C.C.T.G.G.T..A.G.T.C.C.ACG.C.C.G.TA.A.AC.G.....A...T.G.T.C.G.A.C.T.....TG.G.A..GG.T.TGTGccct.....tgaggCG.TG.G.C.T.T.C..C.G.G.A.GC..T.A.AC...G.CG.T.TA.A.......G.T....C.G.A.C..C.G.C.CT.G.GG.G.A.GTA.CG.G.C.C.G.CAA...G.G.T.T.AA.AA..CT.C.AAA..T.G.AA..T.T.G.A.C.GG.G.GG.C.C.CG.C.AC.A...A..G.CG.GT.GG.A.G.C.A.TG.T.G.GT.TTA.AT.T.CG.A.T.GC.A.ACG.C.G.A.AGA.A.C.C.TT..A.CCT.G.G.T.C.TTG.ACA.T.C..C.A.CGG....AAGTTTTCA.GAGA..T.GA.GAATgtgcct.......................................tcgggaaCCGT..G.A..G..A..CA.G.GTG.C.TG.CATG.GC.T.G....T.CGTCAGC.TC.GT..GTTG......TGAAATGTTGG.GTTA.AGT.C.C.CGC.A.ACGA.G.CGC.A........A..C.CC.T.T.A.T.C.C.TT.TG.TTGCC.AGCGgtc......................................................................................................................................................cggcCGGG.AACT.CAA.AGG.AGAC.TGC.C.A.GT.G.AT..AA.A.C.T.G.G.AGGA.AG.GT.GG.GGAT.GA........C.G.TC.AA.GT.C.A.TC.AT.GGC.C.CT.T.AC.G.A.C.C..AG.G...........GCTAC.A.C.A.C.G..T.G.C.TAC.A.ATG.GC.G.C.A.T...A.C..A.A.........A.G..A.G.AA...G.C...G.A.C.C.T.C.GC.GA..G.A.G..C..AA...G.C..GG.AC.CT....C...ATAAA..G.T.G.C.G.T..C.G.T.A..G..TC.C....G....G.A..T.T.G.G.A..G..T.C.T.G..C.A.A.C.TC....G.A..C.T.C.C..A.T.G.A.A...G..T.C..G.G.A....A.T.C.G.C..T.AG.T.A.A..T.C..G.T...G.G.A..T.C..A.GA...AT.......G..C.C...A..C....G....G..T......G.A.A..T..A..C.....GT..T..C.C......C..G....G.G..C.C..T....T..G.T.A..C.A...C...A.C...CG.C.....C.CG.T.C.A..C.A.C.CAT.GG...GA.GTG.GGTTGC.AAA.AGAAGT.AGGTagcttaacct............................................................tcgggagggcG..CTT.A.C.CA.C.TT.TGT.G..A.T.T.CAT.G.AC..TGG.GGT.GA..AG.-...--.--..-.-.--..--.--...-.-.-.---.--.......-..---.....--...-.--.-..-.---....---------.----.........................................................................................
S001572565   ....................................................................................................................................................................................................--.-...---G.....AG.A..G.TT.T..G.A..T..C.C.T......G.GC.T.C.A..G.A..T.T.G.A.AC.G..C..T.G.G....C..G.G.C.A.G.G.C.C.TA.AC.ACA.TG.CAA.GT.C..GA.A.CGgtaacaggaagcagct...................................................tgctgctttgctgacgA.G..T...G.G.C.G...G.A.CG.GG.T.GAG.T.A.A.TG.TCT.G.GGA..-AAC.T.G..C.CTG.AT.G.G..A..G.GG.G.G....ATAA.C.T.AC.T.G.GA.AA...C.GGT.A.G.C.TA.ATA.CCG.CATAAC..-----..--.GT..C..GCAA..G.A.C-.-..-----..CAAA.GAgggggacct...tcgggcctcTTGCCAT.CGGAT..................GT.G.C.CCAG.ATGGGAT.TAGCTAG.TAGGTG.GGGTAACGGCTCACCTAGGC.G.......ACGAT.CC.CTAGCTG.GTCTGAGAG.GAT.GAC.C.AGCCACACTGG.A.ACTGAGACACGGTCCAGA.CTCCT.ACG.GG.AGG..CA.GCA....G.TGG.GGA.ATA.T.T..G.C.ACAA.TG.G.GC..GCA.A.G..C..C.T.GA...T.G.C.AGCC.AT.G.C.C.G.CG.TG.T.ATGA.A.G..A.AGG.CC..TTC......G.GG.TT.GTAAA.GT.A.CT.T..TC.A.G.C.G.GG.GA.GGAagggagtaaagtta......atacctttgctcatTGA..CGT.T.A.C.CC.G.C.AGA.AGAA.G.C.A.CC.GG.CT.A.A..CT.C.C.G.TG.C.CA.G.C.AG.CC.GC.GG.TA.A.TA...C.G.G.A.G.G.G.T.G.C.A.A.G.C.GT.T..A.A.T.C..G.G.A.A.T.T.................................A.C.T.G.G.G.C.G.TAAA.G.C.G.CA.C..GC.A.GG.C.G.G.T.TT.G.TTA.A.G.TC.AG.ATGT.G..A.A.A.T.C..C.C.C.G.G.G.C.T.C.AA.C.C.T.G..G.G.A.A..C...TG.C.AT.C..T..GA.TA..C.TGG.CA.A.GC.T.TG.A.G..TC.TC..G.T.A.G.A.GG...G..G.G.GT.AG.AA.T.T.C.C.AG.G.T.GTA.GCG.G.TGA.AA..TG.C.GT.AGAG.AT.C.T.G..G.A.G..GA.ATA.C.C.G.G..TG.G..C.G.A..AG...G.C.G..G.C.C.C.C.CT.G.G.A.CGA.AGAC.TG.AC.GC.T.C.AG.G.T.GCG.....................................A.A.A.G.CG.T.G.G.gGGA.G.C.A.A.A.C.A..G.G.AT.T.AG.AT...A..C.C.C.T.G.G.T..A.G.T.C.C.ACG.C.C.G.TA.A.AC.G.....A...T.G.T.C.G.A.C.T.....TG.G.A..GG.T.TGTGccct.....tgaggCG.TG.G.C.T.T.C..C.G.G.A.GC..T.A.AC...G.CG.T.TA.A.......G.T....C.G.A.C..C.G.C.CT.G.GG.G.A.GTA.CG.G.C.C.G.CAA...G.G.T.T.AA.AA..CT.C.AAA..T.G.AA..T.T.G.A.C.GG.G.GG.C.C.CG.C.AC.A...A..G.CG.GT.GG.A.G.C.A.TG.T.G.GT.TTA.AT.T.CG.A.T.GC.A.ACG.C.G.A.AGA.A.C.C.TT..A.CCT.G.G.T.C.TTG.ACA.T.C..C.A.CAG....AACTTTCCA.GAGA..T.GG.ATTGgtgcct.......................................tcgggaaCTGT..G.A..G..A..CA.G.GTG.C.TG.CATG.GC.T.G....T.CGTCAGC.TC.GT..GTTG......TGAAATGTTGG.GTTA.AGT.C.C.CGC.A.ACGA.G.CGC.A........A..C.CC.T.T.A.T.C.C.TT.TG.TTGCC.AGCGgtc......................................................................................................................................................cggcCGGG.AACT.CAA.AGG.AGAC.TGC.C.A.GT.G.AT..AA.A.C.T.G.G.AGGA.AG.GT.GG.GGAT.GA........C.G.TC.AA.GT.C.A.TC.AT.GGC.C.CT.T.AC.G.A.C.C..AG.G...........GCTAC.A.C.A.C.G..T.G.C.TAC.A.ATG.GC.G.C.A.T...A.C..A.A.........A.G..A.G.AA...G.C...G.A.C.C.T.C.GC.GA..G.A.G..C..AA...G.C..GG.AC.CT....C...ATAAA..G.T.G.C.G.T..C.G.T.A..G..TC.C....G....G.A..T.T.G.G.A..G..T.C.T.G..C.A.A.C.TC....G.A..C.T.C.C..A.T.G.A.A...G..T.C..G.G.A....A.T.C.G.C..T.AG.T.A.A..T.C..G.T...G.G.A..T.C..A.GA...AT.......G..C.C...A..C....G....G..T......G.A.A..T..A..C.....GT..T..C.C......C..G....G.G..C.C..T....T..G.T.A..C.A...C...A.C...CG.C.....C.CG.T.C.A..C.A.C.CAT.GG...GA.GTG.GGTTGC.AAA.AGAAGT.AGGTagcttaacct............................................................tcgggagggcG..CTT.A.C.CA.C.TT.TGT.G..A.T.T.CAT.G.AC..TGG.GGT.GA..AG.T...CG.TA..A.C.AA..GG.TA...G.C.C.GTA.G-.......-..---.....--...-.--.-..-.---....---------.----.........................................................................................
S000860483   ....................................................................................................................................................................................................--.-...----.....--.-..-.--.-..-.-..-..-.-.-......-.--.-.-.-..-.-..-.-.-.-.--.-..-..-.-.-....-..-.-.-.-.-.-.-.-.--.--.---.-G.CAA.GT.C..GA.A.CGgtaacaggaagaagct...................................................tgctgcttcgctgacgA.G..T...G.G.C.G...G.A.CG.GG.T.GAG.T.A.A.TG.TCT.G.GGA..-AAC.T.G..C.CTG.AT.G.G..A..G.GG.G.G....ATAA.C.T.AC.T.G.GA.AA...C.GGT.A.G.C.TA.ATA.CCG.CATAAC..-----..--.GT..C..GCAA..G.A.C-.-..-----..CAAA.GAgggggacct...tcgggcctcTTGCCAT.CGGAT..................GT.G.C.CCAG.ATGGGAT.TAGCTAG.TAGGTG.GGGTAACGGCTCACCTAGGC.G.......ACGAT.CC.CTAGCTG.GTCTGAGAG.GAT.GAC.C.AGCCACACTGG.A.ACTGAGACACGGTCCAGA.CTCCT.ACG.GG.AGG..CA.GCA....G.TGG.GGA.ATA.T.T..G.C.ACAA.TG.G.GC..GCA.A.G..C..C.T.GA...T.G.C.AGCC.AT.G.C.C.G.CG.TG.T.ATGA.A.G..A.AGG.CC..TTC......G.GG.TT.GTAAA.GT.A.CT.T..TC.A.G.C.G.GG.GA.GGAagggagtaaagtta......atacctttgctcatTGA..CGT.T.A.C.CC.G.C.AGA.AGAA.G.C.A.CC.GG.CT.A.A..CT.C.C.G.TG.C.CA.G.C.AG.CC.GC.GG.TA.A.TA...C.G.G.A.G.G.G.T.G.C.A.A.G.C.GT.T..A.A.T.C..G.G.A.A.T.T.................................A.C.T.G.G.G.C.G.TAAA.G.C.G.CA.C..GC.A.GG.C.G.G.T.TT.G.TTA.A.G.TC.AG.ATGT.G..A.A.A.T.C..C.C.C.G.G.G.C.T.C.AA.C.C.T.G..G.G.A.A..C...TG.C.AT.C..T..GA.TA..C.TGG.CA.A.GC.T.TG.A.G..TC.TC..G.T.A.G.A.GG...G..G.G.GT.AG.AA.T.T.C.C.AG.G.T.GTA.GCG.G.TGA.AA..TG.C.GT.AGAG.AT.C.T.G..G.A.G..GA.ATA.C.C.G.G..TG.G..C.G.A..AG...G.C.G..G.C.C.C.C.CT.G.G.A.CGA.AGAC.TG.AC.GC.T.C.AG.G.T.GCG.....................................A.A.A.G.CG.T.G.G..GGA.G.C.A.A.A.C.A..G.G.AT.T.AG.AT...A..C.C.C.T.G.G.T..A.G.T.C.C.ACG.C.C.G.TA.A.AC.G.....A...T.G.T.C.G.A.C.T.....TG.G.A..GG.T.TGTGccct.....tgaggCG.TG.G.C.T.T.C..C.G.G.A.GC..T.A.AC...G.CG.T.TA.A.......G.T....C.G.A.C..C.G.C.CT.G.GG.G.A.GTA.CG.G.C.C.G.CAA...G.G.T.T.AA.AA..CT.C.AAA..T.G.AA..T.T.G.A.C.GG.G.GG.C.C.CG.C.AC.A...A..G.CG.GT.GG.A.G.C.A.TG.T.G.GT.TTA.AT.T.CG.A.T.GC.A.ACG.C.G.A.AGA.A.C.C.TT..A.CCT.G.G.T.C.TTG.ACA.T.C..C.A.CGG....AAGTTTTCA.GAGA..T.GA.GAATgtgcct.......................................tcgggaaCCGT..G.A..G..A..CA.G.GTG.C.TG.CATG.GC.T.G....T.CGTCAGC.TC.GT..GTTG......TGAAATGTTGG.GTTA.AGT.C.C.CGC.A.ACGA.G.CGC.A........A..C.CC.T.TtA.T.C.C.TT.TG.TTGCC.AGCGgtc......................................................................................................................................................cggcCGGG.AACT.CAA.AGG.AGAC.TGC.C.A.GT.G.AT..AA.A.C.T.G.G.AGGA.AG.GT.GG.GGAT.GA........C.G.TC.AA.GT.C.A.TC.AT.GGC.C.CT.T.AC.G.A.C.C..AG.G...........GCTAC.A.C.A.C.G..T.G.C.TAC.A.ATG.GC.G.C.A.T...A.C..A.A.........A.G..A.G.AA...G.C...G.A.C.C.T.C.GC.GA..G.A.G..C..AA...G.C..GG.AC.CT....C...ATAAA..G.T.G.C.G.T..C.G.T.A..G..TC.C....G....G.A..T.T.G.G.A..G..T.C.T.G..C.A.A.C.TC....G.A..C.T.C.C..A.T.G.A.A...G..T.C..G.G.A....A.T.C.G.C..T.AG.T.A.A..T.C..G.T...G.G.A..T.C..A.GA...AT.......G..C.C...A..C....G....G..T......G.A.A..T..A..C.....GT..T..C.C......C..G....G.G..C.C..T....T..G.T.A..C.A...C...A.C...CG.C.....C.CG.T.C.A..C.A.C.CAT.GG...GA.GTG.GGTTGC.AAA.AGAAGT.AGGTagcttaacct............................................................tcgggagggcG..CTT.A.C.C-.-.--.---.-..-.-.-.---.-.--..---.---.--..--.-...--.--..-.-.--..--.--...-.-.-.---.--.......-..---.....--...-.--.-..-.---....---------.----.........................................................................................
S002165754   ....................................................................................................................................................................................................--.-...----.....--.-..-.--.-..-.-..-..-.-.-......-.GC.T.C.A..G.A..T.T.G.A.AC.G..C..T.G.G....C..G.G.C.A.G.G.C.C.TA.AC.ACA.TG.CAA.GT.C..GA.A.CGgtaacaggaagcagct...................................................tgctgctttgctgacgA.G..T...G.G.C.G...G.A.CG.GG.T.GAG.T.A.A.TG.TCT.G.GGA..-AAC.T.G..C.CTG.AT.G.G..A..G.GG.G.G....ATAA.C.T.AC.T.G.GA.AA...C.GGT.A.G.C.TA.ATA.CCG.CATAAC..-----..--.GT..C..GCAA..G.A.C-.-..-----..CAAA.GAgggggacct...tcgggcctcTTGCCAT.CGGAT..................GT.G.C.CCAG.ATGGGAT.TAGCTAG.TAGGTG.GGGTAACGGCTCACCTAGGC.G.......ACGAT.CC.CTAGCTG.GTCTGAGAG.GAT.GAC.C.AGCCACACTGG.A.ACTGAGACACGGTCCAGA.CTCCT.ACG.GG.AGG..CA.GCA....G.TGG.GGA.ATA.T.T..G.C.ACAA.TG.G.GC..GCA.A.G..C..C.T.GA...T.G.C.AGCC.AT.G.C.C.G.CG.TG.T.ATGA.A.G..A.AGG.CC..TTC......G.GG.TT.GTAAA.GT.A.CT.T..TC.A.G.C.G.GG.GA.GGAagggagtaaagtta......atacctttgctcatTGA..CGT.T.A.C.CC.G.C.AGA.AGAA.G.C.A.CC.GG.CT.A.A..CT.C.C.G.TG.C.CA.G.C.AG.CC.GC.GG.TA.A.TA...C.G.G.A.G.G.G.T.G.C.A.A.G.C.GT.T..A.A.T.C..G.G.A.A.T.T.................................A.C.T.G.G.G.C.G.TAAA.G.C.G.CA.C..GC.A.GG.C.G.G.T.TT.G.TTA.A.G.TC.AG.ATGT.G..A.A.A.T.C..C.C.C.G.G.G.C.T.C.AA.C.C.T.G..G.G.A.A..C...TG.C.AT.C..T..GA.TA..C.TGG.CA.A.GC.T.TG.A.G..TC.TC..G.T.A.G.A.GG...G..G.G.GT.AG.AA.T.T.C.C.AG.G.T.GTA.GCG.G.TGA.AA..TG.C.GT.AGAG.AT.C.T.G..G.A.G..GA.ATA.C.C.G.G..TG.G..C.G.A..AG...G.C.G..G.C.C.C.C.CT.G.G.A.CGA.AGAC.TG.AC.GC.T.C.AG.G.T.GCG.....................................A.A.A.G.CG.T.G.G..GGA.G.C.A.A.A.C.A..G.G.AT.T.AG.AT...A..C.C.C.T.G.G.T..A.G.T.C.C.ACG.C.C.G.TA.A.AC.G.....A...T.G.T.C.G.A.C.T.....TG.G.A..GG.T.TGTGccct.....tgaggCG.TG.G.C.T.T.C..C.G.G.A.GC..T.A.AC...G.CG.T.TA.A.......G.T....C.G.A.C..C.G.C.CT.G.GG.G.A.GTA.CG.G.C.C.G.CAA...G.G.T.T.AA.AA..CT.C.AAA..T.G.AA..T.T.G.A.C.GG.G.GG.C.C.CG.C.AC.A...A..G.CG.GT.GG.A.G.C.A.TG.T.G.GT.TTA.AT.T.CG.A.T.GC.A.ACG.C.G.A.AGA.A.C.C.TT..A.CCT.G.G.T.C.TTG.ACA.T.C..C.A.CGG....AAGTTTTCA.GAGA..T.GA.GAATgtgcct.......................................tcgggaaCCGT..G.A..G..A..CA.G.GTG.C.TG.CATG.GC.T.G....T.CGTCAGC.TC.GT..GTTG......TGAAATGTTGG.GTTA.AGT.C.C.CGC.A.ACGA.G.CGC.A........A..C.CC.T.T.A.T.C.C.TT.TG.TTGCC.AGCGgtc......................................................................................................................................................cggcCGGG.AACT.CAA.AGG.AGAC.TGC.C.A.GT.G.AT..AA.A.C.T.G.G.AGGA.AG.GT.GG.GGAT.GA........C.G.TC.AA.GT.C.A.TC.AT.GGC.C.CT.T.AC.G.A.C.C..AG.G...........GCTAC.A.C.A.C.G..T.G.C.TAC.A.ATG.GC.G.C.A.T...A.C..A.A.........A.G..A.G.AA...G.C...G.A.C.C.T.C.GC.GA..G.A.G..C..AA...G.C..GG.AC.CT....C...ATAAA..G.T.G.C.G.T..C.G.T.A..G..TC.C....G....G.A..T.T.G.G.A..G..T.C.T.G..C.A.A.C.TC....G.A..C.T.C.C..A.T.G.A.A...G..T.C..G.G.A....A.T.C.G.C..T.AG.T.A.A..T.C..G.T...G.G.A..T.C..A.GA...AT.......G..C.C...A..C....G....G..T......G.A.A..T..A..C.....GT..T..C.C......C..G....G.G..C.C..T....T..G.T.A..C.A...C...A.C...CG.C.....C.CG.T.C.A..C.A.C.CAT.GG...GA.GTG.GGTTGC.AAA.AGAAGT.ANGTagcttaacct............................................................tcgggagggcG..CTT.A.C.CA.C.TT.TGT.G..A.T.T.CAT.G.AC..TGG.GGT.GAgcAG.-...--.--..-.-.--..--.--...-.-.-.---.--.......-..---.....--...-.--.-..-.---....---------.----.........................................................................................
S002949427   ....................................................................................................................................................................................................-G.A...CAAC.....AG.A..G.TT.T..G.A..T..C.C.T......G.GC.T.C.A..G.A..T.T.G.A.AC.G..C..T.G.G....C..G.G.C.A.G.G.C.C.TA.AC.ACA.TG.CAA.GT.C..GA.A.CGgtaacaggaagcagct...................................................tgcttctttgctgacgA.G..T...G.G.C.G...G.A.CG.GG.T.GAG.T.A.A.TG.TCT.G.GGA..-AAC.T.G..C.CTG.AT.G.G..A..G.GG.G.G....ATAA.C.T.AC.T.G.GA.AA...C.GGT.A.G.C.TA.ATA.CCG.CATAAC..-----..--.GT..C..GCAA..G.A.C-.-..-----..CAAA.GAgggggacct...tcgggcctcTTGCCAT.CGGAT..................GT.G.C.CCAG.ATGGGAT.TAGCTAG.TAGGTG.GGGTAACGGCTCACCTAGGC.G.......ACGAT.CC.CTAGCTG.GTCTGAGAG.GAT.GAC.C.AGCCACACTGG.A.ACTGAGACACGGTCCAGA.CTCCT.ACG.GG.AGG..CA.GCA....G.TGG.GGA.ATA.T.T..G.C.ACAA.TG.G.GC..GCA.A.G..C..C.T.GA...T.G.C.AGCC.AT.G.C.C.G.CG.TG.T.ATGA.A.G..A.AGG.CC..TTC......G.GG.TT.GTAAA.GT.A.CT.T..TC.A.G.C.G.GG.GA.GGAagggagtaaagtta......atacctttgctcatTGA..CGT.T.A.C.CC.G.C.AGA.AGAA.G.C.A.CC.GG.CT.A.A..CT.C.C.G.TG.C.CA.G.C.AG.CC.GC.GG.TA.A.TA...C.G.G.A.G.G.G.T.G.C.A.A.G.C.GT.T..A.A.T.C..G.G.A.A.T.T.................................A.C.T.G.G.G.C.G.TAAA.G.C.G.CA.C..GC.A.GG.C.G.G.T.TT.G.TTA.A.G.TC.AG.ATGT.G..A.A.A.T.C..C.C.C.G.G.G.C.T.C.AA.C.C.T.G..G.G.A.A..C...TG.C.AT.C..T..GA.TA..C.TGG.CA.A.GC.T.TG.A.G..TC.TC..G.T.A.G.A.GG...G..G.G.GT.AG.AA.T.T.C.C.AG.G.T.GTA.GCG.G.TGA.AA..TG.C.GT.AGAG.AT.C.T.G..G.A.G..GA.ATA.C.C.G.G..TG.G..C.G.A..AG...G.C.G..G.C.C.C.C.CT.G.G.A.CGA.AGAC.TG.AC.GC.T.C.AG.G.T.GCG.....................................A.A.A.G.CG.T.G.G..GGA.G.C.A.A.A.C.A..G.G.AT.T.AG.AT...A..C.C.C.T.G.G.T..A.G.T.C.C.ACG.C.C.G.TA.A.AC.G.....A...T.G.T.C.G.A.C.T.....TG.G.A..GG.T.TGTGccct.....tgaggCG.TG.G.C.T.T.C..C.G.G.A.GC..T.A.AC...G.CG.T.TA.A.......G.T....C.G.A.C..C.G.C.CT.G.GG.G.A.GTA.CG.G.C.C.G.CAA...G.G.T.T.AA.AA..CT.C.AAA..T.G.AA..T.T.G.A.C.GG.G.GG.C.C.CG.C.AC.A...A..G.CG.GT.GG.A.G.C.A.TG.T.G.GT.TTA.AT.T.CG.A.T.GC.A.ACG.C.G.A.AGA.A.C.C.TT..A.CCT.G.G.T.C.TTG.ACA.T.C..C.A.CGG....AAGTTTTCA.GAGA..T.GA.GAATgtgcct.......................................tcgggaaCCGT..G.A..G..A..CA.G.GTG.C.TG.CATG.GC.T.G....T.CGTCAGC.TC.GT..GTTG......TGAAATGTTGG.GTTA.AGT.C.C.CGC.A.ACGA.G.CGC.A........A..C.CC.T.T.A.T.C.C.TT.TG.TTGCC.AGCGgtc......................................................................................................................................................cggcCGGG.AACT.CAA.AGG.AGAC.TGC.C.A.GT.G.AT..AA.A.C.T.G.G.AGGA.AG.GT.GG.GGAT.GA........C.G.TC.AA.GT.C.A.TC.AT.GGC.C.CT.T.AC.G.A.C.C..AG.G...........GCTAC.A.C.A.C.G..T.G.C.TAC.A.ATG.GC.G.C.A.T...A.C..A.A.........A.G..A.G.AA...G.C...G.A.C.C.T.C.GC.GA..G.A.G..C..AA...G.C..GG.AC.CT....C...ATAAA..G.T.G.C.G.T..C.G.T.A..G..TC.C....G....G.A..T.T.G.G.A..G..T.C.T.G..C.A.A.C.TC....G.A..C.T.C.C..A.T.G.A.A...G..T.C..G.G.A....A.T.C.G.C..T.AG.T.A.A..T.C..G.T...G.G.A..T.C..A.GA...AT.......G..C.C...A..C....G....G..T......G.A.A..T..A..C.....GT..T..C.C......C..G....G.G..C.C..T....T..G.T.A..C.A...C...A.C...CG.C.....C.CG.T.C.A..C.A.C.CAT.GG...GA.GTG.GGTTGC.AAA.AGAAGT.AGGTagcttaac...............................................................cttcgggagG..GCG.-.-.--.-.--.---.-..-.-.-.---.-.--..---.---.--..--.-...--.--..-.-.--..--.--...-.-.-.---.--.......-..---.....--...-.--.-..-.---....---------.----.........................................................................................
S002592416   ....................................................................................................................................................................................................--.-...----.....--.-..-.--.-..-.-..-..-.-.-......-.--.-.-.-..-.G..A.C.G.A.AC.G..C..T.G.G....C..G.G.C.G.T.G.C.C.TA.AT.ACA.TG.CAA.GT.A..GA.A.CGctgaagggagagct.......................................................tgctcttctggacgA.G..T...T.G.C.G...A.A.CG.GG.T.GAG.T.A.A.CG.CGT.A.GGT..AACC.T.G..C.CTG.GT.A.G..C..G.GG.G.G....ATAA.C.T.AT.T.G.GA.AA...C.GAT.A.G.C.TA.ATA.CCG.CATAAC..AGTAA..AT.GT..T..GCAT..G.A.CA.T..TTGCT.tAAAA.GGtgcaa...........ttgcaTCACTAC.CAGAT..................GG.A.C.CTGC.GTTGTAT.TAGCTAG.TTGGTG.GGGTAACGGCTCACCAAGGC.G.......ACGAT.AC.ATAGCCG.ACCTGAGAG.GGT.GAT.C.GGCCACACTGG.G.ACTGAGACACGGCCCAGA.CTCCT.ACG.GG.AGG..CA.GCA....G.TAG.GGA.ATC.T.T..C.G.GCAA.TG.G.AC..GGA.A.G..T..C.T.GA...C.C.G.AGCA.AC.G.C.C.G.CG.TG.A.GTGA.A.G..A.AGG.TT..TTC......G.GA.TC.GTAAA.GC.T.CT.G..TT.G.T.A.A.GA.GA.AGAacgagtgtgagagt.....ggaaagttcacactgTGA..CGG.T.A.T.CT.T.A.CCA.GAAA.G.G.G.AC.GG.CT.A.A..CT.A.C.G.TG.C.CA.G.C.AG.CC.GC.GG.TA.A.TA...C.G.T.A.G.G.T.C.C.C.G.A.G.C.GT.T..G.T.C.C..G.G.A.-.T.T.................................A.T.T.G.G.G.C.G.TAAA.G.C.G.AG.C..GC.A.GG.C.G.G.T.TA.G.ATA.A.G.TC.TG.AAGT.T..-.A.A.G.G..C.T.G.T.G.G.C.T.T.A-.C.C.A.T..A.G.T.A..C...-G.C.TT.T..-..GA.AA..C.TGT.TTtA.AC.T.TG.A.G..TG.CA..A.G.A.G.G.GG...A..G.A.GT.GG.AA.T.T.C.C.AT.G.T.GTA.GCG.G.TGA.AA..TG.C.GT.AGAT.AT.A.T.G..G.A.G..GA.ACA.C.C.G.G..TG.G..C.G.A..AA...G.C.G..G.C.T.C.T.CT.G.G.C.TTG.TAAC.TG.AC.GC.T.G.AG.G.C.TCG.....................................A.A.A.G.CG.T.G.G..GGA.G.C.A.A.A.C.A..G.G.AT.T.AG.AT...A..C.C.C.T.G.G.T..A.G.T.C.C.ACG.C.C.G.TA.A.AC.G.....A...T.G.A.G.T.G.C.T.....AG.G.T..GT.T.AGACccttt....ccgggGT.TT.A.G.T.G.C..C.G.C.A.GC..T.A.AC...G.CA.T.TA.A.......G.C....A.C.T.C..C.G.C.CT.G.GG.G.A.GTA.CG.A.C.C.G.CAA...G.G.T.T.GA.AA..CT.C.AAA..G.G.AA..T.T.G.A.C.GG.G.GG.C.C.CG.C.AC.A...A..G.CG.GT.GG.A.G.C.A.TG.T.G.GT.TTA.AT.T.CG.A.A.GC.A.ACG.C.G.A.AGA.A.C.C.TT..A.CCA.G.G.T.C.TTG.ACA.T.C..C.C.TCT...gACCGCTCTA.GAGA..T.AG.AGTTttcctt........................................cgggacAGAG..G.T..G..A..CA.G.GTG.G.TG.CATG.GT.T.G....T.CGTCAGC.TC.GT..GTCG......TGAGATGTTGG.GTTA.AGT.C.C.CGC.A.ACGA.G.CGC.A........A..C.CC.C.T.A.T.T.G.TT.AG.TTGCC.ATCAttt.......................................................................................................................................................agtTGGG.CACT.CTA.GCG.AGAC.TGC.C.G.GT.A.AT..AA.A.C.C.G.G.AGGA.AG.GT.GG.GGAT.GA........C.G.TC.AA.AT.C.A.TC.AT.GCC.C.CT.T.AT.G.A.C.C..TG.G...........GCTAC.A.C.A.C.G..T.G.C.TAC.A.ATG.GC.T.G.G.T...A.C..A.A.........C.G..A.G.TC...G.C...A.A.G.C.C.G.GT.GA..C.G.G..C..AA...G.C..TA.AT.CT....C...TTAAA..G.C.C.A.G.T..C.T.C.A..G..TT.C....G....G.A..T.T.G.T.A..G..G.C.T.G..C.A.A.C.TC....G.C..C.T.A.C..A.T.G.A.A...G..T.C..G.G.A....A.T.C.G.C..T.AG.T.A.A..T.C..G.C...G.G.A..T.C..A.GC...AC.......G..C.C...G..C....G....G..T......G.A.A..T..A..C.....GT..T..C.C......C..G....G.G..C.C..T....-..-.-.-..-.-...-...-.-...--.-.....-.--.-.-.-..-.-.-.---.--...--.---.------.---.------.----................................................................................-..---.-.-.--.-.--.---.-..-.-.-.---.-.--..---.---.--..--.-...--.--..-.-.--..--.--...-.-.-.---.--.......-..---.....--...-.--.-..-.---....---------.----.........................................................................................
S003406211   ....................................................................................................................................................................................................--.-...----.....--.-..-.TT.T..G.A..T..C.A.T......G.GC.T.C.A..G.G..A.C.G.A.AC.G..C..T.G.G....C..G.G.C.G.T.G.C.C.TA.AT.ACA.TG.CAA.GT.A..GA.A.CGctgaaggaggagct.......................................................tgcttctctggatgA.G..T...T.G.C.G...A.A.CG.GG.T.GAG.T.A.A.CG.CGT.A.GGT..AACC.T.G..C.CTG.GT.A.G..C..G.GG.G.G....ATAA.C.T.AT.T.G.GA.AA...C.GAT.A.G.C.TA.ATA.CCG.CATAAG..AGTAG..AT.GT..T..GCAT..G.A.CA.T..TTGCT.tAAAA.GGtgcaa...........ttgcaTCACTAC.CAGAT..................GG.A.C.CTGC.GTTGTAT.TAGCTAG.TTGGTG.GGGTAACGGCTCACCAAGGC.G.......ACGAT.AC.ATAGCCG.ACCTGAGAG.GGT.GAT.C.GGCCACACTGG.G.ACTGAGACACGGCCCAGA.CTCCT.ACG.GG.AGG..CA.GCA....G.TAG.GGA.ATC.T.T..C.G.GCAA.TG.G.AC..GGA.A.G..T..C.T.GA...C.C.G.AGCA.AC.G.C.C.G.CG.TG.A.GTGA.A.G..A.AGG.TT..TTC......G.GA.TC.GTAAA.GC.T.CT.G..TT.G.T.A.A.GA.GA.AGAacgagtgtgagagt.....ggaaagttcacactgTGA..CGG.T.A.T.CT.T.A.CCA.GAAA.G.G.G.AC.GG.CT.A.A..CT.A.C.G.TG.C.CA.G.C.AG.CC.GC.GG.TA.A.TA...C.G.T.A.G.G.T.C.C.C.G.A.G.C.GT.T..G.T.C.C..G.G.A.T.T.T.................................A.T.T.G.G.G.C.G.TAAA.G.C.G.AG.C..GC.A.GG.C.G.G.T.TA.G.ATA.A.G.TC.TG.AAGT.T..A.A.A.G.G..C.T.G.T.G.G.C.T.T.AA.C.C.A.T..A.G.T.A..C...-G.C.TT.T..G..GA.AA..C.TGT.TT.A.AC.T.TG.A.G..TG.CA..A.G.A.G.G.GG...A..G.A.GT.GG.AA.T.T.C.C.AT.G.T.GTA.GCG.G.TGA.AA..TG.C.GT.AGAT.AT.A.T.G..G.A.G..GA.ACA.C.C.G.G..TG.G..C.G.A..AA...G.C.G..G.C.T.C.T.CT.G.G.C.TTG.TAAC.TG.AC.GC.T.G.AG.G.C.TCG.....................................A.A.A.G.CG.T.G.G..GGA.G.C.A.A.A.C.A..G.G.AT.T.AG.AT...A..C.C.C.T.G.G.T..A.G.T.C.C.ACG.C.C.G.TA.A.AC.G.....A...T.G.A.G.T.G.C.T.....AG.G.T..GT.T.AGACccttt....ccgggGT.TT.A.G.T.G.C..C.G.C.A.GC..T.A.AC...G.CA.T.TA.A.......G.C....A.C.T.C..C.G.C.CT.G.GG.G.A.GTA.CG.A.C.C.G.CAA...G.G.T.T.GA.AA..CT.C.AAA..G.G.AA..T.T.G.A.C.GG.G.GG.C.C.CG.C.AC.A...A..G.CG.GT.GG.A.G.C.A.TG.T.G.GT.TTA.AT.T.CG.A.A.GC.A.ACG.C.G.A.AGA.A.C.C.TT..A.CCA.G.G.T.C.TTG.ACA.T.C..C.C.TCT...gACCACTCTA.GAGA..T.AG.AGTTttcctt........................................cgggacAGAG..G.T..G..A..CA.G.GTG.G.TG.CATG.GT.T.G....T.CGTCAGC.TC.GT..GTCG......TGAGATGTTGG.GTTA.AGT.C.C.CGC.A.ACGA.G.CGC.A........A..C.CC.C.T.A.T.T.G.TT.AG.TTGCC.ATCAttc.......................................................................................................................................................agtTGGG.CACT.CTA.GCG.AGAC.TGC.C.G.GT.A.AT..AA.A.C.C.G.G.AGGA.AG.GT.GG.GGAT.GA........C.G.TC.AA.AT.C.A.TC.AT.GCC.C.CT.T.AT.G.A.C.C..TG.G...........GCTAC.A.C.A.C.G..T.G.C.TAC.A.ATG.GC.T.G.G.T...A.C..A.A.........C.G..A.G.TC...G.C...A.A.G.C.C.G.GT.GA..C.G.G..C..GA...G.C..TA.AT.CT....C...TTAAA..G.C.C.A.G.T..C.T.C.A..G..TT.C....G....G.A..T.T.G.T.A..G..G.C.T.G..CgA.A.C.TC....G.C..C.T.A.C..A.T.G.A.A...G..T.C..G.G.A...aA.T.C.G.C..T.AG.T.A.A..T.C..G.C...G.G.A..T.C..A.GC...GC.......G..C.C...G..C....G....G..T......A.A.A..T..A..C.....GT.tT..C.C......C..G....G.G..C.C..T....T..C.C.-..C.C...C...A.C...CG.C.....C.CG.T.C.A..A.A.-.---.--...--.---.------.---.------.----................................................................................-..---.-.-.--.-.--.---.-..-.-.-.---.-.--..---.---.--..--.-...--.--..-.-.--..--.--...-.-.-.---.--.......-..---.....--...-.--.-..-.---....---------.----.........................................................................................
S003405110   ....................................................................................................................................................................................................--.-...----.....--.-..-.--.-..-.-..T..C.A.T......G.GC.T.C.A..G.G..A.C.G.A.AC.G..C..T.G.G....C..G.G.C.G.T.G.C.C.TA.AT.ACA.TG.CAA.GT.A..GA.G.CGctgaaggaggagct.......................................................tgcttctctggatgA.G..T...T.G.C.G...A.A.CG.GG.T.GAG.T.A.A.CG.CGT.A.GGT..AACC.T.G..C.CTG.GT.A.G..C..G.GG.G.G....ATAA.C.T.AT.T.G.GA.AA...C.GAT.A.G.C.TA.ATA.CCG.CATAAG..AGTAG..AT.GT..T..GCAT..G.A.CA.T..TTGCT.tAAAA.GGtgcaa...........ttgcaTCACTAC.CAGAT..................GG.A.C.CTGC.GTTGTAT.TAGCTAG.TTGGTG.GGGTAACGGCTCACCAAGGC.G.......ACGAT.AC.ATAGCCG.ACCTGAGAG.GGT.GAT.C.GGCCACACTGG.G.ACTGAGACACGGCCCAGA.CTCCT.ACG.GG.AGG..CA.GCA....G.TAG.GGA.ATC.T.T..C.G.GCAA.TG.G.AC..GGA.A.G..T..C.T.GA...C.C.G.AGCA.AC.G.C.C.G.CG.TG.A.GTGA.A.G..A.AGG.TT..TTC......G.GA.TC.GTAAA.GC.T.CT.G..TT.G.T.A.A.GA.GA.AGAacgagtgtgagagt.....ggaaagttcacactgTGA..CGG.T.A.T.CT.T.A.CCA.GAAA.G.G.G.AC.GG.CT.A.A..CT.A.C.G.TG.C.CA.G.C.AG.CC.GC.GG.TA.A.TA...C.G.T.A.G.G.T.C.C.C.G.A.G.C.GT.T..G.T.C.C..G.G.A.T.T.T.................................A.T.T.G.G.G.C.G.TAAA.G.C.G.AG.C..GC.A.GG.C.G.G.T.TA.G.ATA.A.G.TC.TG.AAGT.T..A.A.A.G.G..C.T.G.T.G.G.C.T.T.AA.C.C.A.T..A.G.T.A..C...-G.C.TT.T..G..GA.AA..C.TGT.TT.A.AC.T.TG.A.G..TG.CA..A.G.A.G.G.GG...A..G.A.GT.GG.AA.T.T.C.C.AT.G.T.GTA.GCG.G.TGA.AA..TG.C.GT.AGAT.AT.A.T.G..G.A.G..GA.ACA.C.C.G.G..TG.G..C.G.A..AA...G.C.G..G.C.T.C.T.CT.G.G.C.TTG.TAAC.TG.AC.GC.T.G.AG.G.C.TCG.....................................A.A.A.G.CG.T.G.G..GGA.G.C.A.A.A.C.A..G.G.AT.T.AG.AT...A..C.C.C.T.G.G.T..A.G.T.C.C.ACG.C.C.G.TA.A.AC.G.....A...T.G.A.G.T.G.C.T.....AG.G.T..GT.T.AGACccttt....ccgggGT.TT.A.G.T.G.C..C.G.C.A.GC..T.A.AC...G.CA.T.TA.A.......G.C....A.C.T.C..C.G.C.CT.G.GG.G.A.GTA.CG.A.C.C.G.CAA...G.G.T.T.GA.AA..CT.C.AAA..G.G.AA..T.T.G.A.C.GG.G.GG.C.C.CG.C.AC.A...A..G.CG.GT.GG.A.G.C.A.TG.T.G.GT.TTA.AT.T.CG.A.A.GC.A.ACG.C.G.A.AGA.A.C.C.TT..A.CCA.G.G.T.C.TTG.ACA.T.C..C.C.TCT...gACCACTCTA.GAGA..T.AG.AGTTttcctt........................................cgggacAGAG..G.T..G..A..CA.G.GTG.G.TG.CATG.GT.T.G....T.CGTCAGC.TC.GT..GTCG......TGAGATGTTGG.GTTA.AGT.C.C.CGC.A.ACGA.G.CGC.A........A..C.CC.C.T.A.T.T.G.TT.AG.TTGCC.ATCAttc.......................................................................................................................................................agtTGGG.CACT.CTA.GCG.AGAC.TGC.C.G.GT.A.AT..AA.A.C.C.G.G.AGGA.AG.GT.GG.GGAT.GA........C.G.TC.AA.AT.C.A.TC.AT.GCC.C.CT.T.AT.G.A.C.C..TG.G...........GCTAC.A.C.A.C.G..T.G.C.TAC.A.ATG.GC.T.G.G.T...A.C..A.A.........C.G..A.G.TC...G.C...A.A.G.C.C.G.GT.GA..C.G.G..C..AA...G.C..TA.AT.CT....C...TTAAA..G.C.C.A.G.T..C.T.C.A..G..TT.C....G....G.A..T.T.G.T.A..G..G.C.T.G..C.A.A.C.TC....G.C..C.T.A.C..A.T.G.A.A...G..T.C..G.G.A....A.T.C.G.C..T.AG.T.A.A..T.C..G.C...G.G.A..T.C..A.GC...AC.......G..C.C...G..C....G....G..T......G.A.A..T..A..C.....GT..T..C.C......C..G....A.G..C.C..T....T..G.C.A..C.A...C...A.C...CG.C.....C.CG.T.C.-..-.-.-.---.--...--.---.------.---.------.----................................................................................-..---.-.-.--.-.--.---.-..-.-.-.---.-.--..---.---.--..--.-...--.--..-.-.--..--.--...-.-.-.---.--.......-..---.....--...-.--.-..-.---....---------.----.........................................................................................
S003399092   ....................................................................................................................................................................................................--.-...----.....--.-..-.TT.T..G.A..T..C.A.T......G.GC.T.C.A..A.G..A.C.G.A.AC.G..C..T.G.G....C..G.G.C.G.T.G.C.C.TA.AT.ACA.TG.CAA.GT.A..GA.A.CGctgaaggaggagct.......................................................tgcttctccggatgA.G..T...T.G.C.G...A.A.CG.GG.T.GAG.T.A.A.CG.CGT.A.GGT..AACC.T.G..C.CTG.GT.A.G..C..G.GG.G.G....ATAA.C.T.AT.T.G.GA.AA...C.GAT.A.G.C.TA.ATA.CCG.CATAAC..AGTAG..AT.AT..T..GCAT..G.A.TA.T..CTGCT.tGAAA.GGtgcaa...........ttgcaTCACTAC.CAGAT..................GG.A.C.CTGC.GTTGTAT.TAGCTAG.TTGGTG.AGGTAACGGCTCACCAAGGC.G.......ACGAT.AC.ATAGCCG.ACCTGAGAG.GGT.GAT.C.GGCCACACTGG.G.ACTGAGACACGGCCCAGA.CTCCT.ACG.GG.AGG..CA.GCA....G.TAG.GGA.ATC.T.T..C.G.GCAA.TG.G.AC..GGA.A.G..T..C.T.GA...C.C.G.AGCA.AC.G.C.C.G.CG.TG.A.GTGA.A.G..A.AGG.TT..TTC......G.GA.TC.GTAAA.GC.T.CT.G..TT.G.T.A.A.GA.GA.AGAacgagtgtgagagt.....ggaaagttcacactgTGA..CGG.T.A.T.CT.T.A.CCA.GAAA.G.G.G.AC.GG.CT.A.A..CT.A.C.G.TG.C.CA.G.C.AG.CC.GC.GG.TA.A.TA...C.G.T.A.G.G.T.C.C.C.G.A.G.C.GT.T..G.T.C.C..G.G.A.T.T.T.................................A.T.T.G.G.G.C.G.TAAA.G.C.G.AG.C..GC.A.GG.C.G.G.T.TA.G.ATA.A.G.TC.TG.AAGT.T..A.A.A.G.G..C.T.G.T.G.G.C.T.T.AA.C.C.A.T..A.G.T.A..C...-G.C.TT.T..G..GA.AA..C.TGT.TT.A.AC.T.TG.A.G..TG.CA..A.G.A.G.G.GG...A..G.A.GT.GG.AA.T.T.C.C.AT.G.T.GTA.GCG.G.TGA.AA..TG.C.GT.AGAT.AT.A.T.G..G.A.G..GA.ACA.C.C.G.G..TG.G..C.G.A..AA...G.C.G..G.C.T.C.T.CT.G.G.C.TTG.TAAC.TG.AC.GC.T.G.AG.G.C.TCG.....................................A.A.A.G.CG.T.G.G..GGA.G.C.A.A.A.C.A..G.G.AT.T.AG.AT...A..C.C.C.T.G.G.T..A.G.T.C.C.ACG.C.C.G.TA.A.AC.G.....A...T.G.A.G.T.G.C.T.....AG.G.T..GT.T.AGACccttt....ccgggGT.TT.A.G.T.G.C..C.G.C.A.GC..T.A.AC...G.CA.T.TA.A.......G.C....A.C.T.C..C.G.C.CT.G.GG.G.A.GTG.CG.A.C.C.G.CAA...G.G.T.T.GA.AA..CT.C.AAA..G.G.AA..T.T.G.A.C.GG.G.GG.C.C.CG.C.AC.A...A..G.CG.GT.GG.A.G.C.A.TG.T.G.GT.TTA.AT.T.CG.A.A.GC.A.ACG.C.G.A.AGA.A.C.C.TT..A.CCA.G.G.T.C.TTG.ACA.T.C..C.C.TCT...gACCACTCTA.GAGA..T.AG.AGTTttcctt........................................cgggacAGAG..G.T..G..A..CA.G.GTG.G.TG.CATG.GT.T.G....T.CGTCAGC.TC.GT..GTCG......TGAGATGTTGG.GTTA.AGT.C.C.CGC.A.ACGA.G.CGC.A........A..C.CC.C.T.A.T.T.G.TT.AG.TTGCC.ATCAttc.......................................................................................................................................................agtTGGG.CACT.CTA.GCG.AGAC.TGC.C.G.GT.A.AT..AA.A.C.C.G.G.AGGA.AG.GT.GG.GGAT.GA........C.G.TC.AA.AT.C.A.TC.AT.GCC.C.CT.T.AT.G.A.C.C..TG.G...........GCTAC.A.C.A.C.G..T.G.C.TAC.A.ATG.GC.T.G.G.T...A.C..A.A.........C.G..A.G.TC...G.C...A.A.G.T.C.G.GT.GA..C.G.G..C..AA...G.C..TA.AT.CT....C...TTAAA..G.C.C.A.G.T..C.T.C.A..G..TT.C....G....G.A..T.T.G.T.A..G..G.C.T.G..C.A.A.C.TC....G.C..C.T.A.C..A.T.G.A.A...G..T.C..G.G.A....A.T.C.G.C..T.AG.T.A.A..T.C..G.C...G.G.A..T.C..A.GC...AC.......G..C.C...G..C....G....G..T......G.A.A..T..A..C.....GT..T..C.C......C..G....G.G..CcC..T....T..G.C.A..C.A...C...A.C...CG.C.....C.CG.T.C.A..A.-.-.---.--...--.---.------.---.------.----................................................................................-..---.-.-.--.-.--.---.-..-.-.-.---.-.--..---.---.--..--.-...--.--..-.-.--..--.--...-.-.-.---.--.......-..---.....--...-.--.-..-.---....---------.----.........................................................................................
S003416216   ....................................................................................................................................................................................................--.-...--TT.....AG.A..G.TTtT..G.A..T.tC.A.T......G.GC.T.C.A..A.G..A.C.G.A.AC.G..C..T.G.G....C..G.G.C.G.T.G.C.C.TA.AT.ACA.TG.CAA.GT.A..GA.A.CGctgaaggaggagct.......................................................tgcttctccggatgA.G..T..tT.G.C.G...A.A.CG.GG.T.GAG.T.A.A.CG.CGT.A.GGT..AACC.T.G..C.CTG.GT.A.G..C..G.GG.G.G....ATAA.C.T.AT.T.G.GA.AA...C.GAT.A.G.C.TA.ATA.CCG.CATAAG..AGTAG..AT.GT..T.tGCAT..G.A.CA.T..TTGCT.tAAAA.GGtgcaa...........ttgcaTCACTAC.CAGAT..................GG.A.C.CTGC.GTTGTAT.TAGCTAG.TTGGTG.GGGTAACGGCTCACCAAGGC.G.......ACGAT.AC.ATAGCCG.ACCTGAGAG.GGT.GAT.C.GGCCACACTGG.G.ACTGAGACACGGCCCAGA.CTCCT.ACG.GG.AGG..CA.GCA....G.TAG.GGA.ATC.T.T..C.G.GCAA.TG.G.AC..GGA.A.G..T..C.T.GA...C.C.G.AGCA.AC.G.C.C.G.CG.TG.A.GTGA.A.G..A.AGG.TT..TTC......G.GA.TC.GTAAA.GC.T.CT.G..TT.G.T.A.A.GA.GA.AGAacgagtgtgagagt.....ggaaagttcacactgTGA..CGG.T.A.T.CT.T.A.CCA.GAAA.G.G.G.AC.GG.CT.A.A..CT.A.C.G.TG.C.CA.G.C.AG.CC.GC.GG.TA.A.TA...C.G.T.A.G.G.T.C.C.C.G.A.G.C.GT.T..G.T.C.C..G.G.A.T.T.T.................................A.T.T.G.G.G.C.G.TAAA.G.C.G.AG.C..GC.A.GG.C.G.G.T.TA.G.ATA.A.G.TC.TG.AAGT.T..A.A.A.G.G..C.T.G.T.G.G.C.T.T.AA.C.C.A.T..A.G.T.A..C...-G.C.TT.T..G..GG.AA..C.TGT.TT.A.AC.T.TG.A.G..TG.CA..A.G.A.G.G.GG...A..G.A.GT.GG.AA.T.T.C.C.AT.G.T.GTA.GCG.G.TGA.AA..TG.C.GT.AGAT.AT.A.T.G..G.A.G..GA.ACA.C.C.G.G..TG.G..C.G.A..AA...G.C.G..G.C.T.C.T.CT.G.G.C.TTG.TAAC.TG.AC.GC.T.G.AG.G.C.TCG.....................................A.A.A.G.CG.T.G.G..GGA.G.C.A.A.A.C.A..G.G.AT.T.AG.AT...A..C.C.C.T.G.G.T..A.G.T.C.C.ACG.C.C.G.TA.A.AC.G.....A...T.G.A.G.T.G.C.T.....AG.G.T..GT.T.AGACccttt....ccgggGT.TT.A.G.T.G.C..C.G.C.A.GC..T.A.AC...G.CA.T.TA.A.......G.C....A.C.T.C..C.G.C.CT.G.GG.G.A.GTA.CG.A.C.C.G.CAA...G.G.T.T.GA.AA..CT.C.AAA..G.G.AA..T.T.G.A.C.GG.G.GG.C.C.CG.C.AC.A...A..G.CG.GT.GG.A.G.C.A.TG.T.G.GT.TTA.AT.T.CG.A.A.GC.A.ACG.C.G.A.AGA.A.C.C.TT..A.CCA.G.G.T.C.TTG.ACA.T.C..C.C.TCT...gACCGCTCTA.GAGA..T.AG.AGTTttcctt........................................cgggacAGAG..G.T..G..A..CA.G.GTG.G.TG.CATG.GT.T.G....T.CGTCAGC.TC.GT..GTCG......TGAGATGTTGG.GTTA.AGT.C.C.CGC.A.ACGA.G.CGC.A........A..C.CC.C.T.A.T.T.G.TT.AG.TTGCC.ATCAttc.......................................................................................................................................................agtTGGG.CACT.CTA.GCG.AGAC.TGC.C.G.GT.A.AT..AA.A.C.C.G.G.AGGA.AG.GT.GG.GGAT.GA........C.G.TC.AA.AT.C.A.TC.AT.GCC.C.CT.T.AT.G.A.C.C..TG.G...........GCTAC.A.C.A.C.G..T.G.C.TAC.A.ATG.GC.T.G.G.T...A.C..A.A.........C.G..A.G.TC...G.C...A.A.G.C.C.G.GT.GA..C.G.G..C..AA...G.C..TA.AT.CT....C...TTAAA..G.C.C.A.G.T..C.T.C.A..G..TT.C....G....G.A..T.T.G.T.A..G..G.C.T.G..C.AaA.C.TC....G.C..C.T.A.C..A.T.G.A.A...G..T.C..G.G.A...aA.T.C.G.C..T.AG.T.A.A..T.C..G.C...G.G.A.aT.C..A.GC...AC.......G..C.C...G..C....G....G..T......G.A.A..T..A..C.....GT..T..C.C......C..G....G.G..C.C..T....T..G.C.A..C.A...C...A.C...CG.C.....C.CG.T.C.A..-.-.-.---.--...--.---.------.---.------.----................................................................................-..---.-.-.--.-.--.---.-..-.-.-.---.-.--..---.---.--..--.-...--.--..-.-.--..--.--...-.-.-.---.--.......-..---.....--...-.--.-..-.---....---------.----.........................................................................................
S002288243   ....................................................................................................................................................................................................TT.T...AATG.....AG.A..G.TT.T..G.A..T..C.C.T......G.GC.T.C.A..G.G..A.C.G.A.AC.G..C..T.G.G....C..G.G.C.G.T.G.C.C.TA.AT.ACA.TG.CAA.GT.A..GA.A.CGctgaaggaggagct.......................................................tgcttctctggatgA.G..T...T.G.C.G...A.A.CG.GG.T.GAG.T.A.A.CG.CGT.A.GGT..AACC.T.G..C.CTG.GT.A.G..C..G.GG.G.G....ATAA.C.T.AT.T.G.GA.AA...C.GAT.A.G.C.TA.ATA.CCG.CATAAG..AGTAG..AT.GT..T..GCAT..G.A.CA.T..TTACT.tAAAA.GGtgcaa...........ttgcaTCACTAC.CAGAT..................GG.A.C.CTGC.GTTGTAT.TAGCTAG.TTGGTG.GGGTAACGGCTCACCAAGGC.G.......ACGAT.AC.ATAGCCG.ACCTGAGAG.GGT.GAT.C.GGCCACACTGG.G.ACTGAGACACGGCCCAGA.CTCCT.ACG.GG.AGG..CA.GCA....G.TAG.GGA.ATC.T.T..C.G.GCAA.TG.G.AC..GGA.A.G..T..C.T.GA...C.C.G.AGCA.AC.G.C.C.G.CG.TG.A.GTGA.A.G..A.AGG.TT..TTC......G.GA.TC.GTAAA.GC.T.CT.G..TT.G.T.A.A.GA.GA.AGAacgagtgtgagagt.....ggaaagttcacactgTGA..CGG.T.A.T.CT.T.A.CCA.GAAA.G.G.G.AC.GG.CT.A.A..CT.A.C.G.TG.C.CA.G.C.AG.CC.GC.GG.TA.A.TA...C.G.T.A.G.G.T.C.C.C.G.A.G.C.GT.T..G.T.C.C..G.G.A.T.T.T.................................A.T.T.G.G.G.C.G.TAAA.G.C.G.AG.C..GC.A.GG.C.G.G.T.TA.G.ATA.A.G.TC.TG.AAGT.T..A.A.A.G.G..C.T.G.T.G.G.C.T.T.AA.C.C.A.T..A.G.T.A..C...-G.C.TT.T..G..GA.AA..C.TGT.TT.A.AC.T.TG.A.G..TG.CA..A.G.A.G.G.GG...A..G.A.GT.GG.AA.T.T.C.C.AT.G.T.GTA.GCG.G.TGA.AA..TG.C.GT.AGAT.AT.A.T.G..G.A.G..GA.ACA.C.C.G.G..TG.G..C.G.A..AA...G.C.G..G.C.T.C.T.CT.G.G.C.TTG.TAAC.TG.AC.GC.T.G.AG.G.C.TCG.....................................A.A.A.G.CG.T.G.G..GGA.G.C.A.A.A.C.A..G.G.AT.T.AG.AT...A..C.C.C.T.G.G.T..A.G.T.C.C.ACG.C.C.G.TA.A.AC.G.....A...T.G.A.G.T.G.C.T.....AG.G.T..GT.T.AGACccttt....ccgggGT.TT.A.G.T.G.C..C.G.C.A.GC..T.A.AC...G.CA.T.TA.A.......G.C....A.C.T.C..C.G.C.CT.G.GG.G.A.GTA.CG.A.C.C.G.CAA...G.G.T.T.GA.AA..CT.C.AAA..G.G.AA..T.T.G.A.C.GG.G.GG.C.C.CG.C.AC.A...A..G.CG.GT.GG.A.G.C.A.TG.T.G.GT.TTA.AT.T.CG.A.A.GC.A.ACG.C.G.A.AGA.A.C.C.TT..A.CCA.G.G.T.C.TTG.ACA.T.C..C.C.TCT...gACCGCTCTA.GAGA..T.AG.AGTTttcctt........................................cgggacAGAG..G.T..G..A..CA.G.GTG.G.TG.CATG.GT.T.G....T.CGTCAGC.TC.GT..GTCG......TGAGATGTTGG.GTTA.AGT.C.C.CGC.A.ACGA.G.CGC.A........A..C.CC.C.T.A.T.T.G.TT.AG.TTGCC.ATCAttt.......................................................................................................................................................agtTGGG.CACT.CTA.GCG.AGAC.TGC.C.G.GT.A.AT..AA.A.C.C.G.G.AGGA.AG.GT.GG.GGAT.GA........C.G.TC.AA.AT.C.A.TC.AT.GCC.C.CT.T.AT.G.A.C.C..TG.G...........GCTAC.A.C.A.C.G..T.G.C.TAC.A.ATG.GC.T.G.G.T...A.C..A.A.........C.G..A.G.TC...G.C...A.A.G.C.C.G.GT.GA..C.G.G..C..AA...G.C..TA.AT.CT....C...TTAAA..G.C.C.A.G.T..C.T.C.A..G..TT.C....G....G.A..T.T.G.T.A..G..G.C.T.G..C.A.A.C.TC....G.C..C.T.A.C..A.T.G.A.A...G..T.C..G.G.A....A.T.C.G.C..T.AG.T.A.A..T.C..G.C...G.G.A..T.C..A.GC...AC.......G..C.C...G..C....G....G..T......G.A.A..T..A..C.....GT..T..C.C......C..G....G.G..C.C..T....T..G.T.A..C.A...C...A.C...CG.C.....C.CG.T.C.A..C.A.C.CAC.GA...GA.GTT.TGTAAC.ACC.CGAAGT.CGGTgaggtaaccg............................................................taaggagccaG..CCG.C.C.TA.A.GG.TGG.G..A.T.A.GAT.G.AT..TGG.GGT.GA..AG.T...CG.TA..A.C.AA..GG.TA...G.C.C.GTA.TC.......G..GAA.....GG...T.GC.G..G.CTG....GATCACCTC.CTTT.........................................................................................
S000405651   ....................................................................................................................................................................................................--.-...----.....--.-..-.--.-..-.-..-..-.-.-......-.--.-.-.A..G.G..A.C.G.A.AC.G..C..T.G.G....C..G.G.C.G.T.G.C.C.TA.AT.ACA.TG.CAA.GT.A..GA.A.CGctgaagagaggagct.....................................................tgctcttcttggatgA.G..T...T.G.C.G...A.A.CG.GG.T.GAG.T.A.A.CG.CGT.A.GGT..AACC.T.G..C.CTG.GT.A.G..C..G.GG.G.G....ATAA.C.T.AT.T.G.GA.AA...C.GAT.A.G.C.TA.ATA.CCG.CATAAA..ATGGA..TT.AT..C..GCAT..G.A.TA.A..TCCAT.tGAAA.GGtgcaa...........atgcaTCACTAC.CAGAT..................GG.A.C.CTGC.GTTGTAT.TAGCTAG.TTGGTG.GGGTAACGGCTCACCAAGGC.G.......ACGAT.AC.ATAGCCG.ACCTGAGAG.GGT.GAT.C.GGCCACACTGG.G.ACTGAGACACGGCCCAGA.CTCCT.ACG.GG.AGG..CA.GCA....G.TAG.GGA.ATC.T.T..C.G.GCAA.TG.G.AC..GGA.A.G..T..C.T.GA...C.C.G.AGCA.AC.G.C.C.G.CG.TG.A.GTGA.A.G..A.AGG.TT..TTC......G.GA.TC.GTAAA.GC.T.CT.G..TT.G.T.A.A.GA.GA.AGAacgagtgtgagagt.....ggaaagttcacactgTGA..CGG.T.A.T.CT.T.A.CCA.GAAA.G.G.G.AC.GG.CT.A.A..CT.A.C.G.TG.C.CA.G.C.AG.CC.GC.GG.TA.A.TA...C.G.T.A.G.G.T.C.C.C.G.A.G.C.GT.T..G.T.C.C..G.G.A.T.T.T.................................A.T.T.G.G.G.C.G.TAAA.G.C.G.AG.C..GC.A.GG.C.G.G.T.TA.G.ATA.A.G.TC.TG.AAGT.T..A.A.A.G.G..C.T.G.T.G.G.C.T.T.AA.C.C.A.T..A.G.T.A..C...-G.C.TT.T..G..GA.AA..C.TGT.TT.A.AC.T.TG.A.G..TG.CA..A.G.A.G.G.GG...A..G.A.GT.GG.AA.T.T.C.C.AT.G.T.GTA.GCG.G.TGA.AA..TG.C.GT.AGAT.AT.A.T.G..G.A.G..GA.ACA.C.C.G.G..TG.G..C.G.A..AA...G.C.G..G.C.T.C.T.CT.G.G.C.TTG.TAAC.TG.AC.GC.T.G.AG.G.C.TCG.....................................A.A.A.G.CG.T.G.G..GGA.G.C.A.A.A.C.A..G.G.AT.T.AG.AT...A..C.C.C.T.G.G.T..A.G.T.C.C.ACG.C.C.G.TA.A.AC.G.....A...T.G.A.G.T.G.C.T.....AG.G.T..GT.T.AGACccttt....ccgggGT.TT.A.G.T.G.C..C.G.C.A.GC..T.A.AC...G.CA.T.TA.A.......G.C....A.C.T.C..C.G.C.CT.G.GG.G.A.GTA.CG.A.C.C.G.CAA...G.G.T.T.GA.AA..CT.C.AAA..G.G.AA..T.T.G.A.C.GG.G.GG.C.C.CG.C.AC.A...A..G.CG.GT.GG.A.G.C.A.TG.T.G.GT.TTA.AT.T.CG.A.A.GC.A.ACG.C.G.A.AGA.A.C.C.TT..A.CCA.G.G.T.C.TTG.ACA.T.C..C.C.TCT...gATCGCTCTA.GAGA..T.AG.AGTTttcctt........................................cgggacAGAG..G.T..G..A..CA.G.GTG.G.TG.CATG.GT.T.G....T.CGTCAGC.TC.GT..GTCG......TGAGATGTTGG.GTTA.AGT.C.C.CGC.A.ACGA.G.CGC.A........A..C.CC.C.T.A.T.T.G.TT.AG.TTGCC.ATCAttt.......................................................................................................................................................agtTGGG.CACT.CTA.GCG.AGAC.TGC.C.G.GT.A.AT..AA.A.C.C.G.G.AGGA.AG.GT.GG.GGAT.GA........C.G.TC.AA.AT.C.A.TC.AT.GCC.C.CT.T.AT.G.A.C.C..TG.G...........GCTAC.A.C.A.C.G..T.G.C.TAC.A.ATG.GC.T.G.G.T...A.C..A.A.........C.G..A.G.TC...G.C...A.A.G.C.C.G.GT.GA..C.G.G..C..AA...G.C..TA.AT.CT....C...TTAAA..G.C.C.A.G.T..C.T.C.A..G..TT.C....G....G.A..T.T.G.T.A..G..G.C.T.G..C.A.A.C.TC....G.C..C.T.A.C..A.T.G.A.A...G..T.C..G.G.A....A.T.C.G.C..T.AG.T.A.A..T.C..G.C...G.G.A..T.C..A.GC...AC.......G..C.C...G..C....G....G..T......G.A.A..T..A..C.....GT..T..C.C......C..G....G.G..C.C..T....T..G.T.A..C.A...C...A.C...CG.C.....C.CG.T.C.A..C.A.C.CAC.GA...GA.GTT.TGTAAC.ACC.CGAAGT.CGGTg..............................................................................aG..GTA.A.C.C-.-.--.---.-..-.-.-.---.-.--..---.---.--..--.-...--.--..-.-.--..--.--...-.-.-.---.--.......-..---.....--...-.--.-..-.---....---------.----.........................................................................................
S000405652   ....................................................................................................................................................................................................--.-...----.....--.-..-.--.-..-.-..-..-.-.-......-.--.-.-.A..G.G..A.C.G.A.AC.G..C..T.G.G....C..G.G.C.G.T.G.C.C.TA.AT.ACA.TG.CAA.GT.A..GA.A.CGctgaaggaggagct.......................................................tgcttctctggatgA.G..T...T.G.C.G...A.A.CG.GG.T.GAG.T.A.A.CG.CGT.A.GGT..AACC.T.G..C.CTG.GT.A.G..C..G.GG.G.G....ATAA.C.T.AT.T.G.GA.AA...C.GAT.A.G.C.TA.ATA.CCG.CATAAA..ATTGA..TT.AT..T..GCAT..G.A.TA.G..TCAAT.tAAAA.GGtgcaa...........ttgcaTCACTAC.CAGAT..................GG.A.C.CTGC.GTTGTAT.TAGCTAG.TTGGTG.GGGTAACGGCTCACCAAGGC.A.......ACGAT.AC.ATAGCCG.ACCTGAGAG.GGT.GAT.C.GGCCACACTGG.G.ACTGAGACACGGCCCAGA.CTCCT.ACG.GG.AGG..CA.GCA....G.TAG.GGA.ATC.T.T..C.G.GCAA.TG.G.AC..GGA.A.G..T..C.T.GA...C.C.G.AGCA.AC.G.C.C.G.CG.TG.A.GTGA.A.G..A.AGG.TT..TTC......G.GA.TC.GTAAA.GC.T.CT.G..TT.G.T.A.A.GA.GA.AGAacgagtgtgagagt.....ggaaagttcacactgTGA..CGG.T.A.T.CT.T.A.CCA.GAAA.G.G.G.AC.GG.CT.A.A..CT.A.C.G.TG.C.CA.G.C.AG.CC.GC.GG.TA.A.TA...C.G.T.A.G.G.T.C.C.C.G.A.G.C.GT.T..G.T.C.C..G.G.A.T.T.T.................................A.T.T.G.G.G.C.G.TAAA.G.C.G.AG.C..GC.A.GG.C.G.G.T.TA.G.ATA.A.G.TC.TG.AAGT.T..A.A.A.G.G..C.T.G.T.G.G.C.T.T.AA.C.C.A.T..A.G.T.A..C...-G.C.TT.T..G..GA.AA..C.TGT.TT.A.AC.T.TG.A.G..TG.CA..A.G.A.G.G.GG...A..G.A.GT.GG.AA.T.T.C.C.AT.G.T.GTA.GCG.G.TGA.AA..TG.C.GT.AGAT.AT.A.T.G..G.A.G..GA.ACA.C.C.G.G..TG.G..C.G.A..AA...G.C.G..G.C.T.C.T.CT.G.G.C.TTG.TAAC.TG.AC.GC.T.G.AG.G.C.TCG.....................................A.A.A.G.CG.T.G.G..GGA.G.C.A.A.A.C.A..G.G.AT.T.AG.AT...A..C.C.C.T.G.G.T..A.G.T.C.C.ACG.C.C.G.TA.A.AC.G.....A...T.G.A.G.T.G.C.T.....AG.G.T..GT.T.AGACccttt....ccgggGT.TT.A.G.T.G.C..C.G.C.A.GC..T.A.AC...G.CA.T.TA.A.......G.C....A.C.T.C..C.G.C.CT.G.GG.G.A.GTA.CG.A.C.C.G.CAA...G.G.T.T.GA.AA..CT.C.AAA..G.G.AA..T.T.G.A.C.GG.G.GG.C.C.CG.C.AC.A...A..G.CG.GT.GG.A.G.C.A.TG.T.G.GT.TTA.AT.T.CG.A.A.GC.A.ACG.C.G.A.AGA.A.C.C.TT..A.CCA.G.G.T.C.TTG.ACA.T.C..C.C.TCT...gACCGCTCTA.GAGA..T.AG.AGTTttcctt........................................cgggacAGAG..G.T..G..A..CA.G.GTG.G.TG.CATG.GT.T.G....T.CGTCAGC.TC.GT..GTCG......TGAGATGTTGG.GTTA.AGT.C.C.CGC.A.ACGA.G.CGC.A........A..C.CC.C.T.A.T.T.G.TT.AG.TTGCC.ATCAttc.......................................................................................................................................................agtTGGG.CACT.CTA.GCG.AGAC.TGC.C.G.GT.A.AT..AA.A.C.C.G.G.AGGA.AG.GT.GG.GGAT.GA........C.G.TC.AA.AT.C.A.TC.AT.GCC.C.CT.T.AT.G.A.C.C..TG.G...........GCTAC.A.C.A.C.G..T.G.C.TAC.A.ATG.GC.T.G.G.T...A.C..A.A.........C.G..A.G.TC...G.C...A.A.G.C.C.G.GT.GA..C.G.G..C..AA...G.C..TA.AT.CT....C...TTAAA..G.C.C.A.G.T..C.T.C.A..G..TT.C....G....G.A..T.T.G.T.A..G..G.C.T.G..C.A.A.C.TC....G.C..C.T.A.C..A.T.G.A.A...G..T.C..G.G.A....A.T.C.G.C..T.AG.T.A.A..T.C..G.C...G.G.A..T.C..A.GC...AC.......G..C.C...G..C....G....G..T......G.A.A..T..A..C.....GT..T..C.C......C..G....G.G..C.C..T....T..G.T.A..C.A...C...A.C...CG.C.....C.CG.T.C.A..C.A.C.CAC.GA...GA.GTT.TGTAAC.ACC.CGAAGT.CGGTg..............................................................................aG..GTA.A.C.C-.-.--.---.-..-.-.-.---.-.--..---.---.--..--.-...--.--..-.-.--..--.--...-.-.-.---.--.......-..---.....--...-.--.-..-.---....---------.----.........................................................................................
S000395211   ....................................................................................................................................................................................................--.-...----.....--.-..-.--.-..-.-..-..-.-.-......-.GC.T.C.A..G.G..A.C.G.A.AC.G..C..T.G.G....C..G.G.C.G.T.G.C.C.TA.AT.ACA.TG.CAA.GT.A..GA.A.CGctgaaggaggagct.......................................................tgcttctctggatgA.G..T...T.G.C.G...A.A.CG.GG.T.GAG.T.A.A.CG.CGT.A.GGT..AACC.T.G..C.CTG.GT.A.G..C..G.GG.G.G....ATAA.C.T.AT.T.G.GA.AA...C.GAT.A.G.C.TA.ATA.CCG.CATAAG..AGTAG..AT.GT..T..GCAT..G.A.CA.T..TTGCT.tAAAA.GGtgcaa...........ttgcaTCACTAC.CAGAT..................GG.A.C.CTGC.GTTGTAT.TAGCTAG.TTGGTG.AGGTAACGGCTCACCAAGGC.A.......ACGAT.AC.ATAGCCG.ACCTGAGAG.GGT.GAT.C.GGCCACACTGG.G.ACTGAGACACGGCCCAGA.CTCCT.ACG.GG.AGG..CA.GCA....G.TAG.GGA.ATC.T.T..C.G.GCAA.TG.G.AC..GGA.A.G..T..C.T.GA...C.C.G.AGCA.AC.G.C.C.G.CG.TG.A.GTGA.A.G..A.AGG.TT..TTC......G.GA.TC.GTAAA.GC.T.CT.G..TT.G.T.A.A.GA.GA.AGAacgagtgtgagagt.....ggaaagttcacactgTGA..CGG.T.A.T.CT.T.A.CCA.GAAA.G.G.G.AC.GG.CT.A.A..CT.A.C.G.TG.C.CA.G.C.AG.CC.GC.GG.TA.A.TA...C.G.T.A.G.G.T.C.C.C.G.A.G.C.GT.T..G.T.C.C..G.G.A.T.T.T.................................A.T.T.G.G.G.C.G.TAAA.G.C.G.AG.C..GC.A.GG.C.G.G.T.TA.G.ATA.A.G.TC.TG.AAGT.T..A.A.A.G.G..C.T.G.T.G.G.C.T.T.AA.C.C.A.T..A.G.T.A..C...-G.C.TT.T..G..GA.AA..C.TGT.TT.A.AC.T.TG.A.G..TG.CA..A.G.A.G.G.GG...A..G.A.GT.GG.AA.T.T.C.C.AT.G.T.GTA.GCG.G.TGA.AA..TG.C.GT.AGAT.AT.A.T.G..G.A.G..GA.ACA.C.C.G.G..TG.G..C.G.A..AA...G.C.G..G.C.T.C.T.CT.G.G.C.TTG.TAAC.TG.AC.GC.T.G.AG.G.C.TCG.....................................A.A.A.G.CG.T.G.G..GGA.G.C.A.A.A.C.A..G.G.AT.T.AG.AT...A..C.C.C.T.G.G.T..A.G.T.C.C.ACG.C.C.G.TA.A.AC.G.....A...T.G.A.G.T.G.C.T.....AG.G.T..GT.T.AGACccttt....ccgggGT.TT.A.G.T.G.C..C.G.C.A.GC..T.A.AC...G.CA.T.TA.A.......G.C....A.C.T.C..C.G.C.CT.G.GG.G.A.GTA.CG.A.C.C.G.CAA...G.G.T.T.GA.AA..CT.C.AAA..G.G.AA..T.T.G.A.C.GG.G.GG.C.C.CG.C.AC.A...A..G.CG.GT.GG.A.G.C.A.TG.T.G.GT.TTA.AT.T.CG.A.A.GC.A.ACG.C.G.A.AGA.A.C.C.TT..A.CCA.G.G.T.C.TTG.ACA.T.C..C.C.TCT...gACCGCTCTA.GAGA..T.AG.AGTTttcctt........................................cgggacAGAG..G.T..G..A..CA.G.GTG.G.TG.CATG.GT.T.G....T.CGTCAGC.TC.GT..GTCG......TGAGATGTTGG.GTTA.AGT.C.C.CGC.A.ACGA.G.CGC.A........A..C.CC.C.T.A.T.T.G.TT.AG.TTGCC.ATCAttc.......................................................................................................................................................agtTGGG.CACT.CTA.GCG.AGAC.TGC.C.G.GT.A.AT..AA.A.C.C.G.G.AGGA.AG.GT.GG.GGAT.GA........C.G.TC.AA.AT.C.A.TC.AT.GCC.C.CT.T.AT.G.A.C.C..TG.G...........GCTAC.A.C.A.C.G..T.G.C.TAC.A.ATG.GC.T.G.G.T...A.C..A.A.........C.G..A.G.TC...G.C...A.A.G.C.C.G.GT.GA..C.G.G..C..AA...G.C..TA.AT.CT....C...TTAAA..G.C.C.A.G.T..C.T.C.A..G..TT.C....G....G.A..T.T.G.T.A..G..G.C.T.G..C.A.A.C.TC....G.C..C.T.A.C..A.T.G.A.A...G..T.C..G.G.A....A.T.C.G.C..T.AG.T.A.A..T.C..G.C...G.G.A..T.C..A.GC...AC.......G..C.C...G..C....G....G..T......G.A.A..T..A..C.....GT..T..C.C......C..G....G.G..C.C..T....T..G.T.A..C.A...C...A.C...CG.C.....C.CG.T.C.A..C.A.C.CAC.GA...GA.GTT.TG----.---.------.----................................................................................-..---.-.-.--.-.--.---.-..-.-.-.---.-.--..---.---.--..--.-...--.--..-.-.--..--.--...-.-.-.---.--.......-..---.....--...-.--.-..-.---....---------.----.........................................................................................
S000004835   ....................................................................................................................................................................................................--.A...CAAC.....AG.A..G.TT.T..G.A..T..C.C.T......G.GC.T.C.A..G.G..A.C.G.A.AC.G..C..T.G.G....C..G.G.C.G.T.G.C.C.TA.AT.ACA.TG.CAA.GT.A..GA.A.CGctgaaggaggagct.......................................................tgcttctctggatgA.G..T...T.G.C.G...A.A.CG.GG.T.GAG.T.A.A.CG.CGT.A.GGT..AACC.T.G..C.CTG.GT.A.G..C..G.GG.G.G....ATAA.C.T.AT.T.G.GA.AA...C.GAT.A.G.C.TA.ATA.CCG.CATAAG..AGTAG..AT.GT..T..GCAT..G.A.CA.T..TTGCT.tAAAA.GGtgcaa...........atgcaTCACTAC.CAGAT..................GG.A.C.CTGC.GTTGTAT.TAGCTAG.TTGGTG.GGGTAACGGCTCACCAAGGC.G.......ACGAT.AC.ATAGCCG.ACCTGAGAG.GGT.GAT.C.GGCCACACTGG.G.ACTGAGACACGGCCCAGA.CTCCT.ACG.GG.AGG..CA.GCA....G.TAG.GGA.ATC.T.T..C.G.GCAA.TG.G.AC..GGA.A.G..T..C.T.GA...C.C.G.AGCA.AC.G.C.C.G.CG.TG.A.GTGA.A.G..A.AGG.TT..TTC......G.GA.TC.GTAAA.GC.T.CT.G..TT.G.T.A.A.GA.GA.AGAacgagtgtgagagt.....ggaaagttcacactgTGA..CGG.T.A.T.CT.T.A.CCA.GAAA.G.G.G.AC.GG.CT.A.A..CT.A.C.G.TG.C.CA.G.C.AG.CC.GC.GG.TA.A.TA...C.G.T.A.G.G.T.C.C.C.G.A.G.C.GT.T..G.T.C.C..G.G.A.T.T.T.................................A.T.T.G.G.G.C.G.TAAA.G.C.G.AG.C..GC.A.GG.C.G.G.T.TA.G.ATA.A.G.TC.TG.AAGT.T..A.A.A.G.G..C.T.G.T.G.G.C.T.T.AA.C.C.A.T..A.G.T.A..C...-G.C.TT.T..G..GA.AA..C.TGT.TT.A.AC.T.TG.A.G..TG.CA..A.G.A.G.G.GG...A..G.A.GT.GG.AA.T.T.C.C.AT.G.T.GTA.GCG.G.TGA.AA..TG.C.GT.AGAT.AT.A.T.G..G.A.G..GA.ACA.C.C.G.G..TG.G..C.G.A..AA...G.C.G..G.C.T.C.T.CT.G.G.C.TTG.TAAC.TG.AC.GC.T.G.AG.G.C.TCG.....................................A.A.A.G.CG.T.G.G..GGA.G.C.A.A.A.C.A..G.G.AT.T.AG.AT...A..C.C.C.T.G.G.T..A.G.T.C.C.ACG.C.C.G.TA.A.AC.G.....A...T.G.A.G.T.G.C.T.....AG.G.T..GT.T.AGACccttt....ccgggGT.TT.A.G.T.G.C..C.G.C.A.GC..T.A.AC...G.CA.T.TA.A.......G.C....A.C.T.C..C.G.C.CT.G.GG.G.A.GTA.CG.A.C.C.G.CAA...G.G.T.T.GA.AA..CT.C.AAA..G.G.AA..T.T.G.A.C.GG.G.GG.C.C.CG.C.AC.A...A..G.CG.GT.GG.A.G.C.A.TG.T.G.GT.TTA.AT.T.CG.A.A.GC.A.ACG.C.G.A.AGA.A.C.C.TT..A.CCA.G.G.T.C.TTG.ACA.T.C..C.C.TCT...gACCGCTCTA.GAGA..T.AG.AGTTttcctt........................................cgggacAGAG..G.T..G..A..CA.G.GTG.G.TG.CATG.GT.T.G....T.CGTCAGC.TC.GT..GTCG......TGAGATGTTGG.GTTA.AGT.C.C.CGC.A.ACGA.G.CGC.A........A..C.CC.C.T.A.T.T.G.TT.AG.TTGCC.ATCAttc.......................................................................................................................................................agtTGGG.CACT.CTA.GCG.AGAC.TGC.C.G.GT.A.AT..AA.A.C.C.G.G.AGGA.AG.GT.GG.GGAT.GA........C.G.TC.AA.AT.C.A.TC.AT.GCC.C.CT.T.AT.G.A.C.C..TG.G...........GCTAC.A.C.A.C.G..T.G.C.TAC.A.ATG.GC.T.G.G.T...A.C..A.A.........C.G..A.G.TC...G.C...A.A.G.C.C.G.GT.GA..C.G.G..C..AA...G.C..TA.AT.CT....C...TTAAA..G.C.C.A.G.T..C.T.C.A..G..TT.C....G....G.A..T.T.G.T.A..G..G.C.T.G..C.A.A.C.TC....G.C..C.T.A.C..A.T.G.A.A...G..T.C..G.G.A....A.T.C.G.C..T.AG.T.A.A..T.C..G.C...G.G.A..T.C..A.GC...AC.......G..C.C...G..C....G....G..T......G.A.A..T..A..C.....GT..T..C.C......C..G....G.G..C.C..T....T..G.T.A..C.A...C...A.C...CG.C.....C.CG.T.C.A..C.A.C.CAC.GA...GA.GTT.TGTAAC.ACC.CGAAGT.CGGTgaggtaaccg............................................................taaggagccaG..CCG.C.C.TA.A.GG.TGG.G..A.T.A.GAT.G.AT..TGG.GGT.GA..AG.T...CG.TA..A.C.AA..GG.TA...G.C.C.GTA.TC.......G..GAA.....GG...T.GC.G..G.CTG....GATCACCTC.CTTAagcttggatccccggtaccgagct.................................................................
S002660879   ....................................................................................................................................................................................................--.-...----.....--.-..-.--.-..-.-..-..-.-.-......-.--.-.-.-..-.G..A.C.G.A.AC.G..C..T.G.G....C..G.G.C.G.T.G.C.C.TA.AT.ACA.TG.CAA.GT.C..GA.A.CGagagcgaccggtgct.....................................................tgcactggtcaatctA.G..T...G.G.C.G...A.A.CG.GG.T.GAG.T.A.A.CA.CGT.G.GGT..AACC.T.G..C.CCA.TC.A.G..A..G.GG.G.G....ATAA.C.A.TT.C.G.GA.AA...C.GGA.T.G.C.TA.AAA.CCG.CATAGG..TCTTC..GA.AC..C..GCAT..G.G.TT.T..GAAGA.gGAAA.AGaggcgc.........aagcttCTGCTGA.TGGAT..................GG.A.C.CCGC.GGTGCAT.TAGCTAG.TTGGTG.AGGTAACGGCTCACCAAGGC.C.......GTGAT.GC.ATAGCCG.ACCTGAGAG.GGT.GAT.C.GGCCACATTGG.G.ACTGAGACACGGCCCAAA.CTCCT.ACG.GG.AGG..CA.GCA....G.TAG.GGA.ATC.T.T..C.C.GCAA.TG.G.AC..GCA.A.G..T..C.T.GA...C.G.G.AGCA.AC.G.C.C.G.CG.TG.A.GTGA.A.G..A.AGG.TT..TTC......G.GA.TC.GTAAA.AC.T.CT.G..TT.G.T.T.A.GA.GA.AGAacaagtgttagagt......aactgttagcgcctTGA..CGG.T.A.T.CT.A.A.CCA.GAAA.G.C.C.AC.GG.CT.A.A..CT.A.C.G.TG.C.CA.G.C.AG.CC.GC.GG.TA.A.TA...C.G.T.A.G.G.T.G.G.C.A.A.G.C.GT.T..G.T.C.C..G.G.A.T.T.T.................................A.T.T.G.G.G.C.G.TAAA.G.C.G.AG.C..GC.A.GG.C.G.G.T.TC.C.TTA.A.G.TC.TG.ATGT.G..A.A.A.G.C..C.C.C.C.G.G.C.T.C.AA.C.C.G.G..G.G.A.G..G...GT.C.AT.T..G..GA.AA..C.TGG.GG.A.AC.T.TG.A.G..TG.CA..G.A.A.G.A.GG...A..G.A.GT.GG.AA.T.T.C.C.AT.G.T.GTA.GCG.G.TGA.AA..TG.C.GT.AGAT.AT.A.T.G..G.A.G..GA.ACA.C.C.A.G..TG.G..C.G.A..AG...G.C.G..A.C.T.C.T.CT.G.G.A.CTG.TAAC.TG.AC.GC.T.G.AG.G.C.TCG.....................................A.A.A.G.CG.T.G.G..GTA.G.C.A.A.A.C.A..G.G.AT.T.AG.AT...A..C.C.C.T.G.G.T..A.G.T.C.C.ACG.C.C.G.TA.A.AC.G.....A...T.G.A.G.T.G.C.T.....AA.G.T..GT.T.GGAGggttt....ccgccCT.TC.A.G.T.G.C..T.G.C.A.GT..T.A.AC...G.CA.T.TA.A.......G.C....A.C.T.C..C.G.C.CT.G.GG.G.A.GTA.CG.A.C.C.G.CAA...G.G.T.T.GA.AA..CT.C.AAA..G.G.AA..T.T.G.A.C.GG.G.GA.C.C.CG.C.AC.A...A..G.CG.GT.GG.A.G.C.A.TG.T.G.GT.TTA.AT.T.CG.A.A.GC.A.ACG.C.G.A.AGA.A.C.C.TT..A.CCA.A.G.T.C.TTG.ACA.T.C..C.T.TTG....ACCACTCTA.GAGA..T.AG.AGCTttccct.......................................tcggggaCAAA..G.T..G..A..CA.G.GTG.G.TG.CATG.GT.T.G....T.CGTCAGC.TC.GT..GTCG......TGAGATGTTGG.GTTA.AGT.C.C.CGC.A.ACGA.G.CGC.A........A..C.CC.T.T.A.T.T.A.CT.AG.TTGCC.AGCAttg.......................................................................................................................................................agtTGGG.CACT.CTA.GTG.AGAC.TGC.C.G.GT.G.AC..AA.A.C.C.G.G.AGGA.AG.GT.GG.GGAT.GA........C.G.TC.AA.AT.C.A.TC.AT.GCC.C.CT.T.AT.G.A.C.T..TG.G...........GCTAC.C.C.A.C.G..T.G.C.TAC.A.ATG.GA.T.G.G.T...A.C..A.A.........C.G..A.G.CA...G.C...G.A.A.C.T.C.GC.GA..G.G.G..T..AA...G.C..GA.AT.CT....C...TTAAA..G.C.C.A.T.T..C.T.C.A..G..TT.C....G....G.A..T.T.G.T.A..A..G.C.T.T..G.C.A.C.TC....GcC..T.T.A.C..-.T.G.A.A...G..TcC..G.G.A....A.TcC.G.C..T.GG.T.A.A..T.C..G.C...G.GcA..T.C..A.GC...CC.......G..C.C...C..C....G....G..T......G.A.A..T..A..C.....GT..T..C.C......C..G....G.G..T.C..T....-..-.-.-..-.-...-...-.-...--.-.....-.--.-.-.-..-.-.-.---.--...--.---.------.---.------.----................................................................................-..---.-.-.--.-.--.---.-..-.-.-.---.-.--..---.---.--..--.-...--.--..-.-.--..--.--...-.-.-.---.--.......-..---.....--...-.--.-..-.---....---------.----.........................................................................................
S002708480   ....................................................................................................................................................................................................--.-...----.....--.-..-.--.-..-.-..-..-.-.-......-.--.-.-.-..-.G..A.C.G.A.AC.G..C..T.G.G....C..G.G.C.G.T.G.C.C.TA.AT.ACA.TG.CAA.GT.C..GA.A.CGagagcgaccggtgct.....................................................tgcactggtcaatctA.G..T...G.G.C.G...A.A.CG.GG.T.GAG.T.A.A.CA.CGT.G.GGT..AACC.T.G..C.CCA.TC.A.G..A..G.GG.G.G....ATAA.C.A.TT.C.G.GA.AA...C.GGA.T.G.C.TA.AAA.CCG.CATAGG..TCTTC..AA.AC..C..GCAT..G.G.TT.T..GAAGA.gGAAA.AGaggcgc.........aagcttCTGCTGA.TGGAT..................GG.A.C.CCGC.GGTGCAT.TAGCTAG.TTGGCG.AGGTAACGGCTCACCAAGGC.C.......GTGAT.GC.ATAGCCG.ACCTGAGAG.GGT.GAT.C.GGCCACATTGG.G.ACTGAGACACGGCCCANA.CTCCT.ACG.GG.AGG..CA.GCA....G.TAG.GGA.ATC.T.T..C.C.GCAA.TG.G.AC..GTA.A.G..T..C.T.GA...C.G.G.AGCA.AC.G.C.C.G.CG.TG.A.GTGA.A.G..A.AGG.TT..TTC......G.GA.TC.GTAAA.AC.T.CT.G..TT.G.T.T.A.GA.GA.AGAacaagtgctagagt......aactgttagcgcccTGA..CGG.T.A.T.CT.A.A.CCA.GAAA.G.C.C.AC.GG.CT.A.A..CT.A.C.G.TG.C.CA.G.C.AG.CC.GC.GG.TT.A.TA...C.G.T.A.A.G.T.G.G.C.C.A.G.C.GT.T..G.T.C.C..G.G.A.T.T.T.................................A.T.T.G.G.G.C.G.TTAA.G.C.G.AG.C..GC.A.GG.C.G.G.T.TC.C.TTA.A.G.TC.TG.ATGT.G..A.A.A.G.C..C.C.C.C.G.G.C.T.C.AC.C.C.G.G..G.G.A.G..G...GT.C.AT.T..G..GA.AA..C.TGG.GG.A.AC.T.TG.A.G..TG.CA..G.A.A.G.A.GG...A..G.A.GT.GG.AA.T.T.C.C.AT.G.T.GTA.GCG.G.TGA.AA..TG.C.GT.AGAT.AT.A.T.G..G.A.G..GA.ACA.C.C.A.G..TG.G..C.G.A..AG...G.C.G..A.C.T.C.T.CT.G.G.T.CTG.TAAC.TG.AC.GC.T.G.AG.G.C.TCG.....................................A.A.A.G.CG.T.G.G..GTA.G.C.A.A.A.C.A..G.G.AT.T.AG.AT...A..C.C.C.T.G.G.T..A.G.T.C.C.ACG.C.C.G.TA.A.AC.G.....A...T.G.A.G.T.G.C.T.....AA.G.T..GT.T.GGAGggttt....ccgccCT.TC.A.G.T.G.C..T.G.C.A.GT..T.A.AC...G.CA.T.TA.A.......G.C....A.C.T.C..C.G.C.CT.G.GG.G.A.GTA.CG.A.C.C.G.CAA...G.G.T.T.GA.AA..CT.C.AAA..G.G.AA..T.T.G.A.C.GG.G.GA.CcC.CG.C.AC.A...A..G.CG.GA.GG.A.G.C.A.TG.T.G.GT.TTA.AT.T.CG.A.A.GC.A.ACG.C.G.A.AGA.A.C.C.TT..A.CCA.A.G.T.C.TTG.ACA.T.C..C.T.TTG....ACCACTCTA.GAGA..T.AG.AGCTttccct.......................................tcagggaCAAA..G.T..G..A..CT.G.GTG.G.TG.CATG.GT.T.G....T.CGTCAGC.TC.GT..GTCG......TGAGATGTTGG.GTTA.AGT.C.C.CGC.A.ACGA.G.CGC.A........A..C.CC.T.T.A.T.T.A.CT.AG.TTGCC.AGCCtta.......................................................................................................................................................agtTGGG.CACT.CTA.GTG.AGAC.TGC.C.G.GT.G.AC..AA.A.C.C.G.G.AGGA.AG.GT.G-.GGAT.GA........C.G.TC.AA.AT.C.A.TC.AT.GCC.C.CT.T.AT.G.A.C.T..TG.G...........GCTAC.A.C.A.C.G..T.G.C.TAC.A.ATG.GA.T.G.G.T...A.C..A.A.........C.G..A.G.CA...G.C...G.A.A.C.T.C.GC.GA..G.G.G..T..AA...G.C..GA.AT.CT....C...TTAAA..G.C.C.A.T.T..C.T.C.A..G..TT.C....G....G.A..T.T.G.T.A..G..G.C.T.G..C.A.A.C.TC....G.C..C.T.A.C..A.T.G.A.A...G..C.C..G.G.A....A.T.C.G.C..T.AG.T.A.A..T.C..G.C...G.G.A..T.C..A.GC...AC.......G..C.C...G..C....G....G..T......G.A.A..T..A..C.....GT..T..C.C......C..G....G.G..T.C..T....-..-.-.-..-.-...-...-.-...--.-.....-.--.-.-.-..-.-.-.---.--...--.---.------.---.------.----................................................................................-..---.-.-.--.-.--.---.-..-.-.-.---.-.--..---.---.--..--.-...--.--..-.-.--..--.--...-.-.-.---.--.......-..---.....--...-.--.-..-.---....---------.----.........................................................................................
S002113842   ....................................................................................................................................................................................................--.-...----.....--.-..-.--.-..-.-..-..-.-.-......-.--.-.-.-..-.G..A.C.G.A.AC.G..C..T.G.G....C..G.G.C.G.T.G.C.C.TA.AT.ACA.TG.CAA.GT.C..GA.A.CGagagcgaccggtgct.....................................................tgcactggtcaatctA.G..T...G.G.CcA...A.A.CG.GG.G.GAG.T.A.A.CA.CGT.G.GGT..AACC.T.G..C.CCA.TC.A.G..A..G.GG.G.G....ATAA.C.A.TT.C.G.GA.AA...C.GGA.T.G.C.TA.AAA.CCG.CATAGG..TCCTT..TA.AC..C..GCAT..G.G.TT.G..AAGGA.gGAAA.AGaggcgc.........aagcttCTGCTGA.TGGAT..................GG.A.C.CCGC.GGTGCAT.TAGCTAG.TTGGTG.AGGTAACGGCTCACCAAGGC.C.......GTGAT.GC.ATAGCCG.ACCTGAGAG.GGT.GAT.C.GGCCACATTGG.G.ACTGAGACACGGCCCAAA.CTCCT.ACG.GG.AGG..CA.GCA....G.TAG.GGA.ATC.T.T..C.C.GCAA.TG.G.AC..GCA.A.G..T..C.T.GA...C.G.G.AGCA.AC.G.C.C.G.CG.TG.A.GTGA.A.G..A.AGG.TT..TTC......G.GA.TC.GTAAA.AC.T.CT.G..TT.G.T.T.A.GA.GA.AGAacaagtgctagagt......aactgttagcgcctTGA..CGG.T.A.T.CT.A.A.CCA.GAAA.G.C.C.AC.GG.CT.A.A..CT.A.C.G.TG.C.CA.G.C.AG.CC.GC.GG.TA.A.TA...C.G.T.A.G.G.T.G.G.C.A.A.G.C.GT.T..G.T.C.C..C.G.A.T.T.T.................................A.T.T.G.G.G.C.G.TAAA.G.C.G.AG.C..GC.A.GG.C.G.G.T.TC.C.TTA.A.G.TC.TG.ATGT.G..A.A.A.G.C..C.C.C.C.G.G.C.T.C.AA.C.C.G.G..G.G.A.G..G...GT.C.AT.T..G..GA.AA..C.TGG.GG.A.AC.T.TG.A.G..TG.CA..G.A.A.G.A.GG...A..G.A.GT.GG.AA.T.T.C.C.AT.G.T.GTA.GCG.G.TGA.AA..TG.C.GT.AGAT.AT.A.T.G..G.A.G..GA.ACA.C.C.A.G..TG.G..C.G.A..AG...G.C.G..A.C.T.C.T.CT.G.G.T.CTG.TAAC.TG.AC.GC.T.G.AG.G.C.TCG.....................................A.A.A.G.CG.T.G.G..GTA.G.C.A.A.A.C.A..G.G.AT.T.AG.AT...A..C.C.C.T.G.G.T..A.G.T.C.C.ACG.C.C.G.TA.A.AC.G.....A...T.G.A.G.T.G.C.T.....AA.G.T..GT.T.GGAGggttt....ccgccCT.TC.A.G.T.G.C..T.G.C.A.GT..T.A.AC...G.CA.T.TA.A.......G.C....A.C.T.C..C.G.C.CT.G.GG.G.A.GTA.CG.A.C.C.G.CAA...G.G.T.T.GA.AA..CT.C.AAA..G.G.AA..T.T.G.A.C.GG.G.GA.C.C.CG.C.AC.A...A..G.CG.GT.GG.A.G.C.A.TG.T.G.GT.TTA.AT.T.CG.A.A.GC.A.ACG.C.G.A.AGA.A.C.C.TT..A.CCA.A.G.T.C.TTG.ACA.T.C..C.T.TTG....ACCACTCTA.GAGA..T.AG.AGCTttccct.......................................tcggggaCAAA..G.T..G..A..CA.G.GTG.G.TG.CATG.GT.T.G....C.CGTCAGC.TC.GT..GTCG......TGAGATGTTGG.GTTA.AGT.C.C.CGC.A.ACGA.G.CGC.A........A..C.CC.T.T.A.T.T.A.CT.AG.TTGCC.AGCAttg.......................................................................................................................................................agtTGGG.CACT.CTA.GTG.AGAC.TGC.C.G.GT.G.AC..AA.A.C.C.G.G.AGGA.AG.GT.GG.GGAT.GA........C.G.TC.AA.AT.C.A.TC.AT.GCC.C.CT.T.AT.G.A.C.T..TG.G...........GCTAC.A.C.A.C.G..T.G.C.TAC.A.ATG.GA.T.G.G.T...A.C..A.A.........C.G..A.G.CA...G.C...G.A.A.C.T.C.GC.GA..G.G.G..T..AA...G.C..GA.AT.CT....C...TTAAA..G.C.C.A.T.T..C.T.C.A..G..TT.C....G....G.A..T.T.G.T.A..G..G.C.T.G..C.A.A.C.TC....G.C..C.T.A.C..A.T.G.A.A...G..C.C..G.G.A....A.T.C.G.C..T.AG.T.A.A..T.C..G.C...G.G.A..T.C..A.GC...AC.......G..C.C...G..C....G....G..T......G.A.A..T..A..C.....GT..T..C.C......C..G....G.G..T.C..T....-..-.-.-..-.-...-...-.-...--.-.....-.--.-.-.-..-.-.-.---.--...--.---.------.---.------.----................................................................................-..---.-.-.--.-.--.---.-..-.-.-.---.-.--..---.---.--..--.-...--.--..-.-.--..--.--...-.-.-.---.--.......-..---.....--...-.--.-..-.---....---------.----.........................................................................................
S002706515   ....................................................................................................................................................................................................--.-...----.....--.-..-.--.-..-.-..-..-.-.-......-.--.-.-.-..-.G..A.C.G.A.AC.G..C..T.G.G....C..G.G.C.G.T.G.C.C.TA.AT.ACA.TG.CAA.GT.C..GA.A.CGagagcgaccggtgct.....................................................tgcactggtcaatctA.G..T...G.G.C.G...A.A.CG.GG.T.GAG.T.A.A.CA.CGT.G.GGT..AACC.T.G..C.CCA.TC.A.G..A..G.GG.G.G....ATAA.C.A.TT.C.G.GA.AA...C.GGA.T.G.C.TA.AAA.CCG.CATAGG..TCTTC..GA.AC..C..GCAT..G.G.TT.T..GAAGA.gGAAA.AGaggcgc.........aagcttCTGCTGA.TGGAT..................GG.A.C.CCGC.GGTGCAT.TAGCTAG.TTGGTG.AGGTAACGGCTCACCAAGGC.C.......GTGAT.GC.ATAGCCG.ACCTGAGAG.GGT.GAT.C.GGCCACATTGG.G.ACTGAGACACGGCCCAAA.CTCCT.ACG.GG.AGG..CA.GCA....G.TAG.GGA.ATC.T.T..C.C.GCAA.TG.G.AC..GCA.A.G..T..C.T.GA...C.G.G.AGCA.AC.G.C.C.G.CG.TG.A.GTGA.A.G..A.AGG.TT..TTC......G.GA.TC.GTAAA.AC.T.CT.G..TT.G.T.T.A.GA.GA.AGAacaagtgctagggt......aactgttagcgcctTGA..CGG.T.A.T.CT.A.A.CCA.GAAA.G.C.C.AC.GG.CT.A.A..CT.A.C.G.TG.C.CA.G.C.AG.CC.GC.GG.TA.A.TA...C.G.T.A.G.G.T.G.G.C.A.A.G.C.GT.T..G.T.C.C..G.G.A.T.T.T.................................A.T.T.G.G.G.C.G.TAAA.G.C.G.AG.C..GC.A.GG.C.G.G.T.TC.C.TTA.A.G.TC.TG.ATGT.G..A.A.A.A.C..C.C.C.C.G.G.C.T.C.AA.C.C.G.G..G.G.A.G..G...GT.C.AT.T..G..GA.AA..C.TGG.GG.A.AC.T.TG.A.G..TG.CA..G.A.A.G.A.GG...A..G.A.GT.GG.AA.T.T.C.C.AT.G.T.GTA.GCG.G.TGA.AA..TG.C.GT.AGAT.AT.A.T.G..G.A.G..GA.ACA.C.C.A.G..TG.G..C.G.A..AG...G.C.G..A.C.T.C.T.CT.G.G.C.CTG.TAAC.TG.AC.GC.T.G.AG.G.C.TCG.....................................A.A.A.G.CG.T.G.G..GTA.G.C.A.A.A.C.A..G.G.AT.T.AG.AT...A..C.C.C.T.G.G.T..A.G.T.C.C.ACG.C.C.G.TA.A.AC.G.....A...T.G.A.G.T.G.C.T.....AA.G.T..GT.T.GGAGggttt....ccgccCT.TC.A.G.T.G.C..T.G.C.A.GT..T.A.AC...G.CA.T.TA.A.......G.C....A.C.T.C..C.G.C.CT.G.GG.G.A.GTA.CG.A.C.C.G.CAA...G.G.T.T.GA.AA..CT.C.AAA..G.G.AA..T.T.G.A.C.GG.G.GA.C.C.CG.C.AC.A...A..G.CG.GT.GG.A.G.C.A.TG.T.G.GT.TTA.AT.T.CG.A.A.GC.A.ACG.C.G.A.AGA.A.C.C.TT..A.CCA.A.G.T.C.TTG.ACA.T.C..C.T.TTG....ACCACTCTA.GAGA..T.AG.AGTTttccct.......................................tcggggaCAAA..G.T..G..A..CA.G.GTG.G.TG.TATG.GT.T.G....T.CGTCAGC.TC.GT..GTCG......TGAGATGTTGG.GTTA.AGT.C.C.CGC.A.ACGA.G.CGC.A........A..C.CC.T.T.A.T.T.A.CT.AG.TTGCC.AGCAttc.......................................................................................................................................................agtTGGG.CACT.CTA.GTG.AGAC.TGC.C.G.GT.G.AC..AA.A.C.C.G.G.AGGA.AG.GT.GG.GGAT.GA........C.G.TC.AA.AT.C.A.TC.AT.GCC.C.CT.T.AT.G.A.C.T..TG.G...........GCTAC.A.C.A.C.G..T.G.C.TAC.A.ATG.GA.C.G.G.T...A.N..C.A.........C.G..A.G.CA...G.C...G.A.A.C.T.C.GC.GA..G.G.G..T..AA...G.C..GA.AT.CT....C...TTAAA..G.C.C.A.T.T..C.T.C.A..G..TT.C....G....G.A..T.T.G.T.A..G..G.C.T.G..N.C.A.C.TC....G.C..C.T.A.C..A.T.G.A.A...G..G.C..G.G.A....A.T.C.G.C..T.AG.T.A.A..T.C..G.C...G.G.A..T.C..A.GC...AC.......G..C.C...G..C....G....G..N......T.G.A..T..A..C.....GT..T..C.C......C..G....G.G..T.C..T....-..-.-.-..-.-...-...-.-...--.-.....-.--.-.-.-..-.-.-.---.--...--.---.------.---.------.----................................................................................-..---.-.-.--.-.--.---.-..-.-.-.---.-.--..---.---.--..--.-...--.--..-.-.--..--.--...-.-.-.---.--.......-..---.....--...-.--.-..-.---....---------.----.........................................................................................
S003357077   ....................................................................................................................................................................................................--.-...----.....--.-..-.--.-..-.-..-..-.-.-......-.--.-.-.T..T.G..A.C.G.A.AC.G..C..T.G.G....C..G.G.C.G.T.G.C.C.TA.AT.ACA.TG.CAA.GT.C..GA.A.CGagagcgactggtgct.....................................................tgcactggtcaatctA.G..T...G.G.C.G...A.A.CG.GG.T.GAG.T.A.A.CA.CGT.G.GGT..AACC.T.G..C.CCA.TC.A.G..A..G.GG.G.G....ATAA.C.A.TT.C.G.GA.AA...C.GGA.T.G.C.TA.AAA.CCG.CATAGG..TCTTC..GA.GC..C..GCAT..G.G.CT.T..GAAGA.gGAAA.AGaggcgc.........aagcttCTGCTGA.TGGAT..................GG.A.C.CCGC.GGTGCAT.TAGCTAG.TTGGTG.AGGTAACGGCTCACCAAGGC.C.......GTGAT.GC.ATAGCCG.ACCTGAGAG.GGT.GAT.C.GGCCACATTGG.G.ACTGAGACACGGCCCAAA.CTCCT.ACG.GG.AGG..CA.GCA....G.TAG.GGA.ATC.T.T..C.C.GCAA.TG.G.AC..GCA.A.G..T..C.T.GA...C.G.G.AGCA.AC.G.C.C.G.CG.TG.A.GTGA.A.G..A.AGG.TT..TTC......G.GA.TC.GTAAA.AC.T.CT.G..TT.G.T.T.A.GA.GA.AGAacaagtgctagagt......aactgttagcgcctTGA..CGG.T.A.T.CT.A.A.CCA.GAAA.G.C.C.AC.GG.CT.A.A..CT.A.C.G.TG.C.CA.G.C.AG.CC.GC.GG.TA.A.TA...C.G.T.A.G.G.T.G.G.C.A.A.G.C.GT.T..G.T.C.C..G.G.A.T.T.T.................................A.T.T.G.G.G.C.G.TAAA.G.C.G.AG.C..GC.A.GG.C.G.G.T.TC.C.TTA.A.G.TC.TG.ATGT.G..A.A.A.G.C..C.C.C.C.G.G.C.T.C.AA.C.C.G.G..G.G.A.G..G...GT.C.AT.T..G..GA.AA..C.TGG.GG.A.AC.T.TG.A.G..TG.CA..G.A.A.G.A.GG...A..G.A.GT.GG.AA.T.T.C.C.AT.G.T.GTA.GCG.G.TGA.AA..TG.C.GT.AGAT.AT.A.T.G..G.A.G..GA.ACA.C.C.A.G..TG.G..C.G.A..AG...G.C.G..A.C.T.C.T.CT.G.G.T.CTG.TAAC.TG.AC.GC.T.G.AG.G.C.TCG.....................................A.A.A.G.CG.T.G.G..GTA.G.C.A.A.A.C.A..G.G.AT.T.AG.AT...A..C.C.C.T.G.G.T..A.G.T.C.C.ACG.C.C.G.TA.A.AC.G.....A...T.G.A.G.T.G.C.T.....AA.G.T..GT.T.GGAGggttt....ccgccCT.TC.A.G.T.G.C..T.G.C.A.GT..T.A.AC...G.CA.T.TA.A.......G.C....A.C.T.C..C.G.C.CT.G.GG.G.A.GTA.CG.A.C.C.G.CAA...G.G.T.T.GA.AA..CT.C.AAA..G.G.AA..T.T.G.A.C.GG.G.GA.C.C.CG.C.AC.A...A..G.CG.GT.GG.A.G.C.A.TG.T.G.GT.TTA.AT.T.CG.A.A.GC.A.ACG.C.G.A.AGA.A.C.C.TT..A.CCA.A.G.T.C.TTG.ACA.T.C..C.T.TTG....ACCACTCTA.GAGA..T.AG.AGCTttccct.......................................tcggggaCAAA..G.T..G..A..CA.G.GTG.G.TG.CATG.GT.T.G....T.CGTCAGC.TC.GT..GTCG......TGAGATGTTGG.GTTA.AGT.C.C.CGC.A.ACGA.G.CGC.A........A..C.CC.T.T.A.T.T.A.CT.AG.TTGCC.AGCAttg.......................................................................................................................................................agtTGGG.CACT.CTA.GTG.AGAC.TGC.C.G.GT.G.AC..AA.A.C.C.G.G.AGGA.AG.GT.GG.GGAT.GA........C.G.TC.AA.AT.C.A.TC.AT.GCC.C.CT.T.AT.G.A.C.T..TG.G...........GCTAC.A.C.A.C.G..T.G.C.TAC.A.ATG.GA.T.G.G.T...A.C..A.A.........C.G..A.G.CA...G.C...G.A.A.C.T.C.GC.GA..G.G.G..T..AA...G.C..GA.AT.CT....C...TTAAA..G.C.C.A.T.T..C.T.C.A..G..TT.C....G....G.A..T.T.G.T.A..G..G.C.T.G..C.A.A.C.TC....G.C..C.T.A.C..A.T.G.A.A...G..C.C..G.G.A....A.T.C.G.C..T.AG.T.A.A..T.C..G.C...G.G.A..T.C..A.GC...AC.......G..C.C...G..C....G....G..T......G.A.A..T..A..C.....GT..T..C.C......C..G....G.G..C.C..T....T..G.T.A..C.A...C...A.C...CG.C.....C.CG.T.C.A..C.A.C.CAC.GA...GA.GTT.TGTAAC.ACC.CAAAGT.CAATgaggtaacca............................................................tttggagccaG..CCG.C.C.TA.A.GG.TG-.-..-.-.-.---.-.--..---.---.--..--.-...--.--..-.-.--..--.--...-.-.-.---.--.......-..---.....--...-.--.-..-.---....---------.----.........................................................................................
S000839732   ....................................................................................................................................................................................................--.-...----.....--.-..-.--.-..-.-..-..-.-.-......-.--.-.-.-..G.A..T.T.G.A.AC.G..C..T.G.G....C..G.G.C.A.T.G.C.T.TT.AC.ACA.TG.CAA.GT.C..GG.A.CGgcagcacagagaagct...................................................tgcttcttgggtggcgA.G..T...G.G.C.G...A.A.CG.GG.T.GAG.T.A.A.TA.TAT.C.GGA..-ACG.T.A..C.CGA.GT.A.A..T..G.GG.G.G....ATAA.C.T.AA.T.C.GA.AA...G.ATT.A.G.C.TA.ATA.CCG.CATATT..-----..--.CT..C..TGAG..G.A.G-.-..-----..GAAA.GCaggggacct...tcgggccttGCGTTAT.TCGAG..................CG.G.C.CGAT.ATCTGAT.TAGCTAG.TTGGTG.GGGTAAAGGCCTACCAAGGC.G.......ACGAT.CA.GTAGCGG.GTCTGAGAG.GAT.GAT.C.CGCCACACTGG.G.ACTGAGACACGGCCCAGA.CTCCT.ACG.GG.AGG..CA.GCA....G.TGG.GGA.ATT.T.T..G.G.ACAA.TG.G.GC..GCA.A.G..C..C.T.GA...T.C.C.AGCC.AT.G.C.C.G.CG.TG.T.CTGA.A.G..A.AGG.CC..TTC......G.GG.TT.GTAAA.GG.A.CT.T..TT.G.T.C.A.GG.GA.AGAaaaggctgttgcta......atatcgacagctgaTGA..CGG.T.A.C.CT.G.A.AGA.ATAA.G.C.A.CC.GG.CT.A.A..CT.A.C.G.TG.C.CA.G.C.AG.CC.GC.GG.TA.A.TA...C.G.T.A.G.G.G.T.G.C.G.A.G.C.GT.T..A.A.T.C..G.G.A.A.T.T.................................A.C.T.G.G.G.C.G.TAAA.G.C.G.AG.C..GC.A.GA.C.G.G.T.TA.C.TTA.A.G.CA.GG.ATGT.G..A.A.A.T.C..C.C.C.G.G.G.C.T.C.AA.C.C.T.G..G.G.A.A..C...TG.C.GT.T..C..TG.AA..C.TGG.GT.G.AC.T.AG.A.G..TG.TG..T.C.A.G.A.GG...G..A.G.GT.AG.AA.T.T.C.C.AC.G.T.GTA.GCA.G.TGA.AA..TG.C.GT.AGAG.AT.G.T.G..G.A.G..GA.ATA.C.C.G.A..TG.G..C.G.A..AG...G.C.A..G.C.C.T.C.CT.G.G.G.ATA.ACAC.TG.AC.GT.T.C.AT.G.C.TCG.....................................A.A.A.G.CG.T.G.G..GTA.G.C.A.A.A.C.A..G.G.AT.T.AG.AT...A..C.C.C.T.G.G.T..A.G.T.C.C.ACG.C.C.C.TA.A.AC.G.....A...T.G.T.C.A.A.T.T.....AG.C.T..GT.T.GGGCaact.....tgattGC.TT.A.G.T.A.G..C.G.T.A.GC..T.A.AC...G.CG.T.GA.A.......A.T....T.G.A.C..C.G.C.CT.G.GG.G.A.GTA.CG.G.T.C.G.CAA...G.A.T.T.AA.AA..CT.C.AAA..G.G.AA..T.T.G.A.C.GG.G.GA.C.C.CG.C.AC.A...A..G.CG.GT.GG.A.T.G.A.TG.T.G.GA.TTA.AT.T.CG.A.T.GC.A.ACG.C.G.A.AGA.A.C.C.TT..A.CCT.G.G.T.C.TTG.ACA.T.G..T.A.CGG....AATCCTCCA.GAGA..C.GG.AGGAgtgcct.......................................tcgggagCCGT..A.A..C..A..CA.G.GTG.C.TG.CATG.GC.T.G....T.CGTCAGC.TC.GT..GTCG......TGAGATGTTGG.GTTA.AGT.C.C.CGC.A.ACGA.G.CGC.A........A..C.CC.T.T.G.T.C.A.TT.AG.TTGCC.ATCAttt.......................................................................................................................................................agtTGGG.CACT.CTA.ATG.AGAC.TGC.C.G.GT.G.AC..AA.G.C.C.G.G.AGGA.AG.GT.GG.GGAT.GA........C.G.TC.AA.GT.C.C.TC.AT.GGC.C.CT.T.AT.G.A.C.C..AG.G...........GCTTC.A.C.A.C.G..T.C.A.TAC.A.ATG.GT.C.G.G.T...A.C..A.G.........A.G..G.G.TA...G.C...C.A.A.G.C.C.GC.GA..G.G.T..G..GA...G.C..CA.AT.CT....C...ACAAA..A.C.C.G.A.T..C.G.T.A..G..TC.C....G....G.A..T.T.G.C.A..C..T.C.T.G..C.A.A.C.TC....G.A..G.T.G.C..A.T.G.A.A...G..T.C..G.G.A....A.T.C.G.C..T.AG.T.A.A..T.C..G.C...A.G.G..T.C..A.GC...AT.......A..C.T...G..C....G....G..T......G.A.A..T..A..C.....GT..T..C.C......C..G....G.G..T.C..T....T..G.T.A..C.A...C...A.C...CG.C.....C.CG.T.C.A..C.A.C.CAT.GG...GA.GTG.GGGGAT.ACC.AGAAGT.AGGTagggtaaccg............................................................caaggagcccG..CTT.A.C.CA.C.GG.TAT.G..C.T.T.CAT.G.AC..TGG.GGT.GA..AG.T...CG.TA..A.C.AA..GG.--...-.-.-.---.--.......-..---.....--...-.--.-..-.---....---------.----.........................................................................................
S002128319   ....................................................................................................................................................................................................--.-...----.....--.-..-.--.-..-.-..-..-.-.-......-.--.-.-.-..-.A..T.T.G.A.AC.G..C..T.G.G....C..G.G.C.A.T.G.C.T.TT.AC.ACA.TG.CAA.GT.C..GG.A.CGgcagcgcagagaagct...................................................tgcttcttgggtggcgA.G..T...G.G.C.G...A.A.CG.GG.T.GAG.T.A.A.TA.TAT.C.GGA..-ACG.T.A..C.CGA.GT.A.A..T..G.GG.G.G....ATAA.C.T.AA.T.C.GA.AA...G.ATT.A.G.C.TA.ATA.CCG.CATATT..-----..--.CT..C..TGAG..G.A.G-.-..-----..GAAA.GCaggggacct...tcgggccttGCGTTAT.TCGAG..................CG.G.C.CGAT.ATCTGAT.TAGCTAG.TTGGTG.GGGTAAAGGCCTACCAAGGC.G.......ACGAT.CA.GTAGCGG.GTCTGAGAG.GAT.GAT.C.CGCCACACTGG.G.ACTGAGACACGGCCCAGA.CTCCT.ACG.GG.AGG..CA.GCA....G.TGG.GGA.ATT.T.T..G.G.ACAA.TG.G.GC..GCA.A.G..C..C.T.GA...T.C.C.AGCC.AT.G.C.C.G.CG.TG.T.CTGA.A.G..A.AGG.CC..TTC......G.GG.TT.GTAAA.GG.A.CT.T..TT.G.T.C.A.GG.GA.AGAaaaggctgttgcta......atatcgacagctgaTGA..CGG.T.A.C.CT.G.A.AGA.ATAA.G.C.A.CC.GG.CT.A.A..CT.A.C.G.TG.C.CA.G.C.AG.CC.GC.GG.TA.A.TA...C.G.T.A.G.G.G.T.G.C.G.A.G.C.GT.T..A.A.T.C..G.G.A.A.T.T.................................A.C.T.G.G.G.C.G.TAAA.G.C.G.AG.C..GC.A.GA.C.G.G.T.TA.C.TTA.A.G.CA.GG.ATGT.G..A.A.A.T.C..C.C.C.G.G.G.C.T.C.AA.C.C.T.G..G.G.A.A..C...TG.C.GT.T..C..TG.AA..C.TGG.GT.G.AC.T.AG.A.G..TG.TG..T.C.A.G.A.GG...G..A.G.GT.AG.AA.T.T.C.C.AC.G.T.GTA.GCA.G.TGA.AA..TG.C.GT.AGAG.AT.G.T.G..G.A.G..GA.ATA.C.C.G.A..TG.G..C.G.A..AG...G.C.A..G.C.C.T.C.CT.G.G.G.ATA.ACAC.TG.AC.GT.T.C.AT.G.C.TCG.....................................A.A.A.G.CG.T.G.G..GTA.G.C.A.A.A.C.A..G.G.AT.T.AG.AT...A..C.C.C.T.G.G.T..A.G.T.C.C.ACG.C.C.C.TA.A.AC.G.....A...T.G.T.C.A.A.T.T.....AG.C.T..GT.T.GGGCaact.....tgattGC.TT.A.G.T.A.G..C.G.T.A.GC..T.A.AC...G.CG.T.GA.A.......A.T....T.G.A.C..C.G.C.CT.G.GG.G.A.GTA.CG.G.T.C.G.CAA...G.A.T.T.AA.AA..CT.C.AAA..G.G.AA..T.T.G.A.C.GG.G.GA.C.C.CG.C.AC.A...A..G.CG.GT.GG.A.T.G.A.TG.T.G.GA.TTA.AT.T.CG.A.T.GC.A.ACG.C.G.A.AGA.A.C.C.TT..A.CCT.G.G.T.C.TTG.ACA.T.G..T.A.CGG....AATCCTTCA.GAGA..C.GG.AGGAgtgcct.......................................tcgggagTCGT..A.A..C..A..CA.G.GTG.C.TG.CATG.GC.T.G....T.CGTCAGC.TC.GT..GTCG......TGAGATGTTGG.GTTA.AGT.C.C.CGC.A.ACGA.G.CGC.A........A..C.CC.T.T.G.T.C.A.TT.AG.TTGTC.ATCAttt.......................................................................................................................................................agtTGGG.CACT.CTA.ATG.AGAC.TGC.C.G.GT.G.AC..AA.G.C.C.G.G.AGGA.AG.GT.GG.GGAT.GA........C.G.TC.AA.GT.C.C.TC.AT.GGC.C.CT.T.AT.G.A.C.C..AG.G...........GCTTC.A.C.A.C.G..T.C.A.TAC.A.ATG.GT.C.G.G.T...A.C..A.G.........A.G..G.G.TA...G.C...C.A.A.G.C.C.GC.GA..G.G.T..G..GA...G.C..CA.AT.CT....C...ACAAA..A.C.C.G.A.T..C.G.T.A..G..TC.C....G....G.A..T.T.G.C.A..C..T.C.T.G..C.A.A.C.TC....G.A..G.T.G.C..A.T.G.A.A...G..T.C..G.G.A....A.T.C.G.C..T.AG.T.A.A..T.C..G.C...A.G.G..T.C..A.GC...AT.......A..C.T...G..C....G....G..T......G.A.A..T..A..C.....GT..T..C.C......C..G....G.G..T.C..T....-..-.-.-..-.-...-...-.-...--.-.....-.--.-.-.-..-.-.-.---.--...--.---.------.---.------.----................................................................................-..---.-.-.--.-.--.---.-..-.-.-.---.-.--..---.---.--..--.-...--.--..-.-.--..--.--...-.-.-.---.--.......-..---.....--...-.--.-..-.---....---------.----.........................................................................................
S001177183   ....................................................................................................................................................................................................--.-...----.....--.-..-.--.-..-.-..-..-.-.-......-.--.-.-.-..-.-..-.-.-.-.--.-..-..-.-.-....-..-.-.-.A.T.G.C.T.TT.AC.ACA.TG.CAA.GT.C..GG.G.CGgcagcacagagaagct...................................................tgcttcttgggtggcgA.G..T...G.G.C.G...A.A.CG.GG.T.GAG.T.A.A.CA.TAT.C.GGA..-ACG.T.A..C.CGA.GT.A.A..T..G.GG.G.G....ATAA.C.T.AA.T.C.GA.AA...G.ATT.A.G.C.TA.ATA.CCG.CATATT..-----..--.CT..C..TGAG..G.A.G-.-..-----..GAAA.GCaggggacct...tcgggccttGCGTTAT.TCGAG..................CG.G.C.CGAT.ATCTGAT.TAGCTAG.TTGGTG.GGGTAAAGGCCTACCAAGGC.G.......ACGAT.CA.GTAGCGG.GTCTGAGAG.GAT.GAT.C.CGCCACACTGG.G.ACTGAGACACGGCCCAGA.CTCCT.ACG.GG.AGG..CA.GCA....G.TGG.GGA.ATT.T.T..G.G.ACAA.TG.G.GC..GCA.A.G..C..C.T.GA...T.C.C.AGCC.AT.G.C.C.G.CG.TG.T.CTGA.T.G..A.AGG.CC..TTC......G.GG.TT.GTAAA.GG.A.CT.T..TT.G.T.C.A.GG.GA.AGAaaaggctgttgcta......atatcgacagctgaTGA..CGG.T.A.C.CT.G.A.AGA.ATAA.G.C.A.CC.GG.CT.A.A..CT.A.C.G.TG.C.CA.G.C.AG.CC.GC.GG.TA.A.TA...C.G.T.A.G.G.G.T.G.C.G.A.G.C.GT.T..A.A.T.C..G.G.A.A.T.T.................................A.C.T.G.G.G.C.G.TAAA.G.C.G.AG.C..GC.A.GA.C.G.G.T.TA.C.TTA.A.G.CA.GG.ATGT.G..A.A.A.T.C..C.C.C.G.G.G.C.T.C.AA.C.C.T.G..G.G.A.A..C...TG.C.GT.T..C..TG.AA..C.TGG.GT.G.AC.T.AG.A.G..TG.TG..T.C.A.G.A.GG...G..A.G.GT.AG.AA.T.T.C.C.AC.G.T.GTA.GCA.G.TGA.AA..TG.C.GT.AGAG.AC.G.T.G..G.A.G..-A.ATA.C.C.G.A..TG.G..C.G.G..A-...G.C.A..G.C.C.T.C.CT.G.G.G.ATA.ACAC.TG.AC.G-.T.C.AT.G.C.TCN.....................................N.A.A.G.CG.T.G.G..GTA.G.C.A.-.A.C.A..G.G.AT.N.AG.AT...A..-.C.G.T.G.G.T..A.G.T.-.C.ACG.C.C.-.TA.A.AC.G.....A...T.G.T.C.-.A.T.T.....AG.C.T..GT.-.GGGCaact.....tgattGC.TT.A.G.T.A.G..C.G.T.A.GC..T.A.AC...G.CG.T.GA.A.......A.T....T.G.A.C..C.G.C.CT.G.GG.G.A.GTA.CG.G.T.C.G.CAA...G.A.T.T.AA.AA..CT.C.AAA..G.G.AA..T.T.G.A.C.GG.G.GA.C.C.CG.C.AC.A...A..G.CG.GT.GG.A.T.G.A.TG.T.G.GA.TTA.AT.T.CG.A.T.GC.A.ACG.C.G.A.AGA.A.C.C.TT..A.CCT.G.G.T.C.TTG.ACA.T.G..T.A.CGG....AATCCTCCA.GAGA..C.GG.AGGAgtgcct.......................................tcgggagCCGT..A.A..C..A..CA.G.GTG.C.TG.CATG.GC.T.G....T.CGTCAGC.TC.GT..GTCG......TGAGATGTTGG.GTTA.AGT.C.C.CGC.A.ACGA.G.CGC.A........A..C.CC.T.T.G.T.C.A.TT.AG.TTGCC.ATCAttt.......................................................................................................................................................agtTGGG.CACT.CTA.ATG.AGAC.TGC.C.G.GT.G.AC..AA.G.C.C.G.G.AGGA.AG.GT.GG.GGAT.GA........T.G.TC.AA.GT.C.C.TC.AT.GGC.C.CT.T.AT.G.A.C.C..AG.G...........GCTTC.A.C.A.C.G..T.C.A.TAC.A.ATG.GT.C.G.G.C...A.C..A.G.........A.G..G.G.TA...G.C...C.A.A.G.C.C.GC.GA..G.G.T..G..GA...G.C..CA.AT.CT....C...ACAAA..A.C.C.G.A.T..C.G.T.A..G..TC.C....G....G.A..T.T.G.C.A..C..T.C.T.G..C.A.A.C.TC....G.A..G.T.G.C..A.T.G.A.A...G..T.C..G.G.A....A.T.C.G.C..T.AG.T.A.A..T.C..G.C...A.G.G..T.C..A.GC...AT.......A..C.T...G..C....G....G..T......G.A.A..T..A..C.....GT..T..C.C......C..G....G.G..T.C..T....T..G.T.A..C.A...C...A.C...CG.C.....C.CG.T.C.A..C.A.C.CAT.GG...GA.GTG.GGGGAT.ACC.AGAAGT.AGGTagggtaaccg............................................................caaggagcccG..CTT.A.C.CA.C.GG.TAT.G..C.T.T.CAT.G.AC..TGG.GGT.GA..AG.T...CG.TA..A.C.AA.aGG.TA...A.C.C.AA-.--.......-..---.....--...-.--.-..-.---....---------.----.........................................................................................
S002726497   ....................................................................................................................................................................................................--.-...----.....--.-..-.--.-..-.-..-..-.-.-......-.--.-.-.-..-.A..T.T.G.A.AC.G..C..T.G.G....C..G.G.C.A.T.G.C.T.TT.AC.ACA.TG.CAA.GT.C..GG.A.CGgcggcacagagaagct...................................................tgcttcttgggtggcgA.G..T...G.G.C.G...A.A.CG.GG.T.GAG.T.A.A.TA.TAT.C.GGA..-ACG.T.A..C.CGA.GT.A.A..T..G.GG.G.G....ATAA.C.T.AA.T.C.GA.AA...G.ATT.A.G.C.TA.ATA.CCG.CATATT..-----..--.CT..C..TGAG..G.A.G-.-..-----..GAAA.GCaggggacct...tcgggccttGCGTTAT.TCGAG..................CG.G.C.CGAT.ATCTGAT.TAGCTAG.TTGGTG.GGGTAAAGGCCTACCAAGGC.G.......ACGAT.CA.GTAGCGG.GTCTGAGAG.GAT.GAT.C.CGCCACACTGG.G.ACTGAGACACGGCCCAGA.CTCTT.ACG.GG.AGG..CA.GCA....G.TGG.GGA.ATT.T.T..G.G.ACAA.TG.G.GC..GCA.A.G..C..C.T.GA...T.C.C.AGCC.AT.G.C.C.G.CG.TG.T.CTGA.A.G..A.AGG.CC..TTC......G.GG.TT.GTAAA.GG.A.CT.T..TT.G.T.C.A.GG.GA.AGAaaaggctgttgcta......atatcgacagctgaTGA..CGG.T.A.C.CT.G.A.AGA.ATAA.G.C.A.CC.GG.CT.A.A..CT.A.C.G.TG.C.CA.G.C.AG.CC.GC.GG.TA.A.TA...C.G.T.A.G.G.G.T.G.C.G.A.G.C.GT.T..A.A.T.C..G.G.A.A.T.T.................................A.C.T.G.G.G.C.G.TAAA.G.C.G.AG.C..GC.A.GA.C.G.G.T.TA.C.TTA.A.G.CA.GG.ATGT.G..A.A.A.T.C..C.C.C.G.G.G.C.T.T.AA.C.C.T.G..G.G.A.A..C...TG.C.GT.T..C..TG.AA..C.TGG.GT.G.AC.T.AG.A.G..TG.TG..T.C.A.G.A.GG...G..A.G.GT.AG.AA.T.T.C.C.AC.G.T.GTA.GCA.G.TGA.AA..TG.C.GT.AGAG.AT.G.T.G..G.A.G..GA.ATA.C.C.G.A..TG.G..C.G.A..AA...G.C.A..G.C.C.T.C.CT.G.G.G.ATA.ACAC.TG.AC.GT.T.C.AT.G.C.TCG.....................................A.A.A.G.CG.T.G.G..GTA.G.C.A.A.A.C.A..G.G.AT.T.AG.AT...A..C.C.C.T.G.G.T..A.G.T.C.C.ACG.C.C.C.TA.A.AC.G.....A...T.G.T.C.A.A.T.T.....AG.C.T..GT.T.GGGCaact.....tgattGC.TT.A.G.T.A.G..C.G.T.A.GC..T.A.AC...G.CG.T.GA.A.......A.T....T.G.A.C..C.G.C.CT.G.GG.G.A.GTA.CG.G.T.C.G.CAA...G.A.T.T.AA.AA..CT.C.AAA..G.G.AA..T.T.G.A.C.GG.G.GA.C.C.CG.C.AC.A...A..G.CG.GT.GG.A.T.G.A.TG.T.G.GA.TTA.AT.T.CG.A.T.GC.A.ACG.C.G.A.AGA.A.C.C.TT..A.CCT.G.G.T.C.TTG.ACA.T.G..T.A.CGG....AATCCTCCA.GAGA..C.GG.AGGAgtgcct.......................................tcgggagCCGT..A.G..C..A..CA.G.GCG.C.TG.CATG.GC.T.G....T.CGTCAGC.TC.GT..GTCG......TGAGATGTTGG.GTTA.AGT.C.C.CGC.A.ACGA.G.CGC.A........A..C.CC.T.T.G.T.C.A.TT.AG.TTGCC.ATCAttt.......................................................................................................................................................agtTGGG.CACT.CTA.ATG.AGAC.TGC.C.G.GT.G.AC..AA.G.C.C.G.G.AGGA.AG.GT.GG.GGAT.GA........C.G.TC.AA.GT.C.C.TC.AT.GGC.C.CT.T.AT.G.A.C.C..AG.G...........GCTTC.A.C.A.C.G..T.C.A.TAC.A.ATG.GT.C.G.G.T...A.C..A.G.........A.G..G.G.TA...G.C...C.A.A.G.C.C.GC.GA..G.G.T..G..GA...G.C..CA.AT.CT....T...ACAAA..A.C.C.G.A.T..C.G.T.A..G..TC.C....G....G.A..T.T.G.C.A..C..T.C.T.G..C.A.A.C.TC....G.A..G.T.G.C..A.T.G.A.A...G..T.C..G.G.A....A.T.C.G.C..T.AG.T.A.A..T.C..G.C...A.G.G..T.C..A.GC...AT.......A..C.T...G..C....G....G..T......G.A.A..T..A..C.....GT..T..C.C......C..G....G.G..T.C..T....-..-.-.-..-.-...-...-.-...--.-.....-.--.-.-.-..-.-.-.---.--...--.---.------.---.------.----................................................................................-..---.-.-.--.-.--.---.-..-.-.-.---.-.--..---.---.--..--.-...--.--..-.-.--..--.--...-.-.-.---.--.......-..---.....--...-.--.-..-.---....---------.----.........................................................................................
S002630512   ....................................................................................................................................................................................................--.-...----.....--.-..-.--.-..-.-..-..-.-.-......-.--.-.-.-..-.A..T.T.G.A.AC.G..C..T.G.G....C..G.G.C.A.T.G.C.T.TT.AC.ACA.TG.CAA.GT.C..GA.A.CGgcagcacagagaagct...................................................tgcttcttgggtggcgA.G..T...G.G.C.G...A.A.CG.GG.T.GAG.T.A.A.TA.TAT.C.GGA..-ACG.T.A..C.CGA.GT.A.A..T..G.GG.G.G....ATAA.C.T.AA.T.C.GA.AA...G.ATT.A.G.C.TA.ATA.CCG.CATATT..-----..--.CT..C..TGAG..G.A.G-.-..-----..GAAA.GCaggggacct...tcgggccttGCGTTAT.TCGAG..................CG.G.C.CGAT.ATCTGAT.TAGCTAG.TTGGTG.GGGTAAAGGCCTACCAAGGC.G.......ACGAT.CA.GTAGCGG.GTCTGAGAG.GAT.GAT.C.CGCCACACTGG.G.ACTGAGACACGGCCCAGA.CTCCT.ACG.GG.AGG..CA.GCA....G.TGG.GGA.ATT.T.T..G.G.ACAA.TG.G.GC..GCA.A.G..C..C.T.GA...T.C.C.AGCC.AT.G.C.C.G.CG.TG.T.CTGA.A.G..A.AGG.CC..TTC......G.GG.TT.GTAAA.GG.A.CT.T..TT.G.T.C.A.GG.GA.AGAaaaggctgttgcta......atatcaatagctgaTGA..CGG.T.A.C.CT.G.A.AGA.ATAA.G.C.A.CC.GG.CT.A.A..CT.A.C.G.TG.C.CA.G.C.AG.CC.GC.GG.TA.A.TA...C.G.T.A.G.G.G.T.G.C.G.A.G.C.GT.T..A.A.T.C..G.G.A.A.T.T.................................A.C.T.G.G.G.C.G.TAAA.G.C.G.AG.C..GC.A.GA.C.G.G.T.TA.C.TTA.A.G.CA.GG.ATGT.G..A.A.A.T.C..C.C.C.G.G.G.C.T.C.AA.C.C.T.G..G.G.A.A..C...TG.C.GT.T..C..TG.AA..C.TGG.GT.G.AC.T.AG.A.G..TG.TG..T.C.A.G.A.GG...G..A.G.GT.AG.AA.T.T.C.C.AC.G.T.GTA.GCA.G.TGA.AA..TG.C.GT.AGAG.AT.G.T.G..G.A.G..GA.ATA.C.C.G.A..TG.G..C.G.A..AG...G.C.A..G.C.C.T.C.CT.G.G.G.ATA.ACAC.TG.AC.GT.T.C.AT.G.C.TCG.....................................A.A.A.G.CG.T.G.G..GTA.G.C.A.A.A.C.A..G.G.AT.T.AG.AT...A..C.C.C.T.G.G.T..A.G.T.C.C.ACG.C.C.C.TA.A.AC.G.....A...T.G.T.C.A.A.T.T.....AG.C.T..GT.T.GGGCaact.....tgattGC.TT.A.G.T.A.G..C.G.T.A.GC..T.A.AC...G.CG.T.GA.A.......A.T....T.G.A.C..C.G.C.CT.G.GG.G.A.GTA.CG.G.T.C.G.CAA...G.A.T.T.AA.AA..CT.C.AAA..G.G.AA..T.T.G.A.C.GG.G.GA.C.C.CG.C.AC.A...A..G.CG.GT.GG.A.T.G.A.TG.T.G.GA.TTA.AT.T.CG.A.T.GC.A.ACG.C.G.A.AGA.A.C.C.TT..A.CCT.G.G.T.C.TTG.ACA.T.G..T.A.CGG....AATCCTCCA.GAGA..C.GG.AGGAgtgcct.......................................tcgggaaCCGT..A.A..C..A..CA.G.GTG.C.TG.CATG.GC.T.G....T.CGTCAGC.TC.GT..GTCG......TGAGATGTTGG.GTTA.AGT.C.C.CGC.A.ACGA.G.CGC.A........A..C.CC.T.T.G.T.C.A.TT.AG.TTGCC.ATCAttt.......................................................................................................................................................agtTGGG.CACT.CTA.ATG.AGAC.TGC.C.G.GT.G.AC..AA.G.C.C.G.G.AGGA.AG.GT.GG.GGAT.GA........C.G.TC.AA.GT.C.C.TC.AT.GGC.C.CT.T.AT.G.A.C.C..AG.G...........GCTTC.A.C.A.C.A..T.C.A.TAC.A.ATG.GT.C.G.G.T...A.C..A.G.........A.G..G.G.TA...G.C...C.A.A.G.C.C.GC.GA..G.G.T..G..GA...G.C..CA.AT.CT....C...ACAAA..A.C.C.G.A.T..C.G.T.A..G..TC.C....G....G.A..T.T.G.C.A..C..T.C.T.G..C.A.A.C.TC....G.A..G.T.G.C..A.T.G.A.A...G..T.C..G.G.A....A.T.C.G.C..T.AG.T.A.A..T.C..G.C...A.G.G..T.C..A.GC...AT.......A..C.T...G..C....G....G..T......G.A.A..T..A..C.....GT..T..C.C......C..G....G.G..T.C..T....-..-.-.-..-.-...-...-.-...--.-.....-.--.-.-.-..-.-.-.---.--...--.---.------.---.------.----................................................................................-..---.-.-.--.-.--.---.-..-.-.-.---.-.--..---.---.--..--.-...--.--..-.-.--..--.--...-.-.-.---.--.......-..---.....--...-.--.-..-.---....---------.----.........................................................................................
S000624515   ....................................................................................................................................................................................................--.-...----.....CT.A..G.TT.T..G.A..T..C.A.T......G.GC.T.C.A..G.G..A.C.G.A.AC.G..C..T.G.G....C..G.G.C.G.T.G.C.C.TA.AT.ACA.TG.CAA.GT.C..GA.A.CGagagcgaccggtgct.....................................................tgcactggtcaatctA.G..T...G.G.C.G...A.A.CG.GG.T.GAG.T.A.A.CA.CGT.G.GGT..AACC.T.G..C.CCA.TC.A.G..A..G.GG.G.G....ATAA.C.A.TT.C.G.GA.AA...C.GGA.T.G.C.TA.AAA.CCG.CATAGG..TCTTC..GA.AC..C..GCAT..G.G.TT.T..GAAGA.gGAAA.AGaggcgc.........aagcttCTGCTGA.TGGAT..................GG.A.C.CCGC.GGTGCAT.TAGCTAG.TTGGTG.AGGTAACGGCTCACCAAGGC.C.......GTGAT.GC.ATAGCCG.ACCTGAGAG.GGT.GAT.C.GGCCACATTGG.G.ACTGAGACACGGCCCAAA.CTCCT.ACG.GG.AGG..CA.GCA....G.TAG.GGA.ATC.T.T..C.C.GCAA.TG.G.AC..GCA.A.G..T..C.T.GA...C.G.G.AGCA.AC.G.C.C.G.CG.TG.A.GTGA.A.G..A.AGG.TT..TTC......G.GA.TC.GTAAA.AC.T.CT.G..TT.G.T.T.A.GA.GA.AGAacaagtgctagagt......aactgttagcgcctTGA..CGG.T.A.T.CT.A.A.CCA.GAAA.G.C.C.AC.GG.CT.A.A..CT.A.C.G.TG.C.CA.G.C.AG.CC.GC.GG.TA.A.TA...C.G.T.A.G.G.T.G.G.C.A.A.G.C.GT.T..G.T.C.C..G.G.A.T.T.T.................................A.T.T.G.G.G.C.G.TAAA.G.C.G.AG.C..GC.A.GG.C.G.G.T.TC.C.TTA.A.G.TC.TG.ATGT.G..A.A.A.G.C..C.C.C.C.G.G.C.T.C.AA.C.C.G.G..G.G.A.G..G...GT.C.AT.T..G..GA.AA..C.TGG.GG.A.AC.T.TG.A.G..TG.CA..G.A.A.G.A.GG...A..G.A.GT.GG.AA.T.T.C.C.AT.G.T.GTA.GCG.G.TGA.AA..TG.C.GT.AGAT.AT.A.T.G..G.A.G..GA.ACA.C.C.A.G..TG.G..C.G.A..AG...G.C.G..A.C.T.C.T.CT.G.G.T.CTG.TAAC.TG.AC.GC.T.G.AG.G.C.TCG.....................................A.A.A.G.CG.T.G.G..GTA.G.C.A.A.A.C.A..G.G.AT.T.AG.AT...A..C.C.C.T.G.G.T..A.G.T.C.C.ACG.C.C.G.TA.A.AC.G.....A...T.G.A.G.T.G.C.T.....AA.G.T..GT.T.GGAGggttt....ccgccCT.TC.A.G.T.G.C..T.G.C.A.GT..T.A.AC...G.CA.T.TA.A.......G.C....A.C.T.C..C.G.C.CT.G.GG.G.A.GTA.CG.A.C.C.G.CAA...G.G.T.T.GA.AA..CT.C.AAA..G.G.AA..T.T.G.A.C.GG.G.GA.C.C.CG.C.AC.A...A..G.CG.GT.GG.A.G.C.A.TG.T.G.GT.TTA.AT.T.CG.A.A.GC.A.ACG.C.G.A.AGA.A.C.C.TT..A.CCA.A.G.T.C.TTG.ACA.T.C..C.T.TTG....ACCACTCTA.GAGA..T.AG.AGCTttccct.......................................tcggggaCAAA..G.T..G..A..CA.G.GTG.G.TG.CATG.GT.T.G....T.CGTCAGC.TC.GT..GTCG......TGAGATGTTGG.GTTA.AGT.C.C.CGC.A.ACGA.G.CGC.A........A..C.CC.T.T.A.T.T.A.CT.AG.TTGCC.AGCAttg.......................................................................................................................................................agtTGGG.CACT.CTA.GTG.AGAC.TGC.C.G.GT.G.AC..AA.A.C.C.G.G.AGGA.AG.GT.GG.GGAT.GA........C.G.TC.AA.AT.C.A.TC.AT.GCC.C.CT.T.AT.G.A.C.T..TG.G...........GCTAC.A.C.A.C.G..T.G.C.TAC.A.ATG.GA.T.G.G.T...A.C..A.A.........C.G..A.G.CA...G.C...G.A.A.C.T.C.GC.GA..G.G.G..T..AA...G.C..GA.AT.CT....C...TTAAA..G.C.C.A.T.T..C.T.C.A..G..TT.C....G....G.A..T.T.G.T.A..G..G.C.T.G..C.A.A.C.TC....G.C..C.T.A.C..A.T.G.A.A...G..C.C..G.G.A....A.T.C.G.C..T.AG.T.A.A..T.C..G.C...G.G.A..T.C..A.GC...AC.......G..C.C...G..C....G....G..T......G.A.A..T..A..C.....GT..T..C.C......C..G....G.G..T.C..T....T..G.T.A..C.A...C...A.C...CG.C.....C.CG.T.C.A..C.A.C.CAC.GA...GA.GTT.TGTAAC.ACC.CAAAGT.CGGTgaggtaacct............................................................tttggagccaG..CCG.C.C.TA.A.GG.TGG.G..A.T.A.GAT.G.AT..TGG.GGT.GA..AG.T...CG.TA..A.C.AA..GG.TA...G.C.C.GTA.C-.......-..---.....--...-.--.-..-.---....---------.----.........................................................................................
S003343202   ....................................................................................................................................................................................................--.-...----.....--.-..-.--.-..-.-..-..-.-.-......-.--.-.-.-..-.-..-.-.-.-.--.-..-..T.T.G....C..G.G.C.G.T.G.C.C.TA.AT.ACA.TG.CAA.GT.C..GA.A.CGagagcgaccggtgct.....................................................tgcactggtcaatctA.G..T...G.G.C.G...A.A.CG.GG.T.GAG.T.A.A.CA.CGT.G.GGT..AACC.T.G..C.CCA.TC.A.G..A..G.GG.G.G....ATAA.C.A.TT.C.G.GA.AA...C.GGA.T.G.C.TA.AAA.CCG.CATAGG..TCCTT..TA.AC..C..GCAT..G.G.TT.G..AAGGA.gGAAA.AGaggcgc.........aagcttCTGCTGA.TGGAT..................GG.A.C.CCGC.GGTGCAT.TAGCTAG.TTGGTG.AGGTAACGGCTCACCAAGGC.C.......GTGAT.GC.ATAGCCG.ACCTGAGAG.GGT.GAT.C.GGCCACATTGG.G.ACTGAGACACGGCCCAAA.CTCCT.ACG.GG.AGG..CA.GCA....G.TAG.GGA.ATC.T.T..C.C.GCAA.TG.G.AC..GCA.A.G..T..C.T.GA...C.G.G.AGCA.AC.G.C.C.G.CG.TG.A.GTGA.A.G..A.AGG.TT..TTC......G.GA.TC.GTAAA.AC.T.CT.G..TT.G.T.T.A.GA.GA.AGAacaagtgctagagt......aactgttagcgcctTGA..CGG.T.A.T.CT.A.A.CCA.GAAA.G.C.C.AC.GG.CT.A.A..CT.A.C.G.TG.C.CA.G.C.AG.CC.GC.GG.TA.A.TA...C.G.T.A.G.G.T.G.G.C.A.A.G.C.GT.T..G.T.C.C..G.G.A.T.T.T.................................A.T.T.G.G.G.C.G.TAAA.G.C.G.AG.C..GC.A.GG.C.G.G.T.TC.C.TTA.A.G.TC.TG.ATGT.G..A.A.A.G.C..C.C.C.C.G.G.C.T.C.AA.C.C.G.G..G.G.A.G..G...GT.C.AT.T..G..GA.AA..C.TGG.GG.A.AC.T.TG.A.G..TG.CA..G.A.A.G.A.GG...A..G.A.GT.GG.AA.T.T.C.C.AT.G.T.GTA.GCG.G.TGA.AA..TG.C.GT.AGAT.AT.A.T.G..G.A.G..GA.ACA.C.C.A.G..TG.G..C.G.A..AG...G.C.G..A.C.T.C.T.CT.G.G.T.CTG.TAAC.TG.AC.GC.T.G.AG.G.C.TCG.....................................A.A.A.G.CG.T.G.G..GTA.G.C.A.A.A.C.A..G.G.AT.T.AG.AT...A..C.C.C.T.G.G.T..A.G.T.C.C.ACG.C.C.G.TA.A.AC.G.....A...T.G.A.G.T.G.C.T.....AA.G.T..GT.T.GGAGggttt....ccgccCT.TC.A.G.T.G.C..T.G.C.A.GT..T.A.AC...G.CA.T.TA.A.......G.C....A.C.T.C..C.G.C.CT.G.GG.G.A.GTA.CG.A.C.C.G.CAA...G.G.T.T.GA.AA..CT.C.AAA..G.G.AA..T.T.G.G.C.GG.G.GA.C.C.CG.C.AC.A...A..G.CG.GT.GG.A.G.C.A.TG.T.G.GT.TTA.AT.T.CG.A.A.GC.A.ACG.C.G.A.AGA.A.C.C.TT..A.CCA.A.G.T.C.TTG.ACA.T.C..C.T.TTG....ACCACTCTA.GAGA..T.AG.AGCTttccct.......................................tcggggaCAAA..G.T..G..A..CA.G.GTG.G.TG.CATG.GT.T.G....T.CGTCAGC.TC.GT..GTCG......TGAGATGTTGG.GTTA.AGT.C.C.CGC.A.ACGA.G.CGC.A........A..C.CC.T.T.A.T.T.A.CT.AG.TTGCC.AGCAttc.......................................................................................................................................................agtTGGG.CACT.CTA.GTG.AGAC.TGC.C.G.GT.G.AC..AA.A.C.C.G.G.AGGA.AG.GT.GG.GGAT.GA........C.G.TC.AA.AT.C.A.TC.AT.GCC.C.CT.T.AT.G.A.C.T..TG.G...........GCTAC.A.C.A.C.G..T.G.C.TAC.A.ATG.GA.T.G.G.T...A.C..A.A.........C.G..A.G.CA...G.C...G.A.A.C.T.C.GC.GA..G.G.G..T..AA...G.C..GA.AT.CT....C...TTAAA..G.C.C.A.T.T..C.T.C.A..G..TT.C....G....G.A..T.T.G.T.A..G..G.C.T.G..C.A.A.C.TC....G.C..C.T.A.C..A.T.G.A.A...G..C.C..G.G.A....A.T.C.G.C..T.AG.T.A.A..T.C..G.C...G.G.A..T.C..A.GC...AC.......G..C.C...G..C....G....G..T......G.A.A..T..A..C.....GT..T..C.C......C..G....G.G..T.C..T....T..G.T.A..C.A...C...A.C...CG.C.....C.CG.T.C.A..C.A.C.CAC.GA...GA.GTT.TGTAAC.ACC.CAAAGT.CGGTgaggtaacct............................................................tttggagccaG..CCG.C.C.CA.A.GG.TGG.G..A.T.A.GAT.G.AT..TGG.G--.--..--.-...--.--..-.-.--..--.--...-.-.-.---.--.......-..---.....--...-.--.-..-.---....---------.----.........................................................................................
S003366839   ....................................................................................................................................................................................................--.-...----.....--.-..-.--.-..-.-..-..-.-.-......-.--.-.-.-..-.-..-.-.-.-.--.-..-..-.-.T....T..G.G.C.G.T.G.C.C.TA.AT.ACA.TG.CAA.GT.C..GA.A.CGagagcgaccggtgct.....................................................tgcactggtcaatctA.G..T...G.G.C.G...A.A.CG.GG.T.GAG.T.A.A.CA.CGT.G.GGT..AACC.T.G..C.CCA.TC.A.G..A..G.GG.G.G....ATAA.C.A.TT.C.G.GA.AA...C.GGA.T.G.C.TA.AAA.CCG.CATAGG..TCCTT..TA.AC..C..GCAT..G.G.TT.G..AAGGA.gGAAA.AGaggcgc.........aagcttCTGCTGA.TGGAT..................GG.A.C.CCGC.GGTGCAT.TAGCTAG.TTGGTG.AGGTAACGGCTCACCAAGGC.C.......GTGAT.GC.ATAGCCG.ACCTGAGAG.GGT.GAT.C.GGCCACATTGG.G.ACTGAGACACGGCCCAAA.CTCCT.ACG.GG.AGG..CA.GCA....G.TAG.GGA.ATC.T.T..C.C.GCAA.TG.G.AC..GCA.A.G..T..C.T.GA...C.G.G.AGCA.AC.G.C.C.G.CG.TG.A.GTGA.A.G..A.AGG.TT..TTC......G.GA.TC.GTAAA.AC.T.CT.G..TT.G.T.T.A.GA.GA.AGAacaagtgctagagt......aactgttagcgcctTGA..CGG.T.A.T.CT.A.A.CCA.GAAA.G.C.C.AC.GG.CT.A.A..CT.A.C.G.TG.C.CA.G.C.AG.CC.GC.GG.TA.A.TA...C.G.T.A.G.G.T.G.G.C.A.A.G.C.GT.C..G.T.C.C..G.G.A.T.T.T.................................A.T.T.G.G.G.C.G.TAAA.G.C.G.AG.C..GC.A.GG.C.G.G.T.TC.C.TTA.A.G.TC.TG.ATGT.G..A.A.A.G.C..C.C.C.C.G.G.C.T.C.AA.C.C.G.G..G.G.A.G..G...GT.C.AT.T..G..GA.AA..C.TGG.GG.A.AC.T.TG.A.G..TG.CA..G.A.A.G.A.GG...A..G.A.GT.GG.AA.T.T.C.C.AT.G.T.GTA.GCG.G.TGA.AA..TG.C.GT.AGAT.AT.A.T.G..G.A.G..GA.ACA.C.C.A.G..TG.G..C.G.A..AA...G.C.G..A.C.T.C.T.CT.G.G.T.CTG.TAAC.TG.AC.GC.T.G.AG.G.C.TCG.....................................A.A.A.G.CG.T.G.G..GTA.G.C.A.A.A.C.A..G.G.AT.T.AG.AT...A..C.C.C.T.G.G.T..A.G.T.C.C.ACG.C.C.G.TA.A.AC.G.....A...T.G.A.G.T.G.C.T.....AA.G.T..GT.T.GGAGggttt....ccgccCT.TC.A.G.T.G.C..T.G.C.A.GT..T.A.AC...G.CA.T.TA.A.......G.C....A.C.T.C..C.G.C.CT.G.GG.G.A.GTA.CG.A.C.C.G.CAA...G.G.T.T.GA.AA..CT.C.AAA..G.G.AA..T.T.G.A.C.GG.G.GA.C.C.CG.C.AC.A...A..G.CG.GT.GG.A.G.C.A.TG.T.G.GT.TTA.AT.T.CG.A.A.GC.A.ACG.C.G.A.AGA.A.C.C.TT..A.CCA.A.G.T.C.TTG.ACA.T.C..C.T.TTG....ACCACTCTA.GAGA..T.AG.AGCTttccct.......................................tcggggaCAAA..G.T..G..A..CA.G.GTG.G.TG.CATG.GT.T.G....T.CGTCAGC.TC.GT..GTCG......TGAGATGTTGG.GTTA.AGT.C.C.CGC.A.ACGA.G.CGC.A........A..C.CC.T.T.A.T.T.A.CT.AG.TTGCC.AGCAttg.......................................................................................................................................................agtTGGG.CACT.CTA.GTG.AGAC.TGC.C.G.GT.G.AC..AA.A.C.C.G.G.AGGA.AG.GT.GG.GGAT.GA........C.G.TC.AA.AT.C.A.TC.AT.GCC.C.CT.T.AT.G.A.C.T..TG.G...........GCTAC.A.C.A.C.G..T.G.C.TAC.A.ATG.GA.T.G.G.T...A.C..A.A.........C.G..A.G.CA...G.C...G.A.A.C.T.C.GC.GA..G.G.G..T..AA...G.C..GA.AT.CT....C...TTAAA..G.C.C.A.T.T..C.T.C.A..G..TT.C....G....G.A..T.T.G.T.A..G..G.C.T.G..C.A.A.C.TC....G.C..C.T.A.C..A.T.G.A.A...G..C.C..G.G.A....A.T.C.G.C..T.AG.T.A.A..T.C..G.C...G.G.A..T.C..A.GC...AC.......G..C.C...A..C....G....G..T......G.A.A..T..A..C.....GT..T..C.C......C..G....G.G..T.C..T....T..G.T.A..C.A...C...A.C...CG.C.....C.CG.T.C.A..C.A.C.CAC.GA...GA.GTT.TGTAAC.ACC.CAAAGT.CGGTgaggtaacct............................................................tatggagccaG..CCG.C.C.TA.A.GG.TGG.G..A.T.A.GAT.G.AT..TGG.---.--..--.-...--.--..-.-.--..--.--...-.-.-.---.--.......-..---.....--...-.--.-..-.---....---------.----.........................................................................................
S003342972   ....................................................................................................................................................................................................--.-...----.....--.-..-.--.-..-.-..-..-.-.-......-.--.-.-.-..-.-..A.C.G.A.AC.G..C..T.G.G....C..G.G.C.G.T.G.C.C.TA.AT.ACA.TG.CAA.GT.C..GA.A.CGagagcgaccggtgct.....................................................tgcactagtcaatctA.G..T...G.G.C.G...A.A.CG.GG.T.GAG.T.A.A.CA.CGT.G.GGT..AACC.T.G..C.CCA.TC.A.G..A..G.GG.G.G....ATAA.C.A.TT.C.G.GA.AA...C.GGA.T.G.C.TA.AAA.CCG.CATAGG..TCCTT..TA.AC..C..GCAT..G.G.TT.G..AAGGA.gGAAA.AGaggcgc.........aagcttCTGCTGA.TGGAT..................GG.A.C.CCGC.GGTGCAT.TAGCTAG.TTGGTG.AGGTAACGGCTCACCAAGGC.C.......GTGAT.GC.ATAGCCG.ACCTGAGAG.GGT.GAT.C.GGCCACATTGG.G.ACTGAGACACGGCCCAAA.CTCCT.ACG.GG.AGG..CA.GCA....G.TAG.GGA.ATC.T.T..C.C.GCAA.TG.G.AC..GCA.A.G..T..C.T.GA...C.G.G.AGCA.AC.G.C.C.G.CG.TG.A.GTGA.A.G..A.AGG.TT..TTC......G.GA.TC.GTAAA.AC.T.CT.G..TT.G.T.T.A.GA.GA.AGAacaagtgctagagt......aactgttagcgcctTGA..CGG.T.A.T.CT.A.A.CCA.GAAA.G.C.C.AC.GG.CT.A.A..CT.A.C.G.TG.C.CA.G.C.AG.CC.GC.GG.TA.A.TA...C.G.T.A.G.G.T.G.G.C.A.A.G.C.GT.T..G.T.C.C..G.G.A.T.T.T.................................A.T.T.G.G.G.C.G.TAAA.G.C.G.AG.C..GC.A.GG.C.G.G.T.TC.C.TTA.A.G.TC.TG.ATGT.G..A.A.A.G.C..C.C.C.C.G.G.C.T.C.AA.C.C.G.G..G.G.A.G..G...GT.C.AT.T..G..GA.AA..C.TGG.GG.A.AC.T.TG.A.G..TG.CA..G.A.A.G.A.GG...A..G.A.GT.GG.AA.T.T.C.C.AT.G.T.GTA.GCG.G.TGA.AA..TG.C.GT.AGAT.AT.A.T.G..G.A.G..GA.ACA.C.C.A.G..TG.G..C.G.A..AG...G.C.G..A.C.T.C.T.CT.G.G.T.CTG.TAAC.TG.AC.GC.T.G.AG.G.C.TCG.....................................A.A.A.G.CG.T.G.G..GTA.G.C.A.A.A.C.A..G.G.AT.T.AG.AT...A..C.C.C.T.G.G.T..A.G.T.C.C.ACG.C.C.G.TA.A.AC.G.....A...T.G.A.G.T.G.C.T.....AA.G.T..GT.T.GGAGggttt....ccgccCT.TC.A.G.T.G.C..T.G.C.A.GT..T.A.AC...G.CA.T.TA.A.......G.C....A.C.T.C..C.G.C.CT.G.GG.G.A.GTA.CG.A.C.C.G.CAA...G.G.T.T.GA.AA..CT.C.AAA..G.G.AA..T.T.G.A.C.GG.G.GA.C.C.CG.C.AC.A...A..G.CG.GT.GG.A.G.C.A.TG.T.G.GT.TTA.AT.T.CG.A.A.GC.A.ACG.C.G.A.AGA.A.C.C.TT..A.CCA.A.G.T.C.TTG.ACA.T.C..C.T.TTG....ACCACTCTA.GAGA..T.AG.AGCTttccct.......................................tcggggaCAAA..G.T..G..A..CA.G.GTG.G.TG.CATG.GT.T.G....T.CGTCAGC.TC.GT..GTCG......TGAGATGTTGG.GTTA.AGT.C.C.CGC.A.ACGA.G.CGC.A........A..C.CC.T.T.A.T.T.A.CT.AG.TTGCC.AGCAttg.......................................................................................................................................................agtTGGG.CACT.CTA.GTG.AGAC.TGC.C.G.GT.G.AC..AA.A.C.C.G.G.AGGA.AG.GT.GG.GGAT.GA........C.G.TC.AA.AT.C.A.TC.AT.GCC.C.CT.T.AT.G.A.C.T..TG.G...........GCTAC.A.C.A.C.G..T.G.C.TAC.A.ATG.GA.T.G.G.T...A.C..A.A.........C.G..A.G.CA...G.C...G.A.A.C.T.C.GC.GA..G.G.G..T..AA...G.C..GA.AT.CT....C...TTAAA..G.C.C.A.T.T..C.T.C.A..G..TT.C....G....G.A..T.T.G.T.A..G..G.C.T.G..C.A.A.C.TC....G.C..C.T.A.C..A.T.G.A.A...G..C.C..G.G.A....A.T.C.G.C..T.AG.T.A.A..T.C..G.C...G.G.A..T.C..A.GC...AC.......G..C.C...G..C....G....G..T......G.A.A..T..A..C.....GT..T..C.C......C..G....G.G..T.C..T....T..G.T.A..C.A...C...A.C...CG.C.....C.CG.T.C.A..C.A.C.CAC.GA...GA.GTT.TGTAAC.ACC.CAAAGT.CGGTgaggtaacct............................................................tttggagccaG..CCG.C.C.TA.A.GG.TGG.G..A.T.A.GAT.G.AT..TGG.GGT.--..--.-...--.--..-.-.--..--.--...-.-.-.---.--.......-..---.....--...-.--.-..-.---....---------.----.........................................................................................
S003380632   ....................................................................................................................................................................................................--.-...----.....--.-..-.--.-..-.-..-..-.-.-......-.--.-.-.-..-.-..-.-.-.-.--.-..-..-.-.-....C..G.G.C.G.T.G.C.C.TA.AT.ACA.TG.CAA.GT.C..GA.A.CGagagcgaccggtgct.....................................................tgcactggtcaatctA.G..T...G.G.C.G...A.A.CG.GG.T.GAG.T.A.A.CA.CGT.G.GGT..AACC.T.G..C.CCA.TC.A.G..A..G.GG.G.G....ATAA.C.A.TC.C.G.GA.AA...C.GGA.T.G.C.TA.AAA.CCG.CATAGG..TCTTC..GA.AC..C..GCAT..G.G.TT.T..GAAGA.gGAAA.AGaggcgc.........aagcttCTGCTGA.TGGAT..................GG.A.C.CCGC.GGTGCAT.TAGCTAG.TTGGTG.AGGTAACGGCTCACCAAGGC.C.......GTGAT.GC.ATAGCCG.ACCTGAGAG.GGT.GAT.C.GGCCACATTGG.G.ACTGAGACACGGCCCAAA.CTCCT.ACG.GG.AGG..CA.GCA....G.TAG.GGA.ATC.T.T..C.C.GCAA.TG.G.AC..GCA.A.G..T..C.T.GA...C.G.G.AGCA.AC.G.C.C.G.CG.TG.A.GTGA.A.G..A.AGG.TC..TTC......G.GA.TC.GTAAA.AC.T.CT.G..TT.G.T.T.A.GA.GA.AGAacaagtgctagagt......aactgttagcgcctTGA..CGG.T.A.T.CT.A.A.CCA.GAAA.G.C.C.AC.GG.CT.A.A..CT.A.C.G.TG.C.CA.G.C.AG.CC.GC.GG.TA.A.TA...C.G.T.A.G.G.T.G.G.C.A.A.G.C.GT.T..G.T.C.C..G.G.A.T.T.T.................................A.T.T.G.G.G.C.G.TAAA.G.C.G.AG.C..GC.A.GG.C.G.G.T.TC.C.TTA.A.G.TC.TG.ATGT.G..A.A.A.G.C..C.C.C.C.G.G.C.T.C.AA.C.C.G.G..G.G.A.G..G...GT.C.AT.T..G..GA.AA..C.TGG.GG.A.AC.T.TG.A.G..TG.CA..G.A.A.G.A.GG...A..G.A.GT.GG.AA.T.T.C.C.AT.G.T.GTA.GCG.G.TGA.AA..TG.C.GT.AGAT.AT.A.T.G..G.A.G..GA.ACA.C.C.A.G..TG.G..C.G.A..AG...G.C.G..A.C.T.C.T.CT.G.G.T.CTG.TAAC.TG.AC.GC.T.G.AG.G.C.TCG.....................................A.A.A.G.CG.T.G.G..GTA.G.C.A.A.A.C.A..G.G.AT.T.AG.AT...A..C.C.C.T.G.G.T..A.G.T.C.C.ACG.C.C.G.TA.A.AC.G.....A...T.G.A.G.T.G.C.T.....AA.G.T..GT.T.GGAGggttt....ccgccCT.TC.A.G.T.G.C..T.G.C.A.GT..T.A.AC...G.CA.T.TA.A.......G.C....A.C.T.C..C.G.C.CT.G.GG.G.A.GTA.CG.A.C.C.G.CAA...G.G.T.T.GA.AA..CT.C.AAA..G.G.AA..T.T.G.A.C.GG.G.GA.C.C.CG.C.AC.A...A..G.CG.GT.GG.A.G.C.A.TG.T.G.GT.TTA.AT.T.CG.A.A.GC.A.ACG.C.G.A.AGA.A.C.C.TT..A.CCA.A.G.T.C.TTG.ACA.T.C..C.T.TTG....ACCACTCTA.GAGA..T.AG.AGCTttccct.......................................tcggggaCAAA..G.T..G..A..CA.G.GTG.G.TG.CATG.GT.T.G....T.CGTCAGC.TC.GT..GTCG......TGAGATGTTGG.GTTA.AGT.C.C.CGC.A.ACGA.G.CGC.A........A..C.CC.T.T.A.T.T.A.CT.AG.TTGCC.AGCAttg.......................................................................................................................................................agtTGGG.CACT.CTA.GTG.AGAC.TGC.C.G.GT.G.AC..AA.A.C.C.G.G.AGGA.AG.GT.GG.GGAT.GA........C.G.TC.AA.AT.C.A.TC.AT.GCC.C.CT.T.AT.G.A.C.T..TG.G...........GCTAC.A.C.A.C.G..T.G.C.TAC.A.ATG.GA.T.G.G.T...A.C..A.A.........C.G..A.G.CA...G.C...G.A.A.C.T.C.GC.GA..G.G.G..T..AA...G.C..GA.AT.CT....C...TTAAA..G.C.C.A.T.T..C.T.C.A..G..TT.C....G....G.A..T.T.G.T.A..G..G.C.T.G..C.A.A.C.TC....G.C..C.T.A.C..A.T.G.A.A...G..C.C..G.G.A....A.T.C.G.C..T.AG.T.A.A..T.C..G.C...G.G.A..T.C..A.GC...AC.......G..C.C...G..C....G....G..T......G.A.A..T..A..C.....GT..T..C.C......C..G....G.G..T.C..T....T..G.T.A..C.A...C...A.C...CG.C.....C.CG.T.C.A..C.A.C.CAC.GA...GA.GTT.TGTAAC.ACC.CAAAGT.CGGTgaggtaacca............................................................tttggagccaG..CCG.C.C.TA.A.GG.TGG.G..A.T.A.GAT.G.AT..TGG.GGT.G-..--.-...--.--..-.-.--..--.--...-.-.-.---.--.......-..---.....--...-.--.-..-.---....---------.----.........................................................................................
S002709338   ....................................................................................................................................................................................................--.-...----.....--.-..-.--.-..-.-..-..-.-.-......-.--.-.-.-..-.G..A.C.G.A.AC.G..C..T.G.G....C..G.A.C.G.T.G.C.C.TA.AT.ACA.TG.CAA.GT.C..GA.A.CGagagcgaccggtgct.....................................................tgcactggtcaatctA.G..T...G.G.C.G...A.A.CG.GG.T.GAG.T.A.A.CA.CGT.G.GGT..AACC.T.G..C.CCA.TC.A.G..A..G.GG.G.G....ATAA.C.A.TT.C.G.GA.AA...C.GGA.T.G.C.TA.AAA.CCG.CATAGG..TCTTC..GA.AC..C..GCAT..G.G.TT.T..GAAGA.gGAAA.AGaggcgc.........aagcttCTGCTGA.TGGAT..................GG.A.C.CCGC.GGTGCAT.TAGCTAG.TTGGTG.AGGTAACGGCTCACCAAGGC.C.......GTGAT.GC.ATAGCCG.ACCTGAGAG.GGT.GAT.C.GGCCACATTGG.G.ACTGAGACACGGCCCAAA.CTCCT.ACG.GG.AGG..CA.GCA....G.TAG.GGA.ATC.T.T..C.C.GCAA.TG.G.AC..GCA.A.G..T..C.T.GA...C.G.G.AGCA.AC.G.C.C.G.CG.TG.A.GTGA.A.G..A.AGG.TT..TTC......G.GA.TC.GTAAA.AC.T.CT.G..TT.G.T.T.A.GA.GA.AGAacaagtgctagagt......aactgttagcgcctTGA..CGG.T.A.T.CT.A.A.CCA.GAAA.G.C.C.AC.GG.CT.A.A..CT.A.C.G.TG.C.CA.G.C.AG.CC.GC.GG.TA.A.TA...C.G.T.A.G.G.T.G.G.C.A.A.G.C.GT.T..G.T.C.C..G.G.A.C.T.T.................................A.T.T.G.G.G.C.G.TAAA.G.C.G.AG.C..GC.A.NG.C.G.G.T.TT.T.TTA.A.G.TC.TG.ATGT.G..A.A.A.G.C..C.C.A.C.G.G.C.T.C.AA.C.C.G.T..G.G.A.G..G...GT.C.AT.T..G..GA.AA..C.TGG.AA.A.AC.T.TG.A.G..TG.CA..G.A.A.G.A.GG...A..A.A.GT.GG.AA.T.T.C.C.AT.G.T.GTA.GCG.G.TGA.AA..TG.C.GC.AGAG.AT.A.T.G..G.A.G..GA.ACA.C.C.A.G..TG.G..C.G.A..AG...G.C.G..A.C.T.T.T.CT.G.G.T.CTG.TAAC.TG.AC.GC.T.G.AT.G.T.GCG.....................................A.A.A.G.CG.T.G.G..GGA.T.C.A.A.A.C.A..G.G.AT.T.AG.AT...A..C.C.C.T.G.G.T..A.G.T.C.C.ACG.C.C.G.TA.A.AC.G.....A...T.G.A.G.T.G.C.T.....AA.G.T..GT.T.AGGGggttt....ccgccCC.TT.A.G.T.G.C..T.G.C.A.GC..T.A.AC...G.CA.T.TA.A.......G.C....A.C.T.C..C.G.C.CT.G.GG.G.A.GTA.CG.A.C.C.G.CAA...G.G.T.T.GA.AA..CT.C.AAA..G.G.AA..T.T.G.A.C.GG.G.GA.C.C.CG.C.AC.A...A..G.CG.GT.GG.A.G.C.A.TG.T.G.GT.TTA.AT.T.CG.A.A.GC.A.ACG.C.G.A.AGA.A.C.C.TT..A.CCA.A.A.T.C.TTG.ACA.T.C..C.T.CTG....ACCCCTCTA.GAGA..T.AG.AGTTttcccct.....................................tcgggggaCAGA..G.T..G..A..CA.G.GTG.G.TG.CATG.GT.T.G....T.CGTCAGC.TC.GT..GTCG......TGAGATGTTGG.GTTA.AGT.C.C.CGC.A.ACGA.G.CGC.A........A..C.CC.T.T.A.A.G.C.TT.AG.TTGCC.ATCAtta.......................................................................................................................................................agtTGGG.CACT.CTA.GTG.AGAC.TGC.C.G.GT.G.AC..AA.A.C.C.G.G.AGGA.AG.GT.GG.GGAT.GA........C.G.TC.AA.AT.C.A.TC.AT.GCC.C.CT.T.AT.G.A.C.T..TG.G...........GCTAC.A.C.A.C.G..T.G.C.TAC.A.ATG.GA.T.G.G.T...A.C..A.A.........C.G..A.G.CA...G.C...G.A.A.C.T.C.GC.GA..G.G.G..T..AA...G.C..GA.AT.CT....C...TTAAA..G.C.C.A.T.T..C.T.C.A..G..TT.C....G....G.A..T.T.G.T.A..G..G.C.T.G..C.A.A.C.TC....G.C..C.T.A.C..A.T.G.A.A...G..C.C..G.G.A....A.T.C.G.C..T.AG.T.A.A..T.C..G.C...G.G.A..T.C..A.GC...AC.......G..C.C...G..C....G....G..T......G.A.A..T..A..C.....GT..T..C.C......C..G....G.G..T.C..T....-..-.-.-..-.-...-...-.-...--.-.....-.--.-.-.-..-.-.-.---.--...--.---.------.---.------.----................................................................................-..---.-.-.--.-.--.---.-..-.-.-.---.-.--..---.---.--..--.-...--.--..-.-.--..--.--...-.-.-.---.--.......-..---.....--...-.--.-..-.---....---------.----.........................................................................................
S002706151   ....................................................................................................................................................................................................--.-...----.....--.-..-.--.-..-.-..-..-.-.-......-.--.-.-.-..-.G..A.C.G.A.AC.G..C..T.G.G....C..G.G.C.G.T.G.C.C.TA.AT.ACA.TG.CAA.GT.C..GA.A.CGagagcgaccggtgct.....................................................tgcactggtcaatctA.G..T...G.G.C.G...A.A.CG.GG.T.GAG.T.A.A.CA.CGT.G.GGT..AACC.T.G..C.CCA.TC.A.G..A..G.GG.G.G....ATAA.C.A.TT.C.G.GA.AA...C.GGA.T.G.C.TA.AAA.CCG.CATAGG..TCTTC..GA.AC..C..GCAT..G.G.TT.T..GAAGA.gGAAA.AGaggcgc.........aagcttCTGCTGA.TGGAT..................GG.A.C.CCGC.GGTGCAT.TAGCTAG.TTGGTG.AGGTAACGGCTCACCAAGGC.C.......GTGAT.GC.ATAGCCG.ACCTGAGAG.GGT.GAT.C.GGCCACATTGG.G.ACTGAGACACGGCCCAAA.CTCCT.ACG.GG.AGG..CA.GCA....G.TAG.GGG.ATC.T.T..C.C.GCAA.TG.G.AC..GCA.A.G..T..C.T.GA...C.G.G.AGCA.AC.G.C.C.G.CG.TG.A.GTGA.A.G..A.AGG.TT..TTC......G.GA.TC.GTAAA.AC.T.CT.G..TT.G.T.T.A.GA.GA.AGAacaagtgctagagt......aactgttagcgcctTGA..CGG.T.A.T.CT.A.A.CCA.GAAA.G.C.C.AC.GG.CT.A.A..CT.A.C.G.TG.C.CA.G.C.AG.CC.GC.GG.TA.A.TA...C.G.T.A.G.G.T.G.G.C.A.A.G.C.GT.T..G.T.C.C..G.G.A.T.T.T.................................A.T.T.G.G.G.C.G.TAAA.G.C.G.AG.C..GC.A.GG.C.G.G.T.TT.T.TTA.A.G.TC.TG.ATGT.G..A.A.A.G.C..C.C.A.C.G.G.C.T.C.AA.C.C.G.T..G.G.A.G..G...GT.C.AT.T..GggGA.AA..C.TGG.AA.A.AC.T.TG.A.G..TG.CA..G.A.A.G.A.GG...A..A.A.GT.GG.AA.T.T.C.C.AT.G.T.GTA.GCG.G.TGA.AA..TG.C.GC.AGAG.AT.A.T.G..G.A.G..GA.ACA.C.C.A.G..TG.G..C.G.A..AG...G.C.G..A.C.T.T.T.CT.G.G.T.CTG.TAAC.TG.AC.GC.T.G.AT.G.T.GCG.....................................A.A.A.G.CG.T.G.G..GGA.T.C.A.A.A.C.A..G.G.AT.T.AG.AT...A..C.C.C.T.G.G.T..A.G.T.C.C.ACG.C.C.G.TA.A.AC.G.....A...T.G.A.G.T.G.C.T.....AA.G.T..GT.T.AGGGggttt....ccgccCC.TT.A.G.T.G.C..T.G.C.A.GC..T.A.AC...G.CA.T.TA.A.......G.C....A.C.T.C..C.G.C.CT.G.GG.G.A.GTA.CG.A.C.C.G.CAA...G.G.T.T.GA.AA..CC.C.AAA..G.G.AA..T.T.G.A.C.GG.G.GA.C.C.CG.C.AC.A...A..G.CG.GT.GG.A.G.C.A.TG.T.G.GT.TTA.AT.T.CG.A.A.GC.A.ACG.C.G.A.AGA.A.C.C.TT..A.CCA.A.G.T.C.TTG.ACA.T.C..C.T.CTG....ACCCCTCTA.GAGA..T.AG.AGCTttcccct......................................tcggggaCAAA..G.T..G..A..CA.G.GTG.G.TG.CATG.GT.T.G....T.CGTCAGC.TC.GT..GTCG......TGAGATGTTGG.GTTA.AGT.C.C.CGC.A.ACGA.G.CGC.A........A..C.CC.T.T.A.T.T.A.CT.AG.TTGCC.AGCAttg.......................................................................................................................................................agtTGGG.CACT.CTA.GTG.AGAC.TGT.C.G.GT.G.AC..AA.A.C.C.G.G.AGGA.AG.GT.GG.GGAT.GA........C.G.TC.AA.AT.C.A.TC.AT.GCC.C.CT.T.AT.G.A.C.T..TG.G...........GCTAC.A.C.A.C.G..T.G.C.TAC.A.ATG.GA.T.G.G.T...A.C..A.A.........C.G..A.G.CA...G.C...G.A.A.C.T.C.GC.GA..G.G.G..T..AA...G.C..GA.AT.CT....C...TTAAA..G.C.C.A.T.T..C.T.C.A..G..TT.C....G....G.A..T.T.G.T.A..G..G.C.T.G..C.A.A.C.TC....G.C..C.T.A.C..A.T.G.A.A...G..C.C..G.G.A....A.T.C.G.C..T.AG.T.A.A..T.C..G.C...G.G.A..T.C..A.GC...AC.......G..C.C...G..C....G....G..T......G.A.A..T..A..C.....GT..T..C.C......C..G....G.G..T.C..T....-..-.-.-..-.-...-...-.-...--.-.....-.--.-.-.-..-.-.-.---.--...--.---.------.---.------.----................................................................................-..---.-.-.--.-.--.---.-..-.-.-.---.-.--..---.---.--..--.-...--.--..-.-.--..--.--...-.-.-.---.--.......-..---.....--...-.--.-..-.---....---------.----.........................................................................................
S002709426   ....................................................................................................................................................................................................--.-...----.....--.-..-.--.-..-.-..-..-.-.-......-.--.-.-.-..-.G..A.C.G.A.AC.G..C..T.G.G....C..G.G.C.G.T.G.C.C.TA.AT.ACA.TG.CAA.GT.C..GA.A.CGagagcgaccggtgct.....................................................tgcactggtcaatctA.G..T...G.G.C.G...A.A.CG.GG.T.GAG.T.A.A.CA.CGT.G.GGT..AACC.T.G..C.CCA.TC.A.G..A..G.GG.G.G....ATAA.C.A.TT.C.G.GA.AA...C.GGA.T.G.C.TA.AAA.CCG.CATAGG..TCTTC..GA.AC..C..GCAT..G.G.TT.T..GAAGA.gGAAA.AGaggcgc.........aagcttCTGCTGA.TGGAT..................GG.A.C.CCGC.GGTGCAT.TAGCTAG.TTGGTG.AGGTAACGGCTCACCAAGGC.C.......GTGAT.GC.ATAGCCG.ACCTGAGAG.GGT.GAT.C.GGCCACATTGG.G.ACTGAGACACGGCCCAAA.CTCCT.ACG.GG.AGG..CA.GCA....G.TAG.GGA.ATC.T.T..C.C.GCAA.TG.G.AC..GCA.A.G..T..C.T.GA...C.G.G.AGCA.AC.G.C.C.G.CG.TG.A.GTGA.A.G..A.AGG.TT..TTC......G.GA.TT.GTAAA.AC.T.CT.G..TT.G.T.T.A.GA.GA.AGAataagtgctagagt......aactgttagcgcctTGA..CGG.T.A.T.CT.A.A.CCA.GAAA.G.C.C.AC.GG.CT.A.A..CT.A.C.G.TG.C.CA.G.C.AG.CC.GC.GG.TA.A.TA...C.G.T.A.G.G.T.G.G.C.A.A.G.C.GT.T..G.T.C.C..G.G.A.T.T.T.................................A.T.T.G.G.G.C.G.TAAA.G.C.G.AG.C..GC.A.GG.C.G.G.T.TT.T.TTA.A.G.TC.TG.ATGT.G..A.A.A.G.C..C.C.A.C.A.G.C.T.C.AA.C.C.G.T..G.G.A.G..G...GT.C.AT.T..G..GA.AA..C.TGG.AA.A.AC.T.TG.A.G..TG.CA..G.A.A.G.A.GG...A..A.A.GT.GG.AA.T.T.C.C.AT.G.T.GTA.GCG.G.TGA.AA..TG.C.GC.AGAG.AT.A.T.G..G.A.G..GA.ACA.C.C.A.G..TG.G..C.G.A..AG...G.C.G..A.C.T.T.T.CT.G.G.T.CTG.TAAC.TG.AC.GC.T.G.AT.G.T.GCG.....................................A.A.A.G.CG.T.G.G..GGA.T.C.A.A.A.C.A..G.G.AT.T.AG.AT...A..C.C.C.T.G.G.T..A.G.T.C.C.ACG.C.C.G.TA.A.AC.G.....A...T.G.A.G.T.G.C.T.....AA.G.T..GT.T.AGGGggttt....ccgccCC.TT.A.G.T.G.C..T.G.C.A.GC..T.A.AT...G.CA.T.TA.A.......G.C....A.C.T.C..C.G.C.CT.G.GG.G.A.GTA.CG.A.C.C.G.CAA...G.G.T.T.GA.AA..CT.C.AAA..G.G.AA..T.T.G.A.C.GG.G.GA.C.C.CG.C.AC.A...A..G.CG.GT.GG.A.G.C.A.TG.T.G.GT.TTA.AT.T.CG.A.A.GC.A.ACG.C.G.A.AGA.A.C.C.TT..A.CCA.A.A.T.C.TTG.ACA.T.C..C.T.CTG....ACCCCTCTA.GAGA..T.AG.AGTTttcccct.....................................tcgggggaCAGA..G.T..G..A..CA.G.GTG.G.TG.CATG.GT.T.G....T.CGTCAGC.TC.GT..GTCG......TGAGATGTTGG.GTTA.AGT.C.C.CGC.A.ACGA.G.CGC.A........A..C.CC.T.T.A.A.G.C.TT.AG.TTGCC.ATCAtta.......................................................................................................................................................agtTGGG.CACT.CTA.GTG.AGAC.TGC.C.G.GT.G.AC..AA.A.C.C.G.G.AGGA.AG.GT.GG.GGAT.GA........C.G.TC.AA.AT.C.A.TC.AT.GCC.C.CT.T.AT.G.A.C.T..TG.G...........GCTAC.A.C.A.C.G..T.G.C.TAC.A.ATG.GA.T.G.G.T...A.C..A.A.........C.G..A.G.CA...G.C...G.A.A.C.T.C.GC.GA..G.G.G..T..AA...G.C..GA.AT.CT....C...TTAAA..G.C.C.A.T.T..C.T.C.A..G..TT.C....G....G.A..T.T.G.T.A..G..G.C.T.G..C.A.A.C.TC....G.C..C.T.A.C..A.T.G.A.A...G..C.C..G.G.A....A.T.C.G.C..T.AG.T.A.A..T.C..G.C...G.G.A..T.C..A.GC...AC.......G..C.C...G..C....G....G..T......G.A.G..T..A..C.....GT..T..C.C......C..G....G.G..T.C..T....-..-.-.-..-.-...-...-.-...--.-.....-.--.-.-.-..-.-.-.---.--...--.---.------.---.------.----................................................................................-..---.-.-.--.-.--.---.-..-.-.-.---.-.--..---.---.--..--.-...--.--..-.-.--..--.--...-.-.-.---.--.......-..---.....--...-.--.-..-.---....---------.----.........................................................................................
S000624514   ....................................................................................................................................................................................................--.-...----.....CT.A..G.TT.T..G.A..T..C.A.T......G.GC.T.C.A..G.G..A.C.G.A.AC.G..C..T.G.G....C..G.G.C.G.T.G.C.C.TA.AT.ACA.TG.CAA.GT.C..GA.A.CGagagcgaccggtgct.....................................................tgcactggtcaatctA.G..T...G.G.C.G...A.A.CG.GG.T.GAG.T.A.A.CA.CGT.G.GGT..AACC.T.G..C.CCA.TC.A.G..A..G.GG.G.G....ATAA.C.A.TC.C.G.GA.AA...C.GGA.T.G.C.TA.AAA.CCG.CATAGG..TCTTC..GA.GC..C..GCAT..G.G.CT.T..GAAGA.gGAAA.AGaggcgc.........aagcttCTGCTGA.TGGAT..................GG.A.C.CCGC.GGTGCAT.TAGCTAG.TTGGTG.AGGTAACGGCTCACCAAGGC.C.......GTGAT.GC.ATAGCCG.ACCTGAGAG.GGT.GAT.C.GGCCACATTGG.G.ACTGAGACACGGCCCAAA.CTCCT.ACG.GG.AGG..CA.GCA....G.TAG.GGA.ATC.T.T..C.C.GCAA.TG.G.AC..GCA.A.G..T..C.T.GA...C.G.G.AGCA.AC.G.C.C.G.CG.TG.A.GTGA.A.G..A.AGG.TT..TTC......G.GA.TC.GTAAA.AC.T.CT.G..TT.G.T.T.A.GA.GA.AGAacaagtgctagagt......aactgttagcgcctTGA..CGG.T.A.T.CT.A.A.CCA.GAAA.G.C.C.AC.GG.CT.A.A..CT.A.C.G.TG.C.CA.G.C.AG.CC.GC.GG.TA.A.TA...C.G.T.A.G.G.T.G.G.C.A.A.G.C.GT.T..G.T.C.C..G.G.A.T.T.T.................................A.T.T.G.G.G.C.G.TAAA.G.C.G.AG.C..GC.A.GG.C.G.G.T.TC.C.TTA.A.G.TC.TG.ATGT.G..A.A.A.G.C..C.C.C.C.G.G.C.T.C.AA.C.C.G.G..G.G.A.G..G...GT.C.AT.T..G..GA.AA..C.TGG.GG.A.AC.T.TG.A.G..TG.CA..G.A.A.G.A.GG...A..G.A.GT.GG.AA.T.T.C.C.AT.G.T.GTA.GCG.G.TGA.AA..TG.C.GT.AGAT.AT.A.T.G..G.A.G..GA.ACA.C.C.A.G..TG.G..C.G.A..AG...G.C.G..A.C.T.C.T.CT.G.G.T.CTG.TAAC.TG.AC.GC.T.G.AG.G.C.TCG.....................................A.A.A.G.CG.T.G.G..GTA.G.C.A.A.A.C.A..G.G.AT.T.AG.AT...A..C.C.C.T.G.G.T..A.G.T.C.C.ACG.C.C.G.TA.A.AC.G.....A...T.G.A.G.T.G.C.T.....AA.G.T..GT.T.GGAGggttt....ccgccCT.TC.A.G.T.G.C..T.G.C.A.GT..T.A.AC...G.CA.T.TA.A.......G.C....A.C.T.C..C.G.C.CT.G.GG.G.A.GTA.CG.A.C.C.G.CAA...G.G.T.T.GA.AA..CT.C.AAA..G.G.AA..T.T.G.A.C.GG.G.GA.C.C.CG.C.AC.A...A..G.CG.GT.GG.A.G.C.A.TG.T.G.GT.TTA.AT.T.CG.A.A.GC.A.ACG.C.G.A.AGA.A.C.C.TT..A.CCA.A.G.T.C.TTG.ACA.T.C..C.T.TTG....ACCACTCTA.GAGA..T.AG.AGCTttccct.......................................tcggggaCAAA..G.T..G..A..CA.G.GTG.G.TG.CATG.GT.T.G....T.CGTCAGC.TC.GT..GTCG......TGAGATGTTGG.GTTA.AGT.C.C.CGC.A.ACGA.G.CGC.A........A..C.CC.T.T.A.T.T.A.CT.AG.TTGCC.AGCAttc.......................................................................................................................................................agtTGGG.CACT.CTA.GTG.AGAC.TGC.C.G.GT.G.AC..AA.A.C.C.G.G.AGGA.AG.GT.GG.GGAT.GA........C.G.TC.AA.AT.C.A.TC.AT.GCC.C.CT.T.AT.G.A.C.T..TG.G...........GCTAC.A.C.A.C.G..T.G.C.TAC.A.ATG.GA.T.G.G.T...A.C..A.A.........C.G..A.G.CA...G.C...G.A.A.C.T.C.GC.GA..G.G.G..T..AA...G.C..GA.AT.CT....C...TTAAA..G.C.C.A.T.T..C.T.C.A..G..TT.C....G....G.A..T.T.G.T.A..G..G.C.T.G..C.A.A.C.TC....G.C..C.T.A.C..A.T.G.A.A...G..C.C..G.G.A....A.T.C.G.C..T.AG.T.A.A..T.C..G.C...G.G.A..T.C..A.GC...AC.......G..C.C...G..C....G....G..T......G.A.A..T..A..C.....GT..T..C.C......C..G....G.G..T.C..T....T..G.T.A..C.A...C...A.C...CG.C.....C.CG.T.C.A..C.A.C.CAC.GA...GA.GTT.TGTAAC.ACC.CAAAGT.CGGTgaggtaacca............................................................tttggagccaG..CCG.C.C.TA.A.GG.TGG.G..A.T.A.GAT.G.AT..TGG.GGT.GA..AG.T...CG.TA..A.C.AA..GG.TA...G.C.C.GTA.--.......-..---.....--...-.--.-..-.---....---------.----.........................................................................................
S000413823   ....................................................................................................................................................................................................--.-...----.....AG.A..G.TT.T..G.A..T..C.A.T......G.GC.T.C.A..G.G..A.C.G.A.AC.G..C..T.G.G....C..G.G.C.G.T.G.C.C.TA.AT.ACA.TG.CAA.GT.C..GA.A.CGanagcgaccggtgct.....................................................tgcactggtcaatctA.G..T...G.G.C.G...A.A.CG.GG.T.GAG.T.A.A.CA.CGT.G.GGT..AACC.T.G..C.CCA.TC.A.N..A..G.GG.G.G....ATAA.C.A.TC.C.G.GA.AA...C.GGA.T.G.C.TA.AAA.CCG.CATAGG..TCTTC..GA.AC..C..GCAT..G.G.TT.T..GAAGA.gGAAA.AGaggcgc.........aagcttCTGCTGA.TGGAT..................GG.A.C.CCGC.GGTGCAT.TAGCTAG.TTGGTG.AGGTA-CGGCTCACCAAGGC.C.......GTGAT.GC.ATAGCCG.ACCTGAGAG.GGT.GAT.C.GGCCACATTGG.G.ACTGAGACACGGCCCAAA.CTCCT.ACG.GG.AGG..CA.GCA....G.TAG.GGA.ATC.T.T..C.C.GCAA.TG.G.AC..GCA.A.G..T..C.T.NA...C.G.G.AGCA.AC.G.C.C.G.CG.TG.A.GTGA.A.G..A.AGG.TT..TTC......G.GA.TC.GTAAA.AC.T.CT.G..TT.G.T.T.A.GA.GA.AGAacaagtgctagagt......aactgttagcgcctTGA..CGG.T.A.T.CT.A.A.CCA.GAAA.G.C.C.AC.GG.CT.A.A..CT.A.C.G.TG.C.CA.G.C.AG.CC.GC.GG.TA.A.TA...C.G.T.A.G.G.T.G.G.C.A.A.G.C.GT.T..G.T.C.C..G.G.A.T.T.T.................................A.T.T.G.G.G.C.G.TAAA.G.C.G.AG.C..GC.A.GG.C.G.N.T.TC.C.TTA.A.G.TC.TG.ATGT.G..A.A.A.G.C..C.C.C.C.G.G.C.T.C.AA.C.C.G.G..G.G.A.G..G...GT.C.AT.T..G..GA.AA..C.TGG.GG.A.AC.T.TG.A.G..TG.CA..G.A.A.G.A.GG...A..G.A.GT.GG.AA.T.T.C.C.AT.G.T.GTA.GCG.G.TGA.AA..TG.C.GT.AGAT.AT.A.T.G..G.A.G..GA.ACA.C.C.A.G..TG.G..C.G.A..AG...G.C.G..A.C.T.C.T.CT.G.G.T.CTG.TAAC.TG.AC.GC.T.G.AG.G.C.TCG.....................................A.A.A.G.CG.T.G.G..GTA.G.C.A.A.A.C.A..G.G.AT.T.AG.AT...A..C.C.C.T.G.G.T..A.G.T.C.C.ACG.C.C.G.TA.A.AC.G.....A...T.G.A.G.T.G.C.T.....AA.G.T..GT.T.GGAGggttt....ccgccCT.TC.A.G.T.G.C..T.G.C.A.GT..T.A.AN...G.CA.T.TA.A.......G.C....A.C.T.C..C.G.C.CT.G.GG.G.A.GTA.CG.A.C.C.G.CAA...G.G.T.T.GA.AA..CT.C.AAA..G.G.AA..T.T.G.A.C.GG.G.GA.C.C.CG.C.AC.A...A..G.CG.GT.GG.A.G.C.A.TG.T.G.GT.TTA.AT.T.CG.A.A.GC.A.ACG.C.G.A.AGA.A.C.C.TT..A.CCA.A.G.T.C.TTG.ACA.T.C..C.T.TTG....ACCACTCTA.GAGA..T.AG.AGCTttccct.......................................tcggggaCAAA..G.T..G..A..CA.G.GTG.G.TG.CATG.GT.T.G....T.CGTCAGC.TC.GT..GTCG......TGAGATGTTGG.GTTA.AGT.C.C.CGC.A.ACGA.G.CGC.A........A..C.CC.T.T.A.T.T.A.CT.AG.TTGCC.AGCAttc.......................................................................................................................................................ggtTGGG.CACT.CTA.GTG.AGAC.TGC.C.G.GT.G.AC..AA.A.C.C.G.G.AGGA.AG.GT.GG.GGAT.GA........C.G.TC.AA.AT.C.A.TC.AT.GCC.C.CT.T.AT.G.A.C.T..TG.G...........GCTAC.A.C.A.C.G..T.G.C.TAC.A.ATG.GA.T.G.G.T...A.C..A.A.........C.G..A.G.CA...G.C...G.A.A.C.T.N.GC.GA..G.G.G..T..AA...G.C..GA.AT.CT....C...TTAAA..G.C.C.A.T.T..C.T.C.A..G..TT.C....G....G.A..T.T.G.T.A..G..G.C.T.G..C.A.A.C.TC....G.C..C.T.A.C..A.T.G.A.A...G..C.C..G.G.A....A.T.C.G.C..T.AG.T.A.A..T.C..G.C...G.G.A..T.C..A.GC...AC.......G..C.C...G..C....G....G..T......G.A.A..T..A..C.....GT..T..C.C......C..G....G.G..T.C..T....T..G.T.A..C.A...C...A.C...CG.C.....C.CG.T.-.-..-.-.-.---.--...--.---.------.---.------.----................................................................................-..---.-.-.--.-.--.---.-..-.-.-.---.-.--..---.---.--..--.-...--.--..-.-.--..--.--...-.-.-.---.--.......-..---.....--...-.--.-..-.---....---------.----.........................................................................................
S000130465   ....................................................................................................................................................................................................--.-...----.....--.-..-.--.-..-.-..-..-.-.-......-.--.-.-.-..-.-..-.-.-.-.--.G..C..T.G.G....C..G.G.C.G.T.G.C.C.TA.AT.ACA.TG.CAA.GT.C..GA.A.CGagagcgaccggtgct.....................................................tgcactggtcaatctA.G..T...G.G.C.G...A.A.CG.GG.T.GAG.T.A.A.CA.CGT.G.GGT..AACC.T.G..C.CCA.TC.A.G..A..G.GG.G.G....ATAA.C.A.TT.C.G.GA.AA...C.GGA.T.G.C.TA.AAA.CCG.CATAGG..TCNTT..TA.AC..C..GCAT..G.G.TT.G..RARGA.gGAAA.AGaggcgc.........aagcttCTGCTGA.TGGAT..................GG.A.C.CCGC.GGTGCAT.TAGCTAG.TTGGTG.AGGTAACGGCTCACCAAGGC.C.......GTGAT.GC.ATAGCCG.ACCTGAGAG.GGT.GAT.C.GGCCACATTGG.G.ACTGAGACACGGCCCAAA.CTCCT.ACG.GG.AGG..CA.GCA....G.TAG.GGA.ATC.T.T..C.C.GCAA.TG.G.AC..GCA.A.G..T..C.T.GA...C.G.G.AGCA.AC.G.C.C.G.CG.TG.A.GTGA.A.G..A.AGG.TT..TTC......G.GA.TC.GTAAA.AC.T.CT.G..TT.G.T.T.A.GA.GA.AGAacaagtgctagagt......aactgttagcgcctTGA..CGG.T.A.T.CT.A.A.CCA.GAAA.G.C.C.AC.GG.CT.A.A..CT.A.C.G.TG.C.CA.G.C.AG.CC.GC.GG.TA.A.TA...C.G.T.A.G.G.T.G.G.C.A.A.G.C.GT.T..G.T.C.C..G.G.A.T.T.T.................................A.T.T.G.G.G.C.G.TAAA.G.C.G.AG.C..GC.A.GG.C.G.G.T.TC.C.TTA.A.G.TC.TG.ATGT.G..A.A.A.G.C..C.C.C.C.G.G.C.T.C.AA.C.C.G.G..G.G.A.G..G...GT.C.AT.T..G..GA.AA..C.TGG.GG.A.AC.T.TG.A.G..TG.CA..G.A.A.G.A.GG...A..G.A.GT.GG.AA.T.T.C.C.AT.G.T.GTA.GCG.G.TGA.AA..TG.C.GT.AGAT.AT.A.T.G..G.A.G..GA.ACA.C.C.A.G..TG.G..C.G.A..AG...G.C.G..A.C.T.C.T.CT.G.G.T.CTG.TAAC.TG.AC.GC.T.G.AG.G.C.TCG.....................................A.A.A.G.CG.T.G.G..GTA.G.C.A.A.A.C.A..G.G.AT.T.AG.AT...A..C.C.C.T.G.G.T..A.G.T.C.C.ACG.C.C.G.TA.A.AC.G.....A...T.G.A.G.T.G.C.T.....AA.G.T..GT.T.GGAGggttt....ccgccCT.TC.A.G.T.G.C..T.G.C.A.GT..T.A.AC...G.CA.T.TA.A.......G.C....A.C.T.C..C.G.C.CT.G.GG.G.A.GTA.CG.A.C.C.G.CAA...G.G.T.T.GA.AA..CT.C.AAA..G.G.AA..T.T.G.A.C.GG.G.GA.C.C.CG.C.AC.A...A..G.CG.GT.GG.A.G.C.A.TG.T.G.GT.TTA.AT.T.CG.A.A.GC.A.ACG.C.G.A.AGA.A.C.C.TT..A.CCA.A.G.T.C.TTG.ACA.T.C..C.T.TTG....A-CCCTCTA.GAKA..T.AG.AGCTttccct.......................................tcggggaCAAA..G.T..G..A..CA.G.GTG.G.TG.CATG.GT.T.G....T.CGTCAGC.TC.GT..GTCG......TGAGATGTTGG.GTTA.AGT.C.C.CGC.A.ACGA.G.CGC.A........A..C.CC.T.T.A.T.T.A.CT.AG.TTGCC.AGCAttg.......................................................................................................................................................agtTGGG.CACT.CTA.GTG.AGAC.TGC.C.G.GT.G.AC..AA.A.C.C.G.G.AGGA.AG.GT.GG.GGAT.GA........C.G.TC.AA.AT.C.A.TC.AT.GCC.C.CT.T.AT.G.A.C.T..TG.G...........GCTAC.A.C.A.C.G..T.G.C.TAC.A.ATG.GA.T.G.G.T...A.C..A.A.........C.G..A.G.CA...G.C...G.A.A.C.T.C.GC.GA..G.G.G..T..AA...G.C..GA.AT.CT....C...TTAAA..G.C.C.A.T.T..C.T.C.A..G..TT.C....G....G.A..T.T.G.T.A..G..G.C.T.G..C.A.A.C.TC....G.C..C.T.A.C..A.T.G.A.A...G..C.C..G.G.A....A.T.C.G.C..T.AG.T.A.A..T.C..G.C...G.G.A..T.C..A.GC...AC.......G..C.C...G..C....G....G..T......G.A.A..T..-..C.....GT..T..C.C......C..G....G.G..T.C..T....T..G.T.A..C.A...C...A.C...CG.C.....-.CG.T.C.A..C.A.C.CAC.GA...GA.GTT.TGTAAC.ACC.CAAAGT.CGGTgaggtaacc.............................................................ttttgagccaG..CCG.C.T.-A.A.-G.TG-.G..A.T.A.GAT.G.AT..TGG.AC-.--..--.-...--.--..-.-.--..--.--...-.-.-.---.--.......-..---.....--...-.--.-..-.---....---------.----.........................................................................................
S002408217   ....................................................................................................................................................................................................--.-...----.....--.-..-.--.-..-.-..-..-.-.-......-.--.-.-.-..-.G..A.C.G.A.AC.G..C..T.G.G....C..G.G.C.G.T.G.C.C.TA.AT.ACA.TG.CAA.GT.C..GA.A.CGagagcgaccggtgct.....................................................tgcactggtcaatctA.G..T...G.G.C.G...A.A.CG.GG.T.GAG.T.A.A.CA.CGT.G.GGT..AACC.T.G..C.CCA.TC.A.G..A..G.GG.G.G....ATAA.C.A.TT.C.G.GA.AA...C.GGA.T.G.C.TA.AAA.CCG.CATAGG..TCTTC..GA.AC..C..GCAT..G.G.TT.T..GAAGA.gGAAA.AGaggcgc.........aagcttCTGCTGA.TGGAT..................GG.A.C.CCGC.GGTGCAT.TAGCTAG.TTGGTG.AGGTAACGGCTCACCAAGGC.C.......GTGAT.GC.ATAGCCG.ACCTGAGAG.GGT.GAT.C.GGCCACATTGG.G.ACTGAGACACGGCCCAAA.CTCCT.ACG.GG.AGG..CA.GCA....G.TAG.GGA.ATC.T.T..C.C.GCAA.TG.G.AC..GCA.A.G..T..C.T.GA...C.G.G.AGCA.AC.G.C.C.G.CG.TG.A.GTGA.A.G..A.AGG.TT..TTC......G.GA.TC.GTAAA.AC.T.CT.G..TT.G.T.T.A.GA.GA.AGAacaagtgctagagt......aactgttagcgcctTGA..CGG.T.A.T.CT.A.A.CCA.GAAA.G.C.C.AC.GG.CT.A.A..CT.A.C.G.TG.C.CA.G.C.AG.CC.GC.GG.TA.A.TA...C.G.T.A.G.G.T.G.G.C.A.A.G.C.GT.T..G.T.C.C..G.G.A.T.T.T.................................A.T.T.G.G.G.C.G.TAAA.G.C.G.AG.C..GC.A.GG.C.G.G.T.TC.C.TTA.A.G.TC.TG.ATGT.G..A.A.A.G.C..C.C.C.C.G.G.C.T.C.AA.C.C.G.G..G.G.A.G..G...GT.C.AT.T..G..GA.AA..C.TGG.GG.A.AC.T.TG.A.G..TG.CA..G.A.A.G.A.GG...A..G.A.GT.GG.AA.T.T.C.C.AT.G.T.GTA.GCG.G.TGA.AA..TG.C.GT.AGAT.AT.A.T.G..G.A.G..GA.ACA.C.C.A.G..TG.G..C.G.A..AG...G.C.G..A.C.T.C.T.CT.G.G.T.CTG.TAAC.TG.AC.GC.T.G.AG.G.C.TCG.....................................A.A.A.G.CG.T.G.G..GTA.G.C.A.A.A.C.A..G.G.AT.T.AG.AT...A..C.C.C.T.G.G.T..A.G.T.C.C.ACG.C.C.G.TA.A.AC.G.....A...T.G.A.G.T.G.C.T.....AA.G.T..GT.T.GGAGggttt....ccgccCT.TC.A.G.T.G.C..T.G.C.A.GT..T.A.AC...G.CA.T.TA.A.......G.C....A.C.T.C..C.G.C.CT.G.GG.G.A.GTA.CG.A.C.C.G.CAA...G.G.T.T.GA.AA..CT.C.AAA..G.G.AA..T.T.G.A.C.GG.G.GA.C.C.CG.C.AC.A...A..G.CG.GT.GG.A.G.C.A.TG.T.G.GT.TTA.AT.T.CG.A.A.GC.A.ACG.C.G.A.AGA.A.C.C.TT..A.CCA.A.G.T.C.TTG.ACA.T.C..C.T.TTG....ACCACTCTA.GAGA..T.AG.AGCTttccct.......................................tcggggaCAAA..G.T..G..A..CA.G.GTG.G.TG.CATG.GT.T.G....T.CGTCAGC.TC.GT..GTCG......TGAGATGTTGG.GTTA.AGT.C.C.CGC.A.ACGA.G.CGC.A........A..C.CC.T.T.A.T.T.A.CT.AG.TTGCC.AGCAttg.......................................................................................................................................................agtTGGG.CACT.CTA.GTG.AGAC.TGC.C.G.GT.G.AC..AA.A.C.C.G.G.AGGA.AG.GT.GG.GGAT.GA........C.G.TC.AA.AT.C.A.TC.AT.GCC.C.CT.T.AT.G.A.C.T..TG.G...........GCTAC.A.C.A.C.G..T.G.C.TAC.A.ATG.GA.T.G.G.T...A.C..A.A.........C.G..A.G.CA...G.C...G.A.A.C.T.C.GC.GA..G.G.G..T..AA...G.C..GA.AT.CT....C...TTAAA..G.C.C.A.T.T..C.T.C.A..G..TT.C....G....G.A..T.T.G.T.A..G..G.C.T.G..C.A.A.C.TC....G.C..C.T.A.C..A.T.G.A.A...G..C.C..G.G.A....A.T.C.G.C..T.AG.T.A.A..T.C..G.C...G.G.A..T.C..A.GC...AC.......G..C.C...G..C....G....G..T......G.A.A..T..A..C.....GT..T..C.C......C..G....G.G..T.C..T....T..G.T.A..C.A...C...A.C...CG.C.....C.CG.T.C.A..C.A.C.CAC.GA...GA.GTT.TGTAAC.ACC.CAAAGT.CGGTgaggtaacct............................................................tttggagccaG..CCG.C.C.TA.A.GG.TGG.G..A.T.A.GAT.G.AT..TGG.GGT.GA..AG.T...CG.TA..A.C.AA..GG.TA...A.C.C.GTA.A-.......-..---.....--...-.--.-..-.---....---------.----.........................................................................................
S002650130   ....................................................................................................................................................................................................--.-...----.....--.-..-.--.-..-.-..-..-.-.-......-.--.-.-.-..-.A..T.T.G.A.AC.G..C..T.G.G....C..G.G.C.A.T.G.C.T.TT.AC.ACA.TG.CAA.GT.C..GG.A.CGgcagcacagagaagct...................................................tgcttcttgggtggcgA.G..T...G.G.C.G...A.A.CG.GG.T.GAG.T.A.A.TA.TAT.C.GGA..-ACG.T.A..C.CGA.GT.A.A..T..G.GG.G.G....ATAA.C.T.AA.T.C.GA.AA...G.ATT.A.G.C.TA.ATA.CCG.CATATT..-----..--.CT..C..TGAG..G.A.G-.-..-----..GAAA.GCaggggacct...tcgggccttGCGTTAT.TCGAG..................CG.G.C.CGAT.ATCTGAT.TAGCTAG.TTGGTG.GGGTAAAGGCCTACCAAGGC.G.......ACGAT.CA.GTAGCGG.GTCTGAGAG.GAT.GAT.C.CGCCACACTGG.G.ACTGAGACACGGCCCAGA.CTCCT.ACG.GG.AGG..CA.GCA....G.TGG.GGA.ATT.T.T..G.G.ACAA.TG.G.GC..GCA.A.G..C..C.T.GA...T.C.C.AGCC.AT.G.C.C.G.CG.TG.T.CTGA.A.G..A.AGG.CC..TTC......G.GG.TT.GTAAA.GG.A.CT.T..TT.G.T.C.A.GG.GA.AGAaaaggatagggtta......atacccctgtctgaTGA..CGG.T.A.C.CT.G.A.AGA.ATAA.G.C.A.CC.GG.CT.A.A..CT.A.C.G.TG.C.CA.G.C.AG.CC.GC.GG.TA.A.TA...C.G.T.A.G.G.G.T.G.C.G.A.G.C.GT.T..A.A.T.C..G.G.A.A.T.T.................................A.C.T.G.G.G.C.G.TAAA.G.C.G.AG.C..GC.A.GA.C.G.G.T.TA.C.TTA.A.G.CA.GG.ATGT.G..A.A.A.T.C..C.C.C.G.G.G.C.T.C.AA.C.C.T.G..G.G.A.A..C...TG.C.GT.T..C..TG.AA..C.TGG.GT.G.AC.T.AG.A.G..TG.TG..T.C.A.G.A.GG...G..A.G.GT.AG.AA.T.T.C.C.AC.G.T.GTA.GCA.G.TGA.AA..TG.C.GT.AGAG.AT.G.T.G..G.A.G..GA.ATA.C.C.G.A..TG.G..C.G.A..AG...G.C.A..G.C.C.T.C.CT.G.G.G.ATA.ACAC.TG.AC.GT.T.C.AT.G.C.TCG.....................................A.A.A.G.CG.T.G.G..GTA.G.C.A.A.A.C.A..G.G.AT.T.AG.AT...A..C.C.C.T.G.G.T..A.G.T.C.C.ACG.C.C.C.TA.A.AC.G.....A...T.G.T.C.A.A.T.T.....AG.C.T..GT.T.GGGCaact.....tgattGC.TT.A.G.T.A.G..C.G.T.A.GC..T.A.AC...G.CG.T.GA.A.......A.T....T.G.A.C..C.G.C.CT.G.GG.G.A.GTA.CG.G.T.C.G.CAA...G.A.T.T.AA.AA..CT.C.AAA..G.G.AA..T.T.G.A.C.GG.G.GA.C.C.CG.C.AC.A...A..G.CG.GT.GG.A.T.G.A.TG.T.G.GA.TTA.AT.T.CG.A.T.GC.A.ACG.C.G.A.AGA.A.C.C.TT..A.CCT.G.G.T.C.TTG.ACA.T.G..T.A.CGG....AATCCTCCA.GAGA..C.GG.AGGAgtgcct.......................................tcgggaaCCGT..A.A..C..A..CA.G.GTG.C.TG.CATG.GC.T.G....T.CGTCAGC.TC.GT..GTCG......TGAGATGTTGG.GTTA.AGT.C.C.CGC.A.ACGA.G.CGC.A........A..C.CC.T.T.G.T.C.A.CT.AG.TTGCC.ATCAttt.......................................................................................................................................................agtTGGG.CACT.CTA.ATG.AGAC.TGC.C.G.GT.G.AC..AA.G.C.C.G.G.AGGA.AG.GT.GG.GGAT.GA........C.G.TC.AA.GT.C.C.TC.AT.GGC.C.CC.T.AT.G.A.C.C..AG.G...........GCTTC.A.C.A.C.G..T.C.A.TAC.A.ATG.GT.C.G.G.T...A.C..A.G.........A.G..G.G.TA...G.C...C.A.A.G.C.C.GC.GA..G.G.T..G..GA...G.C..CA.AT.CT....C...ACAAA..A.C.C.G.A.T..C.G.T.A..G..TC.C....G....G.A..T.T.G.C.A..C..T.C.T.G..C.A.A.C.TC....G.A..G.T.G.C..A.T.G.A.A...G..T.C..G.G.A....A.T.C.G.C..T.AG.T.A.A..T.C..G.C...A.G.G..T.C..A.GT...AT.......A..C.T...G..C....G....G..T......G.A.A..T..A..C.....GT..T..C.C......C..G....G.G..T.C..T....-..-.-.-..-.-...-...-.-...--.-.....-.--.-.-.-..-.-.-.---.--...--.---.------.---.------.----................................................................................-..---.-.-.--.-.--.---.-..-.-.-.---.-.--..---.---.--..--.-...--.--..-.-.--..--.--...-.-.-.---.--.......-..---.....--...-.--.-..-.---....---------.----.........................................................................................
S002643547   ....................................................................................................................................................................................................--.-...----.....--.-..-.--.-..-.-..-..-.-.-......-.--.-.-.-..-.A..T.T.G.A.AC.G..C..T.G.G....C..T.G.C.A.T.G.C.T.TT.AC.ACA.TG.CAA.GT.C..GG.A.CGgcagcacagagaagct...................................................tgcttcttgggtggcgA.G..T...G.G.C.T...A.A.CG.GG.T.GAG.T.A.A.TA.TAT.C.GGA..-ACG.T.A..C.CGA.GT.A.A..T..G.GG.G.G....ATAA.C.T.AA.T.C.GA.AA...G.ATT.A.G.C.TA.ATA.CCG.CATATT..-----..--.CT..C..TGAC..G.A.G-.-..-----..GAAA.GCaggggacct...tcgggccttGCGTTAT.TCGAG..................CG.G.C.CGAT.ATCTGAT.TAGCTAG.TTGGTG.GGGTAAAGGCCTACCAAGGC.G.......ACGAT.CA.GTAGCGG.GTCTGAGAG.GAT.GAT.C.CGCCACACTGG.G.ACTGAGACACGGCCCAGA.CTCCT.ACG.GG.AGG..CA.GCA....G.TGG.GGA.ATT.T.T..G.G.ACAA.TG.G.GC..GCA.A.G..C..C.T.GA...T.C.C.AGCC.AT.G.C.C.G.CG.TG.T.CTGA.A.G..A.AGG.CC..TTC......G.GG.TT.GTAAA.GG.A.CT.T..TT.G.T.C.A.GG.GA.AGAaaaggacagggtta......atacccctgtttgaTGA..CCG.T.A.C.CT.G.A.AGA.ATAA.G.C.A.CC.GG.CT.A.A..CT.A.C.G.TG.C.CA.G.C.AG.CC.GC.GG.TA.A.TA...C.G.T.A.G.G.G.T.G.C.G.A.G.C.GT.T..A.A.T.C..G.G.A.A.T.T.................................A.C.T.G.G.G.C.G.TAAA.G.C.G.AG.C..GC.A.GA.C.G.G.T.TA.C.TTA.A.G.CA.GG.ATGT.G..A.A.A.T.C..C.C.C.G.G.G.C.T.C.AA.C.C.T.G..G.G.A.A..C...TG.C.GT.T..C..TG.AA..C.TGG.GT.G.AC.T.AG.A.G..TG.TG..T.C.A.G.A.GG...G..A.G.GT.AG.AA.T.T.C.C.AC.G.T.GTA.GCA.G.TGA.AA..TG.C.GT.AGAG.AT.G.T.G..G.A.G..GA.ATA.C.C.G.A..TG.G..C.G.A..AG...G.C.A..G.C.C.T.C.CT.G.G.G.ATA.ACAC.TG.AC.GT.T.C.AT.G.C.TCG.....................................A.A.A.G.CG.T.G.G..GTA.G.C.A.A.A.C.A..G.G.AT.T.AG.AT...A..C.C.C.T.G.G.T..A.G.T.C.C.ACG.C.C.C.TA.A.AC.G.....A...T.G.T.C.A.A.T.T.....AG.C.T..GT.T.GGGCaact.....tgattGC.TT.A.G.T.A.G..C.G.T.A.GC..T.A.AC...G.CG.T.GA.A.......A.T....T.G.A.C..C.G.C.CT.G.GG.G.A.GTA.CG.G.T.C.G.CAA...G.A.T.T.AA.AA..CT.C.AAA..G.G.AA..T.T.G.A.C.GG.G.GA.C.C.CG.C.AC.A...A..G.CG.GT.GG.A.T.G.A.TG.T.G.GA.TTA.AT.T.CG.A.T.GC.A.ACG.C.G.A.AGA.A.C.C.TT..A.CCT.G.G.T.C.TTG.ACA.T.G..T.A.CGG....AATCCTCCA.GAGA..C.GG.AGGAgtgcct.......................................tcgggagCCGT..A.A..C..A..CA.G.GTG.C.TG.CATG.GC.T.G....T.CGTCAGC.TC.GT..GTCG......TGAGATGTTGG.GTTA.AGT.C.C.CGC.A.ACGA.G.CGC.A........A..C.CC.T.T.G.T.C.A.TT.AG.TTGCC.ATCAttt.......................................................................................................................................................agtTGGG.CACT.CTA.ATG.AGAC.TGC.C.G.GT.G.AC..AA.G.C.C.G.G.AGGA.AG.GT.GG.GGAT.GA........C.G.TC.AA.GT.C.C.TC.AT.GGC.C.CT.T.AT.G.A.C.C..AG.G...........GCTTC.A.C.A.C.G..T.C.A.TAC.A.ATG.GT.C.G.G.T...A.C..A.G.........A.G..G.G.TA...G.C...C.A.A.G.C.C.GC.GA..G.G.T..G..GA...G.C..CA.AT.CT....C...ACAAA..A.C.C.G.A.T..C.G.T.A..G..TC.C....G....G.A..T.T.G.C.A..C..T.C.T.G..C.A.A.C.TC....G.A..G.T.G.C..A.T.G.A.A...G..T.C..G.G.A....A.T.C.G.C..T.AG.T.A.A..T.C..G.C...A.G.G..T.C..A.GC...AT.......A..TaT...G..C....G....G..T......G.A.A..T..A..C.....GT..T..C.C......C..G....G.G..T.C..T....-..-.-.-..-.-...-...-.-...--.-.....-.--.-.-.-..-.-.-.---.--...--.---.------.---.------.----................................................................................-..---.-.-.--.-.--.---.-..-.-.-.---.-.--..---.---.--..--.-...--.--..-.-.--..--.--...-.-.-.---.--.......-..---.....--...-.--.-..-.---....---------.----.........................................................................................
S002750220   ....................................................................................................................................................................................................--.-...----.....--.-..-.--.-..-.-..-..-.-.-......-.--.-.-.-..-.A..T.T.G.A.AC.G..C..T.G.G....C..G.G.C.A.T.G.C.T.TT.-C.ACA.TG.CAA.GT.C..GG.A.CGgcagcacagagaagct...................................................tgcttcttgggtggcgA.G..T...G.G.C.G...A.A.CG.GG.T.GAG.T.A.A.TA.TAT.C.GGA..-ACG.T.A..C.CGA.GT.A.A..T..G.GG.G.G....ATAA.C.T.AA.T.C.GA.AA...G.ATT.A.G.C.TA.ATA.CCG.CATATT..-----..--.CT..C..TGAG..G.A.G-.-..-----..GAAA.GCaggggacct...tcgggccttGCGTTAT.TCGAG..................CG.G.C.CGAT.ATCTGAT.TAGCTAG.TTGGTG.GGGTAAAGGCCTACCAAGGC.G.......ACGAT.CA.GTAGCGG.GTCTGAGAG.GAT.GAT.C.CGCCACACTGG.G.ACTGAGACACGGCCCAGA.CTCCT.ACG.GG.AGG..CA.GCA....G.TGG.GGA.ATT.T.T..G.G.ACAA.TG.G.GC..GCA.A.G..C..C.T.GA...T.C.C.AGCC.AT.G.C.C.G.CG.TG.T.CTGA.A.G..A.AGG.CC..TTC......G.GG.TT.GTAAA.GG.A.CT.T..TT.G.T.C.A.GG.GA.AGAaaaggctgttgcta......ataccgacagctgaTGA..CGG.T.A.C.CT.G.A.AGA.ATAA.G.C.A.CC.GG.CT.A.A..CT.A.C.G.TG.C.CA.G.C.AG.CC.GC.GG.TA.A.TA...C.G.T.A.G.G.G.T.G.C.G.A.G.C.GT.T..A.A.T.C..G.G.A.A.T.T.................................A.C.T.G.G.G.C.G.TAAA.G.C.G.AG.C..GC.A.GA.C.G.G.T.TA.C.TTA.A.G.CA.GG.ATGT.G..A.A.A.T.C..C.C.C.G.G.G.C.T.C.AA.C.C.T.G..G.G.A.A..C...TG.C.GT.T..C..TG.AA..C.TGG.GT.G.AC.T.AG.A.G..TG.TG..T.C.A.G.A.GG...G..A.G.GT.AG.AA.T.T.C.C.AC.G.T.GTA.GCA.G.TGA.AA..TG.C.GT.AGAG.AT.G.T.G..G.A.G..GA.ATA.C.C.G.A..TG.G..C.G.A..AG...G.C.A..G.C.C.T.C.CT.G.G.G.ATA.ACAC.TG.AC.GT.T.C.AT.G.C.TCG.....................................A.A.A.G.CG.T.G.G..GTA.G.C.A.A.A.C.A..G.G.AT.T.AG.AT...A..C.C.C.T.G.G.T..A.G.T.C.C.ACG.C.C.C.TA.A.AC.G.....A...T.G.T.C.A.A.T.T.....AG.C.T..GT.T.GGGCaact.....tgattGC.TT.A.G.T.A.G..C.G.T.A.GC..T.A.AC...G.CG.G.GA.A.......A.T....T.G.A.C..C.G.C.CT.G.GG.G.A.GTA.CG.G.T.C.G.CAA...G.A.T.T.AA.AA..CT.C.AAA..G.G.AA..T.T.G.A.C.GG.G.GA.C.C.CG.C.AC.A...A..G.CG.GT.GG.A.T.G.A.TG.T.G.GA.TTA.AT.T.CG.A.T.GC.A.ACG.C.G.A.AGA.A.C.C.TT..A.CCT.G.G.T.C.TTG.ACA.T.G..T.A.CGG....AATCCTCCA.GAGA..C.GG.AGGAgtgcct.......................................tcgggagCCGT..A.A..C..A..CA.G.GTG.C.TG.CATG.GC.T.G....T.CGTCAGC.TC.GT..GTCG......TGAGATGTTGG.GTTA.AGT.C.C.CGC.A.ACGA.G.CGC.A........A..C.CC.T.T.G.T.C.A.TT.AG.TTGCC.ATCAttt.......................................................................................................................................................agtTGGG.CACT.CTA.ATG.AGAC.TGC.C.G.GT.G.AC..AA.G.C.C.G.G.AGGA.AG.GT.GG.GGAT.GA........C.G.TC.AA.GT.C.C.TC.AT.GGC.C.CT.T.AT.G.A.C.C..AG.G...........GCTTC.A.C.A.C.G..T.C.A.TAC.A.ATG.GT.C.G.G.T...A.C..A.G.........A.G..G.G.TA...G.C...C.A.A.G.C.C.GC.GA..G.G.T..G..GA...G.C..CA.AT.CT....C...ATAAA..A.C.C.G.A.T..C.G.T.A..G..TC.C....G....G.A..T.T.G.C.A..C..T.C.T.G..C.A.A.C.TC....G.A..G.T.G.C..A.T.G.A.A...G..T.C..G.G.A....A.T.C.G.C..T.AG.T.A.A..T.C..G.C...A.G.G..T.C..A.GC...AT.......A..C.T...G..C....G....G..T......G.A.A..T..A..C.....GT..T..C.C......C..G....G.G..T.C..T....-..-.-.-..-.-...-...-.-...--.-.....-.--.-.-.-..-.-.-.---.--...--.---.------.---.------.----................................................................................-..---.-.-.--.-.--.---.-..-.-.-.---.-.--..---.---.--..--.-...--.--..-.-.--..--.--...-.-.-.---.--.......-..---.....--...-.--.-..-.---....---------.----.........................................................................................
S002650309   ....................................................................................................................................................................................................--.-...----.....--.-..-.--.-..-.-..-..-.-.-......-.--.-.-.-..-.A..T.T.G.A.AC.G..C..T.G.G....C..G.G.C.A.T.G.C.T.TT.AC.ACA.TG.CAA.GT.C..GG.A.CGgcagcacagagaagct...................................................tgcttcttgggtggcgA.G..T...G.G.C.G...A.A.CG.GG.T.GAG.T.A.A.TA.TAT.C.GGA..-ACG.T.A..C.CGA.GT.A.A..T..G.GG.G.G....ATAA.C.T.AA.T.C.GA.AA...G.ATT.A.G.C.TA.ATA.CCG.CATATT..-----..--.CT..C..TGAG..G.A.G-.-..-----..GAAA.GCaggggacct...tcgggccttGCGTTAT.TCGAG..................CG.G.C.CGAT.ATCTGAT.TAGCTAG.TTGGTG.GGGTAAAGGCCTACCAAGGC.G.......ACGAT.CA.GTAGCGG.GTCTGAGAG.GAT.GAT.C.CGCCACACTGG.G.ACTGAGACACGGCCCAGA.CTCCT.ACG.GG.AGG..CA.GCA....G.TGG.GGA.ATT.T.T..G.G.ACAA.TG.G.GC..GCA.A.G..C..C.T.GA...T.C.C.AGCC.AT.G.C.C.G.CG.TG.T.CTGA.A.G..A.AGG.CC..TTC......G.GG.TT.GTAAA.GG.A.CT.T..TT.G.T.C.A.GG.GA.AGAaaaggatagggtta......atacccctgtctgaTGA..CGG.T.A.C.CT.G.A.AGA.ATAA.G.C.A.CC.GG.CT.A.A..CT.A.C.G.TG.C.CA.G.C.AG.CC.GC.GG.TA.A.TA...C.G.T.A.G.G.G.T.G.C.G.A.G.C.GT.T..A.A.T.C..G.G.A.A.T.T.................................A.C.T.G.G.G.C.G.TAAA.G.C.G.AG.C..GC.A.GA.C.G.G.T.TA.C.TTA.A.G.CA.GG.ATGT.G..A.A.A.T.C..C.C.C.G.G.G.C.T.C.AA.C.C.T.G..G.G.A.A..C...TG.C.GT.T..C..TG.AA..C.TGG.GT.G.AC.T.AG.A.G..TG.TG..T.C.A.G.A.GG...G..A.G.GT.AG.AA.T.T.C.C.AC.G.T.GTA.GCA.G.TGA.AA..TG.C.GT.AGAG.AT.G.T.G..G.A.G..GA.ATA.C.C.G.A..TG.G..C.G.A..AG...G.C.A..G.C.C.T.C.CT.G.G.G.ATA.ACAC.TG.AC.GT.T.C.AT.G.C.TCG.....................................A.A.A.G.CG.T.G.G..GTA.G.C.A.A.A.C.A..G.G.AT.T.AG.AT...A..C.C.C.T.G.G.T..A.G.T.C.C.ACG.C.C.C.TA.A.AC.G.....A...T.G.T.C.A.A.T.T.....AG.C.T..GT.T.GGGCaact.....tgattGC.TT.A.G.T.A.G..C.G.T.A.GC..T.A.AC...G.CG.T.GA.A.......A.T....T.G.A.C..C.G.C.CT.G.GG.G.A.GTA.CG.G.T.C.G.CAA...G.A.T.T.AA.AA..CT.C.AAA..G.G.AA..T.T.G.A.C.GG.G.GA.C.C.CG.C.AC.A...A..G.CG.GT.GG.A.T.G.A.TG.T.G.GA.TTA.AT.T.CG.G.T.GC.A.ACG.C.G.A.AGA.A.C.C.TT..A.CCT.G.G.T.C.TTG.ACA.T.G..T.A.CGG....AATCCTCCA.GAGA..C.GG.AGGAgtgcct.......................................tcgggaaCCGT..A.A..C..A..CA.G.GTG.C.TG.CATG.GC.T.G....T.CGTCAGC.TC.GT..GTCG......TGAGATGTTGG.GTTA.AGT.C.C.CGC.A.ACGA.G.CGC.A........A..C.CC.T.T.G.T.C.A.TT.AG.TTGCC.ATCAttt.......................................................................................................................................................agtTGGG.CACT.CTA.ATG.AGAC.TGC.C.G.GT.G.AC..AA.G.C.C.G.G.AGGA.AG.GT.GG.GGAT.GA........C.G.TC.AA.GT.C.C.TC.AT.GGC.C.CT.T.AT.G.A.C.C..AG.G...........GCTTC.A.C.A.C.G..T.C.A.TAC.A.ATG.GT.C.G.G.T...A.C..A.G.........A.G..G.G.TA...G.C...C.A.A.G.C.C.GC.GA..G.G.T..G..GA...G.C..CA.AT.CT....C...ACAAA..A.C.C.G.A.T..C.G.T.A..G..TC.C....G....G.A..T.T.G.C.A..C..T.C.C.G..C.A.A.C.TC....G.A..G.T.G.C..A.T.G.A.A...G..T.C..G.G.A....A.T.C.G.C..T.AG.T.A.A..T.C..G.C...A.G.G..T.C..A.GC...AT.......A..C.T...G..C....G....G..T......G.A.A..T..A..C.....GT..T..C.C......C..G....G.G..T.C..T....-..-.-.-..-.-...-...-.-...--.-.....-.--.-.-.-..-.-.-.---.--...--.---.------.---.------.----................................................................................-..---.-.-.--.-.--.---.-..-.-.-.---.-.--..---.---.--..--.-...--.--..-.-.--..--.--...-.-.-.---.--.......-..---.....--...-.--.-..-.---....---------.----.........................................................................................
S002759289   ....................................................................................................................................................................................................--.-...----.....--.-..-.--.-..-.-..-..-.-.-......-.--.-.-.-..-.A..T.T.G.A.AC.G..C..T.G.G....C..G.G.C.A.T.G.C.T.TT.-C.ACA.TG.CAA.GT.C..GG.A.CGgcagcacagagaagct...................................................tgcttcttgggtggcgA.G..T...G.G.C.G...A.A.CG.GG.T.GAG.T.A.A.TA.TAT.C.GGA..-ACG.T.A..C.CGA.GT.A.A..T..G.GG.G.G....ATAA.C.T.AA.T.C.GA.AA...G.ATT.A.G.C.TA.ATA.CCG.CATATT..-----..--.CT..C..TGAG..G.A.G-.-..-----..GAAA.GCaggggacct...tcgggccttGCGTTAT.TCGAG..................CG.G.C.CGAT.ATCTGAT.TAGCTAG.TTGGTG.GGGTAAAGGCCTACCAAGGC.G.......ACGAT.CA.GTAGCGG.GTCTGAGAG.GAT.GAT.C.CGCCACACTGG.G.ACTGAGACACGGCCCAGA.CTCCT.ACG.GG.AGG..CA.GCA....G.TGG.GGA.ATT.T.T..G.G.ACAA.TG.G.GC..GCA.A.G..C..C.T.GA...T.C.C.AGCC.AT.G.C.C.G.CG.TG.T.CTGA.A.G..A.AGG.CC..TTC......G.GG.TT.GTAAA.GG.A.CT.T..TT.G.T.C.A.GG.GA.AGAaaaggctgttgcta......atatcgacagctgaTGA..CGG.T.A.C.CT.G.A.AGA.ATAA.G.C.A.CC.GG.CT.A.A..CT.A.C.G.TG.C.CA.G.C.AG.CC.GC.GG.TA.A.TA...C.G.T.A.G.G.G.T.G.C.G.A.G.C.GT.T..A.A.T.C..G.G.A.A.T.T.................................A.C.T.G.G.G.C.G.TAAA.G.C.G.AG.C..GC.A.GA.C.G.G.T.TA.C.TTA.A.G.CA.GG.ATGT.G..A.A.A.T.C..C.C.C.G.G.G.C.T.C.AA.C.C.T.G..G.G.A.A..C...TG.C.GT.T..C..TG.AA..C.TGG.GT.G.AC.T.AG.A.G..TG.TG..T.C.A.G.A.GG...G..A.G.GT.AG.AA.T.T.C.C.AC.G.T.GTA.GCA.G.TGA.AA..TG.C.GT.AGAG.AT.G.T.G..G.A.G..GA.ATA.C.C.G.A..TG.G..C.G.A..AG...G.C.A..G.C.C.T.C.CT.G.G.G.ATA.ACAC.TG.AC.GT.T.C.AT.G.C.TCG.....................................A.A.A.G.CG.T.G.G..GTA.G.C.A.A.A.C.A..G.G.AT.T.AG.AT...A..C.C.C.T.G.G.T..A.G.T.C.C.ACG.C.C.C.TA.A.AC.G.....A...T.G.T.C.A.A.T.T.....AG.C.T..GT.T.GGGCaact.....tgattGC.TT.A.G.T.A.G..C.G.T.A.GC..T.A.AC...G.CG.T.GA.A.......A.T....T.G.A.C..C.G.C.CT.G.GG.G.A.GTA.CG.G.T.C.G.CAA...G.A.T.T.AA.AA..CT.C.AAA..G.G.AA..T.T.G.A.C.GG.G.GA.C.C.CG.C.AC.A...A..G.CG.GT.GG.A.T.G.A.TG.T.G.GA.TTA.AT.T.CG.A.T.GC.A.ACG.C.G.A.AGA.A.C.C.TT..A.CCT.G.G.T.C.TTG.ACA.T.G..T.A.CGG....AATCCTCCA.GAGA..C.GG.AGGAgtgcct.......................................tcgggagCCGT..A.A..C..A..CA.G.GTG.C.TG.CATG.GC.T.G....T.CGTCAGC.TC.GT..GTCG......TGAGATGTTGG.GTTA.AGT.C.C.CGC.A.ACGA.G.CGC.A........A..C.CC.T.T.G.T.C.A.TT.AG.TTGCC.ATCAttt.......................................................................................................................................................agtTGGG.CACT.CTA.ATG.AGAC.TGC.C.G.GC.G.AC..AA.G.C.C.G.G.AGGA.AG.GT.GG.GGAT.GA........C.G.TC.AA.GT.C.C.TC.AT.GGC.C.CT.T.AT.G.A.C.C..AG.G...........GCTTC.A.C.A.C.G..T.C.A.TAC.A.ATG.GT.C.G.G.T...A.C..A.G.........A.G..G.G.TA...G.C...C.A.A.G.C.C.GC.GA..G.G.T..G..GA...G.C..CA.AT.CT....C...ACAAA..A.C.C.G.A.T..C.G.T.A..G..TC.C....G....G.A..T.T.G.C.A..C..T.C.T.G..C.A.A.C.TC....G.A..G.T.G.C..A.T.G.A.A...G..T.C..G.G.A....A.T.C.G.C..T.AG.T.A.A..T.C..G.C...A.G.G..T.C..A.GC...AT.......A..C.T...G..C....G....G..T......G.A.A..T..A..C.....GT..T..C.C......C..G....G.G..T.C..T....-..-.-.-..-.-...-...-.-...--.-.....-.--.-.-.-..-.-.-.---.--...--.---.------.---.------.----................................................................................-..---.-.-.--.-.--.---.-..-.-.-.---.-.--..---.---.--..--.-...--.--..-.-.--..--.--...-.-.-.---.--.......-..---.....--...-.--.-..-.---....---------.----.........................................................................................
S003405654   ....................................................................................................................................................................................................--.-...----.....--.-..-.TT.T..G.A..T..C.A.T......G.GC.T.C.A..A.G..A.T.G.A.AC.G..C..T.G.G....C..G.G.C.G.T.G.C.C.TA.AT.ACA.TG.CAA.GT.A..GA.A.CGctgaagcttggtgct.....................................................tgcaccgagcggatgA.G..T...T.G.C.G...A.A.CG.GG.T.GAG.T.A.A.CG.CGT.A.GGT..AACC.T.G..C.CTC.TT.A.G..C..G.GG.G.G....ATAA.C.T.AT.T.G.GA.AA...C.GAT.A.G.C.TA.ATA.CCG.CATAAA..AGTCG..AC.AT..C..GCAT..G.A.TG.T..TGACT.tGAAA.GGtgcaa...........ttgcaTCACTAA.GAGAT..................GG.A.C.CTGC.GTTGTAT.TAGCTAG.TTGGTG.AGGTAACGGCTCACCAAGGC.G.......ACGAT.AC.ATAGCCG.ACCTGAGAG.GGT.GAT.C.GGCCACACTGG.G.ACTGAGACACGGCCCAGA.CTCCT.ACG.GG.AGG..CA.GCA....G.TAG.GGA.ATC.T.T..C.G.GCAA.TG.G.GG..GCA.A.C..C..C.T.GA...C.C.G.AGCA.AC.G.C.C.G.CG.TG.A.GTGA.A.G..A.AGG.TT..TTC......G.GA.TC.GTAAA.GC.T.CT.G..TT.G.T.A.A.GA.GA.AGAacgagtgtgagagt.....ggaaagttcacactgTGA..CGG.T.A.A.CT.T.A.CCA.GAAA.G.G.G.AC.GG.CT.A.A..CT.A.C.G.TG.C.CA.G.C.AG.CC.GC.GG.TA.A.TA...C.G.T.A.G.G.T.C.C.C.G.A.G.C.GT.T..A.T.C.C..G.G.A.T.T.T.................................A.T.T.G.G.G.C.G.TAAA.G.C.G.AG.C..GC.A.GG.C.G.G.T.TA.G.ATA.A.G.TC.TG.AAGT.T..A.A.A.G.G..C.T.G.T.G.G.C.T.T.AA.C.C.A.T..A.G.T.A..C...-G.C.TT.T..G..GA.AA..C.TGT.TT.A.AC.T.TG.A.G..TG.CA..G.A.A.G.G.GG...A..G.A.GT.GG.AA.T.T.C.C.AT.G.T.GTA.GCG.G.TGA.AA..TG.C.GT.AGAT.AT.A.T.G..G.A.G..GA.ACA.C.C.G.G..TG.G..C.G.A..AA...G.C.G..G.C.T.C.T.CT.G.G.T.CTG.TAAC.TG.AC.GC.T.G.AG.G.C.TCG.....................................A.A.A.G.CG.T.G.G..GGA.G.C.A.A.A.C.A..G.G.AT.T.AG.AT...A..C.C.C.T.G.G.T..A.G.T.C.C.ACG.C.C.G.TA.A.AC.G.....A...T.G.A.G.T.G.C.T.....AG.G.T..GT.T.GGGTccttt....ccgggAC.TC.A.G.T.G.C..C.G.T.A.GC..T.A.AC...G.CA.T.TA.A.......G.C....A.C.T.C..C.G.C.CT.G.GG.G.A.GTA.CG.A.C.C.G.CAA...G.G.T.T.GA.AA..CT.C.AAA..G.G.AA..T.T.G.A.C.GG.G.GG.C.C.CG.C.AC.A...A..G.CG.GT.GG.A.G.C.A.TG.T.G.GT.TTA.AT.T.CG.A.A.GC.A.ACG.C.G.A.AGA.A.C.C.TT..A.CCA.G.G.T.C.TTG.ACA.T.C..C.C.TCT...gACCGCTCTA.GAGA..T.AG.AGTTttcctt........................................cgggacAGAG..G.T..G..A..CA.G.GTG.G.TG.CATG.GT.T.G....T.CGTCAGC.TC.GT..GTCG......TGAGATGTTGG.GTTA.AGT.C.C.CGC.A.ACGA.G.CGC.A........A..C.CC.C.T.A.T.T.G.TT.AG.TTGCC.ATCAttc.......................................................................................................................................................agtTGGG.CACT.CTA.GCG.AGAC.TGC.C.G.GT.A.AT..AA.A.C.C.G.G.AGGA.AG.GT.GG.GGAT.GA........C.G.TC.AA.AT.C.A.TC.AT.GCC.C.CT.T.AT.G.A.C.C..TG.G...........GCTAC.A.C.A.C.G..T.G.C.TAC.A.ATG.GC.T.G.G.T...A.C..A.A.........C.G..A.G.TC...G.C...G.A.G.T.C.G.GT.GA..C.G.G..C..AA...G.C..TA.AT.CT....C...TTAAA..G.C.C.A.G.T..C.T.C.A..G..TT.C....G....G.A..T.T.G.T.A..G..G.C.T.G..C.A.A.C.TC....G.C..C.T.A.C..A.T.G.A.A...G..T.C..G.G.A....A.T.C.G.C..T.AG.T.A.A..T.C..G.C...G.G.A..T.C..A.GC...AC.......G..C.C...G..C....G....G..T......G.A.A..T..A..C.....GT..T..C.C......C..G....G.G..C.C..T....T..G.T.A..C.A...C...A.C...CG.C.....C.CG.T.C.-..-.-.-.---.--...--.---.------.---.------.----................................................................................-..---.-.-.--.-.--.---.-..-.-.-.---.-.--..---.---.--..--.-...--.--..-.-.--..--.--...-.-.-.---.--.......-..---.....--...-.--.-..-.---....---------.----.........................................................................................
S003366334   ....................................................................................................................................................................................................--.-...----.....--.-..-.--.-..-.-..-..-.-.-......-.--.-.-.-..-.-..-.-.-.-.--.-..-..-.-.-....-..-.-.-.-.-.-.-.C.TA.AT.ACA.TG.CAA.GT.A..GA.A.CGctgaagcttggtgct.....................................................tgcaccgagcggatgA.G..T...T.G.C.G...A.A.CG.GG.T.GAG.T.A.A.CG.CGT.A.GGT..AACC.T.G..C.CTG.GT.A.G..C..G.GG.G.G....ATAA.C.T.AT.T.G.GA.AA...C.GAT.A.G.C.TA.ATA.CCG.CATAAC..AGTAG..AT.AT..T..GCAT..G.A.TA.T..CTGCT.tGAAA.GGtgcaa...........ttgcaTCACTAC.CAGAT..................GG.A.C.CTGC.GTTGTAT.TAGCTAG.TTGGTG.AGGTAACGGCTCACCAAGGC.G.......ACGAT.AC.ATAGCCG.ACCTGAGAG.GGT.GAT.C.GGCCACACTGG.G.ACTGAGACACGGCCCAGA.CTCCT.ACG.GG.AGG..CA.GCA....G.TAG.GGA.ATC.T.T..C.G.GCAA.TG.G.GG..GGA.A.C..C..C.T.GA...C.C.G.AGCA.AC.G.C.C.G.CG.TG.A.GTGA.A.G..A.AGG.TT..TTC......G.GA.TC.GTAAA.GC.T.CT.G..TT.G.T.A.A.GA.GA.AGAacgagtgtgagagt.....ggaaagttcacactgTGA..CGG.T.A.T.CT.T.A.CCA.GAAA.G.G.G.AC.GG.CT.A.A..CT.A.C.G.TG.C.CA.G.C.AG.CC.GC.GG.TA.A.TA...C.G.T.A.G.G.T.C.C.C.G.A.G.C.GT.T..A.T.C.C..G.G.A.T.T.T.................................A.T.T.G.G.G.C.G.TAAA.G.C.G.AG.C..GC.A.GG.C.G.G.T.TA.G.ATA.A.G.TC.TG.AAGT.T..A.A.A.G.G..C.T.G.T.G.G.C.T.T.AA.C.C.A.T..A.G.T.A..C...-G.C.TT.T..G..GA.AA..C.TGT.TT.A.AC.T.TG.A.G..TG.CA..G.A.A.G.G.GG...A..G.A.GT.GG.AA.T.T.C.C.AT.G.T.GTA.GCG.G.TGA.AA..TG.C.GT.AGAT.AT.A.T.G..G.A.G..GA.ACA.C.C.G.G..TG.G..C.G.A..AA...G.C.G..G.C.T.C.T.CT.G.G.T.CTG.TAAC.TG.AC.GC.T.G.AG.G.C.TCG.....................................A.A.A.G.CG.T.G.G..GGA.G.C.A.A.A.C.A..G.G.AT.T.AG.AT...A..C.C.C.T.G.G.T..A.G.T.C.C.ACG.C.C.G.TA.A.AC.G.....A...T.G.A.G.T.G.C.T.....AG.G.T..GT.T.GGGTccttt....ccgggAC.TC.A.G.T.G.C..C.G.C.A.GC..T.A.AC...G.CA.T.TA.A.......G.C....A.C.T.C..C.G.C.CT.G.GG.G.A.GTA.CG.A.C.C.G.CAA...G.G.T.T.GA.AA..CT.C.AAA..G.G.AA..T.T.G.A.C.GG.G.GG.C.C.CG.C.AC.A...A..G.CG.GT.GG.A.G.C.A.TG.T.G.GT.TTA.AT.T.CG.A.A.GC.A.ACG.C.G.A.AGA.A.C.C.TT..A.CCA.G.G.T.C.TTG.ACA.T.C..C.C.TCT...gACCGCTCTA.GAGA..T.AG.AGTTttcctt........................................cgggacAGAG..G.T..G..A..CA.G.GTG.G.TG.CATG.GT.T.G....T.CGTCAGC.TC.GT..GTCG......TGAGATGTTGG.GTTA.AGT.C.C.CGC.A.ACGA.G.CGC.A........A..C.CC.C.T.A.T.T.G.TT.AG.TTGCC.ATCAttt.......................................................................................................................................................agtTGGG.CACT.CTA.GCG.AGAC.TGC.C.G.GT.A.AT..AA.A.C.C.G.G.AGGA.AG.GT.GG.GGAT.GA........C.G.TC.AA.AT.C.A.TC.AT.GCC.C.CT.T.AT.G.A.C.C..TG.G...........GCTAC.A.C.A.C.G..T.G.C.TAC.A.ATG.GC.T.G.G.T...A.C..A.A.........C.G..A.G.TC...G.C...A.A.G.T.C.G.GT.GA..C.G.G..C..AA...G.C..TA.AT.CT....C...TTAAA..G.C.C.A.G.T..C.T.C.A..G..TT.C....G....G.A..T.T.G.T.A..G..G.C.T.G..C.A.A.C.TC....G.C..C.T.A.C..A.T.G.A.A...G..T.C..G.G.A....A.T.C.G.C..T.AG.T.A.A..T.C..G.C...G.G.A..T.C..A.GC...AC.......G..C.C...G..C....G....G..T......G.A.A..T..A..C.....GT..T..C.C......C..G....G.G..C.C..T....T..G.T.A..C.A...C...A.C...CG.C.....C.CG.T.C.A..C.A.C.CAC.GA...GA.GTT.TGTAAC.ACC.CGAAGT.CGGTgaggtaacct...........................................................tttaggagccaG..CCG.C.C.TA.A.GG.TGG.G..A.T.A.GAT.G.AT..TGG.GGT.GA..AG.T...CG.TA..-.-.--..--.--...-.-.-.---.--.......-..---.....--...-.--.-..-.---....---------.----.........................................................................................
S000921343   ...................................................................................................................................................................................tatcggatcagaattcgTG.A...TT--.....-G.A..G.TT.T..G.A..T..C.A.T......G.GC.T.C.A..G.G..A.T.G.A.AC.G..C..T.G.G....C..G.G.C.G.T.G.C.C.TA.AT.ACA.TG.CAA.GT.A..GA.A.CGctgaagcttggtgct.....................................................tgcaccgagcggaggA.G..T...T.G.C.G...A.A.CG.GG.T.GAG.T.A.A.CG.CGT.A.GGT..AACC.T.G..C.CTC.TT.A.G..C..G.GG.G.G....ATAA.C.T.AT.T.G.GA.AA...C.GAT.A.G.C.TA.ATA.CCG.CATAAA..AGTCG..AC.AT..T..GCAT..G.A.TG.T..TGACT.tGAAA.GGtgcaa...........ctgcaTCACTAA.GAGAT..................GG.A.C.CTGC.GTTGTAT.TAGCTAG.TTGGTG.AGGTAACGGCTCACCAAGGC.G.......ACGAT.AC.ATAGCCG.ACCTGAGAG.GGT.GAT.C.GGCCACACTGG.G.ACTGAGACACGGCCCAGA.CTCCT.ACG.GG.AGG..CA.GCA....G.TAG.GGA.ATC.T.T..C.G.GCAA.TG.G.AC..GGA.A.G..T..C.T.GA...C.C.G.AGCA.AC.G.C.C.G.CG.TG.A.GTGA.A.G..A.AGG.TT..TTC......G.GA.TC.GTAAA.GC.T.CT.G..TT.G.T.A.A.GA.GA.AGAacgagtgtgagagt.....ggaaagttcacactgTGA..CGG.T.A.A.CT.T.A.CCA.GAAA.G.G.G.AC.GG.CT.A.A..CT.A.C.G.TG.C.CA.G.C.AG.CC.GC.GG.TA.A.TA...C.G.T.A.G.G.T.C.C.C.G.A.G.C.GT.T..A.T.C.C..G.G.A.T.T.T.................................A.T.T.G.G.G.C.G.TAAA.G.C.G.AG.C..GC.A.GG.C.G.G.T.TA.G.ATA.A.G.TC.TG.AAGT.T..A.A.A.G.G..C.T.G.T.G.G.C.T.T.AA.C.C.A.T..A.G.T.A..C...-G.C.TT.T..G..GA.AA..C.TGT.TT.A.AC.T.TG.A.G..TG.CA..G.A.A.G.G.GG...A..G.A.GT.GG.AA.T.T.C.C.AT.G.T.GTA.GCG.G.TGA.AA..TG.C.GT.AGAT.AT.A.T.G..G.A.G..GA.ACA.C.C.G.G..TG.G..C.G.A..AA...G.C.G..G.C.T.C.T.CT.G.G.T.CTG.TAAC.TG.AC.GC.T.G.AG.G.C.TCG.....................................A.A.A.G.CG.T.G.G..GGA.G.C.A.A.A.C.A..G.G.AT.T.AG.AT...A..C.C.C.T.G.G.T..A.G.T.C.C.ACG.C.C.G.TA.A.AC.G.....A...T.G.A.G.T.G.C.T.....AG.G.T..GT.T.GGGTccttt....ccgggAC.TC.A.G.T.G.C..C.G.C.A.GC..T.A.AC...G.CA.T.TA.A.......G.C....A.C.T.C..C.G.C.CT.G.GG.G.A.GTA.CG.A.C.C.G.CAA...G.G.T.T.GA.AA..CT.C.AAA..G.G.AA..T.T.G.A.C.GG.G.GG.C.C.CG.C.AC.A...A..G.CG.GT.GG.A.G.C.A.TG.T.G.GT.TTA.AT.T.CG.A.A.GC.A.ACG.C.G.A.AGA.A.C.C.TT..A.CCA.G.G.T.C.TTG.ACA.T.C..C.C.TCT...gACCGCTCTA.GAGA..T.AG.AGCTttcctt........................................cgggacAGAG..G.T..G..A..CA.G.GTG.G.TG.CATG.GT.T.G....T.CGTCAGC.TC.GT..GTCG......TGAGATGTTGG.GTTA.AGT.C.C.CGC.A.ACGA.G.CGC.A........A..C.CC.C.T.A.T.T.G.TT.AG.TTGCC.ATCAttc.......................................................................................................................................................agtTGGG.CACT.CTA.GCG.AGAC.TGC.C.G.GT.A.AT..AA.A.C.C.G.G.AGGA.AG.GT.GG.GGAT.GA........C.G.TC.AA.AT.C.A.TC.AT.GCC.C.CT.T.AT.G.A.C.C..TG.G...........GCTAC.A.C.A.C.G..T.G.C.TAC.A.ATG.GC.T.G.G.T...A.C..A.A.........C.G..A.G.TC...G.C...G.A.G.T.C.G.GT.GA..C.G.G..C..AA...G.C..TA.AT.CT....C...TTAAA..G.C.C.A.G.T..C.T.C.A..G..TT.C....G....G.A..T.T.G.T.A..G..G.C.T.G..C.A.A.C.TC....G.C..C.T.A.C..A.T.G.A.A...G..T.C..G.G.A....A.T.C.G.C..T.AG.T.A.A..T.C..G.C...G.G.A..T.C..A.GC...AC.......G..C.C...G..C....G....G..T......G.A.A..T..A..C.....GT..T..C.C......C..G....G.G..C.C..T....T..G.T.A..C.A...C...A.C...CG.C.....C.CG.T.C.A..C.A.C.CAC.GA...GA.GTT.TGTAAC.ACC.CGAAGT.CGGTgaggtaacct...........................................................tttaggagccaG..CCG.C.C.TA.A.GG.TGG.G..A.T.A.GAT.G.AT..TGG.GGT.GA..AG.T...CG.TA..A.C.AA..GG.TA...T.C.C.A--.--.......-..---.....--...-.--.-..-.---....---------.----.........................................................................................
S003368956   ....................................................................................................................................................................................................--.-...----.....--.-..-.--.-..-.-..-..-.-.-......-.--.-.-.-..-.-..-.-.-.-.--.-..-..-.-.-....-..-.-.C.G.T.G.C.C.TA.AT.ACA.TG.CAA.GT.A..GA.A.CGctgaagcttggtgct.....................................................tgcaccgagcggatgA.G..T...T.G.C.G...A.A.CG.GG.T.GAG.T.A.A.CG.CGT.A.GGT..AACC.T.G..C.CTC.TT.A.G..C..G.GG.G.G....ATAA.C.T.AT.T.G.GA.AA...C.GAT.A.G.C.TA.ATA.CCG.CATAAA..AGTCG..AC.AT..T..GCAT..G.A.TG.T..TGACT.tGAAA.GGtgcaa...........ctgcaTCACTAA.GAGAT..................GG.A.C.CTGC.GTTGTAT.TAGCTAG.TTGGTG.AGGTAACGGCTCACCAAGGC.G.......ACGAT.AC.ATAGCCG.ACCTGAGAG.GGT.GAT.C.GGCCACACTGG.G.ACTGAGACACGGCCCAGA.CTCCT.ACG.GG.AGG..CA.GCA....G.TAG.GGA.ATC.T.T..C.G.GCAA.TG.G.AC..GGA.A.G..T..C.T.GA...C.C.G.AGCA.AC.G.C.C.G.CG.TG.A.GTGA.A.G..A.AGG.TT..TTC......G.GA.TC.GTAAA.GC.T.CT.G..TT.G.T.A.A.GA.GA.AGAacgagtgtgagagt.....ggaaagttcacactgTGA..CGG.T.A.A.CT.T.A.CCA.GAAA.G.G.G.AC.GG.CT.A.A..CT.A.C.G.TG.C.CA.G.C.AG.CC.GC.GG.TA.A.TA...C.G.T.A.G.G.T.C.C.C.G.A.G.C.GT.T..A.T.C.C..G.G.A.T.T.T.................................A.T.T.G.G.G.C.G.TAAA.G.C.G.AG.C..GC.A.GG.C.G.G.T.TA.G.ATA.A.G.TC.TG.AAGT.T..A.A.A.G.G..C.T.G.T.G.G.C.T.T.AA.C.C.A.T..A.G.T.A..C...-G.C.TT.T..G..GA.AA..C.TGT.TT.A.AC.T.TG.A.G..TG.CA..G.A.A.G.G.GG...A..G.A.GT.GG.AA.T.T.C.C.AT.G.T.GTA.GCG.G.TGA.AA..TG.C.GT.AGAT.AT.A.T.G..G.A.G..GA.ACA.C.C.G.G..TG.G..C.G.A..AA...G.C.G..G.C.T.C.T.CT.G.G.T.CTG.TAAC.TG.AC.GC.T.G.AG.G.C.TCG.....................................A.A.A.G.CG.T.G.G..GGA.G.C.A.A.A.C.A..G.G.AT.T.AG.AT...A..C.C.C.T.G.G.T..A.G.T.C.C.ACG.C.C.G.TA.A.AC.G.....A...T.G.A.G.T.G.C.T.....AG.G.T..GT.T.GGGTccttt....ccgggAC.TC.A.G.T.G.C..C.G.C.A.GC..T.A.AC...G.CA.T.TA.A.......G.C....A.C.T.C..C.G.C.CT.G.GG.G.A.GTA.CG.A.C.C.G.CAA...G.G.T.T.GA.AA..CT.C.AAA..G.G.AA..T.T.G.A.C.GG.G.GG.C.C.CG.C.AC.A...A..G.CG.GT.GG.A.G.C.A.TG.T.G.GT.TTA.AT.T.CG.A.A.GC.A.ACG.C.G.A.AGA.A.C.C.TT..A.CCA.G.G.T.C.TTG.ACA.T.C..C.C.CCT...gACCGCTCTA.GAGA..T.AG.AGCTttcctt........................................cgggacAGAG..G.T..G..A..CA.G.GTG.G.TG.CATG.GT.T.G....T.CGTCAGC.TC.GT..GTCG......TGAGATGTTGG.GTTA.AGT.C.C.CGC.A.ACGA.G.CGC.A........A..C.CC.C.T.A.T.T.G.TT.AG.TTGCC.ATCAttt.......................................................................................................................................................agtTGGG.CACT.CTA.GCG.AGAC.TGC.C.G.GT.A.AT..AA.A.C.C.G.G.AGGA.AG.GT.GG.GGAT.GA........C.G.TC.AA.AT.C.A.TC.AT.GCC.C.CT.T.AT.G.A.C.C..TG.G...........GCTAC.A.C.A.C.G..T.G.C.TAC.A.ATG.GC.T.G.G.T...A.C..A.A.........C.G..A.G.TC...G.C...G.A.G.T.C.G.GT.GA..C.G.G..C..AA...G.C..TA.AT.CT....C...TTAAA..G.C.C.A.G.T..C.T.C.A..G..TT.C....G....G.A..T.T.G.T.A..G..G.C.T.G..C.A.A.C.TC....G.C..C.T.A.C..A.T.G.A.A...G..T.C..G.G.A....A.T.C.G.C..T.AG.T.A.A..T.C..G.C...G.G.A..T.C..A.GC...AC.......G..C.C...G..C....G....G..T......G.A.A..T..A..C.....GT..T..C.C......C..G....G.G..C.C..T....T..G.T.A..C.A...C...A.C...CG.C.....C.CG.T.C.A..C.A.C.CAC.GA...GA.GTT.TGTAAC.ACC.CGAAGT.CGGTgaggtaacaa...........................................................attaggagccaG..CCG.C.C.TA.A.GG.TGG.G..A.T.A.GAT.G.AT..T--.---.--..--.-...--.--..-.-.--..--.--...-.-.-.---.--.......-..---.....--...-.--.-..-.---....---------.----.........................................................................................
S002673177   ....................................................................................................................................................................................................--.-...----.....--.-..-.--.-..-.-..-..-.-.-......-.--.-.-.-..-.G..A.T.G.A.AC.G..C..T.G.G....C..G.G.C.G.T.G.C.C.TA.AT.ACA.TG.CAA.GT.A..GA.A.CGctgaagcttggtgct.....................................................tgcaccgagcggatgA.G..T...T.G.C.G...A.A.CG.GG.T.GAG.T.A.A.CG.CGT.A.GGT..AACC.T.G..C.CTC.TT.A.G..C..G.GG.G.G....ATAA.C.T.AT.T.G.GA.AA...C.GAT.A.G.C.TA.ATA.CCG.CATAAA..AGTCG..AT.AT..C..GCAT..G.A.TA.T..TGATT.tGAAA.GGtgcaa...........ttgcaTCACTAA.GAGAT..................GG.A.C.CTGC.GTTGTAT.TAGCTAG.TTGGTG.AGGTAACGGCTCACCAAGGC.G.......ACGAT.AC.ATAGCCG.ACCTGAGAG.GGT.GAT.C.GGCCACACTGG.G.ACTGAGACACGGCCCAGA.CTCCT.ACG.GG.AGG..CA.GCA....G.TAG.GGA.ATC.T.T..C.G.GCAA.TG.G.AC..GGA.A.G..T..C.T.GA...C.C.G.AGCA.AC.G.C.C.G.CG.TG.A.GTGA.A.G..A.AGG.TT..TTC......G.GA.TC.GTAAA.GC.T.CT.G..TT.G.T.A.A.GA.GA.AGAacgagtgtgagagt.....ggaaagttcacactgTGA..CGG.T.A.A.CT.T.A.CCA.GAAA.G.G.G.AC.GG.CT.A.A..CT.A.C.G.TG.C.CA.G.C.AG.CC.GC.GG.TA.G.TA...C.G.T.A.G.G.T.C.C.C.G.A.G.C.GT.T..A.T.C.C..G.G.A.T.T.T.................................A.T.T.G.G.G.C.G.TAAA.G.C.G.AG.C..GC.A.GG.C.G.G.T.TA.G.ATA.A.G.TC.TG.AAGT.T..A.A.A.G.G..C.T.G.T.G.G.C.T.T.AA.C.C.A.T..A.G.T.A..C...-G.C.TT.T..G..GA.AA..C.TGT.TT.A.AC.T.TG.A.G..TG.CA..G.A.A.G.G.GG...A..G.A.GT.GG.AA.T.T.C.C.AT.G.T.GTA.GCG.G.TGA.AA..TG.C.GT.AGAT.AT.A.T.G..G.A.G..GA.ACA.C.C.G.G..TG.G..C.G.A..AA...G.C.G..G.C.T.C.T.CT.G.G.T.CTG.TAAC.TG.AC.GC.T.G.AG.G.C.TCG.....................................A.A.A.G.CG.T.G.G..GGA.G.C.A.A.A.C.A..G.G.AT.T.AG.AT...A..C.C.C.T.G.G.T..A.G.T.C.C.ACG.C.C.G.TA.A.AC.G.....A...T.G.A.G.T.G.C.T.....AG.G.T..GT.T.GGGTccttt....ccgggAC.TC.A.G.T.G.C..C.G.C.A.GC..T.A.AC...G.CA.T.TA.A.......G.C....A.C.T.C..C.G.C.CT.G.GG.G.A.GTA.CG.A.C.C.G.CAA...G.G.T.T.GA.AA..CT.C.AAA..G.G.AA..T.T.G.A.C.GG.G.GG.C.C.CG.C.AC.A...A..G.CG.GT.GG.A.G.C.A.TG.T.G.GT.TTA.AT.T.CG.A.A.GC.A.ACG.C.G.A.AGA.A.C.C.TT..A.CCA.G.G.T.C.TTG.ACA.T.C..C.C.TCT...gACCGCTCTA.GAGA..T.AG.AGTTttcctt........................................cgggacAGAG..G.T..G..A..CA.G.GTG.G.TG.CATG.GT.T.G....T.CGTCAGC.TC.GT..GTCG......TGAGATGTTGG.GTTA.AGT.C.C.CGC.A.ACGA.G.CGC.A........A..C.CC.C.T.A.T.T.G.TT.AG.TTGCC.ATCAttc.......................................................................................................................................................agtTGGG.CACT.CTA.GCG.AGAC.TGC.C.G.GT.A.AT..AA.A.C.C.G.G.AGGA.AG.GT.GG.GGAT.GA........C.G.TC.AA.AT.C.A.TC.AT.GCC.C.CT.T.AT.G.A.C.C..TG.G...........GCTAC.A.C.A.C.G..T.G.C.TAC.A.ATG.GT.T.G.G.T...A.C..A.A.........C.G..A.G.TT...G.C...G.A.G.T.C.G.GT.GA..C.G.G..C..AA...G.C..TA.AT.CT....C...TTAAA..G.C.C.A.A.T..C.T.C.A..G..TT.C....G....G.A..T.T.G.T.A..G..G.C.T.G..C.A.A.C.TC....G.C..C.T.A.C..A.T.G.A.A...G..T.C..G.G.A....A.T.C.G.C..T.AG.T.A.A..T.C..G.C...G.G.A..T.C..A.AC...AC.......G..C.C...G..C....G....G..T......G.A.A..T..A..C.....GT..T..C.C......C..G....G.G..C.C..T....-..-.-.-..-.-...-...-.-...--.-.....-.--.-.-.-..-.-.-.---.--...--.---.------.---.------.----................................................................................-..---.-.-.--.-.--.---.-..-.-.-.---.-.--..---.---.--..--.-...--.--..-.-.--..--.--...-.-.-.---.--.......-..---.....--...-.--.-..-.---....---------.----.........................................................................................
[truncated: 18,872,329 more chars]
