# Supplementary material for: Rapid 16S rRNA Next-Generation Sequencing of Polymicrobial Clinical Samples for Diagnosis of Complex Bacterial Infections
Source: PLoS One. 2013 May 29;8(5):e65226. doi: 10.1371/journal.pone.0065226 (PMC3666980; doi:10.1371/journal.pone.0065226)
Supplement: File S3 — CF-unnamed reference package. (BZ2) [file pone.0065226.s004.bz2 › cf.unnamed.1.0.refpkg/cf_refs.seqinfo.csv]

seqname	description	ambig_count	accession	length	is_type	rdp_lineage	tax_id	cluster	inferred_tax_id
S003418487	uncultured bacterium; 071059_370.	0	JQ473238	1386	FALSE	Root;Bacteria;Actinobacteria;Actinobacteria;Actinobacteridae;Bifidobacteriales;Bifidobacteriaceae;Scardovia		otu_159351
S003405761	uncultured bacterium; 070055_351.	0	JQ460512	1401	FALSE	Root;Bacteria;TM7;TM7_genera_incertae_sedis		otu_129106
S002287058	Staphylococcus aureus subsp. aureus MRSA252.	0	BX571856	1551	FALSE	Root;Bacteria;Firmicutes;Bacilli;Bacillales;Staphylococcaceae;Staphylococcus	282458	1280
S003412864	uncultured bacterium; 070053_339.	0	JQ467615	1368	FALSE	Root;Bacteria;Fusobacteria;Fusobacteria;Fusobacteriales;Leptotrichiaceae;Leptotrichia		otu_170802
S003396318	uncultured bacterium; 069084_295.	0	JQ451069	1359	FALSE	Root;Bacteria;Fusobacteria;Fusobacteria;Fusobacteriales;Fusobacteriaceae;Fusobacterium		otu_188504
S003396310	uncultured bacterium; 069084_231.	0	JQ451061	1396	FALSE	Root;Bacteria;Bacteroidetes;Bacteroidia;Bacteroidales;Porphyromonadaceae;Porphyromonas		otu_116867
S003396311	uncultured bacterium; 069084_228.	0	JQ451062	1396	FALSE	Root;Bacteria;Bacteroidetes;Bacteroidia;Bacteroidales;Porphyromonadaceae;Porphyromonas		otu_128473
S003003544	uncultured organism; ELU0030-T148-S-NIPCRAMgANa_000164.	0	HQ750972	1423	FALSE	Root;Bacteria;Fusobacteria;Fusobacteria;Fusobacteriales;Fusobacteriaceae;Fusobacterium		otu_20591
S001458206	uncultured bacterium; nbw903a07c1.	0	GQ032142	1369	FALSE	Root;Bacteria;Firmicutes;Bacilli;Lactobacillales;Streptococcaceae;Streptococcus		otu_126713
S001587466	Lactobacillus gasseri; 217.	0	AB517146	1533	FALSE	Root;Bacteria;Firmicutes;Bacilli;Lactobacillales;Lactobacillaceae;Lactobacillus	1596	1596
S000410917	uncultured bacterium; oca43.	4	AY491636	1510	FALSE	Root;Bacteria;Proteobacteria;Betaproteobacteria;Burkholderiales;Alcaligenaceae;Achromobacter		otu_18957
S000260167	Corynebacterium pseudodiphtheriticum; NCTC 11136.	0	X84258	1483	FALSE	Root;Bacteria;Actinobacteria;Actinobacteria;Actinobacteridae;Actinomycetales;Corynebacterineae;Corynebacteriaceae;Corynebacterium	37637	37637
S000826401	uncultured bacterium; BF0002A047.	0	AM696862	1500	FALSE	Root;Bacteria;Firmicutes;Bacilli;Lactobacillales;Streptococcaceae;Streptococcus		otu_8301
S002098669	uncultured bacterium; ncd726g12c1.	0	HM293643	1368	FALSE	Root;Bacteria;Proteobacteria;Gammaproteobacteria;Pasteurellales;Pasteurellaceae;Haemophilus		otu_182143
S002098661	uncultured bacterium; ncd728f10c1.	0	HM293635	1367	FALSE	Root;Bacteria;Firmicutes;Bacilli;Lactobacillales;Streptococcaceae;Streptococcus		otu_128811
S002148009	uncultured bacterium; ncd1038d02c1.	0	HM342983	1342	FALSE	Root;Bacteria;Actinobacteria;Actinobacteria;Actinobacteridae;Actinomycetales;Corynebacterineae;unclassified_Corynebacterineae		otu_219455
S003417244	uncultured bacterium; 071055_103.	0	JQ471995	1376	FALSE	Root;Bacteria;Fusobacteria;Fusobacteria;Fusobacteriales;Fusobacteriaceae;Fusobacterium		otu_170440
S002687343	uncultured bacterium; ncd2005g05c1.	0	JF167410	1356	FALSE	Root;Bacteria;Actinobacteria;Actinobacteria;Actinobacteridae;Actinomycetales;Corynebacterineae;Corynebacteriaceae;Corynebacterium		otu_145687
S002714749	uncultured bacterium; ncd2255f10c1.	2	JF194816	1371	FALSE	Root;Bacteria;Firmicutes;Bacilli;Bacillales;Staphylococcaceae;Staphylococcus		otu_178519
S003410562	uncultured bacterium; 070045_106.	0	JQ465313	1398	FALSE	Root;Bacteria;Proteobacteria;Gammaproteobacteria;Pasteurellales;Pasteurellaceae;Haemophilus		otu_124223
S003410563	uncultured bacterium; 070045_060.	0	JQ465314	1393	FALSE	Root;Bacteria;Firmicutes;Bacilli;Lactobacillales;Streptococcaceae;Streptococcus		otu_120336
S003410566	uncultured bacterium; 070045_192.	0	JQ465317	1375	FALSE	Root;Bacteria;Firmicutes;Clostridia;Clostridiales;Clostridiales_Incertae Sedis XI;Parvimonas		otu_172466
S003410565	uncultured bacterium; 070045_221.	0	JQ465316	1403	FALSE	Root;Bacteria;Proteobacteria;Gammaproteobacteria;Pasteurellales;Pasteurellaceae;Haemophilus		otu_108030
S002707785	uncultured bacterium; ncd2252d11c1.	0	JF187852	1360	FALSE	Root;Bacteria;Bacteroidetes;Bacteroidia;Bacteroidales;Porphyromonadaceae;Porphyromonas		otu_132131
S002721696	uncultured bacterium; ncd2454b02c1.	0	JF201763	1369	FALSE	Root;Bacteria;Firmicutes;Bacilli;Lactobacillales;Streptococcaceae;Streptococcus		otu_132190
S002698991	uncultured bacterium; ncd2085a11c1.	0	JF179058	1368	FALSE	Root;Bacteria;Firmicutes;Bacilli;Lactobacillales;Carnobacteriaceae;Dolosigranulum		otu_177873
S002670506	uncultured bacterium; ncd1720d02c1.	0	JF150573	1352	FALSE	Root;Bacteria;Proteobacteria;Betaproteobacteria;Burkholderiales;unclassified_Burkholderiales		otu_204517
S002667988	uncultured bacterium; ncd1681e05c1.	0	JF148055	1369	FALSE	Root;Bacteria;Firmicutes;Bacilli;Lactobacillales;Streptococcaceae;Streptococcus		otu_180852
S002908670	Stenotrophomonas maltophilia; C-G-R2A4.	0	HM755562	1444	FALSE	Root;Bacteria;Proteobacteria;Gammaproteobacteria;Xanthomonadales;Xanthomonadaceae;Stenotrophomonas	40324	40324
S003420722	uncultured bacterium; 071066_317.	0	JQ475473	1413	FALSE	Root;Bacteria;Bacteroidetes;Bacteroidia;Bacteroidales;Prevotellaceae;Prevotella		otu_107543
S003417856	uncultured bacterium; 071057_556.	0	JQ472607	1377	FALSE	Root;Bacteria;Proteobacteria;Epsilonproteobacteria;Campylobacterales;Campylobacteraceae;Campylobacter		otu_170251
S002145333	uncultured bacterium; ncd1048b03c1.	0	HM340307	1346	FALSE	Root;Bacteria;Actinobacteria;Actinobacteria;Actinobacteridae;Actinomycetales;Micrococcineae;Micrococcaceae;Rothia		otu_212630
S002669528	uncultured bacterium; ncd1705f08c1.	0	JF149595	1353	FALSE	Root;Bacteria;Firmicutes;Clostridia;Clostridiales;unclassified_Clostridiales		otu_201272
S003416607	uncultured bacterium; 071029_306.	0	JQ471358	1400	FALSE	Root;Bacteria;Firmicutes;Bacilli;Lactobacillales;Streptococcaceae;Streptococcus		otu_127949
S003416603	uncultured bacterium; 071029_059.	0	JQ471354	1394	FALSE	Root;Bacteria;Firmicutes;Clostridia;Clostridiales;Eubacteriaceae;Eubacterium		otu_134144
S002740505	uncultured bacterium; ncd2641b06c1.	0	JF220572	1367	FALSE	Root;Bacteria;Firmicutes;Bacilli;Lactobacillales;Streptococcaceae;Streptococcus		otu_123468
S002715739	uncultured bacterium; ncd2269b02c1.	2	JF195806	1372	FALSE	Root;Bacteria;Firmicutes;Bacilli;Bacillales;Staphylococcaceae;Staphylococcus		otu_176607
S003406955	uncultured bacterium; 070032_173.	0	JQ461706	1391	FALSE	Root;Bacteria;Bacteroidetes;Flavobacteria;Flavobacteriales;Flavobacteriaceae;unclassified_Flavobacteriaceae		otu_42376
S000391624	Pasteurella multocida subsp. septica; HIM746-6T.	0	AF326325	1464	FALSE	Root;Bacteria;Proteobacteria;Gammaproteobacteria;Pasteurellales;Pasteurellaceae;Pasteurella	115545	747
S000391622	Pasteurella multocida subsp. gallicida; HIM830-7T.	0	AF326323	1464	FALSE	Root;Bacteria;Proteobacteria;Gammaproteobacteria;Pasteurellales;Pasteurellaceae;Pasteurella	123812	747
S003393339	uncultured bacterium; 069072_245.	0	JQ448090	1386	FALSE	Root;Bacteria;Fusobacteria;Fusobacteria;Fusobacteriales;Fusobacteriaceae;Fusobacterium		otu_155332
S002713021	uncultured bacterium; ncd2229a08c1.	0	JF193088	1351	FALSE	Root;Bacteria;Firmicutes;Clostridia;Clostridiales;Lachnospiraceae;Moryella		otu_51149
S002714347	uncultured bacterium; ncd2250c01c1.	0	JF194414	1357	FALSE	Root;Bacteria;Bacteroidetes;Bacteroidia;Bacteroidales;Prevotellaceae;unclassified_Prevotellaceae		otu_197034
S002681812	uncultured bacterium; ncd1870c07c1.	0	JF161879	1370	FALSE	Root;Bacteria;Firmicutes;Bacilli;Lactobacillales;Streptococcaceae;Streptococcus		otu_125637
S003418830	uncultured bacterium; 071060_361.	0	JQ473581	1376	FALSE	Root;Bacteria;Proteobacteria;Epsilonproteobacteria;Campylobacterales;Campylobacteraceae;Campylobacter		otu_157330
S002111362	uncultured bacterium; ncd864h01c1.	0	HM306336	1369	FALSE	Root;Bacteria;Firmicutes;Bacilli;Lactobacillales;Streptococcaceae;Streptococcus		otu_124563
S003412208	uncultured bacterium; 070051_202.	0	JQ466959	1373	FALSE	Root;Bacteria;Bacteroidetes;Flavobacteria;Flavobacteriales;Flavobacteriaceae;Capnocytophaga		otu_165296
S002707001	uncultured bacterium; ncd2213c12c1.	0	JF187068	1371	FALSE	Root;Bacteria;Firmicutes;Bacilli;Bacillales;Staphylococcaceae;Staphylococcus		otu_178459
S002725563	uncultured bacterium; ncd2351e01c1.	0	JF205630	1367	FALSE	Root;Bacteria;Firmicutes;Bacilli;Lactobacillales;Streptococcaceae;Streptococcus		otu_128743
S003397843	uncultured bacterium; 069088_383.	0	JQ452594	1376	FALSE	Root;Bacteria;Bacteroidetes;Flavobacteria;Flavobacteriales;Flavobacteriaceae;Capnocytophaga		otu_165270
S000839117	uncultured bacterium; P5D15-612.	0	EF511365	1446	FALSE	Root;Bacteria;Proteobacteria;Gammaproteobacteria;Pseudomonadales;Pseudomonadaceae;Pseudomonas		otu_60430
S000839112	uncultured bacterium; P5D4-519.	0	EF511360	1488	FALSE	Root;Bacteria;Proteobacteria;Gammaproteobacteria;Xanthomonadales;Xanthomonadaceae;Stenotrophomonas		otu_22481
S003364795	uncultured organism; ELU0153-T424-S-NIPCRAMgANa_000248.	0	HQ803430	1480	FALSE	Root;Bacteria;Firmicutes;Negativicutes;Selenomonadales;Veillonellaceae;Veillonella		otu_49090
S002731713	uncultured bacterium; ncd2443d01c1.	0	JF211780	1369	FALSE	Root;Bacteria;Firmicutes;Bacilli;Lactobacillales;Streptococcaceae;Streptococcus		otu_67752
S003400171	uncultured bacterium; 069097_305.	0	JQ454922	1395	FALSE	Root;Bacteria;Proteobacteria;Betaproteobacteria;Neisseriales;Neisseriaceae;Kingella		otu_109787
S003394641	uncultured bacterium; 069104_205.	0	JQ449392	1397	FALSE	Root;Bacteria;Bacteroidetes;Bacteroidia;Bacteroidales;Prevotellaceae;Prevotella		otu_130402
S003398881	uncultured bacterium; 069092_058.	0	JQ453632	1399	FALSE	Root;Bacteria;Proteobacteria;Betaproteobacteria;Neisseriales;Neisseriaceae;Neisseria		otu_44459
S003403269	uncultured bacterium; 070012_510.	0	JQ458020	1403	FALSE	Root;Bacteria;Bacteroidetes;Bacteroidia;Bacteroidales;Prevotellaceae;Prevotella		otu_107215
S003405397	uncultured bacterium; 070054_286.	0	JQ460148	1400	FALSE	Root;Bacteria;Bacteroidetes;Bacteroidia;Bacteroidales;Prevotellaceae;Prevotella		otu_114667
S001415332	uncultured bacterium; nbw121h08c1.	0	GQ024392	1366	FALSE	Root;Bacteria;Proteobacteria;Gammaproteobacteria;Xanthomonadales;Xanthomonadaceae;Stenotrophomonas		otu_171
S002512388	uncultured bacterium; 16sps24-1g01.p1k.	0	FM997172	1467	FALSE	Root;Bacteria;Proteobacteria;Gammaproteobacteria;Pseudomonadales;Pseudomonadaceae;Pseudomonas		otu_25243
S001551106	Campylobacter concisus; ATCC 51562.	0	GQ167664	1453	FALSE	Root;Bacteria;Proteobacteria;Epsilonproteobacteria;Campylobacterales;Campylobacteraceae;Campylobacter	199	199
S001551105	Campylobacter concisus; ATCC 51561.	0	GQ167663	1449	FALSE	Root;Bacteria;Proteobacteria;Epsilonproteobacteria;Campylobacterales;Campylobacteraceae;Campylobacter	199	199
S001551102	Campylobacter showae; UNSWCD.	0	GQ167660	1449	FALSE	Root;Bacteria;Proteobacteria;Epsilonproteobacteria;Campylobacterales;Campylobacteraceae;Campylobacter	204	204
S001574339	Fusobacterium nucleatum subsp. nucleatum; ChDC F37.	0	FJ471638	1428	FALSE	Root;Bacteria;Fusobacteria;Fusobacteria;Fusobacteriales;Fusobacteriaceae;Fusobacterium	851	851
S001943158	uncultured Stenotrophomonas sp.; CHINA59.	0	GU563742	1507	FALSE	Root;Bacteria;Proteobacteria;Gammaproteobacteria;Xanthomonadales;Xanthomonadaceae;Stenotrophomonas		otu_15714
S002133975	uncultured bacterium; ncd941g12c1.	0	HM328949	1361	FALSE	Root;Bacteria;Bacteroidetes;Bacteroidia;Bacteroidales;Prevotellaceae;Prevotella		otu_146508
S002661267	uncultured bacterium; ncd1719b02c1.	0	JF141334	1371	FALSE	Root;Bacteria;Firmicutes;Bacilli;Lactobacillales;Streptococcaceae;Streptococcus		otu_178891
S003415040	uncultured bacterium; 071053_242.	0	JQ469791	1378	FALSE	Root;Bacteria;Bacteroidetes;Flavobacteria;Flavobacteriales;Flavobacteriaceae;Capnocytophaga		otu_168575
S002073337	uncultured bacterium; ncd231c02c1.	0	HM268311	1348	FALSE	Root;Bacteria;Firmicutes;Clostridia;Clostridiales;Clostridiales_Incertae Sedis XI;Peptoniphilus		otu_210375
S001542454	uncultured bacterium; nbw692e02c1.	0	GQ116390	1366	FALSE	Root;Bacteria;Firmicutes;Bacilli;Lactobacillales;Streptococcaceae;Streptococcus		otu_136693
S002647487	uncultured bacterium; ncd1497g11c1.	0	JF127554	1369	FALSE	Root;Bacteria;Firmicutes;Bacilli;Lactobacillales;Streptococcaceae;Streptococcus		otu_179377
S002118063	uncultured bacterium; ncd353d05c1.	0	HM313037	1369	FALSE	Root;Bacteria;Firmicutes;Bacilli;Lactobacillales;Streptococcaceae;Streptococcus		otu_18430
S001397810	uncultured bacterium; nbu88g07c1.	0	GQ006870	1384	FALSE	Root;Bacteria;Firmicutes;Negativicutes;Selenomonadales;Veillonellaceae;Veillonella		otu_116250
S001397816	uncultured bacterium; nbu88h03c1.	0	GQ006876	1377	FALSE	Root;Bacteria;Firmicutes;Bacilli;Lactobacillales;Streptococcaceae;Streptococcus		otu_154458
S002714156	uncultured bacterium; ncd2246g07c1.	0	JF194223	1362	FALSE	Root;Bacteria;Proteobacteria;Betaproteobacteria;Neisseriales;Neisseriaceae;Neisseria		otu_149132
S003396135	uncultured bacterium; 069083_163.	0	JQ450886	1415	FALSE	Root;Bacteria;Firmicutes;Bacilli;Bacillales;Bacillales_Incertae Sedis XI;Gemella		otu_92942
S002288735	Streptococcus agalactiae 2603V/R.	0	AE009948	1549	FALSE	Root;Bacteria;Firmicutes;Bacilli;Lactobacillales;Streptococcaceae;Streptococcus	208435	1311
S003366596	uncultured organism; ELU0155-T288-S-NIPCRAMgANa_000870.	0	HQ805231	1453	FALSE	Root;Bacteria;Firmicutes;Bacilli;Lactobacillales;Streptococcaceae;Streptococcus		otu_79123
S002291131	Veillonella parvula DSM 2008.	0	CP001820	1563	FALSE	Root;Bacteria;Firmicutes;Negativicutes;Selenomonadales;Veillonellaceae;Veillonella	479436	29466
S003417468	uncultured bacterium; 071055_229.	0	JQ472219	1399	FALSE	Root;Bacteria;Bacteroidetes;Bacteroidia;Bacteroidales;Prevotellaceae;unclassified_Prevotellaceae		otu_21886
S003417467	uncultured bacterium; 071055_054.	0	JQ472218	1397	FALSE	Root;Bacteria;Bacteroidetes;Bacteroidia;Bacteroidales;Prevotellaceae;Prevotella		otu_90185
S003410788	uncultured bacterium; 070046_338.	0	JQ465539	1330	FALSE	Root;Bacteria;Proteobacteria;Gammaproteobacteria;Pasteurellales;Pasteurellaceae;Haemophilus		otu_124244
S003410789	uncultured bacterium; 070046_192.	0	JQ465540	1450	FALSE	Root;Bacteria;Bacteroidetes;Bacteroidia;Bacteroidales;Prevotellaceae;Prevotella		otu_84871
S003397185	uncultured bacterium; 069086_477.	0	JQ451936	1396	FALSE	Root;Bacteria;Bacteroidetes;Bacteroidia;Bacteroidales;Porphyromonadaceae;Porphyromonas		otu_128473
S003403389	uncultured bacterium; 070012_645.	0	JQ458140	1419	FALSE	Root;Bacteria;Firmicutes;Negativicutes;Selenomonadales;Veillonellaceae;Veillonella		otu_106474
S003413787	uncultured bacterium; 071041_328.	0	JQ468538	1403	FALSE	Root;Bacteria;Bacteroidetes;Bacteroidia;Bacteroidales;Porphyromonadaceae;Porphyromonas		otu_128945
S002712816	uncultured bacterium; ncd2226b12c1.	0	JF192883	1362	FALSE	Root;Bacteria;Proteobacteria;Betaproteobacteria;Neisseriales;Neisseriaceae;Kingella		otu_135064
S002712817	uncultured bacterium; ncd2226c11c1.	0	JF192884	1370	FALSE	Root;Bacteria;Firmicutes;Bacilli;Lactobacillales;Carnobacteriaceae;Granulicatella		otu_123741
S002712813	uncultured bacterium; ncd2225g02c1.	0	JF192880	1378	FALSE	Root;Bacteria;Firmicutes;Bacilli;Bacillales;Bacillales_Incertae Sedis XI;Gemella		otu_118675
S001503302	uncultured bacterium; nbw1156e01c1.	0	GQ077238	1368	FALSE	Root;Bacteria;Firmicutes;Bacilli;Lactobacillales;Streptococcaceae;Streptococcus		otu_181217
S001178242	uncultured Streptococcus sp.; GI5-008-B01.	14	FJ192556	1502	FALSE	Root;Bacteria;Firmicutes;Bacilli;Lactobacillales;Streptococcaceae;Streptococcus		otu_27283
S001178249	uncultured bacterium; GI5-008-B09.	0	FJ192563	1468	FALSE	Root;Bacteria;Fusobacteria;Fusobacteria;Fusobacteriales;Leptotrichiaceae;Leptotrichia		otu_61908
S001911755	uncultured microorganism; CON12.	0	EU931399	1256	FALSE	Root;Bacteria;Firmicutes;Clostridia;Clostridiales;Clostridiales_Incertae Sedis XI;Anaerococcus		otu_211512
S002671395	uncultured bacterium; ncd1734f08c1.	0	JF151462	1355	FALSE	Root;Bacteria;Firmicutes;Clostridia;Clostridiales;Lachnospiraceae;unclassified_Lachnospiraceae		otu_8606
S002657288	uncultured bacterium; ncd1588e03c1.	0	JF137355	1361	FALSE	Root;Bacteria;Bacteroidetes;Bacteroidia;Bacteroidales;Prevotellaceae;Prevotella		otu_146508
S003404614	uncultured bacterium; 070027_164.	0	JQ459365	1397	FALSE	Root;Bacteria;Bacteroidetes;Flavobacteria;Flavobacteriales;Flavobacteriaceae;unclassified_Flavobacteriaceae		otu_120437
S003404610	uncultured bacterium; 070027_010.	0	JQ459361	1398	FALSE	Root;Bacteria;Bacteroidetes;Bacteroidia;Bacteroidales;Prevotellaceae;Paraprevotella		otu_96830
S002092316	uncultured bacterium; ncd641b10c1.	0	HM287290	1371	FALSE	Root;Bacteria;Firmicutes;Bacilli;Lactobacillales;Carnobacteriaceae;Granulicatella		otu_27155
S002137463	uncultured bacterium; ncd988c02c1.	0	HM332437	1369	FALSE	Root;Bacteria;Firmicutes;Bacilli;Lactobacillales;Streptococcaceae;Streptococcus		otu_124654
S002677071	uncultured bacterium; ncd1820f11c1.	0	JF157138	1370	FALSE	Root;Bacteria;Firmicutes;Bacilli;Bacillales;Staphylococcaceae;Staphylococcus		otu_179316
S003405042	uncultured bacterium; 070030_016.	0	JQ459793	1406	FALSE	Root;Bacteria;Firmicutes;Bacilli;Lactobacillales;Streptococcaceae;Streptococcus		otu_125787
S003366117	uncultured organism; ELU0155-T288-S-NIPCRAMgANa_000391.	0	HQ804752	1470	FALSE	Root;Bacteria;Firmicutes;Negativicutes;Selenomonadales;Veillonellaceae;Veillonella		otu_2185
S003366115	uncultured organism; ELU0155-T288-S-NIPCRAMgANa_000389.	0	HQ804750	1459	FALSE	Root;Bacteria;Firmicutes;Bacilli;Lactobacillales;Streptococcaceae;Streptococcus		otu_56654
S000005914	Rothia mucilaginosa; DSM type strain.	1	X95483	1435	FALSE	Root;Bacteria;Actinobacteria;Actinobacteria;Actinobacteridae;Actinomycetales;Micrococcineae;Micrococcaceae;Rothia	43675	43675
S002679361	uncultured bacterium; ncd1857d04c1.	0	JF159428	1352	FALSE	Root;Bacteria;Proteobacteria;Betaproteobacteria;Burkholderiales;unclassified_Burkholderiales		otu_146943
S003392595	uncultured bacterium; 069062_246.	0	JQ447346	1402	FALSE	Root;Bacteria;Proteobacteria;Betaproteobacteria;Neisseriales;Neisseriaceae;Neisseria		otu_131394
S001402125	uncultured bacterium; nbw791h10c1.	0	GQ011185	1383	FALSE	Root;Bacteria;Firmicutes;Negativicutes;Selenomonadales;Veillonellaceae;Veillonella		otu_56162
S002584094	uncultured bacterium; ncd722c12c1.	0	JF064161	1372	FALSE	Root;Bacteria;Firmicutes;Bacilli;Bacillales;Staphylococcaceae;Staphylococcus		otu_177078
S000617763	uncultured bacterium; B2_8R.	0	AM157258	1205	FALSE	Root;Bacteria;Proteobacteria;Gammaproteobacteria;Xanthomonadales;Xanthomonadaceae;Stenotrophomonas		otu_15714
S002532991	uncultured bacterium; ncd141h01c1.	0	JF013058	1372	FALSE	Root;Bacteria;Firmicutes;Bacilli;Bacillales;Staphylococcaceae;Staphylococcus		otu_176992
S002728132	uncultured bacterium; ncd2389h06c1.	0	JF208199	1367	FALSE	Root;Bacteria;Firmicutes;Bacilli;Lactobacillales;Streptococcaceae;Streptococcus		otu_121473
S000837822	uncultured bacterium; P6D102-502.	0	EF510070	1464	FALSE	Root;Bacteria;Proteobacteria;Gammaproteobacteria;Pseudomonadales;Pseudomonadaceae;Pseudomonas		otu_69452
S003415904	uncultured bacterium; 071026_037.	0	JQ470655	1403	FALSE	Root;Bacteria;Firmicutes;Bacilli;Lactobacillales;Streptococcaceae;Streptococcus		otu_122557
S000944578	uncultured Porphyromonas sp.; 402C01(oral).	0	AM420140	1492	FALSE	Root;Bacteria;Bacteroidetes;Bacteroidia;Bacteroidales;Porphyromonadaceae;Porphyromonas		otu_38261
S000944571	uncultured Catonella sp.; 402A04(oral).	0	AM420133	1497	FALSE	Root;Bacteria;Firmicutes;Clostridia;Clostridiales;Lachnospiraceae;Catonella		otu_33175
S000944572	uncultured Streptococcus sp.; 402A06(oral).	0	AM420134	1510	FALSE	Root;Bacteria;Firmicutes;Bacilli;Lactobacillales;Streptococcaceae;Streptococcus		otu_3686
S003414971	uncultured bacterium; 071053_216.	0	JQ469722	1411	FALSE	Root;Bacteria;Firmicutes;Bacilli;Lactobacillales;Aerococcaceae;Abiotrophia		otu_120877
S003414973	uncultured bacterium; 071053_128.	0	JQ469724	1397	FALSE	Root;Bacteria;Bacteroidetes;Bacteroidia;Bacteroidales;Prevotellaceae;Prevotella		otu_90185
S000439489	Lactococcus lactis subsp. cremoris; NIRD HC-1.	0	AB100793	1499	FALSE	Root;Bacteria;Firmicutes;Bacilli;Lactobacillales;Streptococcaceae;Lactococcus	1359	1358
S003393074	uncultured bacterium; 069066_381.	0	JQ447825	1406	FALSE	Root;Bacteria;Spirochaetes;Spirochaetes;Spirochaetales;Spirochaetaceae;Treponema		otu_124290
S002093844	uncultured bacterium; ncd730c09c1.	0	HM288818	1369	FALSE	Root;Bacteria;Firmicutes;Bacilli;Lactobacillales;Streptococcaceae;Streptococcus		otu_180469
S003420724	uncultured bacterium; 071066_320.	0	JQ475475	1412	FALSE	Root;Bacteria;Firmicutes;Bacilli;Lactobacillales;Streptococcaceae;Streptococcus		otu_119539
S002745735	uncultured bacterium; ncd2568f01c1.	0	JF225802	1359	FALSE	Root;Bacteria;Proteobacteria;Gammaproteobacteria;Pasteurellales;Pasteurellaceae;Haemophilus		otu_124223
S003417854	uncultured bacterium; 71_057_269.	0	JQ472605	1339	FALSE	Root;Bacteria;TM7;TM7_genera_incertae_sedis		otu_177478
S002711457	uncultured bacterium; ncd2203c03c1.	0	JF191524	1368	FALSE	Root;Bacteria;Firmicutes;Bacilli;Lactobacillales;Streptococcaceae;Streptococcus		otu_180486
S001177206	uncultured Stenotrophomonas sp.; GI3-M-5-F03.	11	FJ191520	1463	FALSE	Root;Bacteria;Proteobacteria;Gammaproteobacteria;Xanthomonadales;Xanthomonadaceae;Stenotrophomonas		otu_40636
S003397521	uncultured bacterium; 069087_243.	0	JQ452272	1399	FALSE	Root;Bacteria;Proteobacteria;Betaproteobacteria;Neisseriales;Neisseriaceae;Neisseria		otu_118751
S002630134	uncultured bacterium; ncd1186g03c1.	0	JF110201	1377	FALSE	Root;Bacteria;Firmicutes;Bacilli;Lactobacillales;Streptococcaceae;Streptococcus		otu_168171
S002717307	uncultured bacterium; ncd2295g04c1.	2	JF197374	1366	FALSE	Root;Bacteria;Firmicutes;Bacilli;Lactobacillales;Streptococcaceae;Streptococcus		otu_17763
S003402547	uncultured bacterium; 070007_025.	0	JQ457298	1405	FALSE	Root;Bacteria;Firmicutes;Bacilli;Lactobacillales;Streptococcaceae;Streptococcus		otu_17763
S003392660	uncultured bacterium; 069062_114.	0	JQ447411	1397	FALSE	Root;Bacteria;Proteobacteria;Betaproteobacteria;Neisseriales;Neisseriaceae;Neisseria		otu_131394
S002140020	uncultured bacterium; ncd994d11c1.	0	HM334994	1382	FALSE	Root;Bacteria;Firmicutes;Negativicutes;Selenomonadales;Veillonellaceae;Veillonella		otu_754
S002723668	uncultured bacterium; ncd2543g08c1.	0	JF203735	1369	FALSE	Root;Bacteria;Firmicutes;Bacilli;Lactobacillales;Streptococcaceae;Streptococcus		otu_181325
S001352219	Streptococcus pseudopneumoniae; KTL079.	3	FJ827123	1376	FALSE	Root;Bacteria;Firmicutes;Bacilli;Lactobacillales;Streptococcaceae;Streptococcus	257758	257758
S003415362	uncultured bacterium; 071024_306.	0	JQ470113	1405	FALSE	Root;Bacteria;Firmicutes;Bacilli;Lactobacillales;Streptococcaceae;Streptococcus		otu_125798
S003423502	uncultured bacterium; 071076_059.	0	JQ478253	1397	FALSE	Root;Bacteria;Bacteroidetes;Bacteroidia;Bacteroidales;Prevotellaceae;Prevotella		otu_134868
S002092139	uncultured bacterium; ncd639b01c1.	0	HM287113	1367	FALSE	Root;Bacteria;Firmicutes;Bacilli;Lactobacillales;Streptococcaceae;Streptococcus		otu_125706
S002907173	Streptococcus salivarius subsp. salivarius JIM8777.	0	FR873482	1536	FALSE	Root;Bacteria;Firmicutes;Bacilli;Lactobacillales;Streptococcaceae;Streptococcus	347253	1304
S002444697	Enterobacter sp. A7B.	1	HQ441562	1489	FALSE	Root;Bacteria;Proteobacteria;Gammaproteobacteria;Enterobacteriales;Enterobacteriaceae;Enterobacter		otu_19964
S003418385	uncultured bacterium; 071058_112.	0	JQ473136	1363	FALSE	Root;Bacteria;Fusobacteria;Fusobacteria;Fusobacteriales;Fusobacteriaceae;Fusobacterium		otu_153465
S002667037	uncultured bacterium; ncd1666h04c1.	0	JF147104	1367	FALSE	Root;Bacteria;Firmicutes;Bacilli;Lactobacillales;Streptococcaceae;Streptococcus		otu_62355
S003394490	uncultured bacterium; 069104_387.	0	JQ449241	1420	FALSE	Root;Bacteria;Firmicutes;Negativicutes;Selenomonadales;Veillonellaceae;Veillonella		otu_19687
S003411637	uncultured bacterium; 070049_241.	0	JQ466388	1394	FALSE	Root;Bacteria;Firmicutes;Clostridia;Clostridiales;Lachnospiraceae;Catonella		otu_33175
S002746711	uncultured bacterium; ncd2585f05c1.	0	JF226778	1369	FALSE	Root;Bacteria;Firmicutes;Bacilli;Lactobacillales;Streptococcaceae;Streptococcus		otu_123398
S003417340	uncultured bacterium; 071055_187.	0	JQ472091	1399	FALSE	Root;Bacteria;Bacteroidetes;Bacteroidia;Bacteroidales;Prevotellaceae;unclassified_Prevotellaceae		otu_134542
S002615716	uncultured bacterium; ncd1295a01c1.	0	JF095783	1369	FALSE	Root;Bacteria;Firmicutes;Bacilli;Lactobacillales;Streptococcaceae;Streptococcus		otu_134138
S002129908	uncultured bacterium; ncd434g11c1.	0	HM324882	1367	FALSE	Root;Bacteria;Firmicutes;Bacilli;Lactobacillales;Streptococcaceae;Streptococcus		otu_134998
S003017915	uncultured organism; ELU0058-T402-S-NIPCRAMgANa_000221.	0	HQ765344	1458	FALSE	Root;Bacteria;Proteobacteria;Gammaproteobacteria;Pasteurellales;Pasteurellaceae;Haemophilus		otu_26222
S002692241	uncultured bacterium; ncd1979a03c1.	0	JF172308	1369	FALSE	Root;Bacteria;Firmicutes;Bacilli;Lactobacillales;Streptococcaceae;Streptococcus		otu_124816
S003318437	uncultured bacterium; 45_24.	0	HE681304	1519	FALSE	Root;Bacteria;Firmicutes;Clostridia;Clostridiales;Lachnospiraceae;unclassified_Lachnospiraceae		otu_9557
S003277422	Streptococcus pneumoniae ST556.	0	CP003357	1534	FALSE	Root;Bacteria;Firmicutes;Bacilli;Lactobacillales;Streptococcaceae;Streptococcus	1130804	1313
S003420265	uncultured bacterium; 071065_123.	0	JQ475016	1377	FALSE	Root;Bacteria;Fusobacteria;Fusobacteria;Fusobacteriales;Fusobacteriaceae;Fusobacterium		otu_135578
S003420835	uncultured bacterium; 071067_122.	0	JQ475586	1377	FALSE	Root;Bacteria;Fusobacteria;Fusobacteria;Fusobacteriales;Fusobacteriaceae;Fusobacterium		otu_159336
S002690738	uncultured bacterium; ncd1955g06c1.	0	JF170805	1372	FALSE	Root;Bacteria;Firmicutes;Bacilli;Bacillales;Staphylococcaceae;Staphylococcus		otu_175602
S002733428	uncultured bacterium; ncd2469a11c1.	0	JF213495	1385	FALSE	Root;Bacteria;Firmicutes;Negativicutes;Selenomonadales;Veillonellaceae;Veillonella		otu_112476
S002722120	uncultured bacterium; ncd2478b02c1.	0	JF202187	1367	FALSE	Root;Bacteria;Firmicutes;Bacilli;Lactobacillales;Streptococcaceae;Streptococcus		otu_119356
S002708049	uncultured bacterium; ncd2267d04c1.	2	JF188116	1342	FALSE	Root;Bacteria;Bacteroidetes;Flavobacteria;Flavobacteriales;Flavobacteriaceae;Capnocytophaga		otu_167087
S002715948	uncultured bacterium; ncd2274a08c1.	0	JF196015	1369	FALSE	Root;Bacteria;Firmicutes;Bacilli;Bacillales;Staphylococcaceae;Staphylococcus		otu_180686
S002145252	uncultured bacterium; ncd1044d07c1.	0	HM340226	1352	FALSE	Root;Bacteria;Proteobacteria;Betaproteobacteria;Burkholderiales;Alcaligenaceae;Derxia		otu_149954
S000464975	Prevotella nigrescens; ChDC KB50.	0	AY689229	1491	FALSE	Root;Bacteria;Bacteroidetes;Bacteroidia;Bacteroidales;Prevotellaceae;Prevotella	28133	28133
S000464976	Prevotella nigrescens; ChDC B270.	0	AY689230	1496	FALSE	Root;Bacteria;Bacteroidetes;Bacteroidia;Bacteroidales;Prevotellaceae;Prevotella	28133	28133
S000464972	Prevotella intermedia; ChDC KB53.	0	AY689226	1494	FALSE	Root;Bacteria;Bacteroidetes;Bacteroidia;Bacteroidales;Prevotellaceae;Prevotella	28131	28131
S002691348	uncultured bacterium; ncd1964g07c1.	0	JF171415	1371	FALSE	Root;Bacteria;Firmicutes;Bacilli;Lactobacillales;Carnobacteriaceae;Granulicatella		otu_115977
S002917343	Stenotrophomonas sp. S2(2011).	0	JN208914	1492	FALSE	Root;Bacteria;Proteobacteria;Gammaproteobacteria;Xanthomonadales;Xanthomonadaceae;Stenotrophomonas		otu_11089
S001453343	uncultured bacterium; nbw901f06c1.	0	GQ027279	1384	FALSE	Root;Bacteria;Firmicutes;Negativicutes;Selenomonadales;Veillonellaceae;Veillonella		otu_109844
S003355491	uncultured organism; ELU0134-T353-S-NI_000008.	0	HQ794126	1445	FALSE	Root;Bacteria;Bacteroidetes;Bacteroidia;Bacteroidales;Prevotellaceae;Prevotella		otu_90994
S003355497	uncultured organism; ELU0134-T353-S-NI_000014.	0	HQ794132	1451	FALSE	Root;Bacteria;Bacteroidetes;Bacteroidia;Bacteroidales;Prevotellaceae;Prevotella		otu_46777
S003392085	uncultured bacterium; 069056_277.	0	JQ446836	1396	FALSE	Root;Bacteria;Bacteroidetes;Bacteroidia;Bacteroidales;Porphyromonadaceae;Porphyromonas		otu_139712
S003337764	uncultured organism; ELU0068-T458-S-NIPCRAMgANa_000247.	0	HQ771558	1470	FALSE	Root;Bacteria;Firmicutes;Bacilli;Lactobacillales;Streptococcaceae;Streptococcus		otu_30295
S002278522	uncultured bacterium; nby659c08c1.	0	HM845893	1369	FALSE	Root;Bacteria;Firmicutes;Bacilli;Lactobacillales;Streptococcaceae;Streptococcus		otu_78340
S002652686	uncultured bacterium; ncd1518g07c1.	0	JF132753	1369	FALSE	Root;Bacteria;Firmicutes;Bacilli;Lactobacillales;Streptococcaceae;Streptococcus		otu_180469
S003393251	uncultured bacterium; 069072_146.	0	JQ448002	1390	FALSE	Root;Bacteria;Bacteroidetes;Flavobacteria;Flavobacteriales;Flavobacteriaceae;Capnocytophaga		otu_122498
S002449778	Gemella haemolysans; M347.	0	JF803540	1432	FALSE	Root;Bacteria;Firmicutes;Bacilli;Bacillales;Bacillales_Incertae Sedis XI;Gemella	1379	1379
S002091592	uncultured bacterium; ncd632d11c1.	0	HM286566	1362	FALSE	Root;Bacteria;Proteobacteria;Betaproteobacteria;Neisseriales;Neisseriaceae;Neisseria		otu_188856
S002696237	uncultured bacterium; ncd2042h10c1.	0	JF176304	1383	FALSE	Root;Bacteria;Firmicutes;Negativicutes;Selenomonadales;Veillonellaceae;Veillonella		otu_76377
S003333361	uncultured organism; ELU0024-T375-S-NIPCRAMgANb_000075.	0	HQ747786	1451	FALSE	Root;Bacteria;Firmicutes;Bacilli;Lactobacillales;Streptococcaceae;Streptococcus		otu_67816
S002680949	uncultured bacterium; ncd1855d02c1.	0	JF161016	1367	FALSE	Root;Bacteria;Firmicutes;Bacilli;Lactobacillales;Streptococcaceae;Streptococcus		otu_180621
S003286659	Veillonella tobetsuensis; JCM 17976.	0	AB679109	1520	FALSE	Root;Bacteria;Firmicutes;Negativicutes;Selenomonadales;Veillonellaceae;Veillonella	1110546	1110546
S003398981	uncultured bacterium; 069092_089.	0	JQ453732	1406	FALSE	Root;Bacteria;Firmicutes;Bacilli;Lactobacillales;Streptococcaceae;Streptococcus		otu_1524
S002223035	Achromobacter sp. R-41384.	3	FR682929	1481	FALSE	Root;Bacteria;Proteobacteria;Betaproteobacteria;Burkholderiales;Alcaligenaceae;Achromobacter		otu_18973
S000595601	Alcaligenes sp. O-1.	0	AY753188	1485	FALSE	Root;Bacteria;Proteobacteria;Betaproteobacteria;Burkholderiales;Alcaligenaceae;Achromobacter		otu_7833
S001453349	uncultured bacterium; nbw901g03c1.	0	GQ027285	1384	FALSE	Root;Bacteria;Firmicutes;Negativicutes;Selenomonadales;Veillonellaceae;Veillonella		otu_88398
S002665102	uncultured bacterium; ncd1634g08c1.	0	JF145169	1369	FALSE	Root;Bacteria;Firmicutes;Bacilli;Lactobacillales;Streptococcaceae;Streptococcus		otu_124549
S000004315	Enterobacter cloacae subsp. cloacae; Nr. 3.	0	Y17665	1454	FALSE	Root;Bacteria;Proteobacteria;Gammaproteobacteria;Enterobacteriales;Enterobacteriaceae;unclassified_Enterobacteriaceae	550	550
S001744721	Streptococcus intermedius; KCTC 3268.	1	GU045403	1526	FALSE	Root;Bacteria;Firmicutes;Bacilli;Lactobacillales;Streptococcaceae;Streptococcus	1338	1338
S002736647	uncultured bacterium; ncd2517e10c1.	0	JF216714	1361	FALSE	Root;Bacteria;Proteobacteria;Gammaproteobacteria;Pasteurellales;Pasteurellaceae;Actinobacillus		otu_4220
S000785752	uncultured bacterium; RL182_aah31f12.	0	DQ799701	1410	FALSE	Root;Bacteria;Firmicutes;Clostridia;Clostridiales;Lachnospiraceae;Dorea		otu_122299
S003367808	uncultured organism; ELU0157-T387-S-NIPCRAMgANb_000295.	0	HQ806443	1472	FALSE	Root;Bacteria;Firmicutes;Negativicutes;Selenomonadales;Veillonellaceae;Veillonella		otu_56162
S003021315	uncultured organism; ELU0112-T277-S-NI_000096.	0	HQ788112	1437	FALSE	Root;Bacteria;Firmicutes;Clostridia;Clostridiales;Ruminococcaceae;unclassified_Ruminococcaceae		otu_13198
S002922699	uncultured bacterium; CN2-66.	0	HQ218825	1490	FALSE	Root;Bacteria;Proteobacteria;Betaproteobacteria;Burkholderiales;Alcaligenaceae;Achromobacter		otu_18973
S002680637	uncultured bacterium; ncd1923h11c1.	1	JF160704	1370	FALSE	Root;Bacteria;Firmicutes;Bacilli;Bacillales;Staphylococcaceae;Staphylococcus		otu_178668
S002092558	uncultured bacterium; ncd648a11c1.	0	HM287532	1384	FALSE	Root;Bacteria;Firmicutes;Negativicutes;Selenomonadales;Veillonellaceae;Veillonella		otu_107392
S003083485	uncultured bacterium; 3H3C_44.	0	JN230171	1478	FALSE	Root;Bacteria;Proteobacteria;Gammaproteobacteria;Xanthomonadales;Xanthomonadaceae;Stenotrophomonas		otu_11089
S002114944	uncultured bacterium; ncd923d04c1.	0	HM309918	1355	FALSE	Root;Bacteria;Actinobacteria;Actinobacteria;Actinobacteridae;Actinomycetales;Corynebacterineae;Corynebacteriaceae;Corynebacterium		otu_135183
S002289844	Burkholderia cenocepacia HI2424.	0	CP000459	1533	FALSE	Root;Bacteria;Proteobacteria;Betaproteobacteria;Burkholderiales;Burkholderiaceae;Burkholderia	331272	95486
S002647586	uncultured bacterium; ncd1501c09c1.	0	JF127653	1352	FALSE	Root;Bacteria;Proteobacteria;Betaproteobacteria;Burkholderiales;unclassified_Burkholderiales		otu_137850
S003262228	Escherichia coli; NBRC 12734.	2	AB680337	1467	FALSE	Root;Bacteria;Proteobacteria;Gammaproteobacteria;Enterobacteriales;Enterobacteriaceae;Escherichia/Shigella	562	562
S001452779	uncultured bacterium; nbw895g04c1.	0	GQ026715	1384	FALSE	Root;Bacteria;Firmicutes;Negativicutes;Selenomonadales;Veillonellaceae;Veillonella		otu_56162
S003408464	uncultured bacterium; 070038_535.	0	JQ463215	1379	FALSE	Root;Bacteria;Bacteroidetes;Flavobacteria;Flavobacteriales;Flavobacteriaceae;Capnocytophaga		otu_165296
S002081433	uncultured bacterium; ncd524b08c1.	0	HM276407	1371	FALSE	Root;Bacteria;Firmicutes;Bacilli;Lactobacillales;Carnobacteriaceae;Granulicatella		otu_175993
S002081431	uncultured bacterium; ncd524b05c1.	0	HM276405	1378	FALSE	Root;Bacteria;Firmicutes;Bacilli;Bacillales;Bacillales_Incertae Sedis XI;Gemella		otu_118733
S003410684	uncultured bacterium; 070046_162.	0	JQ465435	1406	FALSE	Root;Bacteria;Proteobacteria;Gammaproteobacteria;Pasteurellales;Pasteurellaceae;Haemophilus		otu_119241
S003330551	uncultured organism; ELU0018-T230-S-NIPCRAMgANa_000443.	0	HQ744976	1436	FALSE	Root;Bacteria;Fusobacteria;Fusobacteria;Fusobacteriales;Fusobacteriaceae;Fusobacterium		otu_63813
S003403283	uncultured bacterium; 070012_452.	0	JQ458034	1399	FALSE	Root;Bacteria;Bacteroidetes;Bacteroidia;Bacteroidales;Prevotellaceae;Prevotella		otu_126068
S002949880	Campylobacter gracilis; 164-83.	1	AB663242	1464	FALSE	Root;Bacteria;Proteobacteria;Epsilonproteobacteria;Campylobacterales;Campylobacteraceae;Campylobacter	824	824
S003399909	uncultured bacterium; 069096_340.	0	JQ454660	1369	FALSE	Root;Bacteria;Fusobacteria;Fusobacteria;Fusobacteriales;Leptotrichiaceae;Leptotrichia		otu_153722
S002643509	uncultured bacterium; ncd1422a12c1.	1	JF123576	1368	FALSE	Root;Bacteria;Firmicutes;Bacilli;Lactobacillales;Streptococcaceae;Streptococcus		otu_181575
S002709374	uncultured bacterium; ncd2171c07c2.	1	JF189441	1371	FALSE	Root;Bacteria;Firmicutes;Bacilli;Lactobacillales;Streptococcaceae;Streptococcus		otu_5998
S001024211	uncultured bacterium; nbt175b01.	0	EU534420	1405	FALSE	Root;Bacteria;Proteobacteria;Gammaproteobacteria;Xanthomonadales;Xanthomonadaceae;Stenotrophomonas		otu_44772
S002660285	uncultured bacterium; ncd1671g12c1.	0	JF140352	1371	FALSE	Root;Bacteria;Firmicutes;Bacilli;Lactobacillales;Carnobacteriaceae;Granulicatella		otu_177618
S003407713	uncultured bacterium; 070036_313.	0	JQ462464	1384	FALSE	Root;Bacteria;Bacteroidetes;Flavobacteria;Flavobacteriales;Flavobacteriaceae;Capnocytophaga		otu_22177
S002510918	uncultured bacterium; 16sps14-2b10.p1k.	0	FM995702	1506	FALSE	Root;Bacteria;Firmicutes;Negativicutes;Selenomonadales;Veillonellaceae;Veillonella		otu_3706
S002649826	uncultured bacterium; ncd1605c06c1.	0	JF129893	1357	FALSE	Root;Bacteria;Bacteroidetes;Bacteroidia;Bacteroidales;Prevotellaceae;unclassified_Prevotellaceae		otu_191677
S003392948	uncultured bacterium; 069066_324.	0	JQ447699	1369	FALSE	Root;Bacteria;Fusobacteria;Fusobacteria;Fusobacteriales;Leptotrichiaceae;Leptotrichia		otu_61908
S002288243	Streptococcus mitis B6.	0	FN568063	1546	FALSE	Root;Bacteria;Firmicutes;Bacilli;Lactobacillales;Streptococcaceae;Streptococcus	365659	28037
S002645797	uncultured bacterium; ncd1459b04c1.	0	JF125864	1369	FALSE	Root;Bacteria;Firmicutes;Bacilli;Lactobacillales;Streptococcaceae;Streptococcus		otu_179342
S002650498	uncultured bacterium; ncd1485h03c1.	0	JF130565	1368	FALSE	Root;Bacteria;Actinobacteria;Actinobacteria;Actinobacteridae;Actinomycetales;Actinomycineae;Actinomycetaceae;Actinomyces		otu_126335
S000838911	uncultured bacterium; P5D1-392.	0	EF511159	1419	FALSE	Root;Bacteria;Firmicutes;Bacilli;Lactobacillales;Carnobacteriaceae;Granulicatella		otu_14607
S002755677	uncultured bacterium; ncd2727e01c1.	0	JF235744	1289	FALSE	Root;Bacteria;Firmicutes;Bacilli;Lactobacillales;Streptococcaceae;Streptococcus		otu_245161
S002511410	uncultured bacterium; 16sps17-3d05.w2k.	0	FM996194	1490	FALSE	Root;Bacteria;Proteobacteria;Gammaproteobacteria;Pseudomonadales;Pseudomonadaceae;Pseudomonas		otu_41727
S002749708	uncultured bacterium; ncd2631c05c1.	0	JF229775	1369	FALSE	Root;Bacteria;Firmicutes;Bacilli;Lactobacillales;Streptococcaceae;Streptococcus		otu_60023
S000382899	Bulleidia moorei; JCM 10646; RCA59-75.	0	AB031057	1487	FALSE	Root;Bacteria;Firmicutes;Erysipelotrichia;Erysipelotrichales;Erysipelotrichaceae;Solobacterium	102148	102148
S000382898	Solobacterium moorei (T); JCM 10645; RCA59-74.	0	AB031056	1487	TRUE	Root;Bacteria;Firmicutes;Erysipelotrichia;Erysipelotrichales;Erysipelotrichaceae;Solobacterium	102148	102148
S003406264	uncultured bacterium; 070058_239.	0	JQ461015	1439	FALSE	Root;Bacteria;Firmicutes;Bacilli;Bacillales;Bacillales_Incertae Sedis XI;Gemella		otu_98277
S003406260	uncultured bacterium; 070058_076.	0	JQ461011	1405	FALSE	Root;Bacteria;Firmicutes;Bacilli;Lactobacillales;Streptococcaceae;Streptococcus		otu_121146
S000839618	uncultured bacterium; P1D1-698.	0	EF511866	1420	FALSE	Root;Bacteria;Bacteroidetes;Bacteroidia;Bacteroidales;Porphyromonadaceae;Porphyromonas		otu_38260
S002054575	uncultured bacterium; ncd127c05c1.	0	HM249549	1366	FALSE	Root;Bacteria;Firmicutes;Bacilli;Lactobacillales;Streptococcaceae;Streptococcus		otu_116977
S002102530	uncultured bacterium; ncd842e10c1.	0	HM297504	1366	FALSE	Root;Bacteria;Firmicutes;Bacilli;Lactobacillales;Streptococcaceae;Streptococcus		otu_180619
S003408575	uncultured bacterium; 070039_341.	0	JQ463326	1398	FALSE	Root;Bacteria;Bacteroidetes;Bacteroidia;Bacteroidales;Prevotellaceae;Prevotella		otu_84871
S001594875	uncultured bacterium; SHZH647.	0	GQ155786	1359	FALSE	Root;Bacteria;Firmicutes;Bacilli;Lactobacillales;Streptococcaceae;Streptococcus		otu_125561
S002658728	uncultured bacterium; ncd1612a12c1.	0	JF138795	1367	FALSE	Root;Bacteria;Firmicutes;Bacilli;Lactobacillales;Streptococcaceae;Streptococcus		otu_104851
S000957219	uncultured bacterium; ZB4.	14	EU236262	1542	FALSE	Root;Bacteria;Proteobacteria;Gammaproteobacteria;Pseudomonadales;Pseudomonadaceae;Pseudomonas		otu_3230
S002052490	uncultured bacterium; ncd54f12c1.	0	HM247464	1351	FALSE	Root;Bacteria;Proteobacteria;Gammaproteobacteria;Pseudomonadales;Moraxellaceae;Moraxella		otu_204345
S003281275	Lactobacillus rhamnosus; Qcu6.1an.	0	JQ446520	1384	FALSE	Root;Bacteria;Firmicutes;Bacilli;Lactobacillales;Lactobacillaceae;Lactobacillus	47715	47715
S003408682	uncultured bacterium; 070039_244.	0	JQ463433	1399	FALSE	Root;Bacteria;Bacteroidetes;Bacteroidia;Bacteroidales;Prevotellaceae;Prevotella		otu_128788
S003366699	uncultured organism; ELU0155-T288-S-NIPCRAMgANa_000973.	0	HQ805334	1478	FALSE	Root;Bacteria;Firmicutes;Negativicutes;Selenomonadales;Veillonellaceae;Veillonella		otu_7854
S000837178	uncultured bacterium; P7D1-511.	1	EF509426	1506	FALSE	Root;Bacteria;Proteobacteria;Gammaproteobacteria;Pseudomonadales;Pseudomonadaceae;unclassified_Pseudomonadaceae		otu_22870
S002970913	uncultured bacterium; 16saw48-1c10.p1k.	3	HE582553	1243	FALSE	Root;Bacteria;Proteobacteria;Gammaproteobacteria;Enterobacteriales;Enterobacteriaceae;Escherichia/Shigella		otu_1768
S002970914	uncultured bacterium; 16saw48-1f04.p1k.	5	HE582554	1242	FALSE	Root;Bacteria;Proteobacteria;Gammaproteobacteria;Enterobacteriales;Enterobacteriaceae;Escherichia/Shigella		otu_1768
S002723286	uncultured bacterium; ncd2529c05c1.	0	JF203353	1385	FALSE	Root;Bacteria;Firmicutes;Negativicutes;Selenomonadales;Veillonellaceae;Veillonella		otu_56094
S002717006	uncultured bacterium; ncd2291a04c1.	0	JF197073	1356	FALSE	Root;Bacteria;Bacteroidetes;Bacteroidia;Bacteroidales;Prevotellaceae;unclassified_Prevotellaceae		otu_129599
S001405163	uncultured bacterium; nbw760d08c1.	0	GQ014223	1348	FALSE	Root;Bacteria;Firmicutes;Clostridia;Clostridiales;Clostridiales_Incertae Sedis XI;Peptoniphilus		otu_209357
S002105979	uncultured bacterium; ncd783f05c1.	0	HM300953	1333	FALSE	Root;Bacteria;Fusobacteria;Fusobacteria;Fusobacteriales;Leptotrichiaceae;Leptotrichia		otu_170790
S002136157	uncultured bacterium; ncd964b03c1.	0	HM331131	1369	FALSE	Root;Bacteria;Firmicutes;Bacilli;Lactobacillales;Streptococcaceae;Streptococcus		otu_73950
S003405390	uncultured bacterium; 070054_143.	0	JQ460141	1416	FALSE	Root;Bacteria;Bacteroidetes;Bacteroidia;Bacteroidales;Prevotellaceae;Prevotella		otu_116712
S003422251	uncultured bacterium; 071072_360.	0	JQ477002	1398	FALSE	Root;Bacteria;Bacteroidetes;Bacteroidia;Bacteroidales;Prevotellaceae;Prevotella		otu_134867
S003380407	uncultured organism; ELU0179-T491-S-NIPCRAMgANa_000295.	0	HQ819042	1473	FALSE	Root;Bacteria;Firmicutes;Negativicutes;Selenomonadales;Veillonellaceae;Veillonella		otu_56162
S003400611	uncultured bacterium; 069098_392.	0	JQ455362	1376	FALSE	Root;Bacteria;Fusobacteria;Fusobacteria;Fusobacteriales;Leptotrichiaceae;Leptotrichia		otu_170802
S003407934	uncultured bacterium; 070036_391.	0	JQ462685	1392	FALSE	Root;Bacteria;Bacteroidetes;Bacteroidia;Bacteroidales;Prevotellaceae;Prevotella		otu_137245
S002961437	Streptococcus constellatus subsp. constellatus; SK1091.	0	JN787145	1404	FALSE	Root;Bacteria;Firmicutes;Bacilli;Lactobacillales;Streptococcaceae;Streptococcus	184246	76860
S002961433	Streptococcus constellatus subsp. constellatus; CCUG 28199.	0	JN787141	1404	FALSE	Root;Bacteria;Firmicutes;Bacilli;Lactobacillales;Streptococcaceae;Streptococcus	184246	76860
S002406841	uncultured Achromobacter sp.; AL_37.	0	HQ008556	1525	FALSE	Root;Bacteria;Proteobacteria;Betaproteobacteria;Burkholderiales;Alcaligenaceae;Achromobacter		otu_7833
S003419052	uncultured bacterium; 071061_377.	0	JQ473803	1378	FALSE	Root;Bacteria;Fusobacteria;Fusobacteria;Fusobacteriales;Fusobacteriaceae;Fusobacterium		otu_122819
S000925909	Campylobacter concisus 13826.	0	CP000792	1458	FALSE	Root;Bacteria;Proteobacteria;Epsilonproteobacteria;Campylobacterales;Campylobacteraceae;Campylobacter	360104	199
S003423408	uncultured bacterium; 071076_392.	0	JQ478159	1397	FALSE	Root;Bacteria;Bacteroidetes;Bacteroidia;Bacteroidales;Prevotellaceae;Prevotella		otu_113100
S003423401	uncultured bacterium; 071076_144.	0	JQ478152	1398	FALSE	Root;Bacteria;Bacteroidetes;Bacteroidia;Bacteroidales;Porphyromonadaceae;Porphyromonas		otu_133337
S003423407	uncultured bacterium; 071076_227.	0	JQ478158	1400	FALSE	Root;Bacteria;Bacteroidetes;Bacteroidia;Bacteroidales;Prevotellaceae;Prevotella		otu_102146
S002698044	uncultured bacterium; ncd2070f06c1.	0	JF178111	1367	FALSE	Root;Bacteria;Firmicutes;Bacilli;Lactobacillales;Streptococcaceae;Streptococcus		otu_117892
S002663618	uncultured bacterium; ncd1829c05c1.	0	JF143685	1367	FALSE	Root;Bacteria;Firmicutes;Bacilli;Lactobacillales;Streptococcaceae;Streptococcus		otu_128597
S002512819	uncultured bacterium; 16sps27-3h08.p1k.	0	FM997603	1433	FALSE	Root;Bacteria;Bacteroidetes;Bacteroidia;Bacteroidales;Prevotellaceae;Prevotella		otu_9297
S003418286	uncultured bacterium; 071058_263.	0	JQ473037	1399	FALSE	Root;Bacteria;Bacteroidetes;Bacteroidia;Bacteroidales;Prevotellaceae;Prevotella		otu_97255
S002235838	Porphyromonas catoniae; JCM 13863.	0	AB547656	1451	FALSE	Root;Bacteria;Bacteroidetes;Bacteroidia;Bacteroidales;Porphyromonadaceae;Porphyromonas	41976	41976
S003407729	uncultured bacterium; 070036_147.	0	JQ462480	1405	FALSE	Root;Bacteria;Firmicutes;Bacilli;Lactobacillales;Streptococcaceae;Streptococcus		otu_123997
S002134130	uncultured bacterium; ncd949h08c1.	0	HM329104	1353	FALSE	Root;Bacteria;Firmicutes;Clostridia;Clostridiales;unclassified_Clostridiales		otu_141409
S001503014	uncultured bacterium; nbw1155f04c1.	0	GQ076950	1383	FALSE	Root;Bacteria;Firmicutes;Negativicutes;Selenomonadales;Veillonellaceae;Veillonella		otu_107744
S003401271	uncultured bacterium; 069100_745.	0	JQ456022	1396	FALSE	Root;Bacteria;Bacteroidetes;Bacteroidia;Bacteroidales;Porphyromonadaceae;Porphyromonas		otu_139773
S003409267	uncultured bacterium; 070041_607.	0	JQ464018	1400	FALSE	Root;Bacteria;Bacteroidetes;Bacteroidia;Bacteroidales;Prevotellaceae;Prevotella		otu_133324
S002749565	uncultured bacterium; ncd2629c12c1.	0	JF229632	1371	FALSE	Root;Bacteria;Firmicutes;Bacilli;Lactobacillales;Carnobacteriaceae;Granulicatella		otu_178092
S003422651	uncultured bacterium; 071073_089.	0	JQ477402	1408	FALSE	Root;Bacteria;Firmicutes;Bacilli;Lactobacillales;Streptococcaceae;Streptococcus		otu_3689
S002693731	uncultured bacterium; ncd2001b10c1.	0	JF173798	1367	FALSE	Root;Bacteria;Firmicutes;Bacilli;Lactobacillales;Streptococcaceae;Streptococcus		otu_127127
S002649782	uncultured bacterium; ncd1603a03c1.	0	JF129849	1327	FALSE	Root;Bacteria;Fusobacteria;Fusobacteria;Fusobacteriales;Fusobacteriaceae;Fusobacterium		otu_219288
S000421498	Streptococcus pseudopneumoniae (T); ATCC BAA-960; gc297-03; CDC ss1757.	0	AY612844	1468	TRUE	Root;Bacteria;Firmicutes;Bacilli;Lactobacillales;Streptococcaceae;Streptococcus	257758	257758
S003399147	uncultured bacterium; 069093_242.	0	JQ453898	1379	FALSE	Root;Bacteria;Bacteroidetes;Bacteroidia;Bacteroidales;Prevotellaceae;unclassified_Prevotellaceae		otu_167127
S002706206	uncultured bacterium; ncd2175b09c1.	0	JF186273	1367	FALSE	Root;Bacteria;Firmicutes;Bacilli;Lactobacillales;Streptococcaceae;Streptococcus		otu_123469
S002728482	uncultured bacterium; ncd2395e04c1.	0	JF208549	1378	FALSE	Root;Bacteria;Firmicutes;Bacilli;Bacillales;Bacillales_Incertae Sedis XI;Gemella		otu_62291
S003374407	uncultured organism; ELU0170-T416-S-NIPCRAMgANa_000097.	0	HQ813042	1415	FALSE	Root;Bacteria;Fusobacteria;Fusobacteria;Fusobacteriales;Fusobacteriaceae;Fusobacterium		otu_65454
S002740303	uncultured bacterium; ncd2632d07c1.	0	JF220370	1385	FALSE	Root;Bacteria;Firmicutes;Negativicutes;Selenomonadales;Veillonellaceae;Veillonella		otu_160429
S002106342	uncultured bacterium; ncd788h12c1.	0	HM301316	1383	FALSE	Root;Bacteria;Firmicutes;Negativicutes;Selenomonadales;Veillonellaceae;Veillonella		otu_97203
S002273185	uncultured bacterium; nby578d11c1.	0	HM840556	1355	FALSE	Root;Bacteria;Firmicutes;Clostridia;Clostridiales;Lachnospiraceae;unclassified_Lachnospiraceae		otu_146493
S003392185	uncultured bacterium; 069060_390.	0	JQ446936	1410	FALSE	Root;Bacteria;Firmicutes;Bacilli;Lactobacillales;Streptococcaceae;Streptococcus		otu_121703
S003410477	uncultured bacterium; 070045_391.	0	JQ465228	1396	FALSE	Root;Bacteria;Proteobacteria;Betaproteobacteria;Neisseriales;Neisseriaceae;Kingella		otu_130472
S003394938	uncultured bacterium; 069105_143.	0	JQ449689	1397	FALSE	Root;Bacteria;Bacteroidetes;Bacteroidia;Bacteroidales;Prevotellaceae;Prevotella		otu_130542
S003394934	uncultured bacterium; 069105_046.	0	JQ449685	1421	FALSE	Root;Bacteria;Bacteroidetes;Bacteroidia;Bacteroidales;Prevotellaceae;Prevotella		otu_112022
S003394935	uncultured bacterium; 069105_015.	0	JQ449686	1417	FALSE	Root;Bacteria;Firmicutes;Negativicutes;Selenomonadales;Veillonellaceae;Veillonella		otu_110403
S003394930	uncultured bacterium; 069105_014.	0	JQ449681	1397	FALSE	Root;Bacteria;Bacteroidetes;Bacteroidia;Bacteroidales;Prevotellaceae;Prevotella		otu_36072
S001219606	uncultured bacterium; TS51_a03d11.	0	FJ369671	1428	FALSE	Root;Bacteria;Firmicutes;Bacilli;Lactobacillales;Lactobacillaceae;Lactobacillus		otu_107676
S002117855	uncultured bacterium; ncd342b08c1.	0	HM312829	1359	FALSE	Root;Bacteria;Bacteroidetes;Bacteroidia;Bacteroidales;Prevotellaceae;Prevotella		otu_10241
S000712808	Streptococcus mutans; ChDC YM75; 45211.	0	DQ677752	1521	FALSE	Root;Bacteria;Firmicutes;Bacilli;Lactobacillales;Streptococcaceae;Streptococcus	1309	1309
S003396411	uncultured bacterium; 069084_314.	0	JQ451162	1399	FALSE	Root;Bacteria;Actinobacteria;Actinobacteria;Actinobacteridae;Actinomycetales;Micrococcineae;Micrococcaceae;Rothia		otu_92887
S003396410	uncultured bacterium; 069084_213.	0	JQ451161	1396	FALSE	Root;Bacteria;Bacteroidetes;Bacteroidia;Bacteroidales;Porphyromonadaceae;Porphyromonas		otu_133279
S002688463	uncultured bacterium; ncd2062g03c1.	0	JF168530	1361	FALSE	Root;Bacteria;Bacteroidetes;Bacteroidia;Bacteroidales;Prevotellaceae;Prevotella		otu_134893
S000768453	Parvimonas micra; gpac049n.	4	AM176524	1450	FALSE	Root;Bacteria;Firmicutes;Clostridia;Clostridiales;Clostridiales_Incertae Sedis XI;Parvimonas	33033	33033
S000768450	Parvimonas micra; gpac022.	0	AM176521	1450	FALSE	Root;Bacteria;Firmicutes;Clostridia;Clostridiales;Clostridiales_Incertae Sedis XI;Parvimonas	33033	33033
S003400826	uncultured bacterium; 069099_190.	0	JQ455577	1401	FALSE	Root;Bacteria;Proteobacteria;Betaproteobacteria;Neisseriales;Neisseriaceae;Neisseria		otu_44459
S002709838	uncultured bacterium; ncd2179a01c1.	0	JF189905	1365	FALSE	Root;Bacteria;Firmicutes;Bacilli;Lactobacillales;Streptococcaceae;Streptococcus		otu_180927
S002745934	uncultured bacterium; ncd2571f10c1.	0	JF226001	1365	FALSE	Root;Bacteria;TM7;TM7_genera_incertae_sedis		otu_136722
S003418178	uncultured bacterium; 071058_114.	0	JQ472929	1405	FALSE	Root;Bacteria;Spirochaetes;Spirochaetes;Spirochaetales;Spirochaetaceae;Treponema		otu_124281
S001572565	Escherichia coli; Acj 213.	0	AB480777	1509	FALSE	Root;Bacteria;Proteobacteria;Gammaproteobacteria;Enterobacteriales;Enterobacteriaceae;Escherichia/Shigella	562	562
S002702893	uncultured bacterium; ncd2119d08c1.	0	JF182960	1353	FALSE	Root;Bacteria;Firmicutes;Clostridia;Clostridiales;unclassified_Clostridiales		otu_50125
S000860483	Escherichia coli; BE41.	0	EF560784	1412	FALSE	Root;Bacteria;Proteobacteria;Gammaproteobacteria;Enterobacteriales;Enterobacteriaceae;Escherichia/Shigella	562	562
S002244654	uncultured bacterium; nby242c12c1.	0	HM812025	1371	FALSE	Root;Bacteria;Firmicutes;Bacilli;Lactobacillales;Streptococcaceae;Streptococcus		otu_178549
S002136779	uncultured bacterium; ncd972g06c1.	0	HM331753	1346	FALSE	Root;Bacteria;Actinobacteria;Actinobacteria;Actinobacteridae;Actinomycetales;Micrococcineae;Micrococcaceae;Rothia		otu_163461
S002136776	uncultured bacterium; ncd972e08c1.	0	HM331750	1367	FALSE	Root;Bacteria;Firmicutes;Bacilli;Lactobacillales;Streptococcaceae;Streptococcus		otu_154599
S003417193	uncultured bacterium; 071054_280.	0	JQ471944	1388	FALSE	Root;Bacteria;Fusobacteria;Fusobacteria;Fusobacteriales;Fusobacteriaceae;Fusobacterium		otu_150568
S002103667	uncultured bacterium; ncd891b05c1.	0	HM298641	1369	FALSE	Root;Bacteria;Firmicutes;Bacilli;Lactobacillales;Streptococcaceae;Streptococcus		otu_82722
S003423619	uncultured bacterium; 071076_201.	0	JQ478370	1377	FALSE	Root;Bacteria;Fusobacteria;Fusobacteria;Fusobacteriales;Fusobacteriaceae;Fusobacterium		otu_166003
S003288364	Haemophilus influenzae; DSM 11970.	0	HE978269	1532	FALSE	Root;Bacteria;Proteobacteria;Gammaproteobacteria;Pasteurellales;Pasteurellaceae;Haemophilus	727	727
S003416123	uncultured bacterium; 071027_588.	0	JQ470874	1407	FALSE	Root;Bacteria;Firmicutes;Bacilli;Lactobacillales;Streptococcaceae;Streptococcus		otu_124750
S002741066	uncultured bacterium; ncd2669g01c1.	0	JF221133	1384	FALSE	Root;Bacteria;Firmicutes;Negativicutes;Selenomonadales;Veillonellaceae;Veillonella		otu_160736
S003414017	uncultured bacterium; 071042_265.	0	JQ468768	1396	FALSE	Root;Bacteria;Bacteroidetes;Bacteroidia;Bacteroidales;Porphyromonadaceae;Porphyromonas		otu_133279
S002758945	uncultured bacterium; ncd2778h08c1.	0	JF239012	1360	FALSE	Root;Bacteria;Bacteroidetes;Bacteroidia;Bacteroidales;Porphyromonadaceae;Porphyromonas		otu_191343
S003404963	uncultured bacterium; 070029_094.	0	JQ459714	1408	FALSE	Root;Bacteria;Firmicutes;Bacilli;Lactobacillales;Streptococcaceae;Streptococcus		otu_119802
S000826426	uncultured bacterium; BF0002A072.	3	AM696887	1511	FALSE	Root;Bacteria;Firmicutes;Bacilli;Lactobacillales;Streptococcaceae;Streptococcus		otu_18293
S001913012	uncultured bacterium; ET_F_4f07.	0	FJ557725	1404	FALSE	Root;Bacteria;Firmicutes;Clostridia;Clostridiales;Peptostreptococcaceae;Peptostreptococcus		otu_24112
S002228009	Lactococcus lactis subsp. lactis; NM171-4.	0	HM218692	1419	FALSE	Root;Bacteria;Firmicutes;Bacilli;Lactobacillales;Streptococcaceae;Lactococcus	1360	1358
S002714720	uncultured bacterium; ncd2255c07c2.	0	JF194787	1373	FALSE	Root;Bacteria;Firmicutes;Bacilli;Bacillales;Staphylococcaceae;Staphylococcus		otu_174500
S002682759	uncultured bacterium; ncd1885h11c1.	0	JF162826	1368	FALSE	Root;Bacteria;Firmicutes;Bacilli;Lactobacillales;Streptococcaceae;Streptococcus		otu_180487
S003398208	uncultured bacterium; 069090_293.	0	JQ452959	1394	FALSE	Root;Bacteria;Firmicutes;Bacilli;Lactobacillales;Streptococcaceae;Streptococcus		otu_143426
S003403182	uncultured bacterium; 070012_024.	0	JQ457933	1412	FALSE	Root;Bacteria;Firmicutes;Negativicutes;Selenomonadales;Veillonellaceae;Veillonella		otu_120412
S003380166	uncultured organism; ELU0179-T491-S-NIPCRAMgANa_000054.	0	HQ818801	1468	FALSE	Root;Bacteria;Firmicutes;Bacilli;Lactobacillales;Carnobacteriaceae;Granulicatella		otu_65905
S003407676	uncultured bacterium; 070036_057.	0	JQ462427	1396	FALSE	Root;Bacteria;Bacteroidetes;Bacteroidia;Bacteroidales;Prevotellaceae;Prevotella		otu_140180
S003417879	uncultured bacterium; 071057_646.	0	JQ472630	1386	FALSE	Root;Bacteria;Bacteroidetes;Flavobacteria;Flavobacteriales;Flavobacteriaceae;Capnocytophaga		otu_153571
S003417878	uncultured bacterium; 071057_657.	0	JQ472629	1378	FALSE	Root;Bacteria;Proteobacteria;Epsilonproteobacteria;Campylobacterales;Campylobacteraceae;Campylobacter		otu_168405
S003406970	uncultured bacterium; 070032_212.	0	JQ461721	1421	FALSE	Root;Bacteria;Firmicutes;Negativicutes;Selenomonadales;Veillonellaceae;Veillonella		otu_113439
S002696213	uncultured bacterium; ncd2042e04c1.	0	JF176280	1369	FALSE	Root;Bacteria;Firmicutes;Bacilli;Lactobacillales;Streptococcaceae;Streptococcus		otu_78340
S002104633	uncultured bacterium; ncd761e09c1.	0	HM299607	1368	FALSE	Root;Bacteria;Firmicutes;Bacilli;Lactobacillales;Streptococcaceae;Streptococcus		otu_22958
S002102199	uncultured bacterium; ncd826e07c1.	0	HM297173	1369	FALSE	Root;Bacteria;Firmicutes;Bacilli;Lactobacillales;Streptococcaceae;Streptococcus		otu_128811
S003393312	uncultured bacterium; 069072_026.	0	JQ448063	1390	FALSE	Root;Bacteria;Bacteroidetes;Flavobacteria;Flavobacteriales;Flavobacteriaceae;Capnocytophaga		otu_22177
S002652116	uncultured bacterium; ncd1510b11c1.	0	JF132183	1362	FALSE	Root;Bacteria;Proteobacteria;Betaproteobacteria;Neisseriales;Neisseriaceae;Neisseria		otu_115557
S002737853	uncultured bacterium; ncd2536f04c1.	0	JF217920	1333	FALSE	Root;Bacteria;Fusobacteria;Fusobacteria;Fusobacteriales;Leptotrichiaceae;Leptotrichia		otu_149832
S002745290	uncultured bacterium; ncd2561a05c1.	0	JF225357	1369	FALSE	Root;Bacteria;Firmicutes;Bacilli;Lactobacillales;Streptococcaceae;Streptococcus		otu_125573
S002756782	uncultured bacterium; ncd2745g09c1.	0	JF236849	1367	FALSE	Root;Bacteria;Firmicutes;Bacilli;Lactobacillales;Streptococcaceae;Streptococcus		otu_104851
S002662257	uncultured bacterium; ncd1764g09c1.	0	JF142324	1369	FALSE	Root;Bacteria;Firmicutes;Bacilli;Lactobacillales;Streptococcaceae;Streptococcus		otu_180648
S001044617	Achromobacter xylosoxidans subsp. xylosoxidans; IdW.	0	EU442188	1432	FALSE	Root;Bacteria;Proteobacteria;Betaproteobacteria;Burkholderiales;Alcaligenaceae;Achromobacter	85698	85698
S001503583	uncultured bacterium; nbw1209g04c1.	0	GQ077519	1368	FALSE	Root;Bacteria;Firmicutes;Bacilli;Lactobacillales;Streptococcaceae;Streptococcus		otu_123490
S000839177	uncultured bacterium; P5D15-441.	0	EF511425	1420	FALSE	Root;Bacteria;Proteobacteria;Gammaproteobacteria;Xanthomonadales;Xanthomonadaceae;Stenotrophomonas		otu_3327
S000839175	uncultured bacterium; P5D15-623.	0	EF511423	1481	FALSE	Root;Bacteria;Proteobacteria;Gammaproteobacteria;Xanthomonadales;Xanthomonadaceae;Stenotrophomonas		otu_53159
S003422518	uncultured bacterium; 071072_241.	0	JQ477269	1349	FALSE	Root;Bacteria;TM7;TM7_genera_incertae_sedis		otu_202491
S003422519	uncultured bacterium; 071072_139.	0	JQ477270	1398	FALSE	Root;Bacteria;Bacteroidetes;Bacteroidia;Bacteroidales;Prevotellaceae;Prevotella		otu_134867
S003400151	uncultured bacterium; 069096_128.	0	JQ454902	1417	FALSE	Root;Bacteria;Firmicutes;Negativicutes;Selenomonadales;Veillonellaceae;Veillonella		otu_116250
S003400156	uncultured bacterium; 069096_315.	0	JQ454907	1363	FALSE	Root;Bacteria;Fusobacteria;Fusobacteria;Fusobacteriales;Fusobacteriaceae;Fusobacterium		otu_50383
S003400157	uncultured bacterium; 069096_343.	0	JQ454908	1414	FALSE	Root;Bacteria;Firmicutes;Negativicutes;Selenomonadales;Veillonellaceae;Veillonella		otu_92503
S002102219	uncultured bacterium; ncd828c11c1.	0	HM297193	1369	FALSE	Root;Bacteria;Firmicutes;Bacilli;Lactobacillales;Streptococcaceae;Streptococcus		otu_136937
S002654643	uncultured bacterium; ncd1548d05c1.	0	JF134710	1360	FALSE	Root;Bacteria;Bacteroidetes;Bacteroidia;Bacteroidales;Porphyromonadaceae;Porphyromonas		otu_135378
S002745385	uncultured bacterium; ncd2562e09c1.	0	JF225452	1384	FALSE	Root;Bacteria;Firmicutes;Negativicutes;Selenomonadales;Veillonellaceae;Veillonella		otu_158185
S002055926	uncultured bacterium; ncd06g03c1.	0	HM250900	1367	FALSE	Root;Bacteria;Firmicutes;Bacilli;Lactobacillales;Streptococcaceae;Streptococcus		otu_126620
S001459099	uncultured bacterium; nbw1023f04c1.	0	GQ033035	1365	FALSE	Root;Bacteria;TM7;TM7_genera_incertae_sedis		otu_30098
S002658594	uncultured bacterium; ncd1608b01c1.	0	JF138661	1344	FALSE	Root;Bacteria;Bacteroidetes;Flavobacteria;Flavobacteriales;Flavobacteriaceae;Capnocytophaga		otu_164039
S003414235	uncultured bacterium; 071045_322.	0	JQ468986	1405	FALSE	Root;Bacteria;Firmicutes;Bacilli;Lactobacillales;Streptococcaceae;Streptococcus		otu_114080
S002744229	uncultured bacterium; ncd2824b10c1.	0	JF224296	1352	FALSE	Root;Bacteria;Firmicutes;Clostridia;Clostridiales;Lachnospiraceae;Moryella		otu_155358
S002719034	uncultured bacterium; ncd2324g11c1.	0	JF199101	1361	FALSE	Root;Bacteria;Proteobacteria;Gammaproteobacteria;Pasteurellales;Pasteurellaceae;Haemophilus		otu_182143
S002664324	uncultured bacterium; ncd1622a03c1.	0	JF144391	1369	FALSE	Root;Bacteria;Firmicutes;Bacilli;Lactobacillales;Streptococcaceae;Streptococcus		otu_136937
S002650130	uncultured bacterium; ncd1481b06c1.	0	JF130197	1362	FALSE	Root;Bacteria;Proteobacteria;Betaproteobacteria;Neisseriales;Neisseriaceae;Neisseria		otu_66311
S003410780	uncultured bacterium; 070046_186.	0	JQ465531	1390	FALSE	Root;Bacteria;Bacteroidetes;Bacteroidia;Bacteroidales;Prevotellaceae;Prevotella		otu_133048
S000902828	Burkholderia cepacia; CIP 8272.	0	EU024184	1313	FALSE	Root;Bacteria;Proteobacteria;Betaproteobacteria;Burkholderiales;Burkholderiaceae;Burkholderia	292	292
S000944485	uncultured Prevotellaceae bacterium; 202F01(oral).	0	AM420047	1495	FALSE	Root;Bacteria;Bacteroidetes;Bacteroidia;Bacteroidales;Prevotellaceae;Prevotella		otu_36068
S002137621	uncultured bacterium; ncd995a09c1.	0	HM332595	1367	FALSE	Root;Bacteria;Firmicutes;Bacilli;Lactobacillales;Streptococcaceae;Streptococcus		otu_125684
S002745430	uncultured bacterium; ncd2563d07c1.	0	JF225497	1364	FALSE	Root;Bacteria;TM7;TM7_genera_incertae_sedis		otu_135360
S003403364	uncultured bacterium; 070012_557.	0	JQ458115	1359	FALSE	Root;Bacteria;Fusobacteria;Fusobacteria;Fusobacteriales;Leptotrichiaceae;Leptotrichia		otu_170802
S003399666	uncultured bacterium; 069095_265.	0	JQ454417	1382	FALSE	Root;Bacteria;Bacteroidetes;Flavobacteria;Flavobacteriales;Flavobacteriaceae;Capnocytophaga		otu_163960
S002718229	uncultured bacterium; ncd2311d12c1.	1	JF198296	1366	FALSE	Root;Bacteria;Proteobacteria;Gammaproteobacteria;Xanthomonadales;Xanthomonadaceae;Stenotrophomonas		otu_14879
S002745410	uncultured bacterium; ncd2562h12c1.	0	JF225477	1368	FALSE	Root;Bacteria;Firmicutes;Bacilli;Lactobacillales;Streptococcaceae;Streptococcus		otu_125731
S003392822	uncultured bacterium; 069063_059.	0	JQ447573	1390	FALSE	Root;Bacteria;Firmicutes;Clostridia;Clostridiales;unclassified_Clostridiales		otu_150235
S002734134	uncultured bacterium; ncd2480b12c1.	0	JF214201	1369	FALSE	Root;Bacteria;Firmicutes;Bacilli;Lactobacillales;Streptococcaceae;Streptococcus		otu_180895
S001456423	uncultured bacterium; nbw877a06c1.	0	GQ030359	1369	FALSE	Root;Bacteria;Firmicutes;Bacilli;Lactobacillales;Streptococcaceae;Streptococcus		otu_180486
S001456426	uncultured bacterium; nbw877a09c1.	0	GQ030362	1369	FALSE	Root;Bacteria;Firmicutes;Bacilli;Lactobacillales;Streptococcaceae;Streptococcus		otu_181262
S002411211	Pseudomonas sp. 38(2011).	0	HQ880674	1424	FALSE	Root;Bacteria;Proteobacteria;Gammaproteobacteria;Pseudomonadales;Pseudomonadaceae;Pseudomonas		otu_57107
S003403382	uncultured bacterium; 070012_428.	0	JQ458133	1417	FALSE	Root;Bacteria;Firmicutes;Negativicutes;Selenomonadales;Veillonellaceae;Veillonella		otu_112387
S003005429	uncultured organism; ELU0034-T174-S-NIPCRAMgANb_000112.	0	HQ752857	1464	FALSE	Root;Bacteria;Proteobacteria;Gammaproteobacteria;Xanthomonadales;Xanthomonadaceae;Stenotrophomonas		otu_22481
S003404678	uncultured bacterium; 070027_062.	0	JQ459429	1406	FALSE	Root;Bacteria;Firmicutes;Bacilli;Lactobacillales;Streptococcaceae;Streptococcus		otu_123537
S003404675	uncultured bacterium; 070027_231.	0	JQ459426	1406	FALSE	Root;Bacteria;Firmicutes;Bacilli;Lactobacillales;Streptococcaceae;Streptococcus		otu_123537
S003404674	uncultured bacterium; 070027_267.	0	JQ459425	1406	FALSE	Root;Bacteria;Firmicutes;Bacilli;Lactobacillales;Streptococcaceae;Streptococcus		otu_125637
S002664812	uncultured bacterium; ncd1630b12c1.	0	JF144879	1371	FALSE	Root;Bacteria;Firmicutes;Bacilli;Lactobacillales;Carnobacteriaceae;Granulicatella		otu_177691
S003399606	uncultured bacterium; 069095_266.	0	JQ454357	1382	FALSE	Root;Bacteria;Bacteroidetes;Flavobacteria;Flavobacteriales;Flavobacteriaceae;Capnocytophaga		otu_160466
S002651729	uncultured bacterium; ncd1504c06c1.	0	JF131796	1369	FALSE	Root;Bacteria;Firmicutes;Bacilli;Lactobacillales;Streptococcaceae;Streptococcus		otu_180436
S002667671	uncultured bacterium; ncd1676e12c1.	0	JF147738	1368	FALSE	Root;Bacteria;Firmicutes;Bacilli;Lactobacillales;Streptococcaceae;Streptococcus		otu_182249
S002651723	uncultured bacterium; ncd1504a06c1.	0	JF131790	1352	FALSE	Root;Bacteria;Proteobacteria;Betaproteobacteria;Burkholderiales;unclassified_Burkholderiales		otu_140065
S003413096	uncultured bacterium; 071031_221.	0	JQ467847	1428	FALSE	Root;Bacteria;Firmicutes;Negativicutes;Selenomonadales;Veillonellaceae;Veillonella		otu_107982
S003413092	uncultured bacterium; 071031_056.	0	JQ467843	1394	FALSE	Root;Bacteria;Bacteroidetes;Bacteroidia;Bacteroidales;Porphyromonadaceae;Porphyromonas		otu_139555
S003419827	uncultured bacterium; 071063_364.	0	JQ474578	1419	FALSE	Root;Bacteria;Bacteroidetes;Bacteroidia;Bacteroidales;Prevotellaceae;Prevotella		otu_107124
S002480472	uncultured bacterium; H2-plate10_E04.	0	HQ176283	1522	FALSE	Root;Bacteria;Firmicutes;Negativicutes;Selenomonadales;Veillonellaceae;Veillonella		otu_3706
S003415385	uncultured bacterium; 071025_127.	0	JQ470136	1401	FALSE	Root;Bacteria;Firmicutes;Bacilli;Lactobacillales;Streptococcaceae;Streptococcus		otu_125733
S001613822	Enterobacter cloacae subsp. cloacae; L17.	2	GQ995670	1476	FALSE	Root;Bacteria;Proteobacteria;Gammaproteobacteria;Enterobacteriales;Enterobacteriaceae;Enterobacter	550	550
S001613823	Streptococcus sanguinis; Hanzhong-A1.	0	GQ995675	1470	FALSE	Root;Bacteria;Firmicutes;Bacilli;Lactobacillales;Streptococcaceae;Streptococcus	1305	1305
S002652331	uncultured bacterium; ncd1513d09c1.	0	JF132398	1362	FALSE	Root;Bacteria;Firmicutes;Bacilli;Lactobacillales;Carnobacteriaceae;Dolosigranulum		otu_188204
S002070707	uncultured bacterium; ncd191d12c1.	0	HM265681	1384	FALSE	Root;Bacteria;Firmicutes;Negativicutes;Selenomonadales;Veillonellaceae;Veillonella		otu_110674
S003412646	uncultured bacterium; 070052_109.	0	JQ467397	1367	FALSE	Root;Bacteria;Fusobacteria;Fusobacteria;Fusobacteriales;Fusobacteriaceae;Fusobacterium		otu_161857
S001401900	uncultured bacterium; nbw789c09c1.	0	GQ010960	1369	FALSE	Root;Bacteria;Firmicutes;Bacilli;Lactobacillales;Streptococcaceae;Streptococcus		otu_123404
S001402105	uncultured bacterium; nbw791f11c1.	0	GQ011165	1383	FALSE	Root;Bacteria;Firmicutes;Negativicutes;Selenomonadales;Veillonellaceae;Veillonella		otu_112328
S002630631	uncultured bacterium; ncd1194b01c1.	0	JF110698	1360	FALSE	Root;Bacteria;Bacteroidetes;Bacteroidia;Bacteroidales;Porphyromonadaceae;Porphyromonas		otu_132131
S003006906	uncultured organism; ELU0036-T191-S-N1_000058.	0	HQ754334	1418	FALSE	Root;Bacteria;Firmicutes;Negativicutes;Selenomonadales;Veillonellaceae;Veillonella		otu_90642
S002752617	uncultured bacterium; ncd2679e05c1.	0	JF232684	1353	FALSE	Root;Bacteria;Firmicutes;Clostridia;Clostridiales;unclassified_Clostridiales		otu_201272
S002640975	uncultured bacterium; ncd1385e02c1.	0	JF121042	1370	FALSE	Root;Bacteria;Firmicutes;Bacilli;Bacillales;Staphylococcaceae;Staphylococcus		otu_177048
S003399049	uncultured bacterium; 069093_262.	0	JQ453800	1428	FALSE	Root;Bacteria;Firmicutes;Bacilli;Bacillales;Bacillales_Incertae Sedis XI;Gemella		otu_107588
S001891163	Prevotella tannerae; _Z017.	0	GU413056	1448	FALSE	Root;Bacteria;Bacteroidetes;Bacteroidia;Bacteroidales;Prevotellaceae;Prevotella	76122	76122
S002682985	uncultured bacterium; ncd1890a08c1.	0	JF163052	1373	FALSE	Root;Bacteria;Firmicutes;Bacilli;Lactobacillales;Carnobacteriaceae;Granulicatella		otu_175284
S000791645	uncultured bacterium; RL306aal92e11.	0	DQ805912	1409	FALSE	Root;Bacteria;Firmicutes;Clostridia;Clostridiales;Ruminococcaceae;Faecalibacterium		otu_123037
S002704530	uncultured bacterium; ncd2144d07c1.	0	JF184597	1313	FALSE	Root;Bacteria;TM7;TM7_genera_incertae_sedis		otu_209615
S002722848	uncultured bacterium; ncd2509g05c1.	0	JF202915	1327	FALSE	Root;Bacteria;Fusobacteria;Fusobacteria;Fusobacteriales;Fusobacteriaceae;Fusobacterium		otu_231656
S000427359	Streptococcus parasanguinis; GIFU8496.	0	AB006127	1290	FALSE	Root;Bacteria;Firmicutes;Bacilli;Lactobacillales;Streptococcaceae;Streptococcus	1318	1318
S002609621	uncultured bacterium; ncd1287h07c1.	0	JF089688	1367	FALSE	Root;Bacteria;Firmicutes;Bacilli;Lactobacillales;Streptococcaceae;Streptococcus		otu_108442
S001034831	uncultured Streptococcus sp.; 2P-3-1-K21.	1	EU705250	1303	FALSE	Root;Bacteria;Firmicutes;Bacilli;Lactobacillales;Streptococcaceae;Streptococcus		otu_104727
S002701424	uncultured bacterium; ncd2095e02c1.	0	JF181491	1366	FALSE	Root;Bacteria;Firmicutes;Bacilli;Lactobacillales;Streptococcaceae;Streptococcus		otu_63404
S003395847	uncultured bacterium; 069082_326.	0	JQ450598	1393	FALSE	Root;Bacteria;Actinobacteria;Actinobacteria;Actinobacteridae;Actinomycetales;Corynebacterineae;Corynebacteriaceae;Corynebacterium		otu_141153
S003395567	uncultured bacterium; 069081_260.	0	JQ450318	1398	FALSE	Root;Bacteria;Proteobacteria;Betaproteobacteria;Neisseriales;Neisseriaceae;Neisseria		otu_128156
S002674848	uncultured bacterium; ncd1787f10c2.	0	JF154915	1367	FALSE	Root;Bacteria;Firmicutes;Bacilli;Lactobacillales;Streptococcaceae;Streptococcus		otu_180621
S000839230	uncultured bacterium; P5D15-473.	0	EF511478	1420	FALSE	Root;Bacteria;Proteobacteria;Gammaproteobacteria;Pseudomonadales;Pseudomonadaceae;Pseudomonas		otu_113799
S000839232	uncultured bacterium; P5D15-427.	0	EF511480	1488	FALSE	Root;Bacteria;Proteobacteria;Gammaproteobacteria;Xanthomonadales;Xanthomonadaceae;Stenotrophomonas		otu_44768
S000839233	uncultured bacterium; P5D15-604.	0	EF511481	1488	FALSE	Root;Bacteria;Proteobacteria;Gammaproteobacteria;Xanthomonadales;Xanthomonadaceae;Stenotrophomonas		otu_3327
S001872331	Fusobacterium nucleatum subsp. fusiforme; JCM 11024.	0	AB540989	1480	FALSE	Root;Bacteria;Fusobacteria;Fusobacteria;Fusobacteriales;Fusobacteriaceae;Fusobacterium	76858	851
S003421180	uncultured bacterium; 071068_387.	0	JQ475931	1398	FALSE	Root;Bacteria;Proteobacteria;Betaproteobacteria;Neisseriales;Neisseriaceae;Neisseria		otu_50866
S002653535	uncultured bacterium; ncd1530g04c1.	0	JF133602	1370	FALSE	Root;Bacteria;Firmicutes;Bacilli;Lactobacillales;Streptococcaceae;Streptococcus		otu_126867
S002717324	uncultured bacterium; ncd2296f07c1.	0	JF197391	1366	FALSE	Root;Bacteria;Firmicutes;Bacilli;Lactobacillales;Streptococcaceae;Streptococcus		otu_74578
S003002961	uncultured organism; ELU0029-T142-S-NIPCRAMgANa_000198.	0	HQ750389	1461	FALSE	Root;Bacteria;Proteobacteria;Gammaproteobacteria;Xanthomonadales;Xanthomonadaceae;Stenotrophomonas		otu_14879
S002635654	uncultured bacterium; ncd1341f06c1.	0	JF115721	1351	FALSE	Root;Bacteria;Proteobacteria;Betaproteobacteria;Burkholderiales;Alcaligenaceae;Bordetella		otu_79652
S003402564	uncultured bacterium; 070007_245.	0	JQ457315	1409	FALSE	Root;Bacteria;Firmicutes;Bacilli;Lactobacillales;Streptococcaceae;Streptococcus		otu_120905
S003402566	uncultured bacterium; 070007_328.	0	JQ457317	1415	FALSE	Root;Bacteria;Firmicutes;Bacilli;Lactobacillales;Streptococcaceae;Streptococcus		otu_117950
S001178003	uncultured Neisseria sp.; GI4-1-E01.	4	FJ192317	1434	FALSE	Root;Bacteria;Proteobacteria;Betaproteobacteria;Neisseriales;Neisseriaceae;Neisseria		otu_4635
S002671754	uncultured bacterium; ncd1740a11c1.	0	JF151821	1367	FALSE	Root;Bacteria;Firmicutes;Bacilli;Lactobacillales;Streptococcaceae;Streptococcus		otu_123588
S002125610	uncultured bacterium; ncd370c06c1.	0	HM320584	1367	FALSE	Root;Bacteria;Firmicutes;Bacilli;Lactobacillales;Streptococcaceae;Streptococcus		otu_122179
S003419113	uncultured bacterium; 071061_140.	0	JQ473864	1401	FALSE	Root;Bacteria;Bacteroidetes;Bacteroidia;Bacteroidales;Prevotellaceae;Prevotella		otu_107124
S003415349	uncultured bacterium; 071024_052.	0	JQ470100	1405	FALSE	Root;Bacteria;Firmicutes;Bacilli;Lactobacillales;Streptococcaceae;Streptococcus		otu_51843
S003416062	uncultured bacterium; 071027_670.	0	JQ470813	1383	FALSE	Root;Bacteria;Bacteroidetes;Flavobacteria;Flavobacteriales;Flavobacteriaceae;Capnocytophaga		otu_162231
S003405681	uncultured bacterium; 070055_031.	0	JQ460432	1393	FALSE	Root;Bacteria;Bacteroidetes;Bacteroidia;Bacteroidales;Prevotellaceae;Paraprevotella		otu_110647
S003405682	uncultured bacterium; 070055_353.	0	JQ460433	1421	FALSE	Root;Bacteria;Firmicutes;Negativicutes;Selenomonadales;Veillonellaceae;Veillonella		otu_112328
S003405687	uncultured bacterium; 070055_108.	0	JQ460438	1391	FALSE	Root;Bacteria;Bacteroidetes;Bacteroidia;Bacteroidales;Prevotellaceae;Paraprevotella		otu_62383
S002710194	uncultured bacterium; ncd2184c02c1.	0	JF190261	1371	FALSE	Root;Bacteria;Firmicutes;Bacilli;Lactobacillales;Carnobacteriaceae;Granulicatella		otu_115977
S002710199	uncultured bacterium; ncd2184d03c1.	0	JF190266	1352	FALSE	Root;Bacteria;Firmicutes;Clostridia;Clostridiales;Lachnospiraceae;Moryella		otu_51149
S003411650	uncultured bacterium; 070049_392.	0	JQ466401	1404	FALSE	Root;Bacteria;Bacteroidetes;Bacteroidia;Bacteroidales;Prevotellaceae;Prevotella		otu_126050
S002511586	uncultured bacterium; 16sps18-2e05.p1ka.	0	FM996370	1481	FALSE	Root;Bacteria;Proteobacteria;Gammaproteobacteria;Pseudomonadales;Pseudomonadaceae;Pseudomonas		otu_31661
S002165754	Escherichia coli; AC2.	1	GU594307	1475	FALSE	Root;Bacteria;Proteobacteria;Gammaproteobacteria;Enterobacteriales;Enterobacteriaceae;Escherichia/Shigella	562	562
S001407390	uncultured bacterium; nbw773e07c1.	0	GQ016450	1348	FALSE	Root;Bacteria;Firmicutes;Clostridia;Clostridiales;Clostridiales_Incertae Sedis XI;Peptoniphilus		otu_210317
S002738927	uncultured bacterium; ncd2569c08c1.	0	JF218994	1362	FALSE	Root;Bacteria;Proteobacteria;Betaproteobacteria;Neisseriales;Neisseriaceae;Neisseria		otu_137455
S003417360	uncultured bacterium; 071055_163.	0	JQ472111	1376	FALSE	Root;Bacteria;Fusobacteria;Fusobacteria;Fusobacteriales;Fusobacteriaceae;Fusobacterium		otu_155332
S003412468	uncultured bacterium; 070052_315.	0	JQ467219	1407	FALSE	Root;Bacteria;Proteobacteria;Betaproteobacteria;Neisseriales;Neisseriaceae;Neisseria		otu_125140
S002708587	uncultured bacterium; ncd2294h03c1.	0	JF188654	1367	FALSE	Root;Bacteria;Firmicutes;Bacilli;Lactobacillales;Streptococcaceae;Streptococcus		otu_125668
S003318456	uncultured bacterium; 45_18.	0	HE681323	1519	FALSE	Root;Bacteria;Firmicutes;Clostridia;Clostridiales;Lachnospiraceae;Oribacterium		otu_12508
S002751591	uncultured bacterium; ncd2661e01c1.	0	JF231658	1367	FALSE	Root;Bacteria;Firmicutes;Bacilli;Lactobacillales;Streptococcaceae;Streptococcus		otu_123468
S002030818	uncultured bacterium; BD72BR71.	0	GU362967	1401	FALSE	Root;Bacteria;Proteobacteria;Gammaproteobacteria;Xanthomonadales;Xanthomonadaceae;Stenotrophomonas		otu_44796
S003333780	uncultured organism; ELU0024-T375-S-NIPCRAMgANb_000494.	0	HQ748205	1428	FALSE	Root;Bacteria;Firmicutes;Bacilli;Lactobacillales;Streptococcaceae;Streptococcus		otu_72001
S002704011	uncultured bacterium; ncd2136c07c1.	0	JF184078	1380	FALSE	Root;Bacteria;Firmicutes;Negativicutes;Selenomonadales;Veillonellaceae;Veillonella		otu_56029
S002062239	uncultured bacterium; ncd101g08c1.	0	HM257213	1348	FALSE	Root;Bacteria;Firmicutes;Clostridia;Clostridiales;Clostridiales_Incertae Sedis XI;Peptoniphilus		otu_209331
S002624909	uncultured bacterium; ncd1327e08c1.	0	JF104976	1371	FALSE	Root;Bacteria;Firmicutes;Bacilli;Lactobacillales;Carnobacteriaceae;Granulicatella		otu_175773
S002545502	uncultured bacterium; ncd217b01c1.	0	JF025569	1373	FALSE	Root;Bacteria;Firmicutes;Bacilli;Bacillales;Staphylococcaceae;Staphylococcus		otu_175865
S003407516	uncultured bacterium; 070034_821.	0	JQ462267	1399	FALSE	Root;Bacteria;Proteobacteria;Betaproteobacteria;Neisseriales;Neisseriaceae;Neisseria		otu_44459
S003407518	uncultured bacterium; 070034_729.	0	JQ462269	1389	FALSE	Root;Bacteria;Firmicutes;Clostridia;Clostridiales;Lachnospiraceae;Moryella		otu_10039
S002728471	uncultured bacterium; ncd2394h05c1.	0	JF208538	1368	FALSE	Root;Bacteria;Firmicutes;Bacilli;Lactobacillales;Streptococcaceae;Streptococcus		otu_178549
S002673040	uncultured bacterium; ncd1760d09c1.	0	JF153107	1361	FALSE	Root;Bacteria;Proteobacteria;Gammaproteobacteria;Pasteurellales;Pasteurellaceae;unclassified_Pasteurellaceae		otu_75307
S003313810	Prevotella sp. CD3_33.	0	JQ778985	1484	FALSE	Root;Bacteria;Bacteroidetes;Bacteroidia;Bacteroidales;Prevotellaceae;Prevotella		otu_9297
S002319022	uncultured bacterium; 16slp91-01e08.p1k.	0	FJ512843	1400	FALSE	Root;Bacteria;Firmicutes;Bacilli;Lactobacillales;Streptococcaceae;Streptococcus		otu_119446
S003392069	uncultured bacterium; 069056_186.	0	JQ446820	1403	FALSE	Root;Bacteria;Firmicutes;Bacilli;Lactobacillales;Streptococcaceae;Streptococcus		otu_125807
S003392067	uncultured bacterium; 069056_259.	0	JQ446818	1423	FALSE	Root;Bacteria;Firmicutes;Negativicutes;Selenomonadales;Veillonellaceae;Veillonella		otu_110403
S002741827	uncultured bacterium; ncd2707c05c1.	0	JF221894	1385	FALSE	Root;Bacteria;Firmicutes;Negativicutes;Selenomonadales;Veillonellaceae;Veillonella		otu_56094
S002744546	uncultured bacterium; ncd2550h07c1.	0	JF224613	1383	FALSE	Root;Bacteria;Firmicutes;Negativicutes;Selenomonadales;Veillonellaceae;Veillonella		otu_160067
S001177194	uncultured Stenotrophomonas sp.; GI3-M-5-E01.	4	FJ191508	1454	FALSE	Root;Bacteria;Proteobacteria;Gammaproteobacteria;Xanthomonadales;Xanthomonadaceae;Stenotrophomonas		otu_71064
S000656898	Prevotella sp. oral clone ASCG10.	3	AY923148	1537	FALSE	Root;Bacteria;Bacteroidetes;Bacteroidia;Bacteroidales;Prevotellaceae;unclassified_Prevotellaceae		otu_4026
S002714268	uncultured bacterium; ncd2248e04c1.	0	JF194335	1369	FALSE	Root;Bacteria;Firmicutes;Bacilli;Lactobacillales;Streptococcaceae;Streptococcus		otu_180434
S002649942	uncultured bacterium; ncd1610f08c1.	0	JF130009	1360	FALSE	Root;Bacteria;Bacteroidetes;Bacteroidia;Bacteroidales;Porphyromonadaceae;Porphyromonas		otu_136659
S003411836	uncultured bacterium; 070050_159.	0	JQ466587	1387	FALSE	Root;Bacteria;Fusobacteria;Fusobacteria;Fusobacteriales;Leptotrichiaceae;Leptotrichia		otu_158224
S003394769	uncultured bacterium; 069105_223.	0	JQ449520	1418	FALSE	Root;Bacteria;Firmicutes;Negativicutes;Selenomonadales;Veillonellaceae;Veillonella		otu_82235
S002660400	uncultured bacterium; ncd1678f08c1.	0	JF140467	1354	FALSE	Root;Bacteria;Proteobacteria;Betaproteobacteria;Burkholderiales;unclassified_Burkholderiales		otu_149954
S002081124	uncultured bacterium; ncd517g01c1.	0	HM276098	1363	FALSE	Root;Bacteria;Proteobacteria;Gammaproteobacteria;Enterobacteriales;Enterobacteriaceae;Enterobacter		otu_186546
S002075929	uncultured bacterium; ncd273b05c1.	0	HM270903	1360	FALSE	Root;Bacteria;Bacteroidetes;Bacteroidia;Bacteroidales;Porphyromonadaceae;Porphyromonas		otu_140737
S002118949	uncultured bacterium; ncd392a07c1.	0	HM313923	1362	FALSE	Root;Bacteria;Proteobacteria;Betaproteobacteria;Neisseriales;Neisseriaceae;Kingella		otu_124807
S002736664	uncultured bacterium; ncd2517d09c1.	0	JF216731	1369	FALSE	Root;Bacteria;Firmicutes;Bacilli;Lactobacillales;Streptococcaceae;Streptococcus		otu_136693
S001262205	Pseudomonas sp. enrichment culture clone SYW24.	0	FJ601654	1438	FALSE	Root;Bacteria;Proteobacteria;Gammaproteobacteria;Pseudomonadales;Pseudomonadaceae;Pseudomonas		otu_31651
S002034067	Dolosigranulum pigrum; 33929-06.	0	GU395995	1375	FALSE	Root;Bacteria;Firmicutes;Bacilli;Lactobacillales;Carnobacteriaceae;Dolosigranulum	29394	29394
S002672650	uncultured bacterium; ncd1754d12c1.	0	JF152717	1369	FALSE	Root;Bacteria;Firmicutes;Bacilli;Lactobacillales;Streptococcaceae;Streptococcus		otu_47998
S003417057	uncultured bacterium; 071054_228.	0	JQ471808	1397	FALSE	Root;Bacteria;Bacteroidetes;Bacteroidia;Bacteroidales;Porphyromonadaceae;Tannerella		otu_49345
S003417056	uncultured bacterium; 071054_101.	0	JQ471807	1402	FALSE	Root;Bacteria;Bacteroidetes;Bacteroidia;Bacteroidales;Prevotellaceae;Prevotella		otu_119218
S003010303	uncultured organism; ELU0041-T385-S-NIPCRAMgANb_000137.	0	HQ757732	1451	FALSE	Root;Bacteria;Firmicutes;Clostridia;Clostridiales;Lachnospiraceae;Moryella		otu_36590
S001129363	uncultured bacterium; PB1_aai26c04.	0	EU777669	1401	FALSE	Root;Bacteria;Proteobacteria;Gammaproteobacteria;Enterobacteriales;Enterobacteriaceae;Escherichia/Shigella		otu_131934
S002129866	uncultured bacterium; ncd434e12c1.	0	HM324840	1378	FALSE	Root;Bacteria;Firmicutes;Bacilli;Bacillales;Bacillales_Incertae Sedis XI;Gemella		otu_118675
S001457808	uncultured bacterium; nbw894a10c1.	0	GQ031744	1385	FALSE	Root;Bacteria;Firmicutes;Negativicutes;Selenomonadales;Veillonellaceae;Veillonella		otu_112328
S002092570	uncultured bacterium; ncd648f02c1.	0	HM287544	1365	FALSE	Root;Bacteria;TM7;TM7_genera_incertae_sedis		otu_136722
S003007134	uncultured organism; ELU0036-T191-S-N1_000287.	0	HQ754563	1404	FALSE	Root;Bacteria;Firmicutes;Negativicutes;Selenomonadales;Veillonellaceae;Veillonella		otu_115737
S003007138	uncultured organism; ELU0036-T191-S-N1_000291.	0	HQ754567	1418	FALSE	Root;Bacteria;Firmicutes;Negativicutes;Selenomonadales;Veillonellaceae;Veillonella		otu_90642
S003373542	uncultured organism; ELU0167-T400-S-NIPCRAMgANa_000486.	0	HQ812177	1475	FALSE	Root;Bacteria;Firmicutes;Bacilli;Lactobacillales;Streptococcaceae;Streptococcus		otu_3349
S002622201	uncultured bacterium; ncd1143a11c1.	0	JF102268	1369	FALSE	Root;Bacteria;Firmicutes;Bacilli;Lactobacillales;Streptococcaceae;Streptococcus		otu_121334
S002741106	uncultured bacterium; ncd2672d11c1.	0	JF221173	1347	FALSE	Root;Bacteria;Firmicutes;Clostridia;Clostridiales;Clostridiales_Incertae Sedis XI;Parvimonas		otu_212278
S001589388	Lactobacillus vaginalis; DoxG3.	0	GQ422709	1550	FALSE	Root;Bacteria;Firmicutes;Bacilli;Lactobacillales;Lactobacillaceae;Lactobacillus	1633	1633
S002269080	uncultured bacterium; nby558h01c1.	0	HM836451	1385	FALSE	Root;Bacteria;Firmicutes;Negativicutes;Selenomonadales;Veillonellaceae;Veillonella		otu_159937
S003417582	uncultured bacterium; 071056_368.	0	JQ472333	1390	FALSE	Root;Bacteria;Bacteroidetes;Flavobacteria;Flavobacteriales;Flavobacteriaceae;Capnocytophaga		otu_129446
S002745755	uncultured bacterium; ncd2569b09c1.	0	JF225822	1352	FALSE	Root;Bacteria;Proteobacteria;Betaproteobacteria;Burkholderiales;unclassified_Burkholderiales		otu_204517
S002721735	uncultured bacterium; ncd2455f01c1.	0	JF201802	1369	FALSE	Root;Bacteria;Firmicutes;Bacilli;Lactobacillales;Streptococcaceae;Streptococcus		otu_126977
S002096603	uncultured bacterium; ncd696c04c1.	0	HM291577	1367	FALSE	Root;Bacteria;Firmicutes;Bacilli;Lactobacillales;Streptococcaceae;Streptococcus		otu_1510
S002656553	uncultured bacterium; ncd1577c05c1.	0	JF136620	1361	FALSE	Root;Bacteria;Bacteroidetes;Bacteroidia;Bacteroidales;Prevotellaceae;Prevotella		otu_134851
S002734521	uncultured bacterium; ncd2485b11c1.	0	JF214588	1361	FALSE	Root;Bacteria;Bacteroidetes;Bacteroidia;Bacteroidales;Prevotellaceae;Prevotella		otu_138203
S002709311	uncultured bacterium; ncd2170c08c2.	0	JF189378	1360	FALSE	Root;Bacteria;Bacteroidetes;Bacteroidia;Bacteroidales;Porphyromonadaceae;Porphyromonas		otu_190792
S002709310	uncultured bacterium; ncd2170c04c2.	0	JF189377	1369	FALSE	Root;Bacteria;Firmicutes;Bacilli;Lactobacillales;Streptococcaceae;Streptococcus		otu_73164
S003352358	uncultured organism; ELU0106-T261-S-NI_000158.	0	HQ786152	1469	FALSE	Root;Bacteria;Firmicutes;Bacilli;Lactobacillales;Streptococcaceae;Streptococcus		otu_22025
S000981210	Burkholderia cenocepacia; NK 2.bp-2.	0	EU352756	1497	FALSE	Root;Bacteria;Proteobacteria;Betaproteobacteria;Burkholderiales;Burkholderiaceae;Burkholderia	95486	95486
S003418067	uncultured bacterium; 071057_547.	0	JQ472818	1352	FALSE	Root;Bacteria;TM7;TM7_genera_incertae_sedis		otu_201434
S002722322	uncultured bacterium; ncd2486b12c1.	0	JF202389	1353	FALSE	Root;Bacteria;Firmicutes;Clostridia;Clostridiales;unclassified_Clostridiales		otu_22346
S002671296	uncultured bacterium; ncd1733b04c1.	0	JF151363	1378	FALSE	Root;Bacteria;Firmicutes;Bacilli;Bacillales;Bacillales_Incertae Sedis XI;Gemella		otu_169187
S002671299	uncultured bacterium; ncd1733b08c1.	0	JF151366	1345	FALSE	Root;Bacteria;Actinobacteria;Actinobacteria;Actinobacteridae;Actinomycetales;Micrococcineae;Micrococcaceae;Rothia		otu_213237
S002510977	uncultured bacterium; 16sps15-1b01.w2k.	1	FM995761	1479	FALSE	Root;Bacteria;Proteobacteria;Gammaproteobacteria;Pseudomonadales;Pseudomonadaceae;Pseudomonas		otu_41727
S003404716	uncultured bacterium; 070027_015.	0	JQ459467	1402	FALSE	Root;Bacteria;Bacteroidetes;Bacteroidia;Bacteroidales;Prevotellaceae;Prevotella		otu_127845
S002268848	uncultured bacterium; nby554h03c1.	0	HM836219	1368	FALSE	Root;Bacteria;Firmicutes;Bacilli;Lactobacillales;Streptococcaceae;Streptococcus		otu_180649
S003404796	uncultured bacterium; 070027_289.	0	JQ459547	1405	FALSE	Root;Bacteria;Actinobacteria;Actinobacteria;Actinobacteridae;Actinomycetales;Actinomycineae;Actinomycetaceae;Actinomyces		otu_127711
S003222695	Treponema sp. canine oral taxon 198; ZK217.	0	JN713365	1501	FALSE	Root;Bacteria;Spirochaetes;Spirochaetes;Spirochaetales;Spirochaetaceae;Treponema		otu_2911
S002686389	uncultured bacterium; ncd1962c07c1.	0	JF166456	1378	FALSE	Root;Bacteria;Firmicutes;Bacilli;Bacillales;Bacillales_Incertae Sedis XI;Gemella		otu_22122
S001912822	uncultured bacterium; ET_H_3c02.	1	FJ557535	1401	FALSE	Root;Bacteria;Proteobacteria;Gammaproteobacteria;Pseudomonadales;Pseudomonadaceae;Pseudomonas		otu_132459
S002653568	uncultured bacterium; ncd1531c08c1.	0	JF133635	1367	FALSE	Root;Bacteria;Firmicutes;Bacilli;Lactobacillales;Streptococcaceae;Streptococcus		otu_116531
S002677738	uncultured bacterium; ncd1830g10c1.	0	JF157805	1366	FALSE	Root;Bacteria;Actinobacteria;Actinobacteria;Actinobacteridae;Actinomycetales;Actinomycineae;Actinomycetaceae;Actinomyces		otu_126335
S002677732	uncultured bacterium; ncd1831b04c1.	0	JF157799	1361	FALSE	Root;Bacteria;Proteobacteria;Gammaproteobacteria;Pasteurellales;Pasteurellaceae;Haemophilus		otu_151720
S002667713	uncultured bacterium; ncd1676g11c1.	0	JF147780	1366	FALSE	Root;Bacteria;TM7;TM7_genera_incertae_sedis		otu_129106
S003409476	uncultured bacterium; 070042_387.	0	JQ464227	1399	FALSE	Root;Bacteria;Proteobacteria;Betaproteobacteria;Neisseriales;Neisseriaceae;Kingella		otu_130472
S002955530	Haemophilus influenzae; M19139.	4	JN227844	1459	FALSE	Root;Bacteria;Proteobacteria;Gammaproteobacteria;Pasteurellales;Pasteurellaceae;Haemophilus	727	727
S001452735	uncultured bacterium; nbw895b09c1.	0	GQ026671	1384	FALSE	Root;Bacteria;Firmicutes;Negativicutes;Selenomonadales;Veillonellaceae;Veillonella		otu_125385
S001452731	uncultured bacterium; nbw895b03c1.	0	GQ026667	1383	FALSE	Root;Bacteria;Firmicutes;Negativicutes;Selenomonadales;Veillonellaceae;Veillonella		otu_112328
S001452730	uncultured bacterium; nbw895b02c1.	0	GQ026666	1361	FALSE	Root;Bacteria;Bacteroidetes;Bacteroidia;Bacteroidales;Prevotellaceae;Prevotella		otu_133193
S003408776	uncultured bacterium; 070039_316.	0	JQ463527	1421	FALSE	Root;Bacteria;Firmicutes;Negativicutes;Selenomonadales;Veillonellaceae;Veillonella		otu_106645
S003342291	uncultured organism; ELU0079-T377-S-NI_000390.	0	HQ776085	1469	FALSE	Root;Bacteria;Firmicutes;Bacilli;Lactobacillales;Streptococcaceae;Streptococcus		otu_22025
S003406203	uncultured bacterium; 070058_141.	0	JQ460954	1405	FALSE	Root;Bacteria;Firmicutes;Bacilli;Lactobacillales;Streptococcaceae;Streptococcus		otu_119876
S001879599	Dialister invisus; _I048.	0	GU401492	1493	FALSE	Root;Bacteria;Firmicutes;Negativicutes;Selenomonadales;Veillonellaceae;Dialister	218538	218538
S001093850	Enterobacter hormaechei; R-33094.	0	AM943033	1240	FALSE	Root;Bacteria;Proteobacteria;Gammaproteobacteria;Enterobacteriales;Enterobacteriaceae;Enterobacter	158836	158836
S002751214	uncultured bacterium; ncd2655e03c1.	0	JF231281	1367	FALSE	Root;Bacteria;Firmicutes;Bacilli;Lactobacillales;Streptococcaceae;Streptococcus		otu_117950
S002752177	uncultured bacterium; ncd2672b01c1.	0	JF232244	1360	FALSE	Root;Bacteria;Bacteroidetes;Bacteroidia;Bacteroidales;Porphyromonadaceae;Porphyromonas		otu_139708
S002102512	uncultured bacterium; ncd840c04c1.	0	HM297486	1333	FALSE	Root;Bacteria;Fusobacteria;Fusobacteria;Fusobacteriales;Leptotrichiaceae;Leptotrichia		otu_149832
S003408559	uncultured bacterium; 070039_161.	0	JQ463310	1410	FALSE	Root;Bacteria;Bacteroidetes;Bacteroidia;Bacteroidales;Prevotellaceae;Prevotella		otu_106540
S002682880	uncultured bacterium; ncd1888a05c1.	1	JF162947	1362	FALSE	Root;Bacteria;Bacteroidetes;Bacteroidia;Bacteroidales;Prevotellaceae;unclassified_Prevotellaceae		otu_134542
S002140613	uncultured bacterium; ncd1002b09c1.	0	HM335587	1369	FALSE	Root;Bacteria;Firmicutes;Bacilli;Lactobacillales;Streptococcaceae;Streptococcus		otu_124654
S002709572	uncultured bacterium; ncd2174g11c1.	0	JF189639	1367	FALSE	Root;Bacteria;Firmicutes;Bacilli;Lactobacillales;Streptococcaceae;Streptococcus		otu_23502
S002709571	uncultured bacterium; ncd2174g09c1.	0	JF189638	1367	FALSE	Root;Bacteria;Firmicutes;Bacilli;Lactobacillales;Streptococcaceae;Streptococcus		otu_128743
S002658702	uncultured bacterium; ncd1611d04c1.	0	JF138769	1346	FALSE	Root;Bacteria;Actinobacteria;Actinobacteria;Actinobacteridae;Actinomycetales;Micrococcineae;Micrococcaceae;Rothia		otu_163461
S003399736	uncultured bacterium; 069095_016.	0	JQ454487	1398	FALSE	Root;Bacteria;Bacteroidetes;Bacteroidia;Bacteroidales;Prevotellaceae;Prevotella		otu_36068
S000436070	Kingella denitrificans (T); ATCC 33394.	9	M22516	1475	TRUE	Root;Bacteria;Proteobacteria;Betaproteobacteria;Neisseriales;Neisseriaceae;Kingella	502	502
S002724116	uncultured bacterium; ncd2331d02c1.	1	JF204183	1361	FALSE	Root;Bacteria;Bacteroidetes;Bacteroidia;Bacteroidales;Prevotellaceae;Prevotella		otu_189650
S003396614	uncultured bacterium; 069085_095.	0	JQ451365	1398	FALSE	Root;Bacteria;Proteobacteria;Betaproteobacteria;Neisseriales;Neisseriaceae;Kingella		otu_127799
S003422710	uncultured bacterium; 071073_129.	0	JQ477461	1372	FALSE	Root;Bacteria;Bacteroidetes;Flavobacteria;Flavobacteriales;Flavobacteriaceae;unclassified_Flavobacteriaceae		otu_176597
S002090768	uncultured bacterium; ncd617b01c1.	0	HM285742	1367	FALSE	Root;Bacteria;Firmicutes;Bacilli;Lactobacillales;Streptococcaceae;Streptococcus		otu_123385
S003419387	uncultured bacterium; 071062_335.	0	JQ474138	1394	FALSE	Root;Bacteria;Bacteroidetes;Bacteroidia;Bacteroidales;Prevotellaceae;Prevotella		otu_134851
S003419382	uncultured bacterium; 071062_195.	0	JQ474133	1396	FALSE	Root;Bacteria;Bacteroidetes;Bacteroidia;Bacteroidales;Prevotellaceae;Prevotella		otu_115656
S003006964	uncultured organism; ELU0036-T191-S-N1_000116.	0	HQ754392	1415	FALSE	Root;Bacteria;Firmicutes;Negativicutes;Selenomonadales;Veillonellaceae;Veillonella		otu_90642
S002915772	Pseudomonas hibiscicola; cp17.	0	JN082269	1491	FALSE	Root;Bacteria;Proteobacteria;Gammaproteobacteria;Xanthomonadales;Xanthomonadaceae;Stenotrophomonas	86189	86189
S002734610	uncultured bacterium; ncd2485h02c1.	0	JF214677	1340	FALSE	Root;Bacteria;Bacteroidetes;Flavobacteria;Flavobacteriales;Flavobacteriaceae;Capnocytophaga		otu_55810
S002153929	Moraxella nonliquefaciens (T); CCUG 348.	0	HM152563	1502	TRUE	Root;Bacteria;Proteobacteria;Gammaproteobacteria;Pseudomonadales;Moraxellaceae;Moraxella	478	478
S002961458	Streptococcus anginosus; SK1396.	0	JN787166	1404	FALSE	Root;Bacteria;Firmicutes;Bacilli;Lactobacillales;Streptococcaceae;Streptococcus	1328	1328
S002961454	Streptococcus constellatus subsp. constellatus; SK1364.	0	JN787162	1404	FALSE	Root;Bacteria;Firmicutes;Bacilli;Lactobacillales;Streptococcaceae;Streptococcus	76860	76860
S002961457	Streptococcus anginosus; SK1393.	0	JN787165	1404	FALSE	Root;Bacteria;Firmicutes;Bacilli;Lactobacillales;Streptococcaceae;Streptococcus	1328	1328
S002740868	uncultured bacterium; ncd2657b09c1.	0	JF220935	1372	FALSE	Root;Bacteria;Firmicutes;Bacilli;Lactobacillales;Carnobacteriaceae;Granulicatella		otu_176228
S003405186	uncultured bacterium; 070030_327.	0	JQ459937	1405	FALSE	Root;Bacteria;Firmicutes;Bacilli;Lactobacillales;Streptococcaceae;Streptococcus		otu_95388
S003405187	uncultured bacterium; 070030_295.	0	JQ459938	1406	FALSE	Root;Bacteria;Firmicutes;Bacilli;Lactobacillales;Streptococcaceae;Streptococcus		otu_123405
S003405180	uncultured bacterium; 070030_144.	0	JQ459931	1405	FALSE	Root;Bacteria;Firmicutes;Bacilli;Lactobacillales;Streptococcaceae;Streptococcus		otu_127008
S002743698	uncultured bacterium; ncd2797b01c1.	0	JF223765	1378	FALSE	Root;Bacteria;Firmicutes;Bacilli;Bacillales;Bacillales_Incertae Sedis XI;Gemella		otu_118733
S000750193	Streptococcus oralis; CIP 103216.	0	DQ232535	1470	FALSE	Root;Bacteria;Firmicutes;Bacilli;Lactobacillales;Streptococcaceae;Streptococcus	1303	1303
S003413391	uncultured bacterium; 071040_257.	0	JQ468142	1391	FALSE	Root;Bacteria;Bacteroidetes;unclassified_Bacteroidetes		otu_140900
S001499161	uncultured bacterium; nbw205a11c1.	0	GQ073097	1383	FALSE	Root;Bacteria;Firmicutes;Negativicutes;Selenomonadales;Veillonellaceae;Veillonella		otu_56162
S003394598	uncultured bacterium; 069104_015.	0	JQ449349	1398	FALSE	Root;Bacteria;Proteobacteria;Betaproteobacteria;Neisseriales;Neisseriaceae;Neisseria		otu_130594
S000624515	Granulicatella para-adiacens; 03476079.	0	AY879301	1515	FALSE	Root;Bacteria;Firmicutes;Bacilli;Lactobacillales;Carnobacteriaceae;Granulicatella	321195	321195
S000624514	Granulicatella adiacens; 03385274.	0	AY879300	1514	FALSE	Root;Bacteria;Firmicutes;Bacilli;Lactobacillales;Carnobacteriaceae;Granulicatella	46124	46124
S002755473	uncultured bacterium; ncd2728h11c1.	0	JF235540	1367	FALSE	Root;Bacteria;Firmicutes;Bacilli;Lactobacillales;Streptococcaceae;Streptococcus		otu_126891
S002078821	uncultured bacterium; ncd526c05c1.	0	HM273795	1383	FALSE	Root;Bacteria;Firmicutes;Negativicutes;Selenomonadales;Veillonellaceae;Veillonella		otu_97203
S003401257	uncultured bacterium; 069100_688.	0	JQ456008	1397	FALSE	Root;Bacteria;Proteobacteria;Gammaproteobacteria;Pasteurellales;Pasteurellaceae;Haemophilus		otu_126935
S002615617	uncultured bacterium; ncd1296d05c1.	0	JF095684	1367	FALSE	Root;Bacteria;Firmicutes;Bacilli;Lactobacillales;Streptococcaceae;Streptococcus		otu_180338
S003415902	uncultured bacterium; 071026_286.	0	JQ470653	1369	FALSE	Root;Bacteria;Fusobacteria;Fusobacteria;Fusobacteriales;Leptotrichiaceae;Leptotrichia		otu_153722
S003423597	uncultured bacterium; 071076_137.	0	JQ478348	1397	FALSE	Root;Bacteria;Bacteroidetes;Bacteroidia;Bacteroidales;Prevotellaceae;Prevotella		otu_134879
S003423596	uncultured bacterium; 071076_162.	0	JQ478347	1399	FALSE	Root;Bacteria;Bacteroidetes;Bacteroidia;Bacteroidales;Prevotellaceae;Prevotella		otu_133867
S002718481	uncultured bacterium; ncd2315g06c1.	3	JF198548	1366	FALSE	Root;Bacteria;Firmicutes;Bacilli;Lactobacillales;Carnobacteriaceae;Dolosigranulum		otu_184175
S002034908	Prevotella melaninogenica; H2_18.	0	GU561346	1411	FALSE	Root;Bacteria;Bacteroidetes;Bacteroidia;Bacteroidales;Prevotellaceae;Prevotella	28132	28132
S001246580	uncultured bacterium; MC02D04.	0	FM874156	1501	FALSE	Root;Bacteria;Firmicutes;Bacilli;Lactobacillales;Streptococcaceae;Streptococcus		otu_27567
S003409045	uncultured bacterium; 070040_194.	0	JQ463796	1397	FALSE	Root;Bacteria;Bacteroidetes;Bacteroidia;Bacteroidales;Prevotellaceae;Prevotella		otu_134906
S003418590	uncultured bacterium; 071059_698.	0	JQ473341	1423	FALSE	Root;Bacteria;Firmicutes;Negativicutes;Selenomonadales;Veillonellaceae;Veillonella		otu_110118
S003420109	uncultured bacterium; 071064_444.	0	JQ474860	1402	FALSE	Root;Bacteria;Bacteroidetes;Bacteroidia;Bacteroidales;Porphyromonadaceae;Porphyromonas		otu_128945
S002232072	Eubacterium infirmum; F0142.	0	HM596276	1491	FALSE	Root;Bacteria;Firmicutes;Clostridia;Clostridiales;Eubacteriaceae;Eubacterium	56774	56774
S002232071	Streptococcus intermedius; F0413.	0	HM596275	1531	FALSE	Root;Bacteria;Firmicutes;Bacilli;Lactobacillales;Streptococcaceae;Streptococcus	1338	1338
S002232076	Streptococcus sp. oral taxon 056; F0418.	0	HM596280	1522	FALSE	Root;Bacteria;Firmicutes;Bacilli;Lactobacillales;Streptococcaceae;Streptococcus		otu_10002
S002232079	Prevotella histicola; F0411.	0	HM596283	1505	FALSE	Root;Bacteria;Bacteroidetes;Bacteroidia;Bacteroidales;Prevotellaceae;Prevotella	470565	470565
S002750425	uncultured bacterium; ncd2643b07c1.	0	JF230492	1360	FALSE	Root;Bacteria;Bacteroidetes;Bacteroidia;Bacteroidales;Porphyromonadaceae;Porphyromonas		otu_22500
S002706229	uncultured bacterium; ncd2177a11c1.	0	JF186296	1367	FALSE	Root;Bacteria;Firmicutes;Bacilli;Lactobacillales;Streptococcaceae;Streptococcus		otu_154592
S002625520	uncultured bacterium; ncd1193f07c1.	0	JF105587	1353	FALSE	Root;Bacteria;Firmicutes;Clostridia;Clostridiales;unclassified_Clostridiales		otu_22346
S001559041	uncultured Prevotellaceae bacterium; 22B415.	0	FJ976379	1357	FALSE	Root;Bacteria;Bacteroidetes;Bacteroidia;Bacteroidales;Prevotellaceae;unclassified_Prevotellaceae		otu_195930
S003003473	uncultured organism; ELU0030-T148-S-NIPCRAMgANa_000093.	0	HQ750901	1420	FALSE	Root;Bacteria;Fusobacteria;Fusobacteria;Fusobacteriales;Fusobacteriaceae;Fusobacterium		otu_37787
S002630279	uncultured bacterium; ncd1188g06c1.	0	JF110346	1369	FALSE	Root;Bacteria;Firmicutes;Bacilli;Lactobacillales;Streptococcaceae;Streptococcus		otu_74188
S001913392	uncultured bacterium; ET_A_2c10.	0	FJ558105	1406	FALSE	Root;Bacteria;Firmicutes;Bacilli;Lactobacillales;Streptococcaceae;Streptococcus		otu_126459
S002759736	uncultured bacterium; ncd2792c02c1.	0	JF239803	1369	FALSE	Root;Bacteria;Firmicutes;Bacilli;Lactobacillales;Streptococcaceae;Streptococcus		otu_179342
S000434974	Pasteurella multocida subsp. tigris.	0	AY057994	1536	FALSE	Root;Bacteria;Proteobacteria;Gammaproteobacteria;Pasteurellales;Pasteurellaceae;Pasteurella	175849	747
S003410456	uncultured bacterium; 070045_096.	0	JQ465207	1404	FALSE	Root;Bacteria;Proteobacteria;Gammaproteobacteria;Pasteurellales;Pasteurellaceae;Haemophilus		otu_119241
S003394919	uncultured bacterium; 069105_157.	0	JQ449670	1395	FALSE	Root;Bacteria;Bacteroidetes;Bacteroidia;Bacteroidales;Prevotellaceae;Prevotella		otu_115740
S003394911	uncultured bacterium; 069105_269.	0	JQ449662	1400	FALSE	Root;Bacteria;Bacteroidetes;Bacteroidia;Bacteroidales;Prevotellaceae;Prevotella		otu_130333
S003394916	uncultured bacterium; 069105_320.	0	JQ449667	1394	FALSE	Root;Bacteria;Proteobacteria;Gammaproteobacteria;Pasteurellales;Pasteurellaceae;Haemophilus		otu_133072
S003394914	uncultured bacterium; 069105_064.	0	JQ449665	1400	FALSE	Root;Bacteria;Bacteroidetes;Bacteroidia;Bacteroidales;Prevotellaceae;Prevotella		otu_37015
S002609107	uncultured bacterium; ncd1279e11c1.	0	JF089174	1382	FALSE	Root;Bacteria;Firmicutes;Negativicutes;Selenomonadales;Veillonellaceae;Veillonella		otu_754
S001034933	uncultured Streptococcus sp.; 2P-3-2-L12.	6	EU705352	1282	FALSE	Root;Bacteria;Firmicutes;Bacilli;Lactobacillales;Streptococcaceae;Streptococcus		otu_121809
S002104078	uncultured bacterium; ncd910g07c1.	0	HM299052	1369	FALSE	Root;Bacteria;Firmicutes;Bacilli;Lactobacillales;Streptococcaceae;Streptococcus		otu_126592
S002104073	uncultured bacterium; ncd911c05c1.	0	HM299047	1352	FALSE	Root;Bacteria;Firmicutes;Clostridia;Clostridiales;Lachnospiraceae;Moryella		otu_149605
S002104070	uncultured bacterium; ncd911h02c1.	0	HM299044	1369	FALSE	Root;Bacteria;Firmicutes;Bacilli;Lactobacillales;Streptococcaceae;Streptococcus		otu_125683
S001216158	uncultured bacterium; TS25_a04b05.	0	FJ366220	1396	FALSE	Root;Bacteria;Firmicutes;Bacilli;Lactobacillales;Streptococcaceae;Streptococcus		otu_139937
S003393116	uncultured bacterium; 069072_381.	0	JQ447867	1429	FALSE	Root;Bacteria;Bacteroidetes;Bacteroidia;Bacteroidales;Prevotellaceae;Prevotella		otu_89035
S002757461	uncultured bacterium; ncd2756b05c1.	0	JF237528	1361	FALSE	Root;Bacteria;Bacteroidetes;Bacteroidia;Bacteroidales;Prevotellaceae;Prevotella		otu_138246
S003407889	uncultured bacterium; 070036_069.	0	JQ462640	1406	FALSE	Root;Bacteria;Firmicutes;Bacilli;Lactobacillales;Streptococcaceae;Streptococcus		otu_125807
S002111187	uncultured bacterium; ncd861h11c1.	0	HM306161	1355	FALSE	Root;Bacteria;Actinobacteria;Actinobacteria;Actinobacteridae;Actinomycetales;Corynebacterineae;Corynebacteriaceae;Corynebacterium		otu_145687
S003423472	uncultured bacterium; 071076_171.	0	JQ478223	1398	FALSE	Root;Bacteria;Bacteroidetes;Bacteroidia;Bacteroidales;Prevotellaceae;Prevotella		otu_102146
S002511020	uncultured bacterium; 16sps15-1h05.w2k.	0	FM995804	1478	FALSE	Root;Bacteria;Proteobacteria;Gammaproteobacteria;Pseudomonadales;Pseudomonadaceae;Pseudomonas		otu_57107
S002915194	Burkholderia cenocepacia; LC1.	0	JN009770	1463	FALSE	Root;Bacteria;Proteobacteria;Betaproteobacteria;Burkholderiales;Burkholderiaceae;Burkholderia	95486	95486
S002737598	uncultured bacterium; ncd2532g03c1.	0	JF217665	1354	FALSE	Root;Bacteria;Firmicutes;Clostridia;Clostridiales;Lachnospiraceae;unclassified_Lachnospiraceae		otu_8606
S002563199	uncultured bacterium; ncd494g04c1.	0	JF043266	1352	FALSE	Root;Bacteria;Proteobacteria;Betaproteobacteria;Burkholderiales;unclassified_Burkholderiales		otu_146989
S002137321	uncultured bacterium; ncd980h04c1.	0	HM332295	1333	FALSE	Root;Bacteria;Fusobacteria;Fusobacteria;Fusobacteriales;Leptotrichiaceae;Leptotrichia		otu_45602
S003398665	uncultured bacterium; 069091_093.	0	JQ453416	1417	FALSE	Root;Bacteria;Proteobacteria;Betaproteobacteria;Neisseriales;Neisseriaceae;Kingella		otu_116066
S001595350	uncultured bacterium; SHZG678.	0	GQ156261	1359	FALSE	Root;Bacteria;Firmicutes;Bacilli;Lactobacillales;Streptococcaceae;Streptococcus		otu_129989
S002653234	uncultured bacterium; ncd1526g07c1.	0	JF133301	1369	FALSE	Root;Bacteria;Firmicutes;Bacilli;Lactobacillales;Streptococcaceae;Streptococcus		otu_180752
S003379419	uncultured organism; ELU0177-T472-S-NIPCRAMgANa_000765.	0	HQ818054	1465	FALSE	Root;Bacteria;Firmicutes;Bacilli;Lactobacillales;Streptococcaceae;Streptococcus		otu_68679
S003394467	uncultured bacterium; 069080_149.	0	JQ449218	1367	FALSE	Root;Bacteria;Fusobacteria;Fusobacteria;Fusobacteriales;Fusobacteriaceae;Fusobacterium		otu_182986
S003408051	uncultured bacterium; 070037_063.	0	JQ462802	1406	FALSE	Root;Bacteria;Firmicutes;Negativicutes;Selenomonadales;Veillonellaceae;Veillonella		otu_3138
S003408050	uncultured bacterium; 070037_169.	0	JQ462801	1403	FALSE	Root;Bacteria;Bacteroidetes;Bacteroidia;Bacteroidales;Prevotellaceae;Prevotella		otu_59769
S003007010	uncultured organism; ELU0036-T191-S-N1_000162.	0	HQ754438	1432	FALSE	Root;Bacteria;Firmicutes;Bacilli;Lactobacillales;Streptococcaceae;Streptococcus		otu_104851
S003007019	uncultured organism; ELU0036-T191-S-N1_000172.	0	HQ754448	1419	FALSE	Root;Bacteria;Firmicutes;Negativicutes;Selenomonadales;Veillonellaceae;Veillonella		otu_88441
S002761690	uncultured bacterium; ncd2823c01c1.	0	JF241757	1372	FALSE	Root;Bacteria;Firmicutes;Bacilli;Bacillales;Staphylococcaceae;Staphylococcus		otu_176724
S002761692	uncultured bacterium; ncd2823e03c1.	0	JF241759	1361	FALSE	Root;Bacteria;Bacteroidetes;Bacteroidia;Bacteroidales;Prevotellaceae;Prevotella		otu_110666
S002738324	uncultured bacterium; ncd2544h08c1.	0	JF218391	1369	FALSE	Root;Bacteria;Firmicutes;Bacilli;Lactobacillales;Streptococcaceae;Streptococcus		otu_125517
S002287092	Streptococcus sanguinis SK36.	0	CP000387	1548	FALSE	Root;Bacteria;Firmicutes;Bacilli;Lactobacillales;Streptococcaceae;Streptococcus	388919	1305
S002735478	uncultured bacterium; ncd2499c06c1.	0	JF215545	1359	FALSE	Root;Bacteria;Bacteroidetes;Bacteroidia;Bacteroidales;Prevotellaceae;Prevotella		otu_137511
S002755059	uncultured bacterium; ncd2718a11c1.	0	JF235126	1313	FALSE	Root;Bacteria;TM7;TM7_genera_incertae_sedis		otu_209555
S002741275	uncultured bacterium; ncd2680e12c1.	0	JF221342	1338	FALSE	Root;Bacteria;Firmicutes;Bacilli;Lactobacillales;Streptococcaceae;Streptococcus		otu_225325
S002112330	uncultured bacterium; ncd879e09c1.	0	HM307304	1362	FALSE	Root;Bacteria;Proteobacteria;Betaproteobacteria;Neisseriales;Neisseriaceae;Neisseria		otu_149132
S002758969	uncultured bacterium; ncd2779d02c1.	0	JF239036	1384	FALSE	Root;Bacteria;Firmicutes;Negativicutes;Selenomonadales;Veillonellaceae;Veillonella		otu_158180
S002720480	uncultured bacterium; ncd2395h07c1.	0	JF200547	1378	FALSE	Root;Bacteria;Firmicutes;Bacilli;Bacillales;Bacillales_Incertae Sedis XI;Gemella		otu_115987
S002087912	uncultured bacterium; ncd691f06c1.	0	HM282886	1343	FALSE	Root;Bacteria;Bacteroidetes;Flavobacteria;Flavobacteriales;Flavobacteriaceae;Capnocytophaga		otu_26894
S002587737	uncultured bacterium; ncd786a12c1.	0	JF067804	1374	FALSE	Root;Bacteria;Firmicutes;Bacilli;Lactobacillales;Streptococcaceae;Streptococcus		otu_173442
S002687309	uncultured bacterium; ncd2004c07c1.	0	JF167376	1356	FALSE	Root;Bacteria;Actinobacteria;Actinobacteria;Actinobacteridae;Actinomycetales;Corynebacterineae;Corynebacteriaceae;Corynebacterium		otu_134246
S003395304	uncultured bacterium; 069106_690.	0	JQ450055	1398	FALSE	Root;Bacteria;Proteobacteria;Betaproteobacteria;Neisseriales;Neisseriaceae;Neisseria		otu_27990
S002754202	uncultured bacterium; ncd2704d01c1.	0	JF234269	1370	FALSE	Root;Bacteria;Firmicutes;Bacilli;Lactobacillales;Streptococcaceae;Streptococcus		otu_125561
S003398261	uncultured bacterium; 069090_342.	0	JQ453012	1405	FALSE	Root;Bacteria;Firmicutes;Bacilli;Bacillales;Bacillales_Incertae Sedis XI;Gemella		otu_127139
S003406447	uncultured bacterium; 070058_165.	0	JQ461198	1400	FALSE	Root;Bacteria;Firmicutes;Bacilli;Lactobacillales;Streptococcaceae;Streptococcus		otu_129620
S003284088	Enterobacter hormaechei; R2-206.	0	JQ659614	1395	FALSE	Root;Bacteria;Proteobacteria;Gammaproteobacteria;Enterobacteriales;Enterobacteriaceae;Enterobacter	158836	158836
S002751456	uncultured bacterium; ncd2659b03c1.	0	JF231523	1342	FALSE	Root;Bacteria;Bacteroidetes;Flavobacteria;Flavobacteriales;Flavobacteriaceae;Capnocytophaga		otu_60255
S002131888	uncultured bacterium; ncd466h06c1.	0	HM326862	1357	FALSE	Root;Bacteria;Bacteroidetes;Bacteroidia;Bacteroidales;Prevotellaceae;Paraprevotella		otu_135939
S003418776	uncultured bacterium; 071060_130.	0	JQ473527	1398	FALSE	Root;Bacteria;Bacteroidetes;Bacteroidia;Bacteroidales;Prevotellaceae;Prevotella		otu_133894
S002722029	uncultured bacterium; ncd2472h06c1.	0	JF202096	1385	FALSE	Root;Bacteria;Firmicutes;Negativicutes;Selenomonadales;Veillonellaceae;Veillonella		otu_68615
S003407611	uncultured bacterium; 070035_572.	0	JQ462362	1375	FALSE	Root;Bacteria;Fusobacteria;Fusobacteria;Fusobacteriales;Leptotrichiaceae;Leptotrichia		otu_25442
S003417811	uncultured bacterium; 71_057_151.	0	JQ472562	1384	FALSE	Root;Bacteria;Fusobacteria;Fusobacteria;Fusobacteriales;Leptotrichiaceae;Leptotrichia		otu_161101
S002715884	uncultured bacterium; ncd2273c03c1.	5	JF195951	1370	FALSE	Root;Bacteria;Firmicutes;Bacilli;Bacillales;Staphylococcaceae;Staphylococcus		otu_173651
S002651678	uncultured bacterium; ncd1503d12c1.	0	JF131745	1369	FALSE	Root;Bacteria;Firmicutes;Bacilli;Lactobacillales;Streptococcaceae;Streptococcus		otu_180436
S002139464	uncultured bacterium; ncd986d07c1.	0	HM334438	1371	FALSE	Root;Bacteria;Firmicutes;Bacilli;Lactobacillales;Carnobacteriaceae;Granulicatella		otu_177618
S002686999	uncultured bacterium; ncd1989e09c1.	2	JF167066	1370	FALSE	Root;Bacteria;Firmicutes;Bacilli;Bacillales;Staphylococcaceae;Staphylococcus		otu_175820
S002103063	uncultured bacterium; ncd864f04c1.	0	HM298037	1384	FALSE	Root;Bacteria;Firmicutes;Negativicutes;Selenomonadales;Veillonellaceae;Veillonella		otu_7854
S003408546	uncultured bacterium; 070039_118.	0	JQ463297	1399	FALSE	Root;Bacteria;Bacteroidetes;Bacteroidia;Bacteroidales;Prevotellaceae;Prevotella		otu_59769
S002747796	uncultured bacterium; ncd2602a01c1.	0	JF227863	1347	FALSE	Root;Bacteria;Bacteroidetes;Flavobacteria;Flavobacteriales;Flavobacteriaceae;unclassified_Flavobacteriaceae		otu_103165
S002068452	uncultured bacterium; ncd270d05c1.	0	HM263426	1360	FALSE	Root;Bacteria;Bacteroidetes;Bacteroidia;Bacteroidales;Porphyromonadaceae;Porphyromonas		otu_22500
S002108831	uncultured bacterium; ncd826a11c1.	0	HM303805	1369	FALSE	Root;Bacteria;Firmicutes;Bacilli;Lactobacillales;Streptococcaceae;Streptococcus		otu_126728
S002108835	uncultured bacterium; ncd825g10c1.	0	HM303809	1353	FALSE	Root;Bacteria;Firmicutes;Clostridia;Clostridiales;unclassified_Clostridiales		otu_201272
S000838121	uncultured bacterium; P2D1-572.	0	EF510369	1420	FALSE	Root;Bacteria;Bacteroidetes;Bacteroidia;Bacteroidales;Prevotellaceae;Prevotella		otu_113097
S001910581	Solobacterium moorei; F0204.	0	GU470893	1499	FALSE	Root;Bacteria;Firmicutes;Erysipelotrichia;Erysipelotrichales;Erysipelotrichaceae;Solobacterium	102148	102148
S001910583	Propionibacterium propionicum; F0230.	0	GU470895	1502	FALSE	Root;Bacteria;Actinobacteria;Actinobacteria;Actinobacteridae;Actinomycetales;Propionibacterineae;Propionibacteriaceae;unclassified_Propionibacteriaceae	1750	1750
S003418879	uncultured bacterium; 071060_001.	0	JQ473630	1398	FALSE	Root;Bacteria;Bacteroidetes;Bacteroidia;Bacteroidales;Prevotellaceae;Prevotella		otu_36068
S003412249	uncultured bacterium; 070051_144.	0	JQ467000	1377	FALSE	Root;Bacteria;Bacteroidetes;Flavobacteria;Flavobacteriales;Flavobacteriaceae;Capnocytophaga		otu_135708
S003421963	uncultured bacterium; 071070_172.	0	JQ476714	1396	FALSE	Root;Bacteria;Bacteroidetes;Bacteroidia;Bacteroidales;Prevotellaceae;Prevotella		otu_136147
S003419496	uncultured bacterium; 071062_083.	0	JQ474247	1375	FALSE	Root;Bacteria;Proteobacteria;Epsilonproteobacteria;Campylobacterales;Campylobacteraceae;Campylobacter		otu_170259
S003406303	uncultured bacterium; 070058_259.	0	JQ461054	1407	FALSE	Root;Bacteria;Firmicutes;Bacilli;Lactobacillales;Streptococcaceae;Streptococcus		otu_121321
S002675101	uncultured bacterium; ncd1791g05c1.	0	JF155168	1369	FALSE	Root;Bacteria;Firmicutes;Bacilli;Lactobacillales;Streptococcaceae;Streptococcus		otu_117842
S003422574	uncultured bacterium; 071073_261.	0	JQ477325	1403	FALSE	Root;Bacteria;Actinobacteria;Actinobacteria;Actinobacteridae;Actinomycetales;Micrococcineae;Micrococcaceae;Rothia		otu_92887
S003422578	uncultured bacterium; 071073_280.	0	JQ477329	1399	FALSE	Root;Bacteria;Proteobacteria;Betaproteobacteria;Neisseriales;Neisseriaceae;Kingella		otu_135064
S003422579	uncultured bacterium; 071073_187.	0	JQ477330	1375	FALSE	Root;Bacteria;Actinobacteria;Actinobacteria;Actinobacteridae;Actinomycetales;Propionibacterineae;Propionibacteriaceae;Tessaracoccus		otu_116604
S002761305	uncultured bacterium; ncd2816g07c1.	0	JF241372	1369	FALSE	Root;Bacteria;Firmicutes;Bacilli;Lactobacillales;Streptococcaceae;Streptococcus		otu_181375
S002643044	uncultured bacterium; ncd1417a10c1.	0	JF123111	1360	FALSE	Root;Bacteria;Bacteroidetes;Bacteroidia;Bacteroidales;Porphyromonadaceae;Porphyromonas		otu_136659
S002689232	uncultured bacterium; ncd1934g06c1.	0	JF169299	1367	FALSE	Root;Bacteria;Firmicutes;Bacilli;Lactobacillales;Streptococcaceae;Streptococcus		otu_125749
S003401267	uncultured bacterium; 069100_750.	0	JQ456018	1363	FALSE	Root;Bacteria;Fusobacteria;Fusobacteria;Fusobacteriales;Fusobacteriaceae;Fusobacterium		otu_187831
S002709497	uncultured bacterium; ncd2173c09c1.	0	JF189564	1369	FALSE	Root;Bacteria;Firmicutes;Bacilli;Lactobacillales;Streptococcaceae;Streptococcus		otu_122923
S003410156	uncultured bacterium; 070044_107.	0	JQ464907	1437	FALSE	Root;Bacteria;Firmicutes;Bacilli;Lactobacillales;Streptococcaceae;Streptococcus		otu_96226
S003410154	uncultured bacterium; 070044_341.	0	JQ464905	1420	FALSE	Root;Bacteria;Firmicutes;Negativicutes;Selenomonadales;Veillonellaceae;Veillonella		otu_102493
S001499806	uncultured bacterium; nbw212d07c1.	0	GQ073742	1372	FALSE	Root;Bacteria;Firmicutes;Bacilli;Lactobacillales;Carnobacteriaceae;Granulicatella		otu_175773
S002685945	uncultured bacterium; ncd1942a05c1.	0	JF166012	1368	FALSE	Root;Bacteria;Firmicutes;Bacilli;Lactobacillales;Streptococcaceae;Streptococcus		otu_181281
S003415005	uncultured bacterium; 071053_324.	0	JQ469756	1379	FALSE	Root;Bacteria;Bacteroidetes;Flavobacteria;Flavobacteriales;Flavobacteriaceae;Capnocytophaga		otu_135731
S001406225	uncultured bacterium; nbw766f02c1.	0	GQ015285	1369	FALSE	Root;Bacteria;Firmicutes;Bacilli;Lactobacillales;Streptococcaceae;Streptococcus		otu_180648
S002702103	uncultured bacterium; ncd2106f03c1.	4	JF182170	1369	FALSE	Root;Bacteria;Firmicutes;Bacilli;Bacillales;Staphylococcaceae;Staphylococcus		otu_176607
S000517504	uncultured bacterium; Y489.	0	AY975904	1369	FALSE	Root;Bacteria;Firmicutes;Bacilli;Lactobacillales;Streptococcaceae;Streptococcus		otu_124649
S002512694	uncultured bacterium; 16sps26-3e02.q1ka.	0	FM997478	1416	FALSE	Root;Bacteria;Firmicutes;Bacilli;Lactobacillales;Streptococcaceae;Streptococcus		otu_19530
S002512692	uncultured bacterium; 16sps26-3d11.w2ka.	0	FM997476	1397	FALSE	Root;Bacteria;Proteobacteria;Gammaproteobacteria;Pseudomonadales;Pseudomonadaceae;Pseudomonas		otu_552
S003403343	uncultured bacterium; 070012_611.	0	JQ458094	1419	FALSE	Root;Bacteria;Firmicutes;Negativicutes;Selenomonadales;Veillonellaceae;Veillonella		otu_113439
S003403340	uncultured bacterium; 070012_766.	0	JQ458091	1400	FALSE	Root;Bacteria;Firmicutes;Bacilli;Lactobacillales;Streptococcaceae;Streptococcus		otu_121146
S003414845	uncultured bacterium; 071053_380.	0	JQ469596	1349	FALSE	Root;Bacteria;TM7;TM7_genera_incertae_sedis		otu_201430
S003400264	uncultured bacterium; 069097_354.	0	JQ455015	1380	FALSE	Root;Bacteria;Actinobacteria;Actinobacteria;Actinobacteridae;Actinomycetales;Propionibacterineae;Propionibacteriaceae;unclassified_Propionibacteriaceae		otu_161502
S002132490	uncultured bacterium; ncd476d10c1.	0	HM327464	1369	FALSE	Root;Bacteria;Firmicutes;Bacilli;Lactobacillales;Streptococcaceae;Streptococcus		otu_126504
S003419151	uncultured bacterium; 071061_019.	0	JQ473902	1397	FALSE	Root;Bacteria;Bacteroidetes;Bacteroidia;Bacteroidales;Prevotellaceae;Prevotella		otu_138563
S003408897	uncultured bacterium; 070040_276.	0	JQ463648	1403	FALSE	Root;Bacteria;Bacteroidetes;Bacteroidia;Bacteroidales;Prevotellaceae;Prevotella		otu_126050
S001913789	uncultured bacterium; ET_D_3d03.	0	FJ558502	1404	FALSE	Root;Bacteria;Firmicutes;Bacilli;Lactobacillales;Streptococcaceae;Streptococcus		otu_127914
S002698160	uncultured bacterium; ncd2072c11c1.	0	JF178227	1357	FALSE	Root;Bacteria;Bacteroidetes;Bacteroidia;Bacteroidales;Prevotellaceae;unclassified_Prevotellaceae		otu_152604
S000407902	Prevotella sp. oral clone GI032.	0	AY349396	1524	FALSE	Root;Bacteria;Bacteroidetes;Bacteroidia;Bacteroidales;Prevotellaceae;Prevotella		otu_8432
S000407901	Prevotella sp. oral clone GI030.	0	AY349395	1523	FALSE	Root;Bacteria;Bacteroidetes;Bacteroidia;Bacteroidales;Prevotellaceae;Prevotella		otu_9297
S000407906	Prevotella sp. oral clone ID019.	0	AY349400	1518	FALSE	Root;Bacteria;Bacteroidetes;Bacteroidia;Bacteroidales;Prevotellaceae;unclassified_Prevotellaceae		otu_13142
S002123722	uncultured bacterium; ncd341f10c1.	0	HM318696	1357	FALSE	Root;Bacteria;Bacteroidetes;Bacteroidia;Bacteroidales;Prevotellaceae;unclassified_Prevotellaceae		otu_197034
S003416461	uncultured bacterium; 071028_107.	0	JQ471212	1400	FALSE	Root;Bacteria;Firmicutes;Bacilli;Lactobacillales;Streptococcaceae;Streptococcus		otu_126977
S002996326	uncultured organism; ELU0003-T9-S-N1_000054.	0	HQ739149	1437	FALSE	Root;Bacteria;Firmicutes;Negativicutes;Selenomonadales;Veillonellaceae;Veillonella		otu_88398
S002651706	uncultured bacterium; ncd1503g01c1.	0	JF131773	1346	FALSE	Root;Bacteria;Actinobacteria;Actinobacteria;Actinobacteridae;Actinomycetales;Micrococcineae;Micrococcaceae;Rothia		otu_154081
S003409400	uncultured bacterium; 070042_243.	0	JQ464151	1368	FALSE	Root;Bacteria;Fusobacteria;Fusobacteria;Fusobacteriales;Leptotrichiaceae;Leptotrichia		otu_22648
S002688890	uncultured bacterium; ncd2084d06c1.	0	JF168957	1369	FALSE	Root;Bacteria;Firmicutes;Bacilli;Lactobacillales;Streptococcaceae;Streptococcus		otu_74188
S003392523	uncultured bacterium; 069062_371.	0	JQ447274	1432	FALSE	Root;Bacteria;Firmicutes;Bacilli;Lactobacillales;Streptococcaceae;Streptococcus		otu_104705
S002666085	uncultured bacterium; ncd1651c11c1.	0	JF146152	1377	FALSE	Root;Bacteria;Firmicutes;Bacilli;Bacillales;Bacillales_Incertae Sedis XI;Gemella		otu_116160
S001401925	uncultured bacterium; nbw789f03c1.	0	GQ010985	1342	FALSE	Root;Bacteria;Actinobacteria;Actinobacteria;Actinobacteridae;Actinomycetales;Corynebacterineae;unclassified_Corynebacterineae		otu_219455
S003398101	uncultured bacterium; 069089_048.	0	JQ452852	1401	FALSE	Root;Bacteria;Proteobacteria;Gammaproteobacteria;Pasteurellales;Pasteurellaceae;Haemophilus		otu_126935
S001913594	uncultured bacterium; ET_C_2d03.	0	FJ558307	1395	FALSE	Root;Bacteria;Firmicutes;Bacilli;Lactobacillales;Streptococcaceae;Streptococcus		otu_141375
S002082685	uncultured bacterium; ncd542h06c1.	0	HM277659	1367	FALSE	Root;Bacteria;Firmicutes;Bacilli;Lactobacillales;Streptococcaceae;Streptococcus		otu_181511
S002757081	uncultured bacterium; ncd2750c02c1.	0	JF237148	1347	FALSE	Root;Bacteria;Firmicutes;Clostridia;Clostridiales;Clostridiales_Incertae Sedis XI;Parvimonas		otu_212278
S002750322	uncultured bacterium; ncd2641e01c1.	0	JF230389	1367	FALSE	Root;Bacteria;Firmicutes;Bacilli;Lactobacillales;Streptococcaceae;Streptococcus		otu_128743
S003411788	uncultured bacterium; 070049_108.	0	JQ466539	1416	FALSE	Root;Bacteria;Firmicutes;Negativicutes;Selenomonadales;Veillonellaceae;Veillonella		otu_112030
S002113669	uncultured bacterium; ncd900e10c1.	3	HM308643	1368	FALSE	Root;Bacteria;Firmicutes;Bacilli;Lactobacillales;Streptococcaceae;Streptococcus		otu_123524
S002759017	uncultured bacterium; ncd2779f12c1.	0	JF239084	1367	FALSE	Root;Bacteria;Firmicutes;Bacilli;Lactobacillales;Streptococcaceae;Streptococcus		otu_181032
S003410339	uncultured bacterium; 070045_286.	0	JQ465090	1405	FALSE	Root;Bacteria;Bacteroidetes;Bacteroidia;Bacteroidales;Prevotellaceae;Prevotella		otu_127009
S003410331	uncultured bacterium; 070045_025.	0	JQ465082	1418	FALSE	Root;Bacteria;Bacteroidetes;Bacteroidia;Bacteroidales;Prevotellaceae;Prevotella		otu_106540
S001179671	uncultured Stenotrophomonas sp.; GI7-1-C21.	0	FJ193985	1460	FALSE	Root;Bacteria;Proteobacteria;Gammaproteobacteria;Xanthomonadales;Xanthomonadaceae;Stenotrophomonas		otu_40636
S002122009	uncultured bacterium; ncd314f11c1.	0	HM316983	1348	FALSE	Root;Bacteria;Firmicutes;Clostridia;Clostridiales;Clostridiales_Incertae Sedis XI;Peptoniphilus		otu_209331
S003402857	uncultured bacterium; 070011_164.	0	JQ457608	1407	FALSE	Root;Bacteria;Firmicutes;Bacilli;Lactobacillales;Streptococcaceae;Streptococcus		otu_122310
S003402856	uncultured bacterium; 070011_283.	0	JQ457607	1447	FALSE	Root;Bacteria;Firmicutes;Negativicutes;Selenomonadales;Veillonellaceae;Veillonella		otu_88317
S003402850	uncultured bacterium; 070011_069.	0	JQ457601	1403	FALSE	Root;Bacteria;Firmicutes;Bacilli;Lactobacillales;Streptococcaceae;Streptococcus		otu_127008
S002104112	uncultured bacterium; ncd913e01c1.	0	HM299086	1370	FALSE	Root;Bacteria;Firmicutes;Bacilli;Lactobacillales;Streptococcaceae;Streptococcus		otu_22958
S003396513	uncultured bacterium; 069084_105.	0	JQ451264	1363	FALSE	Root;Bacteria;Fusobacteria;Fusobacteria;Fusobacteriales;Fusobacteriaceae;Fusobacterium		otu_187831
S002694221	uncultured bacterium; ncd2009a02c1.	0	JF174288	1372	FALSE	Root;Bacteria;Firmicutes;Bacilli;Bacillales;Staphylococcaceae;Staphylococcus		otu_173651
S002133573	uncultured bacterium; ncd496a04c1.	0	HM328547	1384	FALSE	Root;Bacteria;Firmicutes;Negativicutes;Selenomonadales;Veillonellaceae;Veillonella		otu_106474
S002090689	uncultured bacterium; ncd618f09c1.	0	HM285663	1383	FALSE	Root;Bacteria;Firmicutes;Negativicutes;Selenomonadales;Veillonellaceae;Veillonella		otu_115737
S002075702	uncultured bacterium; ncd269c12c1.	0	HM270676	1352	FALSE	Root;Bacteria;Proteobacteria;Betaproteobacteria;Burkholderiales;unclassified_Burkholderiales		otu_201914
S000783163	uncultured bacterium; RL386_aao87b07.	0	DQ797112	1407	FALSE	Root;Bacteria;Firmicutes;Bacilli;Lactobacillales;Streptococcaceae;Streptococcus		otu_43559
S000653583	Fusobacterium necrophorum subsp. necrophorum; Ulm 1.	1	DQ440550	1337	FALSE	Root;Bacteria;Fusobacteria;Fusobacteria;Fusobacteriales;Fusobacteriaceae;Fusobacterium	859	859
S000653584	Fusobacterium necrophorum subsp. necrophorum; Ulm 2.	4	DQ440551	1317	FALSE	Root;Bacteria;Fusobacteria;Fusobacteria;Fusobacteriales;Fusobacteriaceae;Fusobacterium	859	859
S002662775	uncultured bacterium; ncd1791h02c1.	0	JF142842	1376	FALSE	Root;Bacteria;Firmicutes;Bacilli;Bacillales;Bacillales_Incertae Sedis XI;Gemella		otu_170810
S002725289	uncultured bacterium; ncd2347e09c1.	0	JF205356	1347	FALSE	Root;Bacteria;Firmicutes;Clostridia;Clostridiales;Clostridiales_Incertae Sedis XI;Anaerococcus		otu_211607
S001559013	uncultured Oribacterium sp.; 12BA72.	0	FJ976351	1349	FALSE	Root;Bacteria;Firmicutes;Clostridia;Clostridiales;Lachnospiraceae;Oribacterium		otu_209848
S002653519	uncultured bacterium; ncd1530a06c1.	0	JF133586	1369	FALSE	Root;Bacteria;Firmicutes;Bacilli;Lactobacillales;Streptococcaceae;Streptococcus		otu_130063
S002637166	uncultured bacterium; ncd1389d09c1.	0	JF117233	1369	FALSE	Root;Bacteria;Firmicutes;Bacilli;Lactobacillales;Streptococcaceae;Streptococcus		otu_51138
S000528444	Staphylococcus aureus subsp. aureus MW2.	0	BA000033	1555	FALSE	Root;Bacteria;Firmicutes;Bacilli;Bacillales;Staphylococcaceae;Staphylococcus	196620	1280
S002760339	uncultured bacterium; ncd2801e04c1.	0	JF240406	1384	FALSE	Root;Bacteria;Firmicutes;Negativicutes;Selenomonadales;Veillonellaceae;Veillonella		otu_106683
S002673285	uncultured bacterium; ncd1764a04c1.	0	JF153352	1367	FALSE	Root;Bacteria;Firmicutes;Bacilli;Lactobacillales;Streptococcaceae;Streptococcus		otu_138096
S001328461	Lactococcus lactis; C9-6.	0	FJ429979	1373	FALSE	Root;Bacteria;Firmicutes;Bacilli;Lactobacillales;Streptococcaceae;Lactococcus	1358	1358
S002092173	uncultured bacterium; ncd640a07c1.	0	HM287147	1353	FALSE	Root;Bacteria;Firmicutes;Clostridia;Clostridiales;Eubacteriaceae;Eubacterium		otu_158601
S003404036	uncultured bacterium; 070020_035.	0	JQ458787	1396	FALSE	Root;Bacteria;Firmicutes;Bacilli;Lactobacillales;Streptococcaceae;Streptococcus		otu_137417
S003413253	uncultured bacterium; 071031_267.	0	JQ468004	1422	FALSE	Root;Bacteria;Firmicutes;Bacilli;Bacillales;Bacillales_Incertae Sedis XI;Gemella		otu_112224
S003394459	uncultured bacterium; 069080_088.	0	JQ449210	1400	FALSE	Root;Bacteria;Firmicutes;Bacilli;Lactobacillales;Streptococcaceae;Streptococcus		otu_129986
S003394455	uncultured bacterium; 069080_320.	0	JQ449206	1407	FALSE	Root;Bacteria;Firmicutes;Bacilli;Lactobacillales;Streptococcaceae;Streptococcus		otu_1975
S002715451	uncultured bacterium; ncd2265g06c1.	0	JF195518	1343	FALSE	Root;Bacteria;Bacteroidetes;Flavobacteria;Flavobacteriales;Flavobacteriaceae;Capnocytophaga		otu_59283
S002715450	uncultured bacterium; ncd2265a06c1.	0	JF195517	1357	FALSE	Root;Bacteria;Bacteroidetes;Bacteroidia;Bacteroidales;Prevotellaceae;unclassified_Prevotellaceae		otu_167127
S003411674	uncultured bacterium; 070049_068.	0	JQ466425	1325	FALSE	Root;Bacteria;Bacteroidetes;Bacteroidia;Bacteroidales;Porphyromonadaceae;Paludibacter		otu_137444
S001483736	uncultured bacterium; nbw1067d09c1.	0	GQ057672	1339	FALSE	Root;Bacteria;Proteobacteria;Epsilonproteobacteria;Campylobacterales;Campylobacteraceae;Campylobacter		otu_97500
S001483732	uncultured bacterium; nbw1067d05c1.	0	GQ057668	1351	FALSE	Root;Bacteria;Firmicutes;Clostridia;Clostridiales;Lachnospiraceae;Moryella		otu_10039
S002673833	uncultured bacterium; ncd1772c09c1.	0	JF153900	1367	FALSE	Root;Bacteria;Firmicutes;Bacilli;Lactobacillales;Streptococcaceae;Streptococcus		otu_22958
S003404526	uncultured bacterium; 070027_225.	1	JQ459277	1407	FALSE	Root;Bacteria;Firmicutes;Bacilli;Lactobacillales;Streptococcaceae;Streptococcus		otu_125568
S003417385	uncultured bacterium; 071055_172.	0	JQ472136	1397	FALSE	Root;Bacteria;Bacteroidetes;Bacteroidia;Bacteroidales;Prevotellaceae;Prevotella		otu_134865
S002687405	uncultured bacterium; ncd2008e02c1.	0	JF167472	1356	FALSE	Root;Bacteria;Actinobacteria;Actinobacteria;Actinobacteridae;Actinomycetales;Corynebacterineae;Corynebacteriaceae;Corynebacterium		otu_142836
S001264354	Burkholderia cenocepacia; rif200858.	0	FJ527665	1497	FALSE	Root;Bacteria;Proteobacteria;Betaproteobacteria;Burkholderiales;Burkholderiaceae;Burkholderia	95486	95486
S002129945	uncultured bacterium; ncd435c05c1.	0	HM324919	1367	FALSE	Root;Bacteria;Firmicutes;Bacilli;Lactobacillales;Streptococcaceae;Streptococcus		otu_10002
S003398326	uncultured bacterium; 069090_248.	0	JQ453077	1398	FALSE	Root;Bacteria;Proteobacteria;Betaproteobacteria;Neisseriales;Neisseriaceae;Neisseria		otu_118751
S002109027	uncultured bacterium; ncd829e01c1.	0	HM304001	1333	FALSE	Root;Bacteria;Fusobacteria;Fusobacteria;Fusobacteriales;Leptotrichiaceae;Leptotrichia		otu_141420
S003405813	uncultured bacterium; 070055_243.	0	JQ460564	1400	FALSE	Root;Bacteria;TM7;TM7_genera_incertae_sedis		otu_34617
S003405816	uncultured bacterium; 070055_276.	0	JQ460567	1397	FALSE	Root;Bacteria;Bacteroidetes;Bacteroidia;Bacteroidales;Prevotellaceae;Prevotella		otu_112022
S003405817	uncultured bacterium; 070055_002.	0	JQ460568	1420	FALSE	Root;Bacteria;Firmicutes;Negativicutes;Selenomonadales;Veillonellaceae;Veillonella		otu_101533
S003083591	uncultured bacterium; 3H3M_64.	9	JN230277	1471	FALSE	Root;Bacteria;Proteobacteria;Gammaproteobacteria;Xanthomonadales;Xanthomonadaceae;Stenotrophomonas		otu_11089
S003284186	Pseudomonas hibiscicola; R4-722.	0	JQ659712	1456	FALSE	Root;Bacteria;Proteobacteria;Gammaproteobacteria;Xanthomonadales;Xanthomonadaceae;Stenotrophomonas	86189	86189
S003420464	uncultured bacterium; 071065_549.	0	JQ475215	1389	FALSE	Root;Bacteria;Fusobacteria;Fusobacteria;Fusobacteriales;Fusobacteriaceae;Fusobacterium		otu_128993
S003380009	uncultured organism; ELU0178-T478-S-NIPCRAMgANa_000425.	0	HQ818644	1471	FALSE	Root;Bacteria;Firmicutes;Bacilli;Lactobacillales;Streptococcaceae;Streptococcus		otu_63846
S002631216	uncultured bacterium; ncd1208d02c1.	0	JF111283	1369	FALSE	Root;Bacteria;Firmicutes;Bacilli;Lactobacillales;Streptococcaceae;Streptococcus		otu_179342
S002115396	uncultured bacterium; ncd930d10c1.	0	HM310370	1367	FALSE	Root;Bacteria;Firmicutes;Bacilli;Lactobacillales;Streptococcaceae;Streptococcus		otu_182795
S003405597	uncultured bacterium; 070055_278.	0	JQ460348	1398	FALSE	Root;Bacteria;Bacteroidetes;Bacteroidia;Bacteroidales;Prevotellaceae;Prevotella		otu_130402
S002715988	uncultured bacterium; ncd2274e03c1.	4	JF196055	1370	FALSE	Root;Bacteria;Firmicutes;Bacilli;Bacillales;Staphylococcaceae;Staphylococcus		otu_179323
S002145218	uncultured bacterium; ncd1043g03c1.	0	HM340192	1385	FALSE	Root;Bacteria;Firmicutes;Negativicutes;Selenomonadales;Veillonellaceae;Veillonella		otu_120841
S002511695	uncultured bacterium; 16sps19-3a09.p1k.	0	FM996479	1472	FALSE	Root;Bacteria;Bacteroidetes;Bacteroidia;Bacteroidales;Prevotellaceae;Paraprevotella		otu_62383
S003396393	uncultured bacterium; 069084_041.	0	JQ451144	1396	FALSE	Root;Bacteria;Bacteroidetes;Bacteroidia;Bacteroidales;Porphyromonadaceae;Porphyromonas		otu_116867
S000654119	Pseudomonas aeruginosa; PAL106.	0	DQ466090	1504	FALSE	Root;Bacteria;Proteobacteria;Gammaproteobacteria;Pseudomonadales;Pseudomonadaceae;Pseudomonas	287	287
S003392044	uncultured bacterium; 069056_205.	0	JQ446795	1410	FALSE	Root;Bacteria;Firmicutes;Bacilli;Lactobacillales;Streptococcaceae;Streptococcus		otu_3578
S002069102	uncultured bacterium; ncd299e11c1.	0	HM264076	1384	FALSE	Root;Bacteria;Firmicutes;Negativicutes;Selenomonadales;Veillonellaceae;Veillonella		otu_158458
S002310592	uncultured bacterium; 16slp49-02d05.p1k.	0	FJ504413	1413	FALSE	Root;Bacteria;Firmicutes;Negativicutes;Selenomonadales;Veillonellaceae;Dialister		otu_119273
S002056540	uncultured bacterium; ncd15h03c1.	0	HM251514	1369	FALSE	Root;Bacteria;Firmicutes;Bacilli;Lactobacillales;Streptococcaceae;Streptococcus		otu_134138
S002225091	Atopobium vaginae DSM 15829.	0	HM007563	1331	FALSE	Root;Bacteria;Actinobacteria;Actinobacteria;Coriobacteridae;Coriobacteriales;Coriobacterineae;Coriobacteriaceae;Atopobium	525256	82135
S002625580	uncultured bacterium; ncd1196c07c1.	0	JF105647	1378	FALSE	Root;Bacteria;Firmicutes;Bacilli;Bacillales;Bacillales_Incertae Sedis XI;Gemella		otu_115987
S002673174	uncultured bacterium; ncd1762e02c1.	0	JF153241	1367	FALSE	Root;Bacteria;Firmicutes;Bacilli;Lactobacillales;Streptococcaceae;Streptococcus		otu_138096
S003402788	uncultured bacterium; 070011_347.	0	JQ457539	1394	FALSE	Root;Bacteria;Bacteroidetes;Flavobacteria;Flavobacteriales;Flavobacteriaceae;unclassified_Flavobacteriaceae		otu_135967
S003397788	uncultured bacterium; 069088_275.	0	JQ452539	1373	FALSE	Root;Bacteria;Fusobacteria;Fusobacteria;Fusobacteriales;Fusobacteriaceae;Fusobacterium		otu_175565
S003397786	uncultured bacterium; 069088_014.	0	JQ452537	1398	FALSE	Root;Bacteria;Proteobacteria;Betaproteobacteria;Neisseriales;Neisseriaceae;Neisseria		otu_27990
S002680982	uncultured bacterium; ncd1856a08c1.	0	JF161049	1377	FALSE	Root;Bacteria;Firmicutes;Bacilli;Bacillales;Bacillales_Incertae Sedis XI;Gemella		otu_118675
S003372852	uncultured organism; ELU0166-T394-S-NIPCRAMgANa_000472.	0	HQ811487	1471	FALSE	Root;Bacteria;Firmicutes;Bacilli;Lactobacillales;Streptococcaceae;Streptococcus		otu_63404
S001383469	uncultured bacterium; nbt35e10.	0	FJ893797	1366	FALSE	Root;Bacteria;Proteobacteria;Gammaproteobacteria;Xanthomonadales;Xanthomonadaceae;Stenotrophomonas		otu_18290
S001558871	uncultured Prevotella sp.; 3505.	0	FJ976209	1362	FALSE	Root;Bacteria;Bacteroidetes;Bacteroidia;Bacteroidales;Prevotellaceae;Prevotella		otu_8432
S002066386	uncultured bacterium; ncd176e11c1.	0	HM261360	1365	FALSE	Root;Bacteria;TM7;TM7_genera_incertae_sedis		otu_136722
S002075177	uncultured bacterium; ncd260g12c1.	0	HM270151	1369	FALSE	Root;Bacteria;Firmicutes;Bacilli;Lactobacillales;Streptococcaceae;Streptococcus		otu_121647
S002095149	uncultured bacterium; ncd675g11c1.	0	HM290123	1369	FALSE	Root;Bacteria;Firmicutes;Bacilli;Lactobacillales;Streptococcaceae;Streptococcus		otu_78212
S001418340	Haemophilus influenzae; PN115.	0	FJ939585	1362	FALSE	Root;Bacteria;Proteobacteria;Gammaproteobacteria;Pasteurellales;Pasteurellaceae;Haemophilus	727	727
S002123888	uncultured bacterium; ncd344c01c1.	0	HM318862	1357	FALSE	Root;Bacteria;Bacteroidetes;Bacteroidia;Bacteroidales;Prevotellaceae;unclassified_Prevotellaceae		otu_197034
S002030488	uncultured bacterium; UNCCF0011.	1	GU361882	1515	FALSE	Root;Bacteria;Firmicutes;Bacilli;Bacillales;Bacillales_Incertae Sedis XI;Gemella		otu_15321
S003417077	uncultured bacterium; 071054_093.	0	JQ471828	1399	FALSE	Root;Bacteria;Bacteroidetes;Bacteroidia;Bacteroidales;Prevotellaceae;Prevotella		otu_102146
S003417079	uncultured bacterium; 071054_184.	0	JQ471830	1381	FALSE	Root;Bacteria;Fusobacteria;Fusobacteria;Fusobacteriales;Leptotrichiaceae;Leptotrichia		otu_161101
S002642135	uncultured bacterium; ncd1402b07c1.	0	JF122202	1383	FALSE	Root;Bacteria;Firmicutes;Negativicutes;Selenomonadales;Veillonellaceae;Veillonella		otu_101286
S002688722	uncultured bacterium; ncd2075h04c1.	0	JF168789	1313	FALSE	Root;Bacteria;TM7;TM7_genera_incertae_sedis		otu_201434
S003415102	uncultured bacterium; 071024_341.	0	JQ469853	1391	FALSE	Root;Bacteria;Firmicutes;Clostridia;Clostridiales;Lachnospiraceae;Catonella		otu_33175
S003415109	uncultured bacterium; 071024_177.	0	JQ469860	1420	FALSE	Root;Bacteria;Firmicutes;Negativicutes;Selenomonadales;Veillonellaceae;Veillonella		otu_114031
S002055805	uncultured bacterium; ncd05a10c1.	0	HM250779	1367	FALSE	Root;Bacteria;Firmicutes;Bacilli;Lactobacillales;Streptococcaceae;Streptococcus		otu_126620
S003418206	uncultured bacterium; 071058_392.	0	JQ472957	1399	FALSE	Root;Bacteria;Bacteroidetes;Bacteroidia;Bacteroidales;Prevotellaceae;Prevotella		otu_134865
S003414176	uncultured bacterium; 071042_349.	0	JQ468927	1421	FALSE	Root;Bacteria;Firmicutes;Negativicutes;Selenomonadales;Veillonellaceae;Veillonella		otu_113437
S001458506	uncultured bacterium; nbw904g07c1.	0	GQ032442	1361	FALSE	Root;Bacteria;Bacteroidetes;Bacteroidia;Bacteroidales;Prevotellaceae;Prevotella		otu_127844
S003402098	uncultured bacterium; 069103_046.	0	JQ456849	1401	FALSE	Root;Bacteria;Firmicutes;Bacilli;Lactobacillales;Streptococcaceae;Streptococcus		otu_129131
S002720362	uncultured bacterium; ncd2392g04c1.	0	JF200429	1367	FALSE	Root;Bacteria;Firmicutes;Bacilli;Lactobacillales;Streptococcaceae;Streptococcus		otu_131578
S003395666	uncultured bacterium; 069081_223.	0	JQ450417	1376	FALSE	Root;Bacteria;Actinobacteria;Actinobacteria;Actinobacteridae;Actinomycetales;Propionibacterineae;Propionibacteriaceae;Tessaracoccus		otu_161502
S002758291	uncultured bacterium; ncd2769b01c1.	0	JF238358	1345	FALSE	Root;Bacteria;Firmicutes;Clostridia;Clostridiales;Ruminococcaceae;unclassified_Ruminococcaceae		otu_166697
S000354948	uncultured bacterium; KRA30+04.	0	AY081975	1490	FALSE	Root;Bacteria;Proteobacteria;Gammaproteobacteria;Pseudomonadales;Pseudomonadaceae;Pseudomonas		otu_41910
S000354947	uncultured bacterium; KRA30+03.	0	AY081974	1484	FALSE	Root;Bacteria;Bacteroidetes;Flavobacteria;Flavobacteriales;Flavobacteriaceae;unclassified_Flavobacteriaceae		otu_49648
S002717665	uncultured bacterium; ncd2302c11c1.	1	JF197732	1369	FALSE	Root;Bacteria;Firmicutes;Bacilli;Bacillales;Staphylococcaceae;Staphylococcus		otu_180722
S002643547	uncultured bacterium; ncd1422g12c1.	0	JF123614	1363	FALSE	Root;Bacteria;Proteobacteria;Betaproteobacteria;Neisseriales;Neisseriaceae;Neisseria		otu_66311
S003400715	uncultured bacterium; 069099_036.	0	JQ455466	1392	FALSE	Root;Bacteria;Bacteroidetes;Flavobacteria;Flavobacteriales;Flavobacteriaceae;unclassified_Flavobacteriaceae		otu_135967
S002709338	uncultured bacterium; ncd2170g10c1.	1	JF189405	1373	FALSE	Root;Bacteria;Firmicutes;Bacilli;Lactobacillales;Carnobacteriaceae;Granulicatella		otu_174267
S002709332	uncultured bacterium; ncd2170f08c2.	0	JF189399	1360	FALSE	Root;Bacteria;Bacteroidetes;Bacteroidia;Bacteroidales;Porphyromonadaceae;Porphyromonas		otu_191340
S002709335	uncultured bacterium; ncd2170g04c2.	0	JF189402	1367	FALSE	Root;Bacteria;Firmicutes;Bacilli;Lactobacillales;Streptococcaceae;Streptococcus		otu_182927
S002729024	uncultured bacterium; ncd2402h09c1.	0	JF209091	1369	FALSE	Root;Bacteria;Firmicutes;Bacilli;Lactobacillales;Streptococcaceae;Streptococcus		otu_8301
S002673081	uncultured bacterium; ncd1760g11c1.	0	JF153148	1383	FALSE	Root;Bacteria;Firmicutes;Negativicutes;Selenomonadales;Veillonellaceae;Veillonella		otu_107548
S002660246	uncultured bacterium; ncd1669b06c1.	0	JF140313	1360	FALSE	Root;Bacteria;Bacteroidetes;Bacteroidia;Bacteroidales;Porphyromonadaceae;Porphyromonas		otu_190925
S002737273	uncultured bacterium; ncd2525e12c1.	0	JF217340	1369	FALSE	Root;Bacteria;Firmicutes;Bacilli;Lactobacillales;Streptococcaceae;Streptococcus		otu_126695
S002510956	uncultured bacterium; 16sps14-2g05.p1k.	0	FM995740	1477	FALSE	Root;Bacteria;Firmicutes;Clostridia;Clostridiales;Lachnospiraceae;Catonella		otu_20741
S003392908	uncultured bacterium; 069066_296.	0	JQ447659	1376	FALSE	Root;Bacteria;Bacteroidetes;Flavobacteria;Flavobacteriales;Flavobacteriaceae;Capnocytophaga		otu_165270
S003404734	uncultured bacterium; 070027_059.	0	JQ459485	1406	FALSE	Root;Bacteria;Firmicutes;Bacilli;Lactobacillales;Streptococcaceae;Streptococcus		otu_122557
S003404733	uncultured bacterium; 070027_317.	0	JQ459484	1409	FALSE	Root;Bacteria;Firmicutes;Bacilli;Lactobacillales;Streptococcaceae;Streptococcus		otu_123258
S001912805	uncultured bacterium; ET_H_4a02.	8	FJ557518	1398	FALSE	Root;Bacteria;Proteobacteria;Gammaproteobacteria;Pseudomonadales;Pseudomonadaceae;unclassified_Pseudomonadaceae		otu_136933
S003417696	uncultured bacterium; 071056_022.	0	JQ472447	1390	FALSE	Root;Bacteria;Bacteroidetes;Bacteroidia;Bacteroidales;Prevotellaceae;Prevotella		otu_140379
S003417698	uncultured bacterium; 071056_052.	0	JQ472449	1402	FALSE	Root;Bacteria;TM7;TM7_genera_incertae_sedis		otu_29719
S003393972	uncultured bacterium; 069079_136.	0	JQ448723	1421	FALSE	Root;Bacteria;Firmicutes;Bacilli;Bacillales;Bacillales_Incertae Sedis XI;Gemella		otu_113296
S002651600	uncultured bacterium; ncd1502f02c1.	0	JF131667	1368	FALSE	Root;Bacteria;Firmicutes;Bacilli;Lactobacillales;Streptococcaceae;Streptococcus		otu_79706
S002041540	uncultured bacterium; 16slp101-3a08.p1k.	0	GQ157203	1473	FALSE	Root;Bacteria;Proteobacteria;Gammaproteobacteria;Pasteurellales;Pasteurellaceae;Haemophilus		otu_62084
S003419905	uncultured bacterium; 071064_276.	0	JQ474656	1399	FALSE	Root;Bacteria;Proteobacteria;Betaproteobacteria;Neisseriales;Neisseriaceae;Neisseria		otu_128156
S003366077	uncultured organism; ELU0155-T288-S-NIPCRAMgANa_000351.	0	HQ804712	1455	FALSE	Root;Bacteria;Firmicutes;Bacilli;Lactobacillales;Streptococcaceae;Streptococcus		otu_79123
S003410757	uncultured bacterium; 070046_122.	0	JQ465508	1403	FALSE	Root;Bacteria;Bacteroidetes;Bacteroidia;Bacteroidales;Prevotellaceae;Prevotella		otu_84871
S001233397	uncultured bacterium; A_D_01_88.	0	FJ470445	1535	FALSE	Root;Bacteria;unclassified_Bacteria		otu_4476
S001453369	uncultured bacterium; nbw902b08c1.	0	GQ027305	1333	FALSE	Root;Bacteria;Fusobacteria;Fusobacteria;Fusobacteriales;Leptotrichiaceae;Leptotrichia		otu_22683
S002674344	uncultured bacterium; ncd1780a06c1.	0	JF154411	1332	FALSE	Root;Bacteria;Fusobacteria;Fusobacteria;Fusobacteriales;Leptotrichiaceae;Leptotrichia		otu_22648
S002512134	uncultured bacterium; 16sps22-1f12.p1ka.	0	FM996918	1477	FALSE	Root;Bacteria;Proteobacteria;Gammaproteobacteria;Pseudomonadales;Pseudomonadaceae;Pseudomonas		otu_3230
S002131541	uncultured bacterium; ncd461h05c1.	0	HM326515	1348	FALSE	Root;Bacteria;Firmicutes;Clostridia;Clostridiales;Eubacteriaceae;Eubacterium		otu_153220
S002639954	uncultured bacterium; ncd1369h12c1.	0	JF120021	1384	FALSE	Root;Bacteria;Firmicutes;Negativicutes;Selenomonadales;Veillonellaceae;Veillonella		otu_160763
S001417217	Leptotrichia wadei; F0279.	0	FJ717336	1486	FALSE	Root;Bacteria;Fusobacteria;Fusobacteria;Fusobacteriales;Leptotrichiaceae;Leptotrichia	157687	157687
S002328186	uncultured beta proteobacterium; SHNI654.	0	HM108986	1365	FALSE	Root;Bacteria;Proteobacteria;Betaproteobacteria;Burkholderiales;Burkholderiaceae;Burkholderia		otu_29439
S002630777	uncultured bacterium; ncd1196b05c1.	0	JF110844	1357	FALSE	Root;Bacteria;Bacteroidetes;Bacteroidia;Bacteroidales;Prevotellaceae;Paraprevotella		otu_96830
S003373052	uncultured organism; ELU0166-T394-S-NIPCRAMgANa_000672.	0	HQ811687	1461	FALSE	Root;Bacteria;Firmicutes;Bacilli;Lactobacillales;Streptococcaceae;Streptococcus		otu_1832
S000842910	Fusobacterium necrophorum subsp. necrophorum; RMA16505.	0	EF447427	1263	FALSE	Root;Bacteria;Fusobacteria;Fusobacteria;Fusobacteriales;Fusobacteriaceae;Fusobacterium	859	859
S003408539	uncultured bacterium; 070039_116.	0	JQ463290	1398	FALSE	Root;Bacteria;Bacteroidetes;Bacteroidia;Bacteroidales;Prevotellaceae;Prevotella		otu_126070
S003408534	uncultured bacterium; 070039_233.	0	JQ463285	1372	FALSE	Root;Bacteria;TM7;TM7_genera_incertae_sedis		otu_177478
S003408532	uncultured bacterium; 070039_263.	0	JQ463283	1348	FALSE	Root;Bacteria;TM7;TM7_genera_incertae_sedis		otu_98222
S002953855	Citrobacter sp. Gg8.	0	JN020641	1419	FALSE	Root;Bacteria;Proteobacteria;Gammaproteobacteria;Enterobacteriales;Enterobacteriaceae;unclassified_Enterobacteriaceae		otu_114676
S002624854	uncultured bacterium; ncd1328h08c1.	0	JF104921	1368	FALSE	Root;Bacteria;Firmicutes;Bacilli;Lactobacillales;Streptococcaceae;Streptococcus		otu_130944
S003393712	uncultured bacterium; 069078_159.	0	JQ448463	1419	FALSE	Root;Bacteria;Firmicutes;Bacilli;Lactobacillales;Streptococcaceae;Streptococcus		otu_114999
S003396633	uncultured bacterium; 069085_368.	0	JQ451384	1380	FALSE	Root;Bacteria;Actinobacteria;Actinobacteria;Actinobacteridae;Actinomycetales;Propionibacterineae;Propionibacteriaceae;Tessaracoccus		otu_164579
S001913039	uncultured bacterium; ET_F_1b04.	0	FJ557752	1407	FALSE	Root;Bacteria;Firmicutes;Bacilli;Lactobacillales;Streptococcaceae;Streptococcus		otu_124582
S001913031	uncultured bacterium; ET_F_3a03.	0	FJ557744	1391	FALSE	Root;Bacteria;Firmicutes;Clostridia;Clostridiales;Lachnospiraceae;Moryella		otu_36590
S001913034	uncultured bacterium; ET_F_4g04.	0	FJ557747	1389	FALSE	Root;Bacteria;Firmicutes;Clostridia;Clostridiales;Eubacteriaceae;Eubacterium		otu_153220
S002709582	uncultured bacterium; ncd2174g06c1.	0	JF189649	1367	FALSE	Root;Bacteria;Firmicutes;Bacilli;Lactobacillales;Streptococcaceae;Streptococcus		otu_126620
S003335529	uncultured organism; ELU0064-T432-S-NIPCRAMgANa_000465.	0	HQ769323	1451	FALSE	Root;Bacteria;Firmicutes;Bacilli;Lactobacillales;Streptococcaceae;Streptococcus		otu_30295
S003423199	uncultured bacterium; 071075_379.	0	JQ477950	1405	FALSE	Root;Bacteria;Firmicutes;Bacilli;Lactobacillales;Streptococcaceae;Streptococcus		otu_126713
S003423198	uncultured bacterium; 071075_241.	0	JQ477949	1422	FALSE	Root;Bacteria;Firmicutes;Negativicutes;Selenomonadales;Veillonellaceae;Veillonella		otu_91379
S002055090	uncultured bacterium; ncd152g04c1.	0	HM250064	1353	FALSE	Root;Bacteria;Proteobacteria;Gammaproteobacteria;Pseudomonadales;Moraxellaceae;Moraxella		otu_64980
S002055092	uncultured bacterium; ncd143c06c1.	0	HM250066	1367	FALSE	Root;Bacteria;Firmicutes;Bacilli;Lactobacillales;Streptococcaceae;Streptococcus		otu_121268
S002694803	uncultured bacterium; ncd2018c12c1.	0	JF174870	1368	FALSE	Root;Bacteria;Firmicutes;Bacilli;Lactobacillales;Streptococcaceae;Streptococcus		otu_120872
S002649165	uncultured bacterium; ncd1574g01c1.	0	JF129232	1352	FALSE	Root;Bacteria;Proteobacteria;Betaproteobacteria;Burkholderiales;unclassified_Burkholderiales		otu_137850
S003416299	uncultured bacterium; 071028_015.	0	JQ471050	1410	FALSE	Root;Bacteria;Firmicutes;Bacilli;Lactobacillales;Streptococcaceae;Streptococcus		otu_122310
S002717043	uncultured bacterium; ncd2292b10c1.	0	JF197110	1376	FALSE	Root;Bacteria;Firmicutes;Bacilli;Bacillales;Bacillales_Incertae Sedis XI;Gemella		otu_170762
S001411404	uncultured bacterium; nbu269g05c1.	0	GQ020464	1369	FALSE	Root;Bacteria;Firmicutes;Bacilli;Lactobacillales;Streptococcaceae;Streptococcus		otu_121703
S002736329	uncultured bacterium; ncd2512e04c1.	0	JF216396	1360	FALSE	Root;Bacteria;Bacteroidetes;Bacteroidia;Bacteroidales;Porphyromonadaceae;Porphyromonas		otu_139766
S002637020	uncultured bacterium; ncd1378f01c1.	0	JF117087	1360	FALSE	Root;Bacteria;Bacteroidetes;Bacteroidia;Bacteroidales;Porphyromonadaceae;Porphyromonas		otu_38260
S002142389	uncultured bacterium; ncd1098e07c1.	0	HM337363	1357	FALSE	Root;Bacteria;Bacteroidetes;Bacteroidia;Bacteroidales;Porphyromonadaceae;Porphyromonas		otu_28348
S002996284	uncultured organism; ELU0003-T9-S-N1_000008.	0	HQ739103	1401	FALSE	Root;Bacteria;Firmicutes;Negativicutes;Selenomonadales;Veillonellaceae;Veillonella		otu_112467
S002961478	Streptococcus anginosus; SK1366.	0	JN787186	1404	FALSE	Root;Bacteria;Firmicutes;Bacilli;Lactobacillales;Streptococcaceae;Streptococcus	1328	1328
S002645135	uncultured bacterium; ncd1449e01c1.	0	JF125202	1366	FALSE	Root;Bacteria;Firmicutes;Bacilli;Lactobacillales;Streptococcaceae;Streptococcus		otu_1510
S000405655	Streptococcus oralis; ATCC 700233.	0	AY281080	1428	FALSE	Root;Bacteria;Firmicutes;Bacilli;Lactobacillales;Streptococcaceae;Streptococcus	1303	1303
S000405654	Streptococcus oralis; ATCC 9811.	0	AY281079	1428	FALSE	Root;Bacteria;Firmicutes;Bacilli;Lactobacillales;Streptococcaceae;Streptococcus	1303	1303
S000405651	Streptococcus mitis; ATCC 15914.	0	AY281076	1430	FALSE	Root;Bacteria;Firmicutes;Bacilli;Lactobacillales;Streptococcaceae;Streptococcus	28037	28037
S000405652	Streptococcus mitis; ATCC 6249.	0	AY281077	1428	FALSE	Root;Bacteria;Firmicutes;Bacilli;Lactobacillales;Streptococcaceae;Streptococcus	28037	28037
S003416301	uncultured bacterium; 071028_007.	0	JQ471052	1418	FALSE	Root;Bacteria;Firmicutes;Bacilli;Bacillales;Bacillales_Incertae Sedis XI;Gemella		otu_1085
S002996407	uncultured organism; ELU0003-T9-S-N1_000137.	0	HQ739232	1417	FALSE	Root;Bacteria;Firmicutes;Negativicutes;Selenomonadales;Veillonellaceae;Veillonella		otu_81657
S003401393	uncultured bacterium; 069101_331.	0	JQ456144	1403	FALSE	Root;Bacteria;Firmicutes;Bacilli;Lactobacillales;Streptococcaceae;Streptococcus		otu_121334
S000414455	Prevotella oulorum (T); ATCC43324.	1	L16472	1513	TRUE	Root;Bacteria;Bacteroidetes;Bacteroidia;Bacteroidales;Prevotellaceae;Prevotella	28136	28136
S003414633	uncultured bacterium; 071050_271.	0	JQ469384	1381	FALSE	Root;Bacteria;Firmicutes;Clostridia;Clostridiales;Ruminococcaceae;unclassified_Ruminococcaceae		otu_13198
S003335015	uncultured organism; ELU0063-T430-S-NIPCRAMgANa_000620.	0	HQ768808	1482	FALSE	Root;Bacteria;Firmicutes;Negativicutes;Selenomonadales;Veillonellaceae;Veillonella		otu_22151
S002713227	uncultured bacterium; ncd2235b08c1.	0	JF193294	1384	FALSE	Root;Bacteria;Firmicutes;Negativicutes;Selenomonadales;Veillonellaceae;Selenomonas		otu_116271
S002743076	uncultured bacterium; ncd2763e09c1.	0	JF223143	1369	FALSE	Root;Bacteria;Firmicutes;Bacilli;Lactobacillales;Streptococcaceae;Streptococcus		otu_181090
S001457822	uncultured bacterium; nbw894b12c1.	0	GQ031758	1384	FALSE	Root;Bacteria;Firmicutes;Negativicutes;Selenomonadales;Veillonellaceae;Veillonella		otu_158458
S003406042	uncultured bacterium; 070056_690.	0	JQ460793	1415	FALSE	Root;Bacteria;Firmicutes;Bacilli;Lactobacillales;Streptococcaceae;Streptococcus		otu_117892
S002690055	uncultured bacterium; ncd1945f10c1.	0	JF170122	1357	FALSE	Root;Bacteria;Bacteroidetes;Bacteroidia;Bacteroidales;Porphyromonadaceae;Tannerella		otu_131386
S001233370	uncultured bacterium; A_D_01_31.	0	FJ470418	1480	FALSE	Root;Bacteria;Bacteroidetes;Flavobacteria;Flavobacteriales;Flavobacteriaceae;Capnocytophaga		otu_22177
S003420127	uncultured bacterium; 071064_472.	0	JQ474878	1382	FALSE	Root;Bacteria;Fusobacteria;Fusobacteria;Fusobacteriales;Leptotrichiaceae;Leptotrichia		otu_149832
S003410438	uncultured bacterium; 070045_231.	0	JQ465189	1408	FALSE	Root;Bacteria;Proteobacteria;Gammaproteobacteria;Pasteurellales;Pasteurellaceae;Haemophilus		otu_124223
S002634616	uncultured bacterium; ncd1260a12c1.	0	JF114683	1369	FALSE	Root;Bacteria;Firmicutes;Bacilli;Lactobacillales;Streptococcaceae;Streptococcus		otu_17763
S000712842	Streptococcus mutans; ChDC YM20; 10115.	0	DQ677786	1517	FALSE	Root;Bacteria;Firmicutes;Bacilli;Lactobacillales;Streptococcaceae;Streptococcus	1309	1309
S003404327	uncultured bacterium; 070022_258.	0	JQ459078	1388	FALSE	Root;Bacteria;Bacteroidetes;Flavobacteria;Flavobacteriales;Flavobacteriaceae;Capnocytophaga		otu_156535
S002100495	uncultured bacterium; ncd756e10c1.	0	HM295469	1383	FALSE	Root;Bacteria;Firmicutes;Negativicutes;Selenomonadales;Veillonellaceae;Veillonella		otu_114598
S002123394	uncultured bacterium; ncd336d03c1.	0	HM318368	1333	FALSE	Root;Bacteria;Fusobacteria;Fusobacteria;Fusobacteriales;Leptotrichiaceae;Leptotrichia		otu_22683
S001601554	uncultured Achromobacter sp.; F2jun.43.	0	GQ417427	1454	FALSE	Root;Bacteria;Proteobacteria;Betaproteobacteria;Burkholderiales;Alcaligenaceae;Achromobacter		otu_76293
S001874825	Veillonella parvula; X002.	0	GU350451	1540	FALSE	Root;Bacteria;Firmicutes;Negativicutes;Selenomonadales;Veillonellaceae;Veillonella	29466	29466
S003398644	uncultured bacterium; 069091_341.	0	JQ453395	1380	FALSE	Root;Bacteria;Bacteroidetes;Flavobacteria;Flavobacteriales;Flavobacteriaceae;Capnocytophaga		otu_57346
S001595371	uncultured bacterium; SHZG706.	0	GQ156282	1355	FALSE	Root;Bacteria;Firmicutes;Bacilli;Lactobacillales;Streptococcaceae;Streptococcus		otu_134272
S002166282	Streptococcus parasanguinis; C86.	0	GU907524	1433	FALSE	Root;Bacteria;Firmicutes;Bacilli;Lactobacillales;Streptococcaceae;Streptococcus	1318	1318
S002148392	uncultured bacterium; ncd1044a02c1.	0	HM343366	1384	FALSE	Root;Bacteria;Firmicutes;Negativicutes;Selenomonadales;Veillonellaceae;Veillonella		otu_160429
S000927431	Stenotrophomonas sp. AGL 7.	0	EU118775	1427	FALSE	Root;Bacteria;Proteobacteria;Gammaproteobacteria;Xanthomonadales;Xanthomonadaceae;Stenotrophomonas		otu_44772
S000432865	Campylobacter showae; LMG 12636.	0	AF550655	1415	FALSE	Root;Bacteria;Proteobacteria;Epsilonproteobacteria;Campylobacterales;Campylobacteraceae;Campylobacter	204	204
S000432866	Campylobacter gracilis; LMG 7616.	0	AF550656	1417	FALSE	Root;Bacteria;Proteobacteria;Epsilonproteobacteria;Campylobacterales;Campylobacteraceae;Campylobacter	824	824
S001499408	uncultured bacterium; nbw207h08c1.	0	GQ073344	1384	FALSE	Root;Bacteria;Firmicutes;Negativicutes;Selenomonadales;Veillonellaceae;Veillonella		otu_81657
S002127285	uncultured bacterium; ncd395a04c1.	0	HM322259	1384	FALSE	Root;Bacteria;Firmicutes;Negativicutes;Selenomonadales;Veillonellaceae;Veillonella		otu_120412
S003415202	uncultured bacterium; 071024_104.	0	JQ469953	1360	FALSE	Root;Bacteria;Fusobacteria;Fusobacteria;Fusobacteriales;Fusobacteriaceae;Fusobacterium		otu_188504
S002638045	uncultured bacterium; ncd1435d07c1.	0	JF118112	1367	FALSE	Root;Bacteria;Firmicutes;Bacilli;Lactobacillales;Streptococcaceae;Streptococcus		otu_116043
S003409159	uncultured bacterium; 070041_462.	0	JQ463910	1399	FALSE	Root;Bacteria;Proteobacteria;Betaproteobacteria;Neisseriales;Neisseriaceae;Kingella		otu_130608
S002094345	uncultured bacterium; ncd755b11c1.	0	HM289319	1368	FALSE	Root;Bacteria;Firmicutes;Bacilli;Lactobacillales;Streptococcaceae;Streptococcus		otu_141579
S002999985	uncultured organism; ELU0013-T78-S-NI_000385.	0	HQ742810	1445	FALSE	Root;Bacteria;Proteobacteria;Gammaproteobacteria;Xanthomonadales;Xanthomonadaceae;Stenotrophomonas		otu_91412
S003415392	uncultured bacterium; 071025_352.	0	JQ470143	1399	FALSE	Root;Bacteria;Bacteroidetes;Bacteroidia;Bacteroidales;Prevotellaceae;Prevotella		otu_40468
S003415394	uncultured bacterium; 071025_040.	0	JQ470145	1403	FALSE	Root;Bacteria;Firmicutes;Bacilli;Lactobacillales;Streptococcaceae;Streptococcus		otu_127914
S002706390	uncultured bacterium; ncd2184f12c1.	0	JF186457	1369	FALSE	Root;Bacteria;Firmicutes;Bacilli;Lactobacillales;Streptococcaceae;Streptococcus		otu_124654
S002706396	uncultured bacterium; ncd2184h01c1.	0	JF186463	1361	FALSE	Root;Bacteria;Bacteroidetes;Bacteroidia;Bacteroidales;Porphyromonadaceae;Porphyromonas		otu_140702
S002114158	uncultured bacterium; ncd909d04c1.	0	HM309132	1384	FALSE	Root;Bacteria;Firmicutes;Negativicutes;Selenomonadales;Veillonellaceae;Veillonella		otu_158185
S002713404	uncultured bacterium; ncd2234a11c1.	0	JF193471	1368	FALSE	Root;Bacteria;Firmicutes;Bacilli;Lactobacillales;Streptococcaceae;Streptococcus		otu_179598
S002708443	uncultured bacterium; ncd2287g11c1.	0	JF188510	1359	FALSE	Root;Bacteria;Bacteroidetes;Bacteroidia;Bacteroidales;Porphyromonadaceae;Porphyromonas		otu_190792
S002707722	uncultured bacterium; ncd2248d07c1.	0	JF187789	1369	FALSE	Root;Bacteria;Firmicutes;Bacilli;Lactobacillales;Streptococcaceae;Streptococcus		otu_124654
S003330638	uncultured organism; ELU0018-T230-S-NIPCRAMgANa_000530.	0	HQ745063	1426	FALSE	Root;Bacteria;Fusobacteria;Fusobacteria;Fusobacteriales;Fusobacteriaceae;Fusobacterium		otu_63813
S003406420	uncultured bacterium; 070058_013.	0	JQ461171	1400	FALSE	Root;Bacteria;Firmicutes;Bacilli;Lactobacillales;Streptococcaceae;Streptococcus		otu_127590
S003406428	uncultured bacterium; 070058_219.	0	JQ461179	1421	FALSE	Root;Bacteria;Firmicutes;Negativicutes;Selenomonadales;Veillonellaceae;Veillonella		otu_109000
S003406429	uncultured bacterium; 070058_088.	0	JQ461180	1433	FALSE	Root;Bacteria;Firmicutes;Bacilli;Lactobacillales;Streptococcaceae;Streptococcus		otu_103795
S002667929	uncultured bacterium; ncd1680c11c1.	0	JF147996	1377	FALSE	Root;Bacteria;Firmicutes;Bacilli;Bacillales;Bacillales_Incertae Sedis XI;Gemella		otu_62311
S002709217	uncultured bacterium; ncd2328h09c1.	0	JF189284	1369	FALSE	Root;Bacteria;Firmicutes;Bacilli;Lactobacillales;Streptococcaceae;Streptococcus		otu_124249
S003333445	uncultured organism; ELU0024-T375-S-NIPCRAMgANb_000159.	0	HQ747870	1459	FALSE	Root;Bacteria;Firmicutes;Bacilli;Lactobacillales;Streptococcaceae;Streptococcus		otu_72001
S002743379	uncultured bacterium; ncd2781f10c1.	0	JF223446	1384	FALSE	Root;Bacteria;Firmicutes;Negativicutes;Selenomonadales;Veillonellaceae;Veillonella		otu_160734
S002511192	uncultured bacterium; 16sps16-2h12.p1k.	0	FM995976	1456	FALSE	Root;Bacteria;Proteobacteria;Gammaproteobacteria;Pseudomonadales;Pseudomonadaceae;Pseudomonas		otu_44936
S000394227	Moraxella nonliquefaciens; 96127/99.	0	AF443790	1445	FALSE	Root;Bacteria;Proteobacteria;Gammaproteobacteria;Pseudomonadales;Moraxellaceae;Moraxella	478	478
S001912909	uncultured bacterium; ET_F_4e08.	0	FJ557622	1401	FALSE	Root;Bacteria;Bacteroidetes;Bacteroidia;Bacteroidales;Prevotellaceae;Prevotella		otu_116973
S001912907	uncultured bacterium; ET_F_2d08.	0	FJ557620	1410	FALSE	Root;Bacteria;Firmicutes;Bacilli;Lactobacillales;Streptococcaceae;Streptococcus		otu_122231
S001912901	uncultured bacterium; ET_F_3f02.	0	FJ557614	1385	FALSE	Root;Bacteria;Firmicutes;Erysipelotrichia;Erysipelotrichales;Erysipelotrichaceae;Solobacterium		otu_47941
S002727233	uncultured bacterium; ncd2376g08c1.	0	JF207300	1342	FALSE	Root;Bacteria;Bacteroidetes;Flavobacteria;Flavobacteriales;Flavobacteriaceae;Capnocytophaga		otu_219210
S003410899	uncultured bacterium; 070046_375.	0	JQ465650	1403	FALSE	Root;Bacteria;Bacteroidetes;Bacteroidia;Bacteroidales;Prevotellaceae;Prevotella		otu_84871
S002651505	uncultured bacterium; ncd1501a02c1.	0	JF131572	1357	FALSE	Root;Bacteria;Bacteroidetes;Bacteroidia;Bacteroidales;Prevotellaceae;unclassified_Prevotellaceae		otu_152604
S003334769	uncultured organism; ELU0063-T430-S-NIPCRAMgANa_000374.	0	HQ768562	1459	FALSE	Root;Bacteria;Proteobacteria;Gammaproteobacteria;Enterobacteriales;Enterobacteriaceae;Escherichia/Shigella		otu_13202
S002149588	uncultured bacterium; ncd1059b01c1.	0	HM344562	1369	FALSE	Root;Bacteria;Firmicutes;Bacilli;Lactobacillales;Streptococcaceae;Streptococcus		otu_180615
S002669825	uncultured bacterium; ncd1709h07c1.	0	JF149892	1352	FALSE	Root;Bacteria;Proteobacteria;Betaproteobacteria;Burkholderiales;unclassified_Burkholderiales		otu_204517
S002511287	uncultured bacterium; 16sps17-1e12.p1k.	0	FM996071	1488	FALSE	Root;Bacteria;Proteobacteria;Gammaproteobacteria;Pseudomonadales;Pseudomonadaceae;Pseudomonas		otu_552
S000838101	uncultured bacterium; P2D1-744.	0	EF510349	1415	FALSE	Root;Bacteria;Bacteroidetes;Bacteroidia;Bacteroidales;Prevotellaceae;Prevotella		otu_36072
S002681871	uncultured bacterium; ncd1871h09c1.	0	JF161938	1369	FALSE	Root;Bacteria;Firmicutes;Bacilli;Lactobacillales;Streptococcaceae;Streptococcus		otu_7836
S003418853	uncultured bacterium; 071060_388.	0	JQ473604	1390	FALSE	Root;Bacteria;Bacteroidetes;Bacteroidia;Bacteroidales;Prevotellaceae;Prevotella		otu_137245
S002758959	uncultured bacterium; ncd2779b06c1.	0	JF239026	1367	FALSE	Root;Bacteria;Firmicutes;Bacilli;Lactobacillales;Streptococcaceae;Streptococcus		otu_125763
S003406365	uncultured bacterium; 070058_192.	0	JQ461116	1405	FALSE	Root;Bacteria;Firmicutes;Bacilli;Lactobacillales;Streptococcaceae;Streptococcus		otu_125765
S002751319	uncultured bacterium; ncd2657b12c1.	0	JF231386	1369	FALSE	Root;Bacteria;Firmicutes;Bacilli;Lactobacillales;Streptococcaceae;Streptococcus		otu_181128
S002649968	uncultured bacterium; ncd1611h10c1.	0	JF130035	1361	FALSE	Root;Bacteria;Proteobacteria;Gammaproteobacteria;Pasteurellales;Pasteurellaceae;unclassified_Pasteurellaceae		otu_75307
S000837381	uncultured bacterium; P4D1-716.	0	EF509629	1480	FALSE	Root;Bacteria;Proteobacteria;Betaproteobacteria;Neisseriales;Neisseriaceae;Kingella		otu_20737
S000837389	uncultured bacterium; P4D1-501.	0	EF509637	1487	FALSE	Root;Bacteria;Firmicutes;Bacilli;Lactobacillales;Streptococcaceae;Streptococcus		otu_1510
S000828883	uncultured Pseudomonas sp.; ME58.	2	DQ917870	1497	FALSE	Root;Bacteria;Proteobacteria;Gammaproteobacteria;Pseudomonadales;Pseudomonadaceae;unclassified_Pseudomonadaceae		otu_33150
S002731181	uncultured bacterium; ncd2435a03c1.	0	JF211248	1367	FALSE	Root;Bacteria;Firmicutes;Bacilli;Lactobacillales;Streptococcaceae;Streptococcus		otu_136944
S002055969	uncultured bacterium; ncd07c03c1.	0	HM250943	1368	FALSE	Root;Bacteria;Firmicutes;Bacilli;Lactobacillales;Streptococcaceae;Streptococcus		otu_126620
S002290491	Streptococcus pneumoniae TCH8431/19A.	0	CP001993	1546	FALSE	Root;Bacteria;Firmicutes;Bacilli;Lactobacillales;Streptococcaceae;Streptococcus	525381	1313
S002647422	uncultured bacterium; ncd1495h01c1.	0	JF127489	1355	FALSE	Root;Bacteria;Actinobacteria;Actinobacteria;Actinobacteridae;Actinomycetales;Corynebacterineae;Corynebacteriaceae;Corynebacterium		otu_145687
S001540042	uncultured bacterium; nbw679h09c1.	0	GQ113978	1384	FALSE	Root;Bacteria;Firmicutes;Negativicutes;Selenomonadales;Veillonellaceae;Veillonella		otu_115737
S002708493	uncultured bacterium; ncd2290c09c1.	1	JF188560	1370	FALSE	Root;Bacteria;Firmicutes;Bacilli;Lactobacillales;Streptococcaceae;Streptococcus		otu_122807
S002557921	uncultured bacterium; ncd409h01c1.	0	JF037988	1373	FALSE	Root;Bacteria;Firmicutes;Bacilli;Lactobacillales;Carnobacteriaceae;Granulicatella		otu_175606
S002511302	uncultured bacterium; 16sps17-1h08.w2k.	0	FM996086	1419	FALSE	Root;Bacteria;Proteobacteria;Gammaproteobacteria;Pseudomonadales;Pseudomonadaceae;Pseudomonas		otu_57107
S002593663	uncultured bacterium; ncd776g12c1.	0	JF073730	1372	FALSE	Root;Bacteria;Firmicutes;Bacilli;Lactobacillales;Streptococcaceae;Streptococcus		otu_176071
S001589243	Shigella sp. BARD11.	3	GQ403792	1555	FALSE	Root;Bacteria;Proteobacteria;Gammaproteobacteria;Enterobacteriales;Enterobacteriaceae;Escherichia/Shigella		otu_1768
S002651366	uncultured bacterium; ncd1498h03c1.	0	JF131433	1360	FALSE	Root;Bacteria;Bacteroidetes;Bacteroidia;Bacteroidales;Porphyromonadaceae;Porphyromonas		otu_191036
S002651369	uncultured bacterium; ncd1498e08c1.	0	JF131436	1367	FALSE	Root;Bacteria;Firmicutes;Bacilli;Lactobacillales;Streptococcaceae;Streptococcus		otu_74578
S002080347	uncultured bacterium; ncd502g05c1.	0	HM275321	1367	FALSE	Root;Bacteria;Firmicutes;Bacilli;Lactobacillales;Streptococcaceae;Streptococcus		otu_118258
S002311356	uncultured bacterium; 16slp4_04c06.q1k.	0	FJ505177	1385	FALSE	Root;Bacteria;Bacteroidetes;Bacteroidia;Bacteroidales;Porphyromonadaceae;Porphyromonas		otu_135363
S002652758	uncultured bacterium; ncd1519h06c1.	0	JF132825	1368	FALSE	Root;Bacteria;Firmicutes;Bacilli;Lactobacillales;Streptococcaceae;Streptococcus		otu_75295
S001168700	Prevotella tannerae (T); ATCC 51259.	3	AJ005634	1453	TRUE	Root;Bacteria;Bacteroidetes;Bacteroidia;Bacteroidales;Prevotellaceae;Prevotella	76122	76122
S003419178	uncultured bacterium; 071061_308.	0	JQ473929	1375	FALSE	Root;Bacteria;Fusobacteria;Fusobacteria;Fusobacteriales;Fusobacteriaceae;Fusobacterium		otu_122819
S002077653	uncultured bacterium; ncd298g08c1.	0	HM272627	1367	FALSE	Root;Bacteria;Firmicutes;Bacilli;Lactobacillales;Streptococcaceae;Streptococcus		otu_181325
S002740906	uncultured bacterium; ncd2660a06c1.	0	JF220973	1365	FALSE	Root;Bacteria;Firmicutes;Bacilli;Lactobacillales;Streptococcaceae;Streptococcus		otu_185524
S003344715	uncultured organism; ELU0084-T390-S-NI_000304.	0	HQ778509	1478	FALSE	Root;Bacteria;Firmicutes;Bacilli;Lactobacillales;Streptococcaceae;Streptococcus		otu_56654
S003397477	uncultured bacterium; 069087_092.	0	JQ452228	1405	FALSE	Root;Bacteria;Firmicutes;Bacilli;Bacillales;Bacillales_Incertae Sedis XI;Gemella		otu_95405
S002110966	uncultured bacterium; ncd858c07c1.	0	HM305940	1383	FALSE	Root;Bacteria;Firmicutes;Negativicutes;Selenomonadales;Veillonellaceae;Veillonella		otu_102332
S002996304	uncultured organism; ELU0003-T9-S-N1_000032.	0	HQ739127	1411	FALSE	Root;Bacteria;Firmicutes;Negativicutes;Selenomonadales;Veillonellaceae;Veillonella		otu_82235
S002043772	uncultured bacterium; 16slp92-2e12.p1k.	0	GQ159435	1470	FALSE	Root;Bacteria;Firmicutes;Bacilli;Lactobacillales;Streptococcaceae;Streptococcus		otu_64702
S002115449	uncultured bacterium; ncd931d06c1.	0	HM310423	1369	FALSE	Root;Bacteria;Firmicutes;Bacilli;Lactobacillales;Streptococcaceae;Streptococcus		otu_179593
S003014309	uncultured organism; ELU0048-T276-S-NIPCRAMgANa_000301.	0	HQ761738	1446	FALSE	Root;Bacteria;Bacteroidetes;Bacteroidia;Bacteroidales;Prevotellaceae;Prevotella		otu_89952
S002067794	uncultured bacterium; ncd239c08c1.	0	HM262768	1342	FALSE	Root;Bacteria;Bacteroidetes;Flavobacteria;Flavobacteriales;Flavobacteriaceae;Capnocytophaga		otu_60255
S002951759	Stenotrophomonas sp. BIHB 1377.	0	JF766693	1492	FALSE	Root;Bacteria;Proteobacteria;Gammaproteobacteria;Xanthomonadales;Xanthomonadaceae;Stenotrophomonas		otu_15714
S003406140	uncultured bacterium; 070058_017.	0	JQ460891	1404	FALSE	Root;Bacteria;Firmicutes;Bacilli;Lactobacillales;Streptococcaceae;Streptococcus		otu_125801
S003405796	uncultured bacterium; 070055_146.	0	JQ460547	1400	FALSE	Root;Bacteria;Bacteroidetes;Bacteroidia;Bacteroidales;Prevotellaceae;Prevotella		otu_113097
S001481919	uncultured bacterium; nbw1039e10c1.	0	GQ055855	1369	FALSE	Root;Bacteria;Firmicutes;Bacilli;Lactobacillales;Streptococcaceae;Streptococcus		otu_179593
S003399007	uncultured bacterium; 069092_148.	0	JQ453758	1418	FALSE	Root;Bacteria;Firmicutes;Bacilli;Lactobacillales;Streptococcaceae;Streptococcus		otu_115390
S003399005	uncultured bacterium; 069092_247.	0	JQ453756	1399	FALSE	Root;Bacteria;Proteobacteria;Betaproteobacteria;Neisseriales;Neisseriaceae;Neisseria		otu_27966
S003411765	uncultured bacterium; 070049_338.	0	JQ466516	1411	FALSE	Root;Bacteria;Firmicutes;Bacilli;Lactobacillales;Streptococcaceae;Streptococcus		otu_121268
S002244571	uncultured bacterium; nby241d09c1.	0	HM811942	1369	FALSE	Root;Bacteria;Firmicutes;Bacilli;Lactobacillales;Streptococcaceae;Streptococcus		otu_126695
S001500680	uncultured bacterium; nbw164d01c1.	0	GQ074616	1333	FALSE	Root;Bacteria;Fusobacteria;Fusobacteria;Fusobacteriales;Leptotrichiaceae;Leptotrichia		otu_184207
S003410317	uncultured bacterium; 070045_087.	0	JQ465068	1376	FALSE	Root;Bacteria;Fusobacteria;Fusobacteria;Fusobacteriales;Fusobacteriaceae;Fusobacterium		otu_170405
S003402831	uncultured bacterium; 070011_249.	0	JQ457582	1398	FALSE	Root;Bacteria;Bacteroidetes;Bacteroidia;Bacteroidales;Prevotellaceae;Prevotella		otu_129230
S003396536	uncultured bacterium; 069084_132.	0	JQ451287	1381	FALSE	Root;Bacteria;Actinobacteria;Actinobacteria;Actinobacteridae;Actinomycetales;Propionibacterineae;Propionibacteriaceae;Tessaracoccus		otu_164579
S002133554	uncultured bacterium; ncd495d03c1.	0	HM328528	1385	FALSE	Root;Bacteria;Firmicutes;Negativicutes;Selenomonadales;Veillonellaceae;Veillonella		otu_120841
S002133550	uncultured bacterium; ncd495e06c1.	0	HM328524	1352	FALSE	Root;Bacteria;Proteobacteria;Betaproteobacteria;Burkholderiales;unclassified_Burkholderiales		otu_204517
S003419249	uncultured bacterium; 071061_115.	0	JQ474000	1397	FALSE	Root;Bacteria;Bacteroidetes;Bacteroidia;Bacteroidales;Prevotellaceae;Prevotella		otu_107124
S002075763	uncultured bacterium; ncd270b09c1.	0	HM270737	1360	FALSE	Root;Bacteria;Bacteroidetes;Bacteroidia;Bacteroidales;Porphyromonadaceae;Porphyromonas		otu_139732
S002134672	uncultured bacterium; ncd977e08c1.	0	HM329646	1354	FALSE	Root;Bacteria;Actinobacteria;Actinobacteria;Actinobacteridae;Actinomycetales;Corynebacterineae;Corynebacteriaceae;Corynebacterium		otu_148355
S002641237	uncultured bacterium; ncd1389b02c1.	0	JF121304	1372	FALSE	Root;Bacteria;Firmicutes;Bacilli;Bacillales;Staphylococcaceae;Staphylococcus		otu_174500
S001473792	uncultured bacterium; nbw138f05c1.	0	GQ047728	1367	FALSE	Root;Bacteria;Firmicutes;Bacilli;Lactobacillales;Streptococcaceae;Streptococcus		otu_128527
S000828717	uncultured bacterium; 29E-c5.	1	DQ905816	1531	FALSE	Root;Bacteria;Firmicutes;Negativicutes;Selenomonadales;Veillonellaceae;Dialister		otu_3339
S003344601	uncultured organism; ELU0084-T390-S-NI_000190.	0	HQ778395	1432	FALSE	Root;Bacteria;Fusobacteria;Fusobacteria;Fusobacteriales;Fusobacteriaceae;Fusobacterium		otu_17823
S002075852	uncultured bacterium; ncd271f04c1.	0	HM270826	1360	FALSE	Root;Bacteria;Bacteroidetes;Bacteroidia;Bacteroidales;Porphyromonadaceae;Porphyromonas		otu_139766
S002075851	uncultured bacterium; ncd271e08c1.	0	HM270825	1369	FALSE	Root;Bacteria;Firmicutes;Bacilli;Lactobacillales;Streptococcaceae;Streptococcus		otu_125759
S002666314	uncultured bacterium; ncd1655d02c1.	0	JF146381	1370	FALSE	Root;Bacteria;Firmicutes;Bacilli;Lactobacillales;Streptococcaceae;Streptococcus		otu_179219
S003010126	uncultured organism; ELU0040-T218-S-NIPCRAMgANa_000251.	0	HQ757555	1439	FALSE	Root;Bacteria;Proteobacteria;Epsilonproteobacteria;Campylobacterales;Campylobacteraceae;Campylobacter		otu_97500
S002640391	uncultured bacterium; ncd1374d11c1.	0	JF120458	1384	FALSE	Root;Bacteria;Firmicutes;Negativicutes;Selenomonadales;Veillonellaceae;Veillonella		otu_160734
S001539157	uncultured bacterium; nbw633h05c1.	0	GQ113093	1367	FALSE	Root;Bacteria;Firmicutes;Bacilli;Lactobacillales;Streptococcaceae;Streptococcus		otu_103795
S003419795	uncultured bacterium; 071063_021.	0	JQ474546	1397	FALSE	Root;Bacteria;Bacteroidetes;Bacteroidia;Bacteroidales;Prevotellaceae;Prevotella		otu_113100
S002117791	uncultured bacterium; ncd339d03c1.	0	HM312765	1369	FALSE	Root;Bacteria;Firmicutes;Bacilli;Lactobacillales;Streptococcaceae;Streptococcus		otu_123638
S003415301	uncultured bacterium; 071024_382.	0	JQ470052	1403	FALSE	Root;Bacteria;Bacteroidetes;Flavobacteria;Flavobacteriales;Flavobacteriaceae;Capnocytophaga		otu_129446
S003416022	uncultured bacterium; 071027_514.	0	JQ470773	1408	FALSE	Root;Bacteria;Firmicutes;Bacilli;Lactobacillales;Streptococcaceae;Streptococcus		otu_124449
S003015558	uncultured organism; ELU0051-T327-S-NIPCRAMgANa_000525.	0	HQ762987	1466	FALSE	Root;Bacteria;Firmicutes;Bacilli;Lactobacillales;Streptococcaceae;Streptococcus		otu_68088
S002077479	uncultured bacterium; ncd296b05c1.	0	HM272453	1369	FALSE	Root;Bacteria;Firmicutes;Bacilli;Lactobacillales;Streptococcaceae;Streptococcus		otu_65376
S003394473	uncultured bacterium; 069104_104.	0	JQ449224	1405	FALSE	Root;Bacteria;Firmicutes;Bacilli;Lactobacillales;Streptococcaceae;Streptococcus		otu_119876
S003411699	uncultured bacterium; 070049_107.	0	JQ466450	1420	FALSE	Root;Bacteria;Firmicutes;Negativicutes;Selenomonadales;Veillonellaceae;Veillonella		otu_107982
S003411695	uncultured bacterium; 070049_345.	0	JQ466446	1337	FALSE	Root;Bacteria;Fusobacteria;Fusobacteria;Fusobacteriales;Fusobacteriaceae;Fusobacterium		otu_153465
S002758800	uncultured bacterium; ncd2776f01c1.	0	JF238867	1357	FALSE	Root;Bacteria;Bacteroidetes;Bacteroidia;Bacteroidales;Prevotellaceae;unclassified_Prevotellaceae		otu_137122
S001537711	uncultured bacterium; nbw624f10c1.	0	GQ111647	1385	FALSE	Root;Bacteria;Firmicutes;Negativicutes;Selenomonadales;Veillonellaceae;Veillonella		otu_101286
S002713501	uncultured bacterium; ncd2237b12c1.	0	JF193568	1342	FALSE	Root;Bacteria;Bacteroidetes;Flavobacteria;Flavobacteriales;Flavobacteriaceae;Capnocytophaga		otu_60255
S002714622	uncultured bacterium; ncd2254b06c1.	0	JF194689	1370	FALSE	Root;Bacteria;Firmicutes;Bacilli;Bacillales;Staphylococcaceae;Staphylococcus		otu_178519
S002754127	uncultured bacterium; ncd2703b02c1.	0	JF234194	1369	FALSE	Root;Bacteria;Firmicutes;Bacilli;Lactobacillales;Streptococcaceae;Streptococcus		otu_22958
S003398346	uncultured bacterium; 069090_025.	0	JQ453097	1398	FALSE	Root;Bacteria;Proteobacteria;Betaproteobacteria;Neisseriales;Neisseriaceae;Neisseria		otu_118751
S002628376	uncultured bacterium; ncd1328b11c1.	0	JF108443	1368	FALSE	Root;Bacteria;Firmicutes;Bacilli;Lactobacillales;Streptococcaceae;Streptococcus		otu_124288
S002141450	uncultured bacterium; ncd1075g04c1.	0	HM336424	1341	FALSE	Root;Bacteria;Fusobacteria;Fusobacteria;Fusobacteriales;Fusobacteriaceae;Fusobacterium		otu_171255
S003403043	uncultured bacterium; 070012_087.	0	JQ457794	1423	FALSE	Root;Bacteria;Firmicutes;Negativicutes;Selenomonadales;Veillonellaceae;Veillonella		otu_112030
S003405835	uncultured bacterium; 070055_262.	0	JQ460586	1404	FALSE	Root;Bacteria;Firmicutes;Bacilli;Lactobacillales;Streptococcaceae;Streptococcus		otu_124549
S003405838	uncultured bacterium; 070055_006.	0	JQ460589	1401	FALSE	Root;Bacteria;Proteobacteria;Betaproteobacteria;Neisseriales;Neisseriaceae;Neisseria		otu_4635
S003405578	uncultured bacterium; 070055_303.	0	JQ460329	1421	FALSE	Root;Bacteria;Firmicutes;Negativicutes;Selenomonadales;Veillonellaceae;Veillonella		otu_109000
S003405577	uncultured bacterium; 070055_220.	0	JQ460328	1419	FALSE	Root;Bacteria;Bacteroidetes;Bacteroidia;Bacteroidales;Prevotellaceae;Prevotella		otu_114667
S003405574	uncultured bacterium; 070055_120.	0	JQ460325	1394	FALSE	Root;Bacteria;TM7;TM7_genera_incertae_sedis		otu_129049
S003407557	uncultured bacterium; 070035_322.	0	JQ462308	1367	FALSE	Root;Bacteria;Fusobacteria;Fusobacteria;Fusobacteriales;Leptotrichiaceae;Leptotrichia		otu_25442
S003360699	uncultured organism; ELU0144-T169-S-IIPCRAMgANa_000017.	0	HQ799334	1459	FALSE	Root;Bacteria;Firmicutes;Bacilli;Lactobacillales;Streptococcaceae;Streptococcus		otu_74578
S001796040	Campylobacter concisus; S-3.	0	GU255884	1210	FALSE	Root;Bacteria;Proteobacteria;Epsilonproteobacteria;Campylobacterales;Campylobacteraceae;Campylobacter	199	199
S002648830	uncultured bacterium; ncd1558e10c1.	0	JF128897	1371	FALSE	Root;Bacteria;Firmicutes;Bacilli;Lactobacillales;Carnobacteriaceae;Granulicatella		otu_177618
S003410774	uncultured bacterium; 070046_062.	0	JQ465525	1398	FALSE	Root;Bacteria;Bacteroidetes;Bacteroidia;Bacteroidales;Prevotellaceae;Prevotella		otu_129742
S001030351	uncultured bacterium; nbt119f12.	0	EU540560	1403	FALSE	Root;Bacteria;Proteobacteria;Gammaproteobacteria;Xanthomonadales;Xanthomonadaceae;Stenotrophomonas		otu_18290
S002273263	uncultured bacterium; nby579a09c1.	0	HM840634	1355	FALSE	Root;Bacteria;Firmicutes;Clostridia;Clostridiales;Lachnospiraceae;unclassified_Lachnospiraceae		otu_146493
S002112678	uncultured bacterium; ncd885a12c1.	0	HM307652	1373	FALSE	Root;Bacteria;Firmicutes;Bacilli;Bacillales;Staphylococcaceae;Staphylococcus		otu_175300
S003413510	uncultured bacterium; 071040_349.	0	JQ468261	1399	FALSE	Root;Bacteria;Bacteroidetes;Bacteroidia;Bacteroidales;Prevotellaceae;Prevotella		otu_134865
S002108978	uncultured bacterium; ncd828b07c1.	0	HM303952	1333	FALSE	Root;Bacteria;Fusobacteria;Fusobacteria;Fusobacteriales;Leptotrichiaceae;Leptotrichia		otu_161101
S003406967	uncultured bacterium; 070032_342.	0	JQ461718	1403	FALSE	Root;Bacteria;Firmicutes;Bacilli;Lactobacillales;Streptococcaceae;Streptococcus		otu_125712
S002123497	uncultured bacterium; ncd338b08c1.	0	HM318471	1367	FALSE	Root;Bacteria;Firmicutes;Bacilli;Lactobacillales;Streptococcaceae;Streptococcus		otu_125696
S002633768	uncultured bacterium; ncd1246g03c1.	0	JF113835	1377	FALSE	Root;Bacteria;Firmicutes;Bacilli;Bacillales;Bacillales_Incertae Sedis XI;Gemella		otu_169640
S003411878	uncultured bacterium; 070050_294.	0	JQ466629	1369	FALSE	Root;Bacteria;Fusobacteria;Fusobacteria;Fusobacteriales;Leptotrichiaceae;Leptotrichia		otu_158224
S000000629	Rothia mucilaginosa (T); DSM.	0	X87758	1467	TRUE	Root;Bacteria;Actinobacteria;Actinobacteria;Actinobacteridae;Actinomycetales;Micrococcineae;Micrococcaceae;Rothia	43675	43675
S001018897	uncultured bacterium; TB007.	0	EU432161	1447	FALSE	Root;Bacteria;TM7;TM7_genera_incertae_sedis		otu_88445
S002101720	uncultured bacterium; ncd804g09c1.	0	HM296694	1360	FALSE	Root;Bacteria;Bacteroidetes;Bacteroidia;Bacteroidales;Porphyromonadaceae;Porphyromonas		otu_140737
S003401406	uncultured bacterium; 069101_129.	0	JQ456157	1392	FALSE	Root;Bacteria;Firmicutes;Bacilli;Lactobacillales;Streptococcaceae;Streptococcus		otu_121367
S002233338	Serratia marcescens subsp. marcescens; PDKT-1.	0	HM998315	1484	FALSE	Root;Bacteria;Proteobacteria;Gammaproteobacteria;Enterobacteriales;Enterobacteriaceae;Serratia	615	615
S001558894	uncultured Lachnospiraceae bacterium; 3966.	0	FJ976232	1348	FALSE	Root;Bacteria;Firmicutes;Clostridia;Clostridiales;Ruminococcaceae;unclassified_Ruminococcaceae		otu_166697
S001558892	uncultured Lachnospiraceae bacterium; 3938.	0	FJ976230	1353	FALSE	Root;Bacteria;Firmicutes;Clostridia;Clostridiales;Eubacteriaceae;Eubacterium		otu_134144
S002658927	uncultured bacterium; ncd1610e03c1.	0	JF138994	1385	FALSE	Root;Bacteria;Firmicutes;Negativicutes;Selenomonadales;Veillonellaceae;Veillonella		otu_159711
S003417010	uncultured bacterium; 071054_126.	0	JQ471761	1406	FALSE	Root;Bacteria;Spirochaetes;Spirochaetes;Spirochaetales;Spirochaetaceae;Treponema		otu_2911
S000967149	Serratia marcescens subsp. marcescens; RJT.	0	EU233275	1534	FALSE	Root;Bacteria;Proteobacteria;Gammaproteobacteria;Enterobacteriales;Enterobacteriaceae;Serratia	615	615
S002634933	uncultured bacterium; ncd1308f07c1.	0	JF115000	1370	FALSE	Root;Bacteria;Firmicutes;Bacilli;Lactobacillales;Streptococcaceae;Streptococcus		otu_179379
S003329943	uncultured organism; ELU0017-T108-S-N1_000041.	0	HQ744368	1458	FALSE	Root;Bacteria;Firmicutes;Negativicutes;Selenomonadales;Veillonellaceae;Veillonella		otu_75818
S002707149	uncultured bacterium; ncd2219f09c1.	2	JF187216	1369	FALSE	Root;Bacteria;Firmicutes;Bacilli;Bacillales;Staphylococcaceae;Staphylococcus		otu_180763
S002149001	uncultured bacterium; ncd1053c03c1.	0	HM343975	1370	FALSE	Root;Bacteria;Firmicutes;Bacilli;Lactobacillales;Streptococcaceae;Streptococcus		otu_123435
S000022403	Capnocytophaga sputigena (T); ATCC 33612.	0	X67609	1489	TRUE	Root;Bacteria;Bacteroidetes;Flavobacteria;Flavobacteriales;Flavobacteriaceae;Capnocytophaga	1019	1019
S002071982	uncultured bacterium; ncd223a12c1.	0	HM266956	1367	FALSE	Root;Bacteria;Firmicutes;Bacilli;Lactobacillales;Streptococcaceae;Streptococcus		otu_123867
S003406268	uncultured bacterium; 070058_178.	0	JQ461019	1362	FALSE	Root;Bacteria;Firmicutes;Bacilli;Lactobacillales;Streptococcaceae;Streptococcus		otu_129001
S001452765	uncultured bacterium; nbw895e07c1.	0	GQ026701	1361	FALSE	Root;Bacteria;Bacteroidetes;Bacteroidia;Bacteroidales;Prevotellaceae;Prevotella		otu_134894
S001499202	uncultured bacterium; nbw205e08c1.	0	GQ073138	1353	FALSE	Root;Bacteria;Firmicutes;Clostridia;Clostridiales;Eubacteriaceae;Eubacterium		otu_134144
S003366456	uncultured organism; ELU0155-T288-S-NIPCRAMgANa_000730.	0	HQ805091	1476	FALSE	Root;Bacteria;Firmicutes;Negativicutes;Selenomonadales;Veillonellaceae;Veillonella		otu_3131
S002744321	uncultured bacterium; ncd2778b05c1.	0	JF224388	1357	FALSE	Root;Bacteria;Bacteroidetes;Bacteroidia;Bacteroidales;Prevotellaceae;unclassified_Prevotellaceae		otu_152604
S003402070	uncultured bacterium; 069103_278.	0	JQ456821	1379	FALSE	Root;Bacteria;Proteobacteria;Gammaproteobacteria;Pasteurellales;Pasteurellaceae;Aggregatibacter		otu_167176
S002679649	uncultured bacterium; ncd1874f08c1.	0	JF159716	1372	FALSE	Root;Bacteria;Firmicutes;Bacilli;Bacillales;Staphylococcaceae;Staphylococcus		otu_176515
S002679645	uncultured bacterium; ncd1874e12c1.	0	JF159712	1373	FALSE	Root;Bacteria;Firmicutes;Bacilli;Bacillales;Staphylococcaceae;Staphylococcus		otu_175567
S000826585	uncultured bacterium; BF0001B072.	0	AM697046	1500	FALSE	Root;Bacteria;Firmicutes;Bacilli;Lactobacillales;Streptococcaceae;Streptococcus		otu_27567
S001479662	uncultured bacterium; nbw1105c09c1.	0	GQ053598	1384	FALSE	Root;Bacteria;Firmicutes;Negativicutes;Selenomonadales;Veillonellaceae;Veillonella		otu_75818
S000478277	Dialister propionicifaciens; ADV 4162.03.	0	AY850120	1401	FALSE	Root;Bacteria;Firmicutes;Negativicutes;Selenomonadales;Veillonellaceae;Dialister	308994	308994
S000478276	Dialister propionicifaciens (T); ADV 1053.03.	0	AY850119	1396	TRUE	Root;Bacteria;Firmicutes;Negativicutes;Selenomonadales;Veillonellaceae;Dialister	308994	308994
S000478279	Dialister propionicifaciens; ADV 3202.03.	0	AY850122	1428	FALSE	Root;Bacteria;Firmicutes;Negativicutes;Selenomonadales;Veillonellaceae;Dialister	308994	308994
S002718162	uncultured bacterium; ncd2310c05c1.	0	JF198229	1369	FALSE	Root;Bacteria;Firmicutes;Bacilli;Lactobacillales;Streptococcaceae;Streptococcus		otu_181090
S001349936	Prevotella aurantiaca (T); JCM 15754; OMA31.	0	AB480534	1481	TRUE	Root;Bacteria;Bacteroidetes;Bacteroidia;Bacteroidales;Prevotellaceae;Prevotella	596085	596085
S002716090	uncultured bacterium; ncd2276b06c1.	0	JF196157	1371	FALSE	Root;Bacteria;Firmicutes;Bacilli;Bacillales;Staphylococcaceae;Staphylococcus		otu_176640
S002645882	uncultured bacterium; ncd1460g12c1.	0	JF125949	1377	FALSE	Root;Bacteria;Firmicutes;Bacilli;Bacillales;Bacillales_Incertae Sedis XI;Gemella		otu_65744
S003392928	uncultured bacterium; 069066_196.	0	JQ447679	1378	FALSE	Root;Bacteria;Bacteroidetes;Flavobacteria;Flavobacteriales;Flavobacteriaceae;Capnocytophaga		otu_165424
S002676345	uncultured bacterium; ncd1809g11c1.	0	JF156412	1365	FALSE	Root;Bacteria;Firmicutes;Bacilli;Lactobacillales;Streptococcaceae;Streptococcus		otu_134272
S002650433	uncultured bacterium; ncd1485b06c1.	0	JF130500	1384	FALSE	Root;Bacteria;Firmicutes;Negativicutes;Selenomonadales;Veillonellaceae;Veillonella		otu_92602
S002669223	uncultured bacterium; ncd1701b01c1.	0	JF149290	1379	FALSE	Root;Bacteria;Firmicutes;Bacilli;Bacillales;Bacillales_Incertae Sedis XI;Gemella		otu_65744
S002135305	uncultured bacterium; ncd947c09c1.	0	HM330279	1372	FALSE	Root;Bacteria;Firmicutes;Bacilli;Bacillales;Staphylococcaceae;Staphylococcus		otu_173369
S001912867	uncultured bacterium; ET_F_4c07.	0	FJ557580	1402	FALSE	Root;Bacteria;Bacteroidetes;Bacteroidia;Bacteroidales;Prevotellaceae;Prevotella		otu_127845
S000536451	uncultured bacterium; rRNA374.	0	AY959147	1532	FALSE	Root;Bacteria;Firmicutes;Bacilli;Bacillales;Bacillales_Incertae Sedis XI;Gemella		otu_4321
S000776334	Streptococcus sp. 10aTha1.	5	EF151145	1248	FALSE	Root;Bacteria;Firmicutes;Bacilli;Lactobacillales;Streptococcaceae;Streptococcus		otu_122994
S003413178	uncultured bacterium; 071031_204.	0	JQ467929	1407	FALSE	Root;Bacteria;Bacteroidetes;Bacteroidia;Bacteroidales;Prevotellaceae;Prevotella		otu_106540
S003419920	uncultured bacterium; 071064_049.	0	JQ474671	1370	FALSE	Root;Bacteria;Fusobacteria;Fusobacteria;Fusobacteriales;Leptotrichiaceae;Leptotrichia		otu_135045
S003420832	uncultured bacterium; 071067_147.	0	JQ475583	1413	FALSE	Root;Bacteria;Firmicutes;Bacilli;Lactobacillales;Streptococcaceae;Streptococcus		otu_115278
S001458646	uncultured bacterium; nbw908g07c1.	0	GQ032582	1385	FALSE	Root;Bacteria;Firmicutes;Negativicutes;Selenomonadales;Veillonellaceae;Veillonella		otu_90642
S002131563	uncultured bacterium; ncd461h09c1.	0	HM326537	1364	FALSE	Root;Bacteria;TM7;TM7_genera_incertae_sedis		otu_29719
S002636879	uncultured bacterium; ncd1372g12c1.	0	JF116946	1369	FALSE	Root;Bacteria;Firmicutes;Bacilli;Lactobacillales;Streptococcaceae;Streptococcus		otu_175967
S003412107	uncultured bacterium; 070050_305.	0	JQ466858	1392	FALSE	Root;Bacteria;Actinobacteria;Actinobacteria;Actinobacteridae;Actinomycetales;Corynebacterineae;Corynebacteriaceae;Corynebacterium		otu_134246
S003412101	uncultured bacterium; 070050_175.	0	JQ466852	1411	FALSE	Root;Bacteria;Firmicutes;Bacilli;Lactobacillales;Streptococcaceae;Streptococcus		otu_121334
S003418991	uncultured bacterium; 071061_310.	0	JQ473742	1400	FALSE	Root;Bacteria;Bacteroidetes;Bacteroidia;Bacteroidales;Prevotellaceae;Prevotella		otu_40468
S003418995	uncultured bacterium; 071061_267.	0	JQ473746	1352	FALSE	Root;Bacteria;TM7;TM7_genera_incertae_sedis		otu_177478
S001452777	uncultured bacterium; nbw895f12c1.	0	GQ026713	1384	FALSE	Root;Bacteria;Firmicutes;Negativicutes;Selenomonadales;Veillonellaceae;Veillonella		otu_19687
S002442750	Lactococcus lactis subsp. lactis; A34.	0	GU735481	1488	FALSE	Root;Bacteria;Firmicutes;Bacilli;Lactobacillales;Streptococcaceae;Lactococcus	1360	1358
S002043984	uncultured bacterium; 16slp119-1b12.p1k.	0	GQ159647	1504	FALSE	Root;Bacteria;Firmicutes;Negativicutes;Selenomonadales;Veillonellaceae;Veillonella		otu_22151
S003421781	uncultured bacterium; 071070_308.	0	JQ476532	1376	FALSE	Root;Bacteria;Fusobacteria;Fusobacteria;Fusobacteriales;Fusobacteriaceae;Fusobacterium		otu_170440
S002669863	uncultured bacterium; ncd1711b01c1.	0	JF149930	1340	FALSE	Root;Bacteria;Actinobacteria;Actinobacteria;Actinobacteridae;Actinomycetales;Corynebacterineae;Corynebacteriaceae;Corynebacterium		otu_222207
S002054592	uncultured bacterium; ncd151g02c1.	0	HM249566	1337	FALSE	Root;Bacteria;Actinobacteria;Actinobacteria;Actinobacteridae;Actinomycetales;Corynebacterineae;Corynebacteriaceae;Corynebacterium		otu_225702
S003363065	uncultured organism; ELU0149-T297-S-NIPCRAMgANa_000530.	0	HQ801700	1459	FALSE	Root;Bacteria;Proteobacteria;Gammaproteobacteria;Enterobacteriales;Enterobacteriaceae;Escherichia/Shigella		otu_13202
S002709537	uncultured bacterium; ncd2174a08c1.	0	JF189604	1384	FALSE	Root;Bacteria;Firmicutes;Negativicutes;Selenomonadales;Veillonellaceae;Veillonella		otu_160948
S002709536	uncultured bacterium; ncd2174a06c1.	0	JF189603	1360	FALSE	Root;Bacteria;Bacteroidetes;Bacteroidia;Bacteroidales;Porphyromonadaceae;Porphyromonas		otu_190953
S003399332	uncultured bacterium; 069094_387.	0	JQ454083	1397	FALSE	Root;Bacteria;Bacteroidetes;Bacteroidia;Bacteroidales;Prevotellaceae;Prevotella		otu_92771
S003374643	uncultured organism; ELU0170-T416-S-NIPCRAMgANa_000333.	0	HQ813278	1421	FALSE	Root;Bacteria;Fusobacteria;Fusobacteria;Fusobacteriales;Fusobacteriaceae;Fusobacterium		otu_113174
S002113707	uncultured bacterium; ncd901a11c1.	0	HM308681	1369	FALSE	Root;Bacteria;Firmicutes;Bacilli;Lactobacillales;Streptococcaceae;Streptococcus		otu_124549
S002731111	uncultured bacterium; ncd2433f05c1.	0	JF211178	1367	FALSE	Root;Bacteria;Firmicutes;Bacilli;Lactobacillales;Streptococcaceae;Streptococcus		otu_136944
S002630260	uncultured bacterium; ncd1188e06c1.	0	JF110327	1360	FALSE	Root;Bacteria;Bacteroidetes;Bacteroidia;Bacteroidales;Porphyromonadaceae;Porphyromonas		otu_132131
S001452775	uncultured bacterium; nbw895f10c1.	0	GQ026711	1361	FALSE	Root;Bacteria;Bacteroidetes;Bacteroidia;Bacteroidales;Prevotellaceae;Prevotella		otu_128794
S002678274	uncultured bacterium; ncd1838d01c1.	1	JF158341	1364	FALSE	Root;Bacteria;Firmicutes;Bacilli;Lactobacillales;Streptococcaceae;Streptococcus		otu_95388
S002244673	uncultured bacterium; nby243b03c1.	0	HM812044	1369	FALSE	Root;Bacteria;Firmicutes;Bacilli;Lactobacillales;Streptococcaceae;Streptococcus		otu_126695
S002701763	uncultured bacterium; ncd2101d05c1.	0	JF181830	1366	FALSE	Root;Bacteria;Firmicutes;Bacilli;Lactobacillales;Streptococcaceae;Streptococcus		otu_184816
S003393776	uncultured bacterium; 069078_025.	0	JQ448527	1430	FALSE	Root;Bacteria;Firmicutes;Bacilli;Bacillales;Bacillales_Incertae Sedis XI;Gemella		otu_92942
S002660511	uncultured bacterium; ncd1682h01c1.	0	JF140578	1378	FALSE	Root;Bacteria;Firmicutes;Bacilli;Bacillales;Bacillales_Incertae Sedis XI;Gemella		otu_98277
S003394274	uncultured bacterium; 069080_025.	0	JQ449025	1376	FALSE	Root;Bacteria;Bacteroidetes;Flavobacteria;Flavobacteriales;Flavobacteriaceae;Capnocytophaga		otu_135708
S003302534	Achromobacter insolitus; T-16.	0	JX130401	1301	FALSE	Root;Bacteria;Proteobacteria;Betaproteobacteria;Burkholderiales;Alcaligenaceae;Achromobacter	217204	217204
S002656570	uncultured bacterium; ncd1577e09c1.	0	JF136637	1362	FALSE	Root;Bacteria;Proteobacteria;Betaproteobacteria;Neisseriales;Neisseriaceae;Neisseria		otu_115557
S001913013	uncultured bacterium; ET_F_2b05.	0	FJ557726	1381	FALSE	Root;Bacteria;Bacteroidetes;Bacteroidia;Bacteroidales;Prevotellaceae;Prevotella		otu_116973
S001913019	uncultured bacterium; ET_F_3f10.	0	FJ557732	1390	FALSE	Root;Bacteria;Firmicutes;Clostridia;Clostridiales;Lachnospiraceae;Moryella		otu_149605
S003420833	uncultured bacterium; 071067_112.	0	JQ475584	1397	FALSE	Root;Bacteria;Bacteroidetes;Bacteroidia;Bacteroidales;Porphyromonadaceae;Porphyromonas		otu_135363
S002709521	uncultured bacterium; ncd2173f01c1.	1	JF189588	1367	FALSE	Root;Bacteria;Firmicutes;Bacilli;Lactobacillales;Streptococcaceae;Streptococcus		otu_31825
S002737770	uncultured bacterium; ncd2534g10c1.	0	JF217837	1369	FALSE	Root;Bacteria;Firmicutes;Bacilli;Lactobacillales;Streptococcaceae;Streptococcus		otu_124790
S002653414	uncultured bacterium; ncd1532e12c1.	0	JF133481	1357	FALSE	Root;Bacteria;Bacteroidetes;Bacteroidia;Bacteroidales;Prevotellaceae;unclassified_Prevotellaceae		otu_191677
S000647290	uncultured Streptococcus sp.; 4.32.	0	DQ346419	1531	FALSE	Root;Bacteria;Firmicutes;Bacilli;Lactobacillales;Streptococcaceae;Streptococcus		otu_5368
S000839087	uncultured bacterium; P5D4-505.	0	EF511335	1499	FALSE	Root;Bacteria;Proteobacteria;Gammaproteobacteria;Pseudomonadales;Pseudomonadaceae;Pseudomonas		otu_25243
S002328217	uncultured beta proteobacterium; SHNI692.	0	HM109017	1367	FALSE	Root;Bacteria;Proteobacteria;Betaproteobacteria;Burkholderiales;Burkholderiaceae;Burkholderia		otu_29439
S003415406	uncultured bacterium; 071025_205.	0	JQ470157	1420	FALSE	Root;Bacteria;Firmicutes;Bacilli;Bacillales;Bacillales_Incertae Sedis XI;Gemella		otu_114259
S003416326	uncultured bacterium; 071028_090.	0	JQ471077	1415	FALSE	Root;Bacteria;Firmicutes;Bacilli;Lactobacillales;Streptococcaceae;Streptococcus		otu_104705
S002710073	uncultured bacterium; ncd2182e09c1.	0	JF190140	1367	FALSE	Root;Bacteria;Firmicutes;Bacilli;Lactobacillales;Streptococcaceae;Streptococcus		otu_118258
S002710076	uncultured bacterium; ncd2182f05c1.	0	JF190143	1333	FALSE	Root;Bacteria;Fusobacteria;Fusobacteria;Fusobacteriales;Leptotrichiaceae;Leptotrichia		otu_228415
S003414657	uncultured bacterium; 071050_260.	0	JQ469408	1350	FALSE	Root;Bacteria;TM7;TM7_genera_incertae_sedis		otu_201430
S002716821	uncultured bacterium; ncd2286h04c1.	0	JF196888	1369	FALSE	Root;Bacteria;Firmicutes;Bacilli;Lactobacillales;Streptococcaceae;Streptococcus		otu_181373
S003348152	uncultured organism; ELU0092-T15-S-NI_000511.	0	HQ781946	1458	FALSE	Root;Bacteria;Firmicutes;Bacilli;Lactobacillales;Streptococcaceae;Streptococcus		otu_3349
S001458466	uncultured bacterium; nbu542d07c1.	0	GQ032402	1366	FALSE	Root;Bacteria;Firmicutes;Bacilli;Lactobacillales;Streptococcaceae;Streptococcus		otu_130944
S002758701	uncultured bacterium; ncd2775b11c1.	0	JF238768	1368	FALSE	Root;Bacteria;Firmicutes;Bacilli;Lactobacillales;Streptococcaceae;Streptococcus		otu_178549
S001027247	uncultured bacterium; nbt78f07.	0	EU537456	1396	FALSE	Root;Bacteria;Bacteroidetes;Bacteroidia;Bacteroidales;Prevotellaceae;Prevotella		otu_89035
S002713205	uncultured bacterium; ncd2232f08c1.	0	JF193272	1367	FALSE	Root;Bacteria;Firmicutes;Bacilli;Lactobacillales;Streptococcaceae;Streptococcus		otu_123385
S003396833	uncultured bacterium; 069085_301.	0	JQ451584	1397	FALSE	Root;Bacteria;Bacteroidetes;Bacteroidia;Bacteroidales;Prevotellaceae;Prevotella		otu_133324
S002129860	uncultured bacterium; ncd434d03c1.	0	HM324834	1367	FALSE	Root;Bacteria;Firmicutes;Bacilli;Lactobacillales;Streptococcaceae;Streptococcus		otu_183401
S001457804	uncultured bacterium; nbw894a06c1.	0	GQ031740	1384	FALSE	Root;Bacteria;Firmicutes;Negativicutes;Selenomonadales;Veillonellaceae;Veillonella		otu_125385
S001457809	uncultured bacterium; nbw894a11c1.	0	GQ031745	1361	FALSE	Root;Bacteria;Bacteroidetes;Bacteroidia;Bacteroidales;Prevotellaceae;Prevotella		otu_134894
S002966772	Pseudomonas hibiscicola; HPG72.	0	JQ291604	1507	FALSE	Root;Bacteria;Proteobacteria;Gammaproteobacteria;Xanthomonadales;Xanthomonadaceae;Stenotrophomonas	86189	86189
S003400314	uncultured bacterium; 069097_320.	0	JQ455065	1396	FALSE	Root;Bacteria;Proteobacteria;Betaproteobacteria;Neisseriales;Neisseriaceae;Kingella		otu_127635
S003405497	uncultured bacterium; 070054_563.	0	JQ460248	1403	FALSE	Root;Bacteria;Firmicutes;Clostridia;Clostridiales;Eubacteriaceae;Eubacterium		otu_129687
S003420146	uncultured bacterium; 071064_513.	0	JQ474897	1423	FALSE	Root;Bacteria;Firmicutes;Negativicutes;Selenomonadales;Veillonellaceae;Veillonella		otu_110674
S003420145	uncultured bacterium; 071064_466.	0	JQ474896	1423	FALSE	Root;Bacteria;Firmicutes;Negativicutes;Selenomonadales;Veillonellaceae;Veillonella		otu_110118
S002080846	uncultured bacterium; ncd512c03c1.	0	HM275820	1342	FALSE	Root;Bacteria;Actinobacteria;Actinobacteria;Actinobacteridae;Actinomycetales;Corynebacterineae;unclassified_Corynebacterineae		otu_219433
S002711669	uncultured bacterium; ncd2206e09c1.	0	JF191736	1369	FALSE	Root;Bacteria;Firmicutes;Bacilli;Lactobacillales;Streptococcaceae;Streptococcus		otu_180434
S003343530	uncultured organism; ELU0082-T384-S-NI_000090.	0	HQ777324	1471	FALSE	Root;Bacteria;Firmicutes;Bacilli;Lactobacillales;Streptococcaceae;Streptococcus		otu_2456
S001187524	Streptococcus pseudopneumoniae; CCUG 50870.	2	EU156788	1329	FALSE	Root;Bacteria;Firmicutes;Bacilli;Lactobacillales;Streptococcaceae;Streptococcus	257758	257758
S001187520	Streptococcus pseudopneumoniae; CCRI-8984.	0	EU156784	1329	FALSE	Root;Bacteria;Firmicutes;Bacilli;Lactobacillales;Streptococcaceae;Streptococcus	257758	257758
S003392167	uncultured bacterium; 069060_194.	0	JQ446918	1403	FALSE	Root;Bacteria;Firmicutes;Bacilli;Bacillales;Bacillales_Incertae Sedis XI;Gemella		otu_102249
S002715154	uncultured bacterium; ncd2262a02c1.	1	JF195221	1367	FALSE	Root;Bacteria;Firmicutes;Bacilli;Lactobacillales;Streptococcaceae;Streptococcus		otu_126597
S003413802	uncultured bacterium; 071041_338.	0	JQ468553	1396	FALSE	Root;Bacteria;Bacteroidetes;Bacteroidia;Bacteroidales;Porphyromonadaceae;Porphyromonas		otu_133279
S003393153	uncultured bacterium; 069072_124.	0	JQ447904	1421	FALSE	Root;Bacteria;Firmicutes;Negativicutes;Selenomonadales;Veillonellaceae;Veillonella		otu_113405
S003393157	uncultured bacterium; 069072_163.	0	JQ447908	1378	FALSE	Root;Bacteria;Bacteroidetes;Flavobacteria;Flavobacteriales;Flavobacteriaceae;Capnocytophaga		otu_165436
S003393154	uncultured bacterium; 069072_058.	0	JQ447905	1403	FALSE	Root;Bacteria;Bacteroidetes;Bacteroidia;Bacteroidales;Prevotellaceae;Prevotella		otu_89035
S003411919	uncultured bacterium; 070050_255.	0	JQ466670	1366	FALSE	Root;Bacteria;Fusobacteria;Fusobacteria;Fusobacteriales;Fusobacteriaceae;Fusobacterium		otu_181311
S002127733	uncultured bacterium; ncd401g06c1.	0	HM322707	1352	FALSE	Root;Bacteria;Proteobacteria;Betaproteobacteria;Burkholderiales;Alcaligenaceae;Derxia		otu_201914
S002092424	uncultured bacterium; ncd642e02c1.	0	HM287398	1365	FALSE	Root;Bacteria;Firmicutes;Bacilli;Lactobacillales;Streptococcaceae;Streptococcus		otu_119841
S003404585	uncultured bacterium; 070027_326.	0	JQ459336	1398	FALSE	Root;Bacteria;Bacteroidetes;Bacteroidia;Bacteroidales;Prevotellaceae;Paraprevotella		otu_110647
S003404584	uncultured bacterium; 070027_158.	0	JQ459335	1402	FALSE	Root;Bacteria;Bacteroidetes;Bacteroidia;Bacteroidales;Prevotellaceae;Prevotella		otu_130333
S003404586	uncultured bacterium; 070027_190.	0	JQ459337	1398	FALSE	Root;Bacteria;Bacteroidetes;Bacteroidia;Bacteroidales;Prevotellaceae;Paraprevotella		otu_110647
S003404581	uncultured bacterium; 070027_243.	0	JQ459332	1402	FALSE	Root;Bacteria;Bacteroidetes;Bacteroidia;Bacteroidales;Prevotellaceae;Prevotella		otu_130402
S003019390	uncultured organism; ELU0060-T398-S-NIPCRAMgANa_000429.	0	HQ766819	1471	FALSE	Root;Bacteria;Proteobacteria;Gammaproteobacteria;Pasteurellales;Pasteurellaceae;Haemophilus		otu_63720
S003021495	uncultured organism; ELU0112-T277-S-NI_000276.	0	HQ788292	1449	FALSE	Root;Bacteria;Firmicutes;Clostridia;Clostridiales;Ruminococcaceae;unclassified_Ruminococcaceae		otu_13198
S003405654	uncultured bacterium; 070055_371.	0	JQ460405	1402	FALSE	Root;Bacteria;Firmicutes;Bacilli;Lactobacillales;Streptococcaceae;Streptococcus		otu_5196
S002712978	uncultured bacterium; ncd2228d01c1.	0	JF193045	1360	FALSE	Root;Bacteria;Bacteroidetes;Bacteroidia;Bacteroidales;Porphyromonadaceae;Porphyromonas		otu_128945
S003398621	uncultured bacterium; 069091_047.	0	JQ453372	1400	FALSE	Root;Bacteria;Firmicutes;Bacilli;Lactobacillales;Streptococcaceae;Streptococcus		otu_121334
S002753554	uncultured bacterium; ncd2694a01c1.	0	JF233621	1369	FALSE	Root;Bacteria;Firmicutes;Bacilli;Lactobacillales;Streptococcaceae;Streptococcus		otu_181268
S002637465	uncultured bacterium; ncd1407c12c1.	0	JF117532	1367	FALSE	Root;Bacteria;Firmicutes;Bacilli;Lactobacillales;Streptococcaceae;Streptococcus		otu_126592
S000725162	uncultured bacterium; MSFC_2M6S.	0	DQ447807	1297	FALSE	Root;Bacteria;Fusobacteria;Fusobacteria;Fusobacteriales;Leptotrichiaceae;Leptotrichia		otu_22683
S003408016	uncultured bacterium; 070037_122.	0	JQ462767	1402	FALSE	Root;Bacteria;Bacteroidetes;Bacteroidia;Bacteroidales;Prevotellaceae;Prevotella		otu_9299
S003374129	uncultured organism; ELU0169-T415-S-NIPCRAMgANa_000416.	0	HQ812764	1456	FALSE	Root;Bacteria;Firmicutes;Bacilli;Lactobacillales;Streptococcaceae;Streptococcus		otu_30295
S002480414	uncultured bacterium; H2-plate9_G03.	0	HQ176225	1507	FALSE	Root;Bacteria;Firmicutes;Bacilli;Lactobacillales;Streptococcaceae;Streptococcus		otu_21920
S003417133	uncultured bacterium; 071054_039.	0	JQ471884	1384	FALSE	Root;Bacteria;Fusobacteria;Fusobacteria;Fusobacteriales;Fusobacteriaceae;Fusobacterium		otu_143070
S003415225	uncultured bacterium; 071024_027.	0	JQ469976	1403	FALSE	Root;Bacteria;Firmicutes;Bacilli;Lactobacillales;Streptococcaceae;Streptococcus		otu_129989
S003374835	uncultured organism; ELU0170-T416-S-NIPCRAMgANa_000525.	0	HQ813470	1442	FALSE	Root;Bacteria;Bacteroidetes;Bacteroidia;Bacteroidales;Prevotellaceae;Prevotella		otu_59866
S003374831	uncultured organism; ELU0170-T416-S-NIPCRAMgANa_000521.	0	HQ813466	1421	FALSE	Root;Bacteria;Fusobacteria;Fusobacteria;Fusobacteriales;Fusobacteriaceae;Fusobacterium		otu_104752
S002696636	uncultured bacterium; ncd2049c08c2.	1	JF176703	1357	FALSE	Root;Bacteria;Actinobacteria;Actinobacteria;Actinobacteridae;Actinomycetales;Corynebacterineae;Corynebacteriaceae;Corynebacterium		otu_139046
S003366334	uncultured organism; ELU0155-T288-S-NIPCRAMgANa_000608.	0	HQ804969	1459	FALSE	Root;Bacteria;Firmicutes;Bacilli;Lactobacillales;Streptococcaceae;Streptococcus		otu_5196
S002744020	uncultured bacterium; ncd2813b12c1.	0	JF224087	1377	FALSE	Root;Bacteria;Firmicutes;Bacilli;Lactobacillales;Streptococcaceae;Streptococcus		otu_170561
S003402195	uncultured bacterium; 069103_095.	0	JQ456946	1376	FALSE	Root;Bacteria;Proteobacteria;Epsilonproteobacteria;Campylobacterales;Campylobacteraceae;Campylobacter		otu_157330
S003404908	uncultured bacterium; 070029_371.	0	JQ459659	1419	FALSE	Root;Bacteria;Firmicutes;Bacilli;Lactobacillales;Streptococcaceae;Streptococcus		otu_114983
S002165490	Moraxella catarrhalis RH4.	0	CP002005	1518	FALSE	Root;Bacteria;Proteobacteria;Gammaproteobacteria;Pseudomonadales;Moraxellaceae;Moraxella	749219	480
S001397820	uncultured bacterium; nbu88h08c1.	0	GQ006880	1376	FALSE	Root;Bacteria;Firmicutes;Bacilli;Lactobacillales;Streptococcaceae;Streptococcus		otu_170566
S003404244	uncultured bacterium; 070020_252.	2	JQ458995	1396	FALSE	Root;Bacteria;Firmicutes;Bacilli;Lactobacillales;Streptococcaceae;Streptococcus		otu_125733
S002713428	uncultured bacterium; ncd2234e07c1.	0	JF193495	1353	FALSE	Root;Bacteria;Firmicutes;Clostridia;Clostridiales;unclassified_Clostridiales		otu_201025
S002708466	uncultured bacterium; ncd2289f01c1.	4	JF188533	1360	FALSE	Root;Bacteria;Bacteroidetes;Bacteroidia;Bacteroidales;Prevotellaceae;Prevotella		otu_134906
S002728377	uncultured bacterium; ncd2393e06c1.	0	JF208444	1378	FALSE	Root;Bacteria;Firmicutes;Bacilli;Bacillales;Bacillales_Incertae Sedis XI;Gemella		otu_62291
S002653637	uncultured bacterium; ncd1532a02c1.	0	JF133704	1384	FALSE	Root;Bacteria;Firmicutes;Negativicutes;Selenomonadales;Veillonellaceae;Veillonella		otu_68615
S002122403	uncultured bacterium; ncd320h03c1.	0	HM317377	1348	FALSE	Root;Bacteria;Firmicutes;Clostridia;Clostridiales;Clostridiales_Incertae Sedis XI;Peptoniphilus		otu_209357
S003418732	uncultured bacterium; 071060_028.	0	JQ473483	1398	FALSE	Root;Bacteria;Bacteroidetes;Bacteroidia;Bacteroidales;Prevotellaceae;Prevotella		otu_133783
S003420891	uncultured bacterium; 071067_335.	0	JQ475642	1404	FALSE	Root;Bacteria;Bacteroidetes;Bacteroidia;Bacteroidales;Prevotellaceae;Prevotella		otu_127006
S002510855	uncultured bacterium; 16sps14-1b08.q1ka.	0	FM995639	1506	FALSE	Root;Bacteria;Firmicutes;Negativicutes;Selenomonadales;Veillonellaceae;Veillonella		otu_19687
S002510857	uncultured bacterium; 16sps14-1b11.p1k.	0	FM995641	1504	FALSE	Root;Bacteria;Firmicutes;Negativicutes;Selenomonadales;Veillonellaceae;Veillonella		otu_11499
S002645418	uncultured bacterium; ncd1454a03c1.	0	JF125485	1371	FALSE	Root;Bacteria;Firmicutes;Bacilli;Lactobacillales;Carnobacteriaceae;Granulicatella		otu_115977
S001456696	uncultured bacterium; nbw880g05c1.	0	GQ030632	1369	FALSE	Root;Bacteria;Firmicutes;Bacilli;Lactobacillales;Streptococcaceae;Streptococcus		otu_180558
S001456691	uncultured bacterium; nbw880f11c1.	0	GQ030627	1369	FALSE	Root;Bacteria;Firmicutes;Bacilli;Lactobacillales;Streptococcaceae;Streptococcus		otu_124288
S003416681	uncultured bacterium; 071029_576.	0	JQ471432	1406	FALSE	Root;Bacteria;Firmicutes;Bacilli;Lactobacillales;Streptococcaceae;Streptococcus		otu_125689
S003393721	uncultured bacterium; 069078_177.	0	JQ448472	1420	FALSE	Root;Bacteria;Firmicutes;Bacilli;Lactobacillales;Streptococcaceae;Streptococcus		otu_113897
S003393722	uncultured bacterium; 069078_270.	0	JQ448473	1409	FALSE	Root;Bacteria;Firmicutes;Bacilli;Lactobacillales;Streptococcaceae;Streptococcus		otu_121321
S002644248	uncultured bacterium; ncd1435f06c1.	0	JF124315	1367	FALSE	Root;Bacteria;Firmicutes;Bacilli;Lactobacillales;Streptococcaceae;Streptococcus		otu_180619
S002512722	uncultured bacterium; 16sps27-1a08.q1ka.	0	FM997506	1430	FALSE	Root;Bacteria;Bacteroidetes;Bacteroidia;Bacteroidales;Prevotellaceae;Prevotella		otu_47849
S002512176	uncultured bacterium; 16sps22-2c09.p1k.	0	FM996960	1473	FALSE	Root;Bacteria;Bacteroidetes;Bacteroidia;Bacteroidales;Prevotellaceae;Prevotella		otu_59866
S001246052	uncultured bacterium; MA01G09.	0	FM873628	1501	FALSE	Root;Bacteria;Firmicutes;Bacilli;Lactobacillales;Streptococcaceae;Streptococcus		otu_3349
S003538747	uncultured bacterium; AN14C2BC12.	0	JQ428795	1486	FALSE	Root;Bacteria;Proteobacteria;Betaproteobacteria;Burkholderiales;Alcaligenaceae;Achromobacter		otu_7833
S003401717	uncultured bacterium; 069102_379.	0	JQ456468	1378	FALSE	Root;Bacteria;Bacteroidetes;Flavobacteria;Flavobacteriales;Flavobacteriaceae;Capnocytophaga		otu_165424
S003421929	uncultured bacterium; 071070_227.	0	JQ476680	1376	FALSE	Root;Bacteria;Fusobacteria;Fusobacteria;Fusobacteriales;Fusobacteriaceae;Fusobacterium		otu_170405
S003391844	uncultured bacterium; 069056_092.	0	JQ446595	1396	FALSE	Root;Bacteria;Bacteroidetes;Bacteroidia;Bacteroidales;Porphyromonadaceae;Porphyromonas		otu_128473
S000941661	Lactobacillus fermentum; NRIC 0143.	0	AB362624	1449	FALSE	Root;Bacteria;Firmicutes;Bacilli;Lactobacillales;Lactobacillaceae;Lactobacillus	1613	1613
S003406345	uncultured bacterium; 070058_345.	0	JQ461096	1405	FALSE	Root;Bacteria;Firmicutes;Bacilli;Lactobacillales;Streptococcaceae;Streptococcus		otu_127127
S003398803	uncultured bacterium; 069092_178.	0	JQ453554	1371	FALSE	Root;Bacteria;Proteobacteria;Betaproteobacteria;Burkholderiales;unclassified_Burkholderiales		otu_146989
S002752051	uncultured bacterium; ncd2670a07c1.	0	JF232118	1362	FALSE	Root;Bacteria;Proteobacteria;Betaproteobacteria;Neisseriales;Neisseriaceae;Neisseria		otu_131771
S000586542	uncultured bacterium; AKIW733.	0	DQ129609	1490	FALSE	Root;Bacteria;Proteobacteria;Betaproteobacteria;Burkholderiales;Alcaligenaceae;Achromobacter		otu_42366
S001028656	uncultured bacterium; nbt95d10.	0	EU538865	1403	FALSE	Root;Bacteria;Proteobacteria;Gammaproteobacteria;Xanthomonadales;Xanthomonadaceae;Stenotrophomonas		otu_1311
S003314020	Enterobacter asburiae; M-T-MRS_8.	0	JQ795791	1442	FALSE	Root;Bacteria;Proteobacteria;Gammaproteobacteria;Enterobacteriales;Enterobacteriaceae;Enterobacter	61645	61645
S002634834	uncultured bacterium; ncd1306g01c1.	0	JF114901	1369	FALSE	Root;Bacteria;Firmicutes;Bacilli;Lactobacillales;Streptococcaceae;Streptococcus		otu_124816
S002710937	uncultured bacterium; ncd2195e08c1.	0	JF191004	1362	FALSE	Root;Bacteria;Proteobacteria;Betaproteobacteria;Neisseriales;Neisseriaceae;Neisseria		otu_189226
S003410110	uncultured bacterium; 070044_154.	0	JQ464861	1448	FALSE	Root;Bacteria;Firmicutes;Negativicutes;Selenomonadales;Veillonellaceae;Veillonella		otu_87873
S002747034	uncultured bacterium; ncd2590b11c1.	0	JF227101	1384	FALSE	Root;Bacteria;Firmicutes;Negativicutes;Selenomonadales;Veillonellaceae;Veillonella		otu_160763
S003394390	uncultured bacterium; 069080_074.	0	JQ449141	1403	FALSE	Root;Bacteria;Firmicutes;Bacilli;Bacillales;Bacillales_Incertae Sedis XI;Gemella		otu_127153
S003394393	uncultured bacterium; 069080_164.	0	JQ449144	1409	FALSE	Root;Bacteria;Firmicutes;Bacilli;Bacillales;Bacillales_Incertae Sedis XI;Gemella		otu_102249
S002733995	uncultured bacterium; ncd2478a04c1.	0	JF214062	1349	FALSE	Root;Bacteria;Firmicutes;Clostridia;Clostridiales;Lachnospiraceae;Oribacterium		otu_209853
S002733996	uncultured bacterium; ncd2478a09c1.	0	JF214063	1367	FALSE	Root;Bacteria;Firmicutes;Bacilli;Lactobacillales;Streptococcaceae;Streptococcus		otu_22907
S001397517	uncultured bacterium; nbu85b09c1.	0	GQ006577	1377	FALSE	Root;Bacteria;Firmicutes;Bacilli;Lactobacillales;Streptococcaceae;Streptococcus		otu_2857
S003366518	uncultured organism; ELU0155-T288-S-NIPCRAMgANa_000792.	0	HQ805153	1455	FALSE	Root;Bacteria;Firmicutes;Bacilli;Lactobacillales;Streptococcaceae;Streptococcus		otu_1722
S003366517	uncultured organism; ELU0155-T288-S-NIPCRAMgANa_000791.	0	HQ805152	1468	FALSE	Root;Bacteria;Firmicutes;Negativicutes;Selenomonadales;Veillonellaceae;Veillonella		otu_62987
S002679655	uncultured bacterium; ncd1875e01c1.	0	JF159722	1376	FALSE	Root;Bacteria;Firmicutes;Bacilli;Bacillales;Staphylococcaceae;Staphylococcus		otu_171746
S003423093	uncultured bacterium; 071074_356.	0	JQ477844	1393	FALSE	Root;Bacteria;Bacteroidetes;Bacteroidia;Bacteroidales;Porphyromonadaceae;Porphyromonas		otu_139555
S002902104	uncultured bacterium; J14.	0	JN379060	1513	FALSE	Root;Bacteria;Firmicutes;Bacilli;Bacillales;Bacillales_Incertae Sedis XI;Gemella		otu_16413
S002681463	uncultured bacterium; ncd1861b09c1.	0	JF161530	1365	FALSE	Root;Bacteria;Firmicutes;Bacilli;Lactobacillales;Streptococcaceae;Streptococcus		otu_138096
S002729120	uncultured bacterium; ncd2404f02c1.	0	JF209187	1369	FALSE	Root;Bacteria;Firmicutes;Bacilli;Lactobacillales;Streptococcaceae;Streptococcus		otu_124449
S002663399	uncultured bacterium; ncd1819b10c1.	0	JF143466	1368	FALSE	Root;Bacteria;Firmicutes;Bacilli;Bacillales;Staphylococcaceae;Staphylococcus		otu_179316
S000837426	uncultured bacterium; P4D1-747.	1	EF509674	1421	FALSE	Root;Bacteria;Proteobacteria;Betaproteobacteria;Burkholderiales;Alcaligenaceae;Achromobacter		otu_113251
S003413795	uncultured bacterium; 071041_264.	0	JQ468546	1400	FALSE	Root;Bacteria;Bacteroidetes;Bacteroidia;Bacteroidales;Porphyromonadaceae;Porphyromonas		otu_133188
S002996369	uncultured organism; ELU0003-T9-S-N1_000097.	0	HQ739192	1430	FALSE	Root;Bacteria;Firmicutes;Negativicutes;Selenomonadales;Veillonellaceae;Veillonella		otu_75818
S000481214	Streptococcus sp. S16-11.	0	AY880051	1322	FALSE	Root;Bacteria;Firmicutes;Bacilli;Lactobacillales;Streptococcaceae;Streptococcus		otu_123419
S002708504	uncultured bacterium; ncd2291g05c1.	0	JF188571	1369	FALSE	Root;Bacteria;Firmicutes;Bacilli;Lactobacillales;Streptococcaceae;Streptococcus		otu_14790
S002065226	uncultured bacterium; ncd151b02c1.	0	HM260200	1356	FALSE	Root;Bacteria;Proteobacteria;Gammaproteobacteria;Pseudomonadales;Moraxellaceae;Moraxella		otu_64980
S003419842	uncultured bacterium; 071063_277.	0	JQ474593	1386	FALSE	Root;Bacteria;Bacteroidetes;Bacteroidia;Bacteroidales;unclassified_Bacteroidales		otu_140900
S003416906	uncultured bacterium; 071030_057.	0	JQ471657	1360	FALSE	Root;Bacteria;Fusobacteria;Fusobacteria;Fusobacteriales;Fusobacteriaceae;Fusobacterium		otu_170829
S003416905	uncultured bacterium; 071030_187.	0	JQ471656	1368	FALSE	Root;Bacteria;Fusobacteria;Fusobacteria;Fusobacteriales;Leptotrichiaceae;Leptotrichia		otu_22648
S002140089	uncultured bacterium; ncd996b07c1.	0	HM335063	1342	FALSE	Root;Bacteria;Bacteroidetes;Flavobacteria;Flavobacteriales;Flavobacteriaceae;Capnocytophaga		otu_168575
S003415391	uncultured bacterium; 071025_241.	0	JQ470142	1422	FALSE	Root;Bacteria;Firmicutes;Negativicutes;Selenomonadales;Veillonellaceae;Veillonella		otu_112328
S002713302	uncultured bacterium; ncd2235h09c1.	0	JF193369	1370	FALSE	Root;Bacteria;Firmicutes;Bacilli;Lactobacillales;Streptococcaceae;Streptococcus		otu_119464
S001478907	uncultured bacterium; nbw1075a11c1.	0	GQ052843	1369	FALSE	Root;Bacteria;Spirochaetes;Spirochaetes;Spirochaetales;Spirochaetaceae;Treponema		otu_2911
S002511269	uncultured bacterium; 16sps17-1c06.p1k.	0	FM996053	1481	FALSE	Root;Bacteria;Bacteroidetes;Bacteroidia;Bacteroidales;Prevotellaceae;Prevotella		otu_53842
S003411080	uncultured bacterium; 070047_323.	0	JQ465831	1380	FALSE	Root;Bacteria;Actinobacteria;Actinobacteria;Actinobacteridae;Actinomycetales;Propionibacterineae;Propionibacteriaceae;Tessaracoccus		otu_135799
S001593026	uncultured Streptococcaceae bacterium; 5d50.616.	0	FJ975972	1357	FALSE	Root;Bacteria;Firmicutes;Bacilli;Lactobacillales;Streptococcaceae;Streptococcus		otu_129674
S003406164	uncultured bacterium; 070058_030.	0	JQ460915	1384	FALSE	Root;Bacteria;Firmicutes;Bacilli;Lactobacillales;Streptococcaceae;Streptococcus		otu_116554
S003305969	Prevotella intermedia 17.	0	CP003503	1458	FALSE	Root;Bacteria;Bacteroidetes;Bacteroidia;Bacteroidales;Prevotellaceae;Prevotella	246198	28131
S002348275	uncultured Stenotrophomonas sp.; LWM2-52.	0	HQ674838	1514	FALSE	Root;Bacteria;Proteobacteria;Gammaproteobacteria;Xanthomonadales;Xanthomonadaceae;Stenotrophomonas		otu_15714
S002348271	uncultured Kingella sp.; LWM2-45.	0	HQ674834	1508	FALSE	Root;Bacteria;Proteobacteria;Betaproteobacteria;Neisseriales;Neisseriaceae;Kingella		otu_20737
S003399029	uncultured bacterium; 069092_165.	0	JQ453780	1372	FALSE	Root;Bacteria;Bacteroidetes;Flavobacteria;Flavobacteriales;Flavobacteriaceae;Capnocytophaga		otu_135708
S003399020	uncultured bacterium; 069092_071.	0	JQ453771	1382	FALSE	Root;Bacteria;Bacteroidetes;Flavobacteria;Flavobacteriales;Flavobacteriaceae;Capnocytophaga		otu_160837
S003399025	uncultured bacterium; 069092_179.	0	JQ453776	1414	FALSE	Root;Bacteria;Firmicutes;Bacilli;Lactobacillales;Streptococcaceae;Streptococcus		otu_115390
S003412899	uncultured bacterium; 070053_393.	0	JQ467650	1376	FALSE	Root;Bacteria;Fusobacteria;Fusobacteria;Fusobacteriales;Fusobacteriaceae;Fusobacterium		otu_37787
S002743614	uncultured bacterium; ncd2792f02c1.	0	JF223681	1367	FALSE	Root;Bacteria;Firmicutes;Bacilli;Lactobacillales;Streptococcaceae;Streptococcus		otu_125524
S002750364	uncultured bacterium; ncd2642b08c1.	0	JF230431	1369	FALSE	Root;Bacteria;Firmicutes;Bacilli;Lactobacillales;Streptococcaceae;Streptococcus		otu_127949
S002750360	uncultured bacterium; ncd2642e12c1.	0	JF230427	1343	FALSE	Root;Bacteria;Actinobacteria;Actinobacteria;Actinobacteridae;Actinomycetales;Corynebacterineae;Corynebacteriaceae;Corynebacterium		otu_217255
S003415984	uncultured bacterium; 071027_669.	0	JQ470735	1408	FALSE	Root;Bacteria;Firmicutes;Bacilli;Lactobacillales;Streptococcaceae;Streptococcus		otu_17348
S002712402	uncultured bacterium; ncd2217f06c1.	3	JF192469	1371	FALSE	Root;Bacteria;Firmicutes;Bacilli;Bacillales;Staphylococcaceae;Staphylococcus		otu_178398
S003409672	uncultured bacterium; 070043_256.	0	JQ464423	1364	FALSE	Root;Bacteria;Fusobacteria;Fusobacteria;Fusobacteriales;Leptotrichiaceae;Leptotrichia		otu_164640
S002680452	uncultured bacterium; ncd1916b01c1.	0	JF160519	1372	FALSE	Root;Bacteria;Firmicutes;Bacilli;Bacillales;Staphylococcaceae;Staphylococcus		otu_114387
S000789516	uncultured bacterium; RL200_aai58d03.	0	DQ803783	1428	FALSE	Root;Bacteria;Firmicutes;Negativicutes;Selenomonadales;Veillonellaceae;Dialister		otu_3339
S002135443	uncultured bacterium; ncd949c03c1.	0	HM330417	1367	FALSE	Root;Bacteria;Firmicutes;Bacilli;Lactobacillales;Streptococcaceae;Streptococcus		otu_22907
S002104154	uncultured bacterium; ncd914d07c1.	0	HM299128	1313	FALSE	Root;Bacteria;TM7;TM7_genera_incertae_sedis		otu_201434
S002660587	uncultured bacterium; ncd1686a02c1.	0	JF140654	1361	FALSE	Root;Bacteria;Proteobacteria;Gammaproteobacteria;Pasteurellales;Pasteurellaceae;Haemophilus		otu_63720
S002070662	uncultured bacterium; ncd190b02c1.	0	HM265636	1372	FALSE	Root;Bacteria;Firmicutes;Bacilli;Lactobacillales;Carnobacteriaceae;Granulicatella		otu_115977
S002117774	uncultured bacterium; ncd338h05c1.	0	HM312748	1313	FALSE	Root;Bacteria;TM7;TM7_genera_incertae_sedis		otu_201434
S002101567	uncultured bacterium; ncd797e01c1.	0	HM296541	1384	FALSE	Root;Bacteria;Firmicutes;Negativicutes;Selenomonadales;Veillonellaceae;Veillonella		otu_159937
S003372634	uncultured organism; ELU0166-T394-S-NIPCRAMgANa_000254.	0	HQ811269	1458	FALSE	Root;Bacteria;Firmicutes;Bacilli;Lactobacillales;Streptococcaceae;Streptococcus		otu_67752
S003421168	uncultured bacterium; 071068_096.	0	JQ475919	1349	FALSE	Root;Bacteria;TM7;TM7_genera_incertae_sedis		otu_185925
S002124026	uncultured bacterium; ncd346b12c1.	0	HM319000	1367	FALSE	Root;Bacteria;Firmicutes;Bacilli;Lactobacillales;Streptococcaceae;Streptococcus		otu_126981
S003410371	uncultured bacterium; 070045_360.	0	JQ465122	1390	FALSE	Root;Bacteria;Bacteroidetes;Bacteroidia;Bacteroidales;Prevotellaceae;Prevotella		otu_137245
S002666334	uncultured bacterium; ncd1655h08c1.	0	JF146401	1369	FALSE	Root;Bacteria;Firmicutes;Bacilli;Lactobacillales;Streptococcaceae;Streptococcus		otu_122231
S002658720	uncultured bacterium; ncd1612b06c1.	0	JF138787	1369	FALSE	Root;Bacteria;Firmicutes;Bacilli;Lactobacillales;Streptococcaceae;Streptococcus		otu_180580
S002086534	uncultured bacterium; ncd651g02c1.	0	HM281508	1365	FALSE	Root;Bacteria;Firmicutes;Bacilli;Lactobacillales;Streptococcaceae;Streptococcus		otu_125517
S002034916	Prevotella pallens; PTO15.	0	GU561354	1398	FALSE	Root;Bacteria;Bacteroidetes;Bacteroidia;Bacteroidales;Prevotellaceae;Prevotella	60133	60133
S000420027	Streptococcus gordonii; ATCC 10558.	0	AY485606	1479	FALSE	Root;Bacteria;Firmicutes;Bacilli;Lactobacillales;Streptococcaceae;Streptococcus	1302	1302
S003409058	uncultured bacterium; 070040_189.	0	JQ463809	1399	FALSE	Root;Bacteria;Proteobacteria;Gammaproteobacteria;Pasteurellales;Pasteurellaceae;Haemophilus		otu_126935
S002061060	uncultured bacterium; ncd83e09c1.	0	HM256034	1367	FALSE	Root;Bacteria;Firmicutes;Bacilli;Lactobacillales;Streptococcaceae;Streptococcus		otu_182727
S000352869	Prevotella sp. oral clone AO036.	3	AY005054	1487	FALSE	Root;Bacteria;Bacteroidetes;Bacteroidia;Bacteroidales;Prevotellaceae;Prevotella		otu_46777
S003414795	uncultured bacterium; 071053_159.	0	JQ469546	1391	FALSE	Root;Bacteria;Bacteroidetes;Flavobacteria;Flavobacteriales;Flavobacteriaceae;unclassified_Flavobacteriaceae		otu_42376
S003413211	uncultured bacterium; 071031_304.	0	JQ467962	1418	FALSE	Root;Bacteria;Bacteroidetes;Bacteroidia;Bacteroidales;Prevotellaceae;Prevotella		otu_115656
S003394413	uncultured bacterium; 069080_279.	0	JQ449164	1417	FALSE	Root;Bacteria;Firmicutes;Negativicutes;Selenomonadales;Veillonellaceae;Veillonella		otu_88317
S002755175	uncultured bacterium; ncd2720b05c1.	0	JF235242	1360	FALSE	Root;Bacteria;Bacteroidetes;Bacteroidia;Bacteroidales;Porphyromonadaceae;Porphyromonas		otu_190925
S001458302	uncultured bacterium; nbw904b06c1.	0	GQ032238	1369	FALSE	Root;Bacteria;Firmicutes;Bacilli;Lactobacillales;Streptococcaceae;Streptococcus		otu_180487
S001458304	uncultured bacterium; nbw904b09c1.	0	GQ032240	1369	FALSE	Root;Bacteria;Firmicutes;Bacilli;Lactobacillales;Streptococcaceae;Streptococcus		otu_179524
S001483773	uncultured bacterium; nbw1068b10c1.	0	GQ057709	1369	FALSE	Root;Bacteria;Firmicutes;Bacilli;Lactobacillales;Streptococcaceae;Streptococcus		otu_14790
S001397653	uncultured bacterium; nbu86g07c1.	0	GQ006713	1362	FALSE	Root;Bacteria;Bacteroidetes;Bacteroidia;Bacteroidales;Prevotellaceae;Prevotella		otu_127009
S003407497	uncultured bacterium; 070034_728.	0	JQ462248	1377	FALSE	Root;Bacteria;Proteobacteria;Epsilonproteobacteria;Campylobacterales;Campylobacteraceae;Campylobacter		otu_168405
S001913730	uncultured bacterium; ET_D_3b02.	0	FJ558443	1386	FALSE	Root;Bacteria;Bacteroidetes;Bacteroidia;Bacteroidales;Prevotellaceae;Prevotella		otu_127842
S002639618	uncultured bacterium; ncd1364h12c1.	0	JF119685	1367	FALSE	Root;Bacteria;Firmicutes;Bacilli;Lactobacillales;Streptococcaceae;Streptococcus		otu_183410
S003406502	uncultured bacterium; 070031_052.	0	JQ461253	1368	FALSE	Root;Bacteria;TM7;TM7_genera_incertae_sedis		otu_181875
S003406500	uncultured bacterium; 070031_037.	0	JQ461251	1426	FALSE	Root;Bacteria;Firmicutes;Negativicutes;Selenomonadales;Veillonellaceae;Veillonella		otu_109000
S002655467	uncultured bacterium; ncd1557g12c1.	2	JF135534	1359	FALSE	Root;Bacteria;Bacteroidetes;Bacteroidia;Bacteroidales;Prevotellaceae;Prevotella		otu_134879
S003411994	uncultured bacterium; 070050_236.	0	JQ466745	1421	FALSE	Root;Bacteria;Firmicutes;Negativicutes;Selenomonadales;Veillonellaceae;Veillonella		otu_107175
S003411995	uncultured bacterium; 070050_068.	0	JQ466746	1391	FALSE	Root;Bacteria;Actinobacteria;Actinobacteria;Actinobacteridae;Actinomycetales;Corynebacterineae;Corynebacteriaceae;Corynebacterium		otu_142595
S000420024	Streptococcus infantis (T); ATCC 700779.	0	AY485603	1468	TRUE	Root;Bacteria;Firmicutes;Bacilli;Lactobacillales;Streptococcaceae;Streptococcus	68892	68892
S003361159	uncultured organism; ELU0144-T169-S-IIPCRAMgANa_000477.	0	HQ799794	1425	FALSE	Root;Bacteria;Fusobacteria;Fusobacteria;Fusobacteriales;Fusobacteriaceae;Fusobacterium		otu_107884
S003400259	uncultured bacterium; 069097_385.	0	JQ455010	1399	FALSE	Root;Bacteria;Bacteroidetes;Bacteroidia;Bacteroidales;Prevotellaceae;unclassified_Prevotellaceae		otu_21886
S003405557	uncultured bacterium; 070055_189.	0	JQ460308	1400	FALSE	Root;Bacteria;TM7;TM7_genera_incertae_sedis		otu_129049
S003405551	uncultured bacterium; 070055_019.	0	JQ460302	1389	FALSE	Root;Bacteria;Firmicutes;Clostridia;Clostridiales;unclassified_Clostridiales		otu_46143
S003405553	uncultured bacterium; 070055_329.	0	JQ460304	1389	FALSE	Root;Bacteria;Firmicutes;Clostridia;Clostridiales;unclassified_Clostridiales		otu_46143
S003417979	uncultured bacterium; 071057_557.	0	JQ472730	1353	FALSE	Root;Bacteria;TM7;TM7_genera_incertae_sedis		otu_98222
S002578671	uncultured bacterium; ncd652h05c1.	0	JF058738	1375	FALSE	Root;Bacteria;Firmicutes;Bacilli;Bacillales;Bacillales_Incertae Sedis XI;Gemella		otu_172763
S003410755	uncultured bacterium; 070046_245.	0	JQ465506	1405	FALSE	Root;Bacteria;Bacteroidetes;Bacteroidia;Bacteroidales;Prevotellaceae;Prevotella		otu_126070
S003392001	uncultured bacterium; 069056_155.	0	JQ446752	1379	FALSE	Root;Bacteria;Bacteroidetes;Flavobacteria;Flavobacteriales;Flavobacteriaceae;Capnocytophaga		otu_28057
S002682524	uncultured bacterium; ncd1882b03c1.	0	JF162591	1359	FALSE	Root;Bacteria;Bacteroidetes;Bacteroidia;Bacteroidales;Porphyromonadaceae;Porphyromonas		otu_139766
S002718073	uncultured bacterium; ncd2308h04c1.	5	JF198140	1363	FALSE	Root;Bacteria;Firmicutes;Bacilli;Lactobacillales;Carnobacteriaceae;Dolosigranulum		otu_187514
S001542370	uncultured bacterium; nbw691b09c1.	0	GQ116306	1367	FALSE	Root;Bacteria;Firmicutes;Bacilli;Lactobacillales;Streptococcaceae;Streptococcus		otu_134998
S001177134	uncultured Stenotrophomonas sp.; GI3-M-3-F10.	0	FJ191448	1467	FALSE	Root;Bacteria;Proteobacteria;Gammaproteobacteria;Xanthomonadales;Xanthomonadaceae;Stenotrophomonas		otu_3327
S002100372	uncultured bacterium; ncd753f08c1.	0	HM295346	1351	FALSE	Root;Bacteria;Proteobacteria;Betaproteobacteria;Burkholderiales;unclassified_Burkholderiales		otu_201914
S002100376	uncultured bacterium; ncd753g06c1.	0	HM295350	1368	FALSE	Root;Bacteria;Firmicutes;Bacilli;Lactobacillales;Streptococcaceae;Streptococcus		otu_122145
S002329703	uncultured beta proteobacterium; SHNU529.	0	HM110503	1368	FALSE	Root;Bacteria;Proteobacteria;Betaproteobacteria;Burkholderiales;Burkholderiaceae;Burkholderia		otu_29439
S003360583	uncultured organism; ELU0143-T325-S-NIPCRAMgANa_000533.	0	HQ799218	1473	FALSE	Root;Bacteria;Firmicutes;Negativicutes;Selenomonadales;Veillonellaceae;Veillonella		otu_22151
S003348833	uncultured organism; ELU0094-T24-S-NI_000028.	0	HQ782627	1420	FALSE	Root;Bacteria;Fusobacteria;Fusobacteria;Fusobacteriales;Fusobacteriaceae;Fusobacterium		otu_104752
S003421863	uncultured bacterium; 071070_194.	0	JQ476614	1377	FALSE	Root;Bacteria;Fusobacteria;Fusobacteria;Fusobacteriales;Fusobacteriaceae;Fusobacterium		otu_159336
S003013226	uncultured organism; ELU0046-T235-S-NIPCRAMgANb_000363.	0	HQ760655	1454	FALSE	Root;Bacteria;Firmicutes;Bacilli;Lactobacillales;Streptococcaceae;Streptococcus		otu_22025
S000839078	uncultured bacterium; P5D4-527.	0	EF511326	1488	FALSE	Root;Bacteria;Proteobacteria;Gammaproteobacteria;Xanthomonadales;Xanthomonadaceae;Stenotrophomonas		otu_22481
S002641079	uncultured bacterium; ncd1387c07c2.	0	JF121146	1367	FALSE	Root;Bacteria;Firmicutes;Bacilli;Lactobacillales;Streptococcaceae;Streptococcus		otu_175967
S003337214	uncultured organism; ELU0067-T443-S-NIPCRAMgANa_000340.	0	HQ771008	1459	FALSE	Root;Bacteria;Proteobacteria;Gammaproteobacteria;Enterobacteriales;Enterobacteriaceae;Escherichia/Shigella		otu_45353
S001483667	uncultured bacterium; nbw1066a05c1.	0	GQ057603	1348	FALSE	Root;Bacteria;Firmicutes;Erysipelotrichia;Erysipelotrichales;Erysipelotrichaceae;Solobacterium		otu_210673
S003417032	uncultured bacterium; 071054_128.	0	JQ471783	1390	FALSE	Root;Bacteria;Fusobacteria;Fusobacteria;Fusobacteriales;Fusobacteriaceae;Fusobacterium		otu_128993
S001405735	uncultured bacterium; nbw764c09c1.	0	GQ014795	1340	FALSE	Root;Bacteria;Fusobacteria;Fusobacteria;Fusobacteriales;Fusobacteriaceae;Fusobacterium		otu_171255
S002674823	uncultured bacterium; ncd1787d02c2.	0	JF154890	1387	FALSE	Root;Bacteria;Firmicutes;Negativicutes;Selenomonadales;Veillonellaceae;Veillonella		otu_158180
S002094282	uncultured bacterium; ncd751c04c1.	0	HM289256	1352	FALSE	Root;Bacteria;Firmicutes;Clostridia;Clostridiales;Lachnospiraceae;Moryella		otu_149605
S002094280	uncultured bacterium; ncd751b12c1.	0	HM289254	1369	FALSE	Root;Bacteria;Firmicutes;Bacilli;Lactobacillales;Streptococcaceae;Streptococcus		otu_180624
S003391942	uncultured bacterium; 069056_175.	0	JQ446693	1382	FALSE	Root;Bacteria;Bacteroidetes;Flavobacteria;Flavobacteriales;Flavobacteriaceae;Capnocytophaga		otu_28057
S003391948	uncultured bacterium; 069056_169.	0	JQ446699	1378	FALSE	Root;Bacteria;Bacteroidetes;Flavobacteria;Flavobacteriales;Flavobacteriaceae;Capnocytophaga		otu_165436
S002696931	uncultured bacterium; ncd2053b11c1.	0	JF176998	1366	FALSE	Root;Bacteria;Firmicutes;Bacilli;Lactobacillales;Streptococcaceae;Streptococcus		otu_129616
S002104801	uncultured bacterium; ncd764f01c1.	0	HM299775	1383	FALSE	Root;Bacteria;Firmicutes;Bacilli;Bacillales;Bacillales_Incertae Sedis XI;Gemella		otu_162833
S000901722	Streptococcus constellatus subsp. constellatus; IMU108.	0	AB355619	1399	FALSE	Root;Bacteria;Firmicutes;Bacilli;Lactobacillales;Streptococcaceae;Streptococcus	76860	76860
S002720323	uncultured bacterium; ncd2389h09c1.	0	JF200390	1369	FALSE	Root;Bacteria;Firmicutes;Bacilli;Lactobacillales;Streptococcaceae;Streptococcus		otu_181281
S003403201	uncultured bacterium; 070012_433.	0	JQ457952	1417	FALSE	Root;Bacteria;Firmicutes;Negativicutes;Selenomonadales;Veillonellaceae;Veillonella		otu_107982
S003408095	uncultured bacterium; 070037_112.	0	JQ462846	1388	FALSE	Root;Bacteria;Fusobacteria;Fusobacteria;Fusobacteriales;Fusobacteriaceae;Fusobacterium		otu_150568
S003263822	Curvibacter lanceolatus; NBRC 103051.	0	AB681931	1456	FALSE	Root;Bacteria;Proteobacteria;Betaproteobacteria;Burkholderiales;Comamonadaceae;Curvibacter	86182	86182
S003411870	uncultured bacterium; 070050_126.	0	JQ466621	1379	FALSE	Root;Bacteria;Bacteroidetes;Flavobacteria;Flavobacteriales;Flavobacteriaceae;Capnocytophaga		otu_166090
S002752513	uncultured bacterium; ncd2677g08c1.	0	JF232580	1347	FALSE	Root;Bacteria;Firmicutes;Clostridia;Clostridiales;Clostridiales_Incertae Sedis XI;Peptoniphilus		otu_210317
S001451700	uncultured bacterium; nbw893a08c1.	0	GQ025636	1361	FALSE	Root;Bacteria;Bacteroidetes;Bacteroidia;Bacteroidales;Prevotellaceae;Prevotella		otu_134868
S002656838	uncultured bacterium; ncd1581h06c1.	0	JF136905	1360	FALSE	Root;Bacteria;Bacteroidetes;Bacteroidia;Bacteroidales;Porphyromonadaceae;Porphyromonas		otu_191036
S002510994	uncultured bacterium; 16sps15-1d07.p1k.	0	FM995778	1479	FALSE	Root;Bacteria;Proteobacteria;Gammaproteobacteria;Pseudomonadales;Pseudomonadaceae;Pseudomonas		otu_41727
S003404777	uncultured bacterium; 070027_153.	0	JQ459528	1399	FALSE	Root;Bacteria;Proteobacteria;Betaproteobacteria;Neisseriales;Neisseriaceae;Neisseria		otu_130594
S003417657	uncultured bacterium; 071056_117.	0	JQ472408	1382	FALSE	Root;Bacteria;Bacteroidetes;Flavobacteria;Flavobacteriales;Flavobacteriaceae;Capnocytophaga		otu_135731
S002110841	uncultured bacterium; ncd856e08c1.	0	HM305815	1371	FALSE	Root;Bacteria;Firmicutes;Bacilli;Lactobacillales;Carnobacteriaceae;Granulicatella		otu_17494
S000838996	uncultured bacterium; P5D4-760.	0	EF511244	1488	FALSE	Root;Bacteria;Proteobacteria;Gammaproteobacteria;Xanthomonadales;Xanthomonadaceae;Stenotrophomonas		otu_14606
S001558928	uncultured Lachnospiraceae bacterium; 7BB311.	0	FJ976266	1355	FALSE	Root;Bacteria;Firmicutes;Clostridia;Clostridiales;Lachnospiraceae;unclassified_Lachnospiraceae		otu_146493
S002651640	uncultured bacterium; ncd1502g10c1.	0	JF131707	1333	FALSE	Root;Bacteria;Fusobacteria;Fusobacteria;Fusobacteriales;Leptotrichiaceae;Leptotrichia		otu_179929
S003413154	uncultured bacterium; 071031_380.	0	JQ467905	1376	FALSE	Root;Bacteria;Fusobacteria;Fusobacteria;Fusobacteriales;Fusobacteriaceae;Fusobacterium		otu_170829
S002133520	uncultured bacterium; ncd495a05c1.	0	HM328494	1369	FALSE	Root;Bacteria;Firmicutes;Bacilli;Lactobacillales;Streptococcaceae;Streptococcus		otu_126907
S001498832	uncultured bacterium; nbw200h12c1.	0	GQ072768	1345	FALSE	Root;Bacteria;Firmicutes;Clostridia;Clostridiales;Ruminococcaceae;unclassified_Ruminococcaceae		otu_166697
S002616652	uncultured bacterium; ncd1313a02c1.	0	JF096719	1370	FALSE	Root;Bacteria;Firmicutes;Bacilli;Lactobacillales;Streptococcaceae;Streptococcus		otu_73186
S000436411	Lactobacillus gasseri.	10	M58820	1521	FALSE	Root;Bacteria;Firmicutes;Bacilli;Lactobacillales;Lactobacillaceae;Lactobacillus	1596	1596
S003412163	uncultured bacterium; 070051_014.	0	JQ466914	1421	FALSE	Root;Bacteria;Firmicutes;Negativicutes;Selenomonadales;Veillonellaceae;Veillonella		otu_113462
S003318372	uncultured bacterium; 59q_26.	0	HE681239	1520	FALSE	Root;Bacteria;Bacteroidetes;Bacteroidia;Bacteroidales;Prevotellaceae;Prevotella		otu_11199
S003318377	uncultured bacterium; 58q_8.	0	HE681244	1507	FALSE	Root;Bacteria;Bacteroidetes;Flavobacteria;Flavobacteriales;Flavobacteriaceae;Capnocytophaga		otu_22177
S003318379	uncultured bacterium; 24_9.	0	HE681246	1502	FALSE	Root;Bacteria;Bacteroidetes;Flavobacteria;Flavobacteriales;Flavobacteriaceae;Capnocytophaga		otu_26894
S001913471	uncultured bacterium; ET_C_3f04.	0	FJ558184	1407	FALSE	Root;Bacteria;Firmicutes;Bacilli;Lactobacillales;Streptococcaceae;Streptococcus		otu_124465
S002689875	uncultured bacterium; ncd1944d01c1.	0	JF169942	1367	FALSE	Root;Bacteria;Firmicutes;Bacilli;Lactobacillales;Streptococcaceae;Streptococcus		otu_5987
S002082944	uncultured bacterium; ncd547d07c1.	0	HM277918	1369	FALSE	Root;Bacteria;Firmicutes;Bacilli;Lactobacillales;Streptococcaceae;Streptococcus		otu_179524
S002714439	uncultured bacterium; ncd2251f09c1.	1	JF194506	1364	FALSE	Root;Bacteria;Firmicutes;Bacilli;Lactobacillales;Streptococcaceae;Streptococcus		otu_82722
S003421765	uncultured bacterium; 071070_078.	0	JQ476516	1376	FALSE	Root;Bacteria;Fusobacteria;Fusobacteria;Fusobacteriales;Fusobacteriaceae;Fusobacterium		otu_170440
S002311636	uncultured bacterium; 16slp5_07e03.p1k.	0	FJ505457	1371	FALSE	Root;Bacteria;Firmicutes;Clostridia;Clostridiales;Clostridiales_Incertae Sedis XI;Parvimonas		otu_172466
S003399324	uncultured bacterium; 069094_257.	0	JQ454075	1397	FALSE	Root;Bacteria;Firmicutes;Bacilli;Lactobacillales;Streptococcaceae;Streptococcus		otu_123490
S002750220	uncultured bacterium; ncd2640c05c1.	0	JF230287	1361	FALSE	Root;Bacteria;Proteobacteria;Betaproteobacteria;Neisseriales;Neisseriaceae;Neisseria		otu_66311
S002711821	uncultured bacterium; ncd2208g10c1.	0	JF191888	1378	FALSE	Root;Bacteria;Firmicutes;Bacilli;Bacillales;Bacillales_Incertae Sedis XI;Gemella		otu_118733
S002627994	uncultured bacterium; ncd1312a07c1.	0	JF108061	1385	FALSE	Root;Bacteria;Firmicutes;Negativicutes;Selenomonadales;Veillonellaceae;Veillonella		otu_56099
S002712709	uncultured bacterium; ncd2223g07c1.	3	JF192776	1362	FALSE	Root;Bacteria;Bacteroidetes;Bacteroidia;Bacteroidales;Prevotellaceae;Prevotella		otu_187648
S002722963	uncultured bacterium; ncd2514g10c1.	0	JF203030	1362	FALSE	Root;Bacteria;Bacteroidetes;Bacteroidia;Bacteroidales;Prevotellaceae;Prevotella		otu_188533
S002745623	uncultured bacterium; ncd2567a01c1.	0	JF225690	1369	FALSE	Root;Bacteria;Firmicutes;Bacilli;Lactobacillales;Streptococcaceae;Streptococcus		otu_180984
S002745624	uncultured bacterium; ncd2566f04c1.	0	JF225691	1370	FALSE	Root;Bacteria;Firmicutes;Bacilli;Lactobacillales;Streptococcaceae;Streptococcus		otu_179524
S003420153	uncultured bacterium; 071064_390.	0	JQ474904	1363	FALSE	Root;Bacteria;Fusobacteria;Fusobacteria;Fusobacteriales;Fusobacteriaceae;Fusobacterium		otu_65456
S003392328	uncultured bacterium; 069061_106.	0	JQ447079	1398	FALSE	Root;Bacteria;Proteobacteria;Betaproteobacteria;Neisseriales;Neisseriaceae;Neisseria		otu_50866
S001456505	uncultured bacterium; nbw878c07c1.	0	GQ030441	1369	FALSE	Root;Bacteria;Firmicutes;Bacilli;Lactobacillales;Streptococcaceae;Streptococcus		otu_180548
S002535536	uncultured bacterium; ncd206f02c1.	0	JF015603	1374	FALSE	Root;Bacteria;Firmicutes;Bacilli;Bacillales;Staphylococcaceae;Staphylococcus		otu_168003
S002715358	uncultured bacterium; ncd2264h08c1.	0	JF195425	1367	FALSE	Root;Bacteria;Firmicutes;Bacilli;Lactobacillales;Streptococcaceae;Streptococcus		otu_125731
S003402971	uncultured bacterium; 070011_566.	0	JQ457722	1422	FALSE	Root;Bacteria;Firmicutes;Negativicutes;Selenomonadales;Veillonellaceae;Veillonella		otu_110118
S003394256	uncultured bacterium; 069080_180.	0	JQ449007	1410	FALSE	Root;Bacteria;Firmicutes;Bacilli;Lactobacillales;Streptococcaceae;Streptococcus		otu_119356
S002724172	uncultured bacterium; ncd2332d01c1.	3	JF204239	1370	FALSE	Root;Bacteria;Firmicutes;Bacilli;Bacillales;Staphylococcaceae;Staphylococcus		otu_179340
S000838503	uncultured bacterium; P2D15-717.	0	EF510751	1421	FALSE	Root;Bacteria;Tenericutes;Mollicutes;Mycoplasmatales;Mycoplasmataceae;Mycoplasma		otu_109730
S001913074	uncultured bacterium; ET_F_3c04.	0	FJ557787	1388	FALSE	Root;Bacteria;Firmicutes;Clostridia;Clostridiales;Eubacteriaceae;Eubacterium		otu_153220
S003403940	uncultured bacterium; 070016_269.	0	JQ458691	1421	FALSE	Root;Bacteria;Firmicutes;Negativicutes;Selenomonadales;Veillonellaceae;Veillonella		otu_82235
S002441451	Prevotella denticola F0289.	0	CP002589	1475	FALSE	Root;Bacteria;Bacteroidetes;Bacteroidia;Bacteroidales;Prevotellaceae;Prevotella	767031	28129
S002711009	uncultured bacterium; ncd2196f02c1.	0	JF191076	1369	FALSE	Root;Bacteria;Firmicutes;Bacilli;Lactobacillales;Streptococcaceae;Streptococcus		otu_122923
S002097840	uncultured bacterium; ncd715c01c1.	0	HM292814	1382	FALSE	Root;Bacteria;Firmicutes;Negativicutes;Selenomonadales;Veillonellaceae;Selenomonas		otu_116271
S002662612	uncultured bacterium; ncd1781d03c1.	0	JF142679	1368	FALSE	Root;Bacteria;Firmicutes;Bacilli;Lactobacillales;Streptococcaceae;Streptococcus		otu_180796
S003395408	uncultured bacterium; 069106_658.	0	JQ450159	1409	FALSE	Root;Bacteria;Firmicutes;Bacilli;Bacillales;Bacillales_Incertae Sedis XI;Gemella		otu_98277
S002737758	uncultured bacterium; ncd2535b12c1.	0	JF217825	1369	FALSE	Root;Bacteria;Firmicutes;Bacilli;Lactobacillales;Streptococcaceae;Streptococcus		otu_79706
S002635112	uncultured bacterium; ncd1346c02c1.	0	JF115179	1366	FALSE	Root;Bacteria;Firmicutes;Bacilli;Lactobacillales;Streptococcaceae;Streptococcus		otu_184285
S003365864	uncultured organism; ELU0155-T288-S-NIPCRAMgANa_000138.	0	HQ804499	1476	FALSE	Root;Bacteria;Firmicutes;Bacilli;Lactobacillales;Streptococcaceae;Streptococcus		otu_41214
S003421029	uncultured bacterium; 071067_134.	0	JQ475780	1387	FALSE	Root;Bacteria;Bacteroidetes;Flavobacteria;Flavobacteriales;Flavobacteriaceae;unclassified_Flavobacteriaceae		otu_141689
S002528159	uncultured bacterium; ncd64h02c1.	0	JF008226	1364	FALSE	Root;Bacteria;unclassified_Bacteria		otu_186633
S000344669	Eubacterium sp. oral clone BE088.	2	AF385552	1487	FALSE	Root;Bacteria;Firmicutes;Clostridia;Clostridiales;unclassified_Clostridiales		otu_46143
S003375788	uncultured organism; ELU0172-T459-S-NIPCRAMgANa_000358.	0	HQ814423	1453	FALSE	Root;Bacteria;Firmicutes;Bacilli;Lactobacillales;Streptococcaceae;Streptococcus		otu_27795
S002065214	uncultured bacterium; ncd150h09c1.	0	HM260188	1353	FALSE	Root;Bacteria;Proteobacteria;Gammaproteobacteria;Pseudomonadales;Moraxellaceae;Moraxella		otu_64980
S002065212	uncultured bacterium; ncd150h06c1.	0	HM260186	1354	FALSE	Root;Bacteria;Proteobacteria;Gammaproteobacteria;Pseudomonadales;Moraxellaceae;Moraxella		otu_201886
S000386970	Moraxella nonliquefaciens; 2916/66.	0	AF005177	1445	FALSE	Root;Bacteria;Proteobacteria;Gammaproteobacteria;Pseudomonadales;Moraxellaceae;Moraxella	478	478
S002111391	uncultured bacterium; ncd861d08c1.	0	HM306365	1367	FALSE	Root;Bacteria;Firmicutes;Bacilli;Lactobacillales;Streptococcaceae;Streptococcus		otu_1832
S003415466	uncultured bacterium; 071025_356.	0	JQ470217	1409	FALSE	Root;Bacteria;Firmicutes;Negativicutes;Selenomonadales;Veillonellaceae;Veillonella		otu_116208
S002710028	uncultured bacterium; ncd2181e03c1.	0	JF190095	1369	FALSE	Root;Bacteria;Firmicutes;Bacilli;Lactobacillales;Streptococcaceae;Streptococcus		otu_124582
S000827054	uncultured bacterium; BF0002D026.	0	AM697515	1510	FALSE	Root;Bacteria;Firmicutes;Bacilli;Lactobacillales;Streptococcaceae;Streptococcus		otu_18293
S003394539	uncultured bacterium; 069104_086.	0	JQ449290	1396	FALSE	Root;Bacteria;Bacteroidetes;Bacteroidia;Bacteroidales;Prevotellaceae;Prevotella		otu_134895
S003394536	uncultured bacterium; 069104_139.	0	JQ449287	1397	FALSE	Root;Bacteria;Bacteroidetes;Bacteroidia;Bacteroidales;Prevotellaceae;Prevotella		otu_92771
S002244780	uncultured bacterium; nby244d10c1.	0	HM812151	1367	FALSE	Root;Bacteria;Firmicutes;Bacilli;Lactobacillales;Streptococcaceae;Streptococcus		otu_23502
S002081774	uncultured bacterium; ncd528b07c1.	0	HM276748	1384	FALSE	Root;Bacteria;Firmicutes;Negativicutes;Selenomonadales;Veillonellaceae;Veillonella		otu_92602
S003412747	uncultured bacterium; 070053_335.	0	JQ467498	1381	FALSE	Root;Bacteria;Bacteroidetes;Flavobacteria;Flavobacteriales;Flavobacteriaceae;Capnocytophaga		otu_153571
S001457867	uncultured bacterium; nbw894g04c1.	0	GQ031803	1361	FALSE	Root;Bacteria;Bacteroidetes;Bacteroidia;Bacteroidales;Prevotellaceae;Prevotella		otu_48136
S003419587	uncultured bacterium; 071063_211.	0	JQ474338	1399	FALSE	Root;Bacteria;Bacteroidetes;Bacteroidia;Bacteroidales;Prevotellaceae;unclassified_Prevotellaceae		otu_134542
S003403723	uncultured bacterium; 070016_141.	0	JQ458474	1401	FALSE	Root;Bacteria;Proteobacteria;Gammaproteobacteria;Pasteurellales;Pasteurellaceae;Haemophilus		otu_119241
S003403729	uncultured bacterium; 070016_295.	0	JQ458480	1405	FALSE	Root;Bacteria;Firmicutes;Bacilli;Lactobacillales;Streptococcaceae;Streptococcus		otu_125801
S003406608	uncultured bacterium; 070031_317.	0	JQ461359	1417	FALSE	Root;Bacteria;Firmicutes;Negativicutes;Selenomonadales;Veillonellaceae;Veillonella		otu_110403
S002761760	uncultured bacterium; ncd2824f08c1.	0	JF241827	1360	FALSE	Root;Bacteria;Bacteroidetes;Bacteroidia;Bacteroidales;Porphyromonadaceae;Porphyromonas		otu_191274
S002579527	uncultured bacterium; ncd732a11c1.	0	JF059594	1361	FALSE	Root;Bacteria;Proteobacteria;Gammaproteobacteria;Pasteurellales;Pasteurellaceae;unclassified_Pasteurellaceae		otu_189813
S003336832	uncultured organism; ELU0066-T450-S-NIPCRAMgANa_000535.	0	HQ770626	1450	FALSE	Root;Bacteria;Firmicutes;Bacilli;Lactobacillales;Streptococcaceae;Streptococcus		otu_27567
S002671831	uncultured bacterium; ncd1742g03c1.	0	JF151898	1356	FALSE	Root;Bacteria;Actinobacteria;Actinobacteria;Actinobacteridae;Actinomycetales;Corynebacterineae;Corynebacteriaceae;Corynebacterium		otu_145513
S001913387	uncultured bacterium; ET_A_2f06.	0	FJ558100	1422	FALSE	Root;Bacteria;Firmicutes;Negativicutes;Selenomonadales;Veillonellaceae;Veillonella		otu_112468
S001187508	Streptococcus peroris; CCUG 39814.	0	EU156772	1329	FALSE	Root;Bacteria;Firmicutes;Bacilli;Lactobacillales;Streptococcaceae;Streptococcus	68891	68891
S003374576	uncultured organism; ELU0170-T416-S-NIPCRAMgANa_000266.	0	HQ813211	1435	FALSE	Root;Bacteria;Fusobacteria;Fusobacteria;Fusobacteriales;Fusobacteriaceae;Fusobacterium		otu_65454
S000841432	Lactobacillus salivarius; LSA8.	2	AB175733	1461	FALSE	Root;Bacteria;Firmicutes;Bacilli;Lactobacillales;Lactobacillaceae;Lactobacillus	1624	1624
S001383877	uncultured bacterium; nbt37c11.	0	FJ894205	1366	FALSE	Root;Bacteria;Firmicutes;Bacilli;Lactobacillales;Streptococcaceae;Streptococcus		otu_125763
S002723341	uncultured bacterium; ncd2531g03c1.	0	JF203408	1357	FALSE	Root;Bacteria;Bacteroidetes;Bacteroidia;Bacteroidales;Prevotellaceae;unclassified_Prevotellaceae		otu_146396
S003366318	uncultured organism; ELU0155-T288-S-NIPCRAMgANa_000592.	0	HQ804953	1455	FALSE	Root;Bacteria;Firmicutes;Bacilli;Lactobacillales;Streptococcaceae;Streptococcus		otu_9494
S003402116	uncultured bacterium; 069103_026.	0	JQ456867	1400	FALSE	Root;Bacteria;Proteobacteria;Betaproteobacteria;Neisseriales;Neisseriaceae;Kingella		otu_124807
S003402110	uncultured bacterium; 069103_018.	0	JQ456861	1444	FALSE	Root;Bacteria;Firmicutes;Negativicutes;Selenomonadales;Veillonellaceae;Veillonella		otu_92424
S002673015	uncultured bacterium; ncd1759h09c1.	0	JF153082	1359	FALSE	Root;Bacteria;Bacteroidetes;Bacteroidia;Bacteroidales;Porphyromonadaceae;Porphyromonas		otu_190792
S002737574	uncultured bacterium; ncd2532c07c1.	0	JF217641	1384	FALSE	Root;Bacteria;Firmicutes;Negativicutes;Selenomonadales;Veillonellaceae;Veillonella		otu_107392
S001172320	uncultured Streptococcus sp.; 3.2.	0	DQ016722	1527	FALSE	Root;Bacteria;Firmicutes;Bacilli;Lactobacillales;Streptococcaceae;Streptococcus		otu_5368
S001412760	uncultured bacterium; nbu283c07c1.	0	GQ021820	1369	FALSE	Root;Bacteria;Firmicutes;Bacilli;Lactobacillales;Streptococcaceae;Streptococcus		otu_124279
S001595334	uncultured bacterium; SHZG650.	0	GQ156245	1357	FALSE	Root;Bacteria;Firmicutes;Bacilli;Lactobacillales;Streptococcaceae;Streptococcus		otu_64702
S001550734	Prevotella oris; F0302.	0	GQ131410	1506	FALSE	Root;Bacteria;Bacteroidetes;Bacteroidia;Bacteroidales;Prevotellaceae;Prevotella	28135	28135
S002723273	uncultured bacterium; ncd2529a01c1.	0	JF203340	1369	FALSE	Root;Bacteria;Firmicutes;Bacilli;Lactobacillales;Streptococcaceae;Streptococcus		otu_125709
S002664935	uncultured bacterium; ncd1632a11c1.	0	JF145002	1369	FALSE	Root;Bacteria;Firmicutes;Bacilli;Lactobacillales;Streptococcaceae;Streptococcus		otu_68679
S002672791	uncultured bacterium; ncd1756d12c1.	0	JF152858	1367	FALSE	Root;Bacteria;Firmicutes;Bacilli;Lactobacillales;Streptococcaceae;Streptococcus		otu_136697
S002065438	uncultured bacterium; ncd154d09c1.	0	HM260412	1372	FALSE	Root;Bacteria;Firmicutes;Bacilli;Bacillales;Staphylococcaceae;Staphylococcus		otu_174500
S003417117	uncultured bacterium; 071054_045.	0	JQ471868	1403	FALSE	Root;Bacteria;Bacteroidetes;Bacteroidia;Bacteroidales;Prevotellaceae;Prevotella		otu_59769
S002722409	uncultured bacterium; ncd2490f04c1.	0	JF202476	1369	FALSE	Root;Bacteria;Firmicutes;Bacilli;Lactobacillales;Streptococcaceae;Streptococcus		otu_126709
S002745348	uncultured bacterium; ncd2561g09c1.	0	JF225415	1368	FALSE	Root;Bacteria;Firmicutes;Bacilli;Lactobacillales;Streptococcaceae;Streptococcus		otu_125706
S003366008	uncultured organism; ELU0155-T288-S-NIPCRAMgANa_000282.	0	HQ804643	1452	FALSE	Root;Bacteria;Firmicutes;Bacilli;Lactobacillales;Streptococcaceae;Streptococcus		otu_79123
S003415240	uncultured bacterium; 071024_303.	0	JQ469991	1419	FALSE	Root;Bacteria;Firmicutes;Negativicutes;Selenomonadales;Veillonellaceae;Veillonella		otu_114603
S001391623	uncultured bacterium; nbu106f06c1.	0	GQ000683	1340	FALSE	Root;Bacteria;Fusobacteria;Fusobacteria;Fusobacteriales;Fusobacteriaceae;Fusobacterium		otu_178101
S003367768	uncultured organism; ELU0157-T387-S-NIPCRAMgANb_000255.	0	HQ806403	1482	FALSE	Root;Bacteria;Firmicutes;Negativicutes;Selenomonadales;Veillonellaceae;Veillonella		otu_14205
S002672902	uncultured bacterium; ncd1758c08c1.	0	JF152969	1367	FALSE	Root;Bacteria;Firmicutes;Bacilli;Lactobacillales;Streptococcaceae;Streptococcus		otu_136697
S002592416	uncultured bacterium; ncd1269a03c1.	0	JF072483	1364	FALSE	Root;Bacteria;Firmicutes;Bacilli;Lactobacillales;Streptococcaceae;Streptococcus		otu_114433
S002674404	uncultured bacterium; ncd1781b05c1.	0	JF154471	1347	FALSE	Root;Bacteria;Bacteroidetes;Flavobacteria;Flavobacteriales;Flavobacteriaceae;unclassified_Flavobacteriaceae		otu_103165
S002075968	uncultured bacterium; ncd273c12c1.	0	HM270942	1367	FALSE	Root;Bacteria;Firmicutes;Bacilli;Lactobacillales;Streptococcaceae;Streptococcus		otu_68088
S003330679	uncultured organism; ELU0018-T230-S-NIPCRAMgANa_000571.	0	HQ745104	1433	FALSE	Root;Bacteria;Fusobacteria;Fusobacteria;Fusobacteriales;Fusobacteriaceae;Fusobacterium		otu_63813
S002136399	uncultured bacterium; ncd965e08c1.	0	HM331373	1354	FALSE	Root;Bacteria;Actinobacteria;Actinobacteria;Actinobacteridae;Actinomycetales;Corynebacterineae;Corynebacteriaceae;Corynebacterium		otu_148355
S002094933	uncultured bacterium; ncd671e09c1.	0	HM289907	1372	FALSE	Root;Bacteria;Firmicutes;Bacilli;Bacillales;Staphylococcaceae;Staphylococcus		otu_173651
S003403107	uncultured bacterium; 070012_147.	0	JQ457858	1419	FALSE	Root;Bacteria;Firmicutes;Negativicutes;Selenomonadales;Veillonellaceae;Veillonella		otu_114585
S003399881	uncultured bacterium; 069096_229.	0	JQ454632	1413	FALSE	Root;Bacteria;Firmicutes;Bacilli;Lactobacillales;Streptococcaceae;Streptococcus		otu_119518
S003399884	uncultured bacterium; 069096_156.	0	JQ454635	1389	FALSE	Root;Bacteria;Bacteroidetes;Bacteroidia;Bacteroidales;Prevotellaceae;Prevotella		otu_136173
S002709250	uncultured bacterium; ncd2169b06c2.	0	JF189317	1368	FALSE	Root;Bacteria;Firmicutes;Bacilli;Lactobacillales;Streptococcaceae;Streptococcus		otu_181511
S003418710	uncultured bacterium; 071060_225.	0	JQ473461	1398	FALSE	Root;Bacteria;Bacteroidetes;Bacteroidia;Bacteroidales;Prevotellaceae;Prevotella		otu_106401
S002743332	uncultured bacterium; ncd2774g01c1.	0	JF223399	1369	FALSE	Root;Bacteria;Firmicutes;Bacilli;Lactobacillales;Streptococcaceae;Streptococcus		otu_180796
S002743331	uncultured bacterium; ncd2775c09c1.	0	JF223398	1362	FALSE	Root;Bacteria;Proteobacteria;Betaproteobacteria;Neisseriales;Neisseriaceae;Neisseria		otu_50866
S002625121	uncultured bacterium; ncd1175d12c1.	0	JF105188	1366	FALSE	Root;Bacteria;Firmicutes;Bacilli;Lactobacillales;Streptococcaceae;Streptococcus		otu_123533
S002094167	uncultured bacterium; ncd745h11c1.	0	HM289141	1367	FALSE	Root;Bacteria;Firmicutes;Bacilli;Lactobacillales;Streptococcaceae;Streptococcus		otu_180624
S003408655	uncultured bacterium; 070039_342.	0	JQ463406	1354	FALSE	Root;Bacteria;TM7;TM7_genera_incertae_sedis		otu_177478
S003408653	uncultured bacterium; 070039_108.	0	JQ463404	1401	FALSE	Root;Bacteria;Bacteroidetes;Bacteroidia;Bacteroidales;Prevotellaceae;Prevotella		otu_129742
S002571066	uncultured bacterium; ncd585a12c1.	0	JF051133	1372	FALSE	Root;Bacteria;Firmicutes;Bacilli;Bacillales;Staphylococcaceae;Staphylococcus		otu_177012
S003379985	uncultured organism; ELU0178-T478-S-NIPCRAMgANa_000401.	0	HQ818620	1470	FALSE	Root;Bacteria;Firmicutes;Bacilli;Lactobacillales;Streptococcaceae;Streptococcus		otu_63846
S003344536	uncultured organism; ELU0084-T390-S-NI_000125.	0	HQ778330	1454	FALSE	Root;Bacteria;Firmicutes;Clostridia;Clostridiales;unclassified_Clostridiales		otu_50125
S003404597	uncultured bacterium; 070027_266.	0	JQ459348	1406	FALSE	Root;Bacteria;Firmicutes;Bacilli;Lactobacillales;Streptococcaceae;Streptococcus		otu_124446
S001453425	uncultured bacterium; nbw905d08c1.	0	GQ027361	1363	FALSE	Root;Bacteria;Bacteroidetes;Bacteroidia;Bacteroidales;Prevotellaceae;Prevotella		otu_88583
S002636933	uncultured bacterium; ncd1374g12c1.	0	JF117000	1343	FALSE	Root;Bacteria;Bacteroidetes;Flavobacteria;Flavobacteriales;Flavobacteriaceae;Capnocytophaga		otu_165434
S002728750	uncultured bacterium; ncd2399b10c1.	0	JF208817	1367	FALSE	Root;Bacteria;Firmicutes;Bacilli;Lactobacillales;Streptococcaceae;Streptococcus		otu_121473
S002636938	uncultured bacterium; ncd1375g11c1.	0	JF117005	1356	FALSE	Root;Bacteria;Actinobacteria;Actinobacteria;Actinobacteridae;Actinomycetales;Corynebacterineae;Corynebacteriaceae;Corynebacterium		otu_141153
S002749683	uncultured bacterium; ncd2631e11c1.	0	JF229750	1371	FALSE	Root;Bacteria;Firmicutes;Bacilli;Lactobacillales;Carnobacteriaceae;Granulicatella		otu_178091
S002749689	uncultured bacterium; ncd2631c07c1.	0	JF229756	1355	FALSE	Root;Bacteria;Bacteroidetes;Flavobacteria;Flavobacteriales;Flavobacteriaceae;unclassified_Flavobacteriaceae		otu_141689
S001913739	uncultured bacterium; ET_D_2e04.	1	FJ558452	1368	FALSE	Root;Bacteria;Actinobacteria;Actinobacteria;Actinobacteridae;Actinomycetales;Micrococcineae;Micrococcaceae;Rothia		otu_181857
S003416595	uncultured bacterium; 071029_182.	0	JQ471346	1421	FALSE	Root;Bacteria;Firmicutes;Bacilli;Bacillales;Bacillales_Incertae Sedis XI;Gemella		otu_102249
S003416594	uncultured bacterium; 071029_268.	0	JQ471345	1407	FALSE	Root;Bacteria;Firmicutes;Bacilli;Lactobacillales;Carnobacteriaceae;Granulicatella		otu_123741
S002751359	uncultured bacterium; ncd2657g02c1.	0	JF231426	1367	FALSE	Root;Bacteria;Firmicutes;Bacilli;Lactobacillales;Streptococcaceae;Streptococcus		otu_119356
S002751352	uncultured bacterium; ncd2657g10c1.	0	JF231419	1367	FALSE	Root;Bacteria;Firmicutes;Bacilli;Lactobacillales;Streptococcaceae;Streptococcus		otu_128527
S003398828	uncultured bacterium; 069092_187.	0	JQ453579	1384	FALSE	Root;Bacteria;Bacteroidetes;Flavobacteria;Flavobacteriales;Flavobacteriaceae;Capnocytophaga		otu_160767
S002738846	uncultured bacterium; ncd2566b09c1.	0	JF218913	1367	FALSE	Root;Bacteria;Firmicutes;Bacilli;Lactobacillales;Streptococcaceae;Streptococcus		otu_182795
S003401272	uncultured bacterium; 069100_552.	0	JQ456023	1396	FALSE	Root;Bacteria;Proteobacteria;Gammaproteobacteria;Pasteurellales;Pasteurellaceae;Haemophilus		otu_139626
S003422818	uncultured bacterium; 071074_191.	0	JQ477569	1405	FALSE	Root;Bacteria;Spirochaetes;Spirochaetes;Spirochaetales;Spirochaetaceae;Treponema		otu_124281
S002712602	uncultured bacterium; ncd2221b10c1.	0	JF192669	1353	FALSE	Root;Bacteria;Firmicutes;Clostridia;Clostridiales;unclassified_Clostridiales		otu_201025
S001129468	uncultured bacterium; PB2_aai23b02.	0	EU777774	1401	FALSE	Root;Bacteria;Proteobacteria;Gammaproteobacteria;Enterobacteriales;Enterobacteriaceae;unclassified_Enterobacteriaceae		otu_131934
S003330762	uncultured organism; ELU0018-T230-S-NIPCRAMgANa_000654.	0	HQ745187	1427	FALSE	Root;Bacteria;Fusobacteria;Fusobacteria;Fusobacteriales;Fusobacteriaceae;Fusobacterium		otu_104448
S002745129	uncultured bacterium; ncd2558h08c1.	0	JF225196	1369	FALSE	Root;Bacteria;Firmicutes;Bacilli;Lactobacillales;Streptococcaceae;Streptococcus		otu_129986
S002710959	uncultured bacterium; ncd2195h10c1.	0	JF191026	1368	FALSE	Root;Bacteria;Firmicutes;Bacilli;Lactobacillales;Streptococcaceae;Streptococcus		otu_126735
S002351058	Streptococcus pneumoniae; 101/87.	0	GU326241	1426	FALSE	Root;Bacteria;Firmicutes;Bacilli;Lactobacillales;Streptococcaceae;Streptococcus	1313	1313
S000921342	uncultured Oribacterium sp.; EHFS1_S01f.	1	EU071470	1506	FALSE	Root;Bacteria;Firmicutes;Clostridia;Clostridiales;Lachnospiraceae;Oribacterium		otu_22536
S002702163	uncultured bacterium; ncd2107g09c1.	2	JF182230	1365	FALSE	Root;Bacteria;Firmicutes;Bacilli;Lactobacillales;Carnobacteriaceae;Dolosigranulum		otu_184175
S000420025	Streptococcus australis (T); ATCC 700641.	1	AY485604	1471	TRUE	Root;Bacteria;Firmicutes;Bacilli;Lactobacillales;Streptococcaceae;Streptococcus	113107	113107
S003393633	uncultured bacterium; 069077_223.	0	JQ448384	1422	FALSE	Root;Bacteria;Firmicutes;Negativicutes;Selenomonadales;Veillonellaceae;Veillonella		otu_3706
S002654857	uncultured bacterium; ncd1551h02c1.	0	JF134924	1369	FALSE	Root;Bacteria;Firmicutes;Bacilli;Lactobacillales;Streptococcaceae;Streptococcus		otu_180548
S003407288	uncultured bacterium; 070033_079.	0	JQ462039	1412	FALSE	Root;Bacteria;Firmicutes;Bacilli;Lactobacillales;Streptococcaceae;Streptococcus		otu_119876
S003411391	uncultured bacterium; 070048_321.	0	JQ466142	1378	FALSE	Root;Bacteria;Proteobacteria;Epsilonproteobacteria;Campylobacterales;Campylobacteraceae;Campylobacter		otu_168479
S001542332	uncultured bacterium; nbw690c10c1.	0	GQ116268	1367	FALSE	Root;Bacteria;Firmicutes;Bacilli;Lactobacillales;Streptococcaceae;Streptococcus		otu_27795
S003366538	uncultured organism; ELU0155-T288-S-NIPCRAMgANa_000812.	0	HQ805173	1465	FALSE	Root;Bacteria;Firmicutes;Bacilli;Lactobacillales;Carnobacteriaceae;Granulicatella		otu_1778
S003413000	uncultured bacterium; 070053_162.	0	JQ467751	1365	FALSE	Root;Bacteria;Fusobacteria;Fusobacteria;Fusobacteriales;Leptotrichiaceae;Leptotrichia		otu_170172
S003413001	uncultured bacterium; 070053_316.	0	JQ467752	1394	FALSE	Root;Bacteria;Fusobacteria;Fusobacteria;Fusobacteriales;Leptotrichiaceae;Leptotrichia		otu_22648
S003395701	uncultured bacterium; 069081_349.	0	JQ450452	1396	FALSE	Root;Bacteria;Bacteroidetes;Bacteroidia;Bacteroidales;Porphyromonadaceae;Porphyromonas		otu_128473
S002761297	uncultured bacterium; ncd2816e08c1.	0	JF241364	1362	FALSE	Root;Bacteria;Proteobacteria;Betaproteobacteria;Neisseriales;Neisseriaceae;Kingella		otu_128297
S002468389	uncultured bacterium; OTU16.	0	AB576910	1388	FALSE	Root;Bacteria;Proteobacteria;Betaproteobacteria;Burkholderiales;Alcaligenaceae;Achromobacter		otu_18973
S003422337	uncultured bacterium; 071072_069.	0	JQ477088	1413	FALSE	Root;Bacteria;Firmicutes;Bacilli;Lactobacillales;Streptococcaceae;Streptococcus		otu_2857
S002120590	uncultured bacterium; ncd470e11c1.	0	HM315564	1313	FALSE	Root;Bacteria;TM7;TM7_genera_incertae_sedis		otu_209556
S003395992	uncultured bacterium; 069082_004.	0	JQ450743	1368	FALSE	Root;Bacteria;Bacteroidetes;Flavobacteria;Flavobacteriales;Flavobacteriaceae;Capnocytophaga		otu_59283
S003378752	uncultured organism; ELU0177-T472-S-NIPCRAMgANa_000098.	0	HQ817387	1450	FALSE	Root;Bacteria;Firmicutes;Bacilli;Lactobacillales;Streptococcaceae;Streptococcus		otu_3689
S001401984	uncultured bacterium; nbw790c11c1.	0	GQ011044	1342	FALSE	Root;Bacteria;Actinobacteria;Actinobacteria;Actinobacteridae;Actinomycetales;Corynebacterineae;unclassified_Corynebacterineae		otu_219455
S003409254	uncultured bacterium; 070041_638.	0	JQ464005	1397	FALSE	Root;Bacteria;Bacteroidetes;Flavobacteria;Flavobacteriales;Flavobacteriaceae;unclassified_Flavobacteriaceae		otu_135967
S003421198	uncultured bacterium; 071068_224.	0	JQ475949	1422	FALSE	Root;Bacteria;Firmicutes;Negativicutes;Selenomonadales;Veillonellaceae;Veillonella		otu_106559
S002077696	uncultured bacterium; ncd299g11c1.	0	HM272670	1360	FALSE	Root;Bacteria;Proteobacteria;Gammaproteobacteria;Pasteurellales;Pasteurellaceae;Actinobacillus		otu_4220
S002110925	uncultured bacterium; ncd858a04c1.	0	HM305899	1368	FALSE	Root;Bacteria;Firmicutes;Bacilli;Lactobacillales;Streptococcaceae;Streptococcus		otu_17763
S002996342	uncultured organism; ELU0003-T9-S-N1_000070.	0	HQ739165	1437	FALSE	Root;Bacteria;Firmicutes;Negativicutes;Selenomonadales;Veillonellaceae;Veillonella		otu_76377
S002730609	uncultured bacterium; ncd2426g12c1.	0	JF210676	1370	FALSE	Root;Bacteria;Firmicutes;Bacilli;Lactobacillales;Carnobacteriaceae;Dolosigranulum		otu_179426
S002149728	uncultured bacterium; ncd1060h11c1.	0	HM344702	1355	FALSE	Root;Bacteria;Actinobacteria;Actinobacteria;Actinobacteridae;Actinomycetales;Corynebacterineae;Corynebacteriaceae;Corynebacterium		otu_142836
S001498053	uncultured bacterium; nbw190g11c1.	0	GQ071989	1369	FALSE	Root;Bacteria;Firmicutes;Bacilli;Lactobacillales;Streptococcaceae;Streptococcus		otu_180365
S002706189	uncultured bacterium; ncd2174a09c1.	0	JF186256	1367	FALSE	Root;Bacteria;Firmicutes;Bacilli;Lactobacillales;Streptococcaceae;Streptococcus		otu_182930
S003419689	uncultured bacterium; 071063_379.	0	JQ474440	1394	FALSE	Root;Bacteria;Bacteroidetes;Bacteroidia;Bacteroidales;Prevotellaceae;Prevotella		otu_109025
S002092082	uncultured bacterium; ncd638b06c1.	0	HM287056	1369	FALSE	Root;Bacteria;Firmicutes;Bacilli;Lactobacillales;Streptococcaceae;Streptococcus		otu_180396
S000434623	Leptotrichia trevisanii; LB06.	1	AY029805	1485	FALSE	Root;Bacteria;Fusobacteria;Fusobacteria;Fusobacteriales;Leptotrichiaceae;Leptotrichia	109328	109328
S002107343	uncultured bacterium; ncd803h10c1.	0	HM302317	1369	FALSE	Root;Bacteria;Firmicutes;Bacilli;Lactobacillales;Streptococcaceae;Streptococcus		otu_180648
S003407449	uncultured bacterium; 070034_616.	0	JQ462200	1393	FALSE	Root;Bacteria;Actinobacteria;Actinobacteria;Actinobacteridae;Actinomycetales;Corynebacterineae;Corynebacteriaceae;Corynebacterium		otu_139046
S002678817	uncultured bacterium; ncd1848f11c1.	3	JF158884	1371	FALSE	Root;Bacteria;Firmicutes;Bacilli;Bacillales;Staphylococcaceae;Staphylococcus		otu_176929
S001405212	uncultured bacterium; nbw761a11c1.	0	GQ014272	1361	FALSE	Root;Bacteria;Bacteroidetes;Bacteroidia;Bacteroidales;Prevotellaceae;Prevotella		otu_190678
S001555946	uncultured bacterium; 6S_3d04.	0	FJ382393	1355	FALSE	Root;Bacteria;Proteobacteria;Gammaproteobacteria;Pseudomonadales;Pseudomonadaceae;Pseudomonas		otu_132459
S002069746	uncultured bacterium; ncd172f11c1.	0	HM264720	1345	FALSE	Root;Bacteria;Bacteroidetes;Flavobacteria;Flavobacteriales;Flavobacteriaceae;Capnocytophaga		otu_57346
S003419202	uncultured bacterium; 071061_068.	0	JQ473953	1369	FALSE	Root;Bacteria;Fusobacteria;Fusobacteria;Fusobacteriales;Leptotrichiaceae;Leptotrichia		otu_25442
S000781237	uncultured bacterium; RL178_aah51c04.	0	DQ795186	1409	FALSE	Root;Bacteria;Firmicutes;Bacilli;Lactobacillales;unclassified_Lactobacillales		otu_123010
S003410752	uncultured bacterium; 070046_163.	0	JQ465503	1406	FALSE	Root;Bacteria;Bacteroidetes;Bacteroidia;Bacteroidales;Prevotellaceae;Prevotella		otu_126068
S002749583	uncultured bacterium; ncd2629e02c1.	0	JF229650	1360	FALSE	Root;Bacteria;Bacteroidetes;Bacteroidia;Bacteroidales;Porphyromonadaceae;Porphyromonas		otu_136659
S000393546	Prevotella nigrescens; 7-PNIG.	0	AF414834	1363	FALSE	Root;Bacteria;Bacteroidetes;Bacteroidia;Bacteroidales;Prevotellaceae;Prevotella	28133	28133
S001595217	uncultured bacterium; SHZG452.	0	GQ156128	1355	FALSE	Root;Bacteria;Firmicutes;Bacilli;Lactobacillales;Streptococcaceae;Streptococcus		otu_128559
S002082087	uncultured bacterium; ncd533c11c1.	0	HM277061	1369	FALSE	Root;Bacteria;Firmicutes;Bacilli;Lactobacillales;Streptococcaceae;Streptococcus		otu_180730
S002100287	uncultured bacterium; ncd752h05c1.	0	HM295261	1360	FALSE	Root;Bacteria;Bacteroidetes;Bacteroidia;Bacteroidales;Porphyromonadaceae;Porphyromonas		otu_140737
S002449687	Stenotrophomonas maltophilia; G46.	0	JF783988	1448	FALSE	Root;Bacteria;Proteobacteria;Gammaproteobacteria;Xanthomonadales;Xanthomonadaceae;Stenotrophomonas	40324	40324
S002695687	uncultured bacterium; ncd2033h01c1.	0	JF175754	1350	FALSE	Root;Bacteria;Actinobacteria;Actinobacteria;Actinobacteridae;Actinomycetales;Corynebacterineae;Corynebacteriaceae;Corynebacterium		otu_199062
S002717912	uncultured bacterium; ncd2306f04c1.	0	JF197979	1353	FALSE	Root;Bacteria;Proteobacteria;Gammaproteobacteria;Pseudomonadales;Moraxellaceae;Moraxella		otu_64980
S003404024	uncultured bacterium; 070020_137.	0	JQ458775	1400	FALSE	Root;Bacteria;Firmicutes;Bacilli;Lactobacillales;Streptococcaceae;Streptococcus		otu_123469
S002669765	uncultured bacterium; ncd1709b07c1.	0	JF149832	1343	FALSE	Root;Bacteria;Bacteroidetes;Flavobacteria;Flavobacteriales;Flavobacteriaceae;Capnocytophaga		otu_166090
S001245454	uncultured bacterium; FC01B01.	0	FM873030	1501	FALSE	Root;Bacteria;Firmicutes;Bacilli;Lactobacillales;Streptococcaceae;Streptococcus		otu_3349
S001245456	uncultured bacterium; FC01B03.	0	FM873032	1498	FALSE	Root;Bacteria;Firmicutes;Bacilli;Lactobacillales;Streptococcaceae;Streptococcus		otu_28833
S002710118	uncultured bacterium; ncd2182f12c1.	0	JF190185	1367	FALSE	Root;Bacteria;Firmicutes;Bacilli;Lactobacillales;Streptococcaceae;Streptococcus		otu_43285
S003394431	uncultured bacterium; 069080_237.	0	JQ449182	1408	FALSE	Root;Bacteria;Firmicutes;Bacilli;Lactobacillales;Streptococcaceae;Streptococcus		otu_122620
S002726903	uncultured bacterium; ncd2369e09c2.	0	JF206970	1367	FALSE	Root;Bacteria;Firmicutes;Bacilli;Lactobacillales;Streptococcaceae;Streptococcus		otu_108442
S002758849	uncultured bacterium; ncd2777f04c1.	0	JF238916	1371	FALSE	Root;Bacteria;unclassified_Bacteria		otu_178248
S003400096	uncultured bacterium; 069096_337.	0	JQ454847	1400	FALSE	Root;Bacteria;Firmicutes;Bacilli;Lactobacillales;Streptococcaceae;Streptococcus		otu_125706
S002114078	uncultured bacterium; ncd908a09c1.	0	HM309052	1369	FALSE	Root;Bacteria;Actinobacteria;Actinobacteria;Actinobacteridae;Actinomycetales;Actinomycineae;Actinomycetaceae;Actinomyces		otu_127711
S003401793	uncultured bacterium; 069102_269.	0	JQ456544	1379	FALSE	Root;Bacteria;Bacteroidetes;Flavobacteria;Flavobacteriales;Flavobacteriaceae;Capnocytophaga		otu_159292
S000838246	uncultured bacterium; P2D1-678.	0	EF510494	1506	FALSE	Root;Bacteria;Firmicutes;Negativicutes;Selenomonadales;Veillonellaceae;Veillonella		otu_3571
S003419461	uncultured bacterium; 071062_389.	0	JQ474212	1378	FALSE	Root;Bacteria;Bacteroidetes;Flavobacteria;Flavobacteriales;Flavobacteriaceae;Capnocytophaga		otu_165436
S003403009	uncultured bacterium; 070011_567.	0	JQ457760	1406	FALSE	Root;Bacteria;Firmicutes;Bacilli;Lactobacillales;Streptococcaceae;Streptococcus		otu_1524
S002073749	uncultured bacterium; ncd237b01c1.	0	HM268723	1382	FALSE	Root;Bacteria;Firmicutes;Negativicutes;Selenomonadales;Veillonellaceae;Veillonella		otu_158176
S002073741	uncultured bacterium; ncd237d05c1.	0	HM268715	1367	FALSE	Root;Bacteria;Firmicutes;Bacilli;Lactobacillales;Streptococcaceae;Streptococcus		otu_182048
S002662138	uncultured bacterium; ncd1759f09c1.	1	JF142205	1347	FALSE	Root;Bacteria;Actinobacteria;Actinobacteria;Actinobacteridae;Actinomycetales;Micrococcineae;Micrococcaceae;Rothia		otu_211768
S002694354	uncultured bacterium; ncd2010f08c1.	0	JF174421	1384	FALSE	Root;Bacteria;Firmicutes;Negativicutes;Selenomonadales;Veillonellaceae;Veillonella		otu_160797
S003405532	uncultured bacterium; 070055_149.	0	JQ460283	1386	FALSE	Root;Bacteria;Firmicutes;Clostridia;Clostridiales;Lachnospiraceae;Moryella		otu_158312
S003405538	uncultured bacterium; 070055_122.	0	JQ460289	1420	FALSE	Root;Bacteria;Firmicutes;Negativicutes;Selenomonadales;Veillonellaceae;Veillonella		otu_107250
S002746928	uncultured bacterium; ncd2588h06c1.	0	JF226995	1384	FALSE	Root;Bacteria;Firmicutes;Negativicutes;Selenomonadales;Veillonellaceae;Veillonella		otu_161137
S002666874	uncultured bacterium; ncd1662f08c1.	0	JF146941	1367	FALSE	Root;Bacteria;Firmicutes;Bacilli;Lactobacillales;Streptococcaceae;Streptococcus		otu_182472
S002102779	uncultured bacterium; ncd851g08c1.	0	HM297753	1384	FALSE	Root;Bacteria;Firmicutes;Negativicutes;Selenomonadales;Veillonellaceae;Veillonella		otu_111598
S002102771	uncultured bacterium; ncd852c05c1.	0	HM297745	1384	FALSE	Root;Bacteria;Firmicutes;Negativicutes;Selenomonadales;Veillonellaceae;Veillonella		otu_111598
S002727342	uncultured bacterium; ncd2378c10c1.	0	JF207409	1368	FALSE	Root;Bacteria;Firmicutes;Bacilli;Lactobacillales;Streptococcaceae;Streptococcus		otu_136937
S002099955	uncultured bacterium; ncd747d06c1.	0	HM294929	1369	FALSE	Root;Bacteria;Firmicutes;Bacilli;Lactobacillales;Streptococcaceae;Streptococcus		otu_180624
S003022561	uncultured organism; ELU0116-T290-S-NI_000139.	0	HQ789358	1435	FALSE	Root;Bacteria;Firmicutes;Clostridia;Clostridiales;Peptostreptococcaceae;Peptostreptococcus		otu_24112
S002511632	uncultured bacterium; 16sps19-1c09.p1ka.	0	FM996416	1476	FALSE	Root;Bacteria;Bacteroidetes;Bacteroidia;Bacteroidales;Prevotellaceae;Prevotella		otu_31746
S000785756	uncultured bacterium; RL182_aah31g06.	0	DQ799705	1407	FALSE	Root;Bacteria;Firmicutes;Bacilli;Lactobacillales;Streptococcaceae;Streptococcus		otu_123524
S002756637	uncultured bacterium; ncd2743f03c1.	0	JF236704	1367	FALSE	Root;Bacteria;Firmicutes;Bacilli;Lactobacillales;Streptococcaceae;Streptococcus		otu_121836
S002103347	uncultured bacterium; ncd876d09c1.	0	HM298321	1352	FALSE	Root;Bacteria;Firmicutes;Clostridia;Clostridiales;Lachnospiraceae;Moryella		otu_149605
S003410735	uncultured bacterium; 070046_347.	0	JQ465486	1393	FALSE	Root;Bacteria;Bacteroidetes;Bacteroidia;Bacteroidales;Prevotellaceae;Prevotella		otu_47781
S003397177	uncultured bacterium; 069086_684.	0	JQ451928	1378	FALSE	Root;Bacteria;Bacteroidetes;Flavobacteria;Flavobacteriales;Flavobacteriaceae;Capnocytophaga		otu_162231
S003216508	uncultured Staphylococcus sp.; C11.	0	JN652885	1536	FALSE	Root;Bacteria;Firmicutes;Bacilli;Bacillales;Staphylococcaceae;Staphylococcus		otu_4124
S003216503	uncultured Staphylococcus sp.; C21.	0	JN652880	1536	FALSE	Root;Bacteria;Firmicutes;Bacilli;Bacillales;Staphylococcaceae;Staphylococcus		otu_4124
S002474649	uncultured bacterium; 328.	0	FR853543	1494	FALSE	Root;Bacteria;Bacteroidetes;Sphingobacteria;Sphingobacteriales;Chitinophagaceae;Sediminibacterium		otu_27351
S002295800	uncultured beta proteobacterium; PRTAB7802.	0	HM798707	1462	FALSE	Root;Bacteria;Proteobacteria;Betaproteobacteria;Burkholderiales;Alcaligenaceae;Achromobacter		otu_19650
S002682546	uncultured bacterium; ncd1882f09c1.	0	JF162613	1370	FALSE	Root;Bacteria;Firmicutes;Bacilli;Bacillales;Staphylococcaceae;Staphylococcus		otu_179306
S002682547	uncultured bacterium; ncd1882d12c1.	0	JF162614	1376	FALSE	Root;Bacteria;Firmicutes;Bacilli;Bacillales;Bacillales_Incertae Sedis XI;Gemella		otu_170819
S002104799	uncultured bacterium; ncd764g01c1.	0	HM299773	1341	FALSE	Root;Bacteria;Bacteroidetes;Flavobacteria;Flavobacteriales;Flavobacteriaceae;Capnocytophaga		otu_165298
S002674184	uncultured bacterium; ncd1778a05c1.	0	JF154251	1377	FALSE	Root;Bacteria;Firmicutes;Bacilli;Bacillales;Bacillales_Incertae Sedis XI;Gemella		otu_116708
S001177111	uncultured Stenotrophomonas sp.; GI3-M-3-D08.	4	FJ191425	1452	FALSE	Root;Bacteria;Proteobacteria;Gammaproteobacteria;Xanthomonadales;Xanthomonadaceae;Stenotrophomonas		otu_71064
S002100352	uncultured bacterium; ncd753b01c1.	0	HM295326	1369	FALSE	Root;Bacteria;Firmicutes;Bacilli;Lactobacillales;Streptococcaceae;Streptococcus		otu_180895
S002656400	uncultured bacterium; ncd1575a09c1.	0	JF136467	1343	FALSE	Root;Bacteria;Bacteroidetes;Flavobacteria;Flavobacteriales;Flavobacteriaceae;Capnocytophaga		otu_26894
S002671345	uncultured bacterium; ncd1733h04c1.	0	JF151412	1367	FALSE	Root;Bacteria;Firmicutes;Bacilli;Lactobacillales;Streptococcaceae;Streptococcus		otu_175143
S000838640	uncultured bacterium; P6D23-708.	0	EF510888	1401	FALSE	Root;Bacteria;Proteobacteria;Gammaproteobacteria;Pseudomonadales;Pseudomonadaceae;Pseudomonas		otu_176
S003421849	uncultured bacterium; 071070_133.	0	JQ476600	1392	FALSE	Root;Bacteria;Bacteroidetes;Bacteroidia;Bacteroidales;Prevotellaceae;Prevotella		otu_134851
S003402797	uncultured bacterium; 070011_208.	0	JQ457548	1405	FALSE	Root;Bacteria;Firmicutes;Bacilli;Lactobacillales;Streptococcaceae;Streptococcus		otu_125765
S003395344	uncultured bacterium; 069106_491.	0	JQ450095	1405	FALSE	Root;Bacteria;Firmicutes;Bacilli;Lactobacillales;Streptococcaceae;Streptococcus		otu_126728
S003398966	uncultured bacterium; 069092_051.	0	JQ453717	1406	FALSE	Root;Bacteria;Firmicutes;Bacilli;Lactobacillales;Streptococcaceae;Streptococcus		otu_120763
S003398965	uncultured bacterium; 069092_111.	0	JQ453716	1400	FALSE	Root;Bacteria;Proteobacteria;Betaproteobacteria;Neisseriales;Neisseriaceae;Kingella		otu_130472
S002692801	uncultured bacterium; ncd1987d03c1.	0	JF172868	1332	FALSE	Root;Bacteria;Fusobacteria;Fusobacteria;Fusobacteriales;Leptotrichiaceae;Leptotrichia		otu_164640
S003405210	uncultured bacterium; 070030_365.	0	JQ459961	1397	FALSE	Root;Bacteria;Firmicutes;Bacilli;Lactobacillales;Streptococcaceae;Streptococcus		otu_43559
S003405218	uncultured bacterium; 070030_234.	0	JQ459969	1421	FALSE	Root;Bacteria;Firmicutes;Negativicutes;Selenomonadales;Veillonellaceae;Veillonella		otu_107175
S003399561	uncultured bacterium; 069094_423.	0	JQ454312	1396	FALSE	Root;Bacteria;Actinobacteria;Actinobacteria;Actinobacteridae;Actinomycetales;Corynebacterineae;Corynebacteriaceae;Corynebacterium		otu_139046
S002643123	uncultured bacterium; ncd1417h10c1.	0	JF123190	1354	FALSE	Root;Bacteria;Firmicutes;Clostridia;Clostridiales;unclassified_Clostridiales		otu_150265
S002706410	uncultured bacterium; ncd2184e05c1.	0	JF186477	1356	FALSE	Root;Bacteria;Actinobacteria;Actinobacteria;Actinobacteridae;Actinomycetales;Corynebacterineae;Corynebacteriaceae;Corynebacterium		otu_142595
S003411243	uncultured bacterium; 070047_359.	0	JQ465994	1371	FALSE	Root;Bacteria;Fusobacteria;Fusobacteria;Fusobacteriales;Fusobacteriaceae;Fusobacterium		otu_144332
S003411248	uncultured bacterium; 070047_015.	0	JQ465999	1368	FALSE	Root;Bacteria;Proteobacteria;Epsilonproteobacteria;Campylobacterales;Campylobacteraceae;Campylobacter		otu_182572
S002709719	uncultured bacterium; ncd2177a05c1.	0	JF189786	1359	FALSE	Root;Bacteria;Bacteroidetes;Bacteroidia;Bacteroidales;Porphyromonadaceae;Porphyromonas		otu_191303
S000434624	Leptotrichia shahii (T); LB37.	1	AY029806	1485	TRUE	Root;Bacteria;Fusobacteria;Fusobacteria;Fusobacteriales;Leptotrichiaceae;Leptotrichia	157691	157691
S003010383	uncultured organism; ELU0041-T385-S-NIPCRAMgANb_000217.	0	HQ757812	1461	FALSE	Root;Bacteria;Firmicutes;Bacilli;Lactobacillales;Streptococcaceae;Streptococcus		otu_47998
S000333309	uncultured Achromobacter sp.; AMC1.	0	AY635878	1507	FALSE	Root;Bacteria;Proteobacteria;Betaproteobacteria;Burkholderiales;Alcaligenaceae;Achromobacter		otu_21573
S001459132	uncultured bacterium; nbw1024b04c1.	0	GQ033068	1360	FALSE	Root;Bacteria;Bacteroidetes;Bacteroidia;Bacteroidales;Porphyromonadaceae;Porphyromonas		otu_140702
S002647526	uncultured bacterium; ncd1499c10c1.	0	JF127593	1358	FALSE	Root;Bacteria;Bacteroidetes;Bacteroidia;Bacteroidales;Prevotellaceae;Prevotella		otu_115656
S002072850	uncultured bacterium; ncd220e05c1.	0	HM267824	1361	FALSE	Root;Bacteria;Proteobacteria;Gammaproteobacteria;Pasteurellales;Pasteurellaceae;Haemophilus		otu_79918
S003396414	uncultured bacterium; 069084_226.	0	JQ451165	1386	FALSE	Root;Bacteria;Actinobacteria;Actinobacteria;Actinobacteridae;Actinomycetales;Propionibacterineae;Propionibacteriaceae;Tessaracoccus		otu_135799
S002654938	uncultured bacterium; ncd1552f06c1.	0	JF135005	1333	FALSE	Root;Bacteria;Fusobacteria;Fusobacteria;Fusobacteriales;Leptotrichiaceae;Leptotrichia		otu_228415
S003391926	uncultured bacterium; 069056_247.	0	JQ446677	1410	FALSE	Root;Bacteria;Firmicutes;Bacilli;Lactobacillales;Streptococcaceae;Streptococcus		otu_121647
S003391920	uncultured bacterium; 069056_268.	0	JQ446671	1422	FALSE	Root;Bacteria;Firmicutes;Negativicutes;Selenomonadales;Veillonellaceae;Veillonella		otu_110674
S003423357	uncultured bacterium; 071075_177.	0	JQ478108	1413	FALSE	Root;Bacteria;Firmicutes;Bacilli;Lactobacillales;Streptococcaceae;Streptococcus		otu_119446
S003423355	uncultured bacterium; 071075_125.	0	JQ478106	1383	FALSE	Root;Bacteria;Actinobacteria;Actinobacteria;Actinobacteridae;Actinomycetales;Micrococcineae;Micrococcaceae;Rothia		otu_92887
S003423350	uncultured bacterium; 071075_158.	0	JQ478101	1408	FALSE	Root;Bacteria;Firmicutes;Bacilli;Lactobacillales;Streptococcaceae;Streptococcus		otu_123780
S002668058	uncultured bacterium; ncd1682h10c1.	0	JF148125	1369	FALSE	Root;Bacteria;Firmicutes;Bacilli;Lactobacillales;Streptococcaceae;Streptococcus		otu_125573
S001458222	uncultured bacterium; nbw903b12c1.	0	GQ032158	1367	FALSE	Root;Bacteria;Firmicutes;Bacilli;Lactobacillales;Streptococcaceae;Streptococcus		otu_180910
S002046457	uncultured beta proteobacterium; D8W_30.	0	HM057713	1516	FALSE	Root;Bacteria;Proteobacteria;Betaproteobacteria;Burkholderiales;Alcaligenaceae;Achromobacter		otu_14814
S002717683	uncultured bacterium; ncd2302g02c1.	0	JF197750	1372	FALSE	Root;Bacteria;Firmicutes;Bacilli;Bacillales;Staphylococcaceae;Staphylococcus		otu_114387
S002749320	uncultured bacterium; ncd2626f08c1.	0	JF229387	1369	FALSE	Root;Bacteria;Firmicutes;Bacilli;Lactobacillales;Streptococcaceae;Streptococcus		otu_47998
S002701658	uncultured bacterium; ncd2099d01c1.	0	JF181725	1366	FALSE	Root;Bacteria;Firmicutes;Bacilli;Lactobacillales;Streptococcaceae;Streptococcus		otu_128597
S002102912	uncultured bacterium; ncd858f11c1.	0	HM297886	1367	FALSE	Root;Bacteria;Firmicutes;Bacilli;Lactobacillales;Streptococcaceae;Streptococcus		otu_125787
S002312936	uncultured bacterium; 16slp54-04c11.p1k.	0	FJ506757	1389	FALSE	Root;Bacteria;Firmicutes;Bacilli;Lactobacillales;Streptococcaceae;Streptococcus		otu_154599
S003394771	uncultured bacterium; 069105_141.	0	JQ449522	1362	FALSE	Root;Bacteria;Firmicutes;Bacilli;Lactobacillales;Streptococcaceae;Streptococcus		otu_188920
S002109854	uncultured bacterium; ncd841c09c1.	0	HM304828	1367	FALSE	Root;Bacteria;Firmicutes;Bacilli;Lactobacillales;Streptococcaceae;Streptococcus		otu_113999
S002645735	uncultured bacterium; ncd1458d06c1.	0	JF125802	1371	FALSE	Root;Bacteria;Firmicutes;Bacilli;Lactobacillales;Carnobacteriaceae;Granulicatella		otu_115977
S002136863	uncultured bacterium; ncd974c05c1.	0	HM331837	1367	FALSE	Root;Bacteria;Firmicutes;Bacilli;Lactobacillales;Streptococcaceae;Streptococcus		otu_125568
S002731507	uncultured bacterium; ncd2439c06c2.	0	JF211574	1371	FALSE	Root;Bacteria;Proteobacteria;Gammaproteobacteria;Pseudomonadales;Pseudomonadaceae;unclassified_Pseudomonadaceae		otu_177971
S003410910	uncultured bacterium; 070046_067.	1	JQ465661	1405	FALSE	Root;Bacteria;Bacteroidetes;Bacteroidia;Bacteroidales;Prevotellaceae;Prevotella		otu_110666
S003397310	uncultured bacterium; 069086_663.	0	JQ452061	1306	FALSE	Root;Bacteria;Fusobacteria;Fusobacteria;Fusobacteriales;Fusobacteriaceae;Fusobacterium		otu_239844
S000944635	uncultured Streptococcus sp.; 502G09(oral).	0	AM420197	1510	FALSE	Root;Bacteria;Firmicutes;Bacilli;Lactobacillales;Streptococcaceae;Streptococcus		otu_10002
S001558902	uncultured candidate division TM7 bacterium; 3B22.	0	FJ976240	1365	FALSE	Root;Bacteria;TM7;TM7_genera_incertae_sedis		otu_134154
S002739412	uncultured bacterium; ncd2588e10c1.	0	JF219479	1384	FALSE	Root;Bacteria;Firmicutes;Negativicutes;Selenomonadales;Veillonellaceae;Veillonella		otu_3706
S003413130	uncultured bacterium; 071031_177.	0	JQ467881	1379	FALSE	Root;Bacteria;Bacteroidetes;Flavobacteria;Flavobacteriales;Flavobacteriaceae;Capnocytophaga		otu_165436
S003420878	uncultured bacterium; 071067_267.	0	JQ475629	1408	FALSE	Root;Bacteria;Firmicutes;Bacilli;Lactobacillales;Streptococcaceae;Streptococcus		otu_124288
S002480353	uncultured bacterium; H2-plate9_A04.	0	HQ176164	1522	FALSE	Root;Bacteria;Firmicutes;Negativicutes;Selenomonadales;Veillonellaceae;Veillonella		otu_3246
S001912682	uncultured bacterium; ET_B_1c08.	0	FJ557395	1415	FALSE	Root;Bacteria;Firmicutes;Bacilli;Bacillales;Bacillales_Incertae Sedis XI;Gemella		otu_11485
S001453309	uncultured bacterium; nbw901b04c1.	0	GQ027245	1384	FALSE	Root;Bacteria;Firmicutes;Negativicutes;Selenomonadales;Veillonellaceae;Veillonella		otu_160153
S001453304	uncultured bacterium; nbw901a04c1.	0	GQ027240	1384	FALSE	Root;Bacteria;Firmicutes;Negativicutes;Selenomonadales;Veillonellaceae;Veillonella		otu_160797
S001793020	Rothia mucilaginosa DY-18.	0	AP011540	1526	FALSE	Root;Bacteria;Actinobacteria;Actinobacteria;Actinobacteridae;Actinomycetales;Micrococcineae;Micrococcaceae;Rothia	680646	43675
S003318394	uncultured bacterium; 33_10.	0	HE681261	1524	FALSE	Root;Bacteria;Firmicutes;Clostridia;Clostridiales;Lachnospiraceae;unclassified_Lachnospiraceae		otu_8606
S001913450	uncultured bacterium; ET_A_3c08.	0	FJ558163	1404	FALSE	Root;Bacteria;Bacteroidetes;Bacteroidia;Bacteroidales;Prevotellaceae;Prevotella		otu_127853
S003406283	uncultured bacterium; 070058_289.	0	JQ461034	1400	FALSE	Root;Bacteria;Firmicutes;Bacilli;Lactobacillales;Streptococcaceae;Streptococcus		otu_123984
S002641272	uncultured bacterium; ncd1389f10c1.	0	JF121339	1367	FALSE	Root;Bacteria;Firmicutes;Bacilli;Lactobacillales;Streptococcaceae;Streptococcus		otu_180927
S003393487	uncultured bacterium; 069077_176.	0	JQ448238	1400	FALSE	Root;Bacteria;Proteobacteria;Betaproteobacteria;Neisseriales;Neisseriaceae;Neisseria		otu_132838
S003405673	uncultured bacterium; 070055_034.	0	JQ460424	1398	FALSE	Root;Bacteria;Bacteroidetes;Bacteroidia;Bacteroidales;Prevotellaceae;Prevotella		otu_27043
S003405675	uncultured bacterium; 070055_014.	0	JQ460426	1380	FALSE	Root;Bacteria;Firmicutes;Clostridia;Clostridiales;Ruminococcaceae;unclassified_Ruminococcaceae		otu_166697
S003405678	uncultured bacterium; 070055_045.	0	JQ460429	1391	FALSE	Root;Bacteria;Firmicutes;Clostridia;Clostridiales;Lachnospiraceae;Catonella		otu_20741
S002694655	uncultured bacterium; ncd2015b02c1.	0	JF174722	1362	FALSE	Root;Bacteria;Proteobacteria;Betaproteobacteria;Neisseriales;Neisseriaceae;Neisseria		otu_125140
S003337569	uncultured organism; ELU0068-T458-S-NIPCRAMgANa_000052.	0	HQ771363	1460	FALSE	Root;Bacteria;Firmicutes;Bacilli;Bacillales;Bacillales_Incertae Sedis XI;Gemella		otu_11485
S002637703	uncultured bacterium; ncd1419d11c1.	0	JF117770	1367	FALSE	Root;Bacteria;Firmicutes;Bacilli;Lactobacillales;Streptococcaceae;Streptococcus		otu_181281
S003411026	uncultured bacterium; 070047_304.	0	JQ465777	1396	FALSE	Root;Bacteria;Proteobacteria;Betaproteobacteria;Neisseriales;Neisseriaceae;Kingella		otu_128297
S002712727	uncultured bacterium; ncd2224b12c1.	1	JF192794	1376	FALSE	Root;Bacteria;Firmicutes;Bacilli;Bacillales;Bacillales_Incertae Sedis XI;Gemella		otu_170761
S002652580	uncultured bacterium; ncd1517a10c1.	0	JF132647	1366	FALSE	Root;Bacteria;Firmicutes;Bacilli;Lactobacillales;Streptococcaceae;Streptococcus		otu_184558
S002113740	uncultured bacterium; ncd901h02c1.	0	HM308714	1369	FALSE	Root;Bacteria;Firmicutes;Bacilli;Lactobacillales;Streptococcaceae;Streptococcus		otu_8301
S002722946	uncultured bacterium; ncd2513f12c1.	0	JF203013	1368	FALSE	Root;Bacteria;Firmicutes;Bacilli;Lactobacillales;Streptococcaceae;Streptococcus		otu_182727
S002119153	uncultured bacterium; ncd401b04c1.	0	HM314127	1352	FALSE	Root;Bacteria;Proteobacteria;Betaproteobacteria;Burkholderiales;unclassified_Burkholderiales		otu_146989
S001502893	uncultured bacterium; nbw1153h02c1.	0	GQ076829	1384	FALSE	Root;Bacteria;Firmicutes;Negativicutes;Selenomonadales;Veillonellaceae;Veillonella		otu_160153
S003410235	uncultured bacterium; 070044_316.	0	JQ464986	1415	FALSE	Root;Bacteria;Firmicutes;Bacilli;Lactobacillales;Carnobacteriaceae;Granulicatella		otu_117831
S001176876	uncultured soil bacterium; T8_9.	0	FJ184343	1511	FALSE	Root;Bacteria;Proteobacteria;Gammaproteobacteria;Xanthomonadales;Xanthomonadaceae;Stenotrophomonas		otu_18290
S003406714	uncultured bacterium; 070031_318.	0	JQ461465	1345	FALSE	Root;Bacteria;TM7;TM7_genera_incertae_sedis		otu_181875
S002696826	uncultured bacterium; ncd2051h07c2.	0	JF176893	1348	FALSE	Root;Bacteria;Firmicutes;Clostridia;Clostridiales;Clostridiales_Incertae Sedis XI;Peptoniphilus		otu_209357
S001913058	uncultured bacterium; ET_F_2g05.	0	FJ557771	1366	FALSE	Root;Bacteria;Bacteroidetes;Bacteroidia;Bacteroidales;Prevotellaceae;Prevotella		otu_134868
S003403964	uncultured bacterium; 070016_111.	0	JQ458715	1407	FALSE	Root;Bacteria;Firmicutes;Bacilli;Lactobacillales;Streptococcaceae;Streptococcus		otu_106879
S003420252	uncultured bacterium; 071065_166.	0	JQ475003	1390	FALSE	Root;Bacteria;Bacteroidetes;Bacteroidia;Bacteroidales;Prevotellaceae;Prevotella		otu_10241
S002662671	uncultured bacterium; ncd1784a01c1.	0	JF142738	1362	FALSE	Root;Bacteria;Proteobacteria;Betaproteobacteria;Neisseriales;Neisseriaceae;Neisseria		otu_125140
S002147555	uncultured bacterium; ncd1029f04c1.	0	HM342529	1369	FALSE	Root;Bacteria;Firmicutes;Bacilli;Lactobacillales;Streptococcaceae;Streptococcus		otu_178549
S002690704	uncultured bacterium; ncd1955d06c1.	0	JF170771	1370	FALSE	Root;Bacteria;Firmicutes;Bacilli;Bacillales;Staphylococcaceae;Staphylococcus		otu_176293
S003398403	uncultured bacterium; 069090_084.	0	JQ453154	1398	FALSE	Root;Bacteria;Proteobacteria;Betaproteobacteria;Neisseriales;Neisseriaceae;Neisseria		otu_118751
S003421001	uncultured bacterium; 071067_061.	0	JQ475752	1377	FALSE	Root;Bacteria;Proteobacteria;Epsilonproteobacteria;Campylobacterales;Campylobacteraceae;Campylobacter		otu_170251
S003421002	uncultured bacterium; 071067_204.	0	JQ475753	1405	FALSE	Root;Bacteria;Firmicutes;Bacilli;Lactobacillales;Streptococcaceae;Streptococcus		otu_127000
S002666273	uncultured bacterium; ncd1654h11c1.	0	JF146340	1367	FALSE	Root;Bacteria;Firmicutes;Bacilli;Lactobacillales;Streptococcaceae;Streptococcus		otu_180984
S002714299	uncultured bacterium; ncd2249b05c1.	0	JF194366	1357	FALSE	Root;Bacteria;Bacteroidetes;Bacteroidia;Bacteroidales;Prevotellaceae;unclassified_Prevotellaceae		otu_197034
S002449785	Actinomyces graevenitzii; C549.	0	JF803550	1370	FALSE	Root;Bacteria;Actinobacteria;Actinobacteria;Actinobacteridae;Actinomycetales;Actinomycineae;Actinomycetaceae;Actinomyces	55565	55565
S002052678	uncultured bacterium; ncd76a07c1.	0	HM247652	1357	FALSE	Root;Bacteria;Bacteroidetes;Bacteroidia;Bacteroidales;Prevotellaceae;unclassified_Prevotellaceae		otu_152604
S002086475	uncultured bacterium; ncd649a02c1.	0	HM281449	1369	FALSE	Root;Bacteria;Firmicutes;Bacilli;Lactobacillales;Streptococcaceae;Streptococcus		otu_180548
S002130443	uncultured bacterium; ncd443e04c1.	0	HM325417	1361	FALSE	Root;Bacteria;Bacteroidetes;Bacteroidia;Bacteroidales;Prevotellaceae;Prevotella		otu_189650
S003415441	uncultured bacterium; 071025_345.	0	JQ470192	1423	FALSE	Root;Bacteria;Firmicutes;Negativicutes;Selenomonadales;Veillonellaceae;Dialister		otu_3339
S003397776	uncultured bacterium; 069088_289.	0	JQ452527	1392	FALSE	Root;Bacteria;Firmicutes;Clostridia;Clostridiales;Lachnospiraceae;unclassified_Lachnospiraceae		otu_146493
S002135620	uncultured bacterium; ncd951g12c1.	0	HM330594	1385	FALSE	Root;Bacteria;Firmicutes;Negativicutes;Selenomonadales;Veillonellaceae;Veillonella		otu_89858
S002110600	uncultured bacterium; ncd853a04c1.	0	HM305574	1367	FALSE	Root;Bacteria;Firmicutes;Bacilli;Lactobacillales;Streptococcaceae;Streptococcus		otu_116554
S001233538	uncultured bacterium; A_S_01_57.	0	FJ470586	1490	FALSE	Root;Bacteria;Firmicutes;Erysipelotrichia;Erysipelotrichales;Erysipelotrichaceae;Solobacterium		otu_42761
S003394515	uncultured bacterium; 069104_259.	0	JQ449266	1397	FALSE	Root;Bacteria;Bacteroidetes;Bacteroidia;Bacteroidales;Prevotellaceae;Prevotella		otu_36072
S000804888	Streptococcus sanguinis SK36.	0	CP000387	1551	FALSE	Root;Bacteria;Firmicutes;Bacilli;Lactobacillales;Streptococcaceae;Streptococcus	388919	1305
S002278601	uncultured bacterium; nby660d08c1.	0	HM845972	1382	FALSE	Root;Bacteria;Firmicutes;Negativicutes;Selenomonadales;Veillonellaceae;Veillonella		otu_94906
S003402375	uncultured bacterium; 070007_166.	0	JQ457126	1408	FALSE	Root;Bacteria;Firmicutes;Bacilli;Lactobacillales;Streptococcaceae;Streptococcus		otu_123588
S003412761	uncultured bacterium; 070053_347.	0	JQ467512	1352	FALSE	Root;Bacteria;TM7;TM7_genera_incertae_sedis		otu_185925
S000413823	Granulicatella adiacens (T); GIFU12706.	6	D50540	1406	TRUE	Root;Bacteria;Firmicutes;Bacilli;Lactobacillales;Carnobacteriaceae;Granulicatella	46124	46124
S003416691	uncultured bacterium; 071029_527.	0	JQ471442	1398	FALSE	Root;Bacteria;Proteobacteria;Betaproteobacteria;Neisseriales;Neisseriaceae;Kingella		otu_130472
S003406624	uncultured bacterium; 070031_354.	0	JQ461375	1404	FALSE	Root;Bacteria;Firmicutes;Bacilli;Lactobacillales;Streptococcaceae;Streptococcus		otu_127924
S000839732	uncultured bacterium; P1D1-708.	0	EF511980	1478	FALSE	Root;Bacteria;Proteobacteria;Betaproteobacteria;Neisseriales;Neisseriaceae;Neisseria		otu_21629
S000425270	Lactobacillus gasseri; 130704-6172.	0	AY730721	1394	FALSE	Root;Bacteria;Firmicutes;Bacilli;Lactobacillales;Lactobacillaceae;Lactobacillus	1596	1596
S003405458	uncultured bacterium; 070054_115.	0	JQ460209	1385	FALSE	Root;Bacteria;Bacteroidetes;Bacteroidia;Bacteroidales;Prevotellaceae;Prevotella		otu_160340
S003405451	uncultured bacterium; 070054_163.	0	JQ460202	1412	FALSE	Root;Bacteria;Bacteroidetes;Bacteroidia;Bacteroidales;Prevotellaceae;Prevotella		otu_120535
S003405452	uncultured bacterium; 070054_109.	0	JQ460203	1388	FALSE	Root;Bacteria;Firmicutes;Clostridia;Clostridiales;Lachnospiraceae;Oribacterium		otu_156547
S003405455	uncultured bacterium; 070054_386.	0	JQ460206	1392	FALSE	Root;Bacteria;Bacteroidetes;Bacteroidia;Bacteroidales;Prevotellaceae;Prevotella		otu_134886
S002640677	uncultured bacterium; ncd1380f12c1.	0	JF120744	1368	FALSE	Root;Bacteria;Firmicutes;Bacilli;Lactobacillales;Streptococcaceae;Streptococcus		otu_181994
S002660704	uncultured bacterium; ncd1691h03c1.	0	JF140771	1367	FALSE	Root;Bacteria;Firmicutes;Bacilli;Lactobacillales;Streptococcaceae;Streptococcus		otu_142971
S003360930	uncultured organism; ELU0144-T169-S-IIPCRAMgANa_000248.	0	HQ799565	1409	FALSE	Root;Bacteria;Fusobacteria;Fusobacteria;Fusobacteriales;Fusobacteriaceae;Fusobacterium		otu_113174
S003360934	uncultured organism; ELU0144-T169-S-IIPCRAMgANa_000252.	0	HQ799569	1450	FALSE	Root;Bacteria;Firmicutes;Bacilli;Lactobacillales;Streptococcaceae;Streptococcus		otu_74578
S002732696	uncultured bacterium; ncd2458d08c2.	0	JF212763	1367	FALSE	Root;Bacteria;Firmicutes;Bacilli;Lactobacillales;Streptococcaceae;Streptococcus		otu_182727
S003412939	uncultured bacterium; 070053_369.	0	JQ467690	1397	FALSE	Root;Bacteria;Bacteroidetes;Bacteroidia;Bacteroidales;Prevotellaceae;Prevotella		otu_106401
S003412938	uncultured bacterium; 070053_292.	0	JQ467689	1363	FALSE	Root;Bacteria;Fusobacteria;Fusobacteria;Fusobacteriales;Fusobacteriaceae;Fusobacterium		otu_187831
S003412935	uncultured bacterium; 070053_261.	0	JQ467686	1398	FALSE	Root;Bacteria;Proteobacteria;Betaproteobacteria;Neisseriales;Neisseriaceae;Kingella		otu_130608
S002712544	uncultured bacterium; ncd2220a08c1.	3	JF192611	1372	FALSE	Root;Bacteria;Firmicutes;Bacilli;Bacillales;Staphylococcaceae;Staphylococcus		otu_176607
S002683615	uncultured bacterium; ncd1900b06c1.	0	JF163682	1313	FALSE	Root;Bacteria;TM7;TM7_genera_incertae_sedis		otu_185925
S003417576	uncultured bacterium; 071056_109.	0	JQ472327	1417	FALSE	Root;Bacteria;Firmicutes;Bacilli;Bacillales;Bacillales_Incertae Sedis XI;Gemella		otu_116160
S003417577	uncultured bacterium; 071056_220.	0	JQ472328	1363	FALSE	Root;Bacteria;Fusobacteria;Fusobacteria;Fusobacteriales;Fusobacteriaceae;Fusobacterium		otu_166003
S003410658	uncultured bacterium; 070046_034.	0	JQ465409	1402	FALSE	Root;Bacteria;Proteobacteria;Betaproteobacteria;Neisseriales;Neisseriaceae;Kingella		otu_109787
S002677470	uncultured bacterium; ncd1826f05c1.	0	JF157537	1368	FALSE	Root;Bacteria;Firmicutes;Bacilli;Lactobacillales;Streptococcaceae;Streptococcus		otu_182360
S002660879	uncultured bacterium; ncd1701a10c1.	0	JF140946	1374	FALSE	Root;Bacteria;Firmicutes;Bacilli;Lactobacillales;Carnobacteriaceae;Granulicatella		otu_77361
S002723366	uncultured bacterium; ncd2532h05c1.	0	JF203433	1369	FALSE	Root;Bacteria;Firmicutes;Bacilli;Lactobacillales;Streptococcaceae;Streptococcus		otu_125709
S003402773	uncultured bacterium; 070010_511.	0	JQ457524	1406	FALSE	Root;Bacteria;Firmicutes;Bacilli;Lactobacillales;Streptococcaceae;Streptococcus		otu_125689
S001122280	uncultured bacterium; C5_431.	0	EU768361	1390	FALSE	Root;Bacteria;Firmicutes;Negativicutes;Selenomonadales;Veillonellaceae;Dialister		otu_150627
S002100437	uncultured bacterium; ncd754g04c1.	0	HM295411	1369	FALSE	Root;Bacteria;Firmicutes;Bacilli;Lactobacillales;Streptococcaceae;Streptococcus		otu_124649
S002757501	uncultured bacterium; ncd2756h02c1.	0	JF237568	1369	FALSE	Root;Bacteria;Firmicutes;Bacilli;Lactobacillales;Streptococcaceae;Streptococcus		otu_180635
S002757503	uncultured bacterium; ncd2756h06c1.	0	JF237570	1367	FALSE	Root;Bacteria;Firmicutes;Bacilli;Lactobacillales;Streptococcaceae;Streptococcus		otu_132190
S003421242	uncultured bacterium; 071068_050.	0	JQ475993	1372	FALSE	Root;Bacteria;Fusobacteria;Fusobacteria;Fusobacteriales;Leptotrichiaceae;Leptotrichia		otu_164598
S003421240	uncultured bacterium; 071068_304.	0	JQ475991	1410	FALSE	Root;Bacteria;Firmicutes;Bacilli;Lactobacillales;Streptococcaceae;Streptococcus		otu_120763
S003411959	uncultured bacterium; 070050_352.	0	JQ466710	1394	FALSE	Root;Bacteria;Actinobacteria;Actinobacteria;Actinobacteridae;Actinomycetales;Corynebacterineae;Corynebacteriaceae;Corynebacterium		otu_134246
S002083041	uncultured bacterium; ncd548g11c1.	0	HM278015	1385	FALSE	Root;Bacteria;Firmicutes;Negativicutes;Selenomonadales;Veillonellaceae;Veillonella		otu_3571
S002761341	uncultured bacterium; ncd2817h02c1.	0	JF241408	1361	FALSE	Root;Bacteria;Proteobacteria;Gammaproteobacteria;Pasteurellales;Pasteurellaceae;Haemophilus		otu_151720
S002679763	uncultured bacterium; ncd1882a09c1.	0	JF159830	1367	FALSE	Root;Bacteria;Firmicutes;Bacilli;Lactobacillales;Streptococcaceae;Streptococcus		otu_123588
S003350323	uncultured organism; ELU0099-T217-S-NI_000045.	0	HQ784117	1451	FALSE	Root;Bacteria;Firmicutes;Bacilli;Lactobacillales;Streptococcaceae;Streptococcus		otu_77717
S002707344	uncultured bacterium; ncd2231f03c1.	0	JF187411	1353	FALSE	Root;Bacteria;Firmicutes;Clostridia;Clostridiales;unclassified_Clostridiales		otu_201025
S003373577	uncultured organism; ELU0167-T400-S-NIPCRAMgANa_000521.	0	HQ812212	1446	FALSE	Root;Bacteria;Bacteroidetes;Bacteroidia;Bacteroidales;Prevotellaceae;Prevotella		otu_53842
S002082166	uncultured bacterium; ncd534b12c1.	0	HM277140	1367	FALSE	Root;Bacteria;Firmicutes;Bacilli;Lactobacillales;Streptococcaceae;Streptococcus		otu_51138
S002709639	uncultured bacterium; ncd2176a10c1.	0	JF189706	1349	FALSE	Root;Bacteria;Firmicutes;Clostridia;Clostridiales;Lachnospiraceae;Oribacterium		otu_209854
S003417172	uncultured bacterium; 071054_037.	0	JQ471923	1389	FALSE	Root;Bacteria;Fusobacteria;Fusobacteria;Fusobacteriales;Fusobacteriaceae;Fusobacterium		otu_128993
S003335489	uncultured organism; ELU0064-T432-S-NIPCRAMgANa_000425.	0	HQ769283	1466	FALSE	Root;Bacteria;Firmicutes;Bacilli;Lactobacillales;Streptococcaceae;Streptococcus		otu_67770
S002626819	uncultured bacterium; ncd1257f11c1.	0	JF106886	1357	FALSE	Root;Bacteria;Bacteroidetes;Bacteroidia;Bacteroidales;Porphyromonadaceae;Porphyromonas		otu_133408
S002672337	uncultured bacterium; ncd1749f03c1.	0	JF152404	1368	FALSE	Root;Bacteria;Firmicutes;Bacilli;Lactobacillales;Streptococcaceae;Streptococcus		otu_122231
S002111233	uncultured bacterium; ncd863a10c1.	0	HM306207	1382	FALSE	Root;Bacteria;Firmicutes;Negativicutes;Selenomonadales;Veillonellaceae;Veillonella		otu_62208
S002092698	uncultured bacterium; ncd646e12c1.	0	HM287672	1369	FALSE	Root;Bacteria;Firmicutes;Bacilli;Lactobacillales;Streptococcaceae;Streptococcus		otu_180838
S001025614	uncultured bacterium; nbt164b09.	0	EU535823	1403	FALSE	Root;Bacteria;Proteobacteria;Gammaproteobacteria;Xanthomonadales;Xanthomonadaceae;Stenotrophomonas		otu_44796
S003415268	uncultured bacterium; 071024_016.	0	JQ470019	1394	FALSE	Root;Bacteria;Bacteroidetes;Bacteroidia;Bacteroidales;Prevotellaceae;Prevotella		otu_134851
S003416180	uncultured bacterium; 071028_108.	0	JQ470931	1402	FALSE	Root;Bacteria;Firmicutes;Bacilli;Lactobacillales;Streptococcaceae;Streptococcus		otu_121703
S003283757	Achromobacter sp. QUEBA08.	0	JQ658405	1472	FALSE	Root;Bacteria;Proteobacteria;Betaproteobacteria;Burkholderiales;Alcaligenaceae;Achromobacter		otu_7833
S002056333	uncultured bacterium; ncd13a03c1.	0	HM251307	1333	FALSE	Root;Bacteria;Fusobacteria;Fusobacteria;Fusobacteriales;Leptotrichiaceae;Leptotrichia		otu_184207
S001397734	uncultured bacterium; nbu87g07c1.	0	GQ006794	1362	FALSE	Root;Bacteria;Bacteroidetes;Bacteroidia;Bacteroidales;Prevotellaceae;Prevotella		otu_127009
S001397732	uncultured bacterium; nbu87g05c1.	0	GQ006792	1362	FALSE	Root;Bacteria;Bacteroidetes;Bacteroidia;Bacteroidales;Prevotellaceae;Prevotella		otu_90994
S000016081	Prevotella pallens; 8792.	8	Y13107	1461	FALSE	Root;Bacteria;Bacteroidetes;Bacteroidia;Bacteroidales;Prevotellaceae;Prevotella	60133	60133
S002674425	uncultured bacterium; ncd1781e08c1.	0	JF154492	1369	FALSE	Root;Bacteria;Firmicutes;Bacilli;Lactobacillales;Streptococcaceae;Streptococcus		otu_124279
S002608918	uncultured bacterium; ncd1284b03c1.	0	JF088985	1367	FALSE	Root;Bacteria;Firmicutes;Bacilli;Lactobacillales;Streptococcaceae;Streptococcus		otu_130944
S002708427	uncultured bacterium; ncd2287d04c1.	0	JF188494	1367	FALSE	Root;Bacteria;Firmicutes;Bacilli;Lactobacillales;Streptococcaceae;Streptococcus		otu_137417
S002708425	uncultured bacterium; ncd2287c11c1.	0	JF188492	1366	FALSE	Root;Bacteria;Firmicutes;Bacilli;Lactobacillales;Streptococcaceae;Streptococcus		otu_126826
S002082347	uncultured bacterium; ncd537b09c1.	0	HM277321	1369	FALSE	Root;Bacteria;Firmicutes;Bacilli;Lactobacillales;Streptococcaceae;Streptococcus		otu_180461
S003403126	uncultured bacterium; 070012_356.	0	JQ457877	1408	FALSE	Root;Bacteria;Firmicutes;Bacilli;Lactobacillales;Streptococcaceae;Streptococcus		otu_18430
S002717787	uncultured bacterium; ncd2304c11c1.	3	JF197854	1371	FALSE	Root;Bacteria;Firmicutes;Bacilli;Bacillales;Staphylococcaceae;Staphylococcus		otu_176929
S002700186	uncultured bacterium; ncd2127h11c1.	0	JF180253	1385	FALSE	Root;Bacteria;Firmicutes;Negativicutes;Selenomonadales;Veillonellaceae;Veillonella		otu_158180
S003403802	uncultured bacterium; 070016_180.	0	JQ458553	1407	FALSE	Root;Bacteria;Firmicutes;Bacilli;Lactobacillales;Streptococcaceae;Streptococcus		otu_122179
S001457482	uncultured bacterium; nbw873f09c1.	0	GQ031418	1348	FALSE	Root;Bacteria;Firmicutes;Clostridia;Clostridiales;Clostridiales_Incertae Sedis XI;Peptoniphilus		otu_210127
S003407690	uncultured bacterium; 070036_290.	0	JQ462441	1432	FALSE	Root;Bacteria;Bacteroidetes;Bacteroidia;Bacteroidales;Prevotellaceae;Prevotella		otu_97255
S002743313	uncultured bacterium; ncd2774h03c1.	0	JF223380	1342	FALSE	Root;Bacteria;Bacteroidetes;Flavobacteria;Flavobacteriales;Flavobacteriaceae;Capnocytophaga		otu_219210
S003417898	uncultured bacterium; 071057_644.	0	JQ472649	1385	FALSE	Root;Bacteria;Bacteroidetes;Flavobacteria;Flavobacteriales;Flavobacteriaceae;Capnocytophaga		otu_122498
S002676408	uncultured bacterium; ncd1810h11c1.	0	JF156475	1374	FALSE	Root;Bacteria;Firmicutes;Bacilli;Lactobacillales;Aerococcaceae;Abiotrophia		otu_174436
S003369091	uncultured organism; ELU0159-T329-S-NIPCRAMgANa_000410.	0	HQ807726	1443	FALSE	Root;Bacteria;Firmicutes;Bacilli;Lactobacillales;Streptococcaceae;Streptococcus		otu_17348
S002686910	uncultured bacterium; ncd1985f09c1.	0	JF166977	1368	FALSE	Root;Bacteria;Firmicutes;Bacilli;Bacillales;Staphylococcaceae;Staphylococcus		otu_181760
S003411538	uncultured bacterium; 070048_316.	0	JQ466289	1397	FALSE	Root;Bacteria;Bacteroidetes;Bacteroidia;Bacteroidales;Porphyromonadaceae;Paludibacter		otu_137444
S001912968	uncultured bacterium; ET_F_1e07.	0	FJ557681	1399	FALSE	Root;Bacteria;Bacteroidetes;Bacteroidia;Bacteroidales;Prevotellaceae;Prevotella		otu_134378
S003396378	uncultured bacterium; 069084_015.	0	JQ451129	1370	FALSE	Root;Bacteria;Fusobacteria;Fusobacteria;Fusobacteriales;Leptotrichiaceae;Leptotrichia		otu_179929
S002726887	uncultured bacterium; ncd2369g02c1.	0	JF206954	1366	FALSE	Root;Bacteria;Firmicutes;Bacilli;Lactobacillales;Streptococcaceae;Streptococcus		otu_184528
S003410839	uncultured bacterium; 070046_132.	0	JQ465590	1404	FALSE	Root;Bacteria;Firmicutes;Bacilli;Lactobacillales;Streptococcaceae;Streptococcus		otu_127127
S002677657	uncultured bacterium; ncd1829e02c1.	0	JF157724	1369	FALSE	Root;Bacteria;Firmicutes;Bacilli;Lactobacillales;Streptococcaceae;Streptococcus		otu_126590
S000856528	uncultured bacterium; 16saw29-1d04.p1k.	0	EF603448	1243	FALSE	Root;Bacteria;Proteobacteria;Gammaproteobacteria;Enterobacteriales;Enterobacteriaceae;Escherichia/Shigella		otu_45353
S003394812	uncultured bacterium; 069105_088.	0	JQ449563	1417	FALSE	Root;Bacteria;Firmicutes;Negativicutes;Selenomonadales;Veillonellaceae;unclassified_Veillonellaceae		otu_116271
S002712981	uncultured bacterium; ncd2228d10c1.	0	JF193048	1367	FALSE	Root;Bacteria;Firmicutes;Bacilli;Lactobacillales;Streptococcaceae;Streptococcus		otu_180459
S003420917	uncultured bacterium; 071067_119.	0	JQ475668	1406	FALSE	Root;Bacteria;Firmicutes;Bacilli;Lactobacillales;Streptococcaceae;Streptococcus		otu_121146
S001453405	uncultured bacterium; nbw905a02c1.	0	GQ027341	1367	FALSE	Root;Bacteria;Firmicutes;Bacilli;Lactobacillales;Streptococcaceae;Streptococcus		otu_118297
S001913333	uncultured bacterium; ET_A_1b03.	0	FJ558046	1407	FALSE	Root;Bacteria;Firmicutes;Bacilli;Lactobacillales;Streptococcaceae;Streptococcus		otu_124652
S001913338	uncultured bacterium; ET_A_1h06.	0	FJ558051	1407	FALSE	Root;Bacteria;Firmicutes;Bacilli;Lactobacillales;Streptococcaceae;Streptococcus		otu_124658
S003421780	uncultured bacterium; 071070_360.	0	JQ476531	1385	FALSE	Root;Bacteria;Bacteroidetes;Flavobacteria;Flavobacteriales;Flavobacteriaceae;Capnocytophaga		otu_153571
S003406389	uncultured bacterium; 070058_326.	0	JQ461140	1400	FALSE	Root;Bacteria;Firmicutes;Bacilli;Lactobacillales;Streptococcaceae;Streptococcus		otu_126594
S003421784	uncultured bacterium; 071070_081.	0	JQ476535	1382	FALSE	Root;Bacteria;Bacteroidetes;Flavobacteria;Flavobacteriales;Flavobacteriaceae;Capnocytophaga		otu_156535
S002235889	Prevotella veroralis; JCM 6290.	0	AB547707	1492	FALSE	Root;Bacteria;Bacteroidetes;Bacteroidia;Bacteroidales;Prevotellaceae;Prevotella	28137	28137
S002235883	Prevotella oris; JCM 8540.	0	AB547701	1481	FALSE	Root;Bacteria;Bacteroidetes;Bacteroidia;Bacteroidales;Prevotellaceae;Prevotella	28135	28135
S002235885	Prevotella pallens; JCM 11140.	0	AB547703	1492	FALSE	Root;Bacteria;Bacteroidetes;Bacteroidia;Bacteroidales;Prevotellaceae;Prevotella	60133	60133
S002235884	Prevotella oulorum; JCM 14966.	0	AB547702	1491	FALSE	Root;Bacteria;Bacteroidetes;Bacteroidia;Bacteroidales;Prevotellaceae;Prevotella	28136	28136
S002744175	uncultured bacterium; ncd2821f05c1.	0	JF224242	1369	FALSE	Root;Bacteria;Firmicutes;Bacilli;Lactobacillales;Streptococcaceae;Streptococcus		otu_181251
S002709414	uncultured bacterium; ncd2172c03c2.	0	JF189481	1383	FALSE	Root;Bacteria;Firmicutes;Negativicutes;Selenomonadales;Veillonellaceae;Veillonella		otu_68615
S002709412	uncultured bacterium; ncd2172c02c1.	0	JF189479	1347	FALSE	Root;Bacteria;Firmicutes;Clostridia;Clostridiales;Clostridiales_Incertae Sedis XI;Parvimonas		otu_212278
S001178608	uncultured Streptococcus sp.; GI5-006-B08.	0	FJ192922	1482	FALSE	Root;Bacteria;Firmicutes;Bacilli;Lactobacillales;Streptococcaceae;Streptococcus		otu_51843
S002131779	uncultured bacterium; ncd465f01c1.	0	HM326753	1362	FALSE	Root;Bacteria;Proteobacteria;Betaproteobacteria;Neisseriales;Neisseriaceae;Neisseria		otu_44459
S002745106	uncultured bacterium; ncd2558b08c1.	0	JF225173	1360	FALSE	Root;Bacteria;Bacteroidetes;Bacteroidia;Bacteroidales;Porphyromonadaceae;Porphyromonas		otu_139708
S002069540	uncultured bacterium; ncd169c11c1.	0	HM264514	1367	FALSE	Root;Bacteria;Firmicutes;Bacilli;Lactobacillales;Streptococcaceae;Streptococcus		otu_180338
S002749594	uncultured bacterium; ncd2630a12c1.	0	JF229661	1367	FALSE	Root;Bacteria;Firmicutes;Bacilli;Lactobacillales;Streptococcaceae;Streptococcus		otu_129080
S002109910	uncultured bacterium; ncd842c07c1.	0	HM304884	1384	FALSE	Root;Bacteria;Firmicutes;Negativicutes;Selenomonadales;Veillonellaceae;Veillonella		otu_7854
S002702184	uncultured bacterium; ncd2108c05c1.	2	JF182251	1366	FALSE	Root;Bacteria;Firmicutes;Bacilli;Lactobacillales;Carnobacteriaceae;Dolosigranulum		otu_182440
S002714179	uncultured bacterium; ncd2247b08c1.	0	JF194246	1362	FALSE	Root;Bacteria;Proteobacteria;Betaproteobacteria;Neisseriales;Neisseriaceae;Neisseria		otu_149132
S003422686	uncultured bacterium; 071073_084.	0	JQ477437	1388	FALSE	Root;Bacteria;Fusobacteria;Fusobacteria;Fusobacteriales;Fusobacteriaceae;Fusobacterium		otu_150568
S002708480	uncultured bacterium; ncd2290a02c1.	1	JF188547	1371	FALSE	Root;Bacteria;Firmicutes;Bacilli;Lactobacillales;Carnobacteriaceae;Granulicatella		otu_77361
S002152529	Streptococcus thermophilus; MGA45-2.	0	HM057979	1464	FALSE	Root;Bacteria;Firmicutes;Bacilli;Lactobacillales;Streptococcaceae;Streptococcus	1308	1308
S003366553	uncultured organism; ELU0155-T288-S-NIPCRAMgANa_000827.	0	HQ805188	1450	FALSE	Root;Bacteria;Firmicutes;Bacilli;Lactobacillales;Streptococcaceae;Streptococcus		otu_75295
S003366552	uncultured organism; ELU0155-T288-S-NIPCRAMgANa_000826.	0	HQ805187	1449	FALSE	Root;Bacteria;Proteobacteria;Gammaproteobacteria;Pasteurellales;Pasteurellaceae;Haemophilus		otu_79918
S002586785	uncultured bacterium; ncd1198a06c1.	0	JF066852	1367	FALSE	Root;Bacteria;Firmicutes;Bacilli;Lactobacillales;Streptococcaceae;Streptococcus		otu_116531
S002681425	uncultured bacterium; ncd1864g03c1.	0	JF161492	1367	FALSE	Root;Bacteria;Firmicutes;Bacilli;Lactobacillales;Streptococcaceae;Streptococcus		otu_20703
S002511862	uncultured bacterium; 16sps19-4h05.p1k.	0	FM996646	1476	FALSE	Root;Bacteria;Bacteroidetes;Bacteroidia;Bacteroidales;Prevotellaceae;Prevotella		otu_48136
S000836673	uncultured bacterium; P3D5-556.	1	EF508921	1487	FALSE	Root;Bacteria;Proteobacteria;Gammaproteobacteria;Pseudomonadales;Pseudomonadaceae;Pseudomonas		otu_45725
S000390714	Firmicutes sp. oral strain FTB41.	2	AF287770	1444	FALSE	Root;Bacteria;Firmicutes;Clostridia;Clostridiales;Lachnospiraceae;Oribacterium		otu_33026
S001407664	uncultured bacterium; nbw824h01c1.	0	GQ016724	1333	FALSE	Root;Bacteria;Fusobacteria;Fusobacteria;Fusobacteriales;Leptotrichiaceae;Leptotrichia		otu_45602
S002085039	uncultured bacterium; ncd578e04c1.	0	HM280013	1372	FALSE	Root;Bacteria;Firmicutes;Bacilli;Bacillales;Staphylococcaceae;Staphylococcus		otu_176281
S001188893	Pseudomonas sp. G12.	0	FJ211222	1488	FALSE	Root;Bacteria;Proteobacteria;Gammaproteobacteria;Xanthomonadales;Xanthomonadaceae;Stenotrophomonas		otu_14606
S000432332	Streptococcus parasanguinis; ChDC OS49.	0	AF543299	1509	FALSE	Root;Bacteria;Firmicutes;Bacilli;Lactobacillales;Streptococcaceae;Streptococcus	1318	1318
S003408818	uncultured bacterium; 070040_174.	0	JQ463569	1413	FALSE	Root;Bacteria;Proteobacteria;Gammaproteobacteria;Pasteurellales;Pasteurellaceae;Haemophilus		otu_119241
S002086710	uncultured bacterium; ncd660h05c1.	0	HM281684	1369	FALSE	Root;Bacteria;Firmicutes;Bacilli;Lactobacillales;Streptococcaceae;Streptococcus		otu_180967
S000394069	Pseudomonas sp. VKM B-2265; dcm4.	0	AF430121	1501	FALSE	Root;Bacteria;Proteobacteria;Gammaproteobacteria;Pseudomonadales;Pseudomonadaceae;unclassified_Pseudomonadaceae		otu_28497
S003409230	uncultured bacterium; 070041_441.	0	JQ463981	1406	FALSE	Root;Bacteria;Firmicutes;Bacilli;Lactobacillales;Streptococcaceae;Streptococcus		otu_124446
S003409231	uncultured bacterium; 070041_460.	0	JQ463982	1403	FALSE	Root;Bacteria;Bacteroidetes;Bacteroidia;Bacteroidales;Prevotellaceae;Prevotella		otu_59769
S002091107	uncultured bacterium; ncd623c02c1.	0	HM286081	1368	FALSE	Root;Bacteria;Firmicutes;Bacilli;Lactobacillales;Streptococcaceae;Streptococcus		otu_123588
S002091100	uncultured bacterium; ncd623d07c1.	0	HM286074	1368	FALSE	Root;Bacteria;Firmicutes;Bacilli;Lactobacillales;Streptococcaceae;Streptococcus		otu_125697
S002120687	uncultured bacterium; ncd476d09c1.	0	HM315661	1369	FALSE	Root;Bacteria;Firmicutes;Bacilli;Lactobacillales;Streptococcaceae;Streptococcus		otu_79706
S002671609	uncultured bacterium; ncd1738b02c1.	0	JF151676	1367	FALSE	Root;Bacteria;Firmicutes;Bacilli;Lactobacillales;Streptococcaceae;Streptococcus		otu_175143
S003396917	uncultured bacterium; 069086_216.	0	JQ451668	1369	FALSE	Root;Bacteria;Fusobacteria;Fusobacteria;Fusobacteriales;Leptotrichiaceae;Leptotrichia		otu_22683
S002671600	uncultured bacterium; ncd1737h09c1.	0	JF151667	1367	FALSE	Root;Bacteria;Firmicutes;Bacilli;Lactobacillales;Streptococcaceae;Streptococcus		otu_175143
S001513714	uncultured bacterium; nbw305b06c1.	0	GQ087650	1367	FALSE	Root;Bacteria;Firmicutes;Bacilli;Lactobacillales;Streptococcaceae;Streptococcus		otu_180984
S002657170	uncultured bacterium; ncd1586d01c1.	0	JF137237	1368	FALSE	Root;Bacteria;Firmicutes;Bacilli;Lactobacillales;Streptococcaceae;Streptococcus		otu_180796
S002657179	uncultured bacterium; ncd1586e10c1.	0	JF137246	1333	FALSE	Root;Bacteria;Fusobacteria;Fusobacteria;Fusobacteriales;Leptotrichiaceae;Leptotrichia		otu_170790
S003404380	uncultured bacterium; 070022_195.	0	JQ459131	1393	FALSE	Root;Bacteria;Bacteroidetes;Bacteroidia;Bacteroidales;Porphyromonadaceae;Tannerella		otu_131386
S002630697	uncultured bacterium; ncd1194g02c1.	1	JF110764	1385	FALSE	Root;Bacteria;Firmicutes;Negativicutes;Selenomonadales;Veillonellaceae;Veillonella		otu_107548
S002658263	uncultured bacterium; ncd1603c12c1.	0	JF138330	1362	FALSE	Root;Bacteria;Proteobacteria;Betaproteobacteria;Neisseriales;Neisseriaceae;Neisseria		otu_115557
S002660608	uncultured bacterium; ncd1688e02c1.	0	JF140675	1357	FALSE	Root;Bacteria;Bacteroidetes;Bacteroidia;Bacteroidales;Porphyromonadaceae;Porphyromonas		otu_28348
S000393168	Shuttleworthia satelles (T); D143K-13.	0	AF399956	1456	TRUE	Root;Bacteria;Firmicutes;Clostridia;Clostridiales;Lachnospiraceae;Shuttleworthia	177972	177972
S003360857	uncultured organism; ELU0144-T169-S-IIPCRAMgANa_000175.	0	HQ799492	1418	FALSE	Root;Bacteria;Fusobacteria;Fusobacteria;Fusobacteriales;Fusobacteriaceae;Fusobacterium		otu_50383
S002109879	uncultured bacterium; ncd841f12c1.	0	HM304853	1368	FALSE	Root;Bacteria;Firmicutes;Bacilli;Lactobacillales;Streptococcaceae;Streptococcus		otu_175143
S003411702	uncultured bacterium; 070049_263.	0	JQ466453	1429	FALSE	Root;Bacteria;Firmicutes;Negativicutes;Selenomonadales;Veillonellaceae;Veillonella		otu_106683
S003411705	uncultured bacterium; 070049_067.	0	JQ466456	1424	FALSE	Root;Bacteria;Firmicutes;Negativicutes;Selenomonadales;Veillonellaceae;Veillonella		otu_106645
S002680410	uncultured bacterium; ncd1913g12c1.	0	JF160477	1375	FALSE	Root;Bacteria;Firmicutes;Bacilli;Bacillales;Staphylococcaceae;Staphylococcus		otu_172797
S002682343	uncultured bacterium; ncd1879a11c1.	0	JF162410	1340	FALSE	Root;Bacteria;Actinobacteria;Actinobacteria;Actinobacteridae;Actinomycetales;Corynebacterineae;Corynebacteriaceae;Corynebacterium		otu_222048
S002638568	uncultured bacterium; ncd1458h01c1.	0	JF118635	1361	FALSE	Root;Bacteria;Firmicutes;Bacilli;Lactobacillales;Streptococcaceae;Streptococcus		otu_189908
S002117737	uncultured bacterium; ncd336g04c1.	0	HM312711	1358	FALSE	Root;Bacteria;Actinobacteria;Actinobacteria;Actinobacteridae;Actinomycetales;Corynebacterineae;Corynebacteriaceae;Corynebacterium		otu_142595
S002737632	uncultured bacterium; ncd2533d03c1.	0	JF217699	1369	FALSE	Root;Bacteria;Firmicutes;Bacilli;Lactobacillales;Streptococcaceae;Streptococcus		otu_75295
S002678430	uncultured bacterium; ncd1840h09c1.	0	JF158497	1313	FALSE	Root;Bacteria;TM7;TM7_genera_incertae_sedis		otu_209555
S002653598	uncultured bacterium; ncd1531g07c1.	0	JF133665	1371	FALSE	Root;Bacteria;Firmicutes;Bacilli;Lactobacillales;Carnobacteriaceae;Granulicatella		otu_17495
S002441995	Streptococcus oralis Uo5.	0	FR720602	1538	FALSE	Root;Bacteria;Firmicutes;Bacilli;Lactobacillales;Streptococcaceae;Streptococcus	927666	1303
S002693856	uncultured bacterium; ncd2003c03c1.	0	JF173923	1356	FALSE	Root;Bacteria;Actinobacteria;Actinobacteria;Actinobacteridae;Actinomycetales;Corynebacterineae;Corynebacteriaceae;Corynebacterium		otu_31627
S000656877	Streptococcus sp. oral clone ASCC04.	5	AY923127	1556	FALSE	Root;Bacteria;Firmicutes;Bacilli;Lactobacillales;Streptococcaceae;Streptococcus		otu_1722
S000837049	uncultured bacterium; P7D1-406.	1	EF509297	1502	FALSE	Root;Bacteria;Proteobacteria;Gammaproteobacteria;Pseudomonadales;Pseudomonadaceae;Pseudomonas		otu_26959
S002964321	Neisseria oralis; 11-26358.	0	JN986581	1463	FALSE	Root;Bacteria;Proteobacteria;Betaproteobacteria;Neisseriales;Neisseriaceae;Neisseria	1107316	1107316
S002964324	Neisseria oralis; 11-26361.	0	JN986584	1463	FALSE	Root;Bacteria;Proteobacteria;Betaproteobacteria;Neisseriales;Neisseriaceae;Neisseria	1107316	1107316
S003416080	uncultured bacterium; 071027_546.	0	JQ470831	1400	FALSE	Root;Bacteria;Firmicutes;Bacilli;Lactobacillales;Streptococcaceae;Streptococcus		otu_125697
S003416087	uncultured bacterium; 071027_370.	0	JQ470838	1415	FALSE	Root;Bacteria;Firmicutes;Bacilli;Bacillales;Bacillales_Incertae Sedis XI;Gemella		otu_116708
S002034950	Streptococcus infantis; TonEJ5.	0	GU561388	1439	FALSE	Root;Bacteria;Firmicutes;Bacilli;Lactobacillales;Streptococcaceae;Streptococcus	68892	68892
S002034951	Streptococcus infantis; TTO2B.	0	GU561389	1430	FALSE	Root;Bacteria;Firmicutes;Bacilli;Lactobacillales;Streptococcaceae;Streptococcus	68892	68892
S002710137	uncultured bacterium; ncd2183e05c1.	0	JF190204	1369	FALSE	Root;Bacteria;Firmicutes;Bacilli;Lactobacillales;Streptococcaceae;Streptococcus		otu_65376
S001458344	uncultured bacterium; nbw904f04c1.	0	GQ032280	1385	FALSE	Root;Bacteria;Firmicutes;Negativicutes;Selenomonadales;Veillonellaceae;Veillonella		otu_68615
S001397612	uncultured bacterium; nbu86c07c1.	0	GQ006672	1377	FALSE	Root;Bacteria;Firmicutes;Bacilli;Lactobacillales;Streptococcaceae;Streptococcus		otu_168171
S003401110	uncultured bacterium; 069100_272.	0	JQ455861	1348	FALSE	Root;Bacteria;TM7;TM7_genera_incertae_sedis		otu_210420
S002512311	uncultured bacterium; 16sps23-2f12.w2k.	0	FM997095	1494	FALSE	Root;Bacteria;Firmicutes;Bacilli;Lactobacillales;Streptococcaceae;Streptococcus		otu_14790
S002692282	uncultured bacterium; ncd1979e01c1.	0	JF172349	1367	FALSE	Root;Bacteria;Firmicutes;Bacilli;Lactobacillales;Streptococcaceae;Streptococcus		otu_31825
S002949627	Peptostreptococcus anaerobius; JCM 6478.	0	AB640696	1479	FALSE	Root;Bacteria;Firmicutes;Clostridia;Clostridiales;Peptostreptococcaceae;Peptostreptococcus	1261	1261
S002662112	uncultured bacterium; ncd1757g05c1.	0	JF142179	1332	FALSE	Root;Bacteria;Fusobacteria;Fusobacteria;Fusobacteriales;Leptotrichiaceae;Leptotrichia		otu_158224
S002662117	uncultured bacterium; ncd1758e07c1.	0	JF142184	1357	FALSE	Root;Bacteria;Bacteroidetes;Bacteroidia;Bacteroidales;Prevotellaceae;unclassified_Prevotellaceae		otu_191677
S003400291	uncultured bacterium; 069097_021.	0	JQ455042	1366	FALSE	Root;Bacteria;Fusobacteria;Fusobacteria;Fusobacteriales;Leptotrichiaceae;Leptotrichia		otu_164598
S003418618	uncultured bacterium; 071060_163.	0	JQ473369	1396	FALSE	Root;Bacteria;Bacteroidetes;Bacteroidia;Bacteroidales;Prevotellaceae;Prevotella		otu_136147
S002743278	uncultured bacterium; ncd2772f10c1.	0	JF223345	1367	FALSE	Root;Bacteria;Firmicutes;Bacilli;Lactobacillales;Streptococcaceae;Streptococcus		otu_125689
S002105078	uncultured bacterium; ncd769c02c1.	0	HM300052	1382	FALSE	Root;Bacteria;Firmicutes;Negativicutes;Selenomonadales;Veillonellaceae;Veillonella		otu_111623
S002751562	uncultured bacterium; ncd2660h09c1.	0	JF231629	1333	FALSE	Root;Bacteria;Fusobacteria;Fusobacteria;Fusobacteriales;Leptotrichiaceae;Leptotrichia		otu_228415
S003408757	uncultured bacterium; 070039_347.	0	JQ463508	1424	FALSE	Root;Bacteria;Bacteroidetes;Bacteroidia;Bacteroidales;Prevotellaceae;Prevotella		otu_110666
S003408759	uncultured bacterium; 070039_078.	0	JQ463510	1390	FALSE	Root;Bacteria;Fusobacteria;Fusobacteria;Fusobacteriales;Fusobacteriaceae;Fusobacterium		otu_150568
S002679853	uncultured bacterium; ncd1886h08c1.	0	JF159920	1367	FALSE	Root;Bacteria;Firmicutes;Bacilli;Lactobacillales;Streptococcaceae;Streptococcus		otu_182903
S003410712	uncultured bacterium; 070046_392.	0	JQ465463	1397	FALSE	Root;Bacteria;Bacteroidetes;Bacteroidia;Bacteroidales;Prevotellaceae;Prevotella		otu_47781
S003410714	uncultured bacterium; 070046_116.	0	JQ465465	1398	FALSE	Root;Bacteria;Bacteroidetes;Bacteroidia;Bacteroidales;Prevotellaceae;Prevotella		otu_133894
S002747675	uncultured bacterium; ncd2600d12c1.	0	JF227742	1384	FALSE	Root;Bacteria;Firmicutes;Negativicutes;Selenomonadales;Veillonellaceae;Veillonella		otu_114585
S001243320	Fusobacterium periodonticum; ChDC F334.	0	FJ471673	1428	FALSE	Root;Bacteria;Fusobacteria;Fusobacteria;Fusobacteriales;Fusobacteriaceae;Fusobacterium	860	860
S002227973	Lactococcus lactis subsp. lactis; NM163-2.	0	HM218656	1430	FALSE	Root;Bacteria;Firmicutes;Bacilli;Lactobacillales;Streptococcaceae;Lactococcus	1360	1358
S003262663	Achromobacter denitrificans; NBRC 15125.	2	AB680772	1456	FALSE	Root;Bacteria;Proteobacteria;Betaproteobacteria;Burkholderiales;Alcaligenaceae;Achromobacter	32002	32002
S002127823	uncultured bacterium; ncd403d11c1.	0	HM322797	1352	FALSE	Root;Bacteria;Proteobacteria;Betaproteobacteria;Burkholderiales;unclassified_Burkholderiales		otu_140065
S003411891	uncultured bacterium; 070050_383.	0	JQ466642	1391	FALSE	Root;Bacteria;Actinobacteria;Actinobacteria;Actinobacteridae;Actinomycetales;Corynebacterineae;Corynebacteriaceae;Corynebacterium		otu_142358
S003342410	uncultured organism; ELU0079-T377-S-NI_000509.	0	HQ776204	1486	FALSE	Root;Bacteria;Firmicutes;Negativicutes;Selenomonadales;Veillonellaceae;Veillonella		otu_3571
S000005765	Pseudomonas aeruginosa; ATCC 27853.	7	AB037545	1526	FALSE	Root;Bacteria;Proteobacteria;Gammaproteobacteria;Pseudomonadales;Pseudomonadaceae;Pseudomonas	287	287
S002055551	uncultured bacterium; ncd02d10c1.	0	HM250525	1384	FALSE	Root;Bacteria;Firmicutes;Negativicutes;Selenomonadales;Veillonellaceae;Veillonella		otu_106474
S002641033	uncultured bacterium; ncd1386d04c2.	0	JF121100	1362	FALSE	Root;Bacteria;Bacteroidetes;Bacteroidia;Bacteroidales;Prevotellaceae;Prevotella		otu_127006
S002721314	uncultured bacterium; ncd2432b04c1.	0	JF201381	1362	FALSE	Root;Bacteria;Proteobacteria;Betaproteobacteria;Neisseriales;Neisseriaceae;Neisseria		otu_189226
S003405276	uncultured bacterium; 070030_160.	0	JQ460027	1405	FALSE	Root;Bacteria;Firmicutes;Bacilli;Lactobacillales;Streptococcaceae;Streptococcus		otu_125749
S003399548	uncultured bacterium; 069094_610.	0	JQ454299	1392	FALSE	Root;Bacteria;Bacteroidetes;Bacteroidia;Bacteroidales;Prevotellaceae;Prevotella		otu_115740
S002139587	uncultured bacterium; ncd988e01c1.	0	HM334561	1367	FALSE	Root;Bacteria;Firmicutes;Bacilli;Lactobacillales;Streptococcaceae;Streptococcus		otu_182025
S003392508	uncultured bacterium; 069062_292.	0	JQ447259	1395	FALSE	Root;Bacteria;Firmicutes;Bacilli;Lactobacillales;Streptococcaceae;Streptococcus		otu_123385
S002902096	uncultured bacterium; E54; E58.	0	JN379052	1495	FALSE	Root;Bacteria;Bacteroidetes;Bacteroidia;Bacteroidales;Porphyromonadaceae;Paludibacter		otu_35681
S001601459	uncultured Achromobacter sp.; F2mar.18.	0	GQ417332	1454	FALSE	Root;Bacteria;Proteobacteria;Betaproteobacteria;Burkholderiales;Alcaligenaceae;unclassified_Alcaligenaceae		otu_79652
S000431968	uncultured bacterium; Phe2.	0	AF534211	1462	FALSE	Root;Bacteria;Proteobacteria;Gammaproteobacteria;Xanthomonadales;Xanthomonadaceae;Stenotrophomonas		otu_24077
S001544603	uncultured Streptococcus sp.; GI-10-K15.	5	GQ130094	1509	FALSE	Root;Bacteria;Firmicutes;Bacilli;Lactobacillales;Streptococcaceae;Streptococcus		otu_18430
S003021354	uncultured organism; ELU0112-T277-S-NI_000135.	0	HQ788151	1447	FALSE	Root;Bacteria;Firmicutes;Clostridia;Clostridiales;Peptostreptococcaceae;Peptostreptococcus		otu_24112
S002951301	Campylobacter showae; ATCC 51146.	0	JF747611	1274	FALSE	Root;Bacteria;Proteobacteria;Epsilonproteobacteria;Campylobacterales;Campylobacteraceae;Campylobacter	204	204
S003423375	uncultured bacterium; 071075_353.	0	JQ478126	1377	FALSE	Root;Bacteria;Proteobacteria;Epsilonproteobacteria;Campylobacterales;Campylobacteraceae;Campylobacter		otu_168405
S003330597	uncultured organism; ELU0018-T230-S-NIPCRAMgANa_000489.	0	HQ745022	1428	FALSE	Root;Bacteria;Fusobacteria;Fusobacteria;Fusobacteriales;Fusobacteriaceae;Fusobacterium		otu_104448
S003330591	uncultured organism; ELU0018-T230-S-NIPCRAMgANa_000483.	0	HQ745016	1429	FALSE	Root;Bacteria;Fusobacteria;Fusobacteria;Fusobacteriales;Fusobacteriaceae;Fusobacterium		otu_20591
S003405730	uncultured bacterium; 070055_054.	0	JQ460481	1422	FALSE	Root;Bacteria;Firmicutes;Negativicutes;Selenomonadales;Veillonellaceae;Veillonella		otu_110420
S003405739	uncultured bacterium; 070055_104.	0	JQ460490	1394	FALSE	Root;Bacteria;Bacteroidetes;Bacteroidia;Bacteroidales;Prevotellaceae;Prevotella		otu_134895
S002749345	uncultured bacterium; ncd2626e11c1.	0	JF229412	1369	FALSE	Root;Bacteria;Firmicutes;Bacilli;Lactobacillales;Streptococcaceae;Streptococcus		otu_66445
S000000063	Prevotella enoeca (T); ATCC 51261.	2	AJ005635	1447	TRUE	Root;Bacteria;Bacteroidetes;Bacteroidia;Bacteroidales;Prevotellaceae;Prevotella	76123	76123
S003021371	uncultured organism; ELU0112-T277-S-NI_000152.	0	HQ788168	1479	FALSE	Root;Bacteria;Firmicutes;Negativicutes;Selenomonadales;Veillonellaceae;Veillonella		otu_50621
S002131813	uncultured bacterium; ncd466c02c1.	0	HM326787	1357	FALSE	Root;Bacteria;Bacteroidetes;Bacteroidia;Bacteroidales;Prevotellaceae;Paraprevotella		otu_96830
S003392987	uncultured bacterium; 069066_104.	0	JQ447738	1343	FALSE	Root;Bacteria;Fusobacteria;Fusobacteria;Fusobacteriales;Leptotrichiaceae;Leptotrichia		otu_164598
S002756785	uncultured bacterium; ncd2745h10c1.	0	JF236852	1360	FALSE	Root;Bacteria;Bacteroidetes;Bacteroidia;Bacteroidales;Porphyromonadaceae;Porphyromonas		otu_191343
S003403507	uncultured bacterium; 070013_232.	0	JQ458258	1399	FALSE	Root;Bacteria;Firmicutes;Bacilli;Lactobacillales;Streptococcaceae;Streptococcus		otu_125637
S003403503	uncultured bacterium; 070013_040.	0	JQ458254	1398	FALSE	Root;Bacteria;Firmicutes;Bacilli;Lactobacillales;Streptococcaceae;Streptococcus		otu_125684
S003403874	uncultured bacterium; 070016_209.	0	JQ458625	1392	FALSE	Root;Bacteria;Bacteroidetes;Flavobacteria;Flavobacteriales;Flavobacteriaceae;unclassified_Flavobacteriaceae		otu_141689
S003403875	uncultured bacterium; 070016_290.	0	JQ458626	1415	FALSE	Root;Bacteria;Firmicutes;Negativicutes;Selenomonadales;Veillonellaceae;Veillonella		otu_102493
S003410931	uncultured bacterium; 070046_357.	0	JQ465682	1402	FALSE	Root;Bacteria;Bacteroidetes;Bacteroidia;Bacteroidales;Prevotellaceae;Prevotella		otu_110666
S003410933	uncultured bacterium; 070046_345.	0	JQ465684	1405	FALSE	Root;Bacteria;Bacteroidetes;Bacteroidia;Bacteroidales;Prevotellaceae;Prevotella		otu_107543
S003410936	uncultured bacterium; 070046_319.	0	JQ465687	1408	FALSE	Root;Bacteria;Firmicutes;Bacilli;Lactobacillales;Streptococcaceae;Streptococcus		otu_123997
S003005821	uncultured organism; ELU0034-T174-S-NIPCRAMgANb_000504.	0	HQ753249	1467	FALSE	Root;Bacteria;Proteobacteria;Gammaproteobacteria;Xanthomonadales;Xanthomonadaceae;Stenotrophomonas		otu_44772
S003420856	uncultured bacterium; 071067_192.	0	JQ475607	1415	FALSE	Root;Bacteria;Firmicutes;Bacilli;Lactobacillales;Streptococcaceae;Streptococcus		otu_117842
S002067818	uncultured bacterium; ncd240d09c1.	0	HM262792	1366	FALSE	Root;Bacteria;Firmicutes;Bacilli;Lactobacillales;Streptococcaceae;Streptococcus		otu_129620
S002592269	uncultured bacterium; ncd1264e06c1.	0	JF072336	1367	FALSE	Root;Bacteria;Firmicutes;Bacilli;Lactobacillales;Streptococcaceae;Streptococcus		otu_181511
S002113842	uncultured bacterium; ncd903b11c1.	0	HM308816	1372	FALSE	Root;Bacteria;Firmicutes;Bacilli;Lactobacillales;Carnobacteriaceae;Granulicatella		otu_77361
S002754319	uncultured bacterium; ncd2706b12c1.	0	JF234386	1388	FALSE	Root;Bacteria;Firmicutes;Negativicutes;Selenomonadales;Veillonellaceae;Veillonella		otu_156678
S002083504	uncultured bacterium; ncd555g08c1.	0	HM278478	1367	FALSE	Root;Bacteria;Firmicutes;Bacilli;Lactobacillales;Streptococcaceae;Streptococcus		otu_68679
S003404086	uncultured bacterium; 070020_083.	0	JQ458837	1384	FALSE	Root;Bacteria;Bacteroidetes;Flavobacteria;Flavobacteriales;Flavobacteriaceae;Capnocytophaga		otu_156535
S002729156	uncultured bacterium; ncd2405d10c1.	0	JF209223	1365	FALSE	Root;Bacteria;Firmicutes;Bacilli;Lactobacillales;Streptococcaceae;Streptococcus		otu_185389
S003416277	uncultured bacterium; 071028_341.	0	JQ471028	1399	FALSE	Root;Bacteria;Proteobacteria;Betaproteobacteria;Neisseriales;Neisseriaceae;Kingella		otu_127799
S003405657	uncultured bacterium; 070055_393.	0	JQ460408	1393	FALSE	Root;Bacteria;Bacteroidetes;Bacteroidia;Bacteroidales;Prevotellaceae;Paraprevotella		otu_96830
S002079530	uncultured bacterium; ncd559e05c1.	0	HM274504	1367	FALSE	Root;Bacteria;Firmicutes;Bacilli;Lactobacillales;Streptococcaceae;Streptococcus		otu_18430
S003399361	uncultured bacterium; 069094_254.	0	JQ454112	1376	FALSE	Root;Bacteria;Fusobacteria;Fusobacteria;Fusobacteriales;Fusobacteriaceae;Fusobacterium		otu_143292
S003399365	uncultured bacterium; 069094_320.	0	JQ454116	1394	FALSE	Root;Bacteria;Firmicutes;Bacilli;Lactobacillales;Streptococcaceae;Streptococcus		otu_142971
S002075183	uncultured bacterium; ncd260h09c1.	2	HM270157	1371	FALSE	Root;Bacteria;Firmicutes;Bacilli;Bacillales;Staphylococcaceae;Staphylococcus		otu_178387
S003411009	uncultured bacterium; 070047_207.	0	JQ465760	1400	FALSE	Root;Bacteria;Proteobacteria;Gammaproteobacteria;Pasteurellales;Pasteurellaceae;Haemophilus		otu_133072
S002122187	uncultured bacterium; ncd317g01c1.	0	HM317161	1348	FALSE	Root;Bacteria;Firmicutes;Clostridia;Clostridiales;Clostridiales_Incertae Sedis XI;Peptoniphilus		otu_210375
S002736097	uncultured bacterium; ncd2508e08c1.	0	JF216164	1361	FALSE	Root;Bacteria;Proteobacteria;Gammaproteobacteria;Pasteurellales;Pasteurellaceae;unclassified_Pasteurellaceae		otu_4220
S003413876	uncultured bacterium; 071042_387.	0	JQ468627	1411	FALSE	Root;Bacteria;Firmicutes;Bacilli;Lactobacillales;Aerococcaceae;Abiotrophia		otu_120877
S002678219	uncultured bacterium; ncd1838b12c1.	0	JF158286	1366	FALSE	Root;Bacteria;Firmicutes;Bacilli;Lactobacillales;Streptococcaceae;Streptococcus		otu_184892
S000542977	Lactobacillus vaginalis; AC811103.	4	AB158768	1502	FALSE	Root;Bacteria;Firmicutes;Bacilli;Lactobacillales;Lactobacillaceae;Lactobacillus	1633	1633
S001594523	uncultured bacterium; SHZC647.	0	GQ155434	1360	FALSE	Root;Bacteria;Firmicutes;Negativicutes;Selenomonadales;Veillonellaceae;Veillonella		otu_101286
S002625493	uncultured bacterium; ncd1192d04c1.	0	JF105560	1384	FALSE	Root;Bacteria;Firmicutes;Negativicutes;Selenomonadales;Veillonellaceae;Veillonella		otu_161047
S003423111	uncultured bacterium; 071074_173.	0	JQ477862	1392	FALSE	Root;Bacteria;Firmicutes;Clostridia;Clostridiales;Lachnospiraceae;Catonella		otu_33175
S002684662	uncultured bacterium; ncd1916a10c1.	0	JF164729	1377	FALSE	Root;Bacteria;Firmicutes;Bacilli;Lactobacillales;Streptococcaceae;Streptococcus		otu_170558
S002740290	uncultured bacterium; ncd2632b01c1.	0	JF220357	1385	FALSE	Root;Bacteria;Firmicutes;Negativicutes;Selenomonadales;Veillonellaceae;Veillonella		otu_160429
S003421063	uncultured bacterium; 071067_246.	0	JQ475814	1398	FALSE	Root;Bacteria;Bacteroidetes;Flavobacteria;Flavobacteriales;Flavobacteriaceae;unclassified_Flavobacteriaceae		otu_135967
S001483341	uncultured bacterium; nbw1065a08c1.	0	GQ057277	1361	FALSE	Root;Bacteria;Bacteroidetes;Bacteroidia;Bacteroidales;Prevotellaceae;Prevotella		otu_161528
S002666255	uncultured bacterium; ncd1654d03c1.	0	JF146322	1369	FALSE	Root;Bacteria;Firmicutes;Bacilli;Lactobacillales;Streptococcaceae;Streptococcus		otu_180408
S002068181	uncultured bacterium; ncd258a07c1.	0	HM263155	1348	FALSE	Root;Bacteria;Firmicutes;Clostridia;Clostridiales;Clostridiales_Incertae Sedis XI;Peptoniphilus		otu_207970
S000837435	uncultured bacterium; P4D1-696.	0	EF509683	1420	FALSE	Root;Bacteria;Proteobacteria;Gammaproteobacteria;Xanthomonadales;Xanthomonadaceae;Stenotrophomonas		otu_3327
S002645378	uncultured bacterium; ncd1453f08c1.	0	JF125445	1365	FALSE	Root;Bacteria;Firmicutes;Bacilli;Lactobacillales;Streptococcaceae;Streptococcus		otu_183389
S002140854	uncultured bacterium; ncd1066a01c1.	0	HM335828	1352	FALSE	Root;Bacteria;Firmicutes;Clostridia;Clostridiales;Lachnospiraceae;Moryella		otu_158312
S003007692	uncultured organism; ELU0036-T191-S-NIPCRAMgANb_000540.	0	HQ755121	1415	FALSE	Root;Bacteria;Firmicutes;Bacilli;Lactobacillales;Streptococcaceae;Streptococcus		otu_65376
S002642971	uncultured bacterium; ncd1413g12c1.	0	JF123038	1370	FALSE	Root;Bacteria;Firmicutes;Bacilli;Lactobacillales;Streptococcaceae;Streptococcus		otu_179380
S003006003	uncultured organism; ELU0035-T194-S-N1_000024.	0	HQ753431	1403	FALSE	Root;Bacteria;Firmicutes;Bacilli;Lactobacillales;Streptococcaceae;Streptococcus		otu_14816
S003347693	uncultured organism; ELU0092-T15-S-NI_000052.	0	HQ781487	1466	FALSE	Root;Bacteria;Firmicutes;Bacilli;Lactobacillales;Streptococcaceae;Streptococcus		otu_43559
S003413338	uncultured bacterium; 071040_376.	0	JQ468089	1375	FALSE	Root;Bacteria;Fusobacteria;Fusobacteria;Fusobacteriales;Leptotrichiaceae;Leptotrichia		otu_25442
S002244740	uncultured bacterium; nby243h01c1.	0	HM812111	1367	FALSE	Root;Bacteria;Firmicutes;Bacilli;Lactobacillales;Streptococcaceae;Streptococcus		otu_125696
S002244741	uncultured bacterium; nby243h05c1.	0	HM812112	1368	FALSE	Root;Bacteria;Firmicutes;Bacilli;Lactobacillales;Streptococcaceae;Streptococcus		otu_154592
S003401074	uncultured bacterium; 069100_295.	0	JQ455825	1363	FALSE	Root;Bacteria;Fusobacteria;Fusobacteria;Fusobacteriales;Fusobacteriaceae;Fusobacterium		otu_153465
S000838361	uncultured bacterium; P2D11-436.	0	EF510609	1419	FALSE	Root;Bacteria;Firmicutes;Bacilli;Bacillales;Staphylococcaceae;Staphylococcus		otu_114392
S003392952	uncultured bacterium; 069066_135.	0	JQ447703	1400	FALSE	Root;Bacteria;Bacteroidetes;Bacteroidia;Bacteroidales;Prevotellaceae;Prevotella		otu_133314
S002662075	uncultured bacterium; ncd1757d12c1.	0	JF142142	1370	FALSE	Root;Bacteria;Firmicutes;Bacilli;Lactobacillales;Carnobacteriaceae;Granulicatella		otu_179635
S002082720	uncultured bacterium; ncd543c11c1.	0	HM277694	1342	FALSE	Root;Bacteria;Actinobacteria;Actinobacteria;Actinobacteridae;Actinomycetales;Corynebacterineae;unclassified_Corynebacterineae		otu_219433
S002655324	uncultured bacterium; ncd1559h03c1.	0	JF135391	1367	FALSE	Root;Bacteria;Firmicutes;Bacilli;Lactobacillales;Streptococcaceae;Streptococcus		otu_126728
S000839753	uncultured bacterium; P1D1-701.	0	EF512001	1416	FALSE	Root;Bacteria;Bacteroidetes;Bacteroidia;Bacteroidales;Prevotellaceae;Prevotella		otu_116973
S002534410	uncultured bacterium; ncd162e01c1.	0	JF014477	1363	FALSE	Root;Bacteria;Proteobacteria;Gammaproteobacteria;Pseudomonadales;Moraxellaceae;Moraxella		otu_187391
S003418539	uncultured bacterium; 071059_495.	0	JQ473290	1422	FALSE	Root;Bacteria;Firmicutes;Negativicutes;Selenomonadales;Veillonellaceae;Veillonella		otu_3138
S003400375	uncultured bacterium; 069097_294.	0	JQ455126	1379	FALSE	Root;Bacteria;Bacteroidetes;Flavobacteria;Flavobacteriales;Flavobacteriaceae;Capnocytophaga		otu_165270
S000369368	Moraxella nonliquefaciens; MDU7683.	0	AY526575	1451	FALSE	Root;Bacteria;Proteobacteria;Gammaproteobacteria;Pseudomonadales;Moraxellaceae;Moraxella	478	478
S003405475	uncultured bacterium; 070054_295.	0	JQ460226	1424	FALSE	Root;Bacteria;Firmicutes;Negativicutes;Selenomonadales;Veillonellaceae;Veillonella		otu_110473
S003405471	uncultured bacterium; 070054_239.	0	JQ460222	1391	FALSE	Root;Bacteria;Firmicutes;Erysipelotrichia;Erysipelotrichales;Erysipelotrichaceae;Solobacterium		otu_148478
S002667264	uncultured bacterium; ncd1670d05c1.	0	JF147331	1378	FALSE	Root;Bacteria;Firmicutes;Bacilli;Bacillales;Bacillales_Incertae Sedis XI;Gemella		otu_169187
S003412914	uncultured bacterium; 070053_052.	0	JQ467665	1384	FALSE	Root;Bacteria;Bacteroidetes;Flavobacteria;Flavobacteriales;Flavobacteriaceae;Capnocytophaga		otu_153571
S002676603	uncultured bacterium; ncd1814a06c1.	0	JF156670	1384	FALSE	Root;Bacteria;Firmicutes;Negativicutes;Selenomonadales;Veillonellaceae;Veillonella		otu_22138
S003014899	uncultured organism; ELU0049-T299-S-NIPCRAMgANa_000494.	0	HQ762328	1445	FALSE	Root;Bacteria;Bacteroidetes;Bacteroidia;Bacteroidales;Prevotellaceae;Prevotella		otu_89952
S003417550	uncultured bacterium; 071056_251.	0	JQ472301	1382	FALSE	Root;Bacteria;Bacteroidetes;Flavobacteria;Flavobacteriales;Flavobacteriaceae;Capnocytophaga		otu_129446
S002747515	uncultured bacterium; ncd2597g11c1.	0	JF227582	1385	FALSE	Root;Bacteria;Firmicutes;Negativicutes;Selenomonadales;Veillonellaceae;Veillonella		otu_160526
S002718714	uncultured bacterium; ncd2319e04c1.	0	JF198781	1384	FALSE	Root;Bacteria;Firmicutes;Negativicutes;Selenomonadales;Veillonellaceae;Veillonella		otu_160392
S002671226	uncultured bacterium; ncd1731h04c1.	0	JF151293	1367	FALSE	Root;Bacteria;Firmicutes;Bacilli;Lactobacillales;Streptococcaceae;Streptococcus		otu_117950
S002996831	uncultured bacterium; ELU0005-T44-S-NIPCRAMgANa_000383.	0	HQ739656	1447	FALSE	Root;Bacteria;Proteobacteria;Gammaproteobacteria;Pasteurellales;Pasteurellaceae;Haemophilus		otu_63720
S003021439	uncultured organism; ELU0112-T277-S-NI_000220.	0	HQ788236	1474	FALSE	Root;Bacteria;Firmicutes;Bacilli;Lactobacillales;Streptococcaceae;Streptococcus		otu_12465
S003421441	uncultured bacterium; 071069_065.	0	JQ476192	1421	FALSE	Root;Bacteria;Firmicutes;Bacilli;Lactobacillales;Aerococcaceae;Abiotrophia		otu_113203
S002637404	uncultured bacterium; ncd1404b02c1.	0	JF117471	1378	FALSE	Root;Bacteria;Firmicutes;Bacilli;Bacillales;Bacillales_Incertae Sedis XI;Gemella		otu_11485
S003399449	uncultured bacterium; 069094_678.	0	JQ454200	1401	FALSE	Root;Bacteria;Bacteroidetes;Bacteroidia;Bacteroidales;Prevotellaceae;Prevotella		otu_132862
S002082143	uncultured bacterium; ncd534b09c1.	0	HM277117	1369	FALSE	Root;Bacteria;Firmicutes;Bacilli;Lactobacillales;Streptococcaceae;Streptococcus		otu_126907
S002197416	uncultured Alcaligenes sp.; IDRM11.	0	HM105595	1343	FALSE	Root;Bacteria;Proteobacteria;Betaproteobacteria;Burkholderiales;Alcaligenaceae;Achromobacter		otu_27974
S002052716	uncultured bacterium; ncd77h12c1.	0	HM247690	1357	FALSE	Root;Bacteria;Bacteroidetes;Bacteroidia;Bacteroidales;Prevotellaceae;unclassified_Prevotellaceae		otu_137122
S002665829	uncultured bacterium; ncd1646g06c1.	0	JF145896	1367	FALSE	Root;Bacteria;Firmicutes;Bacilli;Lactobacillales;Streptococcaceae;Streptococcus		otu_137417
S002745302	uncultured bacterium; ncd2561f04c1.	0	JF225369	1367	FALSE	Root;Bacteria;Firmicutes;Bacilli;Lactobacillales;Streptococcaceae;Streptococcus		otu_154592
S003412013	uncultured bacterium; 070050_333.	0	JQ466764	1403	FALSE	Root;Bacteria;Firmicutes;Bacilli;Lactobacillales;Streptococcaceae;Streptococcus		otu_125759
S003019045	uncultured organism; ELU0060-T398-S-NIPCRAMgANa_000084.	0	HQ766474	1397	FALSE	Root;Bacteria;Proteobacteria;Gammaproteobacteria;Pasteurellales;Pasteurellaceae;Haemophilus		otu_79918
S002677279	uncultured bacterium; ncd1824b10c1.	0	JF157346	1370	FALSE	Root;Bacteria;Firmicutes;Bacilli;Bacillales;Staphylococcaceae;Staphylococcus		otu_179314
S001397753	uncultured bacterium; nbu88a09c1.	0	GQ006813	1376	FALSE	Root;Bacteria;Firmicutes;Bacilli;Lactobacillales;Streptococcaceae;Streptococcus		otu_170566
S002674447	uncultured bacterium; ncd1781f10c1.	0	JF154514	1366	FALSE	Root;Bacteria;TM7;TM7_genera_incertae_sedis		otu_30098
S002663046	uncultured bacterium; ncd1803f11c1.	0	JF143113	1372	FALSE	Root;Bacteria;Firmicutes;Bacilli;Bacillales;Staphylococcaceae;Staphylococcus		otu_176281
S003403145	uncultured bacterium; 070012_315.	0	JQ457896	1420	FALSE	Root;Bacteria;Firmicutes;Negativicutes;Selenomonadales;Veillonellaceae;Veillonella		otu_106645
S002963291	Prevotella denticola; SEQ202.	5	JN867277	1439	FALSE	Root;Bacteria;Bacteroidetes;Bacteroidia;Bacteroidales;Prevotellaceae;Prevotella	28129	28129
S002963293	Prevotella bivia; SEQ204.	4	JN867279	1403	FALSE	Root;Bacteria;Bacteroidetes;Bacteroidia;Bacteroidales;Prevotellaceae;Prevotella	28125	28125
S001541648	uncultured bacterium; nbw687h10c1.	0	GQ115584	1355	FALSE	Root;Bacteria;Firmicutes;Clostridia;Clostridiales;Lachnospiraceae;Catonella		otu_20741
S002097843	uncultured bacterium; ncd715b07c1.	0	HM292817	1383	FALSE	Root;Bacteria;Firmicutes;Negativicutes;Selenomonadales;Veillonellaceae;Veillonella		otu_101533
S003360739	uncultured organism; ELU0144-T169-S-IIPCRAMgANa_000057.	0	HQ799374	1401	FALSE	Root;Bacteria;Fusobacteria;Fusobacteria;Fusobacteriales;Fusobacteriaceae;Fusobacterium		otu_107884
S000921369	uncultured Streptococcus sp.; EHFS1_S09c.	1	EU071497	1530	FALSE	Root;Bacteria;Firmicutes;Bacilli;Lactobacillales;Streptococcaceae;Streptococcus		otu_5987
S001452858	uncultured bacterium; nbw896h07c1.	0	GQ026794	1384	FALSE	Root;Bacteria;Firmicutes;Negativicutes;Selenomonadales;Veillonellaceae;Veillonella		otu_56099
S003408611	uncultured bacterium; 070039_114.	0	JQ463362	1406	FALSE	Root;Bacteria;Bacteroidetes;Bacteroidia;Bacteroidales;Prevotellaceae;Prevotella		otu_126050
S001240636	Lactobacillus vaginalis; BCS154.	0	EU547312	1482	FALSE	Root;Bacteria;Firmicutes;Bacilli;Lactobacillales;Lactobacillaceae;Lactobacillus	1633	1633
S002615367	uncultured bacterium; ncd1290e05c2.	0	JF095434	1367	FALSE	Root;Bacteria;Firmicutes;Bacilli;Lactobacillales;Streptococcaceae;Streptococcus		otu_124833
S002674319	uncultured bacterium; ncd1779h01c1.	1	JF154386	1368	FALSE	Root;Bacteria;Firmicutes;Bacilli;Lactobacillales;Streptococcaceae;Streptococcus		otu_125557
S003413673	uncultured bacterium; 071041_067.	0	JQ468424	1405	FALSE	Root;Bacteria;Firmicutes;Bacilli;Lactobacillales;Streptococcaceae;Streptococcus		otu_119802
S003413675	uncultured bacterium; 071041_369.	0	JQ468426	1374	FALSE	Root;Bacteria;Fusobacteria;Fusobacteria;Fusobacteriales;Leptotrichiaceae;Leptotrichia		otu_172431
S003394835	uncultured bacterium; 069105_105.	0	JQ449586	1420	FALSE	Root;Bacteria;Firmicutes;Negativicutes;Selenomonadales;Veillonellaceae;Veillonella		otu_2185
S002718375	uncultured bacterium; ncd2313e01c1.	0	JF198442	1333	FALSE	Root;Bacteria;Fusobacteria;Fusobacteria;Fusobacteriales;Leptotrichiaceae;Leptotrichia		otu_179929
S002609006	uncultured bacterium; ncd1283h09c1.	0	JF089073	1384	FALSE	Root;Bacteria;Firmicutes;Negativicutes;Selenomonadales;Veillonellaceae;Veillonella		otu_110674
S002609008	uncultured bacterium; ncd1284f04c1.	0	JF089075	1369	FALSE	Root;Bacteria;Firmicutes;Bacilli;Lactobacillales;Streptococcaceae;Streptococcus		otu_124816
S003420930	uncultured bacterium; 071067_235.	0	JQ475681	1431	FALSE	Root;Bacteria;Firmicutes;Negativicutes;Selenomonadales;Veillonellaceae;Veillonella		otu_105021
S001503279	uncultured bacterium; nbw1156b09c1.	0	GQ077215	1369	FALSE	Root;Bacteria;Firmicutes;Bacilli;Lactobacillales;Streptococcaceae;Streptococcus		otu_180730
S001912761	uncultured bacterium; ET_H_3e02.	0	FJ557474	1397	FALSE	Root;Bacteria;Proteobacteria;Gammaproteobacteria;Pseudomonadales;Pseudomonadaceae;Pseudomonas		otu_132459
S003412064	uncultured bacterium; 070050_146.	0	JQ466815	1365	FALSE	Root;Bacteria;Fusobacteria;Fusobacteria;Fusobacteriales;Fusobacteriaceae;Fusobacterium		otu_170829
S003420470	uncultured bacterium; 071065_562.	0	JQ475221	1412	FALSE	Root;Bacteria;Firmicutes;Bacilli;Lactobacillales;Aerococcaceae;Abiotrophia		otu_115972
S001913319	uncultured bacterium; ET_A_1b05.	0	FJ558032	1405	FALSE	Root;Bacteria;Firmicutes;Bacilli;Lactobacillales;Streptococcaceae;Streptococcus		otu_126826
S001913318	uncultured bacterium; ET_A_1c11.	0	FJ558031	1407	FALSE	Root;Bacteria;Bacteroidetes;Bacteroidia;Bacteroidales;Prevotellaceae;Prevotella		otu_115740
S001913315	uncultured bacterium; ET_A_4b03.	0	FJ558028	1375	FALSE	Root;Bacteria;Firmicutes;Clostridia;Clostridiales;Lachnospiraceae;Moryella		otu_36590
S001397570	uncultured bacterium; nbu85g08c1.	0	GQ006630	1377	FALSE	Root;Bacteria;Firmicutes;Bacilli;Lactobacillales;Streptococcaceae;Streptococcus		otu_169278
S002708222	uncultured bacterium; ncd2276g04c1.	4	JF188289	1369	FALSE	Root;Bacteria;Firmicutes;Bacilli;Bacillales;Staphylococcaceae;Staphylococcus		otu_180694
S003405138	uncultured bacterium; 070030_136.	0	JQ459889	1405	FALSE	Root;Bacteria;Firmicutes;Bacilli;Lactobacillales;Streptococcaceae;Streptococcus		otu_127000
S002709439	uncultured bacterium; ncd2172d06c2.	0	JF189506	1369	FALSE	Root;Bacteria;Firmicutes;Bacilli;Lactobacillales;Streptococcaceae;Streptococcus		otu_180472
S003421026	uncultured bacterium; 071067_221.	0	JQ475777	1407	FALSE	Root;Bacteria;Firmicutes;Bacilli;Lactobacillales;Streptococcaceae;Streptococcus		otu_124515
S003395782	uncultured bacterium; 069082_011.	0	JQ450533	1400	FALSE	Root;Bacteria;Firmicutes;Bacilli;Lactobacillales;Streptococcaceae;Streptococcus		otu_127590
S003406171	uncultured bacterium; 070058_143.	0	JQ460922	1406	FALSE	Root;Bacteria;Firmicutes;Bacilli;Lactobacillales;Streptococcaceae;Streptococcus		otu_125763
S002717414	uncultured bacterium; ncd2298e04c1.	0	JF197481	1370	FALSE	Root;Bacteria;Firmicutes;Bacilli;Bacillales;Staphylococcaceae;Staphylococcus		otu_179347
S002305525	Shigella flexneri; E52.	0	HQ407229	1525	FALSE	Root;Bacteria;Proteobacteria;Gammaproteobacteria;Enterobacteriales;Enterobacteriaceae;Escherichia/Shigella	623	623
S003366577	uncultured organism; ELU0155-T288-S-NIPCRAMgANa_000851.	0	HQ805212	1497	FALSE	Root;Bacteria;Firmicutes;Negativicutes;Selenomonadales;Veillonellaceae;Veillonella		otu_22138
S003016184	uncultured organism; ELU0054-T358-S-NIPCRAMgANa_000326.	0	HQ763613	1467	FALSE	Root;Bacteria;Firmicutes;Bacilli;Lactobacillales;Streptococcaceae;Streptococcus		otu_66445
S001531980	uncultured bacterium; nbw578d01c1.	0	GQ105916	1377	FALSE	Root;Bacteria;Firmicutes;Bacilli;Lactobacillales;Streptococcaceae;Streptococcus		otu_169278
S002675464	uncultured bacterium; ncd1797a09c1.	0	JF155531	1377	FALSE	Root;Bacteria;Firmicutes;Bacilli;Bacillales;Bacillales_Incertae Sedis XI;Gemella		otu_62311
S002082262	uncultured bacterium; ncd536c11c1.	0	HM277236	1360	FALSE	Root;Bacteria;Bacteroidetes;Bacteroidia;Bacteroidales;Porphyromonadaceae;Porphyromonas		otu_139766
S003392263	uncultured bacterium; 069060_043.	0	JQ447014	1417	FALSE	Root;Bacteria;Firmicutes;Bacilli;Bacillales;Bacillales_Incertae Sedis XI;Gemella		otu_92942
S002142002	uncultured bacterium; ncd1088d07c1.	0	HM336976	1367	FALSE	Root;Bacteria;Firmicutes;Bacilli;Lactobacillales;Streptococcaceae;Streptococcus		otu_123867
S003406211	uncultured bacterium; 070058_092.	0	JQ460962	1405	FALSE	Root;Bacteria;Firmicutes;Bacilli;Lactobacillales;Streptococcaceae;Streptococcus		otu_114433
S003408839	uncultured bacterium; 070040_392.	0	JQ463590	1421	FALSE	Root;Bacteria;Firmicutes;Negativicutes;Selenomonadales;Veillonellaceae;Veillonella		otu_91379
S000405738	Alcaligenes sp. PCNB-2.	1	AY283260	1552	FALSE	Root;Bacteria;Proteobacteria;Betaproteobacteria;Burkholderiales;Alcaligenaceae;Achromobacter		otu_2021
S001879600	Dialister invisus; _R010.	0	GU401493	1491	FALSE	Root;Bacteria;Firmicutes;Negativicutes;Selenomonadales;Veillonellaceae;Dialister	218538	218538
S001449323	uncultured bacterium; OPEN_PLAQUE_58.	0	FJ983082	1219	FALSE	Root;Bacteria;Firmicutes;Bacilli;Lactobacillales;Streptococcaceae;Streptococcus		otu_256976
S002751262	uncultured bacterium; ncd2656d05c1.	0	JF231329	1367	FALSE	Root;Bacteria;Firmicutes;Bacilli;Lactobacillales;Streptococcaceae;Streptococcus		otu_117950
S002716461	uncultured bacterium; ncd2282a07c1.	4	JF196528	1371	FALSE	Root;Bacteria;Firmicutes;Bacilli;Bacillales;Staphylococcaceae;Staphylococcus		otu_176607
S002687686	uncultured bacterium; ncd2022a02c1.	0	JF167753	1367	FALSE	Root;Bacteria;Firmicutes;Bacilli;Lactobacillales;Streptococcaceae;Streptococcus		otu_19530
[truncated: 3,590 more rows]
