# Supplementary material for: Rapid 16S rRNA Next-Generation Sequencing of Polymicrobial Clinical Samples for Diagnosis of Complex Bacterial Infections
Source: PLoS One. 2013 May 29;8(5):e65226. doi: 10.1371/journal.pone.0065226 (PMC3666980; doi:10.1371/journal.pone.0065226)
Supplement: File S3 — CF-unnamed reference package. (BZ2) [file pone.0065226.s004.bz2 › cf.unnamed.1.0.refpkg/taxtable.csv]

tax_id	parent_id	rank	tax_name	root	below_root	superkingdom	superphylum	phylum	subphylum	class	subclass	order	below_order	below_below_order	suborder	family	below_family	genus	below_genus	subgenus	species_group	species	below_species	below_below_species	subspecies	below_subspecies
1	1	root	root	1
131567	1	below_root	cellular organisms	1	131567
2	131567	superkingdom	Bacteria	1	131567	2
68336	2	superphylum	Bacteroidetes/Chlorobi group	1	131567	2	68336
201174	2	phylum	Actinobacteria	1	131567	2		201174
976	68336	phylum	Bacteroidetes	1	131567	2	68336	976
1239	2	phylum	Firmicutes	1	131567	2		1239
32066	2	phylum	Fusobacteria	1	131567	2		32066
1224	2	phylum	Proteobacteria	1	131567	2		1224
544448	2	phylum	Tenericutes	1	131567	2		544448
68525	1224	subphylum	delta/epsilon subdivisions	1	131567	2		1224	68525
1760	201174	class	Actinobacteria	1	131567	2		201174		1760
91061	1239	class	Bacilli	1	131567	2		1239		91061
200643	976	class	Bacteroidia	1	131567	2	68336	976		200643
28216	1224	class	Betaproteobacteria	1	131567	2		1224		28216
186801	1239	class	Clostridia	1	131567	2		1239		186801
29547	68525	class	Epsilonproteobacteria	1	131567	2		1224	68525	29547
526524	1239	class	Erysipelotrichi	1	131567	2		1239		526524
117743	976	class	Flavobacteriia	1	131567	2	68336	976		117743
203490	32066	class	Fusobacteriia	1	131567	2		32066		203490
1236	1224	class	Gammaproteobacteria	1	131567	2		1224		1236
31969	544448	class	Mollicutes	1	131567	2		544448		31969
909932	1239	class	Negativicutes	1	131567	2		1239		909932
85003	1760	subclass	Actinobacteridae	1	131567	2		201174		1760	85003
84998	1760	subclass	Coriobacteridae	1	131567	2		201174		1760	84998
2037	85003	order	Actinomycetales	1	131567	2		201174		1760	85003	2037
1385	91061	order	Bacillales	1	131567	2		1239		91061		1385
171549	200643	order	Bacteroidales	1	131567	2	68336	976		200643		171549
85004	85003	order	Bifidobacteriales	1	131567	2		201174		1760	85003	85004
80840	28216	order	Burkholderiales	1	131567	2		1224		28216		80840
213849	29547	order	Campylobacterales	1	131567	2		1224	68525	29547		213849
186802	186801	order	Clostridiales	1	131567	2		1239		186801		186802
84999	84998	order	Coriobacteriales	1	131567	2		201174		1760	84998	84999
91347	1236	order	Enterobacteriales	1	131567	2		1224		1236		91347
526525	526524	order	Erysipelotrichales	1	131567	2		1239		526524		526525
200644	117743	order	Flavobacteriales	1	131567	2	68336	976		117743		200644
203491	203490	order	Fusobacteriales	1	131567	2		32066		203490		203491
186826	91061	order	Lactobacillales	1	131567	2		1239		91061		186826
2085	31969	order	Mycoplasmatales	1	131567	2		544448		31969		2085
206351	28216	order	Neisseriales	1	131567	2		1224		28216		206351
135625	1236	order	Pasteurellales	1	131567	2		1224		1236		135625
72274	1236	order	Pseudomonadales	1	131567	2		1224		1236		72274
909929	909932	order	Selenomonadales	1	131567	2		1239		909932		909929
135614	1236	order	Xanthomonadales	1	131567	2		1224		1236		135614
539002	1385	below_order	Bacillales incertae sedis	1	131567	2		1239		91061		1385	539002
538999	186802	below_order	Clostridiales incertae sedis	1	131567	2		1239		186801		186802	538999
539738	539002	below_below_order	Bacillales Family XI. Incertae Sedis	1	131567	2		1239		91061		1385	539002	539738
85005	2037	suborder	Actinomycineae	1	131567	2		201174		1760	85003	2037			85005
255727	84999	suborder	Coriobacterineae	1	131567	2		201174		1760	84998	84999			255727
85007	2037	suborder	Corynebacterineae	1	131567	2		201174		1760	85003	2037			85007
85006	2037	suborder	Micrococcineae	1	131567	2		201174		1760	85003	2037			85006
85009	2037	suborder	Propionibacterineae	1	131567	2		201174		1760	85003	2037			85009
2049	85005	family	Actinomycetaceae	1	131567	2		201174		1760	85003	2037			85005	2049
186827	186826	family	Aerococcaceae	1	131567	2		1239		91061		186826				186827
506	80840	family	Alcaligenaceae	1	131567	2		1224		28216		80840				506
31953	85004	family	Bifidobacteriaceae	1	131567	2		201174		1760	85003	85004				31953
119060	80840	family	Burkholderiaceae	1	131567	2		1224		28216		80840				119060
72294	213849	family	Campylobacteraceae	1	131567	2		1224	68525	29547		213849				72294
186828	186826	family	Carnobacteriaceae	1	131567	2		1239		91061		186826				186828
543310	538999	family	Clostridiales Family XI. Incertae Sedis	1	131567	2		1239		186801		186802	538999			543310
543314	538999	family	Clostridiales Family XIII. Incertae Sedis	1	131567	2		1239		186801		186802	538999			543314
80864	80840	family	Comamonadaceae	1	131567	2		1224		28216		80840				80864
84107	255727	family	Coriobacteriaceae	1	131567	2		201174		1760	84998	84999			255727	84107
1653	85007	family	Corynebacteriaceae	1	131567	2		201174		1760	85003	2037			85007	1653
543	91347	family	Enterobacteriaceae	1	131567	2		1224		1236		91347				543
128827	526525	family	Erysipelotrichaceae	1	131567	2		1239		526524		526525				128827
49546	200644	family	Flavobacteriaceae	1	131567	2	68336	976		117743		200644				49546
203492	203491	family	Fusobacteriaceae	1	131567	2		32066		203490		203491				203492
186803	186802	family	Lachnospiraceae	1	131567	2		1239		186801		186802				186803
33958	186826	family	Lactobacillaceae	1	131567	2		1239		91061		186826				33958
1129771	203491	family	Leptotrichiaceae	1	131567	2		32066		203490		203491				1129771
1268	85006	family	Micrococcaceae	1	131567	2		201174		1760	85003	2037			85006	1268
468	72274	family	Moraxellaceae	1	131567	2		1224		1236		72274				468
2092	2085	family	Mycoplasmataceae	1	131567	2		544448		31969		2085				2092
481	206351	family	Neisseriaceae	1	131567	2		1224		28216		206351				481
712	135625	family	Pasteurellaceae	1	131567	2		1224		1236		135625				712
186804	186802	family	Peptostreptococcaceae	1	131567	2		1239		186801		186802				186804
171551	171549	family	Porphyromonadaceae	1	131567	2	68336	976		200643		171549				171551
171552	171549	family	Prevotellaceae	1	131567	2	68336	976		200643		171549				171552
31957	85009	family	Propionibacteriaceae	1	131567	2		201174		1760	85003	2037			85009	31957
135621	72274	family	Pseudomonadaceae	1	131567	2		1224		1236		72274				135621
90964	1385	family	Staphylococcaceae	1	131567	2		1239		91061		1385				90964
1300	186826	family	Streptococcaceae	1	131567	2		1239		91061		186826				1300
31977	909929	family	Veillonellaceae	1	131567	2		1239		909932		909929				31977
32033	135614	family	Xanthomonadaceae	1	131567	2		1224		1236		135614				32033
543311	543310	below_family	Parvimonas	1	131567	2		1239		186801		186802	538999			543310	543311
46123	186827	genus	Abiotrophia	1	131567	2		1239		91061		186826				186827		46123
222	506	genus	Achromobacter	1	131567	2		1224		28216		80840				506		222
1654	2049	genus	Actinomyces	1	131567	2		201174		1760	85003	2037			85005	2049		1654
1380	84107	genus	Atopobium	1	131567	2		201174		1760	84998	84999			255727	84107		1380
118747	128827	genus	Bulleidia	1	131567	2		1239		526524		526525				128827		118747
32008	119060	genus	Burkholderia	1	131567	2		1224		28216		80840				119060		32008
194	72294	genus	Campylobacter	1	131567	2		1224	68525	29547		213849				72294		194
1016	49546	genus	Capnocytophaga	1	131567	2	68336	976		117743		200644				49546		1016
1716	1653	genus	Corynebacterium	1	131567	2		201174		1760	85003	2037			85007	1653		1716
281915	80864	genus	Curvibacter	1	131567	2		1224		28216		80840				80864		281915
39948	31977	genus	Dialister	1	131567	2		1239		909932		909929				31977		39948
29393	186828	genus	Dolosigranulum	1	131567	2		1239		91061		186826				186828		29393
547	543	genus	Enterobacter	1	131567	2		1224		1236		91347				543		547
561	543	genus	Escherichia	1	131567	2		1224		1236		91347				543		561
848	203492	genus	Fusobacterium	1	131567	2		32066		203490		203491				203492		848
1378	539738	genus	Gemella	1	131567	2		1239		91061		1385	539002	539738				1378
117563	186828	genus	Granulicatella	1	131567	2		1239		91061		186826				186828		117563
724	712	genus	Haemophilus	1	131567	2		1224		1236		135625				712		724
32257	481	genus	Kingella	1	131567	2		1224		28216		206351				481		32257
1578	33958	genus	Lactobacillus	1	131567	2		1239		91061		186826				33958		1578
1357	1300	genus	Lactococcus	1	131567	2		1239		91061		186826				1300		1357
32067	1129771	genus	Leptotrichia	1	131567	2		32066		203490		203491				1129771		32067
906	31977	genus	Megasphaera	1	131567	2		1239		909932		909929				31977		906
475	468	genus	Moraxella	1	131567	2		1224		1236		72274				468		475
2093	2092	genus	Mycoplasma	1	131567	2		544448		31969		2085				2092		2093
482	481	genus	Neisseria	1	131567	2		1224		28216		206351				481		482
265975	186803	genus	Oribacterium	1	131567	2		1239		186801		186802				186803		265975
745	712	genus	Pasteurella	1	131567	2		1224		1236		135625				712		745
1257	186804	genus	Peptostreptococcus	1	131567	2		1239		186801		186802				186804		1257
836	171551	genus	Porphyromonas	1	131567	2	68336	976		200643		171549				171551		836
838	171552	genus	Prevotella	1	131567	2	68336	976		200643		171549				171552		838
1743	31957	genus	Propionibacterium	1	131567	2		201174		1760	85003	2037			85009	31957		1743
286	135621	genus	Pseudomonas	1	131567	2		1224		1236		72274				135621		286
32207	1268	genus	Rothia	1	131567	2		201174		1760	85003	2037			85006	1268		32207
196081	31953	genus	Scardovia	1	131567	2		201174		1760	85003	85004				31953		196081
613	543	genus	Serratia	1	131567	2		1224		1236		91347				543		613
620	543	genus	Shigella	1	131567	2		1224		1236		91347				543		620
177971	186803	genus	Shuttleworthia	1	131567	2		1239		186801		186802				186803		177971
168808	1129771	genus	Sneathia	1	131567	2		32066		203490		203491				1129771		168808
123375	128827	genus	Solobacterium	1	131567	2		1239		526524		526525				128827		123375
1279	90964	genus	Staphylococcus	1	131567	2		1239		91061		1385				90964		1279
40323	32033	genus	Stenotrophomonas	1	131567	2		1224		1236		135614				32033		40323
1301	1300	genus	Streptococcus	1	131567	2		1239		91061		186826				1300		1301
29465	31977	genus	Veillonella	1	131567	2		1239		909932		909929				31977		29465
995085	40323	below_genus	Stenotrophomonas maltophilia group	1	131567	2		1224		1236		135614				32033		40323	995085
46226	475	subgenus	Branhamella	1	131567	2		1224		1236		72274				468		475		46226
46225	475	subgenus	Moraxella	1	131567	2		1224		1236		72274				468		475		46225
87882	32008	species_group	Burkholderia cepacia complex	1	131567	2		1224		28216		80840				119060		32008			87882
354276	547	species_group	Enterobacter cloacae complex	1	131567	2		1224		1236		91347				543		547			354276
136841	286	species_group	Pseudomonas aeruginosa group	1	131567	2		1224		1236		72274				135621		286			136841
671232	1301	species_group	Streptococcus anginosus group	1	131567	2		1239		91061		186826				1300		1301			671232
46125	46123	species	Abiotrophia defectiva	1	131567	2		1239		91061		186826				186827		46123				46125
32002	222	species	Achromobacter denitrificans	1	131567	2		1224		28216		80840				506		222				32002
217204	222	species	Achromobacter insolitus	1	131567	2		1224		28216		80840				506		222				217204
85698	222	species	Achromobacter xylosoxidans	1	131567	2		1224		28216		80840				506		222				85698
55565	1654	species	Actinomyces graevenitzii	1	131567	2		201174		1760	85003	2037			85005	2049		1654				55565
82135	1380	species	Atopobium vaginae	1	131567	2		201174		1760	84998	84999			255727	84107		1380				82135
118748	118747	species	Bulleidia extructa	1	131567	2		1239		526524		526525				128827		118747				118748
95486	87882	species	Burkholderia cenocepacia	1	131567	2		1224		28216		80840				119060		32008			87882	95486
292	87882	species	Burkholderia cepacia	1	131567	2		1224		28216		80840				119060		32008			87882	292
199	194	species	Campylobacter concisus	1	131567	2		1224	68525	29547		213849				72294		194				199
824	194	species	Campylobacter gracilis	1	131567	2		1224	68525	29547		213849				72294		194				824
204	194	species	Campylobacter showae	1	131567	2		1224	68525	29547		213849				72294		194				204
327575	1016	species	Capnocytophaga leadbetteri	1	131567	2	68336	976		117743		200644				49546		1016				327575
1019	1016	species	Capnocytophaga sputigena	1	131567	2	68336	976		117743		200644				49546		1016				1019
37637	1716	species	Corynebacterium pseudodiphtheriticum	1	131567	2		201174		1760	85003	2037			85007	1653		1716				37637
86182	281915	species	Curvibacter lanceolatus	1	131567	2		1224		28216		80840				80864		281915				86182
218538	39948	species	Dialister invisus	1	131567	2		1239		909932		909929				31977		39948				218538
308994	39948	species	Dialister propionicifaciens	1	131567	2		1239		909932		909929				31977		39948				308994
29394	29393	species	Dolosigranulum pigrum	1	131567	2		1239		91061		186826				186828		29393				29394
61645	354276	species	Enterobacter asburiae	1	131567	2		1224		1236		91347				543		547			354276	61645
69218	547	species	Enterobacter cancerogenus	1	131567	2		1224		1236		91347				543		547				69218
550	354276	species	Enterobacter cloacae	1	131567	2		1224		1236		91347				543		547			354276	550
158836	354276	species	Enterobacter hormaechei	1	131567	2		1224		1236		91347				543		547			354276	158836
562	561	species	Escherichia coli	1	131567	2		1224		1236		91347				543		561				562
77917	848	species	Fusobacterium naviforme	1	131567	2		32066		203490		203491				203492		848				77917
859	848	species	Fusobacterium necrophorum	1	131567	2		32066		203490		203491				203492		848				859
851	848	species	Fusobacterium nucleatum	1	131567	2		32066		203490		203491				203492		848				851
860	848	species	Fusobacterium periodonticum	1	131567	2		32066		203490		203491				203492		848				860
1379	1378	species	Gemella haemolysans	1	131567	2		1239		91061		1385	539002	539738				1378				1379
84135	1378	species	Gemella sanguinis	1	131567	2		1239		91061		1385	539002	539738				1378				84135
46124	117563	species	Granulicatella adiacens	1	131567	2		1239		91061		186826				186828		117563				46124
321195	117563	species	Granulicatella para-adiacens	1	131567	2		1239		91061		186826				186828		117563				321195
727	724	species	Haemophilus influenzae	1	131567	2		1224		1236		135625				712		724				727
502	32257	species	Kingella denitrificans	1	131567	2		1224		28216		206351				481		32257				502
1613	1578	species	Lactobacillus fermentum	1	131567	2		1239		91061		186826				33958		1578				1613
1596	1578	species	Lactobacillus gasseri	1	131567	2		1239		91061		186826				33958		1578				1596
82688	1578	species	Lactobacillus nagelii	1	131567	2		1239		91061		186826				33958		1578				82688
47715	1578	species	Lactobacillus rhamnosus	1	131567	2		1239		91061		186826				33958		1578				47715
1624	1578	species	Lactobacillus salivarius	1	131567	2		1239		91061		186826				33958		1578				1624
1633	1578	species	Lactobacillus vaginalis	1	131567	2		1239		91061		186826				33958		1578				1633
1358	1357	species	Lactococcus lactis	1	131567	2		1239		91061		186826				1300		1357				1358
157691	32067	species	Leptotrichia shahii	1	131567	2		32066		203490		203491				1129771		32067				157691
109328	32067	species	Leptotrichia trevisanii	1	131567	2		32066		203490		203491				1129771		32067				109328
157687	32067	species	Leptotrichia wadei	1	131567	2		32066		203490		203491				1129771		32067				157687
187326	906	species	Megasphaera micronuciformis	1	131567	2		1239		909932		909929				31977		906				187326
480	46226	species	Moraxella catarrhalis	1	131567	2		1224		1236		72274				468		475		46226		480
478	46225	species	Moraxella nonliquefaciens	1	131567	2		1224		1236		72274				468		475		46225		478
2124	2093	species	Mycoplasma salivarium	1	131567	2		544448		31969		2085				2092		2093				2124
1107316	482	species	Neisseria oralis	1	131567	2		1224		28216		206351				481		482				1107316
237576	265975	species	Oribacterium sinus	1	131567	2		1239		186801		186802				186803		265975				237576
33033	543311	species	Parvimonas micra	1	131567	2		1239		186801		186802	538999			543310	543311					33033
747	745	species	Pasteurella multocida	1	131567	2		1224		1236		135625				712		745				747
1261	1257	species	Peptostreptococcus anaerobius	1	131567	2		1239		186801		186802				186804		1257				1261
341694	1257	species	Peptostreptococcus stomatis	1	131567	2		1239		186801		186802				186804		1257				341694
41976	836	species	Porphyromonas catoniae	1	131567	2	68336	976		200643		171549				171551		836				41976
28124	836	species	Porphyromonas endodontalis	1	131567	2	68336	976		200643		171549				171551		836				28124
596085	838	species	Prevotella aurantiaca	1	131567	2	68336	976		200643		171549				171552		838				596085
28125	838	species	Prevotella bivia	1	131567	2	68336	976		200643		171549				171552		838				28125
28129	838	species	Prevotella denticola	1	131567	2	68336	976		200643		171549				171552		838				28129
76123	838	species	Prevotella enoeca	1	131567	2	68336	976		200643		171549				171552		838				76123
470565	838	species	Prevotella histicola	1	131567	2	68336	976		200643		171549				171552		838				470565
28131	838	species	Prevotella intermedia	1	131567	2	68336	976		200643		171549				171552		838				28131
28132	838	species	Prevotella melaninogenica	1	131567	2	68336	976		200643		171549				171552		838				28132
425941	838	species	Prevotella nanceiensis	1	131567	2	68336	976		200643		171549				171552		838				425941
28133	838	species	Prevotella nigrescens	1	131567	2	68336	976		200643		171549				171552		838				28133
28134	838	species	Prevotella oralis	1	131567	2	68336	976		200643		171549				171552		838				28134
28135	838	species	Prevotella oris	1	131567	2	68336	976		200643		171549				171552		838				28135
28136	838	species	Prevotella oulorum	1	131567	2	68336	976		200643		171549				171552		838				28136
60133	838	species	Prevotella pallens	1	131567	2	68336	976		200643		171549				171552		838				60133
228604	838	species	Prevotella salivae	1	131567	2	68336	976		200643		171549				171552		838				228604
76122	838	species	Prevotella tannerae	1	131567	2	68336	976		200643		171549				171552		838				76122
386414	838	species	Prevotella timonensis	1	131567	2	68336	976		200643		171549				171552		838				386414
28137	838	species	Prevotella veroralis	1	131567	2	68336	976		200643		171549				171552		838				28137
1750	1743	species	Propionibacterium propionicum	1	131567	2		201174		1760	85003	2037			85009	31957		1743				1750
287	136841	species	Pseudomonas aeruginosa	1	131567	2		1224		1236		72274				135621		286			136841	287
86189	995085	species	Pseudomonas hibiscicola	1	131567	2		1224		1236		135614				32033		40323	995085			86189
43675	32207	species	Rothia mucilaginosa	1	131567	2		201174		1760	85003	2037			85006	1268		32207				43675
230143	196081	species	Scardovia wiggsiae	1	131567	2		201174		1760	85003	85004				31953		196081				230143
615	613	species	Serratia marcescens	1	131567	2		1224		1236		91347				543		613				615
623	620	species	Shigella flexneri	1	131567	2		1224		1236		91347				543		620				623
177972	177971	species	Shuttleworthia satelles	1	131567	2		1239		186801		186802				186803		177971				177972
102148	123375	species	Solobacterium moorei	1	131567	2		1239		526524		526525				128827		123375				102148
1280	1279	species	Staphylococcus aureus	1	131567	2		1239		91061		1385				90964		1279				1280
40324	995085	species	Stenotrophomonas maltophilia	1	131567	2		1224		1236		135614				32033		40323	995085			40324
487698	40323	species	Stenotrophomonas pavanii	1	131567	2		1224		1236		135614				32033		40323				487698
1311	1301	species	Streptococcus agalactiae	1	131567	2		1239		91061		186826				1300		1301				1311
1328	671232	species	Streptococcus anginosus	1	131567	2		1239		91061		186826				1300		1301			671232	1328
113107	1301	species	Streptococcus australis	1	131567	2		1239		91061		186826				1300		1301				113107
76860	671232	species	Streptococcus constellatus	1	131567	2		1239		91061		186826				1300		1301			671232	76860
1302	1301	species	Streptococcus gordonii	1	131567	2		1239		91061		186826				1300		1301				1302
68892	1301	species	Streptococcus infantis	1	131567	2		1239		91061		186826				1300		1301				68892
1338	671232	species	Streptococcus intermedius	1	131567	2		1239		91061		186826				1300		1301			671232	1338
28037	1301	species	Streptococcus mitis	1	131567	2		1239		91061		186826				1300		1301				28037
1309	1301	species	Streptococcus mutans	1	131567	2		1239		91061		186826				1300		1301				1309
1303	1301	species	Streptococcus oralis	1	131567	2		1239		91061		186826				1300		1301				1303
1318	1301	species	Streptococcus parasanguinis	1	131567	2		1239		91061		186826				1300		1301				1318
68891	1301	species	Streptococcus peroris	1	131567	2		1239		91061		186826				1300		1301				68891
1313	1301	species	Streptococcus pneumoniae	1	131567	2		1239		91061		186826				1300		1301				1313
257758	1301	species	Streptococcus pseudopneumoniae	1	131567	2		1239		91061		186826				1300		1301				257758
1304	1301	species	Streptococcus salivarius	1	131567	2		1239		91061		186826				1300		1301				1304
1305	1301	species	Streptococcus sanguinis	1	131567	2		1239		91061		186826				1300		1301				1305
1308	1301	species	Streptococcus thermophilus	1	131567	2		1239		91061		186826				1300		1301				1308
1343	1301	species	Streptococcus vestibularis	1	131567	2		1239		91061		186826				1300		1301				1343
29466	29465	species	Veillonella parvula	1	131567	2		1239		909932		909929				31977		29465				29466
1110546	29465	species	Veillonella tobetsuensis	1	131567	2		1239		909932		909929				31977		29465				1110546
56774	543314	species	[Eubacterium] infirmum	1	131567	2		1239		186801		186802	538999			543314						56774
187101	168808	species	[Leptotrichia] amnionii	1	131567	2		32066		203490		203491				1129771		168808				187101
525256	82135	below_species	Atopobium vaginae DSM 15829	1	131567	2		201174		1760	84998	84999			255727	84107		1380				82135	525256
331272	95486	below_species	Burkholderia cenocepacia HI2424	1	131567	2		1224		28216		80840				119060		32008			87882	95486	331272
360104	199	below_species	Campylobacter concisus 13826	1	131567	2		1224	68525	29547		213849				72294		194				199	360104
592028	218538	below_species	Dialister invisus DSM 15470	1	131567	2		1239		909932		909929				31977		39948				218538	592028
935868	562	below_species	Escherichia coli O124:H-	1	131567	2		1224		1236		91347				543		561				562	935868
749219	480	below_species	Moraxella catarrhalis RH4	1	131567	2		1224		1236		72274				468		475		46226		480	749219
767031	28129	below_species	Prevotella denticola F0289	1	131567	2	68336	976		200643		171549				171552		838				28129	767031
246198	28131	below_species	Prevotella intermedia 17	1	131567	2	68336	976		200643		171549				171552		838				28131	246198
680646	43675	below_species	Rothia mucilaginosa DY-18	1	131567	2		201174		1760	85003	2037			85006	1268		32207				43675	680646
591020	623	below_species	Shigella flexneri 2002017	1	131567	2		1224		1236		91347				543		620				623	591020
216466	1311	below_species	Streptococcus agalactiae serogroup V	1	131567	2		1239		91061		186826				1300		1301				1311	216466
29390	1302	below_species	Streptococcus gordonii str. Challis	1	131567	2		1239		91061		186826				1300		1301				1302	29390
857292	1338	below_species	Streptococcus intermedius F0395	1	131567	2		1239		91061		186826				1300		1301			671232	1338	857292
365659	28037	below_species	Streptococcus mitis B6	1	131567	2		1239		91061		186826				1300		1301				28037	365659
927666	1303	below_species	Streptococcus oralis Uo5	1	131567	2		1239		91061		186826				1300		1301				1303	927666
1130804	1313	below_species	Streptococcus pneumoniae ST556	1	131567	2		1239		91061		186826				1300		1301				1313	1130804
525381	1313	below_species	Streptococcus pneumoniae TCH8431/19A	1	131567	2		1239		91061		186826				1300		1301				1313	525381
347253	1304	below_species	Streptococcus salivarius JIM8777	1	131567	2		1239		91061		186826				1300		1301				1304	347253
388919	1305	below_species	Streptococcus sanguinis SK36	1	131567	2		1239		91061		186826				1300		1301				1305	388919
479436	29466	below_species	Veillonella parvula DSM 2008	1	131567	2		1239		909932		909929				31977		29465				29466	479436
208435	216466	below_below_species	Streptococcus agalactiae 2603V/R	1	131567	2		1239		91061		186826				1300		1301				1311	216466	208435
467705	29390	below_below_species	Streptococcus gordonii str. Challis substr. CH1	1	131567	2		1239		91061		186826				1300		1301				1302	29390	467705
76858	851	subspecies	Fusobacterium nucleatum subsp. fusiforme	1	131567	2		32066		203490		203491				203492		848				851			76858
1359	1358	subspecies	Lactococcus lactis subsp. cremoris	1	131567	2		1239		91061		186826				1300		1357				1358			1359
1360	1358	subspecies	Lactococcus lactis subsp. lactis	1	131567	2		1239		91061		186826				1300		1357				1358			1360
123812	747	subspecies	Pasteurella multocida subsp. gallicida	1	131567	2		1224		1236		135625				712		745				747			123812
44283	747	subspecies	Pasteurella multocida subsp. multocida	1	131567	2		1224		1236		135625				712		745				747			44283
115545	747	subspecies	Pasteurella multocida subsp. septica	1	131567	2		1224		1236		135625				712		745				747			115545
175849	747	subspecies	Pasteurella multocida subsp. tigris	1	131567	2		1224		1236		135625				712		745				747			175849
46170	1280	subspecies	Staphylococcus aureus subsp. aureus	1	131567	2		1239		91061		1385				90964		1279				1280			46170
184246	76860	subspecies	Streptococcus constellatus subsp. constellatus	1	131567	2		1239		91061		186826				1300		1301			671232	76860			184246
282458	46170	below_subspecies	Staphylococcus aureus subsp. aureus MRSA252	1	131567	2		1239		91061		1385				90964		1279				1280			46170	282458
196620	46170	below_subspecies	Staphylococcus aureus subsp. aureus MW2	1	131567	2		1239		91061		1385				90964		1279				1280			46170	196620
