# Supplementary material for: Rapid 16S rRNA Next-Generation Sequencing of Polymicrobial Clinical Samples for Diagnosis of Complex Bacterial Infections
Source: PLoS One. 2013 May 29;8(5):e65226. doi: 10.1371/journal.pone.0065226 (PMC3666980; doi:10.1371/journal.pone.0065226)
Supplement: File S3 — CF-unnamed reference package. (BZ2) [file pone.0065226.s004.bz2 › cf.unnamed.1.0.refpkg/cf_refs.tre]

(((S003404734:0.00014,(S003405187:0.00070,((S003403126:0.00014,((S003404761:0.00014,(((S002681554:0.00529,(S003403553:0.00285,(S003403452:0.00213,S003402391:0.00422)0.000:0.00016)1.000:0.00119)0.976:0.00043,S003402375:0.00497)0.711:0.00016,S003403820:0.00284)0.825:0.00072)0.000:0.00015,(S003403537:0.00353,((S003404633:0.00014,S003404675:0.00070)0.529:0.00016,(S003402884:0.00941,S003402566:0.00286)0.911:0.00210)0.828:0.00069)0.000:0.00014)0.000:0.00014)0.838:0.00071,S003405042:0.00673)0.017:0.00014)0.456:0.00014)0.479:0.00014,S003406283:0.00014)0.000:0.00014,S003402455:0.00071,(((((((((S002716852:0.03036,S002751228:0.01915)0.813:0.00215,((S002709303:0.00844,S003394429:0.00398)0.885:0.00286,(S003394194:0.00221,S003404024:0.00070)0.482:0.00010)0.033:0.00012)0.217:0.00019,((S003404805:0.00014,(S002125610:0.00528,(((S002608920:0.01680,S002743796:0.00893)0.853:0.00174,(((((((S003407034:0.00014,S003406967:0.00355)0.799:0.00071,(S002709918:0.00301,((((S001744698:0.00014,S003375788:0.00314)0.579:0.00014,((S000395211:0.00014,S002441995:0.00223)0.346:0.00014,(((S003398291:0.00692,((S003400702:0.01953,(S003400639:0.01359,S003410872:0.00338)0.487:0.00288)0.671:0.00164,(S003400462:0.00851,S003400638:0.00621)0.751:0.00212)0.423:0.00426)0.856:0.00298,((S003398981:0.00142,((S003403802:0.00425,(S003410531:0.00141,S003410576:0.00311)0.922:0.00223)0.772:0.00075,((((S002678274:0.00453,S003399324:0.00216)0.871:0.00143,(S003398966:0.00211,(S003400096:0.00071,S003401787:0.00197)0.773:0.00198)0.348:0.00085)0.969:0.00113,S003402773:0.00014)0.000:0.00016,S003392781:0.00791)0.838:0.00191)0.240:0.00015)0.455:0.00014,(((S003399007:0.00015,S003402098:0.00467)0.817:0.00014,S001473792:0.00495)0.911:0.00387,S003403711:0.00071)0.817:0.00116)0.060:0.00016)0.871:0.00333,(S002586633:0.00454,((((S003412390:0.01195,S003399025:0.00845)0.999:0.00042,(S002094298:0.00684,S002759693:0.00681)0.914:0.00227)0.193:0.00036,((S002726705:0.00075,(S002720362:0.00075,(S002728132:0.00014,((S002728750:0.00074,S002728625:0.00150)0.895:0.00150,S002726982:0.00452)0.000:0.00014)0.000:0.00014)0.801:0.00074)0.791:0.00075,S002757503:0.00151)0.769:0.00075)0.314:0.00036,S002097512:0.01138)0.304:0.00026)0.883:0.00026)0.180:0.00014)0.837:0.00016)0.754:0.00070,((S000826975:0.00186,(S002635112:0.00874,S002638568:0.01263)0.778:0.00034)0.804:0.00062,((S003333886:0.00063,(((S003333780:0.00443,S003333811:0.00243)0.997:0.00016,S003333445:0.00132)0.881:0.00014,S003333309:0.00063)0.000:0.00016)0.998:0.00751,(S002713205:0.00225,S002626594:0.00259)0.354:0.00015)0.979:0.00313)0.000:0.00016)0.779:0.00015,(S003406158:0.00504,S003406843:0.00147)0.847:0.00137)0.000:0.00015)0.376:0.00016)0.458:0.00019,S003411218:0.00356)0.995:0.00014,S003410248:0.00353)0.805:0.00074,((S003404626:0.00070,(S003415941:0.00070,(S003416013:0.00014,(((S003416607:0.00014,(S002666273:0.00529,((((((S002701424:0.00149,S002756637:0.00530)0.000:0.00015,S002079128:0.00377)0.812:0.00074,S003343530:0.00209)0.000:0.00014,S002658728:0.00301)0.000:0.00012,(S002672756:0.00378,((S002743198:0.00223,(S002132074:0.00608,S003394041:0.00414)0.138:0.00076)0.691:0.00015,S002649171:0.00377)0.000:0.00014)0.861:0.00081)0.780:0.00100,(((S002138339:0.00455,(S003416236:0.00498,S003406260:0.00145)0.765:0.00070)0.769:0.00070,(S003416326:0.00069,((S003416834:0.00011,S000826770:0.00263)0.907:0.00072,S003416299:0.01082)0.562:0.00014)0.894:0.00014)0.777:0.00053,((S002117795:0.00454,(S002105726:0.00656,(S002665190:0.00562,(S002593233:0.00783,S002713941:0.02302)0.875:0.00348)0.287:0.00154)0.882:0.00185)0.865:0.00154,(S003378752:0.00788,S002111391:0.00375)0.755:0.00199)0.771:0.00211)0.409:0.00020)0.305:0.00053)0.687:0.00029)0.964:0.00020,(S003404857:0.00284,((S003403594:0.00496,S003403717:0.00571)0.762:0.00108,(S003406268:0.00175,(S003393722:0.00728,(((S003410563:0.00348,S003410839:0.00159)0.833:0.00142,((S003411685:0.00284,(S003406345:0.00367,S003406390:0.00572)0.676:0.00141)0.266:0.00088,S003393712:0.00735)0.823:0.00149)0.857:0.00014,(S003411765:0.00742,S003404952:0.00332)0.933:0.00339)0.750:0.00155)0.880:0.00178)0.887:0.00146)0.825:0.00136)0.761:0.00074)0.271:0.00014,((S002734499:0.00451,(S003393857:0.00980,(S003402363:0.00278,(S003394431:0.00393,S003394131:0.00803)0.947:0.00414)0.367:0.00073)0.737:0.00083)0.869:0.00153,(((((S002726903:0.00532,S002641284:0.00973)0.868:0.00161,(S003416678:0.00137,(S003416216:0.00016,S001383877:0.00453)0.849:0.00119)0.389:0.00016)0.803:0.00015,(S003416316:0.00141,S003416461:0.00213)0.787:0.00014)0.000:0.00015,S003416135:0.00014)0.794:0.00016,(S003416681:0.00015,(S002715154:0.00076,(S003416292:0.00070,(S003416354:0.00142,S003416180:0.00284)0.000:0.00014)1.000:0.00042)0.538:0.00029)0.851:0.00072)0.686:0.00016)0.802:0.00069)0.411:0.00014)0.442:0.00015)0.000:0.00014)0.494:0.00015,(((S003404963:0.00210,S003015558:0.00895)0.732:0.00012,(((S003394134:0.00600,S003394459:0.00069)0.542:0.00014,((S003393439:0.00071,S003393681:0.00212)0.785:0.00070,S003394056:0.00353)0.000:0.00015)0.851:0.00082,(S003405275:0.00015,(S003404953:0.00266,S003406171:0.00215)0.774:0.00087)0.826:0.00070)0.397:0.00015)0.848:0.00077,((S003393721:0.00570,S003392523:0.00741)1.000:0.00010,((S003394369:0.00142,((((S002681556:0.01009,S002615870:0.00152)0.470:0.00014,S003415864:0.00014)1.000:0.00015,S003372852:0.00253)0.825:0.00062,(S003372479:0.00219,S003372987:0.00068)0.785:0.00079)1.000:0.00032)0.488:0.00027,(S003392185:0.00212,S003392492:0.00072)0.776:0.00068)0.384:0.00020)0.856:0.00075)0.845:0.00016)0.808:0.00076)0.781:0.00077,((((S003405031:0.00070,((S001913422:0.00497,((S003412924:0.00212,((S001913392:0.01223,S001913471:0.00646)0.732:0.00082,S003409230:0.00140)0.000:0.00014)0.845:0.00070,((((S000656880:0.00850,(S002593663:0.01814,S003393697:0.01725)0.038:0.00015)0.872:0.00449,((((((S003392508:0.00015,S001172345:0.00235)0.875:0.00104,((S002531467:0.04034,S000776334:0.00016)0.865:0.00428,(((S001449356:0.01994,S001449323:0.01593)0.987:0.01719,(S001544575:0.10339,S003398208:0.01807)0.355:0.01077)0.403:0.00557,S003406779:0.00696)0.980:0.01519)0.929:0.00588)0.000:0.00015,(S002075593:0.00376,((S002106126:0.00227,((S002100376:0.00532,((((S002755509:0.00151,(S002708425:0.00223,(S002116571:0.00301,(S001542443:0.00300,S003406407:0.00632)0.418:0.00014)0.000:0.00014)0.000:0.00014)0.918:0.00014,((((S002674178:0.00075,(S002743278:0.00075,S002672902:0.00074)0.000:0.00014)0.923:0.00151,(S003403832:0.00357,S003406140:0.00071)0.450:0.00015)0.251:0.00014,S003405949:0.00127)0.779:0.00067,(S002069499:0.00301,S002069540:0.00014)0.925:0.00222)0.630:0.00015)0.000:0.00013,(S002083329:0.00150,(((S002709234:0.00603,S002071982:0.00074)0.774:0.00075,(((S002635649:0.00226,(S002099829:0.00606,S002094132:0.00453)0.761:0.00075)0.913:0.00221,S002067415:0.00066)0.897:0.00014,(S002718741:0.00150,((S002139964:0.00301,((S002137621:0.00014,(S002139499:0.00149,(S002137473:0.00149,S002697717:0.00014)0.803:0.00074)0.406:0.00014)0.000:0.00014,S002139587:0.00149)0.625:0.00014)0.918:0.00150,((S003406157:0.00577,((S001507127:0.00304,(S003405983:0.00439,((S003405909:0.00339,S003406086:0.00857)0.876:0.00160,S003405987:0.00284)0.000:0.00015)0.938:0.00211)0.610:0.00016,S001913524:0.00506)0.902:0.00276)0.158:0.00015,S002724099:0.00680)0.070:0.00012)0.514:0.00014)0.491:0.00015)0.000:0.00014)0.000:0.00014,S002708055:0.00074)0.000:0.00012)0.741:0.00014)0.728:0.00069,S001913319:0.00776)0.418:0.00015)0.029:0.00016,(((((S002587737:0.02510,S002755677:0.04330)0.545:0.00559,(S002627500:0.01750,S002640677:0.02054)0.695:0.00592)0.862:0.00299,S002529107:0.00613)0.598:0.00303,S002585527:0.00744)0.812:0.00219,S002754192:0.01115)0.865:0.00188)0.363:0.00015)0.876:0.00124,((S003222847:0.00229,(S002681463:0.00756,(S002054575:0.00756,S002131166:0.01539)0.492:0.00149)0.832:0.00015)0.000:0.00015,(S001352219:0.00011,S000421498:0.00063)0.854:0.00063)0.876:0.00072)0.564:0.00014)0.198:0.00061)0.779:0.00128,(((((((S000405654:0.00186,(S002075976:0.00150,((S002721472:0.00014,(S002075968:0.00075,(S003406624:0.00455,S003403040:0.00139)0.903:0.00289)0.000:0.00014)0.000:0.00014,S002075732:0.00149)0.000:0.00014)0.777:0.00144)0.969:0.00163,(S000827069:0.00682,(S002716939:0.00758,(S002103379:0.00152,S002709651:0.01205)0.907:0.00473)0.942:0.00015)0.945:0.00202)0.774:0.00068,(S003407729:0.00354,(S003395782:0.00014,(S003409166:0.00075,((((S001913469:0.00047,(S002592204:0.00150,(S001035009:0.00159,(S002592269:0.00224,((S001544603:0.00181,(S001544586:0.00014,S001544623:0.00130)0.000:0.00014)0.947:0.00015,((S001034933:0.00014,S001034868:0.00156)0.993:0.00817,(S001034831:0.00340,S001034906:0.00228)0.921:0.00506)0.824:0.00258)0.769:0.00014)0.000:0.00015)0.659:0.00015)0.967:0.00553)0.779:0.00148,S003406335:0.00284)0.798:0.00097,S003402410:0.00142)0.000:0.00015,S003402861:0.00142)0.819:0.00097)1.000:0.00020)0.000:0.00019)0.997:0.00054)0.899:0.00209,S002642994:0.00456)0.767:0.00090,((((((S003405144:0.00290,(S003406296:0.00014,(S003404639:0.00141,(S003404678:0.00071,S003404794:0.00069)0.000:0.00014)0.723:0.00014)0.452:0.00015)0.916:0.00059,((S003406198:0.00151,S003406277:0.00202)0.794:0.00070,S003406398:0.00359)0.772:0.00069)0.882:0.00014,(((S003404745:0.00070,((S003403503:0.00070,(S003406413:0.00138,S003406429:0.00724)0.779:0.00145)0.792:0.00141,S003404530:0.00070)0.793:0.00016)0.202:0.00016,S003404674:0.00070)0.497:0.00016,(S003403487:0.00071,S003403555:0.00565)0.919:0.00211)0.543:0.00014)0.283:0.00011,(S003404809:0.00096,(S003402507:0.00215,(S003402449:0.00313,(S003402564:0.00108,S003404884:0.00271)0.408:0.00124)0.392:0.00093)0.393:0.00132)0.833:0.00132)0.525:0.00014,S003404597:0.00421)0.653:0.00242,((S000837389:0.00239,S000837474:0.00341)0.770:0.00067,((S003415735:0.00142,S003415815:0.00142)0.800:0.00070,((S002592416:0.00014,S002105335:0.00299)0.846:0.00088,(S002119367:0.00301,S002128237:0.00225)0.880:0.00150)0.622:0.00016)0.318:0.00016)0.882:0.00163)0.142:0.00148)0.937:0.00011,((S002719960:0.00837,(S000948995:0.00532,(S002674754:0.00652,S002709288:0.00363)0.289:0.00074)0.388:0.00106)0.783:0.00082,S003333361:0.01102)0.605:0.00016)0.682:0.00011,((S001458189:0.00303,((S002081302:0.00149,((S002615617:0.00074,S002687686:0.00149)0.792:0.00075,(((S002105087:0.00151,(S002756782:0.00225,(((S003399538:0.00361,S002082217:0.00301)0.798:0.00014,S002090768:0.00224)0.210:0.00016,(S002568845:0.00680,S001514081:0.00216)0.808:0.00014)0.000:0.00013)0.449:0.00014)0.838:0.00014,((((S003339267:0.00583,(S002728168:0.00301,S001467049:0.00295)0.770:0.00014)0.000:0.00014,S002091107:0.00151)0.921:0.00078,(S002671226:0.00298,(S002652966:0.00014,(S002673174:0.00075,(((S002667037:0.00149,S002671754:0.00150)0.211:0.00014,S002692189:0.00149)0.000:0.00014,((S002671740:0.00149,S002689970:0.00374)0.797:0.00014,(S002673285:0.00377,S002672791:0.00224)0.539:0.00014)0.000:0.00014)0.000:0.00014)0.000:0.00014)0.796:0.00078)0.758:0.00150)0.863:0.00014,(S002127337:0.00150,(S002118403:0.00150,S002126338:0.00377)0.000:0.00014)0.917:0.00150)0.000:0.00015)0.834:0.00086,S002615702:0.00151)0.462:0.00014)0.452:0.00016)0.726:0.00015,((((((S002142002:0.00074,S002708587:0.00075)0.793:0.00075,(((S002681531:0.00450,(((S002680852:0.00074,S002693731:0.00075)0.000:0.00014,(S002683091:0.00225,S002682510:0.00225)0.475:0.00014)0.000:0.00014,S002679763:0.00225)0.000:0.00014)0.903:0.00151,((S001541637:0.00298,(S002106155:0.00224,(S003395255:0.00493,S002106337:0.00225)0.764:0.00098)0.000:0.00014)0.370:0.00014,S002099855:0.00150)0.000:0.00014)0.352:0.00014,(S003399365:0.00071,S003416080:0.00359)0.000:0.00012)0.854:0.00076)0.232:0.00014,S002708899:0.00074)0.000:0.00014,((S002715358:0.00149,S002055092:0.00377)0.000:0.00014,S002718290:0.00150)0.000:0.00014)0.000:0.00016,S002715306:0.00223)0.000:0.00015,S002670099:0.00075)0.838:0.00076)0.797:0.00072)0.762:0.00069,S003373052:0.00573)0.823:0.00066)0.724:0.00219)0.928:0.00083,S001245456:0.00187)0.975:0.00014,(((S000826417:0.00123,(((((((S003348152:0.00064,S002716675:0.00681)0.777:0.00061,S002034951:0.00194)0.921:0.00014,S002312936:0.00071)0.968:0.00358,((((S003402850:0.00014,(S003406848:0.00072,S003404036:0.00071)0.000:0.00015)0.924:0.00141,((S003391897:0.00071,(S003391975:0.00141,S003391913:0.00080)0.000:0.00014)0.584:0.00015,S003394384:0.00440)0.831:0.00080)0.000:0.00016,S003392069:0.00015)0.797:0.00116,((S002136776:0.00303,(S002675535:0.00452,(S002670972:0.00225,(((S002692186:0.00226,S002655333:0.00150)0.000:0.00014,((S002735058:0.00452,S002665829:0.00300)0.371:0.00014,(S002666469:0.00224,S002665215:0.00224)0.802:0.00014)0.000:0.00014)1.000:0.00014,(S002689232:0.00299,S002658777:0.00225)0.000:0.00014)0.000:0.00014)0.000:0.00015)0.778:0.00073)0.931:0.00227,(S002719181:0.00150,S002708427:0.00075)0.891:0.00150)0.769:0.00070)0.556:0.00217)0.906:0.00015,(((S000352860:0.00294,S003373542:0.00125)0.223:0.00014,S000944572:0.00362)0.803:0.00059,(S000405652:0.00340,S003478746:0.00126)0.950:0.00014)0.881:0.00120)0.997:0.00479,(((S003401981:0.00219,(S003392036:0.00216,S003396337:0.00146)0.765:0.00062)0.965:0.00294,((S002241843:0.00150,((S002668306:0.00152,S002649892:0.00227)0.781:0.00074,(S002108792:0.00150,(S002677841:0.00303,S002732959:0.00151)0.776:0.00074)0.000:0.00014)0.851:0.00075)0.693:0.00014,(((S002592349:0.00226,S002626948:0.00074)0.975:0.00383,((S002714408:0.00014,S002723894:0.00149)0.552:0.00015,(S003364779:0.00366,S002709507:0.00016)0.819:0.00146)0.975:0.00372)0.859:0.00141,((((((S002636985:0.00529,(((S002092495:0.00299,(S002710118:0.00074,S002709946:0.00075)0.802:0.00075)0.636:0.00014,((S002640480:0.00300,S002091173:0.00075)0.238:0.00014,((((S002739647:0.00299,(((S002707647:0.00151,S002709838:0.00149)0.295:0.00014,(S002709521:0.00075,(S002645378:0.00381,((S002729156:0.00533,(S001913348:0.00778,(S002635186:0.00226,(S002637465:0.00530,(((S002139449:0.00014,S002081600:0.00075)0.000:0.00014,(S002709321:0.00226,S002710011:0.00075)0.797:0.00075)0.793:0.00074,(((S002711979:0.00074,S002674848:0.00149)0.775:0.00075,S002680949:0.00074)0.000:0.00014,(((S002706987:0.00226,S002711319:0.00074)0.000:0.00014,S002674753:0.00014)0.000:0.00014,(S002711616:0.00148,S002674240:0.00149)0.793:0.00014)1.000:0.00016)0.000:0.00014)0.786:0.00074)0.784:0.00076)0.752:0.00050)0.986:0.00625)0.873:0.00165,S002082738:0.00316)0.731:0.00069)0.745:0.00080)0.000:0.00014)0.365:0.00014,((S002714351:0.00148,S002755473:0.00014)0.463:0.00075,(S002128988:0.00149,((S002126400:0.00225,S002760095:0.00226)0.822:0.00014,((((S002092139:0.00300,S002130011:0.00226)0.000:0.00014,S002092424:0.00149)0.000:0.00014,(((S001528200:0.00377,S002586771:0.00151)0.000:0.00014,S002088322:0.00149)0.000:0.00014,((S002587131:0.00301,S002129908:0.00301)0.000:0.00014,(S002586785:0.00224,S002092506:0.00224)0.821:0.00014)0.000:0.00014)0.000:0.00014)0.880:0.00014,S002129028:0.00151)0.000:0.00014)0.218:0.00014)0.999:0.00014)0.906:0.00073)0.000:0.00014)0.535:0.00014,(S002752422:0.00531,((S000976876:0.00281,((((S001482315:0.00225,(S001499398:0.00074,(S001499420:0.00149,S002709572:0.00075)0.000:0.00014)0.000:0.00015)0.840:0.00071,(((S002080347:0.00376,((((S002743987:0.00305,S003406042:0.02410)0.755:0.00072,(S002055805:0.00074,S002055969:0.00226)0.815:0.00074)0.000:0.00014,((((S002710073:0.00014,S002740505:0.00074)0.000:0.00014,((S002750322:0.00074,(S002750264:0.00150,S002751591:0.00375)0.197:0.00014)0.331:0.00014,S002079250:0.00376)0.000:0.00014)0.000:0.00014,S002081933:0.00150)0.000:0.00014,((S002624254:0.00300,(S002055926:0.00074,S002725563:0.00225)0.345:0.00014)0.000:0.00014,S002698044:0.00074)0.000:0.00014)0.000:0.00014)0.000:0.00012,(S002714470:0.00074,S002706344:0.00148)0.000:0.00014)0.000:0.00013)0.875:0.00155,(S002118817:0.00074,S002118783:0.00075)0.966:0.00303)0.754:0.00081,S002709571:0.00373)0.490:0.00155)1.000:0.00016,(S002625121:0.00150,(S002081685:0.00074,S001495118:0.00376)0.000:0.00015)0.929:0.00150)0.841:0.00077,(S002067818:0.00075,(((S002122441:0.00075,S002073741:0.00150)0.784:0.00075,(((S002074654:0.00299,S002071917:0.00150)0.230:0.00014,S002122578:0.00153)0.000:0.00014,(S002124026:0.00150,S002073857:0.00151)0.000:0.00014)0.208:0.00014)0.311:0.00014,(S002073879:0.00149,S002072220:0.00075)0.000:0.00014)0.000:0.00014)0.841:0.00076)0.528:0.00015)0.847:0.00074,((S002656825:0.00149,(S002099722:0.00377,(S002745538:0.00151,S002128425:0.00149)0.000:0.00014)0.925:0.00150)0.627:0.00014,S002665113:0.00226)0.000:0.00012)0.838:0.00140)0.876:0.00014)0.930:0.00131,((((S002718596:0.00302,S002715313:0.00075)0.718:0.00014,(((S002244740:0.00150,S002640235:0.00149)0.000:0.00014,S002643509:0.00606)0.000:0.00016,(((S002627716:0.00149,S002131943:0.00149)0.743:0.00014,(S002718240:0.00301,(S002722978:0.00451,S002718112:0.00226)0.000:0.00014)0.937:0.00014)0.000:0.00014,(S002725390:0.00299,S002719370:0.00149)0.342:0.00014)0.509:0.00014)0.819:0.00014)0.000:0.00014,S002756055:0.00014)0.223:0.00015,(S003366562:0.00367,(((S002107054:0.00016,(S002627576:0.00224,S002627529:0.02004)0.937:0.00302)0.819:0.00075,S002624645:0.00149)0.000:0.00014,(S002747745:0.00149,(S002714955:0.00455,S002747901:0.00142)0.942:0.00015)0.000:0.00014)0.406:0.00015)0.845:0.00073)0.888:0.00072)0.477:0.00014,((S002696983:0.00302,(S002639618:0.03117,S002637673:0.00132)0.000:0.00014)0.000:0.00010,S002696931:0.00225)0.800:0.00014)0.384:0.00014)0.412:0.00014)0.449:0.00014,S002707516:0.00014)0.326:0.00014)0.000:0.00014,S002635054:0.00150)0.183:0.00014,S002109879:0.00014)0.000:0.00013,(((((S002652681:0.00075,S002665754:0.00302)0.000:0.00014,S002666712:0.00301)0.000:0.00014,S002668769:0.00074)0.932:0.00015,(S002654897:0.00659,(S002731111:0.00224,(S002721501:0.00075,S002731181:0.00150)0.000:0.00014)0.774:0.00075)0.845:0.00079)0.920:0.00155,(((((S002701658:0.00227,S002685663:0.00150)0.862:0.00145,(S002757017:0.00151,(S002758918:0.00075,S002759305:0.00150)0.786:0.00075)0.870:0.00016)0.207:0.00075,((((S002663618:0.00150,((((((S002608918:0.00150,(S002112403:0.00073,S002602053:0.01140)0.780:0.00076)0.819:0.00074,S002081611:0.00376)0.000:0.00014,S002615367:0.00225)0.711:0.00015,S002111403:0.00225)0.832:0.00074,S002742763:0.00303)0.000:0.00014,S002758935:0.00149)0.832:0.00075)0.000:0.00016,(((((S002648611:0.00299,S002671600:0.00149)0.868:0.00014,((((S002692282:0.00299,S002671345:0.00224)0.619:0.00014,S002672938:0.00075)0.000:0.00014,(S002660704:0.00373,S002669958:0.00150)0.546:0.00014)0.880:0.00014,S002674977:0.00075)0.000:0.00014)0.000:0.00014,((S002649754:0.00223,S002647610:0.00223)0.345:0.00014,S002653397:0.00149)0.000:0.00014)0.000:0.00014,(S002656746:0.00151,(S002668449:0.00150,S002244780:0.00224)0.786:0.00074)0.000:0.00014)0.792:0.00074,S002718654:0.00303)0.883:0.00151)0.908:0.00150,(S001458478:0.00151,(S001458466:0.00074,S001458473:0.00299)0.000:0.00015)0.828:0.00074)0.000:0.00016,(S002666874:0.00150,(S002652580:0.00759,(S002666690:0.00151,(S002665138:0.00377,S002662668:0.00299)0.000:0.00014)0.000:0.00014)0.797:0.00075)0.879:0.00151)0.804:0.00079)0.874:0.00142,(S002129979:0.00451,(S002723708:0.00151,(((S002719123:0.00075,S002140820:0.00074)0.000:0.00014,S002624854:0.00074)0.000:0.00014,S002719122:0.00014)0.000:0.00014)0.769:0.00080)0.124:0.00074)0.083:0.00016,(S002668271:0.00303,S002671609:0.00379)0.952:0.00306)0.629:0.00074)0.561:0.00016)0.865:0.00088,S002734701:0.00302)0.462:0.00015,((S002695558:0.00149,(S002694681:0.00151,S002696908:0.00452)0.000:0.00014)0.912:0.00150,(S002676611:0.00074,(S002682632:0.00150,S002676733:0.00221)0.663:0.00015)0.000:0.00014)0.884:0.00150)0.533:0.00014)0.914:0.00221)0.775:0.00068)0.955:0.00294,(S001503583:0.00226,((S002661882:0.00643,(S002722946:0.01034,(((S003415481:0.00143,((((S003415720:0.00134,(S002732696:0.00075,(S002633828:0.00014,S002626543:0.00075)0.000:0.00014)0.898:0.00150)0.891:0.00015,(S003415659:0.00142,S003415394:0.00284)0.000:0.00014)0.000:0.00015,S003415602:0.00284)0.818:0.00071,S003415863:0.00212)0.000:0.00015)0.854:0.00071,(S001913789:0.00682,(S002136216:0.00684,((S002074627:0.00075,S002076133:0.00074)0.000:0.00015,(((S002079530:0.00074,S002082837:0.00075)0.913:0.00149,(S002082090:0.00223,S002083504:0.00150)0.000:0.00014)0.000:0.00014,S002696387:0.00451)0.906:0.00150)0.792:0.00075)0.778:0.00074)0.536:0.00014)0.984:0.00012,((((((S003016582:0.00371,(((S002676593:0.00910,(S002706195:0.00299,S002655324:0.00125)0.768:0.00107)0.873:0.00014,((((S002061060:0.00075,S003415349:0.00072)0.514:0.00012,(S003022275:0.00128,(S003415540:0.00070,S003415382:0.00014)0.889:0.00136)0.867:0.00010)0.846:0.00062,(S002146062:0.00014,S002717307:0.00226)0.000:0.00012)0.929:0.00248,(S002082166:0.00149,(S002082301:0.00014,S002077653:0.00074)0.000:0.00014)0.776:0.00080)0.734:0.00189)0.834:0.00057,S003344715:0.00361)0.860:0.00153)0.717:0.00246,(S002261679:0.00074,(S003343102:0.00126,S000420024:0.00126)0.889:0.00015)0.000:0.00014)1.000:0.00027,S002240562:0.00149)0.100:0.00029,S002098661:0.00455)0.450:0.00027,S000402696:0.00283)1.000:0.00028,(S001246115:0.00124,S002512694:0.00341)0.756:0.00062)0.882:0.00119)0.761:0.00093)0.633:0.00195)0.838:0.00160,((S001913098:0.00953,((S002098570:0.00229,S002631699:0.01302)0.730:0.00071,(S001246728:0.00343,((S003415385:0.00142,(S003415977:0.00014,S003415904:0.00212)0.000:0.00014)0.898:0.00141,(S003392252:0.00071,S002647533:0.00149)0.898:0.00142)0.620:0.00015)0.824:0.00067)0.762:0.00065)0.795:0.00137,((((S002637166:0.00534,S003366790:0.00169)0.793:0.00084,(((((S000405655:0.00014,S003399110:0.00096)0.721:0.00169,(S003399092:0.00235,S003399089:0.02356)0.672:0.00043)0.346:0.00262,(S003394924:0.00357,(S003404526:0.00176,(S002709322:0.00165,S002086710:0.01338)0.869:0.00168)0.955:0.00016)0.833:0.00105)0.904:0.00019,(S003379419:0.00552,S003366405:0.00128)0.914:0.00267)0.804:0.00016,(((S003405409:0.00287,(S003405835:0.00212,((S003416031:0.00014,(S002094345:0.00231,S002678219:0.01223)0.762:0.00069)0.850:0.00071,(S003404667:0.00134,S002103833:0.00299)0.738:0.00016)0.798:0.00011)0.786:0.00087)0.895:0.00189,S002082685:0.00376)0.693:0.00014,S001178608:0.00080)0.839:0.00080)0.690:0.00015)0.000:0.00012,(S003405865:0.00350,S002683419:0.00377)0.908:0.00016)0.849:0.00093,((S002715493:0.00457,S002707614:0.00456)0.731:0.00072,(S002244804:0.00222,S003394771:0.00523)0.789:0.00015)0.905:0.00145)0.677:0.00015)0.872:0.00164)0.750:0.00091)0.068:0.00016)0.767:0.00270)0.860:0.00189,((S002726887:0.00460,(((S001913338:0.01121,((S003405756:0.00605,(S002672384:0.00787,S003416701:0.00236)0.834:0.00173)0.994:0.01085,(S000348342:0.01846,(S001187508:0.00014,((S002753971:0.00643,S001245203:0.00236)0.766:0.00075,(S000381841:0.00014,(S002679339:0.00226,(S002754157:0.00299,S001913500:0.00187)0.654:0.00014)0.000:0.00014)0.857:0.00014)0.000:0.00015)0.996:0.00951)0.791:0.00559)0.720:0.00029)0.979:0.00529,((S003397143:0.00368,(((S000792434:0.07832,(S000712793:0.00527,(((S000712808:0.00172,S000428507:0.00304)0.877:0.00016,S000712817:0.00179)0.854:0.00059,S000712842:0.00118)0.987:0.00015)0.823:0.00739)1.000:0.03774,((((((((S000921403:0.00119,(S000413824:0.00263,(S002747049:0.00074,(S000624522:0.00221,S002681887:0.01460)0.770:0.00062)0.872:0.00180)0.766:0.00168)0.874:0.00135,(S002113496:0.01838,(S002092945:0.00740,S002676408:0.00721)0.931:0.00479)0.478:0.00014)0.978:0.00016,(((S003420470:0.00212,S003419108:0.00071)0.797:0.00069,(S003414971:0.00210,(S003421441:0.00352,S003413876:0.00210)0.238:0.00016)0.814:0.00070)0.932:0.00010,((S000624520:0.00209,((S003421631:0.00259,(S003400647:0.01879,S002703484:0.09959)0.911:0.00689)0.000:0.00014,(S002129129:0.00645,S002129165:0.00376)0.926:0.00329)0.804:0.00093)0.776:0.00074,S003420885:0.00352)0.887:0.00069)0.781:0.00059)1.000:0.07039,(((S002731507:0.11302,(((S002640975:0.00969,S002627760:0.00407)0.986:0.00910,(((S002708304:0.00902,((S002071527:0.00221,((S001480505:0.00392,S002095539:0.00747)0.982:0.00671,(S002135377:0.00296,((S002085039:0.00444,(S002663223:0.00222,S002677279:0.00370)0.741:0.00074)0.802:0.00074,S002663046:0.00296)0.767:0.00074)0.917:0.00066)1.000:0.00015)0.956:0.00222,(S002708172:0.00371,(S002714720:0.00295,(S002715669:0.00454,S002715931:0.00295)0.000:0.00016)0.807:0.00074)0.000:0.00016)0.772:0.00072)0.855:0.00177,(S002055493:0.00366,(S002641494:0.00014,(S002731517:0.00519,S002065438:0.00147)0.000:0.00014)0.877:0.00016)0.899:0.00218)0.342:0.00160,(((S002679649:0.01194,((((S000528444:0.00290,S002679675:0.00520)0.174:0.00014,S002549362:0.01408)0.533:0.00010,(S002714816:0.00520,(((S002712396:0.00074,S002712402:0.00295)0.777:0.00075,((((S002717787:0.00148,S002715988:0.00747)0.186:0.00015,S002716087:0.00673)0.810:0.00073,S002719924:0.00966)0.730:0.00016,S002693093:0.00519)0.411:0.00079)0.866:0.00148,(S002715933:0.00595,S002064648:0.00891)0.895:0.00016)0.000:0.00014)0.800:0.00074)0.000:0.00012,S002094933:0.00296)0.178:0.00014)0.295:0.00014,(S002712558:0.02590,(S003216503:0.00357,S003005512:0.01063)0.767:0.00250)0.311:0.00015)0.797:0.00070,((((((S002084147:0.00015,(((S002571066:0.00969,S002135689:0.00670)0.000:0.00014,S002625182:0.00220)0.728:0.00014,S002135305:0.00369)0.931:0.00070)0.438:0.00073,(S002065836:0.00015,(S002708005:0.00149,S002676246:0.00148)0.790:0.00073)1.000:0.00014)0.745:0.00070,(((S002717433:0.00745,S002135712:0.00519)0.954:0.00371,S002717633:0.00521)0.744:0.00072,(((S000839650:0.01134,S002230543:0.00331)0.245:0.00014,S002230553:0.00325)0.804:0.00587,((((S002679655:0.00961,(S002679645:0.00877,(S002717407:0.01231,(S002715785:0.00913,S002708222:0.00656)0.857:0.00186)0.954:0.00490)0.882:0.00239)0.959:0.00495,S002707001:0.01093)0.382:0.00083,S002711372:0.00670)0.757:0.00084,S002711884:0.00076)0.769:0.00079)0.980:0.00015)0.000:0.00010)0.802:0.00012,((S002543809:0.00888,S000838361:0.00190)0.663:0.00023,((S003378873:0.01040,S002624374:0.02976)0.730:0.00115,((S002545502:0.02085,S002663115:0.01466)0.952:0.00415,(S002761690:0.01809,(S002716113:0.01890,(((S002677140:0.01977,S002680410:0.01337)0.867:0.00196,(((S002719785:0.00149,S002678817:0.00015)0.908:0.00148,((S002639444:0.00448,(S002641237:0.00148,S001392131:0.00074)0.489:0.00015)0.817:0.00074,(((S002675735:0.00819,((S002087687:0.00936,(S002682100:0.00417,S002726037:0.01151)0.839:0.00220)0.873:0.00183,(S002112678:0.00790,S002640982:0.00814)0.871:0.00187)0.751:0.00072)0.914:0.00063,(((S002073363:0.00823,S002075183:0.00223)0.864:0.00148,(S002072977:0.00596,S002717365:0.01277)0.758:0.00072)0.823:0.00073,S002713054:0.00371)1.000:0.00015)0.846:0.00069,((((S002663967:0.00148,(S002690738:0.00146,S002686999:0.00447)0.000:0.00014)0.989:0.00055,(S002680452:0.00204,S002717683:0.00196)0.736:0.00034)0.833:0.00028,(((((((S002632811:0.00758,S002535536:0.00657)0.848:0.00150,S002717447:0.00894)0.754:0.00080,(((S002716045:0.00683,(S002715739:0.00643,(S002717572:0.00446,S002717549:0.00147)0.779:0.00073)0.765:0.00081)0.762:0.00079,(((S002092979:0.01207,((S002694221:0.00634,((S002690811:0.02204,(S002686910:0.00978,(((S002685279:0.00380,S002717566:0.00655)0.434:0.00163,(S002716123:0.00975,S002639426:0.00223)0.896:0.00014)0.841:0.00067,S002715948:0.01532)0.601:0.00223)0.213:0.00261)0.991:0.00819,(S002532991:0.02006,(S002677071:0.00747,(S002682546:0.00792,(S002686928:0.00708,S002682124:0.01805)0.698:0.00268)0.766:0.00137)0.462:0.00212)0.865:0.00158)0.628:0.00151)0.784:0.00117,(S002663399:0.00175,S002715381:0.01127)0.926:0.00353)0.734:0.00081)0.845:0.00155,((S002717389:0.01215,S002717414:0.00523)0.368:0.00261,(S002677345:0.00896,S002679213:0.00371)0.743:0.00101)0.725:0.00053)0.784:0.00078,((S002584094:0.00662,S002716498:0.01116)0.158:0.00088,(S003216508:0.00015,S002714810:0.00595)0.676:0.00012)0.866:0.00276)0.000:0.00010)0.532:0.00014,S002685249:0.00523)0.465:0.00014)0.000:0.00013,(((S002707149:0.00074,(S002087806:0.00370,S002694464:0.00149)0.883:0.00148)0.779:0.00073,S002095897:0.00296)0.000:0.00014,((S002716090:0.00501,S002717665:0.00298)0.885:0.00164,S002724172:0.00297)0.501:0.00014)0.943:0.00147)0.000:0.00014,S002627824:0.00822)0.508:0.00010,(S002684152:0.00297,(S002667531:0.00148,S002147150:0.00148)0.000:0.00015)0.801:0.00074)0.225:0.00010,S002714554:0.00525)0.343:0.00010)0.260:0.00010,((S002715896:0.00297,(((S002715812:0.00260,(S002717378:0.00664,S002685243:0.00016)0.375:0.00216)0.819:0.00016,S002702103:0.00373)0.783:0.00159,S002715884:0.00149)0.767:0.00085)0.762:0.00015,(((S002712544:0.00371,(S002690704:0.00905,S002702075:0.00364)0.749:0.00073)0.877:0.00148,(S002716461:0.00681,S002717241:0.00295)0.747:0.00014)0.444:0.00069,S002680637:0.00536)0.745:0.00061)0.920:0.00147)0.000:0.00012)0.449:0.00014)0.106:0.00014)0.280:0.00014,S002651785:0.01043)0.175:0.00010)0.510:0.00011,S002725927:0.00148)0.000:0.00011)0.000:0.00010)0.483:0.00011)0.461:0.00010)0.671:0.00014)0.875:0.00188)0.619:0.00010,(S002287058:0.00567,S002135696:0.00747)0.868:0.00162)0.648:0.00019,S002304189:0.00014)1.000:0.00015)0.328:0.00042)0.988:0.00805)0.938:0.00527,(S002714749:0.00749,(S002714622:0.00240,S002714737:0.00128)0.956:0.00545)0.998:0.01990)0.966:0.01494)0.993:0.02634,(S002725949:0.02871,(S002652331:0.06730,((S000002714:0.00304,(S003262791:0.00014,(((S002722700:0.00377,S002718025:0.00379)0.870:0.00188,S002034067:0.00014)0.710:0.00156,S002730609:0.02003)0.722:0.00016)0.894:0.00016)0.804:0.00124,(((S002702184:0.00224,(S002702131:0.00226,(S002702118:0.00526,S002699753:0.00149)0.869:0.00150)0.873:0.00150)0.768:0.00074,(S002699708:0.00448,(S002718481:0.00743,S002702163:0.00424)0.422:0.00269)0.727:0.00016)1.000:0.00844,(((S002096091:0.00302,S002875383:0.00074)0.000:0.00015,((S002756311:0.00682,S002096323:0.00533)0.750:0.00069,(S002718073:0.00838,S002702079:0.00226)0.866:0.00150)0.808:0.00075)0.000:0.00014,((S002702052:0.00374,S002698991:0.00423)0.796:0.00252,S002702151:0.00373)0.913:0.00016)0.000:0.00015)0.780:0.00090)1.000:0.03339)1.000:0.07454)0.472:0.03008)1.000:0.04320,(((S000978964:0.00014,S000386268:0.00248)1.000:0.03694,(((S000841435:0.00199,S000841432:0.00623)0.770:0.00130,(S000547323:0.00291,S001096710:0.00062)0.769:0.00015)0.879:0.00102,S000978969:0.00015)1.000:0.03804)0.771:0.01343,((S003281275:0.00494,(S001548994:0.00299,(S000843778:0.00014,(S002442599:0.00014,S002226332:0.00511)0.000:0.00015)0.997:0.00016)0.879:0.00279)1.000:0.03791,((S003239490:0.00082,(S002483815:0.00519,(((((S002175146:0.00199,S002175149:0.00259)0.963:0.00459,(S000636356:0.00832,(S001219606:0.01122,S000536198:0.00522)0.931:0.00014)0.654:0.00047)0.754:0.00207,S000978737:0.00118)0.126:0.00014,S000436411:0.00128)0.765:0.00057,(S001587466:0.00014,S000425270:0.00214)0.794:0.00060)0.928:0.00227)0.764:0.00090)1.000:0.06396,((S000542977:0.00103,(S001589388:0.00057,(S001240636:0.01056,(S002914385:0.00786,S002235418:0.00014)0.914:0.00746)0.493:0.00016)0.786:0.00137)1.000:0.03923,((S000941661:0.00095,S000692071:0.00014)0.788:0.00088,(S001352675:0.00016,(S001098343:0.00182,S001294425:0.00218)0.651:0.00014)0.780:0.00060)1.000:0.04059)0.986:0.02191)0.997:0.02755)0.788:0.01951)1.000:0.04173)0.682:0.01831)0.932:0.01696,(((S003393284:0.07391,(S002713227:0.00128,(S002097840:0.00505,S003394812:0.00083)0.883:0.00235)1.000:0.04129)0.999:0.06413,((((S001912612:0.02442,(S003405475:0.00671,S003415109:0.02898)1.000:0.08767)0.996:0.01711,((((((((((S002737503:0.00072,(S002642531:0.00293,(((S002092558:0.00293,(((((S002650433:0.00146,(S001913661:0.00581,(S003006964:0.01327,S003415357:0.00213)0.158:0.00016)0.860:0.00014)0.386:0.00014,S002646197:0.00292)0.135:0.00014,S002761526:0.00219)0.000:0.00014,(S002638711:0.00072,S002646321:0.00440)0.789:0.00072)0.409:0.00015,S002106264:0.00292)0.000:0.00014)0.815:0.00138,((S002996288:0.00404,S002996304:0.00707)0.801:0.00430,S002743379:0.00146)0.218:0.00015)0.853:0.00298,S003330063:0.01042)0.793:0.00319)0.000:0.00027)0.000:0.00023,(((S002746928:0.01719,((S002106994:0.00296,S002102948:0.00665)0.741:0.00069,((S003405348:0.00276,((((((((S003006906:0.00207,S003007138:0.00348)0.860:0.00281,(S002996343:0.00330,S002996284:0.00214)0.761:0.00107)0.821:0.00438,(S003007134:0.00356,(S002996326:0.00397,S002996277:0.00598)1.000:0.00037)0.267:0.00355)0.835:0.00486,S003415641:0.00211)0.969:0.00015,S003406608:0.00068)0.266:0.00014,S003405846:0.00138)0.000:0.00014,S001403712:0.00293)0.269:0.00012,S003405578:0.00014)0.000:0.00013)0.026:0.00014,(((S003412163:0.00486,(((S002996369:0.00014,(S003330032:0.00409,S003329962:0.00135)0.914:0.00244)0.467:0.00411,S002672996:0.00148)0.788:0.00199,S003405700:0.00138)0.000:0.00014)0.996:0.00083,(S002678446:0.00439,(S002642135:0.00014,(S001503014:0.00292,S002673081:0.00073)0.879:0.00014)0.000:0.00016)0.824:0.00073)0.147:0.00046,(S002676603:0.00806,((((S002743067:0.00217,(((S003394935:0.00014,S003394857:0.00069)0.000:0.00014,S003394951:0.00835)0.812:0.00068,(S002646661:0.00220,(((S003405416:0.00792,(S003406329:0.00069,(S003411372:0.00069,S003406453:0.00069)0.814:0.00070)1.000:0.00014)0.988:0.00059,S003409902:0.00139)0.788:0.00075,((S003341644:0.00373,S002642126:0.00014)0.822:0.00061,((((S003394413:0.00198,S002694354:0.00014)0.986:0.00014,S003394895:0.00207)0.064:0.00014,(((S002511788:0.00014,((S002480440:0.00059,S002480506:0.00014)0.858:0.00060,(S003342410:0.00185,((((S003394862:0.00125,S002745385:0.00224)0.311:0.00014,S001483678:0.00439)0.000:0.00014,(S001458534:0.00218,S002510857:0.00095)0.322:0.00014)0.000:0.00014,(S002110966:0.00295,S002112243:0.00441)0.732:0.00070)0.181:0.00014)0.316:0.00014)0.558:0.00011)0.459:0.00015,((S002077759:0.00072,S002113287:0.00146)0.000:0.00015,(S002103387:0.00014,S002104874:0.00014)0.000:0.00014)0.836:0.00072)0.886:0.00105,S003021371:0.00185)0.860:0.00015)0.934:0.00060,S003343670:0.00014)0.000:0.00014)1.000:0.00011)0.981:0.00026)0.326:0.00027)0.261:0.00028)0.000:0.00029,S003405730:0.00276)0.094:0.00037,S002102779:0.00072)0.000:0.00037,S003406428:0.00414)0.189:0.00358)0.178:0.00615)0.888:0.00367)0.836:0.00072)0.000:0.00016)0.754:0.00070,((((S002696237:0.00297,S002081774:0.00513)0.973:0.00524,((S003329970:0.00640,S003329924:0.00755)0.401:0.00328,(((S002109996:0.00290,(((S003329923:0.00602,(S002996318:0.00881,S003007068:0.00513)0.743:0.00080)0.607:0.00138,(S003007140:0.01026,S003006944:0.00957)0.779:0.00226)0.811:0.00300,S002097843:0.00217)0.554:0.00016)0.204:0.00014,S002758969:0.00293)0.000:0.00014,S002102771:0.00217)0.000:0.00014)0.629:0.00017)0.317:0.00018,S002268174:0.00146)0.000:0.00022,S002679284:0.00014)0.898:0.00080)0.904:0.00452,((S003007019:0.00278,((S002996407:0.00142,S003330055:0.00350)0.763:0.00060,S003006948:0.01122)0.000:0.00015)0.862:0.00535,(((S002699376:0.00014,S002699254:0.00014)0.928:0.00220,(((((((S002100495:0.00292,S002111233:0.00014)0.905:0.00144,S002676658:0.00438)0.000:0.00014,S002103264:0.00014)0.842:0.00073,S002109910:0.00144)0.000:0.00014,(((S002114158:0.00146,S002737574:0.00146)0.000:0.00014,S002103063:0.00073)0.000:0.00014,S002104069:0.00014)0.662:0.00014)0.000:0.00014,(S001453304:0.00364,S002110013:0.00219)0.942:0.00015)0.897:0.00012,S002745051:0.00291)0.884:0.00142)0.763:0.00073,S001540042:0.00366)0.798:0.00073)0.092:0.00014)0.629:0.00444)0.684:0.00346,S002110337:0.00066)0.874:0.00687,S003394707:0.00134)0.744:0.00216,((((S002700186:0.00439,(S003365884:0.00185,S001458646:0.00440)0.839:0.00185)0.933:0.00016,S003415686:0.00276)0.951:0.00365,S003415231:0.00136)0.306:0.00014,(((((S002672957:0.00362,S002733589:0.00151)0.774:0.00219,(S001453343:0.00072,S002106342:0.00146)1.000:0.00015)0.758:0.00067,(((S002674823:0.00436,S001453396:0.00442)0.763:0.00072,((S002996282:0.01879,((S003007057:0.00431,S003329906:0.00329)0.038:0.00081,((S002996364:0.00388,S003330054:0.00978)0.681:0.00048,((S003329943:0.00792,S003329956:0.00125)0.097:0.00600,S002996336:0.00140)1.000:0.00038)0.299:0.00015)0.814:0.00462)0.687:0.00226,S002996342:0.02012)0.835:0.00579)0.000:0.00014,S002081689:0.00146)0.000:0.00029)0.393:0.00289,(S003415586:0.00300,S003418539:0.00135)0.803:0.00305)0.885:0.00037,(((S003361249:0.00123,((((((S001499421:0.00145,S001507363:0.00073)0.000:0.00014,S002087376:0.00219)0.000:0.00014,(S002691505:0.00146,S002630607:0.00218)0.372:0.00014)0.000:0.00014,S002630697:0.00293)1.000:0.00014,S002480353:0.00240)0.819:0.00060,(S003405389:0.00075,(S001499408:0.00145,S003329966:0.01636)0.755:0.00177)0.797:0.00151)0.733:0.00015)0.000:0.00011,S002077680:0.00220)0.836:0.00101,(((S001453349:0.00145,(((S003374039:0.00015,((((((S002630787:0.00147,S002090689:0.00294)0.800:0.00072,S002278601:0.00219)0.000:0.00015,S002078821:0.00146)0.834:0.00072,S001479662:0.00073)0.000:0.00015,((S002682117:0.00219,S002082205:0.00219)0.000:0.00016,(S002052426:0.00292,S002278379:0.00073)0.543:0.00014)0.000:0.00014)1.000:0.00015,S003021276:0.00124)0.810:0.00061)1.000:0.00021,S002112369:0.00220)0.411:0.00019,(S002100198:0.00220,S002630574:0.00294)0.784:0.00072)0.000:0.00019)0.572:0.00019,S003344725:0.00123)0.553:0.00020,S001458281:0.00294)0.968:0.00026)0.859:0.00012)0.946:0.00126)0.740:0.00061)0.387:0.00016,S001090340:0.00729)0.887:0.00161,((S003372824:0.00186,((S002290079:0.00172,(((((((S002148392:0.01111,(S002711328:0.00289,((((((S002718714:0.00144,(S002113837:0.00581,S002717030:0.00435)0.000:0.00016)0.000:0.00014,S002718727:0.00144)0.921:0.00061,(S002709479:0.00498,S002709894:0.00300)0.898:0.00290)0.455:0.00015,(S002740263:0.00143,(((S002086690:0.00014,((S003394769:0.00015,(S002722029:0.00072,S002733428:0.00014)0.889:0.00145)0.245:0.00014,(S002749498:0.00014,S002740290:0.00014)0.914:0.00072)0.422:0.00014)0.000:0.00014,(S002082053:0.00144,S003366024:0.00157)0.785:0.00078)0.279:0.00014,S002145218:0.00071)0.004:0.00014)0.000:0.00014)0.821:0.00016,(S002078832:0.00014,(S002081623:0.00581,((S000656894:0.00783,(S002740536:0.00861,(((S002232083:0.00110,(S001457414:0.00074,((((S003365776:0.00122,((S002083041:0.00218,S001537711:0.00363)1.000:0.00016,(S003366189:0.00433,(S003365990:0.00860,S002100457:0.00014)0.860:0.00132)0.425:0.00121)0.796:0.00055)0.918:0.00016,S003366040:0.00123)0.818:0.00022,S003366577:0.00122)0.000:0.00020,S003366798:0.00123)0.454:0.00028)0.952:0.00045)0.861:0.00016,S003394790:0.00069)0.822:0.00058,((S001458344:0.00143,(((((S002744659:0.00144,(((S002710201:0.00072,(S001453336:0.00935,S003366517:0.00242)0.806:0.00014)0.019:0.00014,(S002668712:0.00217,(S002658927:0.00143,S002658758:0.00144)0.000:0.00014)0.951:0.00217)0.000:0.00015,(S002744630:0.00605,S002744634:0.00072)0.780:0.00074)0.668:0.00014)0.000:0.00011,(S002708479:0.00072,S002744680:0.00144)0.777:0.00072)0.256:0.00014,S002709422:0.00880)0.462:0.00015,S002744546:0.00955)0.436:0.00014,S002657250:0.00072)0.237:0.00014)0.899:0.00014,((S003366825:0.01700,S003366182:0.00176)0.461:0.00014,S003366583:0.00062)0.329:0.00014)0.957:0.00014)0.904:0.00052)1.000:0.00013)0.156:0.00016,((S002714368:0.00363,S003366699:0.00038)0.980:0.00025,((S002709414:0.01023,(S002723286:0.00072,((S002269080:0.00136,S003394835:0.00540)0.054:0.00016,S003366117:0.00160)0.260:0.00014)0.230:0.00014)0.718:0.00014,(S003366456:0.00014,S003366280:0.00122)0.851:0.00104)0.270:0.00014)0.786:0.00014)0.836:0.00072)0.000:0.00012)0.817:0.00073)0.823:0.00072,((S002630570:0.00362,(((((((S002706775:0.00072,((S003010530:0.00123,(((S000657124:0.01635,S002711385:0.00144)0.671:0.00014,(S002133554:0.00014,S002740303:0.00145)0.838:0.00072)0.482:0.00014,S002636221:0.00290)0.360:0.00014)0.000:0.00015,(S002743159:0.00072,S002756754:0.00144)0.785:0.00072)0.853:0.00088)0.000:0.00014,S002712756:0.00014)0.848:0.00088,S002741811:0.00071)0.389:0.00016,S002077364:0.00143)0.216:0.00014,S002609269:0.00217)0.000:0.00014,S002745257:0.00290)0.449:0.00016,S002741827:0.00014)0.413:0.00014)0.094:0.00014,(S002653637:0.00014,(S002754319:0.02487,S002101567:0.00144)0.000:0.00015)0.921:0.00072)0.724:0.00014)0.913:0.00149)0.262:0.00014)0.000:0.00014,S002709990:0.00143)0.953:0.00224,(S003374759:0.00374,S003392733:0.00275)0.772:0.00060)0.884:0.00019,S002747515:0.00358)0.801:0.00139,S002109311:0.00738)0.770:0.00044,S002681616:0.02097)0.777:0.00104,(((S002291131:0.00056,(S003420658:0.01204,(S002066294:0.00219,(S001397662:0.00152,S003413721:0.01426)0.725:0.00068)0.890:0.00232)1.000:0.00021)0.732:0.00058,(S003374801:0.00247,S003374868:0.00821)0.865:0.00124)0.883:0.00149,(((S003414176:0.00563,(S001594523:0.02254,S001884222:0.00439)0.830:0.00194)0.986:0.00558,((S003421550:0.00319,S003419951:0.01457)0.770:0.00026,S003407829:0.00279)0.998:0.00015)0.840:0.00086,((S003420930:0.00662,S003423224:0.00433)0.852:0.00155,S002512226:0.00240)0.760:0.00077)0.602:0.00063)0.881:0.00130)0.829:0.00015)0.977:0.00264,S003415240:0.00207)0.402:0.00014)0.857:0.00128,((S003286662:0.00415,S002647973:0.00219)1.000:0.00016,(S003286661:0.00496,(S003405817:0.00016,(S002751328:0.00591,(S003286659:0.00014,S003286660:0.00072)0.780:0.00069)0.935:0.00214)0.331:0.00015)0.896:0.00110)0.978:0.00299)0.917:0.00259)0.807:0.00162,(((S003403389:0.00278,(S003403343:0.00138,(((S002135620:0.00626,S003403936:0.00221)0.908:0.00235,S003403879:0.00139)0.698:0.00011,(S003403107:0.00208,S003412858:0.00138)0.759:0.00069)0.685:0.00016)0.000:0.00014)0.637:0.00016,S002742054:0.00662)0.880:0.00443,(S002747675:0.00587,(((S002133573:0.00147,((S001475139:0.00073,S001397701:0.00368)0.200:0.00016,(((S002127285:0.00073,S002609006:0.00074)0.000:0.00014,(S002985021:0.00074,S002760339:0.00074)0.779:0.00074)0.000:0.00014,S002070707:0.00218)0.871:0.00074)0.000:0.00014)0.881:0.00074,(((S002273374:0.00220,((S002736181:0.00148,S001179644:0.00608)0.750:0.00065,(((S002139506:0.00294,S002139476:0.00073)0.770:0.00073,S002760649:0.00073)0.793:0.00073,(((S002704011:0.00591,((S002055551:0.00145,(S002761017:0.00145,((((((((((((S003412227:0.00139,(S003403875:0.00300,S003406500:0.00854)0.918:0.00266)0.996:0.00731,((S003406845:0.01251,S003402110:0.00522)0.969:0.00687,S003400157:0.00114)0.750:0.00130)0.742:0.00083,((S003410349:0.00097,(S003411421:0.00773,(S003410110:0.00552,S003411702:0.00334)0.844:0.00363)0.861:0.00464)0.935:0.00313,S003400151:0.00685)0.921:0.00301)0.030:0.00117,S002119842:0.00145)0.983:0.00038,S003411480:0.00348)0.417:0.00014,S003406499:0.00014)0.000:0.00014,S003403382:0.00014)0.000:0.00014,S003409160:0.00209)0.000:0.00014,(S001397810:0.00220,(S002676470:0.00074,((S003408456:0.00014,S003411699:0.00069)0.708:0.00016,(S001913387:0.00625,S002121170:0.00149)0.733:0.00073)1.000:0.00027)0.000:0.00023)0.936:0.00021)0.849:0.00204,S003421640:0.00015)0.261:0.00014,((((S003408776:0.00275,S003402965:0.00137)0.446:0.00014,(S003408839:0.00069,(S003403182:0.01427,((S003402786:0.00069,(S003411117:0.03030,S003403940:0.00069)0.667:0.00015)0.000:0.00014,S003402804:0.00208)1.000:0.00033)1.000:0.00042)0.000:0.00015)0.661:0.00016,(S003403145:0.00113,(S003411705:0.00120,S003411803:0.00225)0.355:0.00138)0.900:0.00234)0.878:0.00151,S002133406:0.00743)0.730:0.00070)0.980:0.00022,S002630067:0.00218)0.450:0.00026)0.279:0.00026)0.106:0.00025,S002747620:0.00145)0.000:0.00019)0.000:0.00021,S001172331:0.02545)0.169:0.00026,S002055452:0.00220)0.640:0.00094)1.000:0.00165)0.782:0.00091)0.999:0.00015,(S002105078:0.00442,(((((S003403072:0.00207,(S003405218:0.00277,(S003406970:0.00068,S003407163:0.00205)0.000:0.00016)0.924:0.00205)0.889:0.00137,(S000838246:0.00361,(S001874825:0.00429,S001913396:0.01077)0.894:0.00035)0.998:0.00012)0.926:0.00051,(S003400729:0.00206,S003402132:0.00069)0.997:0.00016)0.921:0.00173,(((S003409087:0.00347,S003410122:0.00015)0.961:0.00206,(S002714008:0.00515,S003369102:0.00279)0.000:0.00014)0.799:0.00088,(S003408908:0.00345,(S003402971:0.00137,(S003403169:0.00210,S003410502:0.00139)0.000:0.00014)0.000:0.00015)0.899:0.00136)0.932:0.00016)0.000:0.00014,S001884223:0.00248)0.902:0.00176)0.771:0.00058)0.805:0.00062,S003392067:0.00348)0.355:0.00015)0.913:0.00124,((S003368051:0.00312,S003368769:0.00178)0.616:0.00012,(((((S003391920:0.00137,(S002624512:0.00437,((S003420465:0.00137,(((S003402768:0.00274,(S003411034:0.00275,(((S003410154:0.00136,((S003411316:0.00068,(S003410320:0.00206,S003411628:0.00474)0.519:0.00011)0.586:0.00014,S003405268:0.00136)0.000:0.00014)0.532:0.00015,(S003402415:0.00619,S003412870:0.00015)0.906:0.00137)0.827:0.00074,(S003403201:0.00207,(S003411994:0.00068,(S003407169:0.00137,S003402856:0.00016)0.000:0.00012)0.850:0.00133)0.270:0.00015)0.673:0.00015)0.000:0.00013)0.769:0.00161,S002715469:0.00218)0.738:0.00158,(S003420145:0.00114,S003418590:0.00185)0.744:0.00044)0.517:0.00015)0.000:0.00014,S003413998:0.00621)0.000:0.00015)0.626:0.00316)0.969:0.00014,((((S003423198:0.00138,((S003422638:0.00070,S003420146:0.00258)0.998:0.00052,S003407756:0.00425)0.933:0.00033)0.000:0.00013,(S003418504:0.00137,S003408051:0.00352)0.000:0.00016)0.649:0.00016,S003420815:0.01183)0.969:0.00016,(S003413096:0.00688,(S003408101:0.00342,S003421477:0.00068)0.282:0.00015)0.771:0.00064)0.798:0.00135)0.761:0.00116,S003421198:0.00211)0.930:0.00398,((((S002120523:0.00146,(S003410267:0.00016,(S003402649:0.00014,(S003402523:0.00015,S003405182:0.00347)0.870:0.00168)0.000:0.00015)0.873:0.00349)0.883:0.00348,S002760875:0.00146)0.487:0.00014,S003392392:0.00416)0.000:0.00014,S002640391:0.00220)0.880:0.00176)0.365:0.00014,(((((S003409660:0.00014,S003411788:0.00555)0.000:0.00014,S003407774:0.00137)0.000:0.00014,(S003410283:0.00274,S003408719:0.00485)0.854:0.00016)0.000:0.00012,S003407902:0.00777)0.764:0.00067,S003403043:0.01200)0.772:0.00069)0.835:0.00423)0.515:0.00015)0.847:0.00202)0.199:0.00015)0.967:0.00438)0.972:0.00511,S001246640:0.00687)0.786:0.00130,(((((((S002480472:0.00289,((((S002638900:0.00146,(S002127383:0.00014,S002127314:0.00218)0.000:0.00014)0.961:0.00219,(S001452729:0.00979,(S002739412:0.00219,S003335015:0.00014)0.891:0.00124)0.774:0.00061)0.000:0.00014,S002043984:0.00061)0.833:0.00061,(S002616963:0.00014,S002079861:0.00145)0.000:0.00016)0.836:0.00062)0.039:0.00014,(S002510918:0.00246,S002510855:0.00061)0.815:0.00060)0.448:0.00015,(S003334516:0.00123,(S003367808:0.00014,S002739329:0.00145)0.395:0.00111)0.893:0.00014)0.472:0.00014,((S002630057:0.00146,((S002093123:0.00219,S002625493:0.00145)0.632:0.00014,(S002093468:0.00014,S002093277:0.00146)0.000:0.00014)0.000:0.00014)0.845:0.00073,(S003380498:0.00014,((((((S001452784:0.00073,S001453371:0.00146)0.809:0.00072,((S003016325:0.00200,S003011043:0.00687)0.414:0.00016,S001502893:0.00072)0.000:0.00016)0.230:0.00014,S001457810:0.00074)0.503:0.00014,S001452797:0.00073)0.000:0.00013,(S001453354:0.00196,S001453309:0.00113)0.821:0.00128)0.215:0.00014,S001457822:0.00734)0.488:0.00014)0.000:0.00014)0.808:0.00015)0.776:0.00014,(((((((S001452777:0.00014,(S001451753:0.00220,S001452850:0.00072)0.801:0.00072)1.000:0.00014,S001457877:0.00363)0.816:0.00067,((((S002627994:0.00220,(S003416171:0.00138,S002310854:0.00069)0.983:0.00014)0.851:0.00158,(S001452723:0.00146,S001452779:0.00014)0.824:0.00072)0.223:0.00014,S001457812:0.00073)0.068:0.00014,S001457804:0.00146)0.000:0.00014)0.501:0.00015,S001457859:0.00072)0.943:0.00014,((S001499161:0.00364,((S002119967:0.00363,((S002630748:0.00014,(S002087357:0.00288,S002748773:0.00144)0.418:0.00015)0.959:0.00015,(S003393153:0.00417,S003393298:0.00068)0.949:0.00206)0.500:0.00068)0.999:0.00014,(S003360806:0.00443,(S002640598:0.00362,S003361025:0.00123)0.000:0.00016)0.887:0.00244)0.884:0.00120)0.769:0.00056,(S003361063:0.00120,(S003361197:0.00182,(S003361015:0.00246,S003361101:0.00120)0.831:0.00015)0.224:0.00060)0.774:0.00064)0.936:0.00182)0.774:0.00055,(S002069102:0.00146,(S002639954:0.00219,S002639923:0.00073)0.979:0.00367)1.000:0.00015)0.599:0.00120,((S003415498:0.00068,((S001452731:0.00220,(S001452858:0.00072,S001452735:0.00074)0.883:0.00146)0.767:0.00073,(((S003405682:0.00208,S003415391:0.00070)1.000:0.00011,S001457808:0.00654)0.680:0.00025,S001401990:0.00073)0.535:0.00021)1.000:0.00020)0.973:0.00015,((S003367768:0.00061,(((S001402105:0.00074,S001402125:0.00074)0.768:0.00074,S003348883:0.01878)0.762:0.00066,(S001090334:0.00014,((S003405538:0.00138,(((S003360583:0.00014,(S003405365:0.01563,S003021241:0.00094)0.672:0.00015)0.248:0.00014,(S003364795:0.00062,S003380407:0.00187)0.789:0.00062)0.602:0.00015,S003394490:0.00014)0.343:0.00014)0.383:0.00014,S003393633:0.00014)0.889:0.00014)0.961:0.00017)0.265:0.00015)0.557:0.00018,S000826932:0.00014)1.000:0.00014)0.768:0.00056)0.900:0.00014)0.900:0.00015,((S003405616:0.00201,(S002105144:0.00142,(S002747034:0.00144,S002747060:0.00219)0.819:0.00135)0.855:0.00015)0.803:0.00014,(S003415466:0.00139,S003415670:0.00072)0.642:0.00069)0.945:0.00014)0.764:0.00103,(S003405438:0.01390,(S002750511:0.00074,S002741066:0.00146)0.998:0.00606)0.994:0.00014)0.827:0.00118)0.499:0.00218)0.889:0.00978,(S002709537:0.00197,((S002609107:0.00074,(S002073749:0.00014,S002734936:0.00440)0.000:0.00010)0.903:0.00433,((S002057412:0.00221,(S002136298:0.00147,(S002713452:0.00073,((S002731054:0.00366,S002651124:0.00014)0.640:0.00221,S002751147:0.00014)0.900:0.00146)0.565:0.00016)0.406:0.00073)0.438:0.00015,S002140020:0.00014)1.000:0.00014)1.000:0.03013)0.998:0.02608)0.994:0.02804,((((S000828717:0.00534,((((((S000785828:0.00473,S000786381:0.03908)0.818:0.00542,S001120977:0.00619)1.000:0.01775,((S003013649:0.00180,(S003415441:0.00069,S003413392:0.00136)0.889:0.00190)0.876:0.00011,((S001879600:0.00180,(S003222541:0.00354,S000789516:0.00762)0.897:0.00014)0.317:0.00067,(S003422447:0.00559,S003408542:0.00489)0.840:0.00125)0.885:0.00171)0.764:0.00061)0.778:0.00065,(S002440960:0.00060,S000398983:0.00014)0.799:0.00058)0.782:0.00060,(S003368594:0.00939,(S001122280:0.00438,(S001117707:0.00289,(((S001121402:0.00804,(S002310414:0.00184,S002310592:0.00848)0.863:0.00080)1.000:0.00014,S003423577:0.00145)0.715:0.00069,((S001121428:0.00293,S003413225:0.00622)0.706:0.00229,S003415616:0.00851)0.730:0.00015)0.472:0.00016)0.140:0.00014)0.927:0.00405)0.652:0.00015)0.853:0.00115,S001879599:0.01133)0.829:0.00189)1.000:0.03445,((S002440962:0.00366,S001405507:0.12252)0.476:0.00133,(S000478276:0.00696,(S000478277:0.00245,S000478279:0.00699)0.952:0.00730)0.876:0.00492)0.997:0.02676)1.000:0.07333,(S001912894:0.01350,(S000395076:0.01077,(S002511836:0.00122,(S000921411:0.00239,(S003010157:0.00961,S002510939:0.00062)0.428:0.00061)0.771:0.00083)0.754:0.00087)0.981:0.00016)0.986:0.01618)0.997:0.02983,S001595845:0.00430)0.999:0.04327)0.999:0.06091)1.000:0.08544,(((S002902104:0.05695,((((((S000891816:0.00068,(S003024384:0.01129,(S000842910:0.00079,(S000653583:0.00265,S000842909:0.00014)0.789:0.00188)0.878:0.00368)0.755:0.00016)0.747:0.00040,S000653584:0.00458)1.000:0.05260,((((S003343468:0.00343,(S001243315:0.00068,(S003405691:0.00076,S003405662:0.00231)0.632:0.00016)0.907:0.00134)0.000:0.00016,((S001243313:0.00068,S003344558:0.00067)0.000:0.00014,(S003361214:0.00410,S003348833:0.00342)0.446:0.00015)0.000:0.00014)0.894:0.00134,(S003374576:0.00014,(((((((S003361103:0.01039,(S003361159:0.00068,(S002087361:0.00246,S003361266:0.00068)0.000:0.00011)1.000:0.00011)0.836:0.00059,(((S003361990:0.00014,(((S003360940:0.00068,S003360930:0.00138)0.000:0.00014,(S003344601:0.00086,(S002723290:0.00163,((S000367143:0.00131,(S003361032:0.00136,S003374831:0.00071)0.432:0.00014)0.941:0.00032,S002626518:0.00165)0.000:0.00027)0.871:0.00027)0.775:0.00013)0.000:0.00014,S003360857:0.00072)0.264:0.00014)0.000:0.00014,S003361136:0.00068)0.293:0.00014,S003361114:0.00137)0.490:0.00014)0.000:0.00011,S001243320:0.00068)0.000:0.00014,S003360739:0.01024)0.531:0.00014,S002034921:0.00213)0.144:0.00014,S003374407:0.00278)0.000:0.00014,S002716933:0.00412)0.893:0.00016)0.793:0.00015)0.939:0.00452,((((S002688751:0.00355,(((((S001913354:0.00788,S003416906:0.00159)0.771:0.00074,S003417680:0.00155)1.000:0.00014,((((S003412064:0.00154,S003412938:0.00014)1.000:0.00016,(S003412150:0.00077,((S003399637:0.00014,(((S003412968:0.00076,((S003412900:0.00360,S001913418:0.01552)0.985:0.00014,(S002056574:0.00083,S002123814:0.00247)0.990:0.00672)0.995:0.00015)0.000:0.00016,S003410276:0.00014)0.925:0.00051,(S003397788:0.00793,S003409451:0.00250)0.981:0.00015)0.925:0.00073)0.000:0.00014,S003409446:0.00014)0.000:0.00014)0.916:0.00073)0.693:0.00077,S003411919:0.00313)0.000:0.00015,(((S003417577:0.00154,S003421114:0.00014)0.916:0.00068,(S003416234:0.00014,S003413646:0.00154)1.000:0.00015)0.489:0.00077,(S003401921:0.00014,S003411920:0.00154)0.741:0.00068)0.000:0.00016)0.744:0.00076)0.762:0.00063,(S003392917:0.00300,S003395853:0.00162)0.834:0.00154)1.000:0.00015,((((S003399556:0.00232,(S003397812:0.00014,S003400156:0.00014)0.000:0.00014)0.829:0.00077,(((((S003412551:0.00156,S003412646:0.00460)0.000:0.00014,(S003396513:0.00014,(((S003396318:0.00231,S003412620:0.00769)0.902:0.00403,S003407321:0.00383)0.766:0.00014,S003412594:0.00077)0.441:0.00014)0.078:0.00014)0.000:0.00015,S003401267:0.00391)0.555:0.00015,(S003401934:0.00016,S003401724:0.00154)0.508:0.00077)0.822:0.00097,S001243309:0.00068)0.523:0.00013)0.892:0.00014,((S003420153:0.00231,(S003401074:0.00702,(S000344692:0.00190,((((S001245976:0.00316,(S003411695:0.00392,S003410400:0.00073)0.913:0.00270)0.879:0.00154,S000836951:0.00132)0.865:0.00127,(S001872331:0.00016,S002512098:0.00065)0.936:0.00307)0.881:0.00129,(((S001245968:0.00193,S001245959:0.00257)0.913:0.00198,S000944695:0.00734)0.890:0.00179,(S003423142:0.00668,((S003374643:0.00276,S003374613:0.00441)0.998:0.01062,((((S002136740:0.00314,S003318505:0.00368)0.958:0.00015,(S003415956:0.00369,((S003418215:0.00371,S003417193:0.00142)0.875:0.00141,S003416158:0.00070)0.177:0.00015)0.604:0.00014)0.951:0.00265,((((((S003421765:0.00013,(S001397553:0.00155,(S003419468:0.00147,S003419640:0.00102)0.945:0.00073)0.000:0.00031)0.078:0.00069,S001395878:0.00235)0.846:0.00034,(S003419052:0.00073,(((S003417477:0.00014,(S003417360:0.00221,S003417049:0.00587)0.000:0.00012)0.846:0.00194,((S003408095:0.00014,(S003423608:0.00228,S003408040:0.00289)0.772:0.00065)0.577:0.00016,((S003418973:0.00015,S003408940:0.00221)0.998:0.00055,S003003473:0.00296)1.000:0.00019)0.811:0.00068)0.771:0.00052,S003422686:0.00110)0.888:0.00109)0.738:0.00014)0.782:0.00079,((((((((((S002712589:0.00710,(S001391623:0.00088,(S003408595:0.00509,S003403353:0.00732)0.679:0.00045)0.495:0.00019)0.145:0.00022,S001394979:0.00155)0.000:0.00026,((S002712598:0.00236,S003399361:0.00296)0.760:0.00074,S003392816:0.00151)0.917:0.00016)0.676:0.00155,S003003544:0.00266)0.766:0.00136,(S003412899:0.00073,((S003374678:0.00262,((S003417450:0.00011,S003418207:0.00142)0.899:0.00143,(S003330502:0.00131,(S003417013:0.00072,(S003421711:0.00442,S003417244:0.00014)0.821:0.00072)0.818:0.00072)0.739:0.00062)0.791:0.00039)0.392:0.00268,S003410317:0.00221)0.629:0.00051)0.079:0.00027)0.616:0.00019,S003417133:0.00402)0.803:0.00145,((((S003420336:0.00073,S003419601:0.00147)0.000:0.00014,S003421701:0.00146)0.000:0.00014,S003421781:0.00220)1.000:0.00047,S001397533:0.00393)0.991:0.00027)0.178:0.00014,S003419045:0.00073)0.277:0.00015,(S003421856:0.00016,S003421929:0.00221)0.824:0.00073)0.215:0.00015,(S003419178:0.00442,S003417378:0.00138)0.611:0.00016)0.930:0.00015)0.737:0.00052,((S003393339:0.00091,S003422383:0.01256)0.833:0.00147,(S003411243:0.00516,S003401809:0.00332)0.758:0.00082)0.995:0.00532)0.975:0.00453,(S003408738:0.00073,(((S003009068:0.00328,(((S003330679:0.00012,((S003330580:0.00329,S003330762:0.00036)0.393:0.00015,S003361544:0.00066)0.427:0.00016)0.427:0.00014,S003330288:0.00066)0.162:0.00014,S003330551:0.00130)0.000:0.00014)0.452:0.00015,S003330591:0.00014)0.648:0.00014,(S003331168:0.00943,(S003330597:0.00075,S003408759:0.00068)0.743:0.00455)0.566:0.00016)0.225:0.00015)0.981:0.00012)0.276:0.00074)0.908:0.00241,S003330638:0.00417)0.366:0.00093)0.857:0.00186)0.923:0.00259)0.745:0.00072)0.945:0.00254)0.920:0.00210)0.874:0.00136)0.753:0.00062,((((S001499155:0.00246,(S002722848:0.00329,S003418385:0.00174)0.000:0.00014)0.979:0.00439,S002131802:0.00165)0.764:0.00087,S003419085:0.01577)0.000:0.00014,S003419032:0.00014)0.942:0.00234)0.999:0.00747)0.947:0.00259,((S001574339:0.00137,(S003415202:0.00238,S003422969:0.00317)0.770:0.00069)0.811:0.00067,((((S000653590:0.00190,S003407333:0.00409)0.764:0.00168,(S003412554:0.00311,((S003397310:0.00764,((S003400480:0.01902,S003413041:0.02653)0.984:0.00828,S003413154:0.00334)0.758:0.00118)0.763:0.00134,S003394467:0.01946)0.854:0.00206)0.117:0.00016)0.504:0.00015,S003415316:0.00434)0.916:0.00146,S001243302:0.00014)0.606:0.00015)0.403:0.00014)0.632:0.00016)0.927:0.00245)0.815:0.00195,(((S003423628:0.00074,(S003420835:0.00073,S003420464:0.00161)0.000:0.00010)0.850:0.00080,(S003423619:0.00073,(S003420738:0.01210,S003420492:0.00369)0.908:0.00355)0.880:0.00011)0.803:0.00078,(((S003420265:0.00074,((S003420827:0.00147,S003420928:0.00149)0.864:0.00132,((((S003422048:0.00690,(S003417032:0.00630,S003421863:0.00148)0.783:0.00016)0.394:0.00015,S003417172:0.00174)0.770:0.00053,S002141450:0.00283)0.755:0.00105,(S002147635:0.00156,S002147656:0.00078)0.899:0.00173)0.081:0.00071)0.774:0.00087)0.779:0.00069,S003421046:0.00393)0.774:0.00075,(S003421033:0.00014,S003420386:0.00073)0.000:0.00014)0.782:0.00073)0.969:0.00421)0.942:0.00369,((((S002649782:0.00247,S003374822:0.02019)0.000:0.00015,(S002117844:0.00329,S002761483:0.00014)0.809:0.00081)0.594:0.00011,(S003401590:0.00250,S002743686:0.00961)0.437:0.00863)0.285:0.00748,S001405735:0.00499)0.777:0.00469)0.853:0.00134,S000944509:0.00807)0.466:0.00240)0.981:0.01510)0.149:0.01543,((S000450504:0.00125,(S000435063:0.00141,S000806194:0.00080)0.742:0.00116)1.000:0.08205,((S002092402:0.00370,(S000348346:0.00325,(S001407664:0.00161,(S002137321:0.00323,S003360803:0.00202)0.769:0.00065)0.763:0.00065)0.815:0.00165)1.000:0.03131,(((S003392987:0.00186,S003396420:0.00813)0.702:0.00071,(((((((S000352988:0.00210,S003414688:0.00155)0.000:0.00015,S003421795:0.00076)0.872:0.00106,(((((S002650845:0.00245,(S003411990:0.00081,S003415902:0.00707)0.741:0.00014)0.000:0.00016,S002672421:0.00328)0.363:0.00015,S002684276:0.00164)0.097:0.00014,S002670862:0.00328)0.274:0.00014,S002650710:0.00245)0.761:0.00014)0.800:0.00105,(S003421242:0.00153,(S003419920:0.00153,S003420076:0.00232)0.000:0.00015)0.788:0.00076)0.792:0.00104,(S001178249:0.00244,S002128014:0.00081)0.878:0.00163)0.767:0.00072,(((S002068041:0.00120,S002751562:0.00291)0.913:0.00500,(((S002750299:0.00163,(S002102512:0.00163,((((S003407611:0.00014,S003410674:0.00361)0.900:0.00177,((S003419202:0.00076,S003413338:0.00152)0.881:0.00152,(S003407557:0.00076,S003420127:0.00077)0.000:0.00014)0.000:0.00016)0.770:0.00076,S002317517:0.00868)0.773:0.00075,S002741259:0.00245)0.787:0.00075)0.880:0.00151)0.000:0.00014,(((S002654938:0.00241,S001541510:0.00490)0.857:0.00014,S002626411:0.00014)0.998:0.00015,((S002737853:0.00164,S002057097:0.00164)0.779:0.00081,S003394735:0.00230)0.780:0.00076)0.000:0.00014)0.876:0.00152,S002710076:0.00083)0.965:0.00589)1.000:0.01604,S002109027:0.00081)0.475:0.00077)0.947:0.00210,((S003400291:0.00014,S003392912:0.01010)0.000:0.00014,(S003392948:0.00378,(S002649445:0.00081,(S003399909:0.00232,S003393059:0.00159)0.951:0.00028)1.000:0.00044)0.939:0.00015)0.980:0.00015)0.992:0.01657)1.000:0.04503,((((S000434624:0.00014,(S000343571:0.00195,(S002165153:0.00116,S000944650:0.00231)0.447:0.00014)0.373:0.00015)1.000:0.01642,((S002056333:0.00162,(S001500680:0.00162,S002643238:0.00326)0.761:0.00080)0.000:0.00016,((S003393029:0.01084,(((S002034924:0.00474,(S003393108:0.01875,S003400052:0.00783)0.979:0.01009)0.872:0.00361,((((S003414366:0.00075,(S002108978:0.00651,((S003413675:0.00228,S003413806:0.00770)0.914:0.00230,(S003417079:0.00168,S003404360:0.00439)0.425:0.00014)1.000:0.00061)0.997:0.00067)0.000:0.00016,S003414226:0.00150)0.331:0.00014,S003417811:0.00546)0.850:0.00102,((S001417217:0.00129,S002236290:0.00062)0.895:0.00132,S003420741:0.00379)0.189:0.00016)0.815:0.00067)0.754:0.00014,(S002099697:0.00325,S003400301:0.00596)0.729:0.00015)0.180:0.00015)0.812:0.00014,((S002759300:0.00156,((S002718375:0.00161,((S003396917:0.00016,(S000725162:0.01729,(S002651640:0.00504,(S002148426:0.00491,(S002740239:0.00081,S003396378:0.00082)0.892:0.00165)0.746:0.00069)0.854:0.00244)0.957:0.00556)0.790:0.00078,((S001453369:0.00323,S002661049:0.00080)0.748:0.00015,((S002123394:0.00243,S003403398:0.00153)0.791:0.00053,(S002105979:0.00104,S002639652:0.00543)0.782:0.00162)0.774:0.00098)0.879:0.00076)0.897:0.00014)0.000:0.00013,S002657179:0.00242)0.896:0.00014)0.894:0.00417,S000407890:0.01380)0.998:0.01247)0.880:0.00855)1.000:0.01830)0.977:0.01056,(((S003416905:0.00132,S003411878:0.00639)0.889:0.00720,(((S003409600:0.00225,(S003409672:0.00015,S003416531:0.00811)0.994:0.00719)0.822:0.00015,(S003407313:0.00154,(S003404205:0.00076,((((S003412651:0.00498,S003400611:0.00848)0.000:0.00016,((((S001513536:0.00163,S002761520:0.00328)0.000:0.00014,S001558911:0.00081)0.868:0.00081,(S002093467:0.00014,((S003413000:0.00014,(S003412880:0.00307,S003408325:0.00153)0.758:0.00014)0.000:0.00014,((S002692801:0.00328,S003406811:0.00086)0.000:0.00037,(S002674344:0.00082,S002709233:0.00246)0.775:0.00081)0.546:0.00031)0.183:0.00027)0.310:0.00026)1.000:0.00026,((S002662112:0.00246,(((S003413001:0.00266,(S002676736:0.00329,S003411836:0.00429)0.489:0.00012)0.574:0.00015,S003412834:0.00077)0.817:0.00016,(S003404175:0.00156,S003411567:0.00858)0.771:0.00116)0.799:0.00095)0.769:0.00095,S003412864:0.00076)0.636:0.00014)0.000:0.00015)0.864:0.00192,S003413707:0.00856)0.315:0.00015,S003403364:0.00078)0.046:0.00014)0.468:0.00014)0.840:0.00096)0.000:0.00014,S003409400:0.00075)0.731:0.00415)1.000:0.03090,(S002072813:0.00358,(S002128338:0.00161,(S002124483:0.00162,S002655158:0.00080)0.000:0.00014)0.705:0.00045)0.939:0.00560)0.700:0.00757)0.861:0.00629,((S000434619:0.00014,(S002650770:0.00161,S002689874:0.00161)1.000:0.00014)0.900:0.00123,(S000434623:0.00127,S001233369:0.00129)0.935:0.00012)0.950:0.00914)1.000:0.04418)0.998:0.03168)0.995:0.03575)1.000:0.10685)0.737:0.01692,S001233463:0.20438)1.000:0.05461,S001233397:0.09626)0.840:0.02119)1.000:0.09341,((((((S003409146:0.00111,S003420654:0.00145)0.786:0.00109,(S000838559:0.00136,S000838503:0.00014)1.000:0.00010)0.519:0.00066,S000838617:0.00026)0.633:0.00246,(S000838490:0.00131,(S000838520:0.00263,(S003262516:0.00014,(S003411708:0.00116,S000387267:0.00014)0.489:0.00015)0.855:0.00167)0.896:0.00013)0.845:0.00528)1.000:0.18447,((S000437151:0.00470,(S000389354:0.00065,S000836848:0.00065)0.809:0.00014)0.999:0.03738,((S003405471:0.01651,S001233538:0.02015)1.000:0.04364,((S001233521:0.00126,(S002749714:0.00469,S001483667:0.00234)1.000:0.00014)1.000:0.00013,((S003405880:0.00075,S001912901:0.00434)0.775:0.00081,(((S000382899:0.00679,S000382898:0.00557)0.948:0.00277,S001872330:0.00014)0.891:0.00126,((S001910581:0.00025,S001913181:0.00813)0.000:0.00018,S001901071:0.00262)0.999:0.00021)0.950:0.00190)0.934:0.00115)0.803:0.00256)0.986:0.03244)1.000:0.10107)0.999:0.05708,((((S001912722:0.10412,((S000536348:0.02281,((((S003405638:0.00158,S002616704:0.00902)0.799:0.00155,S001483723:0.00568)0.533:0.00016,(S003405771:0.00344,((S002225091:0.00014,(S002747158:0.00080,(S002747943:0.00160,S001244904:0.00503)0.760:0.00083)0.000:0.00015)0.757:0.00081,S002139807:0.00082)1.000:0.07898)0.947:0.00720)0.941:0.00015,S001912998:0.00527)0.994:0.02317)1.000:0.13663,((S002673760:0.03724,((((S003419040:0.00502,S003412363:0.01179)0.599:0.00015,((S003411268:0.00014,S003411080:0.00218)0.953:0.00361,(((((S003400336:0.00223,((S003396414:0.00072,S003396452:0.00146)0.785:0.00072,(S003400308:0.00102,S003395666:0.00146)0.855:0.00010)0.558:0.00015)0.833:0.00101,S003396633:0.00219)0.368:0.00014,S003396605:0.00219)0.000:0.00014,(S003396382:0.00294,((S003400264:0.00370,S003407431:0.00515)1.000:0.00038,S003422579:0.00014)0.352:0.00019)0.999:0.00018)0.000:0.00015,(S003422727:0.00015,S003396536:0.00741)0.814:0.00074)0.769:0.00109)0.997:0.00933)0.957:0.00855,(S001910583:0.00061,S003401020:0.00517)0.730:0.00054)1.000:0.00014,S000013991:0.00014)1.000:0.06514)1.000:0.03841,((((S002449785:0.00180,((((S002140457:0.00014,S002137755:0.00145)0.994:0.00518,S002736600:0.00074)0.770:0.00073,(((S002759303:0.00073,(S002669819:0.00445,((S002114078:0.00275,(S003404796:0.00407,S003404568:0.00122)0.927:0.00374)0.656:0.00024,S000111689:0.00887)0.830:0.00265)0.906:0.00015)0.881:0.00016,(S002650498:0.00148,(S000520940:0.00223,((S002679455:0.00296,S002030486:0.00088)0.000:0.00015,S002639388:0.00074)0.751:0.00087)0.766:0.00089)0.806:0.00087)0.797:0.00180,(S002736156:0.00371,S002113778:0.00146)0.915:0.00220)0.184:0.00015)0.784:0.00090,S002677738:0.00073)0.850:0.00208)1.000:0.08653,((S003418487:0.00216,(S001613104:0.00214,S001613106:0.00125)0.741:0.00168)0.000:0.00026,S001416079:0.00038)1.000:0.12447)0.984:0.03196,(((S001405638:0.00014,((S001405652:0.00014,(S001401925:0.00084,S001402024:0.00149)0.697:0.00153)0.848:0.00071,S001401984:0.00077)0.000:0.00014)0.785:0.00203,(S002148009:0.00157,(S002687848:0.00077,((S002688345:0.00153,S002080846:0.00154)0.749:0.00014,((S002084073:0.00233,S002082720:0.00076)0.348:0.00014,S001478403:0.00154)0.000:0.00014)0.000:0.00014)0.761:0.00074)0.361:0.00268)0.999:0.03541,((((S002674539:0.02273,(S002695687:0.00229,S002652552:0.00308)1.000:0.04207)0.978:0.01466,(S002731865:0.00399,(S002671198:0.00016,((((S002097565:0.00235,S002054592:0.00470)0.858:0.00156,(S002660827:0.00804,(((S000010789:0.00649,S002750360:0.02625)0.464:0.00070,(S002573833:0.02373,(S002097192:0.00627,(S002087900:0.00454,(S002677507:0.00315,S002097597:0.00231)0.759:0.00078)0.180:0.00090)0.864:0.00015)0.888:0.00159)0.134:0.00065,S002682343:0.00868)0.155:0.00050)0.000:0.00044)0.698:0.00050,((S000260167:0.00063,(S002693851:0.00547,S003304817:0.00064)0.635:0.00016)0.000:0.00011,S003304822:0.00447)0.975:0.00014)0.880:0.00212,S002678510:0.00398)1.000:0.01123)0.996:0.01439)0.974:0.01091)0.569:0.00675,S002669863:0.01084)0.900:0.00817,((((S002636938:0.00303,((S002627479:0.00838,((S002112308:0.00150,S002676654:0.00300)0.000:0.00014,((S002717088:0.00074,(S002111187:0.00150,(((((S002719147:0.00014,(((((S002745084:0.00301,S002112031:0.00151)0.657:0.00014,S002708951:0.00151)0.000:0.00014,S002718625:0.00152)0.000:0.00014,(S002737564:0.00378,S002718214:0.00226)0.000:0.00014)0.000:0.00014,S002737500:0.00150)0.000:0.00014)0.846:0.00014,S002148566:0.00075)0.000:0.00014,(S003412107:0.00544,S002144871:0.00075)0.959:0.00014)0.000:0.00014,S002117737:0.00075)0.926:0.00154,S002107385:0.00014)0.000:0.00014)0.311:0.00014)0.313:0.00015,S002709996:0.00074)0.000:0.00010)0.318:0.00016)0.842:0.00076,(((S003411959:0.00014,(S002136399:0.00151,(S002114944:0.00151,(S002134672:0.00151,(S002758380:0.00271,S003411891:0.00014)0.715:0.00019)0.129:0.00020)0.477:0.00020)0.681:0.00016)0.874:0.00013,S003411995:0.00277)0.811:0.00084,S001493960:0.00075)0.204:0.00015)0.794:0.00071)0.795:0.00071,(S002706410:0.00226,(S002149728:0.00305,S002710067:0.00228)0.953:0.00061)1.000:0.00014)0.770:0.00176,(((S003414477:0.00122,((S002687309:0.00075,S002693856:0.00014)0.000:0.00015,((S002687405:0.00014,(S002687343:0.00224,S002694140:0.00149)0.000:0.00014)0.885:0.00150,S002675706:0.00225)0.771:0.00074)0.799:0.00074)0.806:0.00014,(S002647422:0.00151,(S003396694:0.00283,S003400164:0.00286)0.737:0.00015)0.962:0.00296)0.990:0.00666,(((S002674489:0.00605,((S003407449:0.00014,(S003399561:0.00212,(S002640603:0.00227,S002102574:0.00301)0.844:0.00014)0.572:0.00141)0.783:0.00072,S003407309:0.00580)0.974:0.00040)1.000:0.00021,(S003399471:0.00487,((S002671831:0.00532,(S002672302:0.00686,S002733028:0.00229)0.760:0.00072)0.788:0.00076,(S002696636:0.00310,S003407460:0.00512)0.765:0.00063)0.925:0.00210)0.907:0.00014)0.898:0.00158,(S003395847:0.00300,S003397924:0.00803)0.888:0.00212)0.970:0.00015)0.991:0.01050)1.000:0.05599,S002607675:0.05830)0.956:0.01629)0.996:0.02795)1.000:0.03896)0.724:0.01654,((S002683043:0.02201,S001913766:0.03747)0.880:0.00816,(((S002662138:0.01079,S002661941:0.03386)0.778:0.00271,((S002675032:0.01177,(((S002694093:0.00707,S002109583:0.00311)0.000:0.00015,(((S000000629:0.00278,(S003402866:0.00073,(S003408809:0.00233,(((S003405755:0.00079,S002662695:0.00858)0.000:0.00014,S002098557:0.01415)0.782:0.00076,S001913589:0.02725)0.538:0.00075)0.752:0.00060)0.774:0.00069)0.871:0.00080,(S000005914:0.00893,S002627641:0.00636)0.382:0.00146)0.963:0.00015,((S001793020:0.00088,((S001913739:0.00684,S001912873:0.01162)0.463:0.00083,S001913725:0.00677)0.760:0.00080)0.781:0.00092,((S003399163:0.00493,(S002646663:0.00156,S002734164:0.00781)0.734:0.00074)0.805:0.00163,(S002034890:0.00604,S002449744:0.00064)0.196:0.00011)0.834:0.00135)0.767:0.00070)0.779:0.00014)0.223:0.00014,(S001912917:0.00370,S001913747:0.00700)0.896:0.00247)0.700:0.00016)0.855:0.00141,((((S002681363:0.00076,((S002136779:0.00014,(S002711004:0.00314,S002136952:0.00235)0.766:0.00014)1.000:0.00015,((S002682681:0.00078,S002635520:0.00469)0.843:0.00014,((S002145333:0.00014,(S002651706:0.00157,S002728937:0.00472)0.787:0.00014)0.000:0.00014,((S002666713:0.00235,S002118587:0.00156)0.000:0.00014,(S001485845:0.00314,(S002148417:0.00014,S002069299:0.00156)0.879:0.00078)0.000:0.00014)0.000:0.00014)0.000:0.00014)0.908:0.00076)0.982:0.00478)0.932:0.00010,((S002671476:0.00151,S002671299:0.00629)0.914:0.00014,(S002667609:0.00078,S002658702:0.00235)0.000:0.00014)0.407:0.00014)0.414:0.00077,S002671969:0.00158)1.000:0.01439,(S003400764:0.01529,(S003402064:0.02028,(S003396411:0.00604,(S003422574:0.00222,(S003423355:0.00979,S003403882:0.00584)0.838:0.00247)0.815:0.00175)0.726:0.00171)0.960:0.00010)0.850:0.00342)1.000:0.02106)0.090:0.00013)0.964:0.00708,S001233539:0.07980)0.760:0.00240)0.999:0.02130)0.949:0.01232)0.900:0.03030)0.254:0.03611)0.999:0.06457,((((S001018897:0.00065,((S003418067:0.00154,(S003417854:0.00160,S003417847:0.00155)0.274:0.00016)0.328:0.00221,(S002132199:0.00166,(S002061476:0.00167,((S003414166:0.00313,((S002343590:0.00732,((S002636003:0.00306,(((S003405557:0.00072,S003405724:0.00149)0.000:0.00016,((S003405833:0.00215,S003405574:0.00074)0.898:0.00144,(S003405813:0.00014,S002312677:0.00439)0.819:0.00145)0.785:0.00073)0.772:0.00073,S003405502:0.00145)0.059:0.00015)1.000:0.00016,(S003394695:0.01859,(((((S003415212:0.00201,S002106007:0.00075)0.377:0.00014,S002707648:0.00152)0.290:0.00014,S002745430:0.00228)0.502:0.00014,S002758517:0.00153)0.864:0.00013,S003404723:0.00142)0.000:0.00015)0.744:0.00068)0.992:0.01433)0.807:0.00318,(((S003414845:0.00395,((S002688722:0.00083,((S002062319:0.00334,((((S003408534:0.00285,S003408655:0.00393)0.877:0.00196,(S002104154:0.00085,S002755059:0.00084)0.883:0.00166)0.886:0.00194,S002120590:0.00083)0.515:0.00014,S002135527:0.00083)0.493:0.00014)0.797:0.00097,S002061439:0.00166)0.415:0.00014)0.270:0.00015,S002678430:0.00166)0.879:0.00096)0.000:0.00015,S003420419:0.00155)0.175:0.00014,S003414657:0.00077)0.626:0.00015)0.491:0.00016)0.992:0.00509,(S003414309:0.00014,(S003415537:0.00077,(S002117774:0.00165,(S003421211:0.00158,S003418995:0.00079)1.000:0.00049)0.986:0.00028)0.000:0.00015)0.844:0.00077)0.000:0.00015)0.851:0.00169)0.955:0.00443)1.000:0.03534)0.904:0.00688,((((S003414269:0.00078,((S003404378:0.00078,((S003411845:0.00146,S002704530:0.00083)0.818:0.00016,(S003422518:0.00082,(S002727410:0.00251,(S003417979:0.00138,S002105334:0.00248)0.000:0.00014)0.793:0.00015)0.994:0.00471)0.742:0.00014)0.000:0.00014,(((((S003417433:0.00245,S003419886:0.00229)0.055:0.00077,S003417840:0.00150)0.863:0.00014,S003419742:0.00078)0.760:0.00015,S003419508:0.00078)0.814:0.00077,S003408532:0.00871)0.000:0.00015)0.799:0.00077)0.747:0.00064,S000337918:0.00898)0.930:0.00414,((S002135489:0.00082,S002745987:0.00250)0.796:0.00203,(S002680427:0.00014,(S003401160:0.00232,(S003401110:0.00014,(S003412457:0.00336,(S002703508:0.00019,S001449365:0.01491)0.316:0.00066)0.754:0.00063)0.832:0.00014)0.892:0.00166)1.000:0.04111)0.975:0.01346)1.000:0.02141,(((S003411579:0.00243,(S003406502:0.00887,S003411714:0.00617)0.804:0.00224)0.951:0.00405,((S003412761:0.00079,(S003406714:0.00237,S003406651:0.00718)0.000:0.00015)0.473:0.00016,(S003421168:0.00638,S002683615:0.00425)0.915:0.00237)1.000:0.00016)0.743:0.00059,S003412738:0.00176)0.958:0.00521)0.987:0.01430)0.985:0.02478,(((S002660157:0.00925,((S001459099:0.00076,S001458998:0.00075)1.000:0.00014,(S003405761:0.00154,(S002066386:0.00154,S000348349:0.00385)0.958:0.00014)0.763:0.00066)0.855:0.00133)0.127:0.00072,(((S003399857:0.00015,((S003399855:0.00178,S003400075:0.00564)0.822:0.00126,S003399577:0.00145)0.916:0.00062)0.824:0.00072,(S001542334:0.00458,(S002737804:0.00076,S002745934:0.00152)0.000:0.00015)0.774:0.00076)0.793:0.00072,(S002092570:0.00306,(S002671276:0.00230,(S002667713:0.00076,(S002674447:0.00076,S002673291:0.00152)0.812:0.00076)0.774:0.00075)0.873:0.00154)0.994:0.00614)0.780:0.00067)1.000:0.04642,(((S002746897:0.00153,S002131563:0.00014)0.998:0.00015,((S001558902:0.00014,S002131824:0.00152)0.778:0.00076,(S003417698:0.00285,S003417305:0.00148)0.964:0.00290)0.873:0.00145)0.949:0.00015,(S003405428:0.00591,(S002749658:0.00076,((S002758215:0.00228,S002094150:0.00014)0.907:0.00153,S002740175:0.00076)0.000:0.00014)0.991:0.00621)0.773:0.00063)1.000:0.13442)0.232:0.01304)1.000:0.17994,((S003449655:0.00431,((S002159928:0.00188,S002474649:0.00311)1.000:0.00027,(S003425079:0.00182,S003425446:0.00061)0.989:0.00031)0.787:0.00369)1.000:0.13718,((((((((S003417340:0.00618,((S001589400:0.00112,(S003419587:0.00408,S003420977:0.00086)0.934:0.00346)0.832:0.00136,(S002965238:0.00312,((S003400259:0.00118,S002682880:0.01041)0.735:0.00108,((S003417468:0.00140,(S003418213:0.00014,S003419351:0.01054)0.961:0.00276)0.773:0.00086,S002105227:0.00421)0.906:0.00281)0.736:0.00064)0.302:0.00064)0.898:0.00016)1.000:0.06435,((((S002709236:0.00621,(S002124133:0.00281,((S002653414:0.00073,((((S003399147:0.01070,S000656898:0.01158)1.000:0.00015,(((((((S002719264:0.00370,(S002698160:0.00147,S002718767:0.00220)0.328:0.00014)0.855:0.00073,(((S002052678:0.00147,S003399650:0.00228)0.758:0.00117,S002083477:0.00354)0.772:0.00049,S002651505:0.00367)0.000:0.00016)0.908:0.00151,S001559041:0.00074)0.760:0.00075,(S002744321:0.00146,S002712776:0.00014)0.886:0.00147)0.791:0.00075,S002715450:0.00016)0.943:0.00227,S003392812:0.00015)0.997:0.00015,S002103273:0.00145)0.931:0.00016)0.975:0.00469,S002131763:0.00368)0.000:0.00014,(((S002662117:0.00445,S002672897:0.00445)0.965:0.00366,S002666307:0.00668)0.000:0.00015,S002649826:0.00014)0.840:0.00073)0.923:0.00355)0.847:0.00234,S002139886:0.00374)0.878:0.00405)0.843:0.00375)0.985:0.01254,(((((S002117839:0.00074,S002123722:0.00147)0.798:0.00085,S001397506:0.00510)0.751:0.00081,S002123888:0.00136)0.785:0.00143,S002129237:0.00508)0.544:0.00014,(S002060819:0.00136,(S002123364:0.00091,S002512788:0.00198)0.791:0.00074)0.551:0.00070)0.874:0.00229)0.171:0.00177,(S002714347:0.00203,S002714299:0.00163)0.769:0.00168)0.994:0.01597,((S002093148:0.00213,(S002758800:0.00138,(S002052716:0.01054,S003400104:0.00367)0.868:0.00014)0.763:0.00145)0.816:0.00015,(((S002723179:0.00444,(S003394899:0.01191,(((S003535465:0.00150,S002727250:0.00372)0.870:0.00143,(((S002717006:0.00294,S002716938:0.00073)0.904:0.00148,((S003400132:0.01090,S002113512:0.00149)0.877:0.00214,S002743429:0.00290)0.754:0.00120)0.849:0.00162,(S002723341:0.00221,S002113598:0.00073)0.771:0.00078)0.463:0.00165)0.923:0.00016,S002052834:0.00073)0.805:0.00194)0.998:0.00921)0.943:0.00016,((S003405681:0.00082,(((((S003405410:0.00346,S003405440:0.00015)0.963:0.00278,((S003405657:0.00014,(S002135415:0.00073,S002122430:0.00147)0.587:0.00014)0.834:0.00069,S003405687:0.00069)0.000:0.00014)0.948:0.00014,S003405325:0.00718)0.812:0.00069,(((((S003405490:0.00934,S002630777:0.00221)0.000:0.00014,S002092562:0.00221)0.000:0.00014,(S002131813:0.00222,S002131888:0.00073)0.762:0.00073)0.496:0.00015,(S002064118:0.00221,(S002063902:0.00146,S002126946:0.00147)0.000:0.00014)0.967:0.00296)0.981:0.00014,((S002511695:0.00194,(S003404610:0.00268,S002729689:0.00073)0.000:0.00016)0.000:0.00014,S003404640:0.00281)0.371:0.00127)0.856:0.00127)1.000:0.00016,S003404586:0.00056)1.000:0.00774)0.720:0.00015,S003404585:0.00119)1.000:0.01032)0.764:0.00070,S000407906:0.02564)0.559:0.00053)0.984:0.01390)1.000:0.04821)0.641:0.01956,(S001913254:0.10042,((((S001168700:0.00193,S000388790:0.00231)0.885:0.00153,((S000388792:0.00192,S001891163:0.00191)0.798:0.00064,((S002743591:0.01436,S002316116:0.00811)0.904:0.00311,(((S003423472:0.00016,(S003420599:0.00069,(((S003419689:0.00138,(S003417077:0.00068,((((S003419302:0.00544,S003419697:0.00918)0.392:0.00146,(S003417082:0.00136,S003417467:0.00069)1.000:0.00015)1.000:0.00039,S003419314:0.00506)0.909:0.00029,(S003415495:0.00277,S003421999:0.00267)0.745:0.00015)0.000:0.00011)0.611:0.00014)0.000:0.00014,((((S003421849:0.00137,S003417056:0.00119)0.000:0.00014,S003419387:0.00068)0.427:0.00014,S003422144:0.00348)0.752:0.00014,((((S003413064:0.02031,S003413495:0.00103)0.436:0.00099,S003419707:0.00349)0.869:0.00016,S003418272:0.00069)0.000:0.00014,((S003413510:0.00627,S003419537:0.00138)0.761:0.00069,((S003417421:0.00280,S003415268:0.00210)0.790:0.00067,(S003417385:0.00069,S003418206:0.00138)0.008:0.00014)0.605:0.00014)0.794:0.00014)0.000:0.00014)0.916:0.00068)0.000:0.00012,S003422501:0.00138)0.590:0.00014)0.934:0.00270)0.973:0.00423,(((S003014899:0.00128,(S003423597:0.00138,(S003423468:0.00014,((S003423460:0.00015,S003014309:0.00818)0.922:0.00244,S003423395:0.00278)0.000:0.00014)0.670:0.00016)0.911:0.00259)0.881:0.00125,(S003423623:0.01778,S003423407:0.00014)0.471:0.00015)0.750:0.00015,(S003414973:0.00069,(S003423451:0.00014,S003423532:0.00138)0.810:0.00068)0.925:0.00063)0.846:0.00173)0.756:0.00095,S002656553:0.00282)0.654:0.00135)0.852:0.00134)0.777:0.00062)0.000:0.00015,S002655467:0.00741)0.909:0.00015,S000388791:0.00635)0.875:0.00863)1.000:0.09919)0.999:0.03602,(((((((S002512722:0.00192,(S000839709:0.00014,(S000839753:0.00079,S002711405:0.01107)0.999:0.00029)0.000:0.00011)0.799:0.00013,S003395353:0.00140)0.911:0.00123,(((((S002749278:0.00643,S002099977:0.00417)0.768:0.00105,S002963333:0.00014)0.800:0.00068,((S001913029:0.00275,S001913013:0.00069)0.879:0.00136,(S001912909:0.00136,S001912968:0.00893)0.873:0.00138)0.855:0.00132)0.791:0.00066,(((S002963242:0.00014,S002512885:0.00380)0.848:0.00277,S002963322:0.00014)0.820:0.00277,(S000515246:0.00014,(S001913004:0.00519,S002963300:0.00201)0.887:0.00143)0.853:0.00182)0.725:0.00014)0.855:0.00948,(S003405455:0.00383,S003402508:0.01207)0.681:0.00035)1.000:0.00016)0.977:0.00015,(S000826323:0.00785,S002740287:0.02905)0.858:0.00253)0.759:0.00190,S001598645:0.03007)1.000:0.05687,((((((S003409267:0.00149,S003411335:0.00726)0.834:0.00136,(((S003414245:0.01829,(S003420252:0.00079,S003420755:0.00349)0.777:0.00128)0.897:0.00303,((S003423154:0.00071,(S003417696:0.00141,((S003422881:0.00284,S003423325:0.00279)0.000:0.00014,(((S003421089:0.00210,S003414004:0.00140)0.000:0.00016,(S003422828:0.00140,S003414266:0.00070)0.800:0.00070)0.922:0.00015,S003414326:0.00278)0.401:0.00070)0.774:0.00067)0.778:0.00069)0.990:0.00416,S003396833:0.00074)0.783:0.00135)0.769:0.00088,(S002735478:0.00600,(S002117855:0.00224,S002538480:0.00448)0.856:0.00145)0.888:0.00207)0.836:0.00208)0.997:0.01050,((((S003401873:0.00428,(S003401705:0.00218,((S003399884:0.00573,S003399917:0.00574)0.745:0.00113,S003399935:0.00070)0.797:0.00014)0.772:0.00075)0.746:0.00079,(((S002647526:0.00254,S002681907:0.00373)0.848:0.00266,(S003419382:0.00408,(S003413211:0.00791,S003418340:0.00898)0.473:0.00192)0.026:0.00113)0.850:0.00012,S001027247:0.00785)0.786:0.00091)0.846:0.00245,(S003393116:0.00780,(S002278383:0.00522,S003392017:0.00080)0.114:0.00168)0.479:0.00634)0.833:0.00335,S003393154:0.00393)0.936:0.00502)1.000:0.02854,((S001558977:0.00222,S002655305:0.00148)0.604:0.00015,(S002743156:0.00221,(S003394560:0.00144,(S002069053:0.00149,S002693205:0.00371)0.132:0.00015)0.630:0.00015)0.439:0.00072)0.727:0.00061)0.408:0.00326,S001233526:0.00490)1.000:0.05072,((S001405212:0.01488,(S000536516:0.00244,((S002963335:0.00015,S002701075:0.00220)0.936:0.00056,(S000536172:0.00119,S000536437:0.00061)0.792:0.00119)0.685:0.00062)0.996:0.01445)1.000:0.05075,(((S003010165:0.00306,(S003010033:0.00115,S003009973:0.00014)0.787:0.00015)0.434:0.00137,(S002235880:0.00014,S000546838:0.00056)0.904:0.00256)1.000:0.04950,((S003357411:0.00014,((((S003411012:0.00196,(S003410876:0.00208,(S003408897:0.00183,(S003411650:0.00303,S003408611:0.00449)0.178:0.00155)0.867:0.00162)0.767:0.00029)0.778:0.00120,(S003413308:0.00206,S000352878:0.01497)0.000:0.00016)0.485:0.00015,S003411617:0.00414)0.345:0.00015,S003408016:0.00342)0.889:0.00390)1.000:0.05230,(S000000063:0.00015,S002235866:0.00014)1.000:0.03267)1.000:0.03378)0.766:0.01042)0.145:0.01295)0.929:0.01234)0.976:0.01458,((((((S003405390:0.03204,((S003405426:0.11805,S001913450:0.01002)1.000:0.02614,((S001913293:0.00286,(S002743951:0.00520,S001912878:0.00699)0.944:0.00343)0.937:0.00371,((S000944442:0.00762,((S003416993:0.00014,(S003420671:0.00014,S003415181:0.00069)0.000:0.00014)0.850:0.00127,((S003423579:0.00069,(S003423394:0.00137,(S003423617:0.00138,S003415817:0.00144)0.784:0.00068)0.000:0.00014)0.961:0.00285,((S003423408:0.00068,S003415952:0.00895)0.000:0.00014,(S003419795:0.00138,(S003423418:0.00138,S003414724:0.00207)0.000:0.00014)0.902:0.00014)0.757:0.00015)0.733:0.00078)0.750:0.00068)0.880:0.00197,((S003409045:0.00016,(S002511667:0.00313,(S003408866:0.00070,(S001913410:0.00210,S001913318:0.00517)0.865:0.00140)0.787:0.00071)0.627:0.00014)0.606:0.00015,((((((((S002963278:0.00042,S002963254:0.00014)0.373:0.00026,((S003405699:0.00148,(S003405622:0.00268,(S003404716:0.00068,S003405783:0.00014)0.846:0.00016)0.320:0.00069)0.775:0.00057,((S000838121:0.00014,(((S002034908:0.00681,(S003395033:0.00386,S003394995:0.01256)0.687:0.00030)0.899:0.00015,S003393505:0.00014)0.820:0.00195,S000838101:0.00334)0.510:0.00016)0.979:0.00015,S002963331:0.00074)0.926:0.00178)0.809:0.00082)1.000:0.00012,S003404622:0.00067)0.000:0.00012,((S003394930:0.00068,((((S003394938:0.00069,S003394928:0.00139)0.812:0.00065,(((S003394887:0.00015,S003405796:0.00347)0.656:0.00068,(S003404608:0.00452,((S003394949:0.00138,((S003405483:0.01221,S003395025:0.00014)0.000:0.00012,S003395041:0.00379)0.858:0.00210)0.000:0.00016,S003394515:0.00014)0.816:0.00074)0.747:0.00015)0.619:0.00010,(S003394988:0.00014,S003395034:0.00206)0.787:0.00066)0.279:0.00218)0.782:0.00014,S003394906:0.00770)0.528:0.00016,S003394964:0.00068)0.000:0.00014)0.330:0.00014,(S002708466:0.01407,S002716434:0.00254)0.880:0.00206)0.854:0.00211)0.834:0.00610,S002634002:0.01331)0.698:0.00261,(S003394919:0.00138,((((((S003412128:0.00358,S003419895:0.00693)0.814:0.00107,(S003395027:0.00659,S003420891:0.01453)0.973:0.00855)0.686:0.00016,(S003394806:0.00552,S003411229:0.00203)0.806:0.00086)0.937:0.00466,S003399456:0.02268)0.292:0.00215,(S003405806:0.00590,S003405776:0.00170)0.967:0.00683)0.856:0.00401,S003415673:0.00347)0.626:0.00014)0.946:0.00249)1.000:0.00014,(((S003399449:0.01187,((S002702098:0.00617,S003264722:0.00015)0.783:0.00114,S001453425:0.01309)0.473:0.00016)0.802:0.00071,(((S003399548:0.00629,S003399314:0.00714)0.549:0.00014,S003394973:0.00129)0.511:0.00085,((S001912858:0.00622,S001912867:0.00529)0.852:0.00169,(S003415430:0.00271,S002641033:0.00365)0.000:0.00015)0.978:0.00015)0.853:0.00069)0.609:0.00014,((S002109660:0.00218,S003002001:0.00042)1.000:0.00022,S003405643:0.00207)0.815:0.00062)0.926:0.00162)0.826:0.00072,(S002512819:0.00128,(((((S003423502:0.00396,S003419611:0.00694)0.871:0.00235,(S002051864:0.00233,(S001913089:0.00423,(S001913278:0.00077,((S001913730:0.00545,S001913226:0.00336)0.760:0.00076,S002727331:0.00367)0.000:0.00015)0.779:0.00076)0.843:0.00275)0.070:0.00129)0.937:0.00447,((S001499469:0.00220,S003393406:0.00205)0.904:0.00190,((S002062400:0.00360,S001401478:0.00373)0.766:0.00146,(((S003405629:0.00353,(S002691463:0.00220,(S001912854:0.00181,S001913058:0.00014)0.776:0.00120)0.860:0.00248)0.863:0.00134,(((S003399332:0.00138,(S003394739:0.00069,((S003394536:0.00014,(S003394552:0.00136,S003394656:0.00207)0.000:0.00016)0.844:0.00068,((S001457809:0.00146,(S001451737:0.00146,(S001452765:0.00072,S001453390:0.00219)0.788:0.00072)0.000:0.00010)0.980:0.00014,((S001452730:0.00072,(S002683713:0.00585,S001451700:0.00014)0.094:0.00015)0.845:0.00015,(S003394653:0.00421,S003405344:0.01785)0.852:0.00134)0.833:0.00070)0.000:0.00015)0.842:0.00069)0.000:0.00014)1.000:0.00015,((S001527454:0.00219,((S003401297:0.00772,(S003404684:0.00068,S003405505:0.00068)0.000:0.00014)0.830:0.00068,((S001410370:0.00627,S001457867:0.00292)0.690:0.00014,S001451710:0.00014)0.550:0.00015)0.855:0.00081)0.797:0.00014,S003313810:0.00062)0.862:0.00070)0.795:0.00060,(S000348341:0.00247,(((S002511643:0.00127,S001458506:0.00220)0.894:0.00125,(S002511862:0.00500,S002661515:0.00366)0.453:0.00014)0.515:0.00101,S002688463:0.00014)0.770:0.00062)0.799:0.00142)0.887:0.00121)0.725:0.00060,S001483341:0.00368)0.847:0.00125)0.915:0.00191)0.742:0.00075)0.664:0.00432,((((((S002512904:0.00308,((S002512237:0.00197,S002512782:0.00259)0.781:0.00099,(S002235889:0.00130,S001550742:0.00511)0.694:0.00054)0.904:0.00382)0.980:0.00686,(((((S002657288:0.00146,S002651556:0.00072)0.819:0.00015,(((((S002511516:0.00188,S003318372:0.00451)0.520:0.00015,S002511269:0.00180)0.337:0.00074,(((S003373577:0.00362,((S003394539:0.00277,(S003394641:0.00014,((S003394612:0.00014,S003394702:0.00139)0.000:0.00015,(S003394604:0.00069,S003394507:0.00139)0.800:0.00069)0.862:0.00068)0.000:0.00014)0.000:0.00014,S003394587:0.00349)0.889:0.00137)0.000:0.00016,(S002682961:0.00219,S003394736:0.00483)0.905:0.00014)0.840:0.00069,S002140502:0.00015)0.796:0.00076)0.783:0.00061,(S002510963:0.00254,S002743303:0.00147)0.876:0.00125)0.439:0.00066,S002757461:0.00218)0.022:0.00015)0.835:0.00066,(S002088604:0.00146,S003415139:0.00273)0.875:0.00015)0.878:0.00132,S000499427:0.00491)0.196:0.00016,(((S002734521:0.00511,S002133975:0.00016)0.805:0.00072,S003405739:0.00207)0.000:0.00015,((S003405645:0.00015,(S003405403:0.01529,S003405866:0.00044)0.997:0.00790)0.969:0.00274,(S003405509:0.00014,((S003405328:0.01492,S003404581:0.00015)0.809:0.00068,S003405597:0.00068)0.000:0.00011)0.000:0.00015)0.811:0.00067)0.752:0.00067)0.928:0.00351)0.978:0.00738,((((S002232079:0.00245,(S002235867:0.00025,S000927764:0.00014)0.988:0.00021)0.754:0.00073,(((S003395131:0.03126,(S003394934:0.01033,S003394911:0.00074)0.848:0.00290)0.688:0.00181,(S003415261:0.00181,S003415286:0.00318)0.900:0.00519)0.863:0.00419,(S003405886:0.00205,(S003404584:0.00136,(S003405816:0.00411,(S002963318:0.00065,S002963329:0.00200)0.989:0.00016)0.583:0.00013)0.000:0.00014)0.904:0.00442)0.910:0.00556)0.933:0.00190,(S003405500:0.00553,S003394672:0.00279)0.746:0.00064)0.832:0.00142,S003405467:0.04308)0.690:0.00403)0.993:0.00779,S003405513:0.00408)0.982:0.00744,S002732352:0.00734)0.600:0.00209,S000407901:0.00428)0.770:0.00130)0.888:0.00347,S001913411:0.00962)1.000:0.00014)0.000:0.00014)0.836:0.00061)0.881:0.00175)0.765:0.00113)0.697:0.00357)0.994:0.01550)0.994:0.01456,(S000850137:0.00702,(S003374503:0.00381,((((S002235861:0.00014,(S002441451:0.00124,(((((S003408575:0.00493,(S003408757:0.00538,(S003410757:0.00205,(S003410789:0.00809,S003410931:0.00069)0.845:0.00015)0.939:0.00690)0.922:0.00520)0.908:0.00379,S003410910:0.00598)0.176:0.00016,S003410899:0.00209)0.931:0.00497,(S002963289:0.00014,((S002963291:0.00065,S000836931:0.00104)0.862:0.00193,(S003410701:0.00280,S003408733:0.00139)0.886:0.00188)0.360:0.00067)0.955:0.00494)0.628:0.00200,(S003410712:0.00141,S003410735:0.00140)0.760:0.00066)0.876:0.00754)0.796:0.00129)0.935:0.00249,S003355497:0.00015)0.111:0.00060,(S002963246:0.00014,S002761692:0.00649)0.982:0.00886)0.784:0.00065,((S000352869:0.00138,S002102469:0.00073)0.995:0.00563,(S003415418:0.00206,S003422452:0.00280)0.927:0.00623)0.685:0.00069)0.901:0.00342)1.000:0.03008)1.000:0.02592)0.994:0.01867,((S002641285:0.00413,((S002757242:0.00291,(S003394914:0.00346,S003394779:0.00131)0.761:0.00068)0.949:0.00212,S000944470:0.00123)0.755:0.00086)0.991:0.01556,((((S003408567:0.00276,S003410904:0.00209)0.950:0.00277,((S003408749:0.00417,S003409471:0.00014)0.909:0.00137,(S003415392:0.00014,(S003418666:0.00138,((S003423596:0.00014,S000412951:0.00426)0.000:0.00015,S003418991:0.00415)0.825:0.00071)0.000:0.00015)0.801:0.00070)0.766:0.00071)0.673:0.00074,S003401822:0.00134)1.000:0.04938,((S003406058:0.00684,(S003405673:0.00428,S000499425:0.00437)0.918:0.00251)0.992:0.00015,S002760326:0.00283)0.996:0.01944)0.319:0.01051)1.000:0.05621)0.953:0.01008,((((S000414455:0.00495,(S002235884:0.00264,((S003392916:0.00282,(S003408682:0.00284,S003392952:0.00587)0.759:0.00093)0.883:0.00186,((S003400131:0.01085,S003401743:0.00207)0.900:0.00217,((S003412717:0.00070,S003417055:0.00418)0.878:0.00015,S003407780:0.00559)0.781:0.00135)0.757:0.00068)0.624:0.00014)0.981:0.00429)0.847:0.00128,((S000944462:0.00123,(S003421963:0.00211,S003417532:0.00014)0.946:0.00210)0.754:0.00063,((S003418618:0.00139,S003421013:0.00209)0.777:0.00014,S003417301:0.00849)0.658:0.00283)0.193:0.00124)0.976:0.00744,(S001558865:0.00155,S000499431:0.01324)0.980:0.00810)1.000:0.02955,(((S002030472:0.00369,(S002511834:0.00015,S002511632:0.00379)0.539:0.00063)0.000:0.00014,(((S002759327:0.00334,(S002510853:0.00255,S000334739:0.00216)0.668:0.00144)0.950:0.00016,((S002105204:0.00667,(S001398847:0.00220,S002510882:0.00356)0.000:0.00014)0.906:0.00145,((S003405451:0.01229,S002722963:0.00441)0.858:0.00180,S002104036:0.00595)0.755:0.00094)0.748:0.00068)0.044:0.00016,((S001558871:0.01367,S000407902:0.00364)0.980:0.00693,(S003405439:0.04678,S003405449:0.00555)0.625:0.00229)0.977:0.00596)0.875:0.00119)0.987:0.01124,((((S003418367:0.00132,S003419151:0.01244)0.988:0.00014,(S003417237:0.00376,S003422251:0.00137)0.141:0.00014)0.362:0.00014,S003419972:0.00014)0.956:0.00392,(((S001550734:0.00059,(S002963243:0.00742,S002963301:0.00068)0.998:0.00703)0.920:0.00089,((((S001397732:0.00670,(((((S003421586:0.00187,S003423540:0.00161)0.680:0.00079,S003418232:0.00320)0.785:0.00159,(((S001558993:0.00297,S002512308:0.00448)0.999:0.00020,(S002512176:0.00317,((S003374825:0.00392,S002476375:0.00688)0.845:0.00147,(S000363414:0.01334,S001397500:0.00691)0.832:0.00115)0.891:0.00149)0.914:0.00058)0.422:0.00061,(((S002476374:0.00296,S002476376:0.00172)0.888:0.00232,(S001397653:0.00370,(S001397766:0.00220,S001397734:0.00295)0.000:0.00014)0.878:0.00147)0.896:0.00230,S003374835:0.00189)0.951:0.00015)0.843:0.00122)0.767:0.00070,((S003409038:0.00303,(((S003410371:0.00279,(S003403130:0.00139,(S003408761:0.00069,(S003403269:0.00084,S003403283:0.00014)0.844:0.00084)0.000:0.00014)0.840:0.00084)0.396:0.00011,S003410166:0.00069)0.000:0.00014,S003411224:0.00069)0.713:0.00016)0.983:0.00430,(((((S003409231:0.00207,((((((S003410780:0.00280,(S003406451:0.00445,S003412939:0.00073)0.500:0.00016)0.852:0.00228,(((((S003407926:0.00015,(S003407690:0.01029,S003408546:0.00574)0.735:0.00123)0.976:0.00017,S003407934:0.00069)0.000:0.00018,S003410086:0.00070)0.450:0.00018,S003408050:0.00014)0.076:0.00010,((((S003410774:0.00045,(S003410722:0.00289,(S003410339:0.00368,(S003410380:0.00561,(S003410500:0.00380,S003419075:0.00816)0.221:0.00016)0.960:0.00334)0.923:0.00014)0.485:0.00171)0.836:0.00166,(S003410886:0.00070,S003406598:0.00769)0.924:0.00130)0.917:0.00011,S003410874:0.00212)0.864:0.00016,S003410752:0.00138)0.803:0.00069)0.206:0.00010)0.849:0.00305,S003410649:0.00210)0.879:0.00014,S003402831:0.00279)0.504:0.00016,S003410995:0.00139)0.000:0.00014,(S003411261:0.00014,S003408842:0.00070)0.823:0.00070)0.896:0.00305)0.000:0.00016,S003410673:0.00277)0.829:0.00303,S003408653:0.00208)0.415:0.00011,S003410714:0.00139)0.501:0.00015,S003402006:0.00068)0.000:0.00015)0.816:0.00283)0.764:0.00061,((S003422427:0.00072,(S003422129:0.00139,(S003417310:0.00069,S003418286:0.00210)0.000:0.00014)0.819:0.00069)0.998:0.00016,((S001887834:0.00261,(S003399681:0.00141,S003399736:0.00071)0.781:0.00066)0.873:0.00128,((S003417117:0.00014,S003418710:0.00418)0.891:0.00138,S003418853:0.00070)0.771:0.00069)0.885:0.00124)0.940:0.00190)0.876:0.00127)0.765:0.00124,(((S003419725:0.00142,S003408590:0.01062)0.940:0.00631,S003422519:0.00016)0.964:0.00274,S002235883:0.00015)0.465:0.00015)0.612:0.00015,((S003418732:0.00138,((S003418600:0.00069,(((S003421535:0.00139,S003413446:0.00014)0.892:0.00138,(S003414439:0.00069,(S003419659:0.00915,S001871449:0.00939)0.000:0.00014)0.933:0.00523)0.798:0.00174,S003418879:0.00069)0.000:0.00015)0.927:0.00344,S003418776:0.00012)0.000:0.00016)0.781:0.00182,(S003355491:0.00413,(S002702119:0.00221,((S002702034:0.00503,S002702035:0.00993)0.856:0.00167,S002699751:0.00073)0.768:0.00074)0.924:0.00223)0.908:0.00409)0.953:0.00436)0.702:0.00218,S003400834:0.00776)0.805:0.00120)0.186:0.00119,S000944485:0.00234)0.763:0.00069)1.000:0.03316)0.986:0.01402)0.952:0.01237)0.855:0.01204,((S000464975:0.00101,((S000464976:0.00101,(S003419205:0.00332,S003418293:0.00725)0.917:0.00839)0.996:0.00679,((S002235878:0.00148,S003407676:0.10289)0.748:0.00160,((((((S003408559:0.00334,S003411102:0.00306)0.751:0.00016,S003408539:0.00068)0.000:0.00015,(S003410851:0.00209,S003408792:0.00068)0.796:0.00069)0.539:0.00118,(S003410933:0.00436,(S003410755:0.00638,S003410906:0.00844)0.954:0.00460)0.823:0.00223)0.870:0.00036,S003410331:0.00227)0.876:0.00553,(S000393550:0.00147,(((S000393546:0.00014,(((S002707176:0.00294,S002712709:0.00073)0.771:0.00084,S002712737:0.01074)0.928:0.00289,S003419837:0.00836)0.213:0.00016)0.286:0.00016,S003413463:0.00207)0.975:0.00014,(((((S003412405:0.01837,(S003413122:0.01347,S003413121:0.01009)0.482:0.00376)0.492:0.00226,S003413178:0.00348)0.923:0.00321,S003420722:0.00147)0.995:0.00718,S003419827:0.00166)0.904:0.00014,(S003419113:0.00629,(S003411177:0.01023,S003419249:0.00744)0.934:0.00441)0.998:0.00976)0.790:0.00088)0.778:0.00084)0.732:0.00083)0.968:0.00860)0.706:0.00014)0.766:0.00086)1.000:0.04471,((S000944697:0.00563,(S000464972:0.00363,((S003305969:0.00128,(S000464969:0.00124,S000464968:0.00309)0.783:0.00059)0.758:0.00061,S000393537:0.00146)0.739:0.00066)1.000:0.01471)0.933:0.00782,(((S002749632:0.00072,(S002749622:0.00144,S002749554:0.00290)0.000:0.00014)1.000:0.00015,(S000377225:0.00126,S001349936:0.00061)0.760:0.00061)0.977:0.00952,(S002130443:0.00415,((S002724116:0.00220,S002718199:0.00291)0.909:0.00276,((S003405397:0.00080,S003405577:0.00467)0.988:0.01543,(((((S003405478:0.00567,(S001452775:0.00366,(S003405879:0.01335,(S003405326:0.00319,S003405458:0.01220)0.941:0.00756)0.703:0.00096)0.937:0.00015)0.962:0.00428,(S000000255:0.00064,S000004779:0.00063)0.802:0.00064)1.000:0.00030,S000016081:0.00256)1.000:0.00033,(S002034916:0.00611,((S001400595:0.00366,S001400635:0.00145)0.878:0.00147,S003405868:0.00920)0.922:0.00274)0.971:0.00015)0.000:0.00015,S002235885:0.00016)0.761:0.00087)0.977:0.00630)0.427:0.00220)1.000:0.02649)0.570:0.00915)0.972:0.01436)1.000:0.04903)0.298:0.00742,(S002963279:0.00015,(S002963321:0.00014,((S002963325:0.00014,S002235855:0.00097)0.815:0.00066,S002963293:0.00014)0.066:0.00029)0.769:0.00053)1.000:0.04481)0.934:0.00975)1.000:0.06028)1.000:0.06517,((((((S002686545:0.00297,S001559109:0.00014)0.787:0.00149,S003404380:0.00425)0.759:0.00072,S002744099:0.00447)0.858:0.00207,S002690055:0.00158)0.100:0.00522,(S001559035:0.00652,(S000344682:0.00101,(S003418164:0.00138,(S003417057:0.00071,S003422340:0.00283)0.869:0.00013)0.798:0.00175)0.858:0.00255)0.744:0.00790)1.000:0.07866,((S000352882:0.00165,((((S003420833:0.00275,(S003423401:0.00204,(S003423443:0.00138,(S003418377:0.00069,(S003414619:0.00070,S003415265:0.00208)0.000:0.00014)0.520:0.00014)0.867:0.00016)0.252:0.00067)0.922:0.00239,((S000352883:0.00252,(S001468297:0.00221,S001468397:0.00220)0.963:0.00434)0.910:0.00367,S002311356:0.00152)0.661:0.00082)0.773:0.00092,S001233399:0.00479)0.717:0.00061,(S002235841:0.00014,S000404711:0.00014)0.765:0.00084)0.814:0.00255)1.000:0.09489,(((((S002758937:0.00159,((S002741215:0.00147,((S002134841:0.00297,S002629917:0.00150)0.000:0.00014,(S002626819:0.00376,(S002660608:0.00075,S002661690:0.00150)0.915:0.00014)0.906:0.00142)0.781:0.00142)0.863:0.00014,(S002138371:0.00225,(S002142389:0.00151,S002142494:0.00014)0.000:0.00014)0.801:0.00074)0.326:0.00143)1.000:0.04948,S002709647:0.00247)1.000:0.01754,(S002075852:0.00015,(S002637020:0.00075,(S002643044:0.00147,(((S002752543:0.00073,(S002752687:0.00074,S002708443:0.00298)0.000:0.00014)0.998:0.00015,(S002722416:0.00299,(((((S002738951:0.00147,S002745079:0.00223)0.386:0.00014,((S002082990:0.00225,S002053274:0.00298)0.776:0.00072,S002745054:0.01289)0.000:0.00014)0.000:0.00014,S002673015:0.00148)0.861:0.00074,((S003396410:0.00015,(S003397185:0.00070,(S003396311:0.00210,(S003396898:0.00785,S003392085:0.00075)0.795:0.00064)0.000:0.00015)0.840:0.00070)0.843:0.00069,(((S002100287:0.00014,S002106127:0.00074)0.970:0.00369,S003394848:0.00285)0.039:0.00070,((S002709311:0.00147,S002665188:0.00298)0.000:0.00014,(S002654862:0.00075,S002647596:0.00014)0.858:0.00073)0.930:0.00013)0.890:0.00135)0.000:0.00015)1.000:0.00015,(S002636987:0.00075,((S002699914:0.00073,S002715385:0.00373)0.798:0.00074,S001403182:0.00223)0.000:0.00015)0.921:0.00147)0.924:0.00059)0.812:0.00069)0.994:0.00573,(S003395701:0.00142,(((((S002752177:0.00525,(S003396393:0.00012,(((S002075763:0.00073,(((S002678110:0.00016,S002695206:0.00225)0.499:0.00016,S002677833:0.03889)0.792:0.00073,S002713781:0.00224)0.778:0.00075)0.000:0.00015,S002075929:0.00014)0.000:0.00014,S002068452:0.00074)0.845:0.00075)0.049:0.00014)1.000:0.00014,S003396329:0.00702)0.690:0.00110,S003397254:0.01520)0.000:0.00014,S003391957:0.00015)0.772:0.00066,S003391844:0.00715)1.000:0.00075)1.000:0.00058)0.989:0.00502)0.000:0.00016)0.836:0.00071)0.802:0.00016)0.962:0.00476,(((((S002758224:0.00014,S002759127:0.00150)0.882:0.00140,((S002656981:0.00147,(S002656838:0.00075,S002651366:0.00298)0.000:0.00014)0.785:0.00138,(S003401271:0.01513,((((S003412813:0.00139,S003411883:0.00014)0.967:0.00331,S000013923:0.00131)0.864:0.00145,S002511738:0.00016)0.732:0.00033,(S002235838:0.00014,(((S000944578:0.00754,S000944620:0.00381)0.973:0.00520,(S000944617:0.00229,S003400422:0.00520)0.836:0.00135)0.869:0.00190,S002740289:0.00179)0.892:0.00173)0.991:0.00576)0.717:0.00042)1.000:0.01377)0.999:0.01072)0.868:0.00015,(S002630260:0.00297,S002657757:0.00223)0.734:0.00012)0.851:0.00015,(S002758410:0.00227,((((S002626575:0.00074,(((S003423093:0.00070,(S002134426:0.00075,(((((S001507409:0.00296,S002732849:0.00075)0.000:0.00014,((S002114122:0.00146,S002682524:0.00296)0.780:0.00014,(S002100327:0.00370,S002716878:0.00217)0.864:0.00016)0.000:0.00014)0.735:0.00016,S002709332:0.00594)0.120:0.00073,((((S002713380:0.00298,((S002738930:0.00073,S002082262:0.00075)0.000:0.00014,(((S002707676:0.00297,S002672032:0.00372)0.757:0.00014,(S002660246:0.00148,S002268853:0.00148)0.460:0.00014)0.000:0.00013,S002268913:0.00073)0.858:0.00073)0.785:0.00076)0.920:0.00065,(S002716977:0.00515,S002709593:0.00305)0.759:0.00148)1.000:0.00013,(S002101720:0.00014,S002111176:0.00148)0.832:0.00073)0.000:0.00016,S002709241:0.00222)0.000:0.00015)0.792:0.00073,(S002755175:0.00014,((S002750425:0.00014,(S002757872:0.00147,S002759507:0.00222)0.000:0.00016)0.912:0.00074,(S002749583:0.00074,(((S002736329:0.01171,S002759599:0.00243)0.769:0.00051,(S002092954:0.00147,S002630742:0.00149)1.000:0.00015)0.433:0.00075,(S002758945:0.00148,S003396310:0.00011)0.985:0.00016)0.913:0.00080)0.000:0.00014)0.000:0.00014)0.000:0.00014)0.957:0.00258)0.820:0.00015)0.835:0.00014,(((S002671520:0.00014,S001459132:0.00372)0.811:0.00074,S002707785:0.00075)0.808:0.00073,(S002727383:0.00149,S002674480:0.00222)0.201:0.00015)0.645:0.00147)0.940:0.00208,((S003423001:0.00351,(S003413092:0.00421,S002758757:0.00222)0.754:0.00011)0.867:0.00069,(S002731158:0.00014,(S002709536:0.00070,((S002104350:0.00297,((S002679917:0.00073,S002679516:0.00746)0.376:0.00010,S002679419:0.00075)0.000:0.00014)1.000:0.00015,(((S002756785:0.00222,S002745106:0.00073)0.716:0.00014,S002630631:0.00014)0.000:0.00013,((S002706396:0.00296,(S002706780:0.00073,S002709719:0.00297)0.449:0.00014)0.000:0.00014,S002709724:0.00148)0.847:0.00074)0.923:0.00070)0.482:0.00074)1.000:0.00014)0.981:0.00014)0.545:0.00140)0.668:0.00014)0.910:0.00145,((S002140196:0.00524,(S002761787:0.00016,(S002761760:0.00374,(((S002654643:0.00074,(S003413802:0.00070,((S003413795:0.03055,S003413713:0.00198)0.868:0.00156,(S002747926:0.00448,((((S003413841:0.00211,S003414116:0.00140)0.000:0.00015,S003413598:0.00785)1.000:0.00044,S002723996:0.00074)0.055:0.00027,S003416134:0.00016)0.223:0.00042)1.000:0.00027)0.000:0.00014)0.763:0.00068)0.804:0.00069,(S003413787:0.00571,(S003414017:0.00140,S001514055:0.00223)0.000:0.00015)0.000:0.00011)1.000:0.00015,((S003420109:0.00014,(S003416197:0.00140,S003420900:0.00282)0.000:0.00014)0.798:0.00068,S003413906:0.00212)0.815:0.00067)0.783:0.00070)0.786:0.00070)0.764:0.00069)0.900:0.00134,(((S002659761:0.00149,((S002649942:0.00074,S002657168:0.00014)0.945:0.00224,S003393561:0.00080)0.772:0.00079)0.925:0.00241,S002132008:0.00224)0.774:0.00175,(((S002713734:0.00288,(S002609089:0.00371,S002712978:0.00149)0.863:0.00015)0.327:0.00132,(S002713998:0.00149,S002712824:0.00298)0.753:0.00081)0.300:0.00077,S002091077:0.00170)0.951:0.00399)0.631:0.00509)1.000:0.00015)0.987:0.00543,S000944583:0.00733)0.762:0.00028,S002755124:0.00689)0.902:0.00244)0.927:0.00260)0.754:0.00104,(S002064683:0.00300,S002755645:0.00096)0.790:0.00094)0.990:0.00721)0.235:0.00044,S000839618:0.00147)1.000:0.05943)0.717:0.01687)0.987:0.02714)0.330:0.01636,((S003417533:0.00016,(S003411538:0.00789,((S003411312:0.00144,(S003411792:0.01814,S003411674:0.00014)0.480:0.00221)0.768:0.00068,S003411622:0.00283)0.000:0.00015)0.932:0.00278)0.790:0.00139,(S002902096:0.00909,S003418188:0.00393)0.274:0.00114)1.000:0.12000)0.974:0.02502,(S003423512:0.02794,((S003419842:0.00142,S003415704:0.00071)0.890:0.00062,(S003413391:0.00142,(S003415159:0.00070,S003418106:0.00210)0.000:0.00014)1.000:0.00014)0.999:0.03182)1.000:0.15500)0.996:0.04132,((((S002749689:0.00225,S002751242:0.00149)0.854:0.00204,(S002655342:0.00015,((S003403874:0.00070,(S003415582:0.00282,(((S003421063:0.00993,S003419970:0.00328)0.999:0.00980,(S003409254:0.00014,S003404614:0.00139)0.982:0.00015)1.000:0.00028,(S002681063:0.00228,S002683104:0.00912)0.960:0.00373)0.998:0.00039)0.000:0.00015)0.785:0.00067,((((S002715301:0.00075,(S002650739:0.00014,S002650755:0.00150)0.786:0.00074)0.889:0.00150,(S003417964:0.00138,(S003414795:0.00016,(S003422768:0.00069,(S003421029:0.00213,S003422710:0.00725)0.760:0.00068)0.792:0.00069)0.000:0.00015)0.775:0.00069)0.799:0.00071,(S001527281:0.00377,(S003406955:0.00015,(S003403759:0.00071,S003402788:0.00285)0.880:0.00141)0.782:0.00070)0.865:0.00139)0.779:0.00069,(S001500577:0.00298,(S002761210:0.00075,(S003400715:0.00761,S001559000:0.00014)0.000:0.00011)0.689:0.00015)0.824:0.00014)0.945:0.00208)0.797:0.00074)0.818:0.00020)0.997:0.03088,(S002661440:0.08093,((S002060795:0.00153,((S002674404:0.00152,S002747796:0.00306)0.727:0.00014,(S002682563:0.00229,S002692332:0.00153)0.000:0.00014)0.876:0.00015)0.643:0.00015,S002721570:0.12818)0.909:0.00792)0.956:0.04203)1.000:0.09902,(S000354947:0.16694,((((((S002715451:0.00155,S002105783:0.00309)0.000:0.00015,S002708049:0.00705)0.806:0.00076,((S003401505:0.00534,(S003401366:0.00229,S003395992:0.00536)0.999:0.00022)0.995:0.00025,(S003395902:0.00740,S003392864:0.00152)1.000:0.00014)0.943:0.00222)0.768:0.00073,S002067271:0.00155)0.984:0.01118,((S002511068:0.00801,(S002069746:0.00153,S002069235:0.00462)0.872:0.00162)0.361:0.00291,(S003398644:0.00206,S003400016:0.00378)0.224:0.00332)0.961:0.00773)1.000:0.03534,(((S003318379:0.00143,(S002034898:0.00265,(((S002656400:0.00387,(S003417759:0.00071,((S003414770:0.00363,(S003415005:0.00144,(S003419513:0.00014,S003417582:0.00205)0.841:0.00196)0.554:0.00014)0.385:0.00014,S003417550:0.01100)0.000:0.00012)0.985:0.00151)0.942:0.00051,(S003415301:0.00654,S003414831:0.00144)0.087:0.00014)0.963:0.00631,(S003415359:0.00146,(S002087912:0.00389,(S003417657:0.00221,S003413072:0.00073)0.987:0.00044)1.000:0.00027)0.000:0.00014)0.808:0.00440)0.922:0.00582)0.996:0.01619,((((S003393251:0.00714,(((S003412747:0.00014,S003404086:0.00071)0.974:0.00015,(S003413032:0.00069,((S003412914:0.00071,S003404327:0.00143)0.798:0.00071,S003409506:0.00071)0.792:0.00012)0.415:0.00071)0.797:0.00091,(S003412962:0.00184,S003411314:0.00872)0.865:0.00014)0.467:0.00139)0.994:0.00642,(S003421737:0.00072,S003421780:0.00142)0.052:0.00016)0.772:0.00071,((S003417898:0.00014,S003417879:0.00014)0.916:0.00071,(S003421784:0.00071,S003419897:0.00353)0.821:0.00015)0.835:0.00015)0.995:0.01258,(S003413049:0.01423,((S003397737:0.00015,S003396934:0.00142)0.450:0.00093,((S002121629:0.00299,S001233370:0.00089)0.951:0.00382,(S003393312:0.00680,((S003408624:0.00143,S003407713:0.00214)0.994:0.00766,S003318377:0.00166)0.741:0.00153)0.867:0.00140)0.977:0.00600)0.886:0.00215)0.411:0.00049)0.995:0.01638)0.860:0.00899,((((((((S002679883:0.01016,(S003392928:0.00513,S003399599:0.00014)0.000:0.00015)0.905:0.00139,(S003416062:0.00222,S003413130:0.00743)0.873:0.00015)0.852:0.00181,(S002713739:0.00077,S002713501:0.00014)0.992:0.00549)0.720:0.00034,(S002067794:0.00212,(S003416450:0.00227,S003419461:0.00062)0.951:0.00347)0.791:0.00126)0.940:0.00225,(S002676525:0.00385,(S002072503:0.00077,S002068604:0.00232)0.813:0.00130)0.721:0.00017)0.980:0.00015,((S002140089:0.00231,(S002751456:0.00311,S002092224:0.00155)0.000:0.00013)0.904:0.00068,S002697896:0.00460)1.000:0.00015)0.807:0.00149,(((S002715502:0.00749,((S002636933:0.00472,S002640643:0.00316)0.832:0.00178,(S002104799:0.00232,(S002094168:0.00077,S002104723:0.00232)0.000:0.00014)0.728:0.00044)0.252:0.00077)0.344:0.00014,((S001406209:0.00619,S002743313:0.00016)0.880:0.00230,(S002640585:0.00468,((S003401986:0.00014,S003396344:0.00218)0.771:0.00015,((S003397177:0.00074,S003393157:0.00074)0.000:0.00015,S003391948:0.00513)0.818:0.00070)0.920:0.00221)0.664:0.00070)0.892:0.00144)0.935:0.00172,((((S003401725:0.00291,(S003401717:0.00144,S003392001:0.00072)0.000:0.00014)0.941:0.00268,S002638605:0.00183)0.253:0.00070,S002727233:0.00289)0.869:0.00170,(((S003411399:0.00103,(S003415040:0.00628,(S003404027:0.00218,(S003411870:0.00014,S003412288:0.00014)0.000:0.00014)0.882:0.00242)0.651:0.00287)0.750:0.00048,S002669765:0.00718)0.752:0.00082,(((S000711630:0.00014,(S000711629:0.00014,S000541544:0.00016)0.936:0.00119)0.168:0.00013,(S002984742:0.00132,S003412400:0.00591)0.900:0.00218)0.900:0.00290,(S003412332:0.00523,S003391942:0.00963)0.595:0.00132)0.833:0.00014)0.993:0.00518)0.870:0.00015)0.882:0.00224)1.000:0.01977,(((((((S003412173:0.00137,S003412349:0.00151)0.870:0.00013,(((S003407411:0.00072,(S003400966:0.00219,(S003400448:0.00970,S003400375:0.00441)0.734:0.00076)0.786:0.00076)0.000:0.00014,S003412249:0.00146)0.353:0.00014,(S003412208:0.00072,S003402086:0.00073)0.000:0.00014)0.629:0.00014)0.000:0.00014,(S003407406:0.00014,S003394274:0.00145)0.000:0.00014)0.470:0.00014,(S003407387:0.00434,S003400247:0.00146)0.773:0.00071)0.782:0.00015,((S003392908:0.00147,(S003401545:0.00145,S003397843:0.00074)0.000:0.00014)0.000:0.00014,S003408464:0.00217)0.834:0.00071)0.964:0.00284,((S003400008:0.00147,(S003399020:0.00014,(S003401846:0.00014,S003400118:0.00074)0.000:0.00014)0.800:0.00072)0.786:0.00073,(((S003399029:0.00145,S003400122:0.00144)0.000:0.00014,(((S003400020:0.00145,((S003401068:0.00073,S003400076:0.00073)0.799:0.00073,S003392857:0.00146)0.258:0.00011)1.000:0.00049,S002734610:0.00077)1.000:0.00024,S003401528:0.00753)0.422:0.00011)0.644:0.00014,(S003401908:0.00287,S003401866:0.00145)0.355:0.00014)0.000:0.00015)0.779:0.00073)0.555:0.00098,((((S002724032:0.01294,((S003396705:0.00213,S003395973:0.00219)0.857:0.00014,(S003396894:0.00293,S003396218:0.00446)0.752:0.00072)0.976:0.00450)0.751:0.00058,S002717147:0.00318)0.670:0.00070,(((S003401234:0.00152,(S003401332:0.00965,S003401283:0.00836)0.909:0.00355)1.000:0.01441,(((S003401988:0.00216,(S003398828:0.00143,S003396867:0.00144)0.768:0.00071)0.825:0.00015,((S000022403:0.00128,S000414437:0.00144)0.889:0.00140,(S002658594:0.01080,(S000387860:0.00342,S001548716:0.00065)0.645:0.00016)0.942:0.00015)0.933:0.00133)0.838:0.00067,((((((S003399914:0.00145,S003400022:0.00396)0.794:0.00178,((S003401358:0.00364,S003395926:0.00144)0.783:0.00071,(S003399606:0.00014,((S003395909:0.01180,S003399968:0.00094)0.865:0.00214,S003400007:0.00143)0.438:0.00016)0.910:0.00015)0.861:0.00012)0.434:0.00073,S003400203:0.00157)0.766:0.00060,(S003400146:0.00014,S003400001:0.00371)0.840:0.00073)0.000:0.00012,(S003393146:0.00071,S003401793:0.00144)0.000:0.00014)0.472:0.00014,(S003401260:0.00144,S003399666:0.00071)0.000:0.00014)0.084:0.00014)0.824:0.00221)0.840:0.00298,S000944587:0.00651)0.997:0.00908)0.921:0.00241,S000944594:0.00064)0.807:0.00140)0.986:0.01080)0.250:0.00652)1.000:0.03748)1.000:0.04670)0.504:0.02001)0.999:0.03952)0.980:0.04086)1.000:0.10396)0.983:0.04458)0.371:0.02851,(((S001483736:0.00111,((((S002709251:0.00555,(S003411391:0.00757,S003411248:0.00373)0.960:0.00439)0.732:0.00082,(S003010126:0.01637,S001796040:0.00180)0.066:0.00016)0.917:0.00710,(S000925909:0.00011,(S001551106:0.00015,(S002230465:0.01280,S002997023:0.00723)0.739:0.00060)0.926:0.00127)0.922:0.00054)0.938:0.00010,S001551105:0.00066)0.993:0.00788)0.945:0.01614,((S001551102:0.00120,(((S003410551:0.00815,S000432865:0.00011)0.886:0.00128,(S003412410:0.00868,S002034976:0.00888)0.811:0.00188)0.885:0.00136,S002951301:0.00014)0.876:0.00013)0.999:0.02685,((S003419509:0.00015,(S003420805:0.00147,(S003417023:0.00014,(S002949880:0.00222,S003423375:0.00219)0.783:0.00071)0.791:0.00074)0.794:0.00072)0.695:0.00073,(((S003417856:0.00014,((S003418830:0.00015,S003417991:0.00220)0.849:0.00072,S003417439:0.00291)0.000:0.00010)1.000:0.00014,(S003421001:0.01411,((S003419496:0.00073,((S003417878:0.00143,S003421912:0.00292)0.605:0.00014,(S003409293:0.00145,S003407497:0.00072)0.811:0.00072)0.000:0.00011)0.999:0.00015,((S003412687:0.00435,S003419184:0.00145)0.646:0.00014,(S000645710:0.00014,(S000432866:0.00014,S000414272:0.00016)0.870:0.00014)0.905:0.00119)0.810:0.00063)0.822:0.00061)0.831:0.00014)0.787:0.00063,S003402195:0.00073)0.754:0.00126)1.000:0.03632)0.468:0.00883)1.000:0.19374,((((S001129363:0.00015,(((((S001744481:0.00261,(S000967149:0.00307,S003262953:0.00063)0.735:0.00050)0.723:0.00135,(S002233338:0.03403,S002448544:0.00157)0.663:0.00258)1.000:0.02215,(((((S002864072:0.00753,(S000378074:0.00457,S003302955:0.00827)0.764:0.00074)0.898:0.00353,(S001015332:0.00588,(((S002958942:0.00717,S002886791:0.00593)0.941:0.00264,(((((S000805430:0.00207,S000998736:0.00375)0.887:0.00132,(S002220122:0.00063,S000599216:0.00187)0.816:0.00099)0.837:0.00118,S003314020:0.00140)0.229:0.00145,S003284344:0.00849)0.843:0.00304,S003284145:0.00204)0.810:0.00116)0.973:0.00467,S001613822:0.00381)0.993:0.00768)0.850:0.00318)0.964:0.00559,S002305585:0.00333)0.868:0.00334,S003284088:0.00621)0.742:0.00087,((S000544285:0.00016,((S001161358:0.00021,S001744480:0.00301)0.439:0.00236,(S000114066:0.00119,(S002418688:0.00957,S002953855:0.00518)0.765:0.00144)0.131:0.00193)0.976:0.00498)0.947:0.00181,((S002444697:0.00189,((S003020766:0.00128,(((((S000346271:0.00014,S002081132:0.00077)0.895:0.00129,(S000004315:0.00015,(((S002042234:0.00516,S003264734:0.00431)0.751:0.00102,S002958959:0.00394)0.701:0.00095,S000943212:0.00086)0.948:0.00308)0.790:0.00204)0.140:0.00016,(S002081105:0.00153,S002081124:0.00077)0.251:0.00014)0.000:0.00016,S002042536:0.00064)0.966:0.00307,S003020832:0.00647)0.170:0.00015)0.699:0.00016,(S001093850:0.00015,(((S003261771:0.00146,S000346310:0.00064)0.794:0.00062,S000711314:0.00446)0.000:0.00015,S003285395:0.00255)0.786:0.00062)0.857:0.00062)0.226:0.00015)0.401:0.00016,(((S000998737:0.00762,S003299626:0.00062)0.778:0.00059,((S002510271:0.00367,S002953857:0.00345)0.097:0.00010,(S003303825:0.00133,S003353705:0.00121)0.761:0.00016)0.811:0.00014)0.798:0.00062,(S002305588:0.00589,S002959001:0.00073)0.765:0.00064)0.928:0.00213)0.903:0.00014)0.517:0.00014)0.969:0.00735)0.884:0.00578,((S001129466:0.06722,((S003262228:0.00014,(((((S002165754:0.00014,(S003337392:0.00014,(S003337214:0.00064,(S003334769:0.00650,(S003368859:0.00945,(S002970926:0.00302,(S002970913:0.00365,S002970914:0.00088)0.994:0.00969)0.880:0.00583)0.796:0.00163)0.281:0.00014)0.439:0.00014)0.479:0.00014)0.862:0.00014,S002305525:0.00014)0.798:0.00062,(((S002949427:0.00615,(S001070399:0.00382,S001069606:0.00328)0.748:0.00108)0.093:0.00014,S000856528:0.00699)0.000:0.00016,S002312348:0.01512)0.838:0.00318)0.999:0.00013,((S003363065:0.00259,(S001179304:0.00066,S002958946:0.00126)0.000:0.00015)0.918:0.00127,S000860483:0.00015)0.756:0.00063)0.554:0.00015,S001198626:0.00247)0.000:0.00014)0.997:0.00019,(S000711380:0.00014,S001589243:0.00118)0.827:0.00098)0.922:0.00501)0.728:0.00337,(S003025058:0.00258,(S001793031:0.00238,(S001572565:0.00096,S003024278:0.00128)1.000:0.00065)0.788:0.00103)0.422:0.00014)0.959:0.00469)1.000:0.02239,S001129461:0.01314)0.816:0.00149)0.963:0.00517,(S001129468:0.00291,S001129431:0.00510)0.685:0.00127)1.000:0.04832,((((S000391624:0.00268,(S000434974:0.00501,(S000622331:0.00314,(S000391622:0.00014,S001293385:0.00075)0.819:0.00014)0.931:0.00317)0.522:0.00730)1.000:0.03784,((S000573595:0.00134,(S001418340:0.00151,S003288364:0.00198)0.776:0.00097)0.971:0.00618,(S002955530:0.00408,S002955526:0.00405)0.613:0.00141)1.000:0.02573)0.806:0.00637,(((S002736097:0.00329,((S001497999:0.00154,(S003000113:0.01024,(S002645504:0.00077,(S002579527:0.00695,S001499153:0.00068)1.000:0.00016)0.899:0.00014)0.815:0.00067)0.778:0.00067,(S002649968:0.00231,(S002669708:0.00386,S002673040:0.00231)0.000:0.00014)1.000:0.00016)0.828:0.00118)0.289:0.00133,(S002736647:0.00384,S002077696:0.00234)0.909:0.00413)1.000:0.02939,(S002637193:0.00591,(((((S002098910:0.00933,(S003398197:0.00376,S003398198:0.00519)0.874:0.00223)0.776:0.00108,(S002098669:0.00704,S002719034:0.00388)0.743:0.00071)0.759:0.00014,(S002679906:0.00624,((S003406733:0.00809,((((S002745735:0.00852,(S002708003:0.00697,S003019352:0.00561)0.000:0.00016)0.477:0.00015,(S003401592:0.00480,((((((S003402413:0.00280,(S003410788:0.00324,S001116791:0.01187)0.624:0.00468)0.784:0.00158,S003410562:0.00582)0.772:0.00072,(S003410792:0.00434,(((S003410206:0.00540,S003411406:0.00087)0.773:0.00079,S003408905:0.00539)0.804:0.00085,S003406616:0.00308)0.749:0.00065)0.846:0.00015)0.830:0.00073,S003409058:0.00547)0.000:0.00014,S003410456:0.00216)0.938:0.00156,S003401257:0.00947)0.388:0.00016)0.424:0.00078)0.761:0.00085,S003401272:0.02877)0.846:0.00078,(S003408818:0.00745,((((S003410390:0.00515,(S003410438:0.00704,S003398101:0.00515)0.906:0.00290)0.723:0.00138,(S003411128:0.00465,S003410342:0.00444)0.210:0.00236)0.793:0.00185,S003402323:0.00669)0.085:0.00156,S003410989:0.00336)0.654:0.00016)0.824:0.00332)0.913:0.00016)0.000:0.00014,(S002115882:0.01166,((S003403723:0.00560,S002110241:0.01331)0.496:0.00016,S003410684:0.00144)0.909:0.00151)0.857:0.00016)0.769:0.00087)0.769:0.00087)0.811:0.00088,(((S002098715:0.01480,((S002105416:0.01010,S002677732:0.00314)0.406:0.00071,(((S003017915:0.00169,(S003019002:0.00194,S003019054:0.00091)1.000:0.00038)0.841:0.00084,(S002083704:0.00305,S003318524:0.00398)0.349:0.00015)1.000:0.00602,(S003342962:0.00711,(S002761341:0.00459,(((S003394916:0.00213,(S002058884:0.00229,(S002660587:0.00304,(S002058902:0.00532,S002082213:0.00450)0.763:0.00092)0.000:0.00014)0.763:0.00076)0.665:0.00015,(S003394999:0.00574,(S002752106:0.00307,((S002041539:0.00245,S002072850:0.00692)0.909:0.00072,((S002745041:0.00076,S002715254:0.00014)0.997:0.00618,S002041540:0.00014)0.860:0.00180)0.766:0.00079)0.754:0.00074)0.767:0.00090)0.824:0.00077,(((S003019390:0.00508,((S003019434:0.00439,S003019045:0.00285)0.891:0.00144,S003364766:0.00014)0.797:0.00014)0.815:0.00063,S003019138:0.00129)0.775:0.00064,(S002067433:0.00383,((S003413702:0.00136,S003413689:0.01285)0.999:0.01059,S003413634:0.00154)0.753:0.00105)0.788:0.00103)0.784:0.00063)0.957:0.00014)0.710:0.00187)0.000:0.00015)0.802:0.00064)0.762:0.00068)0.304:0.00063,S002315222:0.00291)0.884:0.00127,S003022342:0.00523)0.744:0.00065)0.796:0.00066,(((((S003408585:0.01065,((S003403782:0.00298,S003411570:0.01467)0.770:0.00171,((S003406511:0.00647,S002709359:0.00780)0.777:0.00087,S003403933:0.00142)0.838:0.00065)0.799:0.00014)0.913:0.00014,S003410565:0.00433)0.967:0.00059,S002709266:0.01010)0.987:0.00066,S003411009:0.00362)0.778:0.00124,(S002996831:0.00261,S003366552:0.00392)0.893:0.00129)0.000:0.00015)0.933:0.00409)0.998:0.01936)0.360:0.00687)0.918:0.01036,(S002712715:0.19434,(S003402940:0.00327,S003402070:0.05140)0.984:0.05058)0.984:0.03821)1.000:0.05209)1.000:0.07120,(((((S000394227:0.00014,S000369368:0.00132)0.997:0.00014,(S000386970:0.00133,S002153929:0.00064)0.916:0.00052)0.389:0.00438,((S002708290:0.00875,S002724318:0.00628)0.999:0.03213,(S002663621:0.00080,S002674102:0.04464)1.000:0.09545)0.999:0.03092)0.928:0.00977,(((S002662468:0.07855,S000437097:0.00076)0.054:0.00070,(((S002661360:0.00313,(S002759621:0.00232,S002661323:0.00234)0.313:0.00014)0.949:0.00235,(S002717912:0.00311,S002708256:0.00312)0.752:0.00077)0.766:0.00078,((S002055273:0.00627,((S002055090:0.00311,(S002066152:0.00540,(S002065214:0.00231,S002065212:0.00393)0.001:0.00077)0.674:0.00015)0.851:0.00077,(S002065363:0.00077,((S002066106:0.00467,(S002065936:0.00307,S002052490:0.00390)0.437:0.00014)0.742:0.00015,S002534410:0.01437)0.000:0.00014)0.000:0.00014)0.000:0.00014)0.784:0.00078,S002065226:0.00157)0.777:0.00079)0.992:0.00636)1.000:0.00043,S002165490:0.00014)0.780:0.00274)1.000:0.08816,((S000828883:0.06632,((S001912743:0.02553,(((S002971350:0.00615,S000839230:0.02656)0.855:0.00224,S000839192:0.00209)0.747:0.00066,S000839117:0.00198)0.995:0.01554)0.872:0.00696,(((((((S003083591:0.00064,((S000837522:0.00251,(((((((S002915772:0.00189,(S003005129:0.00063,(((((((S000483993:0.00987,(S003303829:0.00066,S001188893:0.00201)0.799:0.00120)0.945:0.00740,S003005749:0.00127)0.805:0.00014,S003005577:0.00063)0.486:0.00015,S003002961:0.00256)0.362:0.00014,S003005429:0.00775)0.395:0.00014,S003005821:0.00126)0.000:0.00014,(S000986269:0.00308,(S001027853:0.00238,S001027016:0.00510)0.938:0.00474)0.647:0.00014)0.000:0.00016)0.989:0.01076)0.001:0.00016,(S003284186:0.00194,S000010261:0.00063)0.910:0.00127)0.949:0.00334,S001179333:0.00438)0.867:0.00014,(S002718229:0.00767,(S002975941:0.00016,(S001026931:0.00286,S001030351:0.00142)0.778:0.00071)0.947:0.00356)0.733:0.00114)0.967:0.00433,((((S000634864:0.00309,(S000859358:0.01214,S000839112:0.00169)0.388:0.00073)0.393:0.00014,S001178835:0.00073)0.842:0.00195,(S002966772:0.00011,((S000654126:0.00015,S001415332:0.00380)0.888:0.00596,(S002353136:0.00014,(((S000839089:0.00191,(S000839205:0.00063,S000839092:0.00063)0.000:0.00014)0.000:0.00014,(S000838996:0.00014,(S000839102:0.00061,S000839078:0.00123)0.737:0.00014)0.000:0.00014)0.753:0.00060,S000839008:0.00190)0.895:0.00167)0.544:0.00058)1.000:0.00012)0.794:0.00127)0.320:0.00010,(((S000839233:0.00165,S000839406:0.00069)0.786:0.00082,(S000839177:0.00014,(S000839232:0.00014,S000863666:0.00094)0.000:0.00015)0.000:0.00014)0.918:0.00190,S001943158:0.00060)0.779:0.00072)0.930:0.00015)0.904:0.00256,(((S002999985:0.01394,S000728197:0.00071)0.573:0.00023,S000927431:0.00530)0.874:0.00024,S000620245:0.00243)0.000:0.00014)0.338:0.00014,((((S001028656:0.00462,S001024878:0.00951)0.236:0.00120,((S003451424:0.00156,S002678519:0.00227)0.096:0.00016,S001383535:0.00380)0.293:0.00016)0.827:0.00073,S000536097:0.00114)0.823:0.00114,((S001383469:0.00532,(S002482792:0.00959,S002917343:0.00661)0.727:0.00044)1.000:0.00257,S002908670:0.00015)0.774:0.00074)0.803:0.00082)0.933:0.00226)0.006:0.00015,(((((S001179671:0.00316,(((S001177194:0.00318,S001177371:0.00191)0.766:0.00062,(S001177206:0.00014,(S001177134:0.00014,(S001177199:0.00112,S001177204:0.00169)0.797:0.00088)0.000:0.00015)0.805:0.00015)0.000:0.00014,(S001176867:0.01967,S003083485:0.00256)0.744:0.00059)0.901:0.00122)0.758:0.00061,S002474883:0.00126)0.838:0.00064,(S000837435:0.00069,((((S002477338:0.00272,S001024211:0.00723)0.257:0.00108,S002030818:0.00315)0.793:0.00228,(S001176876:0.01210,((S001177128:0.00014,S001177103:0.00193)0.792:0.00129,(S001177086:0.00326,(S001177111:0.00325,S001177148:0.00262)0.323:0.00015)0.783:0.00210)0.883:0.00304)0.844:0.00337)0.888:0.00016,S000837664:0.00069)0.000:0.00015)0.985:0.00015)0.818:0.00365,(S000839299:0.00014,(S000839175:0.00517,S000839162:0.00452)0.817:0.00192)1.000:0.03705)0.729:0.00160,(((S003315400:0.00345,S003315392:0.00210)0.993:0.00655,S002352866:0.00609)0.377:0.00168,(S002449687:0.00222,S002918625:0.00181)0.912:0.00179)0.971:0.00866)0.950:0.00336)0.789:0.00084)0.903:0.00245,((S002348275:0.00336,(S000617763:0.00650,S002951759:0.00544)0.702:0.00014)0.992:0.00585,(S001026627:0.00505,(S001383147:0.00303,(S001024968:0.00358,(S001024299:0.00286,S001025614:0.00214)0.000:0.00014)0.998:0.00027)0.510:0.00040)0.793:0.00074)0.677:0.00015)1.000:0.03090,(S000431968:0.00644,(S001943160:0.02820,S001176872:0.01031)0.945:0.00450)1.000:0.03121)0.999:0.02384,S000839280:0.00400)1.000:0.10261,((S001122764:0.04841,(((((((S001601554:0.00335,S001601646:0.00014)0.976:0.00876,S001044617:0.00956)0.453:0.00180,((S001601772:0.00207,(S001600787:0.00333,(S002949672:0.00251,S001600212:0.00125)0.107:0.00016)0.860:0.00126)1.000:0.01006,(((S000595601:0.00196,(S002468389:0.00014,S002295800:0.00329)0.844:0.00016)0.996:0.00640,((((((S000405738:0.00507,(S002922699:0.00313,((S002406841:0.00881,(S003425408:0.00379,(S002199324:0.00190,S002199311:0.00014)0.904:0.00193)0.880:0.00193)0.755:0.00068,S003538747:0.00065)0.793:0.00011)0.916:0.00201)0.722:0.00015,(S002988648:0.00283,S001241443:0.00328)0.963:0.00685)0.746:0.00044,S000354967:0.01267)0.779:0.00109,S002918597:0.00075)0.897:0.00222,S000966875:0.00068)0.942:0.00312,(((S000967034:0.00223,((S003283757:0.00066,(S001155782:0.00452,S000881449:0.00714)0.838:0.00152)0.865:0.00128,S002046457:0.00523)0.776:0.00300)0.685:0.00182,(S003284048:0.00120,(((((S000001831:0.00130,((S003312192:0.00064,((S003261550:0.00473,S003302534:0.00249)0.881:0.00468,S001122765:0.00186)0.997:0.00014)0.168:0.00012,S002169190:0.00097)0.632:0.00163)0.557:0.00014,S002223035:0.00394)0.195:0.00014,S000001139:0.00196)0.811:0.00014,S003262663:0.00014)0.923:0.00324,(((S000333309:0.00782,S003435250:0.00384)0.649:0.00014,(S002965573:0.00015,S000584698:0.00634)0.906:0.00250)0.891:0.00010,S003262204:0.00067)0.785:0.00011)0.917:0.00311)0.829:0.00145)0.756:0.00164,(S002988571:0.00096,(S002635654:0.01126,S001601459:0.00380)0.998:0.00865)0.758:0.00093)0.489:0.00014)0.766:0.00065)0.000:0.00026,S000837426:0.00950)0.080:0.00025)0.746:0.00148)0.866:0.00257,(S000410917:0.01433,S000586542:0.01013)0.930:0.00554)0.988:0.01315,((S001600537:0.00586,(S002197416:0.01535,S000394070:0.00014)0.847:0.00196)0.866:0.00599,S001122739:0.06005)0.920:0.00785)0.981:0.01488,(S003060797:0.06477,S001753988:0.02169)1.000:0.03741)0.929:0.01893,(((((((((((((((S003411358:0.00937,S003400314:0.00281)0.886:0.00014,(S003411031:0.00478,S003398665:0.01522)0.832:0.00226)0.000:0.00012,(S003409476:0.00207,((S002676632:0.00076,S002747614:0.00153)0.000:0.00016,S002669322:0.00154)0.841:0.00076)0.935:0.00016)0.896:0.00015,S003397482:0.00218)0.401:0.00014,S003400171:0.00014)0.000:0.00014,S003407361:0.00014)0.501:0.00015,S003409159:0.00216)0.000:0.00015,S003411221:0.00363)0.289:0.00014,S003412935:0.00072)0.226:0.00015,((S003409452:0.00072,S003400426:0.00144)1.000:0.00013,(S003402116:0.00016,S003408667:0.00216)0.925:0.00062)0.925:0.00069)0.862:0.00088,((S003410100:0.00144,(((S003406336:0.00283,(S003409694:0.00084,(S003410415:0.00639,S003402478:0.00886)0.978:0.00646)1.000:0.01582)0.925:0.00361,S003398965:0.00016)0.803:0.00085,(S003410658:0.00387,S003410129:0.00230)0.755:0.00081)0.799:0.00014)0.434:0.00016,S003411026:0.00014)0.000:0.00014)0.666:0.00014,(S003410477:0.00012,S003409981:0.00287)0.897:0.00212)0.732:0.00095,((((S002761297:0.00077,S003409445:0.00145)0.802:0.00072,(S002712816:0.00076,S002118949:0.00077)0.496:0.00014)0.000:0.00014,S003416691:0.00014)0.000:0.00013,(S003414448:0.00144,(S003422578:0.00014,(S003422178:0.00071,S003420192:0.00218)0.000:0.00014)1.000:0.00727)0.000:0.00014)0.955:0.00357)0.994:0.02694,((((S003396614:0.00080,S003395836:0.00357)0.249:0.00053,(S003416277:0.00375,(S003391894:0.00014,S003395438:0.00217)0.972:0.00507)0.738:0.00706)0.986:0.01089,(S003402138:0.01203,((S003413867:0.00302,(S002106975:0.00014,((((S002348271:0.00140,S002709351:0.00789)0.759:0.00069,(S003401801:0.00147,S000837381:0.00191)0.774:0.00063)0.899:0.00015,S000436070:0.00122)0.822:0.00069,(S000414304:0.00014,S002760899:0.00077)0.773:0.00062)1.000:0.00047)0.998:0.00027)0.024:0.00014,S000944671:0.00145)0.734:0.00014)0.973:0.01296)0.998:0.01785,((S001912597:0.00599,(S002738927:0.00079,((((((S002708395:0.00077,(S002719065:0.00152,S003412555:0.00750)0.766:0.00150)0.000:0.00016,((S001177183:0.00015,S001178003:0.00758)0.976:0.00488,(S002662671:0.00014,S002654892:0.00309)0.797:0.00076)0.776:0.00070)0.822:0.00016,S000839732:0.00014)0.978:0.00016,((((S003399198:0.00146,((S002759289:0.00077,((((S002726497:0.00463,S003392581:0.01335)0.735:0.00321,((S002710937:0.00232,S002745058:0.00077)0.000:0.00014,((S002711898:0.00154,S002112170:0.00077)0.000:0.00014,S002710085:0.00154)0.000:0.00014)0.821:0.00076)0.382:0.00015,(S002128319:0.00153,S002119373:0.00154)0.905:0.00154)0.415:0.00014,S002756911:0.00077)0.000:0.00014)0.941:0.00015,(S003412468:0.00975,S003411867:0.00520)0.899:0.00217)0.000:0.00011)0.752:0.00012,S003409631:0.00218)0.000:0.00015,((((S003405838:0.00144,((S002674455:0.00309,(S002692155:0.00464,(((((S002667435:0.00153,S003405567:0.01318)0.755:0.00080,((S003405750:0.00137,S002645872:0.00014)0.370:0.00014,(S003394598:0.00013,S002668827:0.00308)0.802:0.00073)0.750:0.00015)0.632:0.00014,S002688748:0.00014)0.000:0.00015,S002665907:0.00154)0.176:0.00014,S002694655:0.00231)0.142:0.00014)0.341:0.00014)0.000:0.00014,S002691807:0.00308)0.000:0.00010)0.625:0.00014,S003404777:0.00072)0.882:0.00072,S003394972:0.00145)0.000:0.00015,((S002750220:0.00077,S002752524:0.00310)0.768:0.00076,S003392750:0.00279)1.000:0.00015)0.640:0.00072)0.830:0.00139,(((((S001912721:0.00145,((S002721314:0.00464,(S001912699:0.00417,S003401342:0.07281)0.752:0.00093)0.000:0.00014,(S002074903:0.00232,S001912727:0.00073)0.783:0.00072)0.000:0.00015)0.000:0.00010,S001912709:0.00365)1.000:0.00039,S002709509:0.00231)1.000:0.00028,((S002706855:0.00154,(S003393500:0.00592,S003393557:0.00076)0.982:0.00038)1.000:0.00026,S003393487:0.00016)0.711:0.00072)0.859:0.00014,(S003365995:0.00369,((S002711529:0.00108,((S001912914:0.00551,S002691889:0.00311)0.873:0.00203,S002082279:0.00186)0.365:0.00078)0.790:0.00124,S002752051:0.00388)0.862:0.00158)0.759:0.00072)0.777:0.00143)0.391:0.00016)0.886:0.00134,(((S003395567:0.00151,(((((S002652116:0.00232,S002653310:0.00154)0.569:0.00014,S002656570:0.00155)0.000:0.00014,S002131779:0.00388)0.533:0.00015,S002658263:0.00309)0.986:0.00464,((((((((S003400138:0.00219,S003398881:0.00073)0.846:0.00071,((S003392328:0.00144,S003400043:0.00014)0.000:0.00014,(S003398326:0.00144,S003398346:0.00144)0.761:0.00014)1.000:0.00014)0.358:0.00073,S003397521:0.00145)0.787:0.00014,S003398403:0.00219)0.000:0.00015,(S003400063:0.00047,S002742771:0.00154)1.000:0.00026)0.000:0.00014,S003400826:0.00014)0.916:0.00069,((S003419905:0.00015,S003421180:0.00221)0.902:0.00146,((S003402219:0.00015,(S003407400:0.00145,((S002714156:0.00014,(S002714179:0.00311,(S002706214:0.00156,(S002713825:0.00233,S003407516:0.00278)0.000:0.00014)0.328:0.00014)0.436:0.00014)0.335:0.00014,S002112330:0.00545)0.742:0.00014)0.852:0.00073)0.000:0.00014,(S003392413:0.00144,S003392541:0.00218)0.000:0.00014)0.916:0.00016)0.997:0.00014)0.839:0.00073,S002743331:0.00155)0.000:0.00016)0.982:0.00737)0.998:0.01028,((S002672424:0.00154,S003367450:0.00130)0.798:0.00065,(((S002643547:0.00386,S002655473:0.00077)0.000:0.00014,S002666038:0.00857)0.000:0.00014,(S002091592:0.00077,(((S002661572:0.00231,S002713103:0.00154)0.257:0.00014,S002648817:0.00077)0.000:0.00014,(S002671063:0.00231,(S002651439:0.00309,S002647317:0.00154)0.037:0.00014)0.000:0.00014)0.000:0.00014)0.000:0.00014)1.000:0.00016)0.774:0.00066)0.405:0.00062,(S002650130:0.00232,S002650309:0.00154)0.787:0.00079)0.997:0.00641)0.907:0.00014,(S002060492:0.00540,(((S002630512:0.00154,S002093369:0.00077)0.000:0.00014,S002092712:0.00231)0.000:0.00014,S002098528:0.00231)0.848:0.00077)0.693:0.00015)0.782:0.00070)0.998:0.01104)0.836:0.00312,((S002060646:0.00725,S002148741:0.00381)1.000:0.01753,(S000352845:0.00388,((S003411124:0.00219,(S002964324:0.00014,(S003407502:0.00014,S003397786:0.00293)0.895:0.00062)1.000:0.00011)0.760:0.00064,(S000352843:0.00823,((S003402087:0.00014,((S003399005:0.00073,S003395304:0.00292)0.000:0.00015,((S003402047:0.00218,((S003392660:0.00146,(S003392595:0.00368,S003401826:0.00219)0.923:0.00015)0.939:0.00016,(S003392875:0.00073,S003402124:0.00405)0.000:0.00014)0.855:0.00074)0.880:0.00014,S003392524:0.00014)0.000:0.00014)0.282:0.00014)1.000:0.00016,S002964321:0.00260)0.790:0.00128)0.490:0.00064)0.995:0.00962)0.994:0.01198)0.964:0.00999)0.944:0.01324)0.358:0.01385)1.000:0.05409,((((S001264018:0.00392,(((S002328217:0.00310,(S002329703:0.00077,S002328186:0.00155)0.000:0.00016)0.836:0.00076,(S000902828:0.00335,(S001099259:0.00439,(S000514285:0.00081,S000981210:0.00190)0.563:0.00012)0.804:0.00081)0.000:0.00015)0.495:0.00014,(S001331514:0.01381,(S002327764:0.00628,((S000405088:0.00616,(S002289844:0.00019,(S002330969:0.00155,S002915194:0.00307)0.201:0.00029)0.525:0.00020)0.261:0.00019,S001264354:0.00377)0.475:0.00018)0.813:0.00057)0.991:0.00014)0.816:0.00200)1.000:0.03682,(S003285498:0.00850,((S002482803:0.00243,S000015591:0.00014)0.952:0.00015,(S003263822:0.00014,S003225519:0.00191)0.000:0.00015)0.905:0.00012)1.000:0.08274)1.000:0.03412,((S002660400:0.00320,(((((((((S002671051:0.00400,S002127733:0.00320)0.000:0.00014,((S002651723:0.00079,(((((((((S002679361:0.00079,S002670506:0.00080)0.000:0.00014,((S002082734:0.00241,S002075912:0.00400)0.690:0.00014,((S002660391:0.00320,S003400031:0.01541)0.552:0.00014,S002649165:0.00080)0.000:0.00014)0.436:0.00014)0.000:0.00012,S002681059:0.00401)0.000:0.00014,S002650774:0.00014)0.000:0.00015,S002656728:0.00319)0.802:0.00083,S002669825:0.00400)0.219:0.00015,S002647586:0.00080)0.159:0.00014,(S002713971:0.00320,(S002133550:0.00080,S002563199:0.00482)0.791:0.00080)0.561:0.00014)0.000:0.00014,(S002656368:0.00239,S002671555:0.00160)0.614:0.00014)0.000:0.00014)0.000:0.00014,S002660819:0.00237)0.000:0.00014)0.181:0.00014,S002119153:0.00079)0.353:0.00014,S002127823:0.00159)0.133:0.00014,S002136530:0.00160)0.376:0.00014,S002145252:0.00080)0.000:0.00014,S002100372:0.00320)0.000:0.00014,S002745755:0.00080)0.284:0.00014,S002075702:0.00079)0.293:0.00014)0.000:0.00014,((S002635306:0.00256,(((S003398803:0.00231,S003401120:0.00386)0.629:0.00016,S002128312:0.00321)0.681:0.00011,S003398897:0.00080)0.834:0.00148)0.931:0.00329,S002586745:0.00147)0.841:0.00016)0.941:0.00911)0.866:0.02243,S002666321:0.00454)0.997:0.03153)0.999:0.04256)1.000:0.06543)0.993:0.02323,(S000394069:0.01312,S000354948:0.00855)0.314:0.01057)0.999:0.02989)1.000:0.04259,(((S002511111:0.01042,S000005765:0.00039)0.795:0.00088,(S001095854:0.00299,((S000837777:0.00459,(S000838640:0.01023,S000839309:0.07197)0.826:0.00155)0.791:0.00096,((((((S002512341:0.00130,S002512692:0.00282)0.758:0.00065,(S000654119:0.00014,S002511287:0.00014)0.996:0.00045)0.000:0.00032,S002511410:0.00086)0.967:0.00069,(S003370552:0.00066,S002512134:0.00195)0.769:0.00065)0.000:0.00026,(S002512397:0.00327,(S002512838:0.00133,(S002512388:0.00186,S002512746:0.00199)0.695:0.00014)0.743:0.00013)0.830:0.00065)0.000:0.00026,S002512524:0.00262)0.926:0.00026)0.460:0.00013)0.907:0.00020)0.267:0.00047,((S002511302:0.00415,((S000957219:0.00089,((((S000878028:0.01840,S000839627:0.01616)0.294:0.00014,(((S001912782:0.00367,(S001912761:0.00704,S001912817:0.00547)0.578:0.00264)0.756:0.00162,S001912822:0.00771)0.084:0.00179,S001912788:0.00652)0.917:0.00365)0.847:0.00775,((S000838370:0.00128,(S000836673:0.00126,((S002511600:0.00064,(((S000604345:0.00014,(((((S002511192:0.00259,S000839326:0.00091)0.088:0.00015,S001262205:0.01159)0.694:0.00035,S003370894:0.00131)0.097:0.00091,(S002033090:0.00101,(S000839142:0.00015,(S000837275:0.01403,S000837195:0.00375)0.727:0.00154)0.774:0.00149)0.314:0.00010)0.744:0.00035,S002512585:0.00423)0.000:0.00037)0.506:0.00042,S003370574:0.00014)0.417:0.00279,S000559058:0.00628)0.226:0.00040)0.000:0.00036,S002510994:0.00014)1.000:0.00028)0.000:0.00016)0.939:0.00015,(((((((((S000839087:0.00014,S002511336:0.00132)0.845:0.00027,S002511020:0.00129)0.000:0.00027,S002510977:0.00260)0.235:0.00032,S000836574:0.00192)0.000:0.00027,(S000839201:0.00126,(((S000878041:0.00859,S000878045:0.00504)0.733:0.00069,(((((S000837056:0.00817,S000837049:0.00753)0.836:0.00150,S000837848:0.01508)0.746:0.00061,((S001912805:0.03889,(S000837779:0.00470,(S000837822:0.01282,(S000837018:0.01829,(S000837292:0.00980,S000837178:0.01842)0.624:0.00387)0.927:0.00421)0.939:0.00433)0.575:0.00138)0.178:0.00071,S000837778:0.01193)0.719:0.00066)0.607:0.00016,S000837859:0.00705)0.787:0.00074,S000839442:0.00014)0.589:0.00019)0.821:0.00119,S000839531:0.00192)0.077:0.00046)0.824:0.00036)0.170:0.00070,S002511510:0.00259)0.125:0.00037,(S002511586:0.00260,S002511554:0.00195)0.793:0.00064)0.000:0.00030,(S000837357:0.00516,S000837144:0.00628)0.752:0.00079)0.717:0.00010,(S000837010:0.00632,S002411211:0.00660)0.766:0.00096)0.520:0.00010)0.695:0.00015)0.578:0.00223,S002511019:0.00389)0.142:0.00211)1.000:0.00019,S000860244:0.01882)0.668:0.00048)0.052:0.00090,S002869339:0.01121)0.014:0.00040)0.845:0.00486)0.717:0.00245,S001555946:0.00655)0.963:0.01492)0.993:0.02125)0.999:0.02995,S000542003:0.04654)0.958:0.04319)0.566:0.02090)1.000:0.08958)0.995:0.05485)0.965:0.03322,((S001478907:0.00397,((S003318534:0.00619,(S000944592:0.00357,((((S003418178:0.00073,S003419597:0.00213)0.797:0.00069,S003418960:0.00141)0.000:0.00014,S003420598:0.00070)0.763:0.00070,(((S003419666:0.00218,S003422818:0.00287)0.784:0.00064,((S003419095:0.00141,S003417802:0.00223)0.750:0.00014,S003417010:0.00014)0.000:0.00015)0.853:0.00074,(S003393074:0.00350,S001558998:0.00014)0.618:0.00015)0.778:0.00074)0.998:0.00829)0.937:0.00383)0.808:0.00154,S003222695:0.00642)0.699:0.00110)1.000:0.20973,((((S002666101:0.00158,(S002058921:0.00236,S002528844:0.00314)0.737:0.00076)0.999:0.00635,S002052210:0.00157)0.372:0.00016,S002736936:0.00221)1.000:0.40352,(S003414633:0.00014,(S001558894:0.00700,(S003021243:0.00128,(S003021315:0.00129,(((S002758291:0.00016,S002749351:0.00307)0.513:0.00014,(S003021495:0.00016,(S000344680:0.00175,(S001499324:0.01406,S003405675:0.00074)0.794:0.00070)0.976:0.00015)0.829:0.00070)0.817:0.00070,S001498832:0.00153)0.795:0.00071)0.000:0.00015)0.863:0.00163)0.732:0.00078)1.000:0.13161)0.775:0.04475)0.692:0.02808)0.951:0.02369)0.255:0.01881)0.731:0.01281,(((((S000140702:0.00015,(S002949627:0.00048,S000414263:0.00192)0.379:0.00014)0.969:0.01517,(((S001913012:0.00426,(S003024279:0.00014,(S003021354:0.00903,S003380329:0.00091)0.105:0.00012)0.491:0.00015)0.762:0.00087,(((S003380328:0.00896,(S000921337:0.00245,S003022561:0.00986)0.000:0.00014)0.494:0.00016,S003380626:0.00706)0.900:0.00014,S001879390:0.00015)0.776:0.00089)0.643:0.00061,S001589391:0.00121)0.855:0.00872)1.000:0.09568,(S001233525:0.09786,((S003222609:0.00187,(S002232072:0.00014,(S000437154:0.00590,(S001233389:0.00186,S003370663:0.00200)0.897:0.00015)0.493:0.00014)0.000:0.00015)0.950:0.00672,(S002743264:0.00479,(((S002749363:0.00231,S001913034:0.00190)0.322:0.00014,S002131541:0.00154)0.622:0.00015,S001913074:0.00296)0.736:0.00101)0.482:0.00196)1.000:0.05848)0.997:0.05672)0.992:0.04201,((S001233533:0.05271,(S002658688:0.00015,((S002757081:0.00152,S002752065:0.00399)0.000:0.00015,(((S000768450:0.00192,((((S000768453:0.00193,S000768460:0.00015)0.919:0.00058,(S000768462:0.00064,S002311636:0.00145)1.000:0.00010)0.470:0.00126,(S000768447:0.00065,S000022808:0.00014)0.780:0.00058)0.750:0.00041,S000944436:0.00607)0.783:0.00063)0.774:0.00074,(S002103922:0.00239,((S003410705:0.01164,(S003408193:0.00156,S003410566:0.00070)1.000:0.00015)0.802:0.00080,S003414195:0.00275)0.908:0.00345)0.842:0.00247)1.000:0.01544,(S002741106:0.00016,S002709412:0.00613)0.859:0.00158)0.760:0.00069)0.915:0.00142)1.000:0.04289)0.997:0.05246,((((S002061560:0.00462,S001911755:0.00358)0.946:0.00348,(S002079485:0.00537,((S001455469:0.00151,(S001457361:0.00076,(S002175161:0.00176,S002175167:0.01108)0.973:0.00492)0.000:0.00014)0.536:0.00016,S002725289:0.00014)0.772:0.00016)0.149:0.00224)0.813:0.00612,S003376283:0.00894)1.000:0.11668,(S001405566:0.03373,(((((((S002122403:0.00075,S002122009:0.00076)0.669:0.00014,S002068181:0.00014)0.000:0.00014,(((S002743843:0.00076,(S001456296:0.00076,(S001394889:0.00154,S001464593:0.00461)0.889:0.00014)0.000:0.00014)0.000:0.00014,((S001457482:0.00230,S002760118:0.00307)0.308:0.00014,S002136056:0.00076)0.000:0.00014)0.724:0.00014,(S001469102:0.00016,S002752513:0.00381)0.441:0.00077)0.863:0.00076)0.000:0.00014,(((S001407411:0.00152,S001405676:0.00076)0.000:0.00014,S002129475:0.00231)0.000:0.00014,(S001395900:0.00076,S001405163:0.00307)0.000:0.00014)0.000:0.00014)0.821:0.00014,(((S002062239:0.00307,S002059748:0.00076)0.779:0.00076,(S002083743:0.00076,((S001407390:0.00231,(S001405666:0.00076,S001458354:0.00462)0.000:0.00014)0.810:0.00076,S002696826:0.00152)0.000:0.00014)0.248:0.00014)0.000:0.00014,S002074474:0.00077)0.856:0.00076)0.000:0.00014,((S002712787:0.00076,S002122187:0.00153)0.000:0.00014,(S002073337:0.00153,S002714016:0.00229)0.000:0.00014)0.825:0.00014)0.942:0.00012,S002731805:0.00220)0.987:0.02560)1.000:0.11745)0.983:0.03896)0.999:0.04629)0.341:0.01944,((((S002234726:0.03859,(S001913522:0.01508,((((S001913019:0.00646,((S002743922:0.00076,(S001913031:0.00201,S001913315:0.00220)0.479:0.00010)0.799:0.00015,S001913067:0.00515)0.319:0.00071)0.867:0.00015,S002616580:0.00463)0.339:0.00013,((S003396983:0.00218,((S001407653:0.00489,S002710199:0.00014)1.000:0.00015,(S000499426:0.00330,((S002634541:0.00225,(((S003405532:0.00115,S002752089:0.00230)0.833:0.00015,S003407518:0.00168)0.839:0.00074,S001483732:0.00618)0.987:0.00015)0.931:0.00067,S002713021:0.00153)0.762:0.00072)0.744:0.00063)1.000:0.00824)0.950:0.00258,S002103347:0.00153)0.793:0.00063)0.997:0.00015,((S002140854:0.00154,(((S003406475:0.00292,S003413466:0.00216)0.851:0.00177,(S002122585:0.00308,S002120384:0.00231)0.892:0.00153)0.787:0.00087,(((S002114348:0.00076,S002104073:0.00014)0.913:0.00221,(S002744229:0.00308,S002115713:0.00233)0.876:0.00164)0.826:0.00272,((S002094282:0.00076,S002625579:0.00076)0.785:0.00077,S003010303:0.00261)0.898:0.00055)0.802:0.00015)0.852:0.00015)0.827:0.00014,S002639527:0.00229)0.780:0.00140)0.022:0.00364)1.000:0.03181)1.000:0.04172,((((S003318437:0.00143,S000499424:0.00820)0.861:0.00014,S001871478:0.00195)0.183:0.00259,S000944500:0.00151)1.000:0.02719,(((((S002273263:0.00230,(((S002671395:0.00076,S003318394:0.00445)0.790:0.00073,S001558928:0.00228)0.793:0.00073,(S003396440:0.00273,S002273185:0.00305)0.743:0.00014)0.789:0.00065)0.856:0.00015,(S003414859:0.00292,S003397776:0.00957)0.999:0.01138)0.938:0.00263,S001558991:0.00463)0.700:0.00128,S002737598:0.00632)1.000:0.07835,((((S002092173:0.00309,(((S003361111:0.00065,(S003405497:0.00658,(S001499443:0.00381,((S003405553:0.00153,S002114227:0.00224)0.788:0.00072,S000321426:0.00014)0.764:0.00062)0.776:0.00067)0.769:0.00076)0.912:0.00228,(S003361091:0.00174,(S003360826:0.00014,S003361250:0.00065)0.909:0.00129)0.778:0.00087)0.158:0.00076,S001499202:0.00309)0.000:0.00014)0.820:0.00076,(((((S002713428:0.00077,S002712602:0.00310)0.993:0.00694,(S002132041:0.00015,S002707344:0.00772)0.381:0.00158)0.534:0.00155,(S002512556:0.00862,(S002669528:0.00016,(((S002635103:0.00116,(S002757319:0.00226,((S000944461:0.00062,(S002722322:0.00413,(S003416090:0.00143,S002108835:0.00155)0.766:0.00071)1.000:0.00015)0.771:0.00091,(S002625520:0.00232,S002134130:0.00015)0.943:0.00280)0.752:0.00163)0.313:0.00104)0.874:0.00163,((((S001502926:0.00232,(S002100161:0.00014,S002106258:0.00077)0.880:0.00155)0.788:0.00076,S002100311:0.00076)0.000:0.00014,(S002752617:0.00466,(S002722881:0.00156,S002082971:0.00861)0.776:0.00075)0.000:0.00014)0.000:0.00015,S002119364:0.00076)0.805:0.00077)0.808:0.00065,(S002655185:0.00077,(S002099904:0.00155,S002643123:0.00232)0.000:0.00015)1.000:0.00015)0.891:0.00130)0.224:0.00065)0.758:0.00073)1.000:0.00849,((((S000821779:0.00702,S003395030:0.00145)0.000:0.00014,(S002746020:0.00232,(S000344669:0.00571,S003394755:0.00287)0.959:0.00015)0.738:0.00014)0.897:0.00224,(S003395111:0.00073,S001531019:0.00702)0.745:0.00072)0.777:0.00110,(S003405551:0.00439,S003404635:0.00074)0.877:0.00145)0.809:0.00110)0.295:0.00014,S001558892:0.00154)0.873:0.00015)0.786:0.00070,(S003344536:0.00793,(S001539350:0.00245,((S003419817:0.00434,(S002702893:0.00077,S003392822:0.00297)0.757:0.00074)0.785:0.00073,S002760430:0.00078)0.977:0.00512)0.851:0.00300)0.836:0.00126)0.870:0.00333,((S003422082:0.02764,S003393308:0.00610)0.944:0.00451,S003416603:0.00439)0.929:0.00595)1.000:0.04295)0.991:0.01971)0.994:0.02164)0.024:0.00898,((S000344687:0.00174,(S000944504:0.00316,(S003009942:0.00191,(S000393168:0.00063,S003336833:0.00322)0.787:0.00064)0.853:0.00125)0.328:0.00194)1.000:0.06465,((((S000826857:0.00162,(S003021524:0.01538,S000921342:0.00811)0.778:0.00277)0.999:0.01158,(S003021240:0.00262,S000461126:0.01157)0.811:0.00014)1.000:0.00027,((S001417192:0.00014,(S000846091:0.00066,((S003344527:0.00404,(((((S002232088:0.00015,((S002635088:0.00077,((S002638573:0.00077,S002637040:0.00153)0.785:0.00076,S002636172:0.00154)0.000:0.00016)0.795:0.00076,S002064091:0.00077)0.815:0.00077)0.787:0.00071,S001559013:0.00077)0.754:0.00086,S002225553:0.00186)0.426:0.00139,(S000390714:0.00060,S002225554:0.00920)0.943:0.00287)0.921:0.00311,(S003405712:0.00260,S003405452:0.02862)0.894:0.00314)0.728:0.00169)0.808:0.00393,(S001913006:0.01021,(S003318456:0.00979,(S002733995:0.00231,S002543610:0.00157)0.750:0.00079)0.411:0.00353)0.843:0.00721)0.995:0.00695)0.965:0.00321)0.118:0.00015,S000407883:0.01071)1.000:0.00039)0.970:0.00906,(S002761862:0.00897,S002709639:0.03851)0.999:0.02204)1.000:0.05438)0.910:0.01733)0.730:0.01541,((((((S002710962:0.00154,(S003405678:0.00133,(((((S003410790:0.00505,(S003423111:0.00147,S003414667:0.00070)0.893:0.00144)0.868:0.00015,((S003420596:0.00437,S003411637:0.00011)0.000:0.00014,S003411174:0.00216)0.796:0.00072)0.834:0.00129,(S002056964:0.00365,S003415102:0.00575)0.887:0.00214)0.886:0.00193,S002115111:0.00307)0.803:0.00015,S002123697:0.00301)0.962:0.00366)0.880:0.00152)0.781:0.00073,S003415499:0.00290)0.165:0.00015,(S002708058:0.00076,S002127102:0.00153)0.765:0.00076)0.998:0.00542,(S002510843:0.00014,S002510956:0.00386)0.924:0.00129)0.873:0.00015,(S001541648:0.00078,S002510926:0.00388)0.816:0.00119)0.871:0.00510,S000944571:0.00290)1.000:0.10981)1.000:0.07962)0.977:0.02938)0.815:0.02265)1.000:0.04988)1.000:0.04065,((S000656875:0.04301,S002666011:0.10296)0.983:0.02838,((S002662700:0.02064,(S002524980:0.00686,((S002032132:0.00014,S002032111:0.00060)0.769:0.00076,(S000838911:0.00670,(S002671329:0.00320,(S002749683:0.00078,(S000656896:0.00261,(S003406808:0.01750,(((((S002557921:0.03934,S002098511:0.01525)0.870:0.00149,(((S002660879:0.00832,S002706515:0.00825)0.758:0.00106,((S003380632:0.00065,((S003410235:0.00212,(S000413823:0.00070,(S003410598:0.00787,(S003403374:0.00496,S003380166:0.00657)0.000:0.00015)0.920:0.00584)0.730:0.00014)0.899:0.00569,S000624514:0.00125)0.511:0.00060)0.870:0.00118,S000624515:0.00014)0.913:0.00023)0.715:0.00037,S002664999:0.00074)0.006:0.00036)0.000:0.00031,(S003342972:0.00063,((S003343202:0.00189,((S002739349:0.00149,S002595010:0.01600)0.420:0.00077,(S002645418:0.00150,((S002645735:0.00290,S002538309:0.01406)0.963:0.00304,S003340714:0.00786)0.860:0.00015)0.098:0.00015)0.888:0.00164)0.784:0.00074,((S002081950:0.00148,(((S003394909:0.00075,S000130465:0.00274)0.000:0.00014,S002092316:0.00074)0.315:0.00014,S002710194:0.00375)0.000:0.00014)0.233:0.00014,(((S002691348:0.00014,(S002113842:0.00299,(S003366839:0.00332,(S002682985:0.02558,((((((S002672313:0.00074,S002648830:0.00074)0.000:0.00014,(S002128999:0.00074,S002664812:0.00224)0.723:0.00014)0.000:0.00014,S002653598:0.00225)0.919:0.00149,(S002654774:0.00222,S002694557:0.00150)0.778:0.00074)0.000:0.00014,((S002758886:0.00149,S002058526:0.00014)0.825:0.00074,(S002653319:0.00223,(S002669214:0.00014,S002056824:0.00074)0.859:0.00074)0.656:0.00014)0.000:0.00011)1.000:0.00011,((S001499806:0.00675,((((((S002713954:0.00074,S002712805:0.00451)0.000:0.00014,S002707730:0.00074)0.000:0.00014,((S002624909:0.00074,S002759662:0.00299)0.000:0.00014,S002110841:0.00150)0.000:0.00014)0.000:0.00014,(S002712817:0.00014,S002135371:0.00150)0.000:0.00014)0.783:0.00014,S002662349:0.01447)0.000:0.00014,(S002060672:0.00075,(S002081433:0.00074,S002665392:0.00150)0.751:0.00074)0.811:0.00074)0.911:0.00013)0.934:0.00141,(((S002754317:0.00149,(S002060870:0.00225,(S002139464:0.00150,S002713671:0.00075)0.000:0.00014)0.060:0.00014)0.910:0.00014,S003415078:0.00442)0.969:0.00015,(S003394192:0.00565,(((S003364701:0.00066,S002625177:0.00220)0.703:0.00014,((S002709464:0.00525,S002713580:0.00074)0.000:0.00014,S002660285:0.00014)1.000:0.00014)0.856:0.00066,((S002758887:0.00225,(S002126061:0.00150,S002709777:0.00149)0.774:0.00073)0.933:0.00226,(S002743786:0.00074,(S002643185:0.00075,(S001500104:0.00148,(S001499325:0.00074,S003416594:0.00330)0.000:0.00014)0.429:0.00014)0.010:0.00014)0.826:0.00081)0.931:0.00014)0.755:0.00062)0.807:0.00067)0.904:0.00061)0.942:0.00014)0.712:0.00048)1.000:0.01874)0.875:0.00014)0.123:0.00015)0.000:0.00014,S001541699:0.00150)0.253:0.00014,S002070662:0.00450)0.016:0.00014)0.448:0.00016)0.233:0.00016)0.991:0.00382)0.089:0.00059,(S002706151:0.00226,(S002732687:0.03207,(S002709338:0.00151,S002709426:0.00375)0.772:0.00073)0.992:0.00752)1.000:0.01756)0.000:0.00026,(S002708480:0.01060,((S003366538:0.00062,(S003357077:0.00511,S002408217:0.00014)0.484:0.00014)0.858:0.00037,S002749565:0.01457)0.010:0.00050)0.390:0.00068)0.946:0.00017)0.776:0.00074)1.000:0.01346)1.000:0.01913)0.940:0.00344)0.671:0.00093)0.956:0.00529)0.990:0.01099)0.961:0.00769,(S002706191:0.00185,S002749509:0.00721)0.987:0.01252)1.000:0.02995)0.784:0.00549)0.960:0.01122,((((((S002662775:0.01046,(S002651573:0.01140,((S002533999:0.00258,S002669216:0.01958)1.000:0.02153,(((((S003398117:0.01204,(((S002682670:0.01365,S002578671:0.01127)0.723:0.00068,S002681454:0.00824)0.861:0.00142,(S003406016:0.02485,(S002674184:0.01043,S003416301:0.00120)0.781:0.00115)0.857:0.00027)0.199:0.00015)0.000:0.00014,(S002669223:0.01188,S002104801:0.01114)0.748:0.00075)0.970:0.00013,(S002055817:0.00297,S000536360:0.00548)0.729:0.00105)0.082:0.00014,S000414422:0.00014)0.994:0.00014,((((((S003399570:0.00137,((((((S002650938:0.00072,S002650727:0.00220)0.000:0.00014,S002675464:0.00294)0.000:0.00014,(S002673664:0.00368,(S002670124:0.00147,S002667929:0.00146)0.797:0.00073)0.731:0.00014)0.751:0.00014,S002633768:0.00148)0.822:0.00073,(S003393080:0.00137,S003400140:0.00069)0.795:0.00102)0.424:0.00014,(S002728301:0.00219,(S002740545:0.00219,S002728206:0.00221)0.000:0.00014)0.961:0.00293)0.354:0.00103)0.904:0.00062,((((S003373024:0.00566,S003366797:0.00943)0.999:0.00054,S002666085:0.00369)0.612:0.00028,((S003392011:0.00140,S002092952:0.00295)0.757:0.00067,(S003413253:0.00702,(S003417576:0.00277,(S003413426:0.00321,S003416635:0.00070)0.693:0.00016)0.623:0.00016)0.946:0.00498)0.867:0.00319)0.858:0.00151,((S003372603:0.00186,S003372963:0.00265)0.998:0.00744,S003237860:0.00485)0.713:0.00067)0.992:0.00545)0.919:0.00014,S002681486:0.00820)0.996:0.00561,(((S002041744:0.01824,(S002637404:0.00293,S002638903:0.00014)0.787:0.00073)0.770:0.00067,(((((S003415610:0.00271,S002630148:0.00220)0.324:0.00015,(S002081431:0.00147,(((S002752665:0.00441,((((((S002743698:0.00074,(((S002129866:0.00074,S001912682:0.00345)0.641:0.00014,(S003394840:0.00014,(S002564044:0.00221,S002711821:0.00145)0.543:0.00014)0.927:0.00069)0.351:0.00014,S002657101:0.00221)0.000:0.00014)0.000:0.00014,S002706570:0.00147)0.000:0.00014,S002720480:0.00147)0.465:0.00015,S002728377:0.00146)0.000:0.00014,S002712935:0.00147)0.111:0.00014,S002097494:0.00074)0.275:0.00014)0.162:0.00014,S002625580:0.00145)0.224:0.00014,S002728482:0.00074)0.424:0.00014)0.000:0.00014)0.890:0.00068,((((S001245745:0.00212,(S002034971:0.00213,S002712813:0.00369)0.772:0.00105)0.764:0.00070,S003415649:0.00022)0.988:0.00047,(S003415456:0.00137,S003415406:0.00136)0.367:0.00014)0.000:0.00014,S003415967:0.00138)0.000:0.00015)0.759:0.00068,(S000016156:0.00061,((S002317515:0.00498,S000540391:0.00059)0.000:0.00014,(S002680982:0.01648,S002694619:0.00955)0.733:0.00101)0.000:0.00014)0.000:0.00015)0.890:0.00145,S000921344:0.00211)0.664:0.00017)0.919:0.00188,(S002112347:0.00073,(S002711732:0.00221,(S002745092:0.00146,(S002668446:0.00294,(S002671296:0.00295,S002667264:0.00218)0.000:0.00014)0.823:0.00073)0.000:0.00014)0.767:0.00073)0.767:0.00072)1.000:0.00837)0.726:0.00048,(S003337569:0.00062,((((((S000656883:0.01401,S002709669:0.05545)0.715:0.00306,(S002686389:0.00504,S003395182:0.01067)0.846:0.00168)0.917:0.00276,(S003509102:0.00119,S000656889:0.01191)0.906:0.00248)0.861:0.00221,S000617892:0.01133)0.829:0.00126,((S003404865:0.00196,(((S003402849:0.00281,(((S003406264:0.00335,S003398261:0.01200)0.730:0.00016,S003399164:0.00413)0.942:0.00259,((S003394167:0.00518,S003395878:0.00314)0.770:0.00115,(S003392167:0.00211,S003396135:0.00146)0.491:0.00123)0.900:0.00200)0.976:0.00015)0.903:0.00363,S003404971:0.00068)0.904:0.00537,S003416595:0.00320)0.197:0.00365)0.973:0.00883,(S002034970:0.00727,((((((S003392263:0.00069,(S003395408:0.00069,((((S003395176:0.00609,S003409796:0.00636)0.853:0.00167,(S003394393:0.00403,S003395138:0.00283)0.890:0.00017)0.858:0.00153,((((S002072493:0.00963,(S002631066:0.00443,((S003394127:0.00766,S003394366:0.00015)0.784:0.00070,(S003395974:0.00125,S003393972:0.00675)0.939:0.00314)0.999:0.00023)0.000:0.00019)0.992:0.00025,((S003394390:0.00284,S003392131:0.00134)0.736:0.00015,S003394221:0.00277)0.870:0.00014)0.790:0.00068,((S003394262:0.01001,(S003399049:0.01248,S003394193:0.01961)0.981:0.01100)0.974:0.00707,S002649926:0.00740)0.000:0.00015)0.901:0.00152,S003338672:0.00675)0.000:0.00014)0.412:0.00014,S002682547:0.01925)0.235:0.00015)0.000:0.00015)0.838:0.00406,(S003392254:0.00488,(S003403867:0.00667,S003403671:0.00019)0.584:0.00488)0.736:0.00258)0.182:0.00110,S002712727:0.01730)0.755:0.00184,S003397477:0.00014)0.000:0.00027,S003394423:0.00346)0.670:0.00037,(S003404810:0.00278,(S003416087:0.00347,(((S003393776:0.00822,(S002449778:0.00010,S002645166:0.00668)0.431:0.00014)0.809:0.00390,S002645882:0.00890)0.075:0.00014,S002034969:0.00678)0.210:0.00014)0.000:0.00013)0.879:0.00538)0.550:0.00350)0.090:0.00041)1.000:0.00026)0.000:0.00015,S000536232:0.00312)0.569:0.00015)0.910:0.00014)0.906:0.00146,(S002660511:0.01123,((S003395119:0.00678,S003395157:0.00298)0.765:0.00164,S000536451:0.00013)0.908:0.00087)0.285:0.00062)0.802:0.00022)0.987:0.01019)0.702:0.00694)0.957:0.00756)0.716:0.00030,S002717043:0.00499)0.972:0.01483,S002740868:0.03777)0.816:0.01382,S002758408:0.08764)0.933:0.01148,S002030488:0.00937)1.000:0.04091,S002653183:0.00227)1.000:0.04720)1.000:0.03682,((S001328461:0.01363,(S002228009:0.00528,(S002227973:0.00857,(S000439489:0.00522,S002442750:0.00037)0.423:0.00061)0.454:0.00196)0.404:0.00288)1.000:0.09434,(S002288735:0.00014,((S000926647:0.00400,(S003313755:0.00580,(S002447336:0.00141,S002447335:0.00015)0.414:0.00016)0.861:0.00171)0.789:0.00092,S002719655:0.02718)0.856:0.00015)0.984:0.01422)0.973:0.01531)0.985:0.01756)0.964:0.01060,(((S000826436:0.00059,(S000405663:0.00293,S002744020:0.01037)1.000:0.00037)0.812:0.00059,((S001245564:0.00239,(S002034947:0.00125,S000826716:0.00299)0.315:0.00016)0.818:0.00060,((((((S003405340:0.00344,S003404908:0.00994)0.915:0.00246,S000413788:0.00549)0.526:0.00015,(S002673000:0.02851,S003406904:0.01089)0.769:0.00025)0.818:0.00014,S000826426:0.00060)0.000:0.00012,S000420027:0.00014)0.851:0.00063,S000827054:0.00119)0.000:0.00016)0.807:0.00063)0.849:0.00016,(((S003394256:0.00132,S003399881:0.00014)0.948:0.00494,((((((((((S001527813:0.00072,(S001530705:0.00439,S001532910:0.00219)0.624:0.00014)0.000:0.00014,((S001531963:0.00146,S001532858:0.00219)0.792:0.00072,S002630134:0.00148)0.000:0.00014)0.000:0.00014,(S001531980:0.00146,S002630223:0.00072)0.000:0.00014)0.965:0.00014,S002314546:0.00284)1.000:0.00014,(S001246082:0.00370,S001546228:0.00123)0.000:0.00015)0.856:0.00122,(((S002684662:0.00014,(S002673548:0.00074,(S002672914:0.00014,S002662140:0.00014)0.797:0.00072)0.000:0.00014)0.890:0.00208,(S003422337:0.00165,S001558910:0.00366)0.746:0.00097)0.904:0.00408,(S002657274:0.00073,(((((S001397820:0.00220,S001397816:0.00146)0.000:0.00014,S001397497:0.00146)0.000:0.00014,((S001397570:0.00219,((S001397517:0.00145,S001397753:0.00074)0.160:0.00014,S001397515:0.00072)0.000:0.00014)0.000:0.00014,S001397542:0.00146)0.000:0.00014)0.000:0.00014,S001397612:0.00014)0.730:0.00014,S001397767:0.00292)0.774:0.00072)0.717:0.00090)0.571:0.00240)0.864:0.00263,(S000379924:0.00015,(S000379927:0.00331,(S000836943:0.02435,(S002961457:0.00065,(S002961458:0.00133,S002961478:0.00266)0.763:0.00066)0.999:0.01247)0.891:0.00059)1.000:0.00019)0.999:0.00992)0.559:0.00353,(S002041748:0.00221,(S002591061:0.00014,(S002591325:0.00292,S001216591:0.01049)0.000:0.00010)0.933:0.00232)0.737:0.00107)0.988:0.01223,(S001871463:0.05191,S001913404:0.00950)0.811:0.00194)0.831:0.01634,((S002674891:0.00577,S002674734:0.00307)0.961:0.00809,(((((S002961437:0.00015,(S002961433:0.00132,S002961454:0.00132)1.000:0.00740)1.000:0.01382,S001910596:0.00057)0.680:0.00059,S000901709:0.00068)0.229:0.00014,((S000901722:0.00014,S001744721:0.00015)0.877:0.00111,(S002319022:0.00070,((S003380009:0.00176,S003379985:0.00830)0.998:0.00016,S003423357:0.00207)0.818:0.00060)0.209:0.00015)0.997:0.00671)0.980:0.00543,((((S003409182:0.00272,((S003413792:0.00219,S003413650:0.01386)0.998:0.00768,(S003410767:0.00208,(S003410156:0.00403,(S003410556:0.00334,S003420949:0.00488)0.749:0.00112)0.889:0.00016)0.000:0.00014)0.861:0.00383)0.423:0.00105,S003403138:0.00509)1.000:0.00274,(S002034964:0.00190,S000428921:0.00037)0.993:0.00026)0.559:0.00016,S002232071:0.00014)0.794:0.00015)0.785:0.00373)0.999:0.01990)0.897:0.00593)0.956:0.00488,(S002288504:0.00093,(S002115172:0.00956,(S003392771:0.00495,S003395729:0.00470)0.843:0.00055)0.953:0.00040)0.599:0.00079)0.776:0.00105)0.986:0.01028)0.943:0.00819)0.780:0.00219,((S002721969:0.00451,(S002129945:0.00298,S002124122:0.00149)0.436:0.00013)1.000:0.00015,(S002232076:0.00168,(S000944635:0.00014,(((((S002668585:0.00224,(S002660749:0.00300,S002669577:0.00299)0.000:0.00014)0.828:0.00074,(S002674416:0.00298,(S002722120:0.00075,((S002733996:0.00225,(((S002654240:0.00225,(S002717141:0.00223,((S002671588:0.00300,((S003373435:0.00014,S003373507:0.00063)0.858:0.00014,S002655257:0.00225)0.005:0.00014)0.000:0.00014,S002734107:0.00225)0.421:0.00014)0.000:0.00014)0.365:0.00014,S002135443:0.00014)0.304:0.00014,S002721604:0.00074)0.000:0.00014)0.195:0.00014,S002647334:0.00148)0.000:0.00014)0.460:0.00014)0.252:0.00014)0.000:0.00014,(S002751359:0.00223,(S002749594:0.00074,S002740492:0.00149)0.000:0.00016)0.815:0.00074)0.479:0.00016,S002118117:0.00224)0.000:0.00014,S002129860:0.00376)0.825:0.00106)0.562:0.00015)0.823:0.00060)0.996:0.00739)0.996:0.00875)0.976:0.00547,(S002709283:0.00584,(((S003373920:0.00317,((((S002638905:0.00149,(S002642893:0.00075,S002637703:0.00151)0.779:0.00074)0.000:0.00014,(S002641079:0.00150,S002641082:0.00226)0.000:0.00014)0.912:0.00074,(((S001913039:0.01172,(S002737834:0.00224,(((S002743614:0.00226,(S002745302:0.00074,(((((S002745333:0.00149,S002738769:0.00150)0.760:0.00074,(((S003366518:0.00127,(S003017064:0.00125,(S002738846:0.00374,(S000921369:0.00014,S002736133:0.00075)0.000:0.00014)0.867:0.00185)0.000:0.00014)0.463:0.00014,S002743549:0.00074)0.358:0.00014,S002758532:0.00074)0.000:0.00014)0.383:0.00014,S002758678:0.00075)0.000:0.00014,S002759017:0.00014)0.000:0.00014,S002669278:0.00150)0.283:0.00014)0.005:0.00014)0.094:0.00014,S002701763:0.00992)0.000:0.00015,(S002758407:0.00150,(S002061532:0.00076,S002061378:0.00226)0.791:0.00074)0.758:0.00075)0.930:0.00378)0.581:0.00014)0.731:0.00129,(S002706834:0.00150,S002115396:0.00151)0.818:0.00072)0.658:0.00014,((S002753799:0.00075,(S003019298:0.00190,S003019230:0.00073)0.883:0.00147)0.805:0.00072,(S002706229:0.00150,S002709775:0.00149)0.216:0.00015)0.878:0.00146)0.230:0.00015)0.444:0.00016,S001499321:0.00226)0.000:0.00014)0.974:0.00016,(((((S002651077:0.00224,(((((S001537357:0.00299,(S002104633:0.00678,(((((S002256955:0.00300,((S002244654:0.01066,S002712981:0.00079)0.779:0.00071,(S002120687:0.00074,(S002244741:0.00074,(S002268848:0.00074,(S001025426:0.00242,S001406225:0.00223)0.594:0.00014)0.301:0.00014)0.000:0.00014)0.431:0.00014)0.207:0.00014)0.000:0.00016,S002269985:0.00677)0.000:0.00014,(S002757338:0.00222,S003344549:0.00239)0.383:0.00014)0.790:0.00016,(S003344621:0.00014,S001467541:0.00142)0.402:0.00015)0.838:0.00075,S002098711:0.00148)0.000:0.00014)0.839:0.00076)0.686:0.00016,(S002714439:0.00763,((((S001541665:0.00148,S002269646:0.00224)0.000:0.00015,(S002058537:0.00224,(((((S002741671:0.00074,S002716821:0.00148)0.491:0.00014,S002718162:0.00074)0.000:0.00014,(((((S002759569:0.00148,S002758710:0.00148)0.791:0.00014,(S002759091:0.00225,S002743332:0.00224)0.735:0.00014)0.000:0.00014,((S002714268:0.00150,(S002719244:0.00224,S002718789:0.00299)0.000:0.00014)0.212:0.00014,S002711309:0.00074)0.000:0.00014)0.000:0.00014,(S002711669:0.00074,S002737632:0.00074)0.384:0.00014)0.000:0.00014,(S002716897:0.00297,(S002720323:0.00450,S002712821:0.00074)0.771:0.00075)0.733:0.00014)0.000:0.00014)0.000:0.00014,S002711883:0.00014)0.000:0.00014,(S002749348:0.00223,(S002754127:0.00014,S002754231:0.00074)0.000:0.00014)0.853:0.00074)0.794:0.00074)0.759:0.00074)0.768:0.00075,(((((S002104112:0.00374,(S002740554:0.00683,(S002711814:0.00677,(S002708493:0.00324,S002707912:0.00897)0.778:0.00069)0.770:0.00076)0.786:0.00073)0.749:0.00072,S001912575:0.00744)0.879:0.00190,(S002749313:0.00852,(S000420025:0.00014,(S000388821:0.01053,S002708056:0.00675)0.986:0.00015)0.979:0.00332)0.772:0.00056)0.880:0.00125,(S003378584:0.00015,(S002042661:0.00014,S002103863:0.00452)0.915:0.00138)0.914:0.00125)0.393:0.00015,S002034949:0.00190)0.976:0.00248)0.770:0.00061,((S002052110:0.00224,(((S002110917:0.00223,S002589372:0.00151)0.871:0.00145,(S003016184:0.00415,((S002746774:0.00074,(S002737758:0.00149,S002737837:0.00074)0.000:0.00014)0.792:0.00075,S002079004:0.00223)0.825:0.00137)0.895:0.00822)0.801:0.00380,S002754043:0.00379)0.770:0.00015)0.916:0.00792,((S002658720:0.00074,(S002658673:0.00074,S002658916:0.00074)0.000:0.00014)0.000:0.00015,(S002694239:0.00149,S002694052:0.00150)0.782:0.00073)0.897:0.00149)1.000:0.00014)0.873:0.00132)0.783:0.00056)0.465:0.00079,(S000785509:0.00353,((S003402547:0.00189,S002653519:0.00226)0.790:0.00092,(((S002723356:0.00074,S002147555:0.00149)0.000:0.00014,S002745714:0.00074)0.711:0.00014,S002103667:0.00148)0.827:0.00074)0.191:0.00016)0.842:0.00067)0.000:0.00012,((S002711009:0.00224,(S002709256:0.00761,S002710028:0.00149)0.000:0.00014)0.833:0.00075,((((((S002132490:0.00014,S002092082:0.00225)0.833:0.00074,((S001456462:0.00014,S001456696:0.00300)0.829:0.00074,(S001412760:0.00148,S001413422:0.00074)0.000:0.00014)0.000:0.00016)0.982:0.00299,S002639602:0.00149)0.000:0.00014,S002058561:0.00150)0.000:0.00016,(S002645797:0.00014,(S002729257:0.00150,(S002647754:0.00227,(S002625659:0.00225,(((S002092770:0.00149,(S002631216:0.00074,S002631246:0.00074)0.772:0.00074)0.000:0.00014,S002092874:0.00074)0.000:0.00014,(S002631045:0.00151,S002093357:0.00074)0.000:0.00014)0.000:0.00014)0.884:0.00152)0.797:0.00074)0.000:0.00015)0.000:0.00014)0.922:0.00015,((((((S002107343:0.00075,((S002086475:0.00014,(S002092698:0.00074,S002092605:0.00074)0.000:0.00014)0.000:0.00012,(S002630743:0.00149,(S002092751:0.00224,S002630644:0.00222)0.000:0.00014)0.924:0.00150)0.924:0.00149)0.780:0.00074,(S002636879:0.00074,(S002757146:0.00149,(S002742864:0.00148,S002759635:0.00148)0.000:0.00014)0.801:0.00074)0.885:0.00150)0.854:0.00013,((((S003007692:0.00158,(S002647487:0.00074,(S002682759:0.00601,(S001400228:0.00449,((S002710137:0.00909,S002673766:0.00150)0.760:0.00073,((S002713068:0.01445,((S002136723:0.00074,S002103233:0.00149)0.000:0.00015,(S002745275:0.00074,S002738267:0.00225)0.903:0.00150)0.836:0.00074)0.348:0.00015,(S002071994:0.00074,(S002136457:0.00074,(S002149192:0.00074,(((S002667840:0.00150,((((S002711457:0.00014,(((S002318452:0.00159,S002630279:0.00014)0.482:0.00014,S002136489:0.00150)0.063:0.00014,S002672650:0.00225)0.000:0.00014)0.000:0.00014,S002654857:0.00074)0.000:0.00014,S002750315:0.00074)0.000:0.00014,S002759736:0.00148)0.000:0.00014)0.440:0.00014,S002740818:0.00074)0.000:0.00014,S002750338:0.00149)0.054:0.00014)0.000:0.00014)0.000:0.00014)0.000:0.00014)0.000:0.00012)0.561:0.00014)0.401:0.00080)0.000:0.00015)0.781:0.00079)0.928:0.00255,((S000348347:0.00898,(S002586665:0.00149,S002097819:0.00074)0.890:0.00151)0.777:0.00072,(S002113740:0.00139,S003382405:0.00262)0.748:0.00062)0.894:0.00127)0.776:0.00016,(((((S003366334:0.00014,S003366187:0.00288)0.802:0.00092,(S002133424:0.00074,((S003366443:0.00127,S003366093:0.00191)0.923:0.00226,S002133520:0.00074)0.000:0.00015)0.917:0.00150)0.699:0.00015,(S002127956:0.00148,(S003366553:0.01693,S002688890:0.00149)0.189:0.00014)1.000:0.00014)0.958:0.00199,S002074400:0.00015)0.913:0.00133,((S003366817:0.00143,(S003366318:0.00014,S003366529:0.00016)0.856:0.00179)0.969:0.00362,((((S003352358:0.00117,(((((S002641038:0.00450,((S002683010:0.00755,S002653900:0.01760)0.946:0.00374,((S003415225:0.00015,S003415606:0.00417)0.724:0.00142,S001736814:0.00226)0.945:0.00025)0.000:0.00019)0.606:0.00020,(((S002673177:0.00444,((S003008129:0.00603,(S000826401:0.00159,((S002095149:0.00299,(((S001503318:0.00300,S000405662:0.00535)0.845:0.00015,(S000921343:0.00096,(S002663643:0.00226,S003373196:0.00305)0.723:0.00073)0.000:0.00014)0.800:0.00105,S003335489:0.00634)0.925:0.00063)0.805:0.00023,((S003368956:0.00180,S001499314:0.00597)0.351:0.00010,(S001407596:0.00368,(S003368126:0.00218,(S000427359:0.00015,S002069480:0.00221)0.410:0.00074)0.988:0.00013)0.883:0.00098)0.853:0.00016)0.891:0.00234)0.512:0.00070)0.911:0.00245,(S000432332:0.00193,S001912907:0.00663)0.775:0.00093)0.919:0.00015)0.811:0.00075,(S001246580:0.00353,(S003342291:0.00064,S003342010:0.00190)0.866:0.00149)0.372:0.00065)0.975:0.00389,((S002760317:0.00839,(S003020561:0.00307,((S002682591:0.01861,(S003006859:0.00426,S003007123:0.00071)0.780:0.00290)0.805:0.00376,(S001913333:0.00795,S002639384:0.00814)0.922:0.00372)0.779:0.00331)0.841:0.00477)0.755:0.00246,(S000657935:0.00427,((S002741623:0.04561,((S002166282:0.00015,S003335517:0.01817)0.901:0.00252,(S003014908:0.00112,S002760266:0.04313)0.779:0.00085)0.875:0.00016)0.890:0.00116,(S000826905:0.00309,((S003342123:0.00063,S000826460:0.00014)0.826:0.00062,S003341938:0.00063)0.000:0.00016)0.831:0.00062)0.608:0.00016)0.961:0.00016)0.854:0.00081)0.839:0.00177)0.347:0.00016,(S001913440:0.00960,(S002615344:0.00177,S002674885:0.01427)0.740:0.00526)0.966:0.00482)0.716:0.00015,(((S003336832:0.00446,S003336686:0.00063)0.678:0.00014,(S003334478:0.00131,S003342980:0.00282)0.521:0.00141)0.899:0.00136,(S002043772:0.00686,(S000826591:0.00238,(S000826585:0.00240,(S003405654:0.00014,S003371445:0.00189)0.797:0.00108)0.053:0.00091)0.783:0.00103)0.774:0.00077)0.627:0.00016)0.864:0.00014,(S002232092:0.00015,S000976727:0.01105)0.950:0.00290)0.946:0.00271)0.968:0.00383,(((((S002096864:0.00526,((S001498793:0.00149,S002148853:0.00224)0.775:0.00074,(S001029959:0.00145,(S001456423:0.00375,S001456505:0.00074)0.000:0.00014)0.916:0.00146)0.772:0.00072)0.793:0.00074,(((((((S002615394:0.00148,((S002082087:0.00148,((S003010383:0.00080,((((((S001458304:0.00074,(S001458302:0.00222,S002745624:0.01020)0.000:0.00014)0.069:0.00014,S001458222:0.00150)0.931:0.00155,S003010230:0.00202)0.185:0.00015,S002725431:0.00451)0.481:0.00016,S003010572:0.00210)0.466:0.00014,S002140139:0.00224)0.889:0.00014)0.849:0.00088,S002110468:0.00226)0.437:0.00014)0.000:0.00014,S002078780:0.00452)0.000:0.00014)0.025:0.00014,S002696213:0.00074)0.453:0.00015,S002077479:0.00014)0.160:0.00014,(S002729120:0.00074,(S002715485:0.00224,S002729024:0.00014)0.000:0.00014)0.863:0.00074)0.000:0.00014,S002102977:0.00074)0.000:0.00014,(S002082143:0.00074,S002109836:0.00074)0.768:0.00014)0.000:0.00014,S002719964:0.00223)0.255:0.00014)0.473:0.00014,S002110070:0.00223)0.859:0.00078,((S002128233:0.00298,(S002052403:0.00225,S000827103:0.00214)0.358:0.00015)0.444:0.00071,(S002082545:0.00074,((S002082347:0.00149,S002701187:0.00149)0.577:0.00014,S002082944:0.00074)0.000:0.00014)0.713:0.00015)0.441:0.00015)0.960:0.00322,(S002278522:0.00226,((S002680107:0.00223,(S002681064:0.00144,(S002146923:0.00074,S002747669:0.00300)0.995:0.00015)0.913:0.00071)0.000:0.00015,(S002663008:0.00075,S002082121:0.00074)0.000:0.00014)0.784:0.00075)0.773:0.00079)0.893:0.00193)0.909:0.00298,S000348344:0.00773)0.868:0.00196,S002090659:0.00074)0.940:0.00326)0.492:0.00015)0.981:0.00280)0.757:0.00015,((((S003416155:0.00014,S003415598:0.00211)0.000:0.00016,((S003416022:0.00144,S003416123:0.00213)0.995:0.00030,S002652686:0.00014)1.000:0.00047)0.933:0.00288,(S002127749:0.00074,(S002673833:0.00225,(S002093844:0.00300,S002710792:0.00015)0.424:0.00074)0.000:0.00013)0.637:0.00014)0.293:0.00098,((S002709217:0.00300,(((S002698457:0.00299,S002697413:0.00014)0.852:0.00074,(S002749320:0.00074,S002749345:0.00074)0.000:0.00014)0.850:0.00074,S002718252:0.00074)0.000:0.00015)0.858:0.00074,(S002244715:0.00299,S001503279:0.00074)0.000:0.00012)0.894:0.00155)0.768:0.00090)0.965:0.00280)0.903:0.00016,(S002240515:0.00014,S002083297:0.00074)0.871:0.00069)0.912:0.00210,((S002667941:0.00224,((S002653234:0.00149,(S002651175:0.00074,(S002662257:0.00525,S002667512:0.00224)0.065:0.00014)0.000:0.00014)0.000:0.00014,(S002668392:0.00149,S002674425:0.00451)0.000:0.00014)0.000:0.00014)0.843:0.00074,(S002643952:0.00014,(S002635365:0.00148,(S002645729:0.00299,S002640265:0.00224)0.000:0.00014)0.000:0.00014)0.000:0.00014)0.902:0.00069)1.000:0.00016,S002681231:0.00149)0.943:0.00140)0.999:0.00645)0.425:0.00014)0.491:0.00015,((S003365787:0.00135,((S003366077:0.00192,S003366008:0.00127)0.894:0.00128,S003366222:0.00192)0.761:0.00055)0.978:0.00361,(S002756752:0.00223,S002743076:0.00074)0.876:0.00016)0.970:0.00351)0.460:0.00016)0.877:0.00015,S000656877:0.01722)0.836:0.00129,(S003366596:0.00016,S003366045:0.00190)0.993:0.00424)0.927:0.00274,(S002664526:0.00074,(S002728471:0.00074,(((S002652680:0.00148,S002103929:0.00014)0.191:0.00074,(S002658755:0.00224,(((S002651600:0.00149,(S002758701:0.00225,(((((S002689875:0.00014,S002685945:0.00149)0.855:0.00074,S002657170:0.00226)0.000:0.00014,((S002647337:0.00223,S002666624:0.00225)0.000:0.00014,(S002658658:0.00074,S002660165:0.00299)0.800:0.00014)0.000:0.00014)0.000:0.00014,(S002652758:0.00014,S002662612:0.00074)0.000:0.00014)0.726:0.00014,S002649953:0.00074)0.000:0.00015)0.089:0.00074)0.635:0.00014,(S002654846:0.00224,S002658899:0.00074)0.000:0.00015)0.000:0.00014,(S002675604:0.00375,S002675080:0.00074)0.736:0.00014)0.744:0.00014)0.778:0.00072)1.000:0.00016,S002055624:0.00149)0.000:0.00014)0.949:0.00225)0.000:0.00015)0.000:0.00015,S002740569:0.00074)0.990:0.00456)0.958:0.00374,(S002683100:0.00534,((S001407619:0.00077,S002708473:0.00910)0.864:0.00147,(S002681871:0.01047,((((S002676345:0.00530,S000524785:0.00075)0.791:0.00074,((S002138532:0.00075,S002535067:0.00156)0.796:0.00077,S003350323:0.00019)0.898:0.00142)0.870:0.00036,S003360699:0.00191)0.468:0.00014,(((S002651369:0.00150,S003360908:0.00439)0.781:0.00072,(S003360934:0.00064,S003361012:0.00190)0.000:0.00014)0.920:0.00060,(((S002699628:0.00380,(S003013226:0.00264,(((S001595334:0.00076,(S001595395:0.00014,((S001595217:0.00152,S001594763:0.00158)0.953:0.00248,S001593026:0.01663)0.732:0.00011)0.480:0.00014)0.910:0.00163,S001595350:0.00077)0.000:0.00014,S001595371:0.00076)1.000:0.02046)0.910:0.00338)0.936:0.00298,(S002717324:0.00151,((S002650461:0.00151,S003344789:0.00366)0.407:0.00011,S003344456:0.00383)0.000:0.00014)0.798:0.00015)0.103:0.00015,S002318021:0.00143)0.920:0.00053)1.000:0.00011)0.891:0.00190)0.962:0.00391)0.975:0.00430)0.958:0.00354)0.972:0.00525)0.957:0.00399)0.760:0.00092)0.761:0.00091,(S002709660:0.00751,(S002641272:0.00626,(S002672553:0.02011,S002647631:0.00842)0.917:0.00316)0.747:0.00070)0.771:0.00077)0.981:0.00584)0.889:0.00326)0.495:0.00014,(((S003016692:0.00323,((S003371435:0.00509,(S002512789:0.00489,((((S002608982:0.00149,((((S002111063:0.00074,(S002110600:0.00149,S002102946:0.00074)0.000:0.00014)0.836:0.00075,S002074580:0.00150)0.000:0.00014,(S002616293:0.00150,(S002102912:0.00151,S002107112:0.00074)0.000:0.00014)0.000:0.00014)0.000:0.00014,((S002638045:0.00150,S002102530:0.00074)0.000:0.00014,((S002113292:0.00151,S002627491:0.00224)0.000:0.00014,((S002609621:0.00149,S002644248:0.00149)0.000:0.00014,(S002616545:0.00149,S002109854:0.00149)0.461:0.00014)0.000:0.00014)0.612:0.00014)0.000:0.00014)0.000:0.00014)0.838:0.00075,(((S002751262:0.00225,((((((((S001542370:0.00149,((S001542361:0.00149,S002666071:0.00150)0.000:0.00014,((S003416018:0.00187,S002668450:0.00299)0.182:0.00014,S001542454:0.00074)0.158:0.00014)0.440:0.00014)0.385:0.00014,S001539157:0.00074)0.178:0.00014,S001542439:0.00074)0.000:0.00014,(S001542332:0.00301,(S001542323:0.00074,S001542433:0.00149)0.000:0.00014)0.836:0.00074)0.000:0.00014,S002648309:0.00299)0.189:0.00014,S002134408:0.00074)0.423:0.00014,S001534781:0.00149)0.000:0.00014,S001542333:0.00149)0.000:0.00015)0.903:0.00185,S002751352:0.00151)0.417:0.00016,S002653568:0.00075)0.000:0.00015)0.000:0.00014,S002134292:0.00074)0.000:0.00014,S002123497:0.00224)0.797:0.00093)0.776:0.00069)0.770:0.00078,(S002645135:0.00986,((S001172334:0.00662,S002135517:0.00224)0.683:0.00014,S002641302:0.00755)0.431:0.00014)0.090:0.00015)0.395:0.00016)0.000:0.00016,S003016585:0.00514)0.656:0.00016,S000656885:0.00707)0.906:0.00163)0.788:0.00015,(((S002709439:0.00149,(S002706189:0.01896,((((S002661267:0.01942,((((S000780930:0.04136,(S000784089:0.01536,(S000781237:0.02768,S000791645:0.06318)0.999:0.02618)0.534:0.02559)0.650:0.01001,S000785552:0.02332)0.946:0.01024,(S000782378:0.03865,(S003404733:0.01161,S003415081:0.05548)1.000:0.06523)0.913:0.01001)0.722:0.00470,S000784877:0.02849)0.995:0.01528)0.991:0.01366,S002751319:0.00072)1.000:0.02134,(S002749529:0.01212,(S002662075:0.00014,S000785752:0.12419)0.993:0.01961)1.000:0.02736)0.992:0.01390,S002751510:0.00133)1.000:0.01648)0.197:0.00362)0.974:0.00711,S002709582:0.00894)0.953:0.00774,(((S002668319:0.00264,(S002758849:0.04086,S001494390:0.01692)1.000:0.03322)1.000:0.02985,(S002709335:0.00016,(S000838921:0.04939,(S001913594:0.03237,S002752612:0.03710)0.989:0.01626)0.970:0.02470)1.000:0.03398)0.855:0.00461,(S002706230:0.06179,(S002528159:0.08899,S002740906:0.06120)0.454:0.01273)0.997:0.03233)0.943:0.00759)0.957:0.00816)0.000:0.00014)0.760:0.00095)0.883:0.00090,S003021404:0.00450)1.000:0.00015,(((S002057372:0.00859,(S002290491:0.00467,(S003277422:0.00014,S001744714:0.00515)0.000:0.00014)0.913:0.00172)0.906:0.00182,(S001187524:0.00014,S001187520:0.00155)0.785:0.00077)0.798:0.00060,(((S002096582:0.00149,(S002096603:0.00299,((S000004835:0.00354,S002751214:0.00226)0.782:0.00176,S002087989:0.00529)0.538:0.00014)0.686:0.00013)0.846:0.00175,(S003372634:0.00450,(S002758813:0.00225,((S002136863:0.00150,S002134623:0.00150)0.772:0.00074,(S002758959:0.00377,S002758811:0.00224)0.000:0.00014)0.000:0.00014)0.780:0.00104)0.760:0.00092)1.000:0.00016,(S002288243:0.00015,(S002624523:0.00301,(((S001514089:0.00224,S001513714:0.00377)0.772:0.00074,(S002351058:0.00438,(S001514147:0.00225,S001513748:0.00225)0.767:0.00074)0.309:0.00016)0.000:0.00015,S002078350:0.00302)0.000:0.00015)0.993:0.00015)0.827:0.00058)0.844:0.00088)0.153:0.00014)0.928:0.00290)0.000:0.00016)0.019:0.00014,S001913499:0.00704)0.846:0.00144)0.000:0.00015,S003406193:0.00071)0.000:0.00014,S003406375:0.00142)0.771:0.00129,(S003406303:0.00719,(((((S002681482:0.00150,(((S003372646:0.00313,((S001913528:0.01108,S002749708:0.00074)0.999:0.00946,(S002667988:0.00074,(S002749678:0.00073,(S002666255:0.00528,(S002674672:0.00489,((S002674713:0.00252,(S002627722:0.00298,(((S002907173:0.00015,((((S003006372:0.00632,(S002642971:0.00915,(((S003006616:0.00314,((S001216158:0.01144,(S001737244:0.00237,(S002681425:0.00456,(S003004120:0.00313,(S002754202:0.00524,(S000727227:0.00014,S002753554:0.00527)0.837:0.00083)0.348:0.00016)0.368:0.00096)0.953:0.00577)0.608:0.00015)0.865:0.00030,(S001873535:0.00015,(S002701603:0.00450,(S003006614:0.00211,S001453370:0.00296)0.824:0.00014)0.916:0.00010)0.780:0.00131)0.852:0.00055)0.995:0.00016,(S002113669:0.00366,S002718742:0.00587)0.420:0.00172)0.764:0.00050,S000617893:0.01019)0.355:0.00036)0.449:0.00046)0.070:0.00121,S003369091:0.00321)0.990:0.00041,(S000784298:0.00014,S000810505:0.00045)0.876:0.00017)0.051:0.00016,((S000790763:0.00140,((S000783163:0.00269,S002235457:0.00618)0.967:0.00016,((S002152854:0.00014,S000603635:0.00423)0.598:0.00014,((S001245640:0.00245,(S002152513:0.00014,((S003347693:0.00247,(S003347914:0.00117,S002645961:0.00524)0.885:0.00015)0.841:0.00062,(S003347702:0.00124,S002152529:0.00014)0.816:0.00061)1.000:0.00026)0.674:0.00020)1.000:0.00016,S002289432:0.00128)0.000:0.00014)0.599:0.00015)0.127:0.00014)0.542:0.00014,S000790551:0.00280)0.956:0.00254)0.757:0.00016)0.000:0.00014,((S001588205:0.00184,(S003405210:0.00215,(S001588207:0.00125,S003416859:0.00141)0.788:0.00061)0.751:0.00060)0.000:0.00011,S002232082:0.00059)0.835:0.00059)0.165:0.00016,(((S002674319:0.00373,S002709390:0.00448)0.749:0.00074,((S000785887:0.00139,(((S000785756:0.00138,((S001912571:0.00210,S002754178:0.01955)0.715:0.00014,((S002630857:0.00149,(S002630985:0.00074,S002630994:0.00522)0.210:0.00014)0.219:0.00014,S002625619:0.00298)0.976:0.00388)0.900:0.00147)0.872:0.00015,(S002754007:0.03176,(S002672737:0.02821,S002742887:0.10215)0.831:0.00585)0.944:0.00515)0.843:0.00063,((S003006086:0.00153,(S003006003:0.00283,S003006130:0.00070)0.777:0.00069)0.904:0.00014,S003415984:0.00069)0.284:0.00014)0.990:0.00036)0.632:0.00687,(S002680045:0.01868,S002480414:0.01782)0.720:0.00135)0.349:0.00151)0.587:0.00028,((((S002634933:0.01284,(S000617861:0.00887,S000976877:0.00815)0.484:0.00014)0.000:0.00014,S001737879:0.00679)0.061:0.00022,S002641846:0.00914)0.914:0.00361,(S003006783:0.01393,(S001594810:0.02295,(S001594875:0.00556,(S001594815:0.00165,S001594853:0.00223)0.829:0.00225)0.946:0.00689)0.997:0.01419)0.764:0.00150)0.247:0.00857)0.246:0.00015)0.998:0.00841)0.978:0.00657)0.963:0.00649,(S002672925:0.00076,(S002651678:0.00077,(S002677470:0.00151,(S002651729:0.00370,(S002709340:0.00224,S002744175:0.00010)0.855:0.00014)0.920:0.00295)0.609:0.00156)0.975:0.00447)0.940:0.00459)0.506:0.00179)0.923:0.00265)0.911:0.00225)0.980:0.00378)0.765:0.00072)0.853:0.00164)0.996:0.00944,(((S002075851:0.00074,(S002117791:0.00014,(S002075344:0.00149,S002074890:0.00299)0.000:0.00014)0.000:0.00014)0.858:0.00148,(((((((S002287092:0.00231,(S000804888:0.00399,(S002745407:0.00528,(S002709566:0.00075,(S001541606:0.00299,(S002106914:0.00074,S002713404:0.00075)0.000:0.00014)0.536:0.00014)0.000:0.00014)0.999:0.00846)0.908:0.00016)0.831:0.00062,(((S002440610:0.00014,((((S002693841:0.00527,S002683127:0.00990)0.727:0.00075,(S002712633:0.00751,((S003398621:0.00364,S003400343:0.00349)0.354:0.00013,(S002732894:0.01661,S002616898:0.01010)0.688:0.00047)0.574:0.00019)0.591:0.00025)0.683:0.00022,((S001172320:0.00367,S002679451:0.00907)0.848:0.00176,(((S001508246:0.00832,S002525034:0.01145)0.931:0.00301,S000647290:0.00724)0.598:0.00015,S002277158:0.01264)0.787:0.00074)0.883:0.00015)0.445:0.00014,S003398671:0.00928)0.306:0.00014)0.577:0.00014,S002041150:0.00181)0.818:0.00289,S002675101:0.00449)0.991:0.00016)0.944:0.00184,(((S003401393:0.00852,S003420724:0.00426)0.854:0.00395,((S003423226:0.00284,((((S003420832:0.00670,(S003421381:0.00357,S003420856:0.00541)0.738:0.00049)0.874:0.00238,((S002670890:0.00229,(S002666314:0.01292,S002666281:0.00150)0.744:0.00069)1.000:0.02075,(S003406717:0.00964,(S003410442:0.00496,S003401406:0.01418)0.898:0.00663)0.726:0.00411)0.887:0.00292)0.387:0.00141,S003422226:0.00523)0.792:0.00116,S003413712:0.00142)0.876:0.00142)0.770:0.00015,(((S003423350:0.00283,S003415584:0.00070)0.000:0.00015,S003421026:0.00282)1.000:0.00043,S002713302:0.00909)0.992:0.00027)0.516:0.00015)0.884:0.00129,((S001613823:0.00077,((S003401421:0.00219,S003401396:0.00509)0.845:0.00135,S001178242:0.00071)0.834:0.00127)0.334:0.00140,S000432323:0.00737)0.831:0.00254)0.715:0.00015)0.890:0.00213,S001453405:0.00528)0.815:0.00103,(S001449277:0.00408,(((S003403779:0.00519,(S003403964:0.00140,(S003410791:0.00212,((S003412101:0.00141,S003402756:0.00211)0.790:0.00069,((S003403999:0.00212,S003412013:0.00211)0.435:0.00014,(S003404101:0.00211,S003404120:0.01585)0.000:0.00014)0.000:0.00014)0.832:0.00069)0.224:0.00015)0.223:0.00014)0.785:0.00015,S003411903:0.00421)0.920:0.00730,S002622201:0.00458)0.905:0.00015)0.000:0.00015)0.925:0.00271,S002761305:0.01058)0.735:0.00131,(S002068090:0.00074,S002074658:0.00296)0.975:0.00015)0.992:0.00402)0.944:0.00273,(((((S002641103:0.00375,((((S002075177:0.00015,S002633279:0.00224)0.803:0.00074,(S001397725:0.00149,S001391634:0.00014)0.850:0.00074)0.826:0.00014,S002681287:0.00220)0.132:0.00075,(((((S003407911:0.00071,(S003411394:0.00141,((S003405036:0.00529,(S003405138:0.00070,S003408620:0.00014)0.999:0.00014)0.917:0.00074,S003405265:0.00071)0.000:0.00015)0.853:0.00087)0.732:0.00016,S003405180:0.00070)0.204:0.00014,S003405276:0.00071)0.433:0.00014,(S003407889:0.00134,S003402511:0.00290)0.746:0.00014)0.003:0.00014,S003405106:0.00214)0.830:0.00094)0.791:0.00082)0.771:0.00015,(S002702744:0.00074,(S003413842:0.00211,(S003415213:0.00070,(S000405651:0.00014,S001913139:0.00411)0.676:0.00014)0.687:0.00014)0.788:0.00117)0.849:0.00104)0.906:0.00500,(S001246052:0.00551,S003378785:0.00658)0.780:0.00212)0.859:0.00176,(((S002666127:0.00224,S002666058:0.00075)0.924:0.00149,((S002666091:0.00298,S002662870:0.00015)0.973:0.00374,(S002671766:0.00302,S000647307:0.00422)0.756:0.00099)0.000:0.00014)0.986:0.00524,S002709310:0.00224)0.765:0.00103)0.758:0.00068,S002651092:0.00301)0.869:0.00208)0.965:0.00453)0.854:0.00223,(((((S003420453:0.00016,((S003420878:0.00070,((S003403729:0.00705,((((((S003421240:0.00016,S003420917:0.00355)0.805:0.00069,(S003407288:0.00590,(S003423054:0.00070,((((((((S003414968:0.00139,S003402797:0.00015)0.577:0.00070,(S003413587:0.00711,((((S003407266:0.00070,(S003407179:0.00014,(S003421091:0.00141,((S003413673:0.00070,S003413767:0.00353)0.786:0.00070,(S003421532:0.00212,(S003415856:0.00140,(S003423330:0.00504,S003405023:0.00141)0.144:0.00014)0.100:0.00014)0.324:0.00014)0.000:0.00014)0.492:0.00014)0.000:0.00014)0.505:0.00014,(S003405186:0.00070,S003414086:0.00210)0.786:0.00070)0.236:0.00014,S003415780:0.00014)0.599:0.00014,(S003422765:0.00218,S003423194:0.00036)0.995:0.00034)0.482:0.00014)0.281:0.00014)0.812:0.00128,S003414235:0.00070)0.634:0.00014,S003410936:0.00222)0.531:0.00014,S003423367:0.00141)0.000:0.00014,S003421158:0.00140)0.000:0.00014,S003415362:0.00070)0.000:0.00014,S003423150:0.00140)0.403:0.00014)0.000:0.00014)0.403:0.00014)0.022:0.00014,S001527517:0.00675)0.500:0.00015,S003420594:0.00014)0.492:0.00014,S001539767:0.00451)0.000:0.00014,S003414446:0.00069)0.512:0.00014)0.000:0.00013,S003422651:0.00014)0.168:0.00014)0.172:0.00014,S003403778:0.00499)0.839:0.00158)0.000:0.00015,(S003415611:0.00139,(S003421002:0.00070,(((S003404811:0.00141,S003423269:0.00014)0.868:0.00014,(S003420433:0.00211,(S003420496:0.00139,S003423199:0.00210)0.583:0.00014)0.936:0.00014)0.986:0.00014,S003423332:0.00070)0.000:0.00014)0.000:0.00014)0.822:0.00070)0.812:0.00015,S003402443:0.00353)0.000:0.00015,S003421085:0.00069)0.892:0.00374,S003331643:0.00184)0.757:0.00015)0.819:0.00084)0.520:0.00015,S000826995:0.00246)0.947:0.00258,(((S002694803:0.00518,((S002056540:0.00149,(((S002670039:0.00600,S002667427:0.00224)0.000:0.00014,(S002665133:0.00224,S002670350:0.00449)0.423:0.00014)0.712:0.00016,S002667671:0.01212)0.829:0.00074)0.000:0.00015,(S002736664:0.00150,S002149210:0.00074)0.781:0.00074)0.763:0.00085)0.985:0.00449,(S002709296:0.00154,(S002709497:0.00497,((((S002145516:0.00149,S002718934:0.00150)0.581:0.00014,S002149588:0.00074)0.000:0.00014,S002147334:0.00149)0.962:0.00408,(S000481214:0.00474,((S002512311:0.00014,((S002708504:0.00077,(S001481272:0.00014,S001480528:0.00299)0.948:0.00224)0.901:0.00149,((S002244709:0.00150,(S002642347:0.00148,S002244673:0.00149)0.614:0.00015)0.852:0.00074,(((S001483675:0.00449,S002244571:0.00149)0.000:0.00014,(S001483784:0.00074,(S001483773:0.00150,S001483719:0.00074)0.000:0.00014)0.860:0.00074)0.000:0.00014,((S002737273:0.00074,S002104078:0.00074)0.000:0.00014,((S001398642:0.00075,S002240535:0.00299)0.504:0.00014,S002244666:0.00375)0.000:0.00014)0.573:0.00014)0.000:0.00012)0.000:0.00014)0.467:0.00016)0.825:0.00014,S001401900:0.00146)0.889:0.00252)0.962:0.00469)0.961:0.00411)0.980:0.00511)0.491:0.00134)0.947:0.00015,((S000750193:0.00014,((S002136239:0.00451,((((S002137836:0.00074,(((((S002734134:0.00148,((S002750466:0.00224,((((S002741230:0.00375,((((((S002099955:0.00074,S002134568:0.00149)0.000:0.00014,((((((((S002713493:0.00149,(S001913216:0.00526,S002745623:0.00224)0.000:0.00014)0.497:0.00014,S002723366:0.00224)0.000:0.00014,(S002105007:0.00223,(S002135515:0.00074,S002135680:0.00225)0.482:0.00014)0.840:0.00074)0.000:0.00014,S002592288:0.00300)0.000:0.00014,S002723273:0.00150)0.836:0.00087,S002100352:0.00224)0.525:0.00014,S002750464:0.00074)0.000:0.00014,S002710793:0.00074)0.000:0.00014)0.453:0.00014,(S002100365:0.00149,S002100437:0.00075)0.000:0.00014)0.000:0.00014,(S002136157:0.00074,S002706390:0.00299)0.372:0.00014)0.000:0.00014,S002098777:0.00074)0.000:0.00014,S002086421:0.00150)0.361:0.00014)0.000:0.00014,S002630180:0.00074)0.000:0.00014,S002625367:0.00074)0.062:0.00014,S002709859:0.00149)0.000:0.00014)0.466:0.00014,((S002094280:0.00451,(S002104670:0.00454,S002094167:0.00681)0.748:0.00070)0.783:0.00075,S002099927:0.00150)0.000:0.00014)0.000:0.00014)0.932:0.00084,(S002100256:0.00071,S002149001:0.00014)0.433:0.00074)0.998:0.00016,(S002149189:0.00150,S002148782:0.00299)0.000:0.00014)0.000:0.00012,S002137463:0.00150)0.199:0.00014,S002148367:0.00148)0.586:0.00011)0.310:0.00014,S002611417:0.00300)0.825:0.00087,((((S001456468:0.00074,(S001456456:0.00074,S001456426:0.00223)0.000:0.00014)0.832:0.00074,((((S001456691:0.00149,(((S002062684:0.00148,S002722409:0.00298)0.000:0.00014,S001456497:0.00074)0.000:0.00014,(S002627416:0.00149,S002721735:0.00224)0.000:0.00014)0.568:0.00014)0.567:0.00014,S002734753:0.00074)0.000:0.00014,(((S002078749:0.00074,S001530086:0.00298)0.797:0.00074,(S002056468:0.00298,S002627453:0.00074)0.677:0.00015)0.000:0.00014,(S002082836:0.00074,S002124331:0.00074)0.798:0.00074)0.000:0.00014)0.000:0.00014,(S002060578:0.00373,(S002719640:0.00014,S002729214:0.00074)0.950:0.00150)0.000:0.00014)0.853:0.00074)0.000:0.00016,(S002722632:0.00225,S002731713:0.00223)0.830:0.00011)0.730:0.00015,((((S002110571:0.00374,S002750378:0.00148)0.000:0.00015,S002707722:0.00299)0.000:0.00014,(S002750364:0.00074,S002740587:0.00299)0.000:0.00014)0.736:0.00016,(((S002736078:0.00014,(S002073808:0.00074,S001245818:0.00014)0.479:0.00014)0.579:0.00015,((S002721229:0.00074,S001481919:0.00074)0.910:0.00227,S001912574:0.01283)0.752:0.00076)0.954:0.00321,(((S002664935:0.00074,(((S002655349:0.00074,S002664687:0.00074)0.353:0.00014,S002664324:0.00074)0.000:0.00014,S002648643:0.00148)0.000:0.00014)0.911:0.00162,(S002667960:0.00300,((S002653535:0.00074,((((S002674913:0.00074,(S003395011:0.00142,((((((((S003395312:0.00143,(S002729084:0.00074,S002757501:0.00224)0.794:0.00074)0.883:0.00144,((S002684937:0.00148,S002693574:0.00149)0.671:0.00016,(((S002745529:0.00222,S002115449:0.00300)0.823:0.00014,((S002115026:0.00226,S002102199:0.00074)0.340:0.00014,S002634616:0.00074)0.000:0.00015)0.000:0.00014,S002108831:0.00014)0.912:0.00074)0.876:0.00015)0.831:0.00071,((S002639411:0.00853,S003395344:0.00072)0.000:0.00014,S002113707:0.00148)0.828:0.00075)0.893:0.00015,S001401890:0.00979)0.272:0.00014,S002665102:0.00148)0.442:0.00016,S002692241:0.00074)0.525:0.00015,S002701684:0.00074)0.510:0.00012,S002671891:0.00299)0.112:0.00010)0.408:0.00011)0.116:0.00013,S002662792:0.00148)0.456:0.00014,S002650015:0.00014)0.000:0.00013,S002671064:0.00074)0.319:0.00014)0.987:0.00014,S000348339:0.00071)0.791:0.00071)0.767:0.00060)0.753:0.00073,(((S002666334:0.00247,S002672337:0.00432)0.530:0.00245,(S002758884:0.00250,S000348345:0.01056)0.207:0.00355)0.971:0.00620,((S002760555:0.00454,(S002669461:0.00075,(S003392090:0.00059,(S003391926:0.00676,S003392038:0.00012)0.776:0.00085)0.896:0.00149)0.732:0.00072)0.957:0.00359,(S001245454:0.00141,((S002141731:0.00149,(S002616652:0.00074,S002616746:0.00299)0.000:0.00014)0.000:0.00014,S002140825:0.00223)0.000:0.00014)0.939:0.00326)0.948:0.00395)0.838:0.00184)0.868:0.00184)0.763:0.00078)0.813:0.00068)0.852:0.00068)0.697:0.00014,S002721696:0.00299)0.000:0.00014)0.000:0.00016,S002108980:0.00225)0.436:0.00014)0.765:0.00014,((S003021439:0.00125,(S001179583:0.00133,(S000517504:0.00375,(S002759468:0.00376,(S002637055:0.00929,S002140613:0.00375)0.374:0.00014)0.000:0.00014)0.999:0.00014)0.781:0.00011)0.000:0.00014,(S002743242:0.00452,(S001411404:0.00073,S002752689:0.00454)0.959:0.00381)0.759:0.00077)0.923:0.00132)1.000:0.00569)0.824:0.00116)0.867:0.00214,S003400645:0.00648)0.888:0.00313,S003409189:0.00299)0.482:0.00094)0.984:0.00542)0.689:0.00104)0.000:0.00011,(((S003403616:0.00210,(S003403507:0.00498,S003402411:0.00133)0.340:0.00014)0.873:0.00166,(S003400286:0.00688,((((S002749439:0.00150,S000826934:0.00124)0.788:0.00061,(S001498053:0.00980,S002716684:0.00224)0.997:0.00014)0.835:0.00061,((S002627370:0.00225,(S002091100:0.00151,(S002111038:0.00149,(S002655221:0.00074,S002666842:0.00074)0.789:0.00073)0.906:0.00151)0.757:0.00074)0.772:0.00074,S002679853:0.00300)1.000:0.00015)0.924:0.00185,(((S001352167:0.01769,((S001458206:0.00226,((S002706157:0.00372,(S002115035:0.00298,(((S002745290:0.00224,S002115950:0.00074)0.414:0.00014,S002136757:0.00074)0.000:0.00014,(((S001538345:0.00149,S002710099:0.00074)0.302:0.00014,S002102219:0.00074)0.000:0.00014,(S002677657:0.00210,S002681928:0.00111)0.779:0.00052)0.000:0.00014)0.211:0.00014)0.809:0.00015)0.847:0.00153,((S000536763:0.00578,(S002081721:0.00150,S003394628:0.00141)0.892:0.00204)0.774:0.00118,((((S003365864:0.00062,((S003392044:0.00146,((S003337764:0.00063,S003364665:0.00189)0.808:0.00014,S002602122:0.00785)0.517:0.00014)0.823:0.00017,S002240524:0.00148)1.000:0.00022)0.830:0.00064,((S002118063:0.00074,((S002682530:0.00148,(S001484003:0.00074,S001483447:0.00074)0.897:0.00149)0.000:0.00014,(S000499439:0.00238,(S003392574:0.00014,(S002128227:0.00074,S002077274:0.00074)0.000:0.00014)0.766:0.00101)0.793:0.00073)0.813:0.00074)0.784:0.00074,((S002716909:0.00225,S002714009:0.00896)0.874:0.00162,((S003366115:0.00064,((S003394473:0.00134,(S003393594:0.00070,(S002709023:0.00227,S003393499:0.00045)0.917:0.00026)0.889:0.00016)0.831:0.00070,((S002709374:0.00526,(S002668058:0.00074,S002711695:0.01371)0.000:0.00014)0.797:0.00014,(S002754309:0.00451,S002722459:0.00074)0.737:0.00014)0.994:0.00014)1.000:0.00014)0.842:0.00061,((((S000838907:0.00122,S000838935:0.00138)0.770:0.00061,(S001913668:0.00141,((S002110925:0.00149,S003366791:0.00126)0.777:0.00062,(S003371134:0.00189,(S003371223:0.00063,((S003335199:0.00014,(S003335529:0.00370,S003374129:0.00790)0.758:0.00074)0.909:0.00014,(S003371230:0.00440,S003371309:0.00125)0.776:0.00062)0.000:0.00016)0.142:0.00014)0.909:0.00130)1.000:0.00050)0.273:0.00014)0.543:0.00026,S002686101:0.00831)0.301:0.00019,(S002745129:0.00224,(S002736086:0.00014,((S002723685:0.00298,S002746711:0.00074)0.854:0.00014,(((S002745026:0.00074,S002736519:0.00149)0.000:0.00014,S002723668:0.00149)0.000:0.00014,((S002737836:0.00074,S002627371:0.00222)0.761:0.00014,(S002738324:0.00074,S002737770:0.00074)0.000:0.00014)0.000:0.00014)0.000:0.00014)0.000:0.00014)0.751:0.00014)0.917:0.00149)0.299:0.00025)0.231:0.00026)0.981:0.00022)1.000:0.00015)0.814:0.00125,S002741275:0.04583)0.153:0.00014,(S002711380:0.02335,S002030494:0.00427)0.676:0.00127)0.788:0.00068)0.881:0.00142)0.847:0.00134)0.872:0.00138,(S002681812:0.00223,(S002111204:0.00147,(S002615716:0.00148,(S002103029:0.00074,(S002104070:0.00297,(S002752502:0.00149,(S002627565:0.00014,(S002110504:0.00014,S002034950:0.00092)0.000:0.00014)0.386:0.00014)0.219:0.00014)0.000:0.00014)0.438:0.00014)0.000:0.00014)0.325:0.00014)0.755:0.00015)0.756:0.00088)0.904:0.00332,((S002745500:0.00014,((((S002745410:0.00149,S002745348:0.00150)0.000:0.00014,S002073793:0.00014)0.909:0.00014,S002628376:0.00074)0.000:0.00014,S002738747:0.00148)0.845:0.00074)0.948:0.00150,S002060910:0.00224)0.354:0.00014)0.000:0.00015,((((S002727342:0.00300,((S003016405:0.00072,((S002709358:0.00149,((S002710959:0.00074,S002710002:0.00074)0.000:0.00014,(S002709250:0.00149,S002709822:0.00014)0.422:0.00014)0.000:0.00014)0.829:0.00074,S002759423:0.00298)0.035:0.00016)0.839:0.00071,((S002609008:0.00076,S002609357:0.00074)0.960:0.00230,S002105107:0.00453)0.352:0.00014)0.909:0.00226)0.397:0.00015,S002092234:0.00074)0.000:0.00014,S002086534:0.00375)0.538:0.00014,((S002706206:0.00621,S002709646:0.01002)0.748:0.00057,((S003083587:0.00070,(S002707085:0.00299,(S001503302:0.00449,(((S002111362:0.00014,(S002111241:0.00074,(S002111014:0.00149,(S002102553:0.00074,S002142189:0.00222)0.000:0.00014)0.569:0.00014)0.742:0.00014)0.859:0.00014,S002634834:0.00298)0.000:0.00014,S002110483:0.00074)0.914:0.00015)0.776:0.00073)0.883:0.00151)0.602:0.00015,(S002709293:0.00296,(S002114766:0.00150,S002166278:0.00129)0.879:0.00060)0.547:0.00015)0.857:0.00141)0.821:0.00072)0.927:0.00278)0.992:0.00578)0.881:0.00193)0.141:0.00165)0.851:0.00216,((((S003402479:0.00432,S003406273:0.00293)0.842:0.00133,((S003416439:0.00212,S003416203:0.00214)0.873:0.00140,((S003394455:0.00016,(S003406164:0.00507,(S003406203:0.00074,S003406232:0.00775)0.418:0.00153)0.720:0.00133)0.746:0.00065,S003007010:0.01007)0.784:0.00098)0.000:0.00013)0.171:0.00014,((S003403599:0.00187,S003403547:0.00866)0.743:0.00093,S003407532:0.00617)0.974:0.00380)0.724:0.00016,S003405252:0.00279)0.147:0.00014)0.952:0.00235)0.996:0.00027)0.369:0.00149,(S003406389:0.00356,S003405148:0.00070)0.770:0.00069)0.684:0.00315)0.491:0.00036)0.000:0.00033,S003403009:0.00070)0.558:0.00032)0.826:0.00074,S003404244:0.00647)0.000:0.00014,(((S003403615:0.00994,(S003404063:0.01299,S003416172:0.01482)0.194:0.00212)0.776:0.00153,(((((S003404974:0.00069,S003403340:0.00072)0.451:0.00014,(S003404040:0.00071,S003402857:0.00037)1.000:0.00034)0.000:0.00014,(S003404703:0.00014,(S003405110:0.00071,S003403674:0.00285)0.810:0.00070)0.000:0.00014)0.959:0.00016,((S003406370:0.00214,S003406365:0.00140)0.000:0.00015,((S003406211:0.00098,S003405168:0.00397)0.829:0.00150,(S003406222:0.00220,S003403517:0.00436)0.770:0.00060)0.794:0.00072)0.859:0.00070)0.741:0.00014,(S003405050:0.00072,S003404593:0.00282)0.737:0.00071)0.537:0.00016)0.955:0.00014,(S003403416:0.00299,S003403653:0.00478)0.848:0.00140)0.916:0.00054)0.527:0.00015,S003406377:0.00141)0.225:0.00014,S003406420:0.00070)0.217:0.00014,S003403665:0.00142)0.000:0.00014,S003406447:0.00073)0.000:0.00014);
