# Supplementary material for: Rapid 16S rRNA Next-Generation Sequencing of Polymicrobial Clinical Samples for Diagnosis of Complex Bacterial Infections
Source: PLoS One. 2013 May 29;8(5):e65226. doi: 10.1371/journal.pone.0065226 (PMC3666980; doi:10.1371/journal.pone.0065226)
Supplement: File S3 — CF-unnamed reference package. (BZ2) [file pone.0065226.s004.bz2 › cf.unnamed.1.0.refpkg/cd_refs.log]

Command: /home/matsengrp/local/bin/FastTreeMP -nt -gtr -log output.unnamed.1.0/cd_refs.log output.unnamed.1.0/cf_refs_aln.fasta
FastTree Version 2.1.3 SSE3, OpenMP (12 threads)
Alignment: output.unnamed.1.0/cf_refs_aln.fasta
Nucleotide distances: Jukes-Cantor Joins: balanced Support: SH-like 1000
Search: Normal +NNI +SPR (2 rounds range 10) +ML-NNI opt-each=1
TopHits: 1.00*sqrtN close=default refresh=0.80
ML Model: Generalized Time-Reversible, CAT approximation with 20 rate categories
Read 5589 sequences, 3433 positions
NJ	(S003406420:0.00071,S003403665:0.00143,(S003406447:0.00071,(S003402455:0.00071,(S003406283:-0.00000,(((S003405050:0.00110,S003404593:0.00247):0.00063,((S003403537:0.00351,(S003403126:-0.00003,S003404761:0.00003):0.00006):0.00054,((S003403416:0.00307,S003403653:0.00477):0.00121,(((S003404805:-0.00004,(S003404024:0.00059,(S003394194:0.00102,S003403009:0.00040):0.00013):0.00005):0.00031,((((((S001187520:-0.00160,S003407532:0.00542):0.00170,(S003403599:0.00379,S003403547:0.00625):0.00081):0.00101,((S002057372:0.00603,(S001744714:0.00541,(S003277422:-0.00025,S002290491:0.00547):0.00032):0.00161):0.00141,(S001187524:-0.00162,(S003409189:0.00391,(S003406303:0.00599,((S003400645:0.00636,(S003407288:0.00423,((((S003403729:0.00527,S001527517:0.00571):0.00072,(((S003403778:0.00494,(S003420594:-0.00000,(S003420878:0.00071,(S003410936:0.00214,(S003423054:0.00071,(S003415362:0.00071,(S003414446:0.00071,(S003414235:0.00070,(S003421158:0.00142,(S003423150:0.00141,(S003422651:0.00002,S003423367:0.00140):0.00001):0.00001):0.00001):0.00000):0.00000):0.00000):0.00000):0.00000):0.00000):0.00010):0.00020,((S003413587:0.00705,(S003421091:0.00140,(S003407179:-0.00001,(S003415780:-0.00002,((S003422765:0.00186,S003423194:0.00032):0.00037,(S003405023:0.00140,(S003407266:0.00067,(S003415856:0.00135,(S003421532:0.00200,(S003423330:0.00242,(S003413673:0.00071,S003413767:0.00356):0.00044):0.00013):0.00007):0.00004):0.00002):0.00001):0.00000):0.00001):0.00002):0.00007):0.00015,((S003405186:0.00111,S003414086:0.00174):0.00054,(S003414968:0.00103,S003402797:0.00040):0.00053):0.00003):0.00016):0.00023,((S000826995:0.00247,S003421085:0.00042):0.00031,((S003423332:0.00071,(S003423269:-0.00001,(S003421002:0.00070,(S003404811:0.00142,(S003420496:0.00141,(S003420433:0.00212,(S003415611:0.00145,S003423199:0.00211):0.00001):0.00001):0.00001):0.00001):0.00001):0.00001):0.00054,(S003420453:0.00033,(S003421240:0.00054,S003420917:0.00302):0.00038):0.00017):0.00010):0.00009):0.00014):0.00011,(S003402443:0.00330,S001539767:0.00328):0.00011):0.00036,(S002681482:0.00171,S003331643:0.00195):0.00034):0.00203):0.00187):0.00094,((S002709296:0.00368,(S002670039:0.00519,(S002694803:0.00443,((S002736664:0.00121,S002149210:0.00098):0.00051,(S002056540:0.00152,(S002667671:0.01164,(S002670350:0.00437,(S002667427:0.00220,S002665133:0.00218):0.00001):0.00006):0.00067):0.00022):0.00069):0.00084):0.00244):0.00152,(((S001411404:0.00100,S002752689:0.00411):0.00288,(((S001912574:0.01151,((S002721229:0.00036,S001481919:0.00110):0.00206,(S002073808:0.00066,(S002736078:-0.00014,S001245818:0.00014):0.00007):0.00087):0.00034):0.00152,(((S003395312:0.00142,(S002729084:0.00081,S002757501:0.00211):0.00077):0.00142,((S002664935:0.00073,(S002664324:0.00073,(S002648643:0.00146,(S002655349:0.00073,S002664687:0.00073):0.00000):0.00000):0.00000):0.00209,((S002667960:0.00178,S001401890:0.00918):0.00067,(S003395011:0.00119,((((S003395344:0.00085,S002113707:0.00134):0.00040,(S002665102:0.00086,S002639411:0.00792):0.00033):0.00032,(S002671891:0.00292,(S002653535:0.00072,(S002671064:0.00072,(S002662792:0.00145,(S002674913:0.00071,(S002701684:0.00069,(S002650015:-0.00009,(S002692241:0.00056,S000348339:0.00090):0.00009):0.00005):0.00002):0.00001):0.00001):0.00001):0.00001):0.00005):0.00021,((S002684937:0.00146,S002693574:0.00146):0.00039,(S002745529:0.00194,(S002634616:0.00025,(S002115026:0.00219,(S002115449:0.00292,(S002108831:-0.00000,S002102199:0.00073):0.00000):0.00000):0.00048):0.00025):0.00034):0.00015):0.00031):0.00026):0.00054):0.00056):0.00100,(((S002666334:0.00320,S002672337:0.00338):0.00280,(S002758884:0.00586,S000348345:0.00802):0.00195):0.00474,((S002760555:0.00487,(S002669461:0.00100,(S003392090:0.00064,(S003391926:0.00600,S003392038:0.00041):0.00078):0.00071):0.00024):0.00383,(S002140825:0.00207,(S002616746:0.00287,(S002616652:0.00064,(S001245454:0.00164,S002141731:0.00128):0.00009):0.00005):0.00012):0.00276):0.00291):0.00064):0.00075):0.00094,(S002743242:0.00446,((S002759468:0.00357,(S002140613:0.00352,(S002637055:0.00858,(S000517504:0.00348,(S003021439:0.00132,S001179583:0.00146):0.00025):0.00019):0.00013):0.00009):0.00081,((((S002707722:0.00269,(S002740587:0.00287,(S002750378:0.00146,(S002750364:0.00073,S002110571:0.00365):0.00000):0.00005):0.00023):0.00059,((S001456426:0.00177,(S001456456:0.00073,S001456468:0.00073):0.00042):0.00051,(S002722632:0.00219,S002731713:0.00219):0.00022):0.00014):0.00025,((S002719640:-0.00000,S002729214:0.00073):0.00120,((S002082836:0.00073,S002124331:0.00074):0.00072,(S001456691:0.00145,(S002734753:0.00073,(S002060578:0.00365,(S002627416:0.00146,(S002721735:0.00219,(S002062684:0.00146,((S002722409:0.00293,(S002056468:0.00274,(S002078749:0.00074,S001530086:0.00292):0.00054):0.00018):-0.00000,(S001456497:0.00073,S002627453:0.00073):0.00000):0.00000):0.00000):0.00000):0.00000):0.00000):0.00001):0.00001):0.00026):0.00020):0.00027,((S002136239:0.00434,(S002721696:0.00283,(S000750193:0.00019,S002108980:0.00202):0.00010):0.00006):0.00046,(((S002723366:0.00216,(S002713493:0.00142,(S002592288:0.00284,(S002745623:0.00204,(S002723273:0.00117,S001913216:0.00467):0.00015):0.00008):0.00004):0.00003):0.00038,(S002135515:0.00073,(S002105007:0.00219,S002135680:0.00219):0.00000):0.00035):0.00083,(((S002734134:0.00125,S002148782:0.00241):0.00053,((S002149189:0.00095,S002750466:0.00197):0.00052,((S002100256:0.00051,S002149001:0.00022):0.00049,((S002094280:0.00422,(S002104670:0.00439,S002094167:0.00659):0.00053):0.00088,(S002630180:0.00073,(S002741230:0.00365,(S002706390:0.00292,(S002750464:0.00073,(S002625367:0.00073,(S002134568:0.00146,(S002099927:0.00146,(S002100352:0.00219,(S002099955:0.00073,(S002709859:0.00146,(S002100365:0.00146,(S002086421:0.00146,(S002136157:0.00073,(S002710793:0.00073,(S002100437:0.00073,S002098777:0.00074):0.00000):0.00000):0.00000):0.00000):0.00000):0.00000):0.00000):0.00000):0.00000):0.00000):0.00000):0.00000):0.00000):0.00000):0.00003):0.00024):0.00003):0.00002):0.00012,(S002611417:0.00291,(S002137463:0.00145,(S002148367:0.00146,S002137836:0.00073):0.00001):0.00002):0.00011):0.00022):0.00046):0.00005):0.00068):0.00033):0.00037):0.00029):0.00346,(((S003378785:0.00511,(S001246052:0.00815,((S002681287:0.00164,(S002641103:0.00362,(S002702744:0.00060,(S003413842:0.00177,(S003415213:0.00077,(S000405651:0.00001,S001913139:0.00319):0.00027):0.00020):0.00042):0.00078):0.00053):0.00028,((S003402511:0.00245,(S002633279:0.00184,(S003407889:0.00105,(((S003405036:0.00501,(S003405138:0.00068,S003408620:0.00003):0.00004):0.00021,(S003411394:0.00143,S003405265:0.00071):0.00014):0.00035,(S003405106:0.00183,(S003405276:0.00071,(S003405180:0.00071,S003407911:0.00071):0.00000):0.00031):0.00009):0.00033):0.00016):0.00032):0.00041,(S002075177:0.00052,(S001397725:0.00144,S001391634:0.00003):0.00094):0.00021):0.00022):0.00200):0.00248):0.00222,((S003372646:0.00412,((S001913528:0.00971,S002749708:0.00127):0.00775,(S002667988:0.00087,(S002749678:0.00163,(S002666255:0.00535,(S002674672:0.00610,((S002674713:0.00579,(S002627722:0.00631,((S001594810:0.01943,(S001594875:0.00293,(S001594815:0.00196,S001594853:0.00179):0.00448):0.00530):0.00642,((S000976877:0.00375,((S002754007:0.02561,(S002672737:0.02472,S002742887:0.06270):0.00427):0.00285,(S002754178:0.01665,(S002480414:0.00836,S002680045:0.01648):0.00092):0.00051):0.00225):0.00119,(S003006783:0.01471,(S001737879:0.00652,((S002235457:0.00461,(S000603635:0.00397,((S003347693:0.00285,(S003347914:0.00072,S002645961:0.00513):0.00023):0.00085,(S000783163:0.00269,(S000790763:0.00123,(S002289432:0.00126,(S000790551:0.00286,(S002152854:-0.00002,(S001245640:0.00271,(S002152513:0.00005,(S003347702:0.00141,S002152529:-0.00004):0.00064):0.00002):0.00002):0.00012):0.00006):0.00024):0.00015):0.00012):0.00039):0.00099):0.00179,((S001912571:0.00327,(S002630994:0.00488,(S002625619:0.00265,(S002630985:0.00074,S002630857:0.00145):0.00027):0.00023):0.00258):0.00094,(((S001216158:0.01201,((S003004120:0.00299,(S002681425:0.00477,(S002754202:0.00515,(S000727227:-0.00005,S002753554:0.00516):0.00070):0.00035):0.00067):0.00315,((S001873535:0.00008,(S001453370:0.00280,(S003006614:0.00078,S002701603:0.00436):0.00012):0.00025):0.00089,(S001737244:0.00202,(S003006616:0.00339,(S002113669:0.00394,S002718742:0.00490):0.00148):0.00023):0.00010):0.00014):0.00022):0.00050,(S000617893:0.00115,(S003006372:0.00498,S002642971:0.00819):0.00075):0.00042):0.00031,(((S001588207:0.00141,S003416859:0.00147):0.00044,(S003405210:0.00238,(S001588205:0.00141,S002232082:0.00130):0.00020):0.00013):0.00046,(((S003369091:0.00235,(S000784298:-0.00007,(S000785887:0.00133,(S003415984:0.00063,(S002634933:0.01209,((S003006086:0.00159,(S003006003:0.00281,S003006130:0.00076):0.00055):0.00025,(S002674319:0.00368,S002709390:0.00439):0.00025):0.00029):0.00016):0.00006):0.00005):0.00016):0.00037,(S002907173:0.00029,S000810505:0.00038):0.00012):0.00019,(S002641846:0.00808,(S000617861:0.00303,S000785756:0.00124):0.00041):0.00004):0.00026):0.00014):0.00011):0.00053):0.00028):0.00061):0.00107):0.00268):0.00432):0.00356):0.00400,(S002672925:0.00344,(S002651678:0.00107,(S002677470:0.00223,(S002709340:0.00203,(S002651729:0.00351,S002744175:0.00014):0.00016):0.00179):0.00094):0.00149):0.00182):0.00141):0.00191):0.00131):0.00313):0.00110):0.00160):0.00668,(((S002745407:0.00476,(S001541606:0.00240,(S002106914:0.00071,(S002713404:0.00073,S002709566:0.00074):0.00002):0.00053):0.00035):0.00657,(S002761305:0.00862,((S002068090:0.00075,S002074658:0.00291):0.00331,((S001172320:0.00515,S002679451:0.00653):0.00273,((S003401393:0.00433,S003420724:0.00781):0.00143,(S000432323:0.00435,((S001449277:0.00276,((S001453405:0.00576,(((S002713302:0.00842,S003423350:0.00182):0.00034,(S003421026:0.00286,S003415584:0.00070):0.00034):0.00051,(S003423226:0.00248,(S003413712:0.00184,S003422226:0.00599):0.00112):0.00002):0.00081):0.00071,((S002622201:0.00446,S003403779:0.00431):0.00040,(((S003412101:0.00142,S003402756:0.00214):0.00042,(S003404101:0.00209,(S003412013:0.00210,(S003403999:0.00203,S003404120:0.01578):0.00005):0.00005):0.00029):0.00046,(S003411903:0.00395,(S003410791:0.00108,S003403964:0.00106):0.00032):0.00025):0.00017):0.00064):0.00058):0.00135,((((S003401421:0.00240,S003401396:0.00474):0.00093,(S001613823:0.00111,S001178242:0.00164):0.00045):0.00196,((S003410442:0.00624,S003401406:0.01105):0.00427,((S002670890:0.00243,(S002666314:0.01198,S002666281:0.00189):0.00050):0.01793,(S003406717:0.01048,(S003420856:0.00427,(S003421381:0.00257,S003420832:0.00809):0.00070):0.00058):0.00094):0.00131):0.00172):0.00084,((S003400343:0.00291,((S001508246:0.00819,S002525034:0.01082):0.00262,((S002712633:0.00658,((S003398621:0.00131,(S002693841:0.00484,S002683127:0.00909):0.00051):0.00038,(S002732894:0.01445,S002616898:0.00965):0.00036):0.00018):0.00027,((S003398671:0.00904,(S002675101:0.00469,(S000647290:0.00730,S002277158:0.01171):0.00042):0.00017):0.00022,(S002440610:0.00019,S002041150:0.00049):0.00020):0.00002):0.00027):0.00011):0.00059,(S002287092:0.00354,S000804888:0.00357):0.00041):0.00031):0.00095):0.00069):0.00059):0.00129):0.00170):0.00033):0.00187):0.00298,((S002074890:0.00291,(S002075851:0.00072,(S002075344:0.00148,S002117791:-0.00002):0.00001):0.00002):0.00411,(((S000647307:0.00252,(S002671766:0.00335,(S002666127:0.00214,S002666058:0.00078):0.00177):0.00003):0.00204,(S002666091:0.00127,S002662870:0.00165):0.00124):0.00244,(S002651092:0.00307,S002709310:0.00278):0.00066):0.00032):0.00116):0.00235):0.00127):0.00255,(S002709497:0.00699,((S002147334:0.00146,(S002149588:0.00073,(S002718934:0.00146,S002145516:0.00146):0.00000):0.00000):0.00523,(S000481214:0.00255,((S001401900:0.00092,((S002642347:0.00096,(S002244673:0.00146,S002244709:0.00146):0.00050):0.00045,(S001483675:0.00437,((S001483719:0.00073,(S001483773:0.00146,S001483784:0.00073):0.00000):0.00072,(S002240535:0.00292,(S002244571:0.00145,(S002244666:0.00364,(S002737273:0.00070,(S001398642:0.00067,(S002512311:0.00012,S002104078:0.00061):0.00006):0.00003):0.00002):0.00001):0.00001):0.00001):0.00002):0.00028):0.00017):0.00063,(S002708504:0.00140,(S001481272:0.00001,S001480528:0.00291):0.00152):0.00054):0.00447):0.00207):0.00260):0.00098):0.00160):0.00090):0.00069):0.00121):0.00004):0.00148):0.00031):0.00082):0.00086,((S003405252:0.00308,(S003402479:0.00404,S003406273:0.00317):0.00048):0.00049,((S003406203:0.00274,(S003406164:0.00287,S003406232:0.00581):0.00047):0.00093,((S003416439:0.00236,S003416203:0.00192):0.00118,((S003394455:0.00079,S003007010:0.00705):0.00070,((S003402411:0.00135,(S003403616:0.00215,S003403507:0.00430):0.00008):0.00271,(S003400286:0.00421,((S002679853:0.00282,(S002627370:0.00254,(((S002749439:0.00130,S000826934:0.00162):0.00084,(S001498053:0.00909,S002716684:0.00189):0.00026):0.00068,(S002091100:0.00185,(S002111038:0.00175,(S002655221:0.00072,S002666842:0.00074):0.00044):0.00108):0.00041):0.00020):0.00029):0.00238,(((S001352167:0.01132,((S001458206:0.00244,(S002104070:0.00291,(S002615716:0.00145,(S002111204:0.00145,(S002752502:0.00144,(S002681812:0.00216,(S002103029:0.00066,(S002110504:-0.00014,(S002627565:-0.00028,S002034950:0.00102):0.00014):0.00007):0.00004):0.00002):0.00001):0.00001):0.00001):0.00121):0.00089,(((S002682530:0.00166,(S001484003:0.00073,S001483447:0.00073):0.00126):0.00047,(S000499439:0.00229,(S002128227:0.00064,(S003392574:0.00019,S002077274:0.00054):0.00009):0.00079):0.00018):0.00160,((S002706157:0.00340,(S002115035:0.00292,((S002677657:0.00181,S002681928:0.00111):0.00036,(S002136757:0.00073,(S002745290:0.00219,(S001538345:0.00146,(S002115950:0.00073,(S002710099:0.00073,S002102219:0.00073):0.00000):0.00000):0.00000):0.00000):0.00000):0.00001):0.00026):0.00185,((S000536763:0.00347,(S002081721:0.00115,S003394628:0.00178):0.00192):0.00108,((S002030494:0.00300,(S002711380:0.01881,S002741275:0.03763):0.00288):0.00008,((S002716909:0.00335,S002714009:0.00693):0.00156,((S002745129:0.00219,(S002723685:0.00292,(S002627371:0.00219,(S002736519:0.00146,(S002746711:0.00073,(S002723668:0.00146,(S002737770:0.00073,(S002736086:-0.00000,(S002738324:0.00073,(S002745026:0.00072,S002737836:0.00074):0.00000):0.00000):0.00000):0.00000):0.00000):0.00000):0.00000):0.00000):0.00000):0.00129,(((S002602122:0.00710,S003364665:0.00102):0.00018,(S002240524:0.00120,(S003365864:0.00087,(S003337764:0.00086,S003392044:0.00132):0.00014):0.00013):0.00008):0.00057,(S002118063:0.00128,((((S003371230:0.00466,S003371309:0.00149):0.00051,(S003371223:0.00034,(S003335199:0.00018,(S003335529:0.00336,S003374129:0.00841):0.00051):0.00034):0.00022):0.00062,(S003371134:0.00102,(S002722459:0.00067,(S002711695:0.01311,((S003394473:0.00112,(S002709023:0.00180,(S003393594:0.00103,S003393499:0.00039):0.00005):0.00013):0.00038,(S002709374:0.00504,(S002754309:0.00431,(S003366115:0.00091,S002668058:0.00056):0.00009):0.00009):0.00010):0.00005):0.00005):0.00051):0.00029):0.00018,((S000838907:0.00146,S000838935:0.00136):0.00075,((S002110925:0.00117,S003366791:0.00176):0.00054,(S001913668:0.00090,S002686101:0.00788):0.00035):0.00012):0.00019):0.00018):0.00013):0.00009):0.00027):0.00028):0.00063):0.00057):0.00014):0.00062):0.00110):0.00126,(S002060910:0.00251,(S002745500:0.00021,(S002628376:0.00072,(S002745348:0.00146,(S002745410:0.00146,(S002738747:0.00146,S002073793:-0.00000):0.00000):0.00000):0.00001):0.00052):0.00115):0.00022):0.00086,((S002707085:0.00288,((S002166278:0.00104,(S003083587:0.00103,(S002114766:0.00193,S002709293:0.00246):0.00007):0.00055):0.00085,(S001503302:0.00382,(S002634834:0.00292,(S002142189:0.00219,(S002111014:0.00146,(S002110483:0.00073,(S002111241:0.00073,(S002102553:0.00074,S002111362:-0.00000):0.00000):0.00000):0.00001):0.00000):0.00000):0.00057):0.00041):0.00031):0.00142,((S002706206:0.00508,S002709646:0.01030):0.00083,(((S002609008:0.00073,S002609357:0.00073):0.00155,(S002105107:0.00392,(S002759423:0.00219,(S003016405:0.00112,(S002709358:0.00146,(S002710959:0.00073,(S002709250:0.00146,(S002709822:0.00000,S002710002:0.00073):0.00000):0.00000):0.00000):0.00034):0.00074):0.00038):0.00069):0.00128,(S002727342:0.00225,(S002086534:0.00367,S002092234:0.00073):0.00067):0.00032):0.00052):0.00077):0.00034):0.00275):0.00191):0.00077):0.00065):0.00013):0.00018):0.00019):0.00052):0.00078,(S003406389:0.00349,(S003021404:0.00505,S003405148:0.00079):0.00010):0.00019):0.00025,(((((S002078350:0.00264,(S003372634:0.00335,(S002758959:0.00365,(S002758813:0.00219,(S002758811:0.00219,(S002136863:0.00147,S002134623:0.00146):0.00073):0.00001):0.00001):0.00031):0.00029):0.00031,((S002624523:0.00263,(S002288243:0.00058,(S001514089:0.00219,S001513714:0.00366):0.00016):0.00029):0.00025,(S002351058:0.00171,(S001514147:0.00220,S001513748:0.00218):0.00049):0.00018):0.00025):0.00045,((S000004835:0.00080,S002751214:0.00286):0.00039,(S002087989:0.00511,(S002096603:0.00292,S002096582:0.00147):0.00002):0.00034):0.00024):0.00035,((((S002734499:0.00443,((S003394431:0.00592,S003394131:0.00548):0.00180,(S003402363:0.00330,S003393857:0.00817):0.00089):0.00077):0.00085,((S003404063:0.01325,S003403615:0.00822):0.00195,(S003416172:0.01362,(S002716852:0.02612,S002751228:0.01521):0.00025):0.00074):0.00065):0.00038,((((S002641284:0.00876,(S002726903:0.00513,S003015558:0.00879):0.00039):0.00017,(((S003393439:0.00095,S003393681:0.00191):0.00048,(S003394134:0.00483,(S003394056:0.00352,S003394459:0.00076):0.00018):0.00023):0.00064,(S003404963:0.00125,(S003405275:0.00017,(S003404953:0.00237,S003406171:0.00192):0.00091):0.00072):0.00013):0.00012):0.00054,(((((S002681556:0.00936,(S002615870:0.00122,(S003372852:0.00295,S003415864:-0.00006):0.00026):0.00016):0.00034,(S003393721:0.00492,(S003372479:0.00177,S003372987:0.00100):0.00059):0.00017):0.00045,((S003394369:0.00083,S003392523:0.00132):0.00045,(S003392185:0.00215,S003392492:0.00071):0.00027):0.00028):0.00033,(S003416607:-0.00003,(S003416013:-0.00000,(S003415941:0.00071,S003404626:0.00071):0.00000):0.00003):0.00019):0.00010,((((S003416316:0.00142,(S003416135:0.00002,S003416461:0.00212):0.00001):0.00018,(S003416678:0.00120,(S003416216:0.00050,S001383877:0.00389):0.00057):0.00018):0.00011,(S002715154:0.00011,(S003416681:0.00020,(S003416354:0.00133,(S003416292:0.00075,S003416180:0.00282):0.00011):0.00051):0.00028):0.00024):0.00015,(((S003416299:0.00978,S002658728:0.00266):0.00027,((S003343530:0.00142,S002756637:0.00444):0.00040,(S002701424:0.00145,S002079128:0.00367):0.00033):0.00017):0.00036,((S002138339:0.00384,(S003416236:0.00421,S003406260:0.00221):0.00063):0.00036,(S003416326:0.00084,(S003416834:0.00035,S000826770:0.00182):0.00023):0.00033):0.00013):0.00008):0.00008):0.00003):0.00017,(((S002117795:0.00468,(S002665190:0.00597,(S002105726:0.00630,(S002593233:0.00810,S002713941:0.01857):0.00175):0.00117):0.00098):0.00105,(S003378752:0.00406,S002111391:0.00253):0.00091):0.00050,(((S003393712:0.00589,((S003411765:0.00592,S003404952:0.00403):0.00191,((S003410563:0.00305,S003410839:0.00199):0.00111,(S003411685:0.00313,(S003406345:0.00353,S003406390:0.00576):0.00044):0.00096):0.00013):0.00050):0.00138,(S003393722:0.00700,S003406268:0.00183):0.00053):0.00090,(((S003403594:0.00408,S003403717:0.00522):0.00122,(S002672756:0.00365,(S002649171:0.00364,(S002743198:0.00160,(S002132074:0.00529,S003394041:0.00423):0.00060):0.00038):0.00001):0.00050):0.00038,(S003404857:0.00289,S002666273:0.00442):0.00018):0.00030):0.00018):0.00007):0.00007):0.00017,(((S000656880:0.00692,(S002593663:0.01563,S003393697:0.01523):0.00128):0.00288,(S003402566:0.00434,(S003402884:0.00876,((S002668319:0.02825,((((S003404733:0.03091,S003415081:0.02972):0.03906,((S002661267:0.02525,S002751319:0.00616):0.00738,(S000785552:0.01973,(S000784877:0.02541,(S000782378:0.04045,(S000784089:0.02305,(S000780930:0.03271,(S000781237:0.02563,S000791645:0.05392):0.01002):0.00693):0.00397):0.00479):0.00372):0.00419):0.00511):0.01172,(S000785752:0.08153,(S002662075:0.01375,S002749529:0.01617):0.02047):0.01016):0.00610,(((S002528159:0.06831,(S002758849:0.02663,S001494390:0.02527):0.01934):0.00501,(S002706230:0.04743,S002740906:0.04956):0.00056):0.01144,(S002709335:0.01271,(S000838921:0.03020,(S001913594:0.02456,S002752612:0.03547):0.01949):0.00912):0.00768):0.00236):0.00685):0.00643,(S002709582:0.00778,(S002706189:0.01631,(S002709439:0.00497,S002751510:0.01626):0.00019):0.00540):0.00258):0.00531):0.00137):0.00073):0.00053,(((((S002709283:0.00790,(((S002753799:0.00074,(S003019298:0.00172,S003019230:0.00104):0.00155):0.00044,(S002706229:0.00146,S002709775:0.00146):0.00029):0.00099,(((S002683100:0.00627,((S001407619:0.00120,S002708473:0.00832):0.00385,(S002681871:0.00923,((S001593026:0.01296,(((S001595217:0.00092,S001594763:0.00203):0.00122,(S001595395:0.00001,S001595334:0.00073):0.00101):0.00097,(S001595350:0.00072,S001595371:0.00075):0.00050):0.00236):0.01449,(S003013226:0.00473,(S002699628:0.00575,(S003344789:0.00289,((S002651369:0.00175,S003360908:0.00415):0.00057,(((S000524785:0.00121,S003350323:0.00026):0.00054,(S003360699:0.00204,(S003361012:0.00227,(S003360934:0.00050,(S002676345:0.00510,(S002650461:0.00143,(S002717324:0.00141,(S002318021:0.00144,S003344456:0.00363):0.00008):0.00004):0.00003):0.00030):0.00012):0.00041):0.00010):0.00018,(S002138532:0.00069,S002535067:0.00151):0.00010):0.00022):0.00048):0.00094):0.00123):0.00236):0.00136):0.00135):0.00320):0.00551,((((S002728471:0.00046,(S002055624:0.00157,((S002652680:0.00139,S002103929:0.00007):0.00051,((S002666624:0.00219,(S002647337:0.00219,(S002657170:0.00219,(S002660165:0.00292,(S002649953:0.00073,(S002652758:-0.00000,((S002689875:0.00001,S002685945:0.00145):0.00073,(S002662612:0.00073,S002658658:0.00073):0.00000):0.00000):0.00000):0.00000):0.00000):0.00000):0.00000):0.00049,(S002658755:0.00219,(S002675604:0.00365,(S002658899:0.00073,(S002654846:0.00219,S002675080:0.00073):0.00000):0.00000):0.00000):0.00024):0.00022):0.00026):0.00009):0.00057,(S002758701:0.00144,S002651600:0.00148):0.00030):0.00175,(S002664526:0.00073,S002740569:0.00073):0.00078):0.00127,(((S000348347:0.00913,(((S002096864:0.00332,((S001498793:0.00107,S002148853:0.00258):0.00071,((S002745624:0.00912,(S001458302:0.00218,(S001458304:0.00072,S001458222:0.00148):0.00001):0.00037):0.00129,(((S002278522:0.00178,(S002681064:0.00090,((S002680107:0.00219,(S002663008:0.00073,S002082121:0.00073):0.00000):0.00042,(S002146923:0.00074,S002747669:0.00292):0.00031):0.00019):0.00133):0.00296,(S001456423:0.00362,(S001029959:0.00147,S001456505:0.00072):0.00003):0.00070):0.00088,(S002102977:0.00056,(((S002701187:0.00127,(S002082545:0.00051,(S002082347:0.00146,S002082944:0.00073):0.00022):0.00019):0.00030,((S002128233:0.00242,(S002052403:0.00190,S000827103:0.00249):0.00051):0.00056,(S002078780:0.00438,((S002715485:0.00219,(S002729024:0.00000,S002729120:0.00073):0.00000):0.00073,(S002110070:0.00219,(S002082087:0.00146,(S002615394:0.00146,(S002110468:0.00219,(S002696213:0.00073,(S002719964:0.00219,(S002077479:-0.00001,(S002082143:0.00072,S002109836:0.00074):0.00001):0.00000):0.00000):0.00000):0.00000):0.00000):0.00000):0.00000):0.00000):0.00017):0.00006):0.00033,(S003010383:0.00116,(S003010230:0.00063,(S002140139:0.00222,(S003010572:0.00191,S002725431:0.00393):0.00034):0.00009):0.00057):0.00015):0.00014):0.00048):0.00029):0.00066):0.00230):0.00237,((S003352358:0.00523,(S002090659:0.00177,S000348344:0.00919):0.00129):0.00187,(((((S001246580:0.00399,(S003342291:0.00040,S003342010:0.00232):0.00145):0.00081,(S002673177:0.00388,S000432332:0.00269):0.00005):0.00106,(S001912907:0.00544,(S003335517:0.01685,(((S003020561:0.00261,S002760317:0.00768):0.00140,(((S003405654:0.00035,S003371445:0.00182):0.00067,(S000826585:0.00248,S000826591:0.00219):0.00049):0.00117,((S002683010:0.00864,S002653900:0.01552):0.00231,(S002682591:0.01678,(S003006859:0.00435,S003007123:0.00065):0.00170):0.00117):0.00083):0.00049):0.00086,((S002232092:0.00082,S000976727:0.01106):0.00242,((S002166282:0.00263,((S000657935:0.00326,((S003342123:0.00056,S000826460:0.00013):0.00050,(S003341938:0.00042,S000826905:0.00367):0.00017):0.00062):0.00059,(S003014908:0.00253,(S002741623:0.03557,S002760266:0.03554):0.00362):0.00031):0.00016):0.00070,((S003415606:0.00370,(S003415225:0.00056,(S002043772:0.00792,(S002641038:0.00423,S001736814:0.00161):0.00009):0.00028):0.00032):0.00039,(S003342980:0.00245,(S003336686:0.00104,(S003336832:0.00416,S003334478:0.00211):0.00033):0.00097):0.00024):0.00025):0.00031):0.00075):0.00120):0.00102):0.00041):0.00079,(S000405662:0.00288,(S003008129:0.00507,(S000826401:0.00169,(((S003368956:0.00005,S001499314:0.00512):0.00090,((S001407596:0.00324,(S002069480:0.00173,(S000427359:0.00049,S003368126:0.00106):0.00088):0.00007):0.00047,(S002095149:0.00274,S003335489:0.00530):0.00030):0.00013):0.00053,(S001503318:0.00303,(S003373196:0.00308,(S002663643:0.00240,S000921343:0.00052):0.00041):0.00016):0.00018):0.00098):0.00092):0.00114):0.00041):0.00162,((S001913440:0.00653,(S002615344:0.00730,S002674885:0.00807):0.00443):0.00429,(S001913333:0.00645,S002639384:0.00893):0.00343):0.00119):0.00143):0.00203):0.00214,(S003382405:0.00297,((S002113740:0.00173,(S002586665:0.00147,S002097819:0.00072):0.00192):0.00031,(S002673833:0.00265,(((S003366817:0.00135,(S003366318:-0.00063,S003366529:0.00063):0.00140):0.00473,((S002074400:0.00179,(S002688890:0.00110,(S003366553:0.00407,S002127956:0.00105):0.00036):0.00040):0.00060,((S003366334:-0.00081,S003366187:0.00290):0.00156,(S002133424:0.00073,(S002133520:0.00074,(S003366443:0.00228,S003366093:0.00117):0.00119):-0.00000):0.00137):0.00043):0.00103):0.00133,((S003007692:0.00147,(S002682759:0.00585,((S002745275:0.00073,S002738267:0.00219):0.00130,(S002647487:0.00098,((S002136723:0.00073,S002103233:0.00146):0.00056,((S002713068:0.01339,(S002710137:0.00877,S002673766:0.00148):0.00049):0.00030,(S001400228:0.00437,(S002136489:0.00146,(S002654857:0.00073,(S002750338:0.00146,(S002071994:0.00073,(S002672650:0.00219,(S002136457:0.00073,(S002759736:0.00146,(S002740818:0.00072,(S002750315:0.00072,(S002149192:0.00071,(S002630279:-0.00004,(S002667840:0.00138,(S002711457:-0.00016,S002318452:0.00162):0.00008):0.00004):0.00002):0.00001):0.00001):0.00000):0.00000):0.00000):0.00000):0.00000):0.00000):0.00000):0.00001):0.00007):0.00017):0.00030):0.00026):0.00032):0.00001):0.00156,((S001503279:0.00054,(S002244715:0.00314,(((S002698457:0.00291,S002697413:0.00001):0.00052,(S002749320:0.00079,S002749345:0.00067):0.00021):0.00048,(S002709217:0.00292,S002718252:0.00073):0.00025):0.00052):0.00000):0.00165,(((S003416155:0.00016,(S003416022:0.00157,S002652686:-0.00011):0.00020):0.00023,(S003415598:0.00203,S003416123:0.00153):0.00014):0.00134,(S002127749:0.00087,(S002093844:0.00277,S002710792:0.00015):0.00059):0.00051):0.00031):0.00037):0.00046):0.00084):0.00029):0.00011):0.00086):0.00097):0.00153,((S002681231:0.00181,(S002645729:0.00257,((S002674425:0.00437,(S002667941:0.00218,(S002667512:0.00219,(S002668392:0.00146,(S002651175:0.00073,(S002662257:0.00511,S002653234:0.00146):0.00000):0.00000):0.00000):0.00001):0.00001):0.00071,(S002640265:0.00219,(S002635365:0.00146,S002643952:0.00000):0.00000):0.00002):0.00036):0.00039):0.00058,(((((S002132490:0.00025,S002092082:0.00194):0.00040,((S001456462:0.00005,S001456696:0.00287):0.00070,(S001412760:0.00146,S001413422:0.00073):0.00003):0.00033):0.00273,(S002058561:0.00141,(S002639602:0.00144,(S002729257:0.00149,S002645797:-0.00002):0.00002):0.00005):0.00019):0.00028,(S002647754:0.00268,(S002625659:0.00198,((S002631216:0.00072,S002631246:0.00074):0.00051,(S002092874:0.00072,(S002631045:0.00146,(S002093357:0.00073,S002092770:0.00146):0.00000):0.00001):0.00022):0.00021):0.00098):0.00027):0.00072,((S002630644:0.00192,((S002092698:0.00073,(S002086475:-0.00001,S002092605:0.00074):0.00000):0.00136,(S002630743:0.00145,S002092751:0.00220):0.00011):0.00027):0.00143,((S002636879:0.00073,(S002757146:0.00146,(S002759635:0.00146,S002742864:0.00146):0.00001):0.00073):0.00131,(S002107343:0.00126,(S002240515:0.00014,S002083297:0.00059):0.00093):0.00015):0.00112):0.00038):0.00024):0.00083):0.00436,((((S002720323:0.00389,S002712821:0.00122):0.00050,(S002719244:0.00216,(S002716897:0.00291,(S002718789:0.00292,((S002749348:0.00218,(S002754127:0.00000,S002754231:0.00073):0.00001):0.00072,(S002743332:0.00219,(S002718162:0.00073,(S002714268:0.00146,(S002711309:0.00073,(S002711669:0.00073,(S002759091:0.00219,(S002716821:0.00146,(S002711883:-0.00000,(S002758710:0.00146,(S002741671:0.00073,(S002737632:0.00073,S002759569:0.00146):0.00000):0.00000):0.00000):0.00000):0.00000):0.00000):0.00000):0.00000):0.00000):0.00000):0.00001):0.00000):0.00002):0.00003):0.00021):0.00052,(S002058537:0.00213,(S001541665:0.00193,S002269646:0.00172):0.00079):0.00012):0.00070,((((S003366596:0.00087,S003366045:0.00120):0.00324,(((S003366077:0.00176,S003366008:0.00170):0.00069,(S003365787:0.00139,S003366222:0.00205):0.00068):0.00255,(S002756752:0.00214,S002743076:0.00078):0.00089):0.00253):0.00094,((((S002711009:0.00218,(S002709256:0.00733,S002710028:0.00145):0.00001):0.00071,(S002651077:0.00210,S000656877:0.01618):0.00011):0.00033,((S002714439:0.00786,(S000785509:0.00310,(S002147555:0.00146,(S002745714:0.00073,(S002103667:0.00146,S002723356:0.00073):0.00000):0.00000):0.00055):0.00023):0.00033,(S001537357:0.00303,((S002757338:0.00202,(S003344549:0.00145,((S002712981:0.00103,(S002244654:0.00996,S002269985:0.00613):0.00044):0.00021,((S003344621:-0.00049,S001467541:0.00122):0.00030,(S002120687:0.00071,(S001406225:0.00216,(S002256955:0.00287,(S002244741:0.00061,(S001025426:0.00170,S002268848:0.00050):0.00012):0.00006):0.00004):0.00002):0.00009):0.00016):0.00017):0.00010):0.00043,(S002104633:0.00653,S002098711:0.00151):0.00026):0.00064):0.00033):0.00008):0.00069,(S003402547:0.00169,S002653519:0.00197):0.00034):0.00025):0.00066,(((S002658720:0.00070,(S002658673:0.00072,S002658916:0.00074):0.00003):0.00047,(S002694239:0.00146,S002694052:0.00146):0.00026):0.00174,(((S000388821:0.00845,(S000420025:0.00001,S002708056:0.00657):0.00107):0.00241,(S002749313:0.00862,(S002034949:0.00192,(S003378584:0.00042,(S002042661:0.00005,S002103863:0.00434):0.00098):0.00091):0.00029):0.00091):0.00147,(S002052110:0.00143,(((S002711814:0.00568,((S002104112:0.00407,S001912575:0.00615):0.00038,(S002740554:0.00640,(S002708493:0.00256,S002707912:0.00773):0.00201):0.00035):0.00072):0.00195,((S002737758:0.00145,(S002746774:0.00073,S002737837:0.00073):0.00001):0.00058,(S003016184:0.00228,S002079004:0.00211):0.00015):0.00035):0.00170,(S002754043:0.00386,(S002110917:0.00219,S002589372:0.00146):0.00200):0.00030):0.00062):0.00092):0.00060):0.00052):0.00023):0.00140):0.00181):0.00172):0.00096,(S001913039:0.01003,((S003373920:0.00282,(S001499321:0.00227,((S002638905:0.00148,(S002642893:0.00075,S002637703:0.00145):0.00072):-0.00000,(S002641079:0.00146,S002641082:0.00219):0.00000):0.00066):0.00013):0.00039,(((S003366518:0.00135,(S002701763:0.00950,((S002738846:0.00354,(S000921369:0.00022,S002736133:0.00051):0.00012):0.00067,(S002743614:0.00219,((S002745333:0.00146,S002738769:0.00147):0.00073,(S002669278:0.00146,(S002745302:0.00072,(S002758678:0.00072,(S002743549:0.00071,(S002759017:-0.00005,(S003017064:0.00156,S002758532:0.00064):0.00005):0.00003):0.00001):0.00001):0.00001):0.00000):0.00000):0.00006):0.00004):0.00013):0.00055,(S002758407:0.00170,(S002061532:0.00075,S002061378:0.00218):0.00049):0.00019):0.00141,(S002737834:0.00203,(S002706834:0.00146,S002115396:0.00146):0.00016):0.00042):0.00018):0.00080):0.00065):0.00034):0.00278):0.00226,(((S001913338:0.00965,((S001187508:-0.00164,((S002753971:0.00581,S001245203:0.00228):0.00062,(S002679339:0.00216,(S002754157:0.00286,(S000381841:-0.00009,S001913500:0.00084):0.00009):0.00004):0.00020):0.00185):0.00769,(S000348342:0.01630,(S003405756:0.00550,(S002672384:0.00680,S003416701:0.00271):0.00166):0.00733):0.00307):0.00433):0.00251,((S003397143:0.00580,(S002129860:0.00384,(S002124122:0.00135,(S002129945:0.00270,(S002721969:0.00467,(S002232076:0.00167,(S000944635:0.00048,(((S002749594:0.00057,S002118117:0.00163):0.00045,(S002751359:0.00219,S002740492:0.00147):0.00028):0.00025,(S002734107:0.00219,(S002671588:0.00292,(S002733996:0.00219,(S002654240:0.00219,(S002722120:0.00073,(S002674416:0.00293,(S002655257:0.00219,(S002721604:0.00073,(S002647334:0.00146,(S002717141:0.00219,(S002135443:-0.00000,((S002660749:0.00292,(S002669577:0.00294,S002668585:0.00219):0.00001):0.00072,(S003373435:0.00004,S003373507:0.00065):0.00004):-0.00000):0.00000):0.00000):0.00000):0.00000):0.00000):0.00000):0.00000):0.00000):0.00000):0.00001):0.00012):0.00025):-0.00000):0.00035):0.00005):0.00016):0.00071):0.00676):0.00793,((((S002749509:0.00353,(S002706191:0.00412,(S002662700:0.01741,(S002524980:0.00516,((S002671329:0.00593,(S002749683:0.01171,(S002749565:0.01156,((S001499806:0.00586,(S002662349:0.01455,(S002682985:0.02425,((S002653598:0.00182,(S002664812:0.00217,(S002648830:0.00071,(S002672313:0.00069,S002128999:0.00077):0.00002):0.00001):0.00037):0.00108,(S002654774:0.00297,(S003415078:0.00524,(((S002758887:0.00186,(S002126061:0.00143,S002709777:0.00149):0.00106):0.00183,((S003416594:0.00258,(S001499325:0.00072,(S002743786:0.00073,(S002643185:0.00073,S001500104:0.00146):0.00000):0.00001):0.00033):0.00078,(S002709464:0.00464,(S002625177:0.00168,(S003364701:0.00065,(S002660285:0.00000,S002713580:0.00073):0.00009):0.00015):0.00066):0.00072):0.00034):0.00075,(S003394192:0.00385,(S002135371:0.00156,((S002694557:0.00200,((S002669214:-0.00000,S002056824:0.00073):0.00069,(S002653319:0.00215,((S002754317:0.00143,(S002139464:0.00141,(S002713671:0.00074,S002060870:0.00218):0.00004):0.00003):0.00079,(S002758886:0.00146,S002058526:-0.00000):0.00067):0.00004):0.00004):0.00019):0.00078,(S002759662:0.00275,(S002707730:0.00056,((S002110841:0.00126,(S002712805:0.00401,(S002624909:0.00068,(S002712817:0.00000,S002713954:0.00073):0.00005):0.00037):0.00020):0.00042,(S002060672:0.00116,(S002081433:0.00059,S002665392:0.00160):0.00030):0.00013):0.00017):0.00016):0.00055):-0.00006):0.00031):0.00050):-0.00015):0.00029):0.00005):0.00070):0.00060):0.00001):0.01512,((S002732687:0.02568,(S002706151:0.00517,(S002709338:0.00151,S002709426:0.00359):0.00503):0.00347):0.01098,(S002098511:0.01450,(S003357077:0.00356,((S000130465:0.00147,(((S003340714:0.00610,((S002645735:0.00324,S002538309:0.01309):0.00219,(S002645418:0.00181,(S002739349:0.00221,S002595010:0.01386):0.00038):0.00018):0.00110):0.00103,(S003343202:0.00204,(S001541699:0.00115,(S002070662:0.00411,(S003394909:0.00057,(S002081950:0.00114,(S002710194:0.00359,(S002113842:0.00291,(S002691348:0.00001,S002092316:0.00072):0.00000):0.00006):0.00032):0.00016):0.00027):0.00031):0.00017):0.00039):0.00022,(S003366839:0.00382,S003342972:0.00098):0.00010):0.00073):0.00221,(S002557921:0.03705,((S002708480:0.00875,(S000656896:0.00343,(S003406808:0.01653,((S000624515:0.00038,(S002408217:0.00001,(S003366538:0.00110,(S002664999:0.00055,(S003380632:0.00191,S003410235:0.00173):0.00057):0.00012):-0.00013):0.00054):0.00066,(S002660879:0.00711,S002706515:0.00679):0.00063):0.00006):0.00025):0.00040):0.00073,(S000624514:0.00192,(S003403374:0.00365,(S003410598:0.00743,(S000413823:-0.00041,S003380166:0.00258):0.00081):0.00117):0.00096):0.00080):0.00033):0.00016):0.00040):0.00072):0.00707):0.00384):0.00357):0.00458):0.01019):0.00250,(S000838911:0.00588,(S002032132:-0.00003,S002032111:0.00069):0.00261):0.00048):0.00514):0.00939):0.01779):0.00362):0.02396,((S000656875:0.04540,S002666011:0.06893):0.01297,(S002653183:0.03749,((S002709669:0.04918,(S002030488:0.01575,(S002740868:0.02650,(S002758408:0.06425,((S002041744:0.01467,(S000656883:0.01887,((S002680982:0.01256,(S002752665:0.00401,(((S002112347:0.00127,((S002667264:0.00179,(S002671296:0.00292,S002668446:0.00289):0.00038):0.00058,(S002745092:0.00168,S002711732:0.00195):0.00015):0.00018):0.00214,(S000921344:0.00136,(S002637404:0.00290,S002638903:0.00000):0.00082):0.00077):0.00075,(S003415610:0.00217,((S001912682:0.00234,((S003394840:-0.00046,(S002711821:0.00136,S002564044:0.00228):0.00046):0.00081,(S002743698:0.00075,(S002081431:0.00157,((S003415649:0.00021,((S002034971:0.00306,S002712813:0.00209):0.00124,(S002657101:0.00213,(S002630148:0.00217,(S002712935:0.00144,(S002728482:0.00072,(S002720480:0.00144,(S002706570:0.00145,(S002097494:0.00073,(S002625580:0.00145,(S002728377:0.00145,S002129866:0.00072):0.00000):0.00000):0.00000):0.00001):0.00001):0.00001):0.00001):0.00005):0.00022):0.00013):0.00024,(S003415456:0.00179,(S003415967:0.00118,(S002317515:0.00528,S000540391:0.00046):0.00024):-0.00002):-0.00007):0.00009):-0.00003):0.00003):0.00032):0.00071,(S002694619:0.00974,(S001245745:0.00276,(S000016156:0.00060,S003415406:0.00154):0.00030):0.00008):0.00023):0.00020):0.00051):0.00035):0.00315):0.00571,((S003237860:0.00825,(((S002728301:0.00100,(S002728206:0.00247,S002740545:0.00188):0.00117):0.00210,((S002681486:0.00815,(S003393080:0.00147,S003400140:0.00065):0.00025):0.00047,(S003399570:0.00212,(S002667929:0.00172,(S002673664:0.00349,(S002650727:0.00191,(S002675464:0.00268,(S002670124:0.00201,(S002633768:0.00119,S002650938:0.00099):0.00017):0.00022):0.00027):0.00015):0.00037):0.00083):0.00009):0.00053):0.00355,((S003372603:0.00231,S003372963:0.00247):0.00258,((S003413253:0.00598,(S003413426:0.00073,(S003416635:0.00081,S003417576:0.00275):0.00068):0.00076):0.00164,(S003392011:0.00234,((S002092952:0.00282,S003373024:0.00445):0.00074,(S002666085:0.00275,S003366797:0.01178):0.00050):0.00043):0.00063):0.00140):0.00072):0.00041):0.00590,(S002682670:0.01476,((((S002686389:0.00408,S003395182:0.01050):0.00238,(S003509102:0.00469,S000656889:0.00925):0.00103):0.00156,((S003404865:0.00305,S003416595:0.00333):0.00276,((S003398261:0.01019,((S003406264:0.00414,S003399164:0.00298):0.00126,(S003404971:0.00194,(S003402849:0.00344,(S003396135:0.00244,(S003395878:0.00349,(S003394167:0.00298,S003392167:0.00130):0.00076):0.00039):0.00058):0.00045):0.00044):0.00118):0.00181,(S003394127:0.00841,(((S003399049:0.01330,S003394193:0.01704):0.00325,((S003409796:0.00212,S003394262:0.00795):0.00300,(S002682547:0.01263,S003395176:0.00317):0.00210):0.00100):0.00543,(S002660511:0.01082,((S002104801:0.01031,(S003406016:0.02349,(((S003395119:0.00537,S003395157:0.00053):0.00235,(S002669223:0.01181,S003398117:0.00199):0.00040):0.00084,((S003416301:0.00105,(S002674184:0.00995,(S002681454:0.00864,S002578671:0.01029):0.00022):0.00058):0.00040,(S000536451:0.00068,(S002055817:0.00315,S000414422:0.00049):0.00026):0.00012):0.00026):0.00024):0.00028):0.00130,(((S002712727:0.01479,(S003403867:0.00479,(S003403671:0.00225,(S003392254:0.00492,(S003395138:0.00322,((S003337569:0.00121,S003397477:-0.00049):0.00078,(S003395408:0.00070,(S003392263:0.00042,(S002034969:0.00466,(S003416087:0.00223,(S002645882:0.00684,S002449778:0.00282):0.00096):0.00006):0.00011):0.00017):0.00033):0.00010):-0.00001):0.00028):-0.00004):0.00108):0.00057,(S003394423:0.00425,((S002645166:0.00520,(S003393776:0.00293,S003404810:0.00202):0.00031):0.00069,(((S003395974:0.00211,S003393972:0.00571):0.00235,(S003394366:0.00097,(S002072493:0.00878,(S003394390:0.00234,(S002631066:0.00413,S003392131:0.00097):0.00052):0.00050):0.00016):0.00006):0.00091,(S002649926:0.00661,(S003338672:0.00205,S003394393:0.00369):0.00069):0.00028):0.00036):0.00017):0.00022):0.00076,(S003394221:0.00401,(S000536360:0.00438,S000536232:0.00292):0.00048):0.00021):-0.00002):-0.00011):0.00068):0.00077):0.00144):-0.00031):0.00135):0.00040,(S002034970:0.00060,S000617892:0.00714):0.00169):0.00131):0.00278):0.00256):0.00594):0.00226):0.01197,((S002533999:0.01283,S002669216:0.00830):0.01708,(S002651573:0.00980,(S002717043:0.00861,S002662775:0.00665):0.00619):0.00421):0.00330):0.00333):0.01852):0.00898):0.02305):0.01802,(((S002703484:0.06390,(S003400647:0.02258,((S003414971:0.00244,(S000921403:0.00172,((S003420470:0.00174,S003419108:0.00109):0.00054,((S003421441:0.00385,(S003413876:0.00181,S003420885:0.00386):0.00040):0.00052,((S002092945:0.00614,S002676408:0.00623):0.00373,(S000624520:0.00183,(S003421631:0.00251,(S002129129:0.00576,S002129165:0.00371):0.00259):0.00062):0.00055):0.00016):0.00018):0.00040):0.00029):0.00060,(S002113496:0.01657,(S000413824:0.00154,(S000624522:0.00193,(S002747049:0.00156,S002681887:0.01372):0.00025):0.00184):0.00089):0.00036):0.00153):0.01594):0.03805,(((S002652331:0.05131,(((S002718481:0.00826,S002702163:0.00204):0.00148,(S002699708:0.00378,(S002702184:0.00230,(S002702131:0.00292,(S002702118:0.00467,S002699753:0.00194):0.00076):0.00138):0.00062):0.00109):0.00559,((S002722700:0.00311,S002718025:0.00422):0.00155,((S002096091:0.00308,(((S002702052:0.00334,S002698991:0.00402):0.00113,(S002875383:0.00105,S002702151:0.00336):0.00052):0.00068,((S002756311:0.00637,S002096323:0.00536):0.00100,(S002718073:0.00745,S002702079:0.00290):0.00047):0.00024):0.00016):0.00159,(S000002714:0.00324,(S002730609:0.01749,(S002034067:0.00008,S003262791:0.00065):0.00121):0.00058):0.00038):0.00095):0.00222):0.02831):0.03555,(S002725949:0.05261,(S002731507:0.08489,(((S002640975:0.00733,S002627760:0.00580):0.01306,(S002230543:-0.00053,(S002230553:0.00101,(((S001480505:0.00719,S002095539:0.00401):0.00435,(S002085039:0.00442,((S002135377:0.00235,(S002663046:0.00386,S002071527:0.00270):0.00056):0.00122,(S002663223:0.00301,S002677279:0.00283):0.00061):-0.00005):0.00151):0.00330,((S002690811:0.01893,((S002716123:0.00744,(S002685279:0.00319,(S002639426:0.00382,S002717566:0.00643):0.00016):0.00138):0.00104,(S002686910:0.00905,S002715948:0.01367):0.00093):0.00154):0.00697,(S002677140:0.01923,(S002761690:0.01699,(((S002715785:0.00806,(S002717407:0.01255,S002708222:0.00578):0.00077):0.00336,(S002679645:0.00977,S002679655:0.00920):0.00195):0.00450,(S002543809:0.00927,(((S002055493:0.00263,(S002065438:0.00091,(S002731517:0.00490,S002641494:0.00021):0.00055):0.00102):0.00270,(S002708304:0.00807,(S002708172:0.00265,(S002714720:0.00234,(S002715669:0.00485,S002715931:0.00244):0.00058):0.00137):0.00161):0.00045):0.00059,(((S003005512:0.00831,S002712558:0.02449):0.00050,(S003216503:0.00166,S002094933:0.00271):0.00030):0.00075,(S000528444:0.00164,((((S002716087:0.00622,((S002717787:0.00240,S002715988:0.00566):0.00086,(S002693093:0.00509,S002719924:0.00881):0.00025):0.00004):0.00124,((S002064648:0.00885,S002714816:0.00505):0.00097,((S002711372:0.00556,S002707001:0.01052):0.00130,(((S002092979:0.01089,((S002694221:0.00632,(S002663399:0.00369,S002715381:0.00877):0.00207):0.00137,(S002532991:0.01837,(S002677071:0.00768,(S002682546:0.00672,(S002686928:0.00706,S002682124:0.01633):0.00134):0.00108):0.00072):0.00050):0.00025):0.00142,(S002680637:0.00497,(S002702103:0.00449,(S002712544:0.00322,S002702075:0.00411):0.00102):0.00072):0.00070):0.00074,(S000839650:0.01153,(S002711884:0.00152,((((S002715933:0.00577,(S002712396:0.00032,S002712402:0.00334):0.00121):0.00063,(S002679649:0.01098,S002679675:0.00510):0.00039):0.00055,(S002304189:-0.00018,((S002624374:0.02557,S002716113:0.01540):0.00274,((S002690738:0.00180,S002716498:0.00988):0.00061,(S003216508:0.00081,(S002675735:0.00838,(S002713054:0.00376,(S002627824:0.00771,(((S002682100:0.00393,(S002087687:0.00976,S002726037:0.01138):0.00048):0.00196,(S002112678:0.00570,S002640982:0.00893):0.00197):0.00096,((S002641237:0.00112,S001392131:0.00106):0.00092,(((((S002717447:0.00747,S002716045:0.00651):0.00080,(S002535536:0.00768,((((S002717365:0.01184,(S002072977:0.00680,(S002073363:0.00685,S002075183:0.00339):0.00051):0.00040):0.00114,(S002632811:0.00827,(S002717433:0.00725,S002135712:0.00515):0.00232):0.00059):0.00066,(S002714810:0.00621,(((S002716090:0.00504,S002717665:0.00229):0.00132,((S002707149:0.00103,(S002694464:0.00259,(S002715812:0.00160,(S002087806:0.00337,(S002717378:0.00486,S002685243:0.00173):0.00064):0.00078):0.00025):0.00034):0.00012,(S002724172:0.00321,S002095897:0.00265):0.00061):0.00012):0.00091,((S002717241:0.00282,S002714554:0.00459):0.00098,(((S002715739:0.00600,(S002717572:0.00410,S002717549:0.00180):0.00023):0.00066,(((S002717389:0.00878,S002717414:0.00512):0.00240,(S002677345:0.00724,S002679213:0.00519):0.00071):0.00048,((S002719785:0.00155,S002678817:-0.00007):0.00121,(S003378873:0.00769,(S002584094:0.00703,S002685249:0.00471):0.00036):0.00010):0.00017):0.00011):0.00049,(S002715896:0.00268,(S002716461:0.00542,(S002690704:0.00801,S002715884:0.00080):0.00118):0.00063):0.00090):-0.00022):-0.00003):0.00008):0.00008):0.00015,(S002725927:0.00152,(S002680452:0.00193,(S002663967:0.00165,S002686999:0.00420):0.00025):0.00031):0.00012):0.00004):-0.00006):0.00047,(S002684152:0.00265,S002147150:0.00173):0.00069):0.00003,(S002676246:0.00132,S002708005:0.00159):0.00069):0.00028,(S002065836:0.00104,((S002135696:0.00789,S002717633:0.00525):0.00066,(S002135305:0.00335,(S002135689:0.00619,(S002625182:0.00201,(S002084147:0.00067,S002571066:0.00954):0.00018):0.00037):0.00029):0.00044):-0.00018):0.00002):0.00001):0.00001):-0.00014):0.00002):0.00014):0.00026):0.00011):0.00011):0.00006):0.00031):0.00010,(S000838361:0.00204,(S002667531:0.00227,S002717683:0.00210):0.00015):0.00013):0.00004):0.00019):0.00039):-0.00024):0.00037):-0.00028):0.00080,(S002549362:0.01168,(S002680410:0.01269,(S002651785:0.00891,(S002545502:0.01909,S002663115:0.01241):0.00139):0.00064):0.00066):0.00112):-0.00005,(S002287058:0.00589,S002639444:0.00507):0.00033):0.00014):0.00025):0.00040):0.00031):0.00026):0.00033):0.00066):0.00072):0.00070):0.00153):0.00276):0.00464):0.01872,(S002714749:0.00934,(S002714622:0.00242,S002714737:0.00124):0.00272):0.00180):0.01271):0.00789):0.01745):0.01079,(((((S001219606:0.00775,(S000636356:0.00442,(S002175146:0.00285,S002175149:0.00125):0.00135):0.00164):0.00092,(S000536198:0.00518,(S000978737:0.00138,(S000436411:0.00053,(S001587466:0.00005,S000425270:0.00210):0.00081):0.00011):0.00089):0.00052):0.00163,(S002483815:0.00287,S003239490:0.00235):0.00080):0.05468,((S001240636:0.00879,((S002914385:-0.00049,S002235418:0.00200):0.00696,(S001589388:0.00254,S000542977:0.00079):0.00176):0.00294):0.03841,(S001098343:0.00143,(S001294425:0.00140,(S001352675:0.00113,(S000941661:0.00040,S000692071:0.00029):0.00028):0.00062):0.00062):0.03661):0.00915):0.00878,((S003281275:0.00443,(S001548994:0.00317,(S000843778:-0.00032,(S002442599:0.00040,S002226332:0.00032):0.00033):0.00124):0.00232):0.04455,((S000978964:0.00039,S000386268:0.00232):0.03864,(S000841432:0.00426,(S000841435:0.00133,(S001096710:0.00085,(S000547323:0.00280,S000978969:0.00124):0.00013):0.00176):0.00126):0.03359):0.00486):0.00467):0.01016):0.00344):0.00852,(S001233463:0.11496,(((S000437151:0.00386,(S000389354:0.00133,S000836848:0.00004):0.00067):0.03881,((S003405471:0.01912,S001233538:0.01076):0.02163,(S000382899:0.00946,((S001912901:0.00354,(S003405880:0.00092,(S001233521:0.00093,(S002749714:0.00416,S001483667:0.00253):0.00056):0.00125):0.00026):0.00104,(S001913181:0.00641,((S000382898:0.00832,S001872330:0.00045):0.00130,(S001910581:0.00064,S001901071:0.00212):0.00044):0.00109):0.00049):0.00216):0.01644):0.02084):0.06234,((((S001912722:0.08019,(((S001244904:0.00360,(S002747943:0.00146,(S002139807:0.00122,(S002225091:0.00011,S002747158:0.00065):0.00028):0.00079):0.00089):0.03668,(S000536348:0.02745,(S003405771:0.00667,(S002616704:0.00727,(S001912998:0.00405,(S003405638:0.00115,S001483723:0.00563):0.00109):0.00070):0.00230):0.01230):0.01953):0.06736,((S001233539:0.03198,(((((S002728937:0.00432,(S002651706:0.00154,(S002711004:0.00283,((S002635520:0.00398,(S002682681:0.00062,(S002666713:0.00202,(S001485845:0.00292,(S002118587:0.00146,(S002145333:-0.00003,(S002148417:0.00008,S002069299:0.00141):0.00078):0.00002):0.00005):0.00020):0.00013):0.00011):0.00042,(S002136779:0.00011,S002136952:0.00212):0.00050):0.00015):0.00032):0.00013):0.00264,(S002671969:0.00157,(S002667609:0.00041,(S002658702:0.00205,(S002681363:0.00068,(S002671476:0.00125,S002671299:0.00544):0.00043):0.00018):0.00033):0.00066):0.00221):0.00882,(S003400764:0.01097,(S003402064:0.01504,(S003396411:0.00387,(S003422574:0.00221,(S003423355:0.00785,S003403882:0.00451):0.00170):0.00117):0.00184):0.00150):0.00370):0.00823,((S002675032:0.00991,(S001912873:0.01087,(S002098557:0.01303,(S001913589:0.02503,(S000000629:0.00313,((S001913725:0.00609,(S001793020:0.00185,S001913739:0.00623):0.00043):0.00102,((S001912917:0.00331,S001913747:0.00609):0.00197,(S003408809:0.00218,((S002694093:0.00649,(S002449744:0.00098,(S002034890:0.00588,((S003399163:0.00236,(S002646663:0.00174,S002734164:0.00717):0.00060):0.00162,(S002109583:0.00295,(S000005914:0.01013,S002627641:0.00488):0.00111):0.00044):0.00002):0.00041):0.00025):0.00020,(S003402866:0.00137,(S003405755:0.00072,S002662695:0.00819):0.00113):0.00014):0.00042):0.00034):0.00040):0.00032):0.00109):0.00037):0.00099):0.00147):0.00132,(S002662138:0.00785,S002661941:0.03016):0.00124):0.00579):0.00761,(S002683043:0.02527,S001913766:0.02559):0.00503):0.01817):0.02607,((S001613104:0.00188,(S001613106:0.00152,(S001416079:0.00152,S003418487:0.00066):0.00057):0.00018):0.08980,((S002449785:0.00248,((S002140457:0.00023,S002137755:0.00124):0.00580,(S000111689:0.00489,((S002669819:0.00425,(S002679455:0.00278,((S002677738:0.00079,S002736600:0.00214):0.00047,((S002114078:0.00364,(S000520940:0.00212,((S002639388:0.00077,S002030486:0.00070):0.00090,(S002650498:0.00118,S002759303:0.00175):0.00020):0.00026):0.00021):0.00069,(S002736156:0.00283,S002113778:0.00229):0.00054):0.00031):0.00019):0.00086):0.00084,(S003404796:0.00384,S003404568:0.00115):0.00082):0.00054):0.00114):0.00136):0.06982,((S002673760:0.04556,((S003396536:0.00609,((S003411268:0.00025,S003411080:0.00192):0.00373,(S003396382:0.00237,(S003400264:0.00335,((S003400336:0.00158,(S003407431:0.00430,(S003395666:0.00137,(S003396452:0.00123,(S003396414:0.00092,S003400308:0.00125):0.00023):0.00044):0.00024):0.00011):0.00065,(S003396605:0.00193,(S003422727:0.00058,(S003422579:0.00006,S003396633:0.00213):0.00015):0.00025):0.00026):0.00025):0.00057):0.00045):0.00203):0.00222,((S003419040:0.00309,S003412363:0.00417):0.00242,(S003401020:0.00330,(S001910583:0.00055,S000013991:0.00079):0.00187):0.00233):0.00124):0.04412):0.01762,((((S001405652:0.00052,(S001401925:0.00179,S001402024:0.00045):0.00097):0.00026,(S001405638:-0.00000,S001401984:0.00075):0.00011):0.00319,(S002148009:0.00151,(S001478403:0.00130,(S002687848:0.00074,(S002084073:0.00222,(S002080846:0.00148,(S002082720:0.00074,S002688345:0.00149):0.00001):0.00001):0.00001):0.00019):0.00073):0.00128):0.04094,(S002607675:0.04746,((((S003411995:0.00241,(S003411891:0.00021,(S003411959:0.00025,((S002636938:0.00245,S002627479:0.00713):0.00082,((S002149728:0.00238,(S002706410:0.00231,S002710067:0.00211):0.00058):0.00089,((S002676654:0.00268,(S002112308:0.00113,(S001493960:0.00103,(S002717088:0.00062,(S002111187:0.00143,(S002709996:0.00073,S002107385:0.00000):0.00005):0.00012):0.00045):0.00034):0.00028):0.00060,(S002136399:0.00120,(S002114944:0.00138,(S002758380:0.00207,S002134672:0.00162):0.00009):0.00027):0.00051):0.00002):0.00025):0.00054):0.00012):0.00047):0.00133,(S003412107:0.00414,(S002737564:0.00324,(S002718214:0.00199,(S002718625:0.00128,(S002745084:0.00266,(S002737500:0.00121,(S002112031:0.00132,(S002708951:0.00126,(S002144871:0.00053,(S002148566:0.00070,(S002117737:0.00069,S002719147:0.00005):0.00004):0.00021):0.00022):0.00015):0.00026):0.00029):0.00020):0.00022):0.00045):0.00103):0.00106):0.00733,(((S003414477:0.00071,(S002675706:0.00190,((S002687343:0.00185,(S002687405:0.00019,S002694140:0.00129):0.00036):0.00115,(S002687309:0.00074,S002693856:0.00000):0.00107):0.00031):0.00114):0.00126,(S003400164:0.00152,(S003396694:0.00230,S002647422:0.00212):0.00136):0.00111):0.00459,((S003407309:0.00492,(S003399561:0.00240,(S003399471:0.00324,((S003407460:0.00407,(S002696636:0.00374,(S002672302:0.00653,(S002671831:0.00479,S002733028:0.00260):0.00048):0.00108):0.00091):0.00126,(S002674489:0.00618,(S003407449:0.00031,(S002640603:0.00162,S002102574:0.00354):0.00116):0.00045):0.00042):0.00040):0.00110):0.00056):0.00099,(S003395847:0.00499,S003397924:0.00583):0.00043):0.00146):0.00186):0.03408,((S002695687:0.00206,S002652552:0.00312):0.03249,(S002674539:0.02110,(S002669863:0.01819,((S002660827:0.00687,(S002573833:0.02093,(S002750360:0.02302,(S002678510:0.00496,(S003304822:0.00435,((S002054592:0.00428,(S002097565:0.00287,(S000010789:0.00100,(S002097192:0.00459,(S002087900:0.00299,(S002677507:0.00330,S002097597:0.00195):0.00112):0.00047):0.00117):0.00050):0.00040):0.00053,(S002682343:0.00735,(S002693851:0.00407,(S000260167:-0.00086,S003304817:0.00224):0.00091):0.00109):0.00041):0.00124):0.00081):0.00092):0.00057):0.00061):0.00789,(S002671198:0.00879,S002731865:0.00919):0.00432):0.00670):0.00384):0.00241):0.00651):0.00641):0.01100):0.01229):0.00892):0.00413):0.01092):0.00928):0.01415):0.01689,(((((S000842910:-0.00048,(S000842909:0.00031,(S000653584:0.00325,(S003024384:0.00965,(S000653583:0.00345,S000891816:0.00105):0.00091):0.00111):0.00253):0.00066):0.03294,(((S003400480:0.01898,S003413041:0.01980):0.00677,(S003419085:0.01523,((S003418385:0.00073,(S002722848:0.00330,S001499155:0.00197):0.00078):0.00494,((S000944695:0.00658,((S003374643:0.00398,S003374613:0.00312):0.00616,((S003422383:0.00766,((S003393339:0.00179,(S003411243:0.00453,S003401809:0.00351):0.00109):0.00376,((S003330638:0.00666,(((S003318505:0.00287,(S002136740:0.00228,(S003415956:0.00336,S003416158:0.00100):0.00039):0.00041):0.00103,(S003418215:0.00300,S003417193:0.00208):0.00070):0.00161,(S003331168:0.00807,(S003408738:0.00035,(S003408759:-0.00046,(S003330597:0.00071,(S003009068:0.00316,(S003330591:-0.00023,(S003330762:0.00006,(S003330580:0.00327,(S003330679:-0.00010,(S003330551:0.00126,(S003330288:0.00030,S003361544:0.00041):0.00050):0.00010):0.00023):0.00013):0.00013):0.00035):0.00013):0.00057):0.00074):0.00079):0.00197):0.00036):0.00276,(S003419178:0.00396,((S003418207:0.00234,((S003417049:0.00164,(S003417477:0.00068,S003417360:0.00150):0.00054):0.00105,((S003417013:0.00122,(S003421711:0.00395,S003417244:0.00042):0.00023):0.00154,(S003003473:0.00278,(S003003544:0.00269,(S003408595:0.00348,(S003417133:0.00358,(S003410317:0.00184,(S003420336:0.00127,(S003423608:0.00264,(S003392816:0.00170,(S003408940:0.00188,((S002712598:0.00208,S003399361:0.00315):0.00102,((S003418973:0.00040,S003408095:0.00032):0.00043,((S003417378:0.00150,(S003421856:0.00062,(S003421929:0.00229,(((S003419601:0.00136,(S003421701:0.00148,S003421781:0.00216):0.00009):0.00049,(S003419045:0.00095,(S003412899:0.00081,(S002712589:0.00654,(S003330502:0.00181,(S003374678:0.00207,(S001397533:0.00324,((S001391623:0.00071,S001394979:0.00153):0.00078,(S001397553:0.00155,S001395878:0.00218):0.00072):-0.00007):0.00027):-0.00010):0.00058):0.00030):0.00022):0.00013):0.00031,(S003421765:0.00038,(S003419468:0.00090,S003419640:0.00128):0.00034):0.00036):-0.00008):-0.00006):0.00032):0.00036,(S003419052:0.00094,(S003417450:0.00040,S003422686:0.00105):0.00052):0.00026):0.00007):0.00003):0.00007):0.00012):0.00028):-0.00009):-0.00003):0.00004):0.00019):-0.00010):0.00003):0.00013):0.00063):0.00003):0.00166,(S003403353:0.00558,S003408040:0.00383):0.00107):0.00008):0.00137):0.00077):0.00055):0.00318,(S003423142:0.00670,((S001245968:0.00213,S001245959:0.00263):0.00511,((S003411695:0.00533,S003410400:-0.00081):0.00249,((S001872331:0.00037,S002512098:0.00032):0.00190,(S001245976:0.00355,S000836951:0.00263):0.00067):0.00149):0.00168):0.00175):0.00137):0.00057):0.00089):0.00140,(S003401074:0.00659,(S000344692:0.00373,(S003420153:0.00368,(S003419032:0.00027,S002131802:0.00199):0.00151):0.00051):0.00049):0.00061):0.00115):0.00099):0.00222):0.00243,(S001913418:0.01579,(S003360739:0.01451,(S003412620:0.00948,(S003374822:0.01166,((S002056574:0.00152,S002123814:0.00149):0.00506,((S003407321:0.00370,(S003412646:0.00368,(S003401267:0.00346,((S003396318:0.00487,(S003412551:0.00106,(S003396513:-0.00007,(S003412594:0.00066,(S003401934:0.00017,(S001243309:0.00131,S003401724:0.00093):0.00057):0.00044):0.00007):0.00036):0.00029):0.00075,(S003399556:0.00203,(S003397812:-0.00002,S003400156:0.00002):0.00018):0.00069):0.00028):0.00009):0.00029):0.00151,(((S000944509:0.00990,(((S003361214:0.00329,(S003343468:0.00301,(S001243313:0.00028,(S003344558:0.00110,(S001243315:0.00172,S003348833:0.00250):0.00030):0.00042):0.00052):0.00094):0.00045,(S003405691:0.00124,S003405662:0.00169):0.00041):0.00115,(S003361103:0.01064,(S002723290:0.00099,(S002034921:0.00203,(S003374407:0.00241,(S002716933:0.00364,(S003360930:0.00137,(S000367143:0.00036,((S002087361:0.00224,(S003361159:0.00072,S003361266:0.00069):0.00008):0.00048,((S003361032:0.00097,S003374831:0.00115):0.00039,(S002626518:0.00144,(S003360940:0.00059,(S003374576:0.00008,(S003361990:-0.00007,(S003361114:0.00130,(S003344601:0.00070,(S003361136:0.00070,(S003360857:0.00070,S001243320:0.00071):0.00000):0.00000):0.00012):0.00007):0.00000):0.00008):0.00010):-0.00003):0.00023):0.00035):0.00018):0.00011):0.00002):0.00041):0.00042):0.00052):0.00050):0.00249):0.00185,(((S003422048:0.00638,(((S003420386:0.00047,(S003421033:0.00029,(S003420265:0.00147,S003421046:0.00289):0.00044):0.00026):0.00090,((S003420827:0.00139,S003420928:0.00152):0.00162,(S003417032:0.00146,((S002147635:0.00093,S002147656:0.00131):0.00231,(S003421863:0.00168,(S003417172:0.00080,S002141450:0.00293):0.00014):0.00033):0.00035):0.00057):0.00074):0.00052,(S003423619:0.00115,(S003420464:0.00101,(S003420835:0.00038,S003423628:0.00107):0.00045):0.00030):0.00047):0.00158):0.00241,(S003420738:0.00556,S003420492:0.00535):0.00126):0.00208,(S002743686:0.00706,(S003401590:0.00218,(S002117844:0.00232,((S002649782:0.00161,S002761483:0.00141):0.00074,(S002688751:0.00513,S001405735:0.00532):0.00007):0.00070):0.00093):0.00134):0.00157):0.00102):0.00128,((S003415316:0.00353,(S003413154:0.00499,(S003407333:0.00350,(S003397310:0.00643,S003394467:0.00908):0.00364):0.00052):0.00048):0.00117,(S003397788:0.00772,(S003412900:0.00313,(S003412968:0.00075,(S003412064:0.00190,((S003409451:0.00249,(S003410276:0.00063,(S003412150:0.00066,(S003412938:0.00050,((S003409446:0.00012,S003399637:-0.00012):0.00039,(S003401921:0.00035,(((S001243302:0.00052,S000653590:0.00104):0.00087,(S003392917:0.00280,S003395853:0.00161):0.00049):0.00090,(S003416234:0.00042,(S003417577:0.00148,S003421114:-0.00001):0.00032):0.00057):-0.00022):0.00025):0.00007):0.00014):0.00010):0.00008):0.00065,(S003411920:0.00191,((S003412554:0.00329,((S001913354:0.00789,S003416906:0.00099):0.00044,(S003417680:0.00171,(S001574339:0.00206,(S003415202:0.00222,S003422969:0.00295):0.00019):0.00013):0.00020):0.00035):0.00047,(S003411919:0.00331,S003413646:0.00182):0.00036):-0.00012):0.00012):0.00008):-0.00008):0.00046):0.00039):0.00074):0.00065):0.00050):0.00035):0.00044):0.00150):0.00196):0.00148):0.00139):0.02470):0.04028,((S000435063:0.00103,(S000450504:-0.00003,S000806194:0.00155):0.00110):0.07196,((S002092402:0.00414,(S000348346:0.00399,(S002137321:0.00287,(S001407664:0.00233,S003360803:0.00217):0.00013):0.00076):0.00118):0.04841,(((S003392987:0.00360,S003396420:0.00535):0.01623,((S002317517:0.00578,((S003420127:0.00062,(S003407557:0.00065,(((S002102512:0.00128,S002741259:0.00322):0.00117,(S003394735:0.00212,(S001541510:0.00381,((S002737853:0.00124,S002057097:0.00177):0.00122,(S002750299:0.00120,(S002654938:0.00176,(S002710076:0.00129,S002626411:0.00096):0.00049):0.00030):0.00028):0.00060):0.00055):0.00052):0.00109,(S003407611:0.00056,S003410674:0.00237):0.00134):0.00020):0.00010):0.00076,(S003419202:0.00100,S003413338:0.00120):0.00065):0.00303):0.00508,((S002068041:0.00144,S002751562:0.00231):0.01057,((S003392912:0.00908,(S003399909:0.00127,(S003392948:0.00299,(S003393059:0.00136,(S002649445:0.00136,S003400291:-0.00061):0.00049):0.00068):0.00038):0.00085):0.00208,(((S001178249:0.00103,S002128014:0.00197):0.00193,(((S002670862:0.00249,(S002650845:0.00185,(S003415902:0.00384,(S002672421:0.00263,(S002684276:0.00180,S002650710:0.00195):0.00037):0.00066):0.00041):0.00052):0.00042,(S003420076:0.00156,(S003419920:0.00145,S003421242:0.00148):0.00064):0.00064):0.00007,(S003411990:0.00021,(S000352988:0.00112,S002109027:0.00188):0.00088):0.00052):0.00029):0.00037,(S003414688:0.00091,S003421795:0.00129):0.00022):0.00108):0.00668):0.00298):0.00483):0.02626,((S000407890:0.01314,(((S003393108:0.01224,S003400052:0.01008):0.00432,((S002056333:0.00164,(S001500680:0.00136,S002643238:0.00314):0.00061):0.00728,(S002034924:0.00607,(S003417811:0.00374,(S003393029:0.01028,(S003420741:0.00333,((S001417217:0.00066,S002236290:0.00138):0.00150,(S003414226:0.00155,(S003404360:0.00278,((S003413675:0.00250,S003413806:0.00700):0.00181,(S003417079:0.00162,(S003414366:0.00054,(S002108978:0.00626,(S002099697:0.00256,S003400301:0.00194):0.00049):0.00111):0.00028):0.00022):0.00025):0.00048):0.00075):0.00004):0.00055):0.00058):0.00129):0.00082):0.00427):0.00531,(S000725162:0.00930,((S003396917:0.00067,((S003403398:0.00107,((S002123394:0.00311,(S001453369:0.00300,S002661049:0.00076):0.00064):0.00088,(S002105979:0.00114,S002639652:0.00486):0.00025):0.00061):0.00066,(S002657179:0.00209,(S002759300:0.00176,S002718375:0.00124):0.00016):0.00037):0.00039):0.00300,(S002651640:0.00420,(S002148426:0.00512,(S002740239:0.00202,S003396378:-0.00052):0.00089):0.00105):0.00289):0.00363):0.00317):0.00254):0.01232,(((S003416905:0.00214,S003411878:0.00520):0.00442,((S003409672:0.00146,S003416531:0.00515):0.00347,(S003411567:0.00680,(S003413707:0.00673,(S003400611:0.00802,((S003408325:0.00170,(S003411836:0.00217,((S003404175:0.00165,(S003412834:0.00061,(S001513536:0.00162,(S003413001:0.00100,S002676736:0.00351):0.00064):0.00031):0.00027):0.00059,(S003412864:0.00115,((S003406811:-0.00011,((S002761520:0.00311,S002662112:0.00215):0.00044,(S002692801:0.00289,(S002709233:0.00197,(S002674344:0.00103,(S002093467:-0.00019,(S003412651:0.00580,S001558911:-0.00114):0.00092):0.00047):0.00029):0.00049):0.00028):0.00015):0.00060,(S003412880:0.00261,S003413000:0.00032):0.00013):0.00012):0.00037):0.00022):0.00087):0.00067,((S003404205:0.00063,(S003407313:0.00135,S003403364:0.00086):0.00010):0.00056,(S003409400:0.00092,S003409600:0.00201):0.00017):0.00033):0.00019):-0.00003):0.00104):0.00196):0.00262):0.01116,((S000944650:0.00107,(S002165153:0.00063,(S000434624:-0.00015,S000343571:0.00152):0.00073):0.00103):0.01697,((S000434623:0.00119,(S001233369:0.00132,(S000434619:-0.00044,(S002650770:0.00111,S002689874:0.00190):0.00044):0.00114):0.00015):0.01232,(S002072813:0.00353,(S002124483:0.00108,(S002128338:0.00150,S002655158:0.00075):0.00042):0.00022):0.01213):0.00452):0.00513):0.00497):0.01790):0.00687):0.01370):0.01833):0.02249,(S002902104:0.04825,S001233397:0.09262):0.01472):0.02183,(((S000838559:0.00092,(S000838617:0.00103,S000838503:-0.00032):0.00049):0.00084,(S003420654:0.00093,(S003409146:0.00107,(S000838490:0.00176,(S000838520:0.00188,(S003411708:-0.00006,(S003262516:-0.00030,S000387267:0.00030):0.00080):0.00059):0.00022):0.00070):0.00015):0.00025):0.11670,((((S003419597:0.00182,(S003418178:0.00133,(S003420598:0.00056,S003418960:0.00157):0.00010):0.00031):0.00125,(S003393074:0.00347,(S003417802:0.00185,(S003422818:0.00262,(S003417010:-0.00005,(S003419095:0.00138,(S003419666:0.00118,S001558998:0.00101):0.00078):0.00004):0.00068):0.00042):0.00074):0.00038):0.00592,(S003222695:0.00631,(S003318534:0.00599,(S001478907:0.00620,S000944592:0.00549):0.00100):0.00090):0.00397):0.11877,((((S002230465:0.01115,(((S003411391:0.00736,S003411248:0.00362):0.00271,(S002709251:0.00439,(S002997023:0.00669,(S000925909:-0.00121,(S001551106:0.00113,S001551105:0.00163):0.00126):0.00169):0.00251):0.00078):0.00100,(S003010126:0.00423,(S001483736:0.00200,S001796040:0.00131):0.00354):0.00059):0.00113):0.01997,((S003410551:0.00431,((S000432865:-0.00051,(S001551102:-0.00024,S002951301:0.00181):0.00347):0.00213,(S002034976:0.00376,S003412410:0.00461):0.00093):0.00183):0.02831,(S003421001:0.01283,((S003417439:0.00295,(S003402195:0.00135,(S003421912:0.00272,(S003419184:0.00188,(S003419496:0.00076,(((S003417878:0.00141,(S003412687:0.00318,(S000645710:-0.00032,(S000432866:0.00042,S000414272:-0.00042):0.00032):0.00183):0.00077):0.00026,(S003417991:0.00202,(S003418830:0.00041,S003417856:0.00032):0.00016):0.00008):0.00058,(S003409293:0.00097,S003407497:0.00121):0.00052):-0.00003):0.00013):0.00025):0.00005):0.00032):0.00177,(S003420805:0.00149,(S003423375:0.00178,(S002949880:0.00270,(S003419509:0.00076,S003417023:0.00070):0.00022):0.00040):0.00087):0.00083):0.00073):0.02747):0.00219):0.10092,(((S001129466:0.02708,((S001129461:0.00953,(S001129363:0.00400,(S001129468:0.00374,S001129431:0.00411):0.00171):0.00332):0.01477,((S002312348:0.01124,((S001793031:0.00127,(S003025058:0.00304,(S001572565:0.00057,S003024278:0.00080):0.00039):0.00058):0.00466,((S003368859:0.00728,(S002970926:0.00563,(S002970913:0.00273,S002970914:0.00132):0.00409):0.00260):0.00293,(S001069606:0.00156,(S002949427:0.00262,(S001070399:0.00491,((S003363065:0.00239,(S002958946:0.00165,S001179304:0.00043):0.00038):0.00089,(S003334769:0.00691,((S001198626:0.00258,(S002305525:-0.00026,((S003262228:-0.00006,S000860483:0.00077):0.00043,(S002165754:-0.00006,(S003337214:0.00073,S003337392:-0.00005):0.00006):0.00026):0.00025):0.00046):0.00059,(S000711380:-0.00016,(S001589243:-0.00013,S000856528:0.00656):0.00034):0.00010):0.00037):0.00040):0.00037):0.00068):0.00106):0.00228):0.00175):0.00330):0.00905,(((S001744481:0.00244,(S000967149:0.00159,S003262953:0.00251):0.00090):0.00753,(S002233338:0.01369,S002448544:-0.00320):0.00439):0.00860,(S002958942:0.01243,(((S002418688:0.00626,(S002953855:0.00322,(S000114066:0.00146,(S001161358:0.00181,S001744480:0.00152):0.00092):0.00125):0.00146):0.00195,(((S000544285:0.00299,(S000711314:0.00408,(S000998737:0.00701,((S000346310:0.00149,(S003285395:0.00140,(S003020832:0.00698,(S003020766:0.00119,(S002444697:-0.00068,S001093850:0.00149):0.00137):0.00009):0.00061):0.00012):0.00128,((S002959001:0.00059,(S003299626:0.00168,(S002510271:0.00197,(S003303825:0.00085,(S003353705:0.00111,(S000943212:0.00548,S002958959:-0.00158):0.00284):0.00038):0.00077):0.00064):0.00086):0.00157,((S000004315:0.00125,(S002042536:0.00057,((S000346271:0.00061,S002081132:0.00012):0.00066,(S002081105:0.00113,S002081124:0.00107):0.00081):0.00012):0.00014):0.00105,(S002042234:0.00320,S003264734:0.00492):0.00105):0.00028):0.00001):0.00029):0.00071):0.00023):0.00080,(S003261771:0.00188,(S002953857:0.00230,S002305588:0.00264):0.00172):0.00077):0.00149,(S003284088:0.00616,S002305585:-0.00093):0.00102):0.00176):0.00256,((S001613822:0.00786,(S003302955:0.00657,(S001015332:0.01061,(S000378074:0.00551,S002864072:0.00623):0.00136):0.00040):0.00213):0.00265,(S003284344:0.00612,((S000998736:0.00256,(S000805430:0.00278,(S003314020:0.00251,(S002220122:0.00099,S000599216:0.00168):0.00100):0.00058):0.00086):0.00204,(S002886791:0.00912,S003284145:0.00275):0.00116):0.00186):0.00192):0.00093):0.00261):0.00446):0.00604):0.00253):0.02737):0.03488,(S002712715:0.09988,(((S003401272:0.02542,(S002098715:0.01243,(((S003318524:0.00217,(S003017915:0.00151,(S002083704:0.00323,(S003019002:0.00238,S003019054:-0.00030):0.00053):0.00022):0.00232):0.00387,((S002745041:0.00061,S002715254:0.00013):0.00564,((((S003413702:0.00234,S003413689:0.01059):0.00861,(S002067433:0.00436,S003413634:0.00152):0.00067):0.00117,(((S003019390:0.00484,(S003019138:0.00159,S003364766:0.00048):0.00067):0.00086,(S003019434:0.00486,S003019045:0.00231):0.00074):0.00149,((S003394999:0.00491,(((S003394916:0.00175,((S002058902:0.00487,S002082213:0.00394):0.00057,(S002660587:0.00320,S002058884:0.00194):0.00054):0.00045):0.00057,(S002752106:0.00242,S002041539:0.00125):0.00051):0.00061,(S002072850:0.00573,S002041540:0.00162):0.00020):0.00027):0.00062,(S002677732:0.00381,(S002761341:0.00358,S003342962:0.00597):0.00061):0.00060):0.00027):0.00042):0.00093,(S002315222:0.00353,S002105416:0.00822):0.00030):0.00070):0.00107):0.00282,(S003410438:0.00845,((((S003402323:0.00528,(S003411128:0.00427,S003398101:0.00654):0.00079):0.00080,(S003410390:0.00484,S003410342:0.00376):0.00064):0.00127,(S003408585:0.00768,(S002637193:0.00893,((S003411009:0.00335,(S002996831:0.00343,S003366552:0.00348):0.00042):0.00102,(S002709359:0.00642,(S003406511:0.00636,(S002709266:0.00759,(S003410565:0.00402,(S003403933:0.00173,(S003403782:0.00330,S003411570:0.00538):0.00149):0.00027):0.00087):0.00054):0.00012):0.00055):0.00051):0.00084):0.00035):0.00110,(S003401257:0.00913,((S001116791:0.01029,(S003402413:0.00401,((S003409058:0.00454,S003410792:0.00409):0.00057,(S003406616:0.00353,(S003411406:0.00155,(S003410206:0.00398,(S003408905:0.00385,(S003410456:0.00204,(S003410562:0.00197,(S003410788:0.00623,(S002708003:0.00201,S003401592:0.00500):0.00138):0.00150):0.00161):0.00081):0.00055):0.00027):0.00033):0.00036):0.00070):0.00098):0.00095,((S003408818:0.00570,S003410989:0.00431):0.00087,(S003406733:0.00729,((S003398197:0.00459,S003398198:0.00398):0.00101,(S002110241:0.01102,(S003410684:0.00212,(((S003019352:0.00452,S002745735:0.00799):0.00079,(S003022342:0.00469,S002679906:0.00561):0.00031):0.00074,((S002098669:0.00607,S002719034:0.00423):0.00103,(S003403723:0.00346,(S002098910:0.00805,S002115882:0.01106):0.00095):0.00035):0.00032):0.00061):0.00030):0.00051):0.00035):0.00053):0.00080):0.00074):0.00107):0.00060):0.00105):0.00115):0.00314):0.01520,(((S002736097:0.00328,(S003000113:0.01052,((S001497999:0.00184,(S002579527:0.00589,(S002645504:0.00072,S001499153:0.00075):0.00036):0.00054):0.00047,(S002673040:0.00202,(S002669708:0.00338,S002649968:0.00250):0.00018):0.00026):0.00087):0.00076):0.00284,(S002736647:0.00313,S002077696:0.00275):0.00276):0.02646,((S000391624:0.00858,(S000434974:0.00308,(S000622331:0.00229,(S000391622:-0.00035,S001293385:0.00109):0.00124):0.00539):0.00182):0.02672,((S003288364:0.00151,(S001418340:0.00195,S000573595:-0.00048):0.00157):0.00573,(S002955530:0.00509,S002955526:0.00321):0.00178):0.02137):0.00286):0.00327):0.03086,(S003402940:0.02679,S003402070:0.02193):0.02456):0.01794):0.02542):0.00640,(((S002663621:0.01771,S002674102:0.02280):0.04780,((S002708290:0.00744,S002724318:0.00718):0.03726,(S002662468:0.04917,((S002153929:0.00039,(S000386970:0.00096,(S000394227:-0.00019,S000369368:0.00158):0.00112):0.00030):0.01388,(S002055273:0.00595,((S002661323:0.00125,(S002661360:0.00272,S002759621:0.00246):0.00097):0.00180,((S002165490:0.00059,S000437097:0.00140):0.00412,((S002065226:0.00169,((S002055090:0.00246,(S002066152:0.00415,(S002065214:0.00248,S002065212:0.00344):0.00029):0.00087):0.00050,(S002534410:0.01302,(S002065363:0.00092,(S002065936:0.00238,(S002066106:0.00400,S002052490:0.00340):0.00022):0.00019):0.00030):0.00041):0.00053):0.00141,(S002717912:0.00222,S002708256:0.00370):0.00080):0.00080):0.00079):0.00135):0.00892):0.01633):0.01468):0.01724):0.02551,(((S001122764:0.04045,(S000394069:0.01153,S000354948:0.01068):0.02997):0.02587,(((S001122739:0.03363,((S001600537:0.00520,(S002197416:0.01073,S000394070:0.00346):0.00128):0.01209,(((S002635654:0.00706,S001601459:0.00701):0.00538,((S001600787:0.00262,(S001601772:0.00372,S001600212:0.00109):0.00082):0.00681,(S002406841:0.00789,((S003261550:0.00664,((S003425408:0.00373,(S002199324:0.00186,S002199311:0.00015):0.00230):0.00174,((S000405738:0.00315,(S002223035:0.00388,(S000001139:0.00202,(S001122765:0.00163,(S000001831:0.00147,(S003312192:0.00068,((S003262663:-0.00008,(S003302534:0.00162,(S002949672:0.00142,S002169190:0.00168):0.00031):0.00122):0.00037,(S002965573:0.00118,S003262204:0.00091):0.00061):0.00047):0.00051):0.00061):0.00061):0.00020):0.00091):0.00146,(S000354967:0.00618,((S002988648:0.00166,(S002918597:0.00111,S001241443:0.00036):0.00124):0.00291,(S002922699:0.00256,S003538747:0.00088):0.00113):0.00098):0.00035):0.00047):0.00080):0.00140,((S000595601:0.00145,(S002468389:0.00036,S002295800:0.00256):0.00097):0.00490,(((S001601554:0.00190,S001601646:0.00154):0.00373,(S001044617:0.00293,S000837426:0.00775):0.00241):0.00156,((S000584698:0.00370,(S000333309:0.00198,S003435250:0.00240):0.00251):0.00145,((S002046457:0.00246,(S000966875:0.00207,(S002988571:0.00157,(S003283757:0.00166,(S000967034:0.00067,S003284048:0.00145):0.00039):0.00029):0.00024):0.00044):0.00170,(S001155782:0.00351,S000881449:0.00752):0.00121):0.00077):0.00127):0.00098):0.00049):0.00078):0.00074):0.00181):0.00336,(S000410917:0.01186,S000586542:0.01198):0.00271):0.00695):0.01144):0.01929,(S003060797:0.04018,S001753988:0.03309):0.00698):0.02296,((((S003402478:0.00602,(S003410415:0.00637,S003409694:0.00528):0.00120):0.00955,(((S003420192:0.00181,(S003422578:-0.00000,S003422178:0.00072):0.00034):0.00478,(S003409445:0.00089,(S003414448:0.00101,(S003416691:-0.00084,(S002761297:0.00109,(S002712816:0.00073,S002118949:0.00074):0.00038):0.00084):0.00044):0.00108):0.00244):0.00326,(S003398665:0.01115,(S003406336:0.00538,(S003411031:0.00519,(S003409476:0.00200,(S003400314:0.00248,(S003412935:0.00079,((((S003410658:0.00264,((S002669322:0.00121,(S002676632:0.00109,S002747614:0.00112):0.00026):0.00091,(S003410477:0.00068,S003409981:0.00219):0.00022):0.00042):0.00056,(S003410129:0.00237,S003411358:0.00642):0.00015):0.00030,(S003398965:0.00033,(S003410100:0.00142,S003411026:0.00001):0.00039):0.00031):0.00039,(S003400426:0.00123,(S003409452:0.00092,(S003402116:0.00025,(S003408667:0.00212,(S003411221:0.00342,(S003397482:0.00210,(S003409159:0.00207,(S003400171:-0.00005,S003407361:0.00005):0.00008):0.00004):0.00016):0.00003):0.00010):0.00033):0.00020):0.00041):0.00011):0.00022):0.00020):0.00054):0.00170):0.00130):0.00231):0.00474):0.01994,(S003401342:0.06780,((((S003396614:0.00126,S003395836:0.00303):0.00470,(S003416277:0.00472,(S003391894:0.00009,S003395438:0.00206):0.00387):0.00246):0.01086,(S003402138:0.00737,(S003413867:0.00240,(S002709351:0.00658,(S003401801:0.00105,((S000944671:0.00128,(S002760899:0.00047,(S000414304:-0.00028,S002106975:0.00102):0.00027):0.00070):0.00061,(S002348271:0.00179,(S000436070:0.00063,S000837381:0.00279):0.00058):0.00036):0.00051):0.00086):0.00025):0.00436):0.00753):0.01137,(((S002060646:0.00477,S002148741:0.00551):0.01363,(S000352845:0.00891,(S000352843:0.00700,(S003402124:0.00283,((S003411124:0.00241,(S003397786:0.00116,(S002964321:0.00314,(S003407502:-0.00097,S002964324:0.00097):0.00109):0.00052):0.00081):0.00103,(S003399005:0.00057,((S003402047:0.00197,(S003395304:0.00265,(S003392524:-0.00000,S003402087:0.00000):0.00022):0.00017):0.00043,(S003392875:0.00070,(S003392660:0.00097,(S003392595:0.00095,S003401826:0.00192):0.00046):0.00055):0.00026):0.00016):0.00084):0.00071):0.00343):0.00327):0.00724):0.00450,(((S002666038:0.00592,((S002650130:0.00207,S002650309:0.00160):0.00207,(S003367450:0.00116,(S002672424:0.00172,(S002671063:0.00190,(S002643547:0.00348,(S002661572:0.00188,(S002713103:0.00143,(S002651439:0.00287,(S002648817:0.00067,(S002647317:0.00139,(S002091592:0.00060,S002655473:0.00087):0.00008):0.00006):0.00007):0.00004):0.00032):0.00019):0.00031):0.00048):0.00031):0.00045):0.00218):0.00466,(S003395567:0.00620,((S002131779:0.00290,(S002658263:0.00202,(S002653310:0.00128,(S002652116:0.00231,S002656570:0.00136):0.00019):0.00092):0.00077):0.00399,(S003407400:0.00235,(S003398403:0.00230,(S003392328:0.00173,((S003400138:0.00163,(S003398881:0.00112,((S003398346:0.00127,(S003398326:0.00139,S003400043:0.00004):0.00016):0.00042,(S003397521:0.00112,((S003407516:0.00207,(S002112330:0.00494,((S002714179:0.00244,(S002713825:0.00186,(S002714156:0.00014,S002706214:0.00133):0.00034):0.00050):0.00059,(S003400063:-0.00020,S002742771:0.00167):0.00014):0.00020):0.00021):0.00049,((S003400826:0.00005,S002743331:0.00215):0.00008,(S003402219:0.00022,S003392413:0.00121):0.00010):0.00006):0.00018):0.00042):-0.00011):0.00041):0.00044,(S003392541:0.00261,(S003419905:0.00077,S003421180:0.00137):0.00097):0.00010):0.00022):0.00016):0.00027):0.00082):0.00263):0.00076):0.00587,(S001912597:0.01017,((S003405567:0.01431,((S001912914:0.00321,S002691889:0.00488):0.00413,(S003412555:0.00520,((S001177183:0.00385,S001178003:0.00392):0.00471,(((S003392750:0.00168,(S002692155:0.00402,(S003405750:0.00093,(S003405838:0.00097,((S003394598:0.00045,S002668827:0.00248):0.00057,(S003404777:0.00057,((S002750220:0.00134,S002752524:0.00234):0.00077,(S002674455:0.00247,(S002665907:0.00136,(S002694655:0.00204,(S002667435:0.00192,(S002645872:-0.00001,(S002688748:-0.00001,S002691807:0.00295):0.00001):0.00028):0.00016):0.00011):0.00047):0.00070):0.00016):0.00032):0.00019):0.00014):0.00009):0.00060):0.00035,(S003394972:0.00151,(S003409631:0.00248,(S003399198:0.00138,((S002726497:0.00350,S003392581:0.00384):0.00106,((S002060492:0.00469,(S002630512:0.00122,(S002738927:0.00187,(S002092712:0.00182,(S002093369:0.00101,S002098528:0.00193):0.00038):0.00034):0.00025):0.00082):0.00092,((S002719065:0.00172,(S002662671:0.00059,S002654892:0.00235):0.00049):0.00079,((S002709509:0.00205,(S002710085:0.00148,(S002710937:0.00188,((S002128319:0.00116,S002119373:0.00177):0.00109,(S000839732:-0.00001,((S002711898:0.00122,(S002745058:0.00073,S002112170:0.00073):0.00025):0.00031,(S002759289:0.00068,(S002756911:0.00075,S002708395:0.00072):0.00005):0.00043):0.00001):0.00038):0.00014):0.00036):0.00015):0.00067,(S001912721:0.00174,(S002706855:0.00200,S003393557:0.00020):0.00042):-0.00006):0.00012):0.00031):0.00004):0.00017):0.00002):0.00051):0.00029):0.00084,(S001912709:0.00310,(S003393487:0.00069,(S001912699:0.00508,((S003365995:0.00419,(S002752051:0.00414,(S002711529:0.00130,S002082279:0.00164):0.00100):0.00098):0.00071,(S002721314:0.00396,(S002074903:0.00195,S001912727:0.00099):0.00044):0.00028):0.00024):0.00025):0.00070):0.00051):0.00055):0.00077):0.00153):0.00029):0.00063,(S003393500:0.00618,(S003412468:0.00901,S003411867:0.00537):0.00099):0.00063):0.00253):0.00337):0.00417):0.00723):0.00530):0.00479):0.02693,((S003285498:0.00576,(S003225519:0.00199,(S002482803:0.00063,(S003263822:0.00079,S000015591:-0.00079):0.00073):0.00071):0.00276):0.05116,((S000902828:0.00072,(S001331514:0.01088,(S000405088:0.00500,(S001264018:0.00468,(S001264354:0.00223,(S002327764:0.00353,((S001099259:0.00452,(S000981210:0.00204,(S002328217:0.00279,(S000514285:0.00058,(S002328186:0.00157,S002329703:0.00063):0.00015):0.00014):0.00060):0.00022):0.00046,(S002289844:0.00060,(S002915194:0.00049,S002330969:0.00098):0.00115):0.00050):0.00028):0.00058):0.00113):0.00126):0.00125):0.00202):0.03921,(S002666321:0.01782,(S003400031:0.00964,((S002671051:0.00337,((S002133550:0.00057,S002563199:0.00461):0.00080,(S002660391:0.00276,((S002127823:0.00137,(S002119153:0.00068,(S002586745:0.00149,(S002100372:0.00302,((S002656728:0.00290,(S002681059:0.00361,(S002649165:0.00069,(S002679361:0.00065,S002650774:0.00009):0.00005):0.00009):0.00006):0.00044,(S002669825:0.00361,(S002127733:0.00284,(S002136530:0.00137,(S002660400:0.00287,(S002745755:0.00059,(S002651723:0.00063,(S002660819:0.00218,(S002713971:0.00295,(S002671555:0.00148,(S002145252:0.00074,(S002647586:0.00074,(S002075702:0.00074,S002656368:0.00222):0.00000):0.00000):0.00000):0.00001):0.00004):0.00011):0.00015):0.00008):0.00011):0.00012):0.00008):0.00021):-0.00001):-0.00001):0.00006):0.00011):0.00051,(S002670506:0.00061,(S002075912:0.00381,S002082734:0.00210):0.00013):0.00018):0.00002):0.00041):0.00033):0.00239,(S003401120:0.00178,(S003398897:0.00049,(S002635306:0.00325,(S002128312:0.00256,S003398803:0.00262):0.00045):0.00023):0.00150):0.00153):0.00438):0.01360):0.02090):0.01376):0.01065):0.00878):0.00831):0.00719,(((S000839280:0.02933,(S001943160:0.02071,(S000431968:0.00965,S001176872:0.01157):0.00787):0.01775):0.01650,((S001176867:0.01505,((S001176876:0.00763,((S001177111:0.00341,((S003083485:0.00286,(((S001177194:0.00393,S001177371:0.00162):0.00070,(S001177206:-0.00015,(S001177134:-0.00014,(S001177199:0.00158,S001177204:0.00119):0.00052):0.00015):0.00011):0.00091,((S002030818:0.00137,(S001179671:-0.00019,S002477338:0.00552):0.00152):0.00162,(S002474883:0.00181,(S000837664:0.00030,S000837435:0.00111):0.00030):0.00025):0.00091):0.00016):0.00129,((S001177128:0.00069,S001177103:0.00139):0.00249,(S001177086:0.00321,S001177148:0.00309):0.00063):0.00050):0.00067):0.00232,(S001024211:0.00757,(S002918625:-0.00287,(S002449687:0.00325,(S003315400:0.00234,S003315392:0.00340):0.00681):0.00244):0.00178):0.00125):0.00180):0.00354,((S002348275:0.00282,(S000617763:0.00646,S002951759:0.00184):0.00157):0.00387,((((S002917343:0.00529,(S001024878:0.00833,(S002482792:0.00160,S001383469:0.00499):0.00246):0.00145):0.00154,(((((S000839233:0.00168,S000839406:0.00044):0.00051,(S000839177:-0.00038,(S000839232:0.00013,S000863666:0.00054):0.00040):0.00035):0.00110,(S001943158:0.00145,(((S000654126:-0.00023,S001415332:0.00390):0.00309,(S002966772:0.00086,(S000839078:0.00118,(S000839089:0.00177,(S000839205:0.00070,(S000839008:0.00276,(S000838996:-0.00002,(S000839102:0.00070,(S002353136:-0.00020,S000839092:0.00088):-0.00001):0.00001):0.00005):0.00001):0.00023):0.00019):0.00064):0.00022):0.00076,(S000634864:0.00193,(S000859358:0.00264,(S001178835:0.00021,S000839112:0.00181):0.00070):0.00033):0.00070):0.00012):-0.00004):0.00078,(S002999985:0.01341,((S000837522:0.00134,S003083591:0.00140):0.00170,(S000927431:0.00433,(S000620245:0.00281,(S000728197:0.00074,(S002908670:0.00075,(S000536097:0.00141,(S001028656:0.00437,(S001383535:0.00322,(S003451424:0.00063,S002678519:0.00230):0.00044):0.00070):0.00048):0.00042):0.00020):0.00003):0.00022):0.00045):0.00022):0.00090):0.00149,((S001030351:0.00092,(S002975941:0.00098,(S002718229:0.00841,S001026931:0.00259):0.00003):0.00049):0.00179,(S001179333:0.00307,(S002915772:0.00258,(S003284186:0.00141,S000010261:0.00134):0.00080):0.00172):0.00116):0.00093):0.00071):0.00146,(S001026627:0.00405,(S001024299:0.00253,(S001024968:0.00332,(S001383147:0.00191,S001025614:0.00249):0.00026):0.00033):0.00148):0.00081):0.00172,(S000483993:0.00582,(S003005429:0.00535,((S001027853:0.00310,S001027016:0.00337):0.00219,((S003303829:0.00205,S001188893:0.00079):0.00234,(S000986269:0.00296,(S003002961:0.00227,(S003005577:0.00027,(S003005129:0.00043,(S003005749:0.00106,S003005821:0.00167):0.00027):0.00041):0.00047):0.00051):0.00064):0.00089):0.00139):0.00151):0.00136):0.00100):0.00285):0.00591):0.01331,(S002352866:-0.00308,(S000839175:0.00391,(S000839162:0.00410,S000839299:0.00266):0.00150):0.01693):0.00312):0.01082):0.03681,(S000542003:0.05364,(S000828883:0.05099,((S002511111:0.01065,(S000839309:0.06675,(S001912805:0.03472,(S002512585:0.00336,(S002512692:0.00291,(S002511302:0.00438,(S000559058:0.00646,(((S000837822:0.01344,(S000837178:0.01555,(S000837292:0.01368,S000837018:0.01679):0.00132):0.00186):0.00365,(S000837848:0.01528,((S000837056:0.00603,S000837049:0.00880):0.00151,(S000837777:0.00428,(S000878041:0.00839,((S000837779:0.00715,S000837778:0.00863):0.00114,(S000837859:0.00759,(S000837010:0.00706,(S002510977:0.00252,(S002511510:0.00253,((S000005765:0.00072,S002411211:0.00708):0.00034,(S001095854:0.00237,((S000878045:0.00601,((S002512388:0.00118,S002512838:0.00161):0.00034,(S000838370:0.00165,(S000837144:0.00696,((S000839142:0.00060,S000837195:0.00488):0.00089,(S002512134:0.00230,(S002512524:0.00258,(S000836574:0.00219,(S000839531:0.00219,(S002511019:0.00392,((S000839326:0.00121,S002511192:0.00157):0.00053,((S002511586:0.00281,S002511554:0.00192):0.00051,(S002511410:0.00064,(S000654119:-0.00008,(S002511600:0.00072,(((S002512746:0.00252,(S003370894:0.00103,(S002033090:0.00034,(S000604345:-0.00012,(S000836673:0.00156,((S002510994:-0.00014,(S002511020:0.00118,(S000957219:0.00025,S000837357:0.00528):0.00050):0.00013):0.00012,(S002511336:0.00053,(S000839442:-0.00011,S000839201:0.00146):0.00017):0.00019):-0.00006):0.00000):-0.00000):0.00001):0.00001):0.00011,(S003370552:0.00099,(S000839087:0.00019,S003370574:-0.00019):0.00006):0.00005):0.00018,(S002512341:0.00200,S002511287:0.00005):0.00017):0.00002):0.00009):0.00008):0.00014):0.00023):-0.00005):0.00000):-0.00008):0.00017):0.00006):0.00014):0.00008):0.00009):0.00014):0.00021):0.00016,(S002512397:0.00362,(S001555946:0.00499,(S002869339:0.00571,S000860244:0.00713):0.00599):0.00282):0.00006):-0.00008):0.00022):0.00014):0.00018):-0.00001):0.00024):0.00013):0.00030):0.00104):0.00086):0.00029):0.00116):0.00161,(S000837275:0.01170,((S001262205:0.00784,S000838640:0.00952):0.00220,(S000878028:0.00912,(S001912822:0.00661,((S001912782:0.00475,(S001912761:0.00680,S001912817:0.00537):0.00028):0.00089,(S000839627:0.00510,S001912788:0.00441):0.00039):0.00129):0.00030):0.00086):0.00062):0.00152):0.00049):0.00031):0.00028):0.00077):0.00405):0.00290):0.00311):0.01238,(S001912743:0.02514,(S000839230:0.01569,(S002971350:0.00453,(S000839117:0.00243,S000839192:0.00241):0.00382):0.00872):0.01057):0.00273):0.01839):0.00388):0.01561):0.00489):0.01664):0.00279):0.01242):0.00972,((S001558894:0.00603,(S003414633:0.00157,(S003405675:0.00030,(S003021243:0.00206,(S001499324:0.01288,(S000344680:0.00122,(S003021495:0.00035,((S002758291:0.00025,S002749351:0.00272):0.00051,(S003021315:0.00193,S001498832:0.00184):0.00024):0.00034):0.00033):0.00072):0.00078):0.00047):0.00061):0.00052):0.10891,(((S002736936:0.00174,S002052210:0.00200):0.00345,(S002528844:0.00198,(S002058921:0.00319,S002666101:0.00130):0.00101):0.00292):0.17179,((((S003417698:0.00210,S003417305:0.00219):0.00156,(((S002758215:0.00217,S002094150:0.00003):0.00100,(S002749658:0.00090,S002740175:0.00056):0.00047):0.00511,(S003405428:0.00470,((S001558902:0.00022,S002131824:0.00125):0.00116,(S002746897:0.00098,S002131563:0.00049):0.00104):0.00190):0.00075):0.00127):0.07466,(((S002092570:0.00356,(S002671276:0.00220,(S002673291:0.00119,(S002674447:0.00121,S002667713:0.00099):0.00027):0.00110):0.00084):0.00407,(S002660157:0.00838,(((S003399577:0.00130,(S003399857:0.00030,(S001542334:0.00382,(S002737804:0.00134,S002745934:0.00086):0.00057):0.00116):0.00048):0.00031,(S003399855:0.00182,S003400075:0.00535):0.00050):0.00192,(S003405761:0.00059,(S000348349:0.00127,(S002066386:0.00201,(S001459099:0.00105,S001458998:0.00042):0.00019):0.00093):0.00192):0.00184):0.00034):0.00120):0.04053,((((S003418067:0.00067,(S003417854:0.00238,S003417847:0.00061):0.00081):0.00468,(((S002132199:0.00317,(S003414309:0.00003,(S003415537:0.00084,(S002061476:0.00205,(S003418995:0.00057,(S003421211:0.00117,S002117774:0.00187):0.00017):0.00026):0.00018):-0.00005):0.00039):0.00356,(S003414845:0.00296,(S003414166:0.00275,(S003414657:0.00060,(S003420419:0.00122,((S002104154:0.00095,S002755059:0.00058):0.00221,(S002062319:0.00273,(S002678430:0.00133,((S002688722:0.00056,S002061439:0.00172):0.00042,(S002135527:0.00037,S002120590:0.00116):0.00034):0.00019):0.00070):0.00084):0.00078):0.00050):0.00023):0.00065):0.00081):0.00204,(S003408534:0.00288,S003408655:0.00306):0.00211):0.00168):0.00341,(S002343590:0.00226,(S003394695:0.01045,((S003415212:0.00208,(S003405724:0.00160,(S003404723:0.00169,(S003405502:0.00149,(S003405557:0.00054,(S002636003:0.00317,(S002745430:0.00199,(S002758517:0.00107,(S002707648:0.00150,S002106007:0.00070):0.00040):0.00021):0.00050):0.00020):0.00030):0.00028):0.00037):0.00047):0.00087,((S003405833:0.00101,S003405574:0.00186):0.00119,(S003405813:0.00144,S002312677:0.00290):0.00025):0.00038):0.00744):0.00106):0.00176):0.01788,((S001018897:0.01369,((S003421168:0.00499,S002683615:0.00492):0.00107,((S003406502:0.00423,(S003411579:0.00032,S003411714:0.00830):0.00326):0.00291,(S003406651:0.00608,(S003412738:0.00154,(S003412761:0.00118,S003406714:0.00180):0.00069):0.00061):0.00082):0.00084):0.00891):0.00944,((S003412457:0.00287,(S003401160:0.00122,(S003401110:-0.00080,(S002680427:-0.00012,(S002703508:-0.00086,S001449365:0.01314):0.00158):0.00079):0.00064):0.00071):0.02312,((S002135489:0.00174,S002745987:0.00130):0.00959,((S003422518:-0.00019,(S003417979:-0.00016,(S002727410:0.00201,S002105334:0.00256):0.00092):0.00130):0.00417,((S003408532:0.00501,S000337918:0.00835):0.00132,(S003404378:0.00082,(S003414269:0.00192,(S003419886:0.00195,(S003419742:0.00071,(S003417433:0.00278,(S003419508:0.00109,(S003417840:0.00073,(S003411845:-0.00034,S002704530:0.00186):0.00076):0.00021):0.00010):0.00008):0.00046):0.00054):-0.00008):0.00053):0.00012):0.00828):0.01070):0.00664):0.00424):0.01235):0.01540):0.06188,((S003407676:0.10716,(((S003423512:0.02908,(S003413391:0.00102,((S003419842:0.00127,S003415704:0.00089):0.00044,(S003415159:0.00095,S003418106:0.00192):0.00028):0.00042):0.02562):0.07808,((S002902096:0.00753,(S003418188:0.00323,(S003417533:0.00124,(S003411312:0.00112,(S003411622:0.00166,(S003411792:0.01333,(S003411674:0.00460,S003411538:0.00072):0.00096):0.00312):0.00107):0.00171):0.00237):0.00067):0.07159,(((S002138371:0.00279,((S002758937:0.00252,((S002741215:0.00174,(S002142389:0.00130,S002142494:0.00017):0.00047):0.00077,(S002134841:0.00283,S002629917:0.00159):0.00034):0.00025):0.00080,(S002626819:0.00273,(S002660608:0.00150,S002661690:0.00071):0.00096):0.00054):0.00023):0.03518,((S003401271:0.01187,((S002651366:0.00262,(S002656838:0.00095,S002656981:0.00126):0.00032):0.00999,(((S002511738:0.00090,S000013923:0.00186):0.00154,(S003412813:0.00101,S003411883:0.00042):0.00146):0.00407,((S003400422:0.00419,(S000944617:0.00399,(S002235838:0.00052,S002740289:0.00316):0.00164):0.00090):0.00214,(S000944578:0.00711,S000944620:0.00496):0.00079):0.00178):0.00280):0.00392):0.00948,(S002736329:0.01676,(S002677833:0.03453,(S002709647:0.02073,(S003396898:0.00946,((S003413795:0.02940,(S003413598:0.00818,(((S002091077:0.00178,(S002713998:0.00194,S002712824:0.00247):0.00116):0.00072,(S002713734:0.00237,(S002609089:0.00283,S002712978:0.00232):0.00058):0.00038):0.00300,(S003413906:0.00202,(S003413787:0.00536,(((S003413802:0.00058,(S003413713:0.00371,(S003416134:-0.00024,(S002747926:0.00397,((S002723996:0.00056,S002761787:0.00091):0.00030,(S002654643:0.00117,S001514055:0.00250):0.00025):0.00035):0.00052):0.00026):0.00013):0.00084,(S003413841:0.00253,S003414116:0.00105):0.00024):0.00056,(S003414017:0.00208,(S002761760:0.00363,(S003420900:0.00262,(S003420109:0.00032,S003416197:0.00111):0.00025):0.00065):0.00015):0.00037):0.00062):0.00056):0.00117):0.00086):0.00127):0.00332,((S003391844:0.00707,(S003397254:0.01221,(S003396329:0.00592,(S003395701:0.00135,(S002752177:0.00465,(S003396393:0.00027,(S003391957:0.00012,((S002695206:0.00185,S002678110:0.00036):0.00040,(S002713781:0.00220,(S002068452:0.00059,(S002075929:-0.00000,S002075763:0.00074):0.00014):0.00074):0.00015):0.00089):0.00044):0.00024):0.00021):0.00138):0.00209):0.00128):0.00135,((S003394848:0.00264,((S002100287:0.00036,S002106127:0.00038):0.00350,(S002745054:0.01244,(S002053274:0.00350,(S002708443:0.00419,(S003397185:0.00064,(S003396410:0.00044,((((S002082990:0.00219,(S002673015:0.00116,(S002745079:0.00225,S002738951:0.00143):0.00032):0.00075):0.00081,((S001403182:0.00211,(S002715385:0.00354,(S002699914:0.00090,S002636987:0.00131):0.00014):0.00047):0.00100,(S002722416:0.00276,(S002752543:0.00024,S002752687:0.00124):0.00092):0.00042):0.00018):0.00048,(S002665188:0.00235,(S002709311:0.00167,(S002654862:0.00064,S002647596:0.00009):0.00054):0.00059):0.00028):0.00044,(S003396311:0.00227,S003392085:0.00132):0.00018):0.00007):0.00025):0.00045):0.00052):0.00029):0.00129):0.00067):0.00225,(((S000839618:0.00160,(S002075852:0.00037,(S002643044:0.00106,S002637020:0.00114):0.00037):0.00393):0.00253,(S000944583:0.00581,(S002755124:0.00700,(S002064683:0.00228,(S002758410:0.00389,((S002758224:0.00051,S002759127:0.00096):0.00109,(S002630260:0.00335,(S002657757:0.00178,S002755645:0.00190):0.00033):0.00020):0.00034):0.00017):0.00236):0.00128):0.00055):0.00302,((S003393561:0.00026,((S002649942:0.00071,S002657168:0.00002):0.00184,(S002659761:0.00240,S002132008:0.00349):0.00037):0.00085):0.00360,((S002709332:0.00521,(S003396310:0.00017,((S002716977:0.00520,S002709593:0.00290):0.00165,((S002707676:0.00260,(S002100327:0.00344,(S002716878:0.00222,((S002682524:0.00237,(S001507409:0.00259,(S002114122:0.00121,S002732849:0.00100):0.00035):0.00057):0.00070,(((S002755175:0.00054,(S002750425:0.00038,S002757872:0.00109):0.00020):0.00039,(S002709241:0.00231,(S002101720:0.00025,S002111176:0.00122):0.00063):0.00035):0.00021,(S002713380:0.00357,((S002672032:0.00339,(S002268853:0.00118,(S002660246:0.00172,S002268913:0.00048):0.00029):0.00029):0.00054,(S002092954:0.00191,(S002082262:0.00121,S002738930:0.00027):0.00030):0.00020):0.00010):0.00025):-0.00001):-0.00001):-0.00012):0.00048):0.00079,(S002759507:0.00300,(S002749583:0.00123,(S002630742:0.00193,(S002758945:0.00168,S002759599:0.00199):0.00028):0.00025):-0.00006):0.00044):-0.00020):0.00053):0.00054):0.00183,(S002140196:0.00590,(S001459132:0.00537,(S003423093:0.00227,(S003423001:0.00339,(S003413092:0.00377,((S002709724:0.00288,S002756785:0.00153):0.00059,(S002758757:0.00216,((S002626575:0.00199,(S002104350:0.00303,(S002679516:0.00758,(S002731158:0.00048,(S002709536:0.00025,(S002745106:0.00084,(S002630631:0.00027,((S002679917:0.00069,S002679419:0.00078):0.00067,(S002709719:0.00268,(S002706780:0.00082,S002706396:0.00286):0.00027):0.00026):-0.00000):-0.00010):0.00048):0.00016):0.00014):-0.00009):0.00067):0.00088,(S002134426:0.00195,((S002727383:0.00184,S002674480:0.00184):0.00044,(S002671520:0.00078,S002707785:0.00069):0.00030):0.00026):0.00034):0.00032):0.00031):0.00072):0.00054):0.00086):0.00026):0.00030):0.00030):0.00130):0.00088):0.00082):0.00036):0.00229):0.00140):0.00248):0.00168):0.00235):0.00381):0.01689):0.02865,(((S003420833:0.00262,(S003423443:0.00116,(S003414619:0.00062,(S003415265:0.00201,(S003418377:0.00073,S003423401:0.00214):0.00014):0.00010):0.00027):0.00088):0.00207,((S000352883:0.00331,(S001468297:0.00216,S001468397:0.00224):0.00330):0.00138,(S001233399:0.00417,(S002311356:0.00206,(S000352882:0.00297,(S002235841:-0.00057,S000404711:0.00057):0.00260):0.00095):0.00140):0.00063):0.00075):0.07180,((S003404380:0.00234,((S002686545:0.00145,S001559109:0.00150):0.00140,(S002690055:0.00352,S002744099:0.00459):0.00081):0.00172):0.00764,(S001559035:0.00586,(S003422340:0.00237,(S000344682:0.00255,(S003417057:0.00094,S003418164:0.00122):0.00031):0.00050):0.00314):0.00682):0.05938):0.00137):0.01281):0.01431):0.01639,((S001913254:0.03829,(S003413064:0.01868,((S003423623:0.01782,((S003419697:0.00944,(S003419314:0.00471,(S003423472:0.00303,(S003422144:0.00354,(S003413510:0.00715,(S003421999:0.00231,(S003415495:0.00258,((S003422501:0.00142,S003419689:0.00145):0.00037,(S003418206:0.00141,(S003413495:0.00190,(S003419707:0.00353,(S003419537:0.00237,(S003417421:0.00283,(S003415268:0.00254,(((S003417467:0.00057,(S003417082:0.00124,S003419302:0.00665):0.00014):0.00038,(S003417077:0.00085,S003420599:0.00058):0.00024):0.00052,(S003421849:0.00107,(S003417056:0.00086,(S003418272:0.00066,(S003417385:0.00063,S003419387:0.00081):0.00005):0.00039):0.00010):0.00042):-0.00012):0.00008):0.00023):0.00008):-0.00012):0.00020):0.00034):0.00030):0.00017):0.00020):0.00032):0.00024):0.00025):0.00031):0.00291,(S003423395:0.00375,((S000388791:0.00615,((S001168700:0.00205,S000388790:0.00208):0.00122,(S002655467:0.00707,(S001891163:0.00179,S000388792:0.00235):0.00118):0.00020):0.00056):0.00175,(S002656553:0.00413,((S003423532:0.00106,(S003014899:0.00260,(S003423407:0.00052,(S003414973:0.00097,S003423451:0.00047):0.00020):-0.00004):0.00073):0.00100,(S003423597:0.00112,(S003014309:0.00343,(S003423460:0.00107,S003423468:0.00036):0.00020):0.00031):0.00031):0.00055):0.00092):0.00092):0.00164):0.00138):0.00369,(S002743591:0.01294,S002316116:0.00829):0.00125):0.00463):0.05848):0.04538,((S003405426:0.06248,S001913450:0.04389):0.02520,(((((S003418991:0.00490,((S003408567:0.00337,S003410904:0.00164):0.00167,(S003401822:0.00222,(S000412951:0.00360,((S003423596:0.00053,(S003418666:0.00115,S003415392:0.00028):0.00019):0.00106,(S003408749:0.00343,S003409471:0.00087):0.00108):0.00037):0.00081):0.00084):0.00069):0.03031,(((S003394914:0.00316,(S002757242:0.00349,S003394779:0.00091):0.00044):0.00144,(S000944470:0.00198,S002641285:0.00463):0.00081):0.02403,(S000499425:0.00360,(S003405673:0.00296,(S003406058:0.00817,S002760326:0.00177):0.00287):0.00159):0.02040):0.00792):0.02879,(((((S000464976:0.00541,(S003419205:0.00340,S003418293:0.00304):0.00378):0.00356,((((S003410755:0.00583,S003410906:0.00777):0.00252,(S003410933:0.00498,((S003411102:0.00090,(S003408559:0.00279,(S003410331:0.00217,S003408539:0.00070):0.00009):0.00035):0.00023,(S003410851:0.00225,S003408792:0.00062):0.00022):0.00083):0.00050):0.00178,(S000464975:0.00493,(S002712737:0.00941,(S003419837:0.00343,((S002707176:0.00232,S002712709:0.00136):0.00283,(S003413463:0.00090,(S003419827:0.00057,(S000393546:0.00035,S000393550:0.00186):0.00090):0.00090):0.00068):0.00034):0.00140):0.00145):0.00016):0.00237,((S003420722:0.00279,S003413178:0.00504):0.00235,(S003412405:0.01689,(S003413122:0.01292,S003413121:0.00864):0.00109):0.00070):0.00128):0.00220):0.00427,(S002235878:-0.00586,(S003411177:0.00987,(S003419113:0.00943,S003419249:0.00783):0.00090):0.00269):0.00377):0.03032,((((S003405397:-0.00016,S003405577:0.00304):0.00533,(S002130443:0.00468,(S002724116:0.00218,S002718199:0.00297):0.00417):0.00279):0.00189,(S003405879:0.01158,((S003405868:0.00600,((S000000255:0.00039,(S002235885:0.00039,S000004779:0.00100):0.00065):0.00072,(S000016081:0.00250,(S001452775:0.00388,(S002034916:0.00383,(S001400595:0.00329,S001400635:0.00185):0.00191):0.00072):0.00030):0.00018):0.00128):0.00198,(S003405478:0.00559,(S003405326:0.00184,S003405458:0.01192):0.00158):0.00078):0.00100):0.00157):0.01610,((S001349936:0.00002,(S000377225:0.00182,(S002749554:0.00228,(S002749622:0.00145,S002749632:0.00075):0.00066):0.00039):0.00062):0.01567,(S000944697:0.01189,(S000464972:0.00331,(S000464968:0.00219,(S000464969:0.00109,(S003305969:0.00251,S000393537:0.00118):0.00096):0.00120):0.00226):0.00947):0.00607):0.01118):0.01198):0.01583,((S002963325:-0.00067,(S002963279:-0.00020,(S002235855:0.00132,(S002963293:-0.00051,S002963321:0.00051):0.00011):0.00038):0.00049):0.04756,(((S000850137:0.02156,((S003408575:0.00536,(S003408757:0.00440,(S003410931:0.00045,(S003410789:0.00443,S003410757:0.00200):0.00027):0.00237):0.00147):0.00255,((S003374503:0.00812,((S000352869:-0.00028,S002102469:0.00249):0.00640,((S002963246:0.00126,S002761692:0.00390):0.00317,(S003415418:0.00173,S003422452:0.00184):0.00262):0.00028):0.00072):0.00102,(((S000836931:0.00100,(S002441451:0.00164,(S002235861:-0.00034,S003355497:0.00310):0.00110):0.00013):0.00225,((S002963291:0.00096,(S002963289:0.00173,(S003410735:0.00148,S003410712:0.00140):0.00044):0.00079):0.00097,(S003410701:0.00293,S003408733:0.00137):0.00100):0.00026):0.00095,(S003410910:0.00528,S003410899:0.00259):0.00111):0.00096):0.00231):0.01365):0.02105,(S003405390:0.04500,((S003399456:0.01958,((S003401297:0.00813,((S003394653:0.00410,S003405344:0.01792):0.00089,((S001499469:0.00348,S003393406:0.00093):0.00520,(S003405629:0.00503,(S001410370:0.00576,(((S001912854:0.00013,(S002691463:0.00096,S001913058:0.00201):0.00132):0.00205,(S002062400:0.00309,S001401478:0.00426):0.00093):0.00111,((S003405505:0.00038,(S003404684:0.00063,(S001457867:0.00335,(((S001451737:0.00147,((S002511862:0.00328,S002688463:0.00040):0.00073,(S001451700:0.00020,(S001452730:0.00114,(S001457809:0.00128,(S001452765:0.00072,S001453390:0.00222):0.00056):0.00051):-0.00020):0.00055):0.00027):0.00070,(S001527454:0.00199,(S003313810:0.00087,S001451710:0.00059):0.00021):0.00056):0.00043,(S002511643:0.00141,S001458506:0.00226):0.00090):-0.00006):0.00043):0.00032):0.00109,((S002661515:0.00435,(S000348341:0.00257,S001483341:0.00478):0.00043):0.00044,((S002683713:0.00584,(S003399332:0.00145,S003394739:0.00070):0.00008):0.00066,(S003394656:0.00164,(S003394552:0.00116,S003394536:0.00027):0.00051):0.00058):0.00048):-0.00003):0.00046):0.00072):0.00059):0.00137):0.00074):0.00135):0.00832,(((S001912878:0.00681,S002708466:0.01390):0.00214,(((S000944442:0.00735,((S003423502:0.00386,S003419611:0.00694):0.00208,(S003415952:0.00881,((S003423394:0.00129,(S003423579:0.00102,(S003423617:0.00079,S003415817:0.00208):0.00041):0.00014):0.00192,((S003415181:0.00038,(S003420671:-0.00005,S003416993:0.00005):0.00033):0.00133,(S003423418:0.00108,(S003414724:0.00189,(S003423408:0.00116,S003419795:0.00099):0.00027):0.00035):0.00082):0.00054):0.00051):0.00187):0.00183):0.00106,(S001913293:0.00672,(S002743951:0.00541,(S001913089:0.00331,(S001913278:0.00035,(S002051864:0.00402,(S001913730:0.00334,(S002727331:0.00211,S001913226:0.00523):0.00226):0.00132):0.00059):0.00081):0.00339):0.00118):0.00068):0.00109,(S003394995:0.01450,((S003405513:0.00925,(S000407901:0.00477,S002732352:0.00698):0.00337):0.00292,((S001453425:0.01073,S003399449:0.00989):0.00203,(S003399314:0.00539,(S003399548:0.00676,(S001912858:0.00693,((S003394919:0.00189,S003415673:0.00315):0.00132,(((S003394906:0.00515,S003405483:0.01011):0.00182,((S003405699:0.00177,(((S002963254:-0.00061,(S002963278:0.00069,S003404622:0.00075):0.00025):0.00041,(S002634002:0.01313,((((S003394988:0.00022,S003395034:0.00193):0.00049,(S003405796:0.00281,(S003404608:0.00137,S003394887:0.00078):0.00005):0.00023):0.00022,(S003394938:0.00119,(S003394930:0.00066,S003394964:0.00078):0.00024):0.00032):0.00018,(S003394928:0.00126,((S003395025:0.00085,S003395041:0.00272):0.00062,(S003394949:0.00143,S003394515:-0.00000):0.00046):0.00035):0.00008):0.00012):0.00003):0.00015,(S003405622:0.00215,(S003404716:0.00033,S003405783:0.00038):0.00072):0.00034):0.00012):0.00052,(S003395033:0.00284,(S003393505:-0.00021,(S002034908:0.00421,(S000838101:0.00323,(S002963331:0.00108,S000838121:-0.00037):0.00032):0.00051):-0.00032):0.00124):0.00093):0.00025):0.00110,((S003415430:0.00307,(S003394973:0.00134,(S003405643:0.00237,(S003264722:0.00097,S002702098:0.00495):0.00159):0.00026):0.00035):0.00082,(S001912867:0.00440,(S001913318:0.00475,(S001913410:0.00265,(S003408866:0.00120,((S002641033:0.00336,((S002716434:0.00475,S002512819:0.00268):0.00102,(S002109660:0.00137,S003002001:0.00084):0.00036):0.00017):0.00092,(S002511667:0.00295,S003409045:-0.00006):0.00024):0.00010):0.00028):0.00032):0.00171):0.00037):0.00010):0.00008):0.00098):0.00088):0.00040):0.00039):0.00101):0.00015):0.00054):0.00039):0.00283,((S001913411:0.00309,(S003405806:0.00395,S003405776:0.00392):0.00334):0.00242,(S003420891:0.00956,(S003395027:0.01056,(S003419895:0.00576,(S003412128:0.00383,(S003411229:0.00308,S003394806:0.00414):0.00049):0.00108):0.00210):0.00162):0.00129):0.00243):0.00185):0.00267):0.00614,(S003405467:0.02624,(((S003405403:0.00898,S003405866:0.00686):0.00598,((S001550742:0.00434,(S002512904:0.00393,(S002235889:0.00056,(S002512237:0.00164,S002512782:0.00325):0.00181):0.00222):0.00155):0.00720,(S003405328:0.01616,(S003394736:0.00438,((S003405645:0.00270,(S003415139:0.00346,(S003405739:0.00268,((S003404581:0.00041,(S003405597:0.00067,S003405509:0.00005):0.00031):0.00039,(S000499427:0.00564,(S002510963:0.00349,(S002511269:0.00133,((S002511516:0.00251,((S002133975:0.00027,S002734521:0.00487):0.00126,(S002682961:0.00206,(S002140502:0.00054,S003373577:0.00390):0.00015):0.00021):0.00028):0.00076,(S002088604:0.00187,(S002743303:0.00177,(S002757461:0.00164,(S002657288:0.00070,S002651556:0.00151):0.00056):0.00043):0.00034):0.00039):-0.00019):0.00031):0.00099):0.00016):0.00008):0.00060):0.00041):0.00092,(S003318372:0.00399,(S003394539:0.00266,(S003394587:0.00311,(S003394507:0.00136,(S003394604:0.00092,(S003394641:0.00014,(S003394612:0.00024,S003394702:0.00120):0.00058):0.00051):0.00007):0.00030):0.00075):0.00031):0.00101):0.00102):0.00118):0.00286):0.00281):0.00706,(S003395131:0.02453,(S003394934:0.00815,((((S003415261:0.00161,S003415286:0.00263):0.00208,(S003405886:0.00154,(S003404584:0.00100,(S002963318:0.00099,S002963329:0.00181):0.00048):0.00061):0.00115):0.00058,(S003405816:0.00294,(S003394911:0.00253,(S002232079:0.00094,(S002235867:0.00017,S000927764:-0.00017):0.00110):0.00185):0.00083):0.00048):0.00091,(S003405500:0.00518,S003394672:0.00341):0.00090):0.00293):0.00345):0.00672):0.00490):0.00321):0.00545):0.00569):0.00736,(((S003400131:0.00823,((S003401743:0.00292,(S003417055:0.00391,(S002235884:0.00255,((S003392916:0.00324,(S003408682:0.00284,S003392952:0.00578):0.00035):0.00121,(S003412717:0.00129,S003407780:0.00518):0.00042):0.00031):0.00133):0.00064):0.00351,(S000414455:0.00666,(S003417301:0.00716,((S003418618:0.00098,S003421013:0.00260):0.00163,(S000944462:0.00287,(S003421963:0.00143,S003417532:0.00072):0.00071):0.00160):0.00090):0.00074):0.00084):0.00113):0.00865,(S001558865:0.00777,S000499431:0.00917):0.00787):0.02532,((S003405439:0.03433,(((S002105204:0.00544,S002104036:0.00557):0.00074,((S001398847:0.00328,S002510882:0.00261):0.00116,((S000334739:0.00211,((S002722963:0.00477,(S003405451:0.00463,S003405449:0.00963):0.00268):0.00099,(S002510853:0.00266,S002759327:0.00322):0.00010):0.00028):0.00110,(S002030472:0.00348,(S002511834:0.00157,S002511632:0.00250):0.00063):0.00072):0.00026):0.00033):0.00819,(S000407902:0.00846,S001558871:0.00845):0.00330):0.00325):0.02348,(S000363414:0.01578,((S003408590:0.00651,(S003419725:0.00593,S002963243:0.00677):0.00067):0.00359,(S002702035:0.01483,((S003419151:0.01168,(S003417237:0.00328,(S003422251:0.00113,(S003419972:0.00032,S003418367:0.00112):0.00030):0.00030):0.00046):0.00598,(S003418710:0.00726,((S003408546:0.00526,(S003402831:0.00252,(S003407690:0.00672,S003406598:0.00831):0.00072):0.00082):0.00098,((S003409038:0.00267,(S003410371:0.00257,(S003410166:0.00064,(S003411224:0.00084,(S003403130:0.00128,(S003408761:0.00076,(S003403269:0.00056,S003403283:0.00016):0.00067):0.00016):0.00060):0.00008):0.00031):0.00020):0.00420,((S003418232:0.00385,((S001397500:0.00827,((S001558993:0.00249,(S002512308:0.00493,((S001397653:0.00293,(S001397766:0.00246,S001397734:0.00268):0.00074):0.00191,(S003374835:0.00225,S002512176:0.00401):0.00066):0.00071):0.00035):0.00108,(S002476374:0.00293,S002476376:0.00137):0.00128):0.00065):0.00174,(((S003418286:0.00168,(S003422129:0.00105,(S003417310:0.00081,S003422427:0.00134):0.00038):0.00047):0.00092,((S003399736:0.00080,(S003399681:0.00061,S001887834:0.00375):0.00027):0.00132,(S003417117:0.00040,S003418853:0.00176):0.00092):0.00072):0.00170,((S003421535:0.00235,(S003421586:0.00250,S003423540:0.00107):0.00122):0.00130,((S001397732:0.00575,(S002963301:0.00019,((S003410780:0.00262,((S003410752:0.00190,((((((S003410339:0.00306,(S003410722:0.00337,(S003419075:0.00408,(S003410500:0.00519,S003410380:0.00167):0.00248):0.00176):0.00061):0.00122,(S003410774:0.00059,S003410886:0.00158):0.00025):0.00070,(S003406451:0.00177,S003410874:0.00184):0.00064):0.00038,(S003408050:-0.00023,(S003410086:0.00068,S003407926:0.00004):0.00023):0.00011):0.00021,(S003408653:0.00188,S003402006:0.00098):0.00021):0.00018,(S003407934:0.00037,S003410714:0.00107):0.00030):0.00032):0.00042,(S003412939:0.00094,(S003411261:0.00045,S003408842:0.00027):0.00049):0.00030):0.00009):0.00036,((S003409231:0.00202,S003410673:0.00298):0.00062,(S003410649:0.00219,S003410995:0.00138):0.00010):0.00023):0.00059):0.00029):0.00105,((((S003419659:0.00890,(S003414439:0.00101,S001871449:0.00335):0.00045):0.00181,(S003418879:0.00071,S003418600:0.00072):0.00104):0.00057,((S003400834:0.00568,(S003355491:0.00161,(S002702119:0.00261,(S002702034:0.00622,S002699751:0.00118):0.00034):0.00280):0.00234):0.00130,(S003418732:0.00117,S003418776:0.00026):0.00073):0.00013):0.00085,(S003422519:0.00234,(S000944485:0.00325,(S001550734:0.00235,(S003413446:0.00081,S002235883:0.00207):0.00038):0.00046):0.00103):0.00079):0.00042):0.00006):0.00074):-0.00001):-0.00023):0.00103,(S002476375:0.00569,S003374825:0.00453):0.00094):0.00043):0.00028):0.00080):0.00061):0.00108):0.00058):0.00504):0.01974):0.00671):0.00646):0.00466):0.00163):0.00410):0.00303,((S002740287:0.02364,(S001598645:0.02938,(S002711405:0.01044,(S000826323:0.00874,(S003402508:0.00821,(S003405455:0.00494,((S001913004:0.00430,S002963300:0.00288):0.00098,((S001912909:0.00252,S001912968:0.00820):0.00109,(S001913029:0.00340,(S003395353:0.00127,(S002749278:0.00683,((S000839753:-0.00088,(S002512722:0.00180,S000839709:0.00029):0.00091):0.00121,(S002963322:0.00011,((S002963242:-0.00016,S002512885:0.00300):0.00116,(S001913013:0.00220,(S002963333:-0.00024,(S000515246:0.00232,S002099977:0.00448):0.00052):0.00039):0.00059):-0.00022):0.00052):0.00015):0.00062):0.00085):0.00082):0.00054):0.00112):0.00204):0.00350):0.00181):0.00544):0.00389):0.04127,((S001405212:0.01683,(S000536516:0.00263,(S000536437:0.00081,(S000536172:0.00141,(S002963335:-0.00055,S002701075:0.00276):0.00037):0.00036):0.00078):0.01209):0.03953,(((S003411617:0.00268,(S000352878:0.00756,(S003408016:0.00387,((S003410876:0.00206,(S003408897:0.00258,(S003411650:0.00217,S003408611:0.00497):0.00064):0.00097):0.00038,(S003411012:0.00161,(S003357411:0.00301,S003413308:0.00067):0.00055):0.00024):0.00048):0.00083):0.00133):0.04291,(S000000063:0.00048,S002235866:-0.00048):0.04001):0.01365,(((S003010165:0.00207,(S003010033:0.00000,S003009973:0.00069):0.00110):0.00219,(S002235880:-0.00021,S000546838:0.00089):0.00196):0.05168,((S001233526:0.00614,(S003394560:0.00039,(S002693205:0.00323,(S002743156:0.00154,(S002069053:0.00195,(S001558977:0.00212,S002655305:0.00156):0.00026):0.00066):0.00046):0.00108):0.00246):0.01493,(((S003423325:0.00269,(S003422881:0.00316,(S003414004:0.00146,(S003421089:0.00230,(S003414266:0.00084,(S003422828:0.00154,(S003423154:0.00110,(S003414326:0.00260,S003417696:0.00172):0.00034):0.00061):0.00006):0.00039):-0.00003):0.00033):0.00022):0.00317,((S003396833:0.00336,((S003409267:0.00179,S003411335:0.00695):0.00174,(S002735478:0.00484,(S002117855:0.00271,S002538480:0.00392):0.00252):0.00118):0.00026):0.00092,(S003414245:0.01769,(S003420252:0.00226,S003420755:0.00206):0.00178):0.00074):0.00091):0.00844,((S003413211:0.00650,S003418340:0.00796):0.00113,(S001027247:0.00595,(((S003393116:0.00401,S003393154:0.00315):0.00156,(S002278383:0.00498,S003392017:0.00091):0.00136):0.00083,(S003419382:0.00378,(S003401873:0.00422,((S002647526:0.00229,S002681907:0.00360):0.00253,((S003399884:0.00547,S003399917:0.00392):0.00108,(S003401705:0.00137,S003399935:0.00150):0.00054):0.00022):0.00027):0.00184):0.00059):0.00036):0.00084):0.00669):0.00456):0.02967):0.00451):0.00332):0.00476):0.00353):0.02524,((S003417340:0.00639,(((S003418213:0.00151,S003419351:0.00925):0.00133,(S003417468:0.00260,(S002965238:0.00227,S002105227:0.00436):0.00103):0.00095):0.00204,(S003419587:0.00357,((S001589400:0.00329,S003420977:0.00243):0.00064,(S003400259:0.00301,S002682880:0.00802):0.00059):0.00098):0.00081):0.00021):0.06130,((((S002714347:0.00199,S002714299:0.00170):0.00305,(S001397506:0.00420,(S002129237:0.00353,((S002060819:0.00093,(S002123364:0.00037,S002512788:0.00260):0.00091):0.00124,(S002123888:0.00164,(S002117839:0.00096,S002123722:0.00125):0.00131):0.00023):0.00071):0.00051):0.00103):0.00660,(S003399147:0.00980,(S002666307:0.00895,(S000656898:0.00418,(S002709236:0.00677,(((S002103273:0.00199,S003392812:-0.00051):0.00202,(S003399650:0.00195,((S001559041:0.00141,((S002083477:0.00314,(S002744321:0.00148,S002712776:-0.00000):0.00128):0.00057,(S002052678:0.00255,S002715450:0.00113):0.00035):0.00016):0.00052,(S002651505:0.00312,(S002719264:0.00308,(S002698160:0.00177,S002718767:0.00192):0.00063):0.00057):0.00058):0.00105):0.00061):0.00118,((S002662117:0.00400,S002672897:0.00484):0.00412,(S002124133:0.00409,(S002139886:0.00388,(S002653414:0.00241,(S002649826:0.00105,S002131763:0.00337):0.00054):0.00073):0.00070):0.00104):0.00105):0.00038):0.00170):0.00133):0.00104):0.00200):0.01506,(S000407906:0.02359,(((S003405681:0.00132,S003404585:0.00083):0.00602,(S003405325:0.00705,(S003405490:0.00884,(S003404640:0.00231,(S003404610:0.00373,((S002064118:0.00155,(S002126946:0.00117,S002063902:0.00177):0.00066):0.00303,(S003405657:0.00059,((S003404586:0.00050,((((S002131813:0.00198,S002131888:0.00097):0.00096,(S002122430:0.00090,S002135415:0.00131):0.00052):0.00062,(S002511695:0.00103,S002729689:0.00118):0.00086):0.00014,(S002630777:0.00188,S002092562:0.00254):0.00023):0.00069):0.00030,(S003405687:0.00109,(S003405410:0.00317,S003405440:0.00041):0.00253):0.00023):0.00007):0.00089):0.00043):0.00031):0.00130):0.00124):0.00156):0.00573,((S002052716:0.00770,(S003400104:0.00246,(S002723179:0.00465,(S002093148:0.00192,S002758800:0.00176):0.00199):0.00196):0.00265):0.00382,(S003394899:0.00957,(S003400132:0.00937,((S002723341:0.00158,S002113598:0.00136):0.00147,((S002717006:0.00246,S002716938:0.00123):0.00136,((S002052834:0.00115,(S003535465:0.00261,S002727250:0.00260):0.00069):0.00102,(S002743429:0.00305,S002113512:0.00285):0.00065):0.00048):0.00046):0.00194):0.00436):0.00186):0.00164):0.00452):0.01023):0.02407):0.02345):0.01305):0.01368):0.00844):0.00393):0.01905,((S002721570:0.06856,(S002661440:0.04612,((S002747796:0.00232,(S002060795:0.00089,(S002682563:0.00185,(S002674404:0.00155,S002692332:0.00142):0.00038):0.00059):0.00065):0.03797,(((S003415582:0.00235,((S003409254:0.00005,S003404614:0.00139):0.00041,(S003403874:0.00012,((S002681063:0.00203,S002683104:0.00905):0.00263,(S002655342:0.00097,(S002749689:0.00211,S002751242:0.00158):0.00124):0.00106):0.00062):0.00029):0.00066):0.00157,((S003406955:0.00049,(S003402788:0.00240,(S003403759:0.00023,S001527281:0.00420):0.00050):0.00076):0.00080,((S003417964:0.00106,(S003414795:-0.00006,((S003422768:-0.00010,(S003421029:0.00057,S003422710:0.00902):0.00149):0.00043,((S002715301:0.00114,(S002650739:0.00003,S002650755:0.00145):0.00033):0.00148,(S001559000:0.00002,S002761210:0.00071):0.00147):0.00037):0.00039):0.00014):0.00168,(S003400715:0.00448,S001500577:0.00290):0.00088):0.00033):0.00099):0.00598,(S003421063:0.00813,S003419970:0.00482):0.00124):0.03090):0.01852):0.03350):0.03076,((S003449655:0.00594,(S002474649:0.00316,(S002159928:0.00214,(S003425446:0.00063,S003425079:0.00206):0.00022):0.00037):0.00220):0.11091,(S000354947:0.08569,((((S002708049:0.00581,(S002067271:0.00183,(S002715451:0.00160,S002105783:0.00287):0.00041):0.00129):0.00091,(S003395992:0.00428,(S003401366:0.00246,(S003392864:0.00212,(S003395902:0.00703,S003401505:0.00252):0.00079):0.00026):0.00078):0.00046):0.00913,((S002511068:0.00580,(S002069746:0.00336,S002069235:0.00259):0.00398):0.00331,(S003398644:0.00193,S003400016:0.00388):0.00263):0.00733):0.03347,(((S003401332:0.00864,(S003401234:0.00506,S003401283:0.00798):0.00079):0.01172,(S002724032:0.01143,(((S003407387:0.00443,(S003408464:0.00268,(S003412249:0.00139,((S003412173:0.00106,(S003407411:0.00060,((S003392908:0.00089,(S003397843:0.00027,(S003401545:0.00092,S003412349:0.00130):0.00045):0.00039):0.00069,(S003412208:0.00062,(S003400375:0.00561,(S003394274:0.00121,(S003407406:-0.00006,(S003402086:0.00078,S003400247:0.00212):0.00006):0.00025):0.00020):0.00012):0.00009):0.00015):0.00037):0.00058,(S003400448:0.00801,S003400966:0.00230):0.00038):0.00011):0.00019):0.00059):0.00147,(S003401528:0.00593,((S002717147:0.00397,S000944594:0.00200):0.00115,(S003400008:0.00151,((S003401908:0.00274,(S003401866:0.00139,(S003400122:0.00149,(S003399029:0.00192,(S003392857:0.00151,(S003401068:0.00045,(S002734610:0.00120,S003400076:-0.00045):0.00065):0.00050):0.00019):-0.00004):0.00007):0.00016):0.00072,(S003400020:0.00168,(S003400118:0.00006,(S003401846:-0.00007,S003399020:0.00007):0.00066):0.00050):-0.00007):0.00036):0.00076):0.00128):0.00096):0.00343,(((S003396705:0.00172,S003395973:0.00191):0.00064,(S003396894:0.00317,S003396218:0.00412):0.00026):0.00561,(S000944587:0.00799,(S003400001:0.00412,(S003396867:0.00177,(S003401988:0.00245,((S002658594:0.00937,((S000387860:0.00027,S001548716:0.00180):0.00131,(S000022403:0.00159,S000414437:0.00118):0.00075):0.00031):0.00080,(S003398828:0.00228,(((S003400203:0.00206,((S003401358:0.00294,(S003395909:0.00870,S003399968:0.00242):0.00146):0.00042,(S003400007:0.00142,(S003399606:0.00018,S003395926:0.00199):0.00003):0.00043):0.00014):0.00049,(S003399914:0.00126,S003400022:0.00309):0.00060):0.00021,(S003401260:0.00122,(S003401793:0.00136,(S003393146:0.00083,(S003400146:0.00049,S003399666:0.00097):-0.00011):0.00009):0.00023):0.00057):0.00005):0.00010):0.00012):0.00014):0.00078):0.00339):0.00338):0.00106):0.00111):0.00777):0.01005,(((((S003412400:0.00475,(S002984742:0.00218,(S000711629:-0.00026,(S000711630:0.00054,S000541544:0.00021):0.00024):0.00134):0.00112):0.00297,(S003391942:0.00897,(S002669765:0.00581,(S003411399:0.00220,S003412332:0.00507):0.00025):0.00055):0.00047):0.00094,(S003415040:0.00489,(S003404027:0.00167,(S003411870:0.00006,S003412288:-0.00006):0.00051):0.00309):0.00051):0.00489,(S003413130:0.00647,(S003392928:0.00547,(((S003416450:0.00179,S003419461:0.00111):0.00243,(((S002067794:0.00200,(S002713739:0.00074,S002713501:0.00001):0.00471):0.00073,(S002697896:0.00333,((S002751456:0.00245,(S002092224:0.00162,S002140089:0.00210):0.00053):0.00065,(S002676525:0.00330,(S002072503:0.00038,S002068604:0.00260):0.00117):0.00047):0.00076):0.00044):0.00117,(S002679883:0.00940,(S003416062:0.00304,S003399599:0.00059):0.00033):0.00107):0.00066):0.00191,((S003401725:0.00207,(S003401717:0.00119,S003392001:0.00099):0.00084):0.00229,(((S002636933:0.00438,S002640643:0.00308):0.00226,(S002640585:0.00531,((S002727233:0.00268,S002638605:0.00253):0.00136,((S001406209:0.00379,S002743313:0.00218):0.00124,(S002715502:0.00629,(S002094168:0.00032,(S002104723:0.00226,S002104799:0.00222):0.00043):0.00117):0.00044):0.00022):0.00056):0.00021):0.00083,(S003391948:0.00463,(S003396344:0.00170,(S003401986:0.00042,(S003397177:0.00109,S003393157:0.00036):0.00030):0.00048):0.00083):0.00012):0.00179):0.00069):0.00166):0.00075):0.00259):0.01578,(((S003417550:0.00895,(S003414770:0.00356,(S002656400:0.00297,((S003415301:0.00248,S003414831:0.00114):0.00064,(S003415005:0.00146,(S003417759:0.00087,(S003419513:-0.00043,S003417582:0.00116):0.00058):-0.00001):0.00031):0.00018):0.00033):0.00157):0.00249,(S003318379:0.00463,(S003415359:0.00131,(S003417657:0.00148,(S002087912:0.00333,(S002034898:0.00419,S003413072:0.00107):0.00006):0.00032):0.00077):0.00209):0.00113):0.01497,(((S003421780:0.00180,(S003421737:0.00089,(S003419897:0.00298,(S003421784:0.00064,(S003417898:0.00001,S003417879:-0.00001):0.00081):0.00027):0.00037):-0.00017):0.00479,(S003393251:0.00647,(S003411314:0.00681,(S003412962:0.00208,((S003412914:0.00106,S003404327:0.00111):0.00044,((S003412747:0.00009,S003404086:0.00063):0.00049,(S003413032:0.00047,S003409506:0.00098):0.00023):0.00029):0.00027):0.00077):0.00151):0.00150):0.00557,(S003413049:0.01003,((S003397737:0.00060,S003396934:0.00084):0.00505,((S003408624:0.00221,S003407713:0.00142):0.00502,((S002121629:0.00264,S001233370:0.00107):0.00332,(S003393312:0.00515,S003318377:0.00496):0.00092):0.00143):0.00057):0.00226):0.00346):0.00966):0.00569):0.00076):0.02064):0.04975):0.01344):0.00822):0.01231):0.01898):0.00082):0.00528):0.00350):0.00309):0.00392):0.00535):0.00174):0.00495,(((S003393284:0.02798,(S002097840:0.00418,(S002713227:0.00286,S003394812:0.00148):0.00052):0.06583):0.03159,(((S003405475:0.01333,S003415109:0.02057):0.05342,(S001912612:0.02914,((S002709537:0.01531,((S002609107:0.00071,(S002073749:-0.00001,S002734936:0.00435):0.00001):0.00385,((S002136298:0.00086,(S002057412:0.00209,(S002751147:0.00101,(S002713452:0.00113,S002140020:0.00031):0.00044):0.00044):0.00004):0.00128,(S002731054:0.00153,S002651124:0.00209):0.00085):0.00083):0.01249):0.02372,(S001594523:0.01797,(S003411117:0.02661,(((S002754319:0.02321,((S003366825:0.01758,(S002709422:0.00744,(S002740536:0.00748,(S003365990:0.01204,(S000656894:0.00768,(S003394835:0.00460,(S002709414:0.01026,(S002744546:0.00913,(((S002232083:0.00069,(S002636221:0.00274,(S002743159:0.00099,S002756754:0.00118):0.00087):0.00075):0.00116,(S001453336:0.00771,((S002658927:0.00118,(S002668712:0.00222,S002658758:0.00139):0.00026):0.00222,(S002269080:0.00201,((S002100457:0.00174,S003366189:0.00485):0.00093,(S003394790:0.00077,S001537711:0.00356):0.00014):0.00034):0.00031):0.00020):0.00050):0.00064,(S002745257:0.00329,(S002709990:0.00215,(S002717030:0.00386,(S002718714:0.00145,(S002113837:0.00519,((S002709479:0.00391,S002709894:0.00407):0.00248,((S003394769:0.00043,(S002711328:0.00442,(S002630570:0.00383,(((((S002740263:0.00121,((S002749498:-0.00024,S002740290:0.00024):0.00064,((S002722029:0.00071,S002733428:0.00001):0.00135,(S002086690:-0.00000,S002145218:0.00072):0.00010):0.00008):0.00024):0.00041,(S003366699:0.00052,(S002078832:0.00036,S002081623:0.00541):0.00021):0.00031):0.00037,(S002077364:0.00121,(S002609269:0.00231,(((S003010530:0.00199,S002711385:0.00094):0.00069,((S002712756:0.00000,S002706775:0.00072):0.00041,(S002741811:0.00073,S002741827:-0.00000):0.00031):0.00003):0.00018,(S002133554:0.00006,S002740303:0.00139):0.00018):0.00022):0.00023):0.00035):0.00017,(S003366517:0.00183,(((S002708479:0.00105,S002744680:0.00112):0.00059,(S002710201:0.00047,(S003366182:0.00182,(S003366583:0.00078,((S001457414:0.00052,(S003366798:0.00177,S003365776:0.00096):0.00029):0.00057,(S002657250:0.00080,(S001458344:0.00162,((S003366117:0.00104,(S002723286:0.00047,(S002714368:0.00319,(S003366456:0.00095,S003366280:0.00042):0.00122):0.00025):0.00001):0.00044,(S002744659:0.00117,(S002744630:0.00551,S002744634:0.00099):0.00027):0.00049):-0.00018):-0.00008):0.00017):-0.00006):-0.00016):0.00051):0.00013):0.00025,(S003366577:0.00081,(S002083041:0.00258,S003366040:0.00103):0.00019):0.00029):0.00009):0.00059):0.00027,(S002082053:0.00151,S003366024:0.00139):0.00084):-0.00029):0.00009):0.00008):0.00030,(S002718727:0.00172,(S002653637:0.00002,S002101567:0.00142):0.00045):0.00011):0.00020):0.00023):0.00027):0.00047):0.00031):0.00047):-0.00008):0.00058):0.00053):0.00051):0.00046):0.00067):0.00058):0.00118):0.00066):0.00225,(S002148392:0.01092,(S000657124:0.01323,(S002681616:0.01888,(S002109311:0.00703,((((S002751328:0.00478,(S003286659:0.00020,S003286660:0.00047):0.00176):0.00144,(S003286661:0.00492,(S003405817:0.00086,(S003286662:0.00154,S002647973:0.00281):0.00056):0.00081):0.00062):0.00217,((S002290079:0.00205,((S002291131:0.00156,(S003374801:0.00193,S003374868:0.00961):0.00045):0.00147,(S003374759:0.00386,(S002747515:0.00364,S003392733:0.00214):0.00043):0.00126):0.00037):0.00114,(S003372824:0.00292,S003415240:0.00139):0.00141):0.00153):0.00190,(S003413721:0.01154,(S003420930:0.00599,((S003420658:0.00179,(S001397662:0.00217,S002066294:0.00216):0.00038):0.00321,(S003423224:0.00592,(S003421550:0.00378,(S002512226:0.00290,S003407829:0.00277):0.00047):0.00025):0.00055):0.00129):0.00167):0.00119):0.00037):0.00050):0.00090):0.00034):0.00053):0.00126):0.00330,((S003419951:0.01586,(S003414176:0.00602,S001884222:0.00612):0.00506):0.00203,(((S002696237:0.00211,S002081774:0.00514):0.00414,(S002996282:0.01498,(S002102948:0.00684,((S002676603:0.00691,(S003394951:0.00964,(((S003412163:0.00384,S003405416:0.00616):0.00118,(((((S003329966:0.00749,(S002672957:0.00306,S002733589:0.00201):0.00119):0.00069,((S003007057:0.00401,S003329906:0.00315):0.00118,((S003329970:0.00408,(S002646197:0.00265,((S002743379:0.00137,((S002737503:0.00032,(S002642531:0.00325,S002110337:0.00037):0.00040):0.00040,(S002996288:0.00145,S002996304:0.00568):0.00037):0.00008):0.00076,(S003415357:0.00263,((S002638711:0.00077,S002646321:0.00429):0.00056,(((S003415586:0.00139,S003418539:0.00073):0.00116,(S002674823:0.00452,(S002996364:0.00385,(S002996336:0.00125,(S003329956:0.00059,(S001453349:0.00146,(S002081689:0.00148,(S003329943:0.00391,(S002100198:0.00250,S002630574:0.00256):0.00043):-0.00004):-0.00001):0.00013):0.00013):0.00028):0.00085):0.00022):0.00018,(S001453343:0.00087,S002106342:0.00130):0.00024):0.00015):0.00004):-0.00000):0.00019):0.00023):0.00023,(S003330063:0.00784,S003394707:0.00144):0.00054):0.00059):0.00053):0.00075,(S002097843:0.00215,((S003006944:0.00951,(S003007019:0.00247,((S002996407:0.00139,S003330055:0.00355):0.00111,(S003006906:0.00191,S003007138:0.00373):0.00102):0.00035):0.00053):0.00117,(S001540042:0.00384,(S003329924:0.00707,((S002699376:-0.00000,S002699254:0.00000):0.00307,((S002100495:0.00172,S002111233:0.00118):0.00093,((S002103264:0.00005,S002676658:0.00429):0.00046,(S002745051:0.00241,(S002110013:0.00153,(S002103063:0.00018,(S001453304:0.00350,(S002114158:0.00142,(S002104069:-0.00000,(S002109910:0.00144,S002737574:0.00145):0.00000):0.00002):0.00011):0.00054):0.00064):0.00049):0.00026):0.00043):0.00014):-0.00002):-0.00014):0.00059):-0.00031):0.00057):0.00025,(S002996318:0.00824,(S002746928:0.01684,(S002106994:0.00346,(S002678446:0.00362,(S002996343:0.00421,(S003405348:0.00262,(S003007134:0.00304,(S002996326:0.00463,S002996277:0.00582):0.00068):0.00095):0.00040):-0.00011):0.00017):0.00017):-0.00015):0.00030):0.00098,((S002480353:0.00349,(S002090689:0.00312,(S002630787:0.00195,((S002278601:0.00201,(S002078821:0.00135,(S003405389:0.00120,(S003021276:0.00148,(S002077680:0.00208,(S001479662:0.00062,(S003361249:0.00145,(S002682117:0.00231,((S003344725:0.00124,(S001458281:0.00291,(S002112369:0.00223,(S003374039:0.00046,(S002650433:0.00129,(S002106264:0.00269,(S002761526:0.00216,S002092558:0.00290):0.00021):0.00016):0.00026):-0.00006):-0.00002):0.00018):0.00020,(S002082205:0.00220,(S001499408:0.00230,(S002278379:0.00099,(S002052426:0.00346,(S002630697:0.00276,(S002691505:0.00118,(S002087376:0.00216,(S001507363:0.00072,(S002630607:0.00217,S001499421:0.00144):0.00000):0.00001):0.00027):0.00013):0.00016):-0.00027):-0.00013):-0.00003):0.00053):-0.00013):-0.00002):0.00010):0.00008):0.00012):0.00056):0.00027):0.00016):0.00124,(S002642135:0.00012,(S002673081:0.00098,(S001503014:0.00340,(S003394413:0.00183,(S003394895:0.00286,(((S003415641:0.00204,(((S002672996:0.00192,S002996369:0.00097):0.00054,(S002996284:0.00218,(S003330032:0.00431,S003329962:0.00129):0.00073):0.00035):0.00075,(S003405578:0.00004,(S003405846:0.00159,(S003406608:0.00108,(S003329923:0.00561,(S001403712:0.00243,(S003007068:0.00234,(S002109996:0.00276,(S002102771:0.00211,(S002268174:0.00139,(S002679284:-0.00004,(S003007140:0.00582,S002758969:0.00285):0.00005):0.00005):0.00006):0.00013):0.00001):0.00037):0.00016):0.00034):-0.00019):-0.00005):0.00007):0.00009):0.00047,((S002113287:0.00108,((S002480440:0.00069,S002480506:-0.00003):0.00070,(S003342410:0.00216,((S003394862:0.00093,((((S003343670:-0.00018,(S002646661:0.00211,(S002642126:0.00078,S002743067:0.00211):0.00006):0.00018):0.00055,(S003021371:0.00065,S002694354:0.00007):0.00014):0.00030,((S002511788:-0.00029,(S001458534:0.00183,S002745385:0.00251):0.00028):0.00028,(S002110966:0.00294,S002112243:0.00429):0.00044):0.00050):-0.00006,(S002510857:0.00083,S001483678:0.00423):0.00010):0.00014):0.00027,(S002104874:-0.00003,(S002103387:0.00005,S002077759:0.00067):0.00003):0.00025):0.00016):-0.00004):0.00018):0.00039,((S002102779:0.00059,S003405700:0.00085):0.00045,(S003409902:0.00204,(S003406329:0.00075,(S003411372:0.00071,S003406453:0.00070):0.00067):0.00008):0.00037):0.00042):-0.00028):0.00034,(S003394935:0.00006,S003394857:0.00065):0.00071):-0.00008):0.00008):-0.00004):-0.00026):-0.00012):0.00020):0.00016):-0.00022):0.00010):0.00153,(S003406428:0.00328,(S003341644:0.00521,S003405730:0.00264):0.00060):0.00046):0.00084):-0.00009):0.00086,(((S003415231:0.00199,S003415686:0.00295):0.00112,(S002700186:0.00380,(S003365884:0.00161,S001458646:0.00417):0.00126):0.00108):0.00122,((S001453396:0.00427,S002996342:0.00948):0.00147,(S001913661:0.00476,S003330054:0.00952):0.00027):0.00062):0.00027):0.00012):0.00083):0.00150,(S003006948:0.01097,S003006964:0.01168):0.00085):0.00008):0.00091):0.00083):0.00265,(S003403043:0.01323,(S003403182:0.01159,((S003406500:0.00576,(S003403875:0.00497,S003412227:0.00147):0.00238):0.00628,(S001172331:0.00646,(((S003402415:0.00726,((((S003413998:0.00588,(S002624512:0.00356,(S003420465:0.00176,(S003420145:0.00173,((S003418590:0.00106,S002715469:0.00183):0.00126,(S003402768:0.00273,((S003411994:0.00013,(S003407169:0.00084,S003402856:0.00057):0.00058):0.00068,(S003403201:0.00270,(S003410320:0.00198,(S003405268:0.00118,(S003411316:0.00067,S003410154:0.00144):0.00023):0.00013):0.00013):0.00003):0.00008):0.00027):-0.00038):-0.00009):0.00052):0.00027):0.00094,(S003391920:0.00175,(S003421198:0.00241,(S003423198:0.00118,(S003407756:0.00377,((S003422638:0.00077,S003420146:0.00207):0.00079,(S003418504:0.00139,(S003408051:0.00391,S003421477:0.00037):0.00036):0.00027):0.00003):0.00004):0.00105):0.00015):0.00028):0.00055,(S003411034:0.00282,(S003412870:0.00090,S003411628:0.00410):0.00036):0.00092):0.00127,(S003408101:0.00391,(S003413096:0.00594,S003420815:0.01240):0.00032):0.00055):0.00050):0.00108,((S001179644:0.00794,(((S002135620:0.00458,(S003403389:0.00255,(S002742054:0.00531,((S003403107:0.00175,(S003403343:0.00158,S003412858:0.00196):0.00037):0.00044,(S003403936:0.00169,S003403879:0.00113):0.00027):0.00025):0.00004):0.00063):0.00162,((S003392067:0.00247,(S002747675:0.00581,(S003368051:0.00304,S003368769:0.00172):0.00049):0.00055):0.00130,((((S003403145:0.00160,S002133406:0.00780):0.00080,(S003411705:0.00168,S003411803:0.00184):0.00023):0.00090,(S003402804:0.00170,(S003408839:0.00072,((S003408776:0.00255,S003402965:0.00167):0.00038,(S003403940:0.00039,S003402786:0.00101):0.00032):-0.00002):0.00077):0.00056):0.00107,(S001913387:0.00663,(S002985021:0.00232,(S002105078:0.00439,(S003409160:0.00282,(S002704011:0.00557,(S002640391:0.00202,(S002760875:0.00248,(S003400157:0.00236,(S003411480:0.00303,((S003421640:0.00038,(S002139476:0.00090,(S002139506:0.00358,((S002760649:0.00130,(S002761017:0.00130,(S002736181:0.00198,(S002747620:0.00143,(S002055551:0.00155,(S002055452:0.00239,(S002630067:0.00261,(S002121170:0.00188,(S001397810:0.00216,(S002119842:0.00145,S002676470:0.00072):0.00001):0.00030):0.00028):-0.00022):-0.00011):0.00002):0.00019):0.00015):0.00015):0.00060,(S002273374:0.00258,(S002760339:0.00106,(S002070707:0.00208,(S002127285:0.00065,(S002609006:0.00108,(S002133573:0.00141,(S001397701:0.00367,S001475139:0.00067):0.00004):0.00036):0.00008):0.00009):0.00039):0.00031):0.00007):-0.00016):0.00001):0.00053):0.00038,(S003411699:0.00050,(S003408456:0.00035,(S003403382:0.00004,S003406499:-0.00004):0.00036):0.00021):0.00037):0.00010):-0.00014):0.00027):0.00016):0.00060):0.00021):0.00017):0.00043):0.00046):0.00020):0.00040):0.00002):0.00083,(S003392392:0.00422,(S003405182:0.00233,((S003402523:0.00064,S002120523:0.00225):0.00044,(S003402649:-0.00024,S003410267:0.00024):0.00007):0.00095):0.00189):0.00026):0.00061):0.00062,(((S003406845:0.01027,S003402110:0.00594):0.00397,((S003410349:0.00360,S003400151:0.00700):0.00234,(S003411421:0.00771,(S003410110:0.00349,S003411702:0.00428):0.00156):0.00039):0.00095):0.00163,(S002714008:0.00481,(S001913396:0.00897,(((S003409087:0.00277,S003410122:0.00079):0.00099,(S001884223:0.00336,(S003369102:0.00226,(S003403169:0.00182,(S003402971:0.00128,(S003408908:0.00375,S003410502:0.00121):0.00012):0.00030):0.00026):0.00078):0.00040):0.00146,((S003403072:0.00303,(S003400729:0.00163,(S000838246:0.00270,S003402132:0.00157):0.00048):0.00086):0.00066,(S001874825:0.00462,(S003405218:0.00232,(S003406970:0.00038,S003407163:0.00244):0.00050):0.00102):0.00018):0.00080):0.00054):0.00125):0.00035):0.00044):0.00033):0.00061,(S003407902:0.00665,(S003408719:0.00370,(S003411788:0.00491,(S003410283:0.00229,(S003407774:0.00071,S003409660:0.00070):0.00054):0.00077):0.00071):0.00149):0.00081):0.00023):0.00183):0.00038):0.00180):0.00223):0.00080):0.00085):0.00206,((S001090340:0.00842,S001246640:0.00496):0.00374,((S003405365:0.01050,(S003348883:0.02028,((S002750511:0.00075,S002741066:0.00142):0.00665,(((S001499161:0.00331,((S003361063:0.00076,(S003361015:0.00223,(S003361197:0.00264,S003361101:0.00077):0.00048):0.00059):0.00221,(S003360806:0.00272,(S002640598:0.00235,S003361025:0.00276):0.00213):0.00040):0.00139):0.00139,(S003393153:0.00308,(S003393298:0.00165,(S002119967:0.00311,(S002087357:0.00191,(S002630748:0.00023,S002748773:0.00122):0.00098):0.00123):0.00015):0.00058):0.00104):0.00119,(S001457822:0.00717,(S001457808:0.00606,(S002480472:0.00299,((S002739412:0.00213,S003335015:0.00004):0.00204,((S002043984:0.00054,(S002127314:0.00201,(S002638900:0.00114,S002127383:0.00030):0.00016):0.00235):0.00109,(S003405682:0.00192,(S003405538:0.00184,((S001402105:0.00162,S001402125:-0.00017):0.00142,(S003415391:0.00103,(S003405616:0.00146,((S003415498:0.00137,(S002093277:0.00210,((S002739329:0.00168,(S003334516:0.00140,(S001457810:0.00126,(S003393633:-0.00006,(S003394490:-0.00006,(S003380407:0.00259,((S001401990:0.00068,((S000826932:-0.00012,(S003364795:0.00069,S003360583:-0.00001):0.00012):0.00050,(((S001452731:0.00314,(S001452858:0.00040,S001452735:0.00104):0.00048):0.00053,((S001453354:0.00211,S001453309:0.00078):0.00096,(S003380498:-0.00003,(S001502893:0.00080,(S001452797:0.00089,((S001452784:0.00085,(S003021241:0.00088,S001453371:0.00130):0.00024):0.00091,(S002105144:0.00166,(S002747034:0.00144,S002747060:0.00217):0.00051):0.00000):-0.00016):-0.00008):0.00003):0.00011):0.00055):0.00009,((S002625493:0.00139,(S002630057:0.00133,(S002093123:0.00215,S002093468:0.00002):0.00011):0.00006):0.00089,(S003367808:0.00129,(((S002639954:0.00190,S002639923:0.00099):0.00316,(S002069102:0.00167,(S003416171:0.00107,((S001457877:0.00307,(S001457812:0.00070,(S001457859:0.00072,(S001457804:0.00143,((S001452777:-0.00009,(S001451753:0.00237,S001452850:0.00053):0.00082):0.00077,(S001452723:0.00145,S001452779:-0.00001):0.00068):0.00001):0.00001):0.00002):0.00049):0.00050,(S002627994:0.00188,S002310854:0.00101):0.00024):0.00036):0.00014):0.00045):0.00055,(S002616963:0.00047,S002079861:0.00097):0.00090):-0.00014):-0.00020):-0.00008):-0.00001):0.00002):0.00013,(S001090334:0.00025,(S003367768:0.00043,(S002510918:0.00274,S002510855:0.00058):0.00027):0.00041):-0.00010):0.00013):0.00014):0.00005):0.00015):0.00002):-0.00022):0.00054,(S003016325:0.00168,S003011043:0.00717):0.00024):-0.00001):0.00021):0.00025,(S003415466:0.00132,S003415670:0.00081):0.00035):0.00025):0.00020):-0.00006):0.00017):-0.00008):0.00051):-0.00012):0.00086):0.00019):0.00019):0.00027):0.00033):0.00056):0.00216):0.00208,(S003405438:0.01132,S001452729:0.00894):0.00106):0.00357):0.00209):0.00617):0.00538):0.00882):0.00645):0.00630):0.02448,(S001405507:0.06410,((S001595845:0.02389,(S000395076:0.00886,(S001912894:0.01251,(S003010157:0.00700,(S000921411:0.00144,(S002511836:0.00185,S002510939:0.00145):0.00054):0.00296):0.00160):0.00219):0.02227):0.02910,((S002440962:0.00578,(S000478276:0.00517,(S000478277:0.00525,S000478279:0.00198):0.00170):0.00250):0.03651,(S000786381:0.02849,((S000785828:0.00578,S001120977:0.01006):0.00998,(S001879599:0.00964,(S000828717:0.00994,(S000789516:0.00827,(S003368594:0.00949,((S002310592:0.00901,((((S002440960:-0.00009,(S003013649:0.00264,S000398983:0.00006):0.00041):0.00151,(S001879600:0.00296,(S002310414:0.00133,(S003423577:0.00146,(S001117707:0.00301,(S001121428:0.00438,(S001122280:0.00338,S001121402:0.00815):0.00030):0.00040):0.00052):0.00078):0.00025):0.00063):0.00064,(S003415441:0.00071,S003413392:0.00139):0.00107):0.00127,(S003413225:0.00577,S003415616:0.00420):0.00112):0.00033):0.00140,(S003422447:0.00578,(S003222541:0.00567,S003408542:0.00420):0.00055):0.00066):0.00079):0.00098):0.00165):0.00054):0.00613):0.00656):0.02394):0.01499):0.01416):0.01103):0.02232):0.02251,(((S000414263:0.00075,(S002949627:0.00038,S000140702:0.00031):0.00065):0.01471,(S003380626:0.00455,(S003380328:0.00648,(S001589391:0.00199,(S003021354:0.00873,((S000921337:0.00066,(S001879390:-0.00001,S003022561:0.01047):0.00064):0.00073,(S001913012:0.00357,(S003024279:-0.00010,S003380329:0.00078):0.00078):0.00073):0.00079):0.00058):0.00271):0.00305):0.00963):0.06578,(S001233525:0.06305,((S000437154:0.00443,(S001233389:0.00117,(S003222609:0.00141,(S002232072:-0.00075,S003370663:0.00285):0.00063):0.00070):0.00181):0.00493,(S002743264:0.00387,(S001913034:0.00102,(S002131541:0.00114,(S001913074:0.00186,S002749363:0.00259):0.00071):0.00007):0.00115):0.00377):0.05962):0.02465):0.01149):0.00160):0.00182,(((S002709639:0.02164,(S002761862:0.01535,((S003021524:0.00901,(S000826857:0.00737,S000921342:0.00361):0.00259):0.00369,(S003405452:0.02162,((S001913006:0.00693,(S003318456:0.00116,(S002733995:0.00168,S002543610:0.00202):0.00181):0.00255):0.00405,((S000461126:0.01011,(S000407883:0.00954,(S000846091:0.00288,(S001417192:0.00019,S003021240:0.00330):0.00122):0.00131):0.00083):0.00452,((((S002225553:0.00122,S001559013:0.00103):0.00051,(S002232088:0.00063,((S002064091:0.00118,(S002636172:0.00148,S002635088:0.00074):0.00030):0.00041,(S002638573:0.00058,S002637040:0.00164):0.00033):0.00048):0.00009):0.00244,(S000390714:0.00370,S002225554:0.00638):0.00120):0.00161,(S003405712:0.00498,S003344527:0.00527):0.00159):0.00243):0.00067):0.00467):0.00077):0.02608):0.00473):0.03532,(((S000499424:0.00608,(S000944500:0.00287,(S003318437:0.00135,S001871478:0.00209):0.00118):0.00265):0.03806,(((S003414859:0.00618,S003397776:0.00606):0.00441,((S003318394:0.00447,(S003396440:0.00140,((S002671395:0.00148,S001558928:0.00221):0.00090,(S002273185:0.00299,S002273263:0.00143):0.00058):0.00081):0.00133):0.00234,(S002737598:0.00710,S001558991:0.00472):0.00057):0.00391):0.05138,(S003422082:0.01884,((S003416603:0.00685,S003393308:0.00683):0.00439,(((S001531019:0.00572,((S001499443:0.00331,(S003405553:0.00156,(S003405497:0.00371,((S000321426:0.00028,S002114227:0.00193):0.00145,(S003361111:0.00139,(S003361091:0.00223,(S003360826:-0.00081,S003361250:0.00151):0.00056):0.00209):0.00029):0.00043):0.00077):0.00094):0.00111,(S003405551:0.00361,((S003395111:0.00231,(S003394755:0.00211,(S002746020:0.00210,(S000344669:0.00367,S003395030:0.00139):0.00018):0.00024):0.00085):0.00063,(S003404635:0.00189,(S001499202:0.00270,(S002092173:0.00308,S001558892:0.00209):0.00026):0.00033):0.00023):0.00039):0.00022):0.00026):0.00104,((S001539350:0.00425,(S003392822:0.00145,(S003419817:0.00339,(S002702893:0.00174,S002760430:0.00121):0.00031):0.00216):0.00300):0.00134,(S003344536:0.00737,S000821779:0.00597):0.00103):0.00045):0.00472,(S002082971:0.00704,(((S002512556:0.00942,(S002752617:0.00380,((S002099904:0.00099,(S002669528:0.00100,(S002655185:0.00142,S002643123:0.00154):0.00048):0.00049):0.00102,(S002722881:0.00195,((S002100161:0.00035,S002106258:0.00039):0.00076,(S001502926:0.00214,(S002119364:0.00074,S002100311:0.00074):0.00082):0.00072):0.00064):0.00037):0.00068):0.00083):0.00090,(S002757319:0.00258,((S002625520:0.00081,S002134130:0.00141):0.00278,(S003416090:0.00105,(S002722322:0.00373,(S002635103:0.00265,(S000944461:0.00106,S002108835:0.00190):0.00030):0.00034):0.00059):0.00074):0.00014):0.00027):0.00183,((S002713428:0.00132,S002712602:0.00238):0.00449,(S002132041:0.00353,S002707344:0.00386):0.00142):0.00084):0.00127):0.00121):0.00313):0.00420):0.03943):0.00473):0.00870,((((S003405678:0.00149,(S003415499:0.00266,(S002710962:0.00200,(S002708058:0.00051,S002127102:0.00171):0.00095):0.00029):0.00105):0.00372,(S000944571:0.00485,(S002510956:0.00406,(S002510926:0.00349,(S001541648:0.00215,S002510843:0.00154):0.00067):0.00141):0.00195):0.00102):0.00104,(S003415102:0.00533,(S003420596:0.00394,(S003410790:0.00450,((S002123697:0.00344,(S002115111:0.00278,S002056964:0.00460):0.00062):0.00082,((S003411637:0.00043,S003411174:0.00173):0.00106,(S003423111:0.00139,S003414667:0.00077):0.00073):0.00043):-0.00012):0.00088):0.00239):0.00075):0.07277,((S000344687:0.00264,(S000944504:0.00296,(S003336833:0.00358,(S000393168:0.00066,S003009942:0.00213):0.00023):0.00135):0.00104):0.05655,(S002234726:0.03903,(S001913522:0.01231,((S000499426:0.00342,(S001407653:0.00549,(S002752089:0.00207,(S003407518:0.00130,(S001483732:0.00598,(S002634541:0.00199,(S003405532:0.00070,(S002713021:0.00158,S002710199:0.00064):0.00078):0.00041):0.00013):0.00071):0.00016):0.00094):0.00035):0.00431,(S003396983:0.00475,((S003406475:0.00390,S003413466:0.00114):0.00151,(((S002114348:0.00003,S002104073:0.00071):0.00207,(S002744229:0.00257,S002115713:0.00261):0.00163):0.00121,(S001913067:0.00514,(S002616580:0.00437,(S001913019:0.00562,(S001913031:0.00161,(((S003010303:0.00260,(S002639527:0.00201,(S002140854:0.00177,(S002094282:0.00075,S002625579:0.00073):0.00119):0.00021):0.00073):0.00031,(S002743922:0.00083,S001913315:0.00213):0.00060):0.00030,(S002103347:0.00240,(S002122585:0.00353,S002120384:0.00164):0.00129):0.00043):0.00036):0.00029):0.00018):0.00028):0.00103):0.00076):0.00122):0.00412):0.00354):0.02144):0.01848):0.00877):0.00500):0.00664):0.02832,((S001233533:0.01224,((S002752065:0.00354,((S002741106:0.00130,S002709412:0.00464):0.00132,(S002757081:0.00222,S002658688:0.00075):0.00053):0.00037):0.01040,(S000944436:0.00572,(S003410705:0.00797,((S003414195:0.00211,(S003408193:0.00132,S003410566:0.00087):0.00152):0.00174,(S002103922:0.00250,((S000768462:0.00082,(S002311636:0.00098,(S000768453:0.00197,S000768460:0.00011):0.00055):0.00021):0.00076,(S000768447:0.00015,(S000768450:0.00300,S000022808:0.00073):0.00051):0.00061):0.00216):0.00139):0.00181):0.00523):0.00302):0.06302):0.02249,((S003376283:0.01184,(S001911755:0.00113,(S002061560:0.00614,(S002079485:0.00307,(S001457361:0.00034,(S002175167:0.00708,(S002175161:0.00487,(S002725289:0.00001,S001455469:0.00147):0.00039):0.00011):0.00054):0.00215):0.00312):0.00110):0.00259):0.07659,(S001405566:0.02849,(S002062239:0.00305,((S002714016:0.00213,(S002059748:0.00202,(S002073337:0.00129,(S001405163:0.00289,(S002731805:0.00213,(S002122187:0.00133,(S002129475:0.00228,(((S001458354:0.00415,(S001405666:0.00112,S001407390:0.00184):0.00030):0.00054,(S002074474:0.00054,(S002696826:0.00110,S002083743:0.00112):0.00020):0.00020):0.00049,((S001456296:0.00050,(S002743843:0.00070,(S001457482:0.00224,((S001407411:0.00147,(S001405676:0.00074,(S002068181:-0.00000,(S002122403:0.00074,S002122009:0.00074):0.00000):0.00001):0.00001):0.00026,((S001469102:0.00027,S002752513:0.00344):0.00060,(S002136056:0.00074,S001394889:0.00149):0.00014):0.00011):0.00017):0.00004):0.00025):0.00033,(S002712787:0.00068,S001395900:0.00080):0.00030):0.00025):-0.00005):0.00016):0.00009):0.00007):0.00021):0.00018):0.00011):0.00011,(S002760118:0.00288,S001464593:0.00454):0.00063):0.00084):0.02443):0.06369):0.02246):0.00865):0.00164):0.00476):0.01323):0.00660):0.00880):0.00937):0.00282):0.01193):0.00824,((S000926647:0.00276,((S003313755:0.00532,(S002447336:0.00055,S002447335:0.00079):0.00058):0.00069,(S002288735:0.00115,S002719655:0.02441):0.00009):0.00028):0.02667,((S001328461:0.00810,(S002227973:0.00618,(S002228009:0.00669,(S000439489:0.00333,S002442750:0.00279):0.00127):0.00095):0.00442):0.05768,(S000792434:0.06455,(S000712793:0.00447,(S000428507:0.00249,(S000712808:0.00152,(S000712842:0.00232,S000712817:0.00164):0.00045):0.00060):0.00218):0.00975):0.02388):0.00849):0.00385):0.00673,(((S002674891:0.00182,S002674734:0.00690):0.00732,(S000901722:-0.00202,((S000901709:-0.00286,(S002961437:0.00585,(S002961433:0.00036,S002961454:0.00249):0.00199):0.00708):0.00187,((S003379985:0.00786,(S001744721:0.00071,(S003380009:0.00189,(S002319022:0.00112,S003423357:0.00174):0.00063):0.00062):0.00079):0.00372,(S001910596:0.00607,((S003410156:0.00295,((S003413792:0.00270,S003413650:0.01291):0.00650,(S003410556:0.00226,S003420949:0.00482):0.00112):0.00026):0.00080,(S003403138:0.00427,(S003409182:0.00269,(S000428921:0.00039,(S002232071:0.00008,(S002034964:0.00194,S003410767:0.00172):0.00055):0.00007):0.00081):0.00014):0.00047):0.00391):0.00276):0.00159):0.00315):0.00739):0.00779,((S001913404:0.00577,(S001871463:0.05444,(((((S002684662:0.00007,(S002673548:0.00087,(S002672914:0.00029,S002662140:-0.00029):0.00058):-0.00007):0.00168,(S003422337:0.00188,S001558910:0.00320):0.00123):0.00186,((S001546228:0.00093,(S001246082:0.00417,(S002314546:0.00289,(S001527813:0.00072,((S001531963:0.00145,S001532858:0.00218):0.00072,(S001530705:0.00435,(S002630223:0.00072,(S001531980:0.00145,(S002630134:0.00145,S001532910:0.00218):0.00000):0.00000):0.00000):0.00001):0.00000):0.00002):0.00019):0.00033):0.00209,(S002657274:0.00108,(S001397753:0.00040,(S001397542:0.00117,(S001397497:0.00139,(S001397515:0.00072,(S001397816:0.00145,(S001397612:-0.00000,(S001397767:0.00290,(S001397570:0.00217,(S001397517:0.00144,S001397820:0.00220):0.00001):0.00001):0.00000):0.00000):0.00000):0.00006):0.00028):0.00033):0.00037):0.00164):0.00155):0.00373,(S002041748:0.00245,(S001216591:0.00931,(S002591325:0.00290,S002591061:0.00001):0.00104):0.00191):0.00021):0.00353,(S000836943:0.01571,((S002961478:0.00253,(S002961458:0.00177,S002961457:0.00108):0.00031):0.00645,(S000379924:-0.00027,S000379927:0.00378):0.00590):0.00330):0.00308):0.01174):0.00321):0.01400,(S002744020:0.00643,(S000413788:0.00444,((S003394256:0.00105,S003399881:0.00037):0.00709,(S000405663:0.00241,((((S002034947:0.00100,(S000826716:0.00332,S001245564:0.00264):0.00053):0.00042,(S000827054:0.00132,(S000420027:0.00006,S000826426:0.00061):0.00068):0.00023):0.00024,(S000826436:0.00170,(S002288504:0.00126,(S003395729:0.00409,(S003392771:0.00339,S002115172:0.00900):0.00015):0.00103):0.00119):0.00024):0.00070,(S003406904:0.01105,(S003404908:0.00750,(S003405340:0.00354,S002673000:0.02555):0.00093):0.00137):0.00056):0.00007):0.00227):0.00256):0.00328):0.00381):0.00217):0.00423):0.00565):0.00185):0.00374,(S002641272:0.00669,(S002726887:0.00370,(S002709660:0.00601,(S002672553:0.01893,S002647631:0.00743):0.00285):0.00069):0.00054):0.00134):0.00020):0.00241,(((S002592349:0.00220,S002626948:0.00073):0.00331,((((S002714408:0.00001,S002723894:0.00146):0.00099,(S003364779:0.00282,S002709507:0.00084):0.00047):0.00295,((S002666874:0.00058,(S002662668:0.00270,(S002652580:0.00726,(S002665138:0.00364,S002666690:0.00148):0.00007):0.00023):0.00161):0.00149,(((S002701658:0.00220,S002685663:0.00146):0.00084,(S002757017:0.00147,(S002758918:0.00075,S002759305:0.00145):0.00072):0.00062):0.00078,((S002668271:0.00292,S002671609:0.00366):0.00228,(S002723708:0.00146,(S002719123:0.00073,(S002140820:0.00073,(S002719122:0.00000,S002624854:0.00073):0.00001):0.00000):0.00000):0.00138):0.00014):0.00069):0.00075):0.00030,(((S002696908:0.00439,(S002695558:0.00146,S002694681:0.00147):0.00001):0.00086,(S002676611:0.00075,(S002682632:0.00111,S002676733:0.00182):0.00035):0.00056):0.00126,((((S002739647:0.00266,((S002714351:0.00141,S002755473:0.00006):0.00039,(S002709521:0.00073,(S002707647:0.00146,S002709838:0.00147):0.00001):0.00034):0.00027):0.00031,(S002587131:0.00292,(S002129908:0.00292,(S002760095:0.00219,(S002092139:0.00292,(S002130011:0.00219,(S002128988:0.00146,(S001528200:0.00366,(S002586771:0.00146,(S002092424:0.00147,(S002126400:0.00219,(S002586785:0.00219,(S002092506:0.00219,(S002088322:0.00146,S002129028:0.00148):0.00001):0.00000):0.00000):0.00000):0.00000):0.00000):0.00000):0.00000):0.00000):0.00001):0.00001):0.00000):0.00024):0.00055,((S002645378:0.00402,S002082738:0.00331):0.00034,((S002729156:0.00465,(S001913348:0.00733,(S002635186:0.00225,(S002637465:0.00525,((S002709321:0.00251,S002710011:0.00042):0.00047,((S002139449:0.00000,S002081600:0.00073):0.00041,(S002706987:0.00219,(S002711319:0.00073,(S002674240:0.00146,((S002711979:0.00072,S002674848:0.00147):0.00073,(S002711616:0.00146,(S002674753:0.00000,S002680949:0.00073):0.00001):0.00000):0.00000):0.00001):0.00001):0.00032):0.00027):0.00060):0.00031):0.00022):0.00547):0.00066,((S002118817:0.00072,S002118783:0.00074):0.00316,(((S002080347:0.00193,(S003406042:0.02181,(S002725563:0.00218,(S002743987:0.00364,(S002751591:0.00365,(S002079250:0.00365,(S002706344:0.00146,(S002081933:0.00146,(S002624254:0.00292,(S002740505:0.00073,((S002055805:0.00073,S002055969:0.00220):0.00073,(S002750264:0.00146,(S002698044:0.00073,(S002055926:0.00073,(S002750322:0.00073,(S002710073:-0.00001,S002714470:0.00074):0.00001):0.00000):0.00000):0.00000):0.00000):0.00000):0.00000):0.00000):0.00000):0.00001):0.00000):0.00002):0.00002):0.00050):0.00118):0.00148,((S001495118:0.00358,(S002081685:0.00073,S002625121:0.00146):0.00008):0.00062,(S001482315:0.00161,(S002709571:0.00434,(S002709572:0.00073,(S001499420:0.00146,S001499398:0.00073):0.00000):0.00005):0.00059):0.00047):0.00062):0.00096,((((S002099722:0.00362,(S002745538:0.00146,S002128425:0.00147):0.00004):0.00084,(S000976876:0.00352,((S002122441:0.00073,S002073741:0.00146):0.00071,(S002122578:0.00146,(S002074654:0.00292,(S002073879:0.00146,(S002124026:0.00146,(S002072220:0.00073,(S002073857:0.00146,(S002067818:0.00074,S002071917:0.00146):0.00000):0.00000):0.00000):0.00000):0.00000):0.00000):0.00003):0.00016):0.00063):0.00014,(S002656825:0.00147,S002665113:0.00219):0.00022):0.00100,(S002129979:0.00417,((S002244780:0.00216,(S002660704:0.00327,(S002668449:0.00205,(S002648611:0.00273,(S002718654:0.00353,(S002674977:0.00072,(S002653397:0.00146,(S002671600:0.00146,(S002649754:0.00219,(S002692282:0.00292,(S002647610:0.00220,(S002656746:0.00146,(S002671345:0.00219,(S002672938:0.00073,S002669958:0.00146):0.00000):0.00000):0.00000):0.00000):0.00000):0.00000):0.00001):0.00001):0.00013):0.00019):0.00014):0.00039):0.00040):0.00081,((S002663618:0.00211,(S002081611:0.00317,((S002758935:0.00146,S002742763:0.00293):0.00042,(S002111403:0.00221,(S002615367:0.00202,(S002608918:0.00150,(S002112403:0.00077,S002602053:0.01097):0.00069):0.00054):0.00017):0.00031):0.00049):0.00045):0.00116,(S001458473:0.00252,(S001458466:0.00072,S001458478:0.00148):0.00041):0.00076):0.00075):0.00050):0.00009):0.00028):0.00035):0.00036):0.00030):0.00006):0.00060,((((S002722978:0.00405,(S002624645:0.00139,((S003366562:0.00389,S002747745:0.00123):0.00015,(S002747901:0.00127,(S002714955:0.00404,(S002107054:0.00006,(S002627576:0.00226,S002627529:0.01900):0.00287):0.00038):0.00018):0.00003):0.00008):0.00034):0.00033,(S002718240:0.00292,(S002718112:0.00219,(S002640235:0.00146,(S002627716:0.00146,(S002131943:0.00146,(S002725390:0.00292,(S002244740:0.00146,(S002719370:0.00146,(S002715313:0.00073,S002756055:-0.00000):0.00000):0.00000):0.00000):0.00000):0.00000):0.00000):0.00000):0.00000):0.00004):0.00003,(S002718596:0.00294,((S002639618:0.02679,S002643509:0.00418):0.00132,(S002734701:0.00350,(S002636985:0.00511,((S002696931:0.00211,(S002696983:0.00276,(S002092495:0.00259,S002637673:0.00107):0.00017):0.00009):0.00007,(S002640480:0.00292,((S002710118:0.00073,S002709946:0.00073):0.00073,(S002635054:0.00146,(S002109879:-0.00000,(S002091173:0.00073,S002707516:0.00000):0.00000):0.00000):0.00000):0.00000):0.00002):0.00001):0.00016):0.00025):0.00028):0.00005):0.00045,(((S002241843:0.00184,(S003401981:0.00240,(S003392036:0.00256,S003396337:0.00100):0.00046):0.00242):0.00058,((S002677841:0.00233,S002732959:0.00206):0.00041,(S002108792:0.00151,(S002668306:0.00145,S002649892:0.00221):0.00068):0.00032):0.00016):0.00168,(S002652681:0.00062,(S002752422:0.00491,((S002665754:0.00291,(S002666712:0.00293,S002668769:0.00073):0.00002):0.00040,(S002654897:0.00593,(S002731111:0.00219,(S002721501:0.00073,S002731181:0.00146):0.00001):0.00066):0.00033):0.00021):0.00048):0.00104):0.00024):0.00022):0.00043):0.00004):0.00027):0.00180,(((S000405652:0.00224,((S002716675:0.00609,(S002312936:0.00080,(S003348152:0.00136,S002034951:0.00214):0.00002):0.00075):0.00213,(S003373542:0.00087,(S000944572:0.00393,(S003478746:0.00149,S000352860:0.00328):0.00007):0.00018):0.00160):0.00020):0.00078,((S002675535:0.00403,(S002136776:0.00303,(S002670972:0.00207,(S002692186:0.00219,(S002655333:0.00146,(S002689232:0.00292,(S002735058:0.00439,(S002665215:0.00219,(S002666469:0.00219,(S002658777:0.00220,S002665829:0.00292):0.00000):0.00000):0.00000):0.00000):0.00000):0.00000):0.00013):0.00063):0.00036):0.00194,((S003394384:0.00380,(S003392069:0.00031,((S003404036:0.00041,(S003406848:0.00072,S003402850:-0.00001):0.00031):0.00105,(S003391897:0.00069,(S003391975:0.00140,S003391913:0.00074):0.00002):0.00038):0.00005):0.00071):0.00100,(S002719181:0.00146,S002708427:0.00073):0.00064):0.00025):0.00076):0.00431,((S002661882:0.00638,(S002136216:0.00544,(S002722946:0.00996,((S002098661:0.00352,(((S003343102:0.00126,(S000420024:0.00134,(S000402696:0.00285,(S002240562:0.00146,S002261679:0.00073):0.00007):0.00010):0.00009):0.00061,(S001246115:0.00205,S002512694:0.00289):0.00047):0.00113,(((S002074627:0.00073,S002076133:0.00073):0.00110,(S002696387:0.00437,((S002079530:0.00074,S002082837:0.00072):0.00145,(S002082090:0.00219,S002083504:0.00146):0.00001):0.00002):0.00037):0.00047,(S001913789:0.00619,((S003415720:0.00126,((S003415481:0.00142,S003415863:0.00215):0.00041,(S003415659:0.00142,(S003415602:0.00286,S003415394:0.00284):0.00000):0.00030):0.00017):0.00070,(S002732696:0.00073,(S002633828:0.00000,S002626543:0.00073):0.00000):0.00027):0.00077):0.00027):0.00013):0.00042):0.00144,(S003016582:0.00303,((((S003415540:0.00072,S003415382:-0.00000):0.00094,(S003415349:0.00092,(S002061060:0.00039,S003022275:0.00108):0.00016):0.00013):0.00032,(S002146062:0.00001,S002717307:0.00219):0.00015):0.00243,((S002706195:0.00208,S002655324:0.00159):0.00085,((S002082166:0.00146,(S002082301:0.00000,S002077653:0.00073):0.00000):0.00199,(S003344715:0.00479,S002676593:0.00838):0.00021):0.00053):0.00099):0.00098):0.00041):0.00050):0.00012):0.00078):0.00074,(S001503583:0.00263,(((S002715493:0.00372,S002707614:0.00507):0.00062,(S002244804:0.00180,S003394771:0.00492):0.00050):0.00121,((S003405409:0.00348,(S002678219:0.01172,(S002094345:0.00217,(S003416031:0.00046,(S002103833:0.00233,(S003404667:0.00117,S003405835:0.00240):0.00028):0.00041):0.00050):0.00010):0.00047):0.00085,((S001913098:0.00894,((S002098570:0.00207,S002631699:0.01259):0.00070,(S001246728:0.00332,((S003392252:0.00088,S002647533:0.00131):0.00152,(S003415977:-0.00006,(S003415385:0.00143,S003415904:0.00214):0.00006):0.00138):0.00031):0.00042):0.00023):0.00091,((((S000405655:0.00010,S003399110:0.00062):0.00093,(S003399092:0.00144,S003399089:0.02222):0.00035):0.00055,((S003404526:0.00137,(S002709322:0.00153,S002086710:0.01239):0.00083):0.00041,((S001178608:0.00124,S002082685:0.00315):0.00080,((S003379419:0.00402,S003366405:0.00286):0.00063,(S003405865:0.00192,S002683419:0.00320):0.00049):0.00009):0.00020):0.00002):0.00020,(S002637166:0.00514,(S003394924:0.00379,S003366790:0.00127):0.00076):0.00009):0.00043):0.00031):0.00039):0.00036):0.00050):0.00097):0.00048):0.00026):0.00067,(S003404597:0.00386,((((S002103379:0.00215,S002709651:0.01037):0.00272,(S002716939:0.00601,S000827069:0.00868):0.00096):0.00103,((S000948995:0.00472,(S002592269:0.00215,(S002592204:0.00137,(((S001034933:0.00016,S001034868:0.00141):0.00655,(S001034831:0.00353,S001034906:0.00185):0.00321):0.00240,(S001035009:0.00132,(S001544623:0.00125,(S001544603:0.00209,S001544586:-0.00009):0.00011):0.00042):0.00014):0.00014):0.00002):0.00189):0.00131,((S001913469:0.00120,S003406335:0.00308):0.00030,(((S003406624:0.00431,S003403040:0.00142):0.00053,(S002075976:0.00146,(S002075968:0.00073,(S002721472:0.00000,S002075732:0.00146):0.00000):0.00000):0.00026):0.00049,(S000405654:0.00067,((S003402410:0.00144,S003402861:0.00141):0.00049,(S003407729:0.00336,(S003409166:0.00076,S003395782:-0.00004):0.00021):0.00023):0.00017):0.00017):0.00002):0.00039):0.00070):0.00047,(((S001458189:0.00218,S003333361:0.00514):0.00063,(S002642994:0.00360,(((S003404809:0.00133,(S003402449:0.00312,(S003402564:0.00232,S003404884:0.00124):0.00045):0.00028):0.00099,(((S003406198:0.00153,S003406277:0.00204):0.00080,(S003402507:0.00173,S003406398:0.00326):0.00027):0.00047,((S003404530:0.00071,(S003404745:0.00071,S003404674:0.00071):0.00000):0.00046,(S003404678:0.00045,(S003406296:-0.00004,(S003404639:0.00143,S003404794:0.00071):0.00005):0.00026):0.00026):0.00006):0.00020):0.00015,((S003403487:0.00201,(S003405144:0.00194,S003403555:0.00453):0.00048):0.00072,(((S002119367:0.00289,S002128237:0.00225):0.00098,((S002592416:0.00003,S002105335:0.00291):0.00050,((S003415735:0.00143,S003415815:0.00143):0.00063,(S000837389:0.00194,S000837474:0.00411):0.00033):0.00027):0.00040):0.00132,(S003403503:0.00076,(S003406413:0.00105,S003406429:0.00396):0.00068):0.00045):0.00008):0.00012):0.00097):0.00037):0.00029,(((S002082217:0.00277,(S002090768:0.00210,(S002105087:0.00162,(((S002715306:0.00199,S002756782:0.00167):0.00046,(S002715358:0.00146,(S002718290:0.00146,(S002055092:0.00365,(S002670099:0.00073,(S002708899:0.00073,(S002142002:0.00073,S002708587:0.00073):0.00073):0.00000):0.00001):0.00000):0.00000):0.00027):0.00016,(((S002681531:0.00438,(S002682510:0.00220,(S002693731:0.00073,(S002680852:0.00073,(S002683091:0.00220,S002679763:0.00219):0.00000):0.00000):0.00000):0.00002):0.00098,(S003416080:0.00243,(S001541637:0.00278,((S002106155:0.00199,S003399365:0.00094):0.00009,(S002099855:0.00128,(S003395255:0.00403,S002106337:0.00183):0.00093):0.00008):0.00006):0.00057):0.00009):0.00043,((S002615617:0.00074,S002687686:0.00146):0.00068,(S002081302:0.00147,S002615702:0.00146):0.00005):0.00040):0.00005):0.00008):0.00009):0.00013):0.00022,(S003399538:0.00169,(S002719960:0.00630,S003373052:0.00550):0.00117):0.00013):0.00036,((S003339267:0.00514,(S002674754:0.00566,S002709288:0.00386):0.00035):0.00054,(S002091107:0.00159,(S002728168:0.00280,((S002671226:0.00235,(S002667037:0.00142,(S002673285:0.00366,(S002672791:0.00219,(S002692189:0.00146,(S002671754:0.00146,(S002689970:0.00366,(S002673174:0.00073,(S002671740:0.00146,S002652966:0.00000):0.00000):0.00000):0.00000):0.00000):0.00000):0.00000):0.00004):0.00130):0.00103,(S001467049:0.00246,((S002127337:0.00146,(S002118403:0.00147,S002126338:0.00367):0.00000):0.00120,(S002568845:0.00619,S001514081:0.00186):0.00027):0.00010):0.00016):0.00012):0.00011):0.00025):0.00024):0.00019):0.00030):0.00041):0.00023):0.00037,(((((S003222847:0.00217,(S001352219:-0.00009,S000421498:0.00082):0.00063):0.00045,(S002681463:0.00700,(S002054575:0.00730,S002131166:0.01466):0.00108):0.00003):0.00022,((S003405949:0.00115,((S002069499:0.00291,S002069540:0.00002):0.00177,(S003406140:0.00104,(S003403832:0.00278,(S002743278:0.00073,(S002672902:0.00073,S002674178:0.00073):0.00000):0.00087):0.00038):0.00008):0.00001):0.00060,((((S001507127:0.00259,((S003405909:0.00421,S003406086:0.00724):0.00087,(S003405983:0.00387,S003405987:0.00338):0.00003):0.00235):0.00100,(S003406157:0.00345,S001913524:0.00302):0.00084):0.00063,((S002709234:0.00534,S002071982:0.00125):0.00046,((S002067415:0.00070,((S002635649:0.00258,(S002099829:0.00581,S002094132:0.00446):0.00035):0.00139,(S002139964:0.00292,(S002139587:0.00146,(S002139499:0.00146,(S002137621:0.00000,(S002137473:0.00146,S002697717:0.00000):0.00073):0.00001):0.00001):0.00001):0.00099):0.00031):0.00010,(S001542443:0.00291,(S002724099:0.00660,(S002116571:0.00291,(S002708055:0.00069,(S002708425:0.00213,(S002083329:0.00134,(S002755509:0.00124,(S002718741:0.00105,S003406407:0.00480):0.00023):0.00012):0.00007):0.00004):0.00002):0.00002):0.00002):0.00006):0.00025):0.00006):0.00016,(S002106126:0.00220,(S002100376:0.00472,S001913319:0.00554):0.00036):0.00008):0.00033):0.00012):0.00029,((S002754192:0.01090,(((S002627500:0.01703,S002640677:0.01613):0.00223,((S002531467:0.02658,S000776334:-0.00708):0.00410,(S003406779:0.01201,((S001449356:0.01406,(S003398208:0.01954,(S001544575:0.07094,S001449323:-0.00464):0.01244):0.00166):0.00726,(S002587737:0.01881,S002755677:0.02839):0.00173):0.00235):0.00059):0.00165):0.00255,(S002585527:0.00722,S002529107:0.00744):0.00127):0.00067):0.00143,(S001172345:0.00108,S003392508:0.00036):0.00089):0.00005):0.00041,(S002075593:0.00333,(S000826417:0.00106,S001245456:0.00228):0.00049):0.00021):0.00012):0.00008):0.00014):0.00006):0.00008,(((S002125610:0.00390,S003410248:0.00342):0.00059,((S003411218:0.00355,(S003407034:0.00004,S003406967:0.00353):0.00075):0.00023,((S003406158:0.00351,S002709918:0.00235):0.00040,(S003406843:0.00209,(((S002759693:0.00641,(S002094298:0.00691,S003412390:0.00628):0.00091):0.00121,((S002638568:0.01159,S002097512:0.01046):0.00043,(((S000395211:-0.00021,S002441995:0.00092):0.00045,(S002586633:0.00388,(S001744698:-0.00032,S003375788:0.00243):0.00063):0.00019):0.00029,(((S003399025:0.00446,S002757503:0.00066):0.00094,(S002726705:0.00094,((S002728750:0.00073,S002728625:0.00146):0.00113,(S002726982:0.00438,(S002728132:0.00000,S002720362:0.00073):0.00001):0.00034):0.00052):0.00052):0.00058,((((S003398291:0.00656,(S003400462:0.00754,((S003400702:0.01696,S003400638:0.00599):0.00137,(S003400639:0.01139,S003410872:0.00504):0.00129):0.00080):0.00076):0.00192,(S001473792:0.00375,(S003399007:0.00021,S003402098:0.00408):0.00070):0.00019):0.00025,(S003403711:0.00112,(S003403802:0.00337,(S003410531:0.00159,S003410576:0.00276):0.00201):0.00064):0.00015):0.00028,(S003398981:0.00126,((S003392781:0.00782,S003402773:0.00002):0.00027,(S003398966:0.00237,((S002678274:0.00422,S003399324:0.00239):0.00089,(S003400096:0.00052,S003401787:0.00091):0.00054):0.00013):0.00027):0.00020):0.00015):0.00027):0.00028):0.00009):0.00018):0.00015,((S002626594:0.00189,(S002713205:0.00198,((S003333780:0.00220,S003333811:0.00220):0.00094,(S003333886:0.00042,(S003333445:0.00139,S003333309:0.00067):0.00027):0.00035):0.00703):0.00028):0.00255,(S002635112:0.00836,S000826975:0.00263):0.00036):0.00006):0.00007):0.00017):0.00019):0.00026):0.00020,((S003406375:0.00131,(S003405031:0.00071,S003406193:0.00072):0.00012):0.00023,((S002709303:0.00716,S003394429:0.00385):0.00179,((S002608920:0.01573,S002743796:0.00841):0.00113,((S001913499:0.00522,(S001913422:0.00295,(S001913392:0.01108,S001913471:0.00528):0.00063):0.00069):0.00094,(S003412924:0.00209,S003409230:0.00147):0.00066):0.00061):0.00002):0.00015):0.00005):0.00006):0.00007):0.00015):0.00034,((((S003405110:0.00090,S003403674:0.00270):0.00054,((S003406211:0.00189,S003405168:0.00240):0.00093,(S003406222:0.00220,S003403517:0.00423):0.00086):0.00028):0.00030,(((S003404633:-0.00000,S003404675:0.00071):0.00040,(S003406370:0.00166,S003406365:0.00190):0.00031):0.00027,((S003404040:0.00049,S003402857:0.00023):0.00029,(S003404974:0.00070,(S003404703:0.00002,S003403340:0.00069):0.00001):0.00007):0.00009):0.00011):0.00016,((S002681554:0.00424,((S003403820:0.00261,S003402375:0.00457):0.00066,(S003403452:0.00190,(S003403553:0.00278,S003402391:0.00365):0.00024):0.00049):0.00029):0.00037,((S003404244:0.00561,S002641302:0.00690):0.00098,((S002645135:0.00888,((S003016692:0.00291,(S003016585:0.00508,S000656885:0.00595):0.00025):0.00056,(S001172334:0.00345,S002135517:0.00167):0.00041):0.00012):0.00042,(S003371435:0.00473,(((S002512789:0.00494,(S002751262:0.00181,(S003416018:0.00121,((S001542323:0.00071,(S001542433:0.00147,S001542332:0.00292):0.00002):0.00072,(S002668450:0.00292,(S002648309:0.00292,(S001542361:0.00146,(S001542333:0.00146,(S001542439:0.00073,(S001539157:0.00073,(S002666071:0.00146,(S001534781:0.00146,(S001542454:0.00073,(S001542370:0.00146,S002134408:0.00073):0.00000):0.00000):0.00000):0.00000):0.00000):0.00000):0.00001):0.00001):0.00001):0.00001):0.00028):0.00038):0.00020):0.00073,(S002123497:0.00219,(S002751352:0.00146,(S002653568:0.00073,S002134292:0.00074):0.00001):0.00001):0.00036):0.00026,(S002109854:0.00145,(S002608982:0.00146,((S002110600:0.00146,(S002111063:0.00073,S002102946:0.00073):0.00001):0.00073,(S002638045:0.00146,(S002113292:0.00146,(S002609621:0.00146,(S002102530:0.00073,(S002107112:0.00073,(S002627491:0.00219,(S002102912:0.00146,(S002616293:0.00146,(S002644248:0.00146,(S002616545:0.00146,S002074580:0.00146):0.00000):0.00000):0.00000):0.00000):0.00000):0.00000):0.00000):0.00000):0.00000):0.00000):0.00000):0.00001):0.00022):0.00035):0.00035):0.00057):0.00058):0.00011):0.00011):0.00004):0.00002):0.00011):0.00008,(S003404734:-0.00000,(S003405187:0.00071,(S003406377:0.00142,S003405042:0.00641):0.00000):0.00000):0.00000):0.00000):-0.00000):0.00000):0.00000);
ME_NNI1	(((S003406377:0.00142,(S003404734:-0.00000,(S003405187:0.00071,S003405042:0.00641):0.00000):0.00000):0.00000,S003406447:0.00071):0.00000,S003403665:0.00143,((S003402455:0.00071,(((S003405050:0.00110,S003404593:0.00247):0.00063,((S003403416:0.00307,S003403653:0.00477):0.00121,((S003403537:0.00351,(S003403126:-0.00003,S003404761:0.00003):0.00006):0.00054,(((S002681554:0.00424,((S003403820:0.00261,S003402375:0.00457):0.00066,(S003402391:0.00365,(S003403553:0.00278,S003403452:0.00190):0.00024):0.00049):0.00029):0.00037,(((S003405110:0.00090,S003403674:0.00270):0.00054,((S003406211:0.00189,S003405168:0.00240):0.00093,(S003406222:0.00220,S003403517:0.00423):0.00086):0.00028):0.00030,((S003406365:0.00190,(S003406370:0.00166,(S003404633:-0.00000,S003404675:0.00071):0.00040):0.00031):0.00027,((S003404040:0.00049,S003402857:0.00023):0.00029,(S003404974:0.00070,(S003404703:0.00002,S003403340:0.00069):0.00001):0.00007):0.00009):0.00011):0.00016):0.00011,(((S003404244:0.00561,S002641302:0.00690):0.00098,(((S001172334:0.00345,S002135517:0.00167):0.00041,((S003016692:0.00291,(S003016585:0.00508,S000656885:0.00595):0.00025):0.00056,S002645135:0.00888):0.00012):0.00042,(S003371435:0.00473,(((S002608982:0.00146,(S002109854:0.00145,(S002638045:0.00146,((S002111063:0.00073,(S002110600:0.00146,S002102946:0.00073):0.00001):0.00073,((S002107112:0.00073,S002102530:0.00073):0.00000,(S002113292:0.00146,((S002627491:0.00219,(S002102912:0.00146,(S002616293:0.00146,(S002644248:0.00146,(S002616545:0.00146,S002074580:0.00146):0.00000):0.00000):0.00000):0.00000):0.00000,S002609621:0.00146):0.00000):0.00000):0.00000):0.00000):0.00000):0.00001):0.00022,(S002123497:0.00219,(S002134292:0.00074,(S002653568:0.00073,S002751352:0.00146):0.00001):0.00001):0.00036):0.00026,(S002512789:0.00494,(S002751262:0.00181,(S001542439:0.00073,(S003416018:0.00121,((S001542323:0.00071,(S001542433:0.00147,S001542332:0.00292):0.00002):0.00072,(S002668450:0.00292,(S002648309:0.00292,(S001542361:0.00146,(S001542333:0.00146,(S001542454:0.00073,(S001539157:0.00073,(S002666071:0.00146,(S001534781:0.00146,(S001542370:0.00146,S002134408:0.00073):0.00000):0.00000):0.00000):0.00000):0.00000):0.00000):0.00001):0.00001):0.00001):0.00001):0.00028):0.00038):0.00020):0.00073):0.00035):0.00035):0.00057):0.00058,(((S003406389:0.00349,S003405148:0.00079):0.00010,(S003021404:0.00505,((((S001187520:-0.00160,S003407532:0.00542):0.00170,(S003403599:0.00379,S003403547:0.00625):0.00081):0.00101,((S002057372:0.00603,(S001744714:0.00541,(S003277422:-0.00025,S002290491:0.00547):0.00032):0.00161):0.00141,(S001187524:-0.00162,(((((S002709296:0.00368,(S002670039:0.00519,(S002694803:0.00443,((S002736664:0.00121,S002149210:0.00098):0.00051,(S002056540:0.00152,((S002667427:0.00220,S002670350:0.00437):0.00001,(S002665133:0.00218,S002667671:0.01164):0.00006):0.00067):0.00022):0.00069):0.00084):0.00244):0.00152,((((S001912574:0.01151,((S002721229:0.00036,S001481919:0.00110):0.00206,(S002736078:-0.00014,(S002073808:0.00066,S001245818:0.00014):0.00007):0.00087):0.00034):0.00152,(((S002664935:0.00073,(S002664324:0.00073,(S002655349:0.00073,(S002648643:0.00146,S002664687:0.00073):0.00000):0.00000):0.00000):0.00209,((S003395312:0.00142,(S002729084:0.00081,S002757501:0.00211):0.00077):0.00142,((S002667960:0.00178,S001401890:0.00918):0.00067,(((S002684937:0.00146,S002693574:0.00146):0.00039,(S002745529:0.00194,(S002634616:0.00025,((S002108831:-0.00000,S002115449:0.00292):0.00000,(S002102199:0.00073,S002115026:0.00219):0.00000):0.00048):0.00025):0.00034):0.00015,(((S002671891:0.00292,(S002653535:0.00072,(S002671064:0.00072,(S002662792:0.00145,(S002674913:0.00071,(S002701684:0.00069,(S002692241:0.00056,S000348339:0.00090):0.00009):0.00005):0.00002):0.00001):0.00001):0.00001):0.00001,(S002650015:-0.00009,(S002665102:0.00086,((S003395344:0.00085,S002113707:0.00134):0.00040,S002639411:0.00792):0.00033):0.00032):0.00005):0.00021,S003395011:0.00119):0.00031):0.00026):0.00054):0.00056):0.00100,(((S002666334:0.00320,S002672337:0.00338):0.00280,(S002758884:0.00586,S000348345:0.00802):0.00195):0.00474,((S002760555:0.00487,(S002669461:0.00100,(S003392090:0.00064,(S003391926:0.00600,S003392038:0.00041):0.00078):0.00071):0.00024):0.00383,(S002616652:0.00064,(S002140825:0.00207,(S002616746:0.00287,(S001245454:0.00164,S002141731:0.00128):0.00009):0.00005):0.00012):0.00276):0.00291):0.00064):0.00075):0.00094,((S001411404:0.00100,S002752689:0.00411):0.00288,(S002743242:0.00446,((S002759468:0.00357,(S002637055:0.00858,(S002140613:0.00352,(S000517504:0.00348,(S003021439:0.00132,S001179583:0.00146):0.00025):0.00019):0.00013):0.00009):0.00081,((S000750193:0.00019,(S002136239:0.00434,(S002721696:0.00283,S002108980:0.00202):0.00010):0.00006):0.00046,((((S001456426:0.00177,(S001456456:0.00073,S001456468:0.00073):0.00042):0.00051,((S002719640:-0.00000,S002729214:0.00073):0.00120,((S002082836:0.00073,S002124331:0.00074):0.00072,((S002060578:0.00365,S002734753:0.00073):0.00000,((S002627416:0.00146,(((S002627453:0.00073,(S001456497:0.00073,S002722409:0.00293):0.00000):-0.00000,(S002056468:0.00274,(S002078749:0.00074,S001530086:0.00292):0.00054):0.00018):0.00000,(S002062684:0.00146,S002721735:0.00219):0.00000):0.00000):0.00000,S001456691:0.00145):0.00001):0.00001):0.00026):0.00020):0.00025,((S002707722:0.00269,(S002750364:0.00073,(S002740587:0.00287,(S002750378:0.00146,S002110571:0.00365):0.00000):0.00005):0.00023):0.00059,(S002722632:0.00219,S002731713:0.00219):0.00022):0.00014):0.00027,(((S002734134:0.00125,S002148782:0.00241):0.00053,(S002611417:0.00291,(S002137836:0.00073,(S002148367:0.00146,S002137463:0.00145):0.00001):0.00002):0.00011):0.00012,(((S002713493:0.00142,(S002723366:0.00216,(S002592288:0.00284,(S002745623:0.00204,(S002723273:0.00117,S001913216:0.00467):0.00015):0.00008):0.00004):0.00003):0.00038,(S002135515:0.00073,(S002105007:0.00219,S002135680:0.00219):0.00000):0.00035):0.00083,((S002149189:0.00095,S002750466:0.00197):0.00052,((S002100256:0.00051,S002149001:0.00022):0.00049,(((S002706390:0.00292,(S002750464:0.00073,(S002099927:0.00146,(S002134568:0.00146,((((S002710793:0.00073,(S002100437:0.00073,S002098777:0.00074):0.00000):0.00000,S002100365:0.00146):0.00000,((S002136157:0.00073,S002086421:0.00146):0.00000,S002709859:0.00146):0.00000):0.00000,(S002099955:0.00073,S002100352:0.00219):0.00000):0.00000):0.00000):0.00000):0.00000):0.00000,(S002625367:0.00073,S002741230:0.00365):0.00000):0.00000,(S002630180:0.00073,(S002094280:0.00422,(S002104670:0.00439,S002094167:0.00659):0.00053):0.00088):0.00003):0.00024):0.00003):0.00002):0.00022):0.00046):0.00005):0.00068):0.00033):0.00037):0.00029):0.00346,(((S003372646:0.00412,((S001913528:0.00971,S002749708:0.00127):0.00775,(S002667988:0.00087,(S002749678:0.00163,(S002666255:0.00535,(S002674672:0.00610,((S002674713:0.00579,(S002627722:0.00631,((S000976877:0.00375,(S002754178:0.01665,((S002754007:0.02561,(S002672737:0.02472,S002742887:0.06270):0.00427):0.00285,(S002480414:0.00836,S002680045:0.01648):0.00092):0.00051):0.00225):0.00119,((S001594810:0.01943,(S001594875:0.00293,(S001594815:0.00196,S001594853:0.00179):0.00448):0.00530):0.00642,((((S001912571:0.00327,((S002625619:0.00265,S002630857:0.00145):0.00027,(S002630985:0.00074,S002630994:0.00488):0.00023):0.00258):0.00094,(((S001588205:0.00141,S002232082:0.00130):0.00020,(S003405210:0.00238,(S001588207:0.00141,S003416859:0.00147):0.00044):0.00013):0.00046,((((S001873535:0.00008,(S001453370:0.00280,(S003006614:0.00078,S002701603:0.00436):0.00012):0.00025):0.00089,(S003006616:0.00339,(S002113669:0.00394,S002718742:0.00490):0.00148):0.00023):0.00010,(S001216158:0.01201,(S001737244:0.00202,(S003004120:0.00299,(S002681425:0.00477,(S002754202:0.00515,(S000727227:-0.00005,S002753554:0.00516):0.00070):0.00035):0.00067):0.00315):0.00014):0.00022):0.00050,(S000617893:0.00115,(S003006372:0.00498,S002642971:0.00819):0.00075):0.00042):0.00031):0.00014):0.00011,((((S002641846:0.00808,(S000617861:0.00303,S000785756:0.00124):0.00041):0.00004,(S000785887:0.00133,S003369091:0.00235):0.00016):0.00019,((S000784298:-0.00007,(S002634933:0.01209,(S003415984:0.00063,((S003006086:0.00159,(S003006003:0.00281,S003006130:0.00076):0.00055):0.00025,(S002674319:0.00368,S002709390:0.00439):0.00025):0.00029):0.00016):0.00006):0.00005,(S002907173:0.00029,S000810505:0.00038):0.00012):0.00037):0.00026,((S000603635:0.00397,((S002645961:0.00513,(S003347914:0.00072,S003347693:0.00285):0.00023):0.00085,(S000790763:0.00123,(S000790551:0.00286,(S002289432:0.00126,(S002152854:-0.00002,(S002152513:0.00005,(S001245640:0.00271,(S003347702:0.00141,S002152529:-0.00004):0.00064):0.00002):0.00002):0.00012):0.00006):0.00024):0.00015):0.00012):0.00039,(S000783163:0.00269,S002235457:0.00461):0.00099):0.00179):0.00053):0.00028,(S001737879:0.00652,S003006783:0.01471):0.00061):0.00107):0.00268):0.00432):0.00356):0.00400,(S002672925:0.00344,(S002651678:0.00107,(S002677470:0.00223,(S002651729:0.00351,(S002709340:0.00203,S002744175:0.00014):0.00016):0.00179):0.00094):0.00149):0.00182):0.00141):0.00191):0.00131):0.00313):0.00110):0.00160):0.00668,((S003378785:0.00511,(S001246052:0.00815,(((((S003407889:0.00105,S002633279:0.00184):0.00016,(((S003407911:0.00071,(S003405180:0.00071,S003405276:0.00071):0.00000):0.00031,(S003405106:0.00183,((S003405036:0.00501,(S003405138:0.00068,S003408620:0.00003):0.00004):0.00021,(S003411394:0.00143,S003405265:0.00071):0.00014):0.00035):0.00009):0.00033,S003402511:0.00245):0.00032):0.00041,(S002075177:0.00052,(S001397725:0.00144,S001391634:0.00003):0.00094):0.00021):0.00022,(S002641103:0.00362,S002681287:0.00164):0.00053):0.00028,(S002702744:0.00060,(S001913139:0.00319,(S003413842:0.00177,(S000405651:0.00001,S003415213:0.00077):0.00027):0.00020):0.00042):0.00078):0.00200):0.00248):0.00222,((((S000647307:0.00252,(S002671766:0.00335,(S002666127:0.00214,S002666058:0.00078):0.00177):0.00003):0.00204,(S002666091:0.00127,S002662870:0.00165):0.00124):0.00244,(S002651092:0.00307,S002709310:0.00278):0.00066):0.00032,((S002117791:-0.00002,(S002074890:0.00291,(S002075344:0.00148,S002075851:0.00072):0.00001):0.00002):0.00411,(((S002068090:0.00075,S002074658:0.00291):0.00331,S002761305:0.00862):0.00033,(((S001172320:0.00515,S002679451:0.00653):0.00273,((((((S001508246:0.00819,S002525034:0.01082):0.00262,(S003400343:0.00291,(((S002277158:0.01171,(S003398671:0.00904,(S000647290:0.00730,S002675101:0.00469):0.00042):0.00017):0.00022,((S002693841:0.00484,S002683127:0.00909):0.00051,(S002440610:0.00019,S002041150:0.00049):0.00020):0.00002):0.00027,((S003398621:0.00131,(S002732894:0.01445,S002616898:0.00965):0.00036):0.00038,S002712633:0.00658):0.00018):0.00027):0.00011):0.00059,(S002287092:0.00354,S000804888:0.00357):0.00041):0.00031,((S003410442:0.00624,S003401406:0.01105):0.00427,((S002670890:0.00243,(S002666314:0.01198,S002666281:0.00189):0.00050):0.01793,(S003406717:0.01048,(S003420856:0.00427,(S003421381:0.00257,S003420832:0.00809):0.00070):0.00058):0.00094):0.00131):0.00172):0.00084,((((S003423226:0.00248,(S003413712:0.00184,S003422226:0.00599):0.00112):0.00002,S002713302:0.00842):0.00051,((S003421026:0.00286,S003415584:0.00070):0.00034,S003423350:0.00182):0.00034):0.00081,((S001453405:0.00576,(((S003403964:0.00106,(((S003412101:0.00142,S003402756:0.00214):0.00042,(S003412013:0.00210,(S003404101:0.00209,(S003403999:0.00203,S003404120:0.01578):0.00005):0.00005):0.00029):0.00046,(S003410791:0.00108,S003411903:0.00395):0.00032):0.00025):0.00017,S003403779:0.00431):0.00040,S002622201:0.00446):0.00064):0.00071,S001449277:0.00276):0.00058):0.00135):0.00095,((S003401393:0.00433,S003420724:0.00781):0.00143,((S001613823:0.00111,((S003401421:0.00240,S003401396:0.00474):0.00093,S001178242:0.00164):0.00045):0.00196,S000432323:0.00435):0.00069):0.00059):0.00129):0.00170,(S002745407:0.00476,(S002106914:0.00071,(S001541606:0.00240,(S002713404:0.00073,S002709566:0.00074):0.00002):0.00053):0.00035):0.00657):0.00187):0.00298):0.00116):0.00235):0.00127):0.00255,(S002709497:0.00699,((S002149588:0.00073,(S002147334:0.00146,(S002718934:0.00146,S002145516:0.00146):0.00000):0.00000):0.00523,(S000481214:0.00255,((((S001483719:0.00073,(S001483773:0.00146,S001483784:0.00073):0.00000):0.00072,(S001483675:0.00437,((S002737273:0.00070,(S001398642:0.00067,S002104078:0.00061):0.00006):0.00003,(S002240535:0.00292,(S002244571:0.00145,(S002512311:0.00012,S002244666:0.00364):0.00002):0.00001):0.00001):0.00001):0.00002):0.00028,((S002642347:0.00096,(S002244673:0.00146,S002244709:0.00146):0.00050):0.00045,S001401900:0.00092):0.00017):0.00063,(S002708504:0.00140,(S001481272:0.00001,S001480528:0.00291):0.00152):0.00054):0.00447):0.00207):0.00260):0.00098):0.00160):0.00090):0.00069,(S003407288:0.00423,(((S002681482:0.00171,S003331643:0.00195):0.00034,((S003421240:0.00054,S003420917:0.00302):0.00038,((S000826995:0.00247,S003421085:0.00042):0.00031,(S003420453:0.00033,(S003423269:-0.00001,(S003423332:0.00071,(S003421002:0.00070,(S003420433:0.00212,(S003404811:0.00142,(S003420496:0.00141,(S003415611:0.00145,S003423199:0.00211):0.00001):0.00001):0.00001):0.00001):0.00001):0.00001):0.00054):0.00017):0.00010):0.00009):0.00036,((S003402443:0.00330,S001539767:0.00328):0.00011,(((S003403778:0.00494,(S003420594:-0.00000,(S003410936:0.00214,(S003420878:0.00071,(S003423054:0.00071,(S003415362:0.00071,(S003414446:0.00071,((S003423150:0.00141,(S003422651:0.00002,S003423367:0.00140):0.00001):0.00001,(S003421158:0.00142,S003414235:0.00070):0.00001):0.00000):0.00000):0.00000):0.00000):0.00000):0.00000):0.00010):0.00020,((S003414968:0.00103,S003402797:0.00040):0.00053,((S003405186:0.00111,S003414086:0.00174):0.00054,((S003407179:-0.00001,((S003422765:0.00186,S003423194:0.00032):0.00037,S003415780:-0.00002):0.00000):0.00001,(S003413587:0.00705,((S003407266:0.00067,(S003405023:0.00140,((S003413673:0.00071,S003413767:0.00356):0.00044,(S003415856:0.00135,(S003423330:0.00242,S003421532:0.00200):0.00013):0.00007):0.00004):0.00002):0.00001,S003421091:0.00140):0.00002):0.00007):0.00015):0.00003):0.00016):0.00023,(S003403729:0.00527,S001527517:0.00571):0.00072):0.00014):0.00011):0.00203):0.00187):0.00094,S003400645:0.00636):0.00121,(S003406303:0.00599,S003409189:0.00391):0.00004):0.00148):0.00031):0.00082):0.00086,((S003405252:0.00308,(S003402479:0.00404,S003406273:0.00317):0.00048):0.00049,((S003416439:0.00236,S003416203:0.00192):0.00118,((S003406203:0.00274,(S003406164:0.00287,S003406232:0.00581):0.00047):0.00093,((S003394455:0.00079,S003007010:0.00705):0.00070,((S003402411:0.00135,(S003403616:0.00215,S003403507:0.00430):0.00008):0.00271,(S003400286:0.00421,(((S002627370:0.00254,(S002091100:0.00185,(S002111038:0.00175,(S002655221:0.00072,S002666842:0.00074):0.00044):0.00108):0.00041):0.00020,(((S002749439:0.00130,S000826934:0.00162):0.00084,(S001498053:0.00909,S002716684:0.00189):0.00026):0.00068,S002679853:0.00282):0.00029):0.00238,((S002060910:0.00251,((S001352167:0.01132,((S001458206:0.00244,((S002706157:0.00340,(S002136757:0.00073,(S002115035:0.00292,((S002677657:0.00181,S002681928:0.00111):0.00036,(S002710099:0.00073,(S002745290:0.00219,(S001538345:0.00146,(S002115950:0.00073,S002102219:0.00073):0.00000):0.00000):0.00000):0.00000):0.00000):0.00001):0.00026):0.00185,(((S002682530:0.00166,(S000499439:0.00229,(S002128227:0.00064,(S003392574:0.00019,S002077274:0.00054):0.00009):0.00079):0.00018):0.00047,(S001484003:0.00073,S001483447:0.00073):0.00126):0.00160,((S000536763:0.00347,(S002081721:0.00115,S003394628:0.00178):0.00192):0.00108,((S002716909:0.00335,S002714009:0.00693):0.00156,((S002030494:0.00300,(S002711380:0.01881,S002741275:0.03763):0.00288):0.00008,((S002745129:0.00219,(S002746711:0.00073,(S002723685:0.00292,(S002627371:0.00219,(S002736519:0.00146,((S002737836:0.00074,S002736086:-0.00000):0.00000,(S002723668:0.00146,((S002745026:0.00072,S002738324:0.00073):0.00000,S002737770:0.00073):0.00000):0.00000):0.00000):0.00000):0.00000):0.00000):0.00000):0.00129,((S002118063:0.00128,((S000838907:0.00146,S000838935:0.00136):0.00075,((S002722459:0.00067,(S002711695:0.01311,((S003394473:0.00112,(S003393594:0.00103,(S002709023:0.00180,S003393499:0.00039):0.00005):0.00013):0.00038,(S002709374:0.00504,(S002668058:0.00056,(S003366115:0.00091,S002754309:0.00431):0.00009):0.00009):0.00010):0.00005):0.00005):0.00051,(S003371134:0.00102,(S003371223:0.00034,((S003371230:0.00466,S003371309:0.00149):0.00051,(S003335199:0.00018,(S003335529:0.00336,S003374129:0.00841):0.00051):0.00034):0.00022):0.00062):0.00029):0.00018):0.00019):0.00018,(((S002110925:0.00117,S003366791:0.00176):0.00054,(S001913668:0.00090,S002686101:0.00788):0.00035):0.00012,((S002602122:0.00710,S003364665:0.00102):0.00018,(S002240524:0.00120,(S003337764:0.00086,(S003365864:0.00087,S003392044:0.00132):0.00014):0.00013):0.00008):0.00057):0.00013):0.00009):0.00027):0.00028):0.00063):0.00057):0.00014):0.00062):0.00089,(S002111204:0.00145,(S002104070:0.00291,(S002615716:0.00145,(S002752502:0.00144,(S002681812:0.00216,(S002103029:0.00066,(S002110504:-0.00014,(S002627565:-0.00028,S002034950:0.00102):0.00014):0.00007):0.00004):0.00002):0.00001):0.00001):0.00001):0.00121):0.00110):0.00126,(S002745500:0.00021,(S002073793:-0.00000,(S002628376:0.00072,(S002745348:0.00146,(S002738747:0.00146,S002745410:0.00146):0.00000):0.00000):0.00001):0.00052):0.00115):0.00022):0.00086,(((S002166278:0.00104,(S003083587:0.00103,(S002114766:0.00193,S002709293:0.00246):0.00007):0.00055):0.00085,(S002707085:0.00288,(S001503302:0.00382,(S002111362:-0.00000,(S002634834:0.00292,(S002142189:0.00219,(S002111014:0.00146,(S002110483:0.00073,(S002102553:0.00074,S002111241:0.00073):0.00000):0.00000):0.00001):0.00000):0.00000):0.00057):0.00041):0.00031):0.00142,((S002706206:0.00508,S002709646:0.01030):0.00083,((S002086534:0.00367,S002092234:0.00073):0.00067,(S002727342:0.00225,(S002105107:0.00392,((S002609008:0.00073,S002609357:0.00073):0.00155,(S002759423:0.00219,(S003016405:0.00112,(S002709358:0.00146,(S002709822:0.00000,(S002710959:0.00073,(S002709250:0.00146,S002710002:0.00073):0.00000):0.00000):0.00000):0.00034):0.00074):0.00038):0.00069):0.00128):0.00032):0.00052):0.00077):0.00034):0.00275):0.00191):0.00077):0.00065):0.00013):0.00018):0.00019):0.00052):0.00078):0.00019):0.00025,((S003404805:-0.00004,(S003404024:0.00059,(S003394194:0.00102,S003403009:0.00040):0.00013):0.00005):0.00031,((((((S002734499:0.00443,((S003394431:0.00592,S003394131:0.00548):0.00180,(S003402363:0.00330,S003393857:0.00817):0.00089):0.00077):0.00085,((S003404063:0.01325,S003403615:0.00822):0.00195,(S003416172:0.01362,(S002716852:0.02612,S002751228:0.01521):0.00025):0.00074):0.00065):0.00038,(((S002117795:0.00468,(S002665190:0.00597,(S002105726:0.00630,(S002593233:0.00810,S002713941:0.01857):0.00175):0.00117):0.00098):0.00105,(S003378752:0.00406,S002111391:0.00253):0.00091):0.00050,(((((S003416299:0.00978,S002658728:0.00266):0.00027,((S003343530:0.00142,S002756637:0.00444):0.00040,(S002701424:0.00145,S002079128:0.00367):0.00033):0.00017):0.00036,((S002138339:0.00384,(S003416236:0.00421,S003406260:0.00221):0.00063):0.00036,(S003416326:0.00084,(S003416834:0.00035,S000826770:0.00182):0.00023):0.00033):0.00013):0.00008,((((S003404963:0.00125,(S003405275:0.00017,(S003404953:0.00237,S003406171:0.00192):0.00091):0.00072):0.00013,(((S003393439:0.00095,S003393681:0.00191):0.00048,(S003394134:0.00483,(S003394056:0.00352,S003394459:0.00076):0.00018):0.00023):0.00064,S003015558:0.00879):0.00012):0.00017,(S002726903:0.00513,S002641284:0.00876):0.00039):0.00054,((((S003416316:0.00142,(S003416135:0.00002,S003416461:0.00212):0.00001):0.00018,(S003416678:0.00120,(S003416216:0.00050,S001383877:0.00389):0.00057):0.00018):0.00011,(S002715154:0.00011,(S003416681:0.00020,(S003416354:0.00133,(S003416292:0.00075,S003416180:0.00282):0.00011):0.00051):0.00028):0.00024):0.00015,((((S002615870:0.00122,(S002681556:0.00936,(S003372852:0.00295,S003415864:-0.00006):0.00026):0.00016):0.00034,(S003393721:0.00492,(S003372479:0.00177,S003372987:0.00100):0.00059):0.00017):0.00045,((S003394369:0.00083,S003392523:0.00132):0.00045,(S003392185:0.00215,S003392492:0.00071):0.00027):0.00028):0.00033,(S003416607:-0.00003,(S003416013:-0.00000,(S003415941:0.00071,S003404626:0.00071):0.00000):0.00003):0.00019):0.00010):0.00008):0.00003):0.00017,((S003404857:0.00289,S002666273:0.00442):0.00018,(((S003403594:0.00408,S003403717:0.00522):0.00122,(S002672756:0.00365,(S002649171:0.00364,(S002743198:0.00160,(S002132074:0.00529,S003394041:0.00423):0.00060):0.00038):0.00001):0.00050):0.00038,(S003406268:0.00183,(S003393722:0.00700,(((S003410563:0.00305,S003410839:0.00199):0.00111,(S003411765:0.00592,S003404952:0.00403):0.00191):0.00013,((S003411685:0.00313,(S003406345:0.00353,S003406390:0.00576):0.00044):0.00096,S003393712:0.00589):0.00050):0.00138):0.00053):0.00090):0.00030):0.00018):0.00007):0.00007):0.00017,(((((S002641272:0.00669,((S002672553:0.01893,S002647631:0.00743):0.00285,(S002709660:0.00601,S002726887:0.00370):0.00069):0.00054):0.00134,(((S001913338:0.00965,((S003405756:0.00550,(S002672384:0.00680,S003416701:0.00271):0.00166):0.00733,(S000348342:0.01630,(S001187508:-0.00164,(S000381841:-0.00009,((S002753971:0.00581,S001245203:0.00228):0.00062,(S002679339:0.00216,(S002754157:0.00286,S001913500:0.00084):0.00009):0.00004):0.00020):0.00185):0.00769):0.00307):0.00433):0.00251,((S003397143:0.00580,((S002124122:0.00135,(S002721969:0.00467,S002129945:0.00270):0.00005):0.00016,((S002232076:0.00167,(S000944635:0.00048,(((S002749594:0.00057,S002118117:0.00163):0.00045,(S002751359:0.00219,S002740492:0.00147):0.00028):0.00025,(S002734107:0.00219,(S002722120:0.00073,(S002671588:0.00292,(S002733996:0.00219,(S002654240:0.00219,((S002655257:0.00219,(S002717141:0.00219,(S002647334:0.00146,((S003373435:0.00004,S003373507:0.00065):0.00004,((S002669577:0.00294,(S002660749:0.00292,S002668585:0.00219):0.00001):0.00072,S002135443:-0.00000):-0.00000):0.00000):0.00000):0.00000):0.00000,(S002721604:0.00073,S002674416:0.00293):0.00000):0.00000):0.00000):0.00000):0.00000):0.00001):0.00012):0.00025):-0.00000):0.00035,S002129860:0.00384):0.00071):0.00676):0.00793,(((S000792434:0.06455,(S000712793:0.00447,((S000712842:0.00232,S000712817:0.00164):0.00045,(S000712808:0.00152,S000428507:0.00249):0.00060):0.00218):0.00975):0.02388,((((S002662700:0.01741,(S002524980:0.00516,((S002671329:0.00593,(S002749683:0.01171,(S002749565:0.01156,((S002706151:0.00517,(S002732687:0.02568,(S002709338:0.00151,S002709426:0.00359):0.00503):0.00347):0.01098,((S002662349:0.01455,(S001499806:0.00586,(((((S001499325:0.00072,(S003416594:0.00258,(S002743786:0.00073,(S002643185:0.00073,S001500104:0.00146):0.00000):0.00001):0.00033):0.00078,((S002758887:0.00186,(S002126061:0.00143,S002709777:0.00149):0.00106):0.00183,(S002709464:0.00464,((S002660285:0.00000,S002713580:0.00073):0.00009,(S003364701:0.00065,S002625177:0.00168):0.00015):0.00066):0.00072):0.00034):0.00075,(S003394192:0.00385,(S002135371:0.00156,((S002060672:0.00116,(S002081433:0.00059,S002665392:0.00160):0.00030):0.00013,(S002759662:0.00275,((S002110841:0.00126,((S002624909:0.00068,S002713954:0.00073):0.00005,(S002712817:0.00000,S002712805:0.00401):0.00037):0.00020):0.00042,S002707730:0.00056):0.00017):0.00016):0.00055):-0.00006):0.00031):0.00050,(((S002139464:0.00141,(S002754317:0.00143,(S002713671:0.00074,S002060870:0.00218):0.00004):0.00003):0.00079,(S002694557:0.00200,((S002669214:-0.00000,S002056824:0.00073):0.00069,(S002653319:0.00215,(S002758886:0.00146,S002058526:-0.00000):0.00067):0.00004):0.00004):0.00019):0.00078,S003415078:0.00524):-0.00015):0.00029,(S002682985:0.02425,(S002654774:0.00297,(S002128999:0.00077,(S002653598:0.00182,(S002664812:0.00217,(S002672313:0.00069,S002648830:0.00071):0.00002):0.00001):0.00037):0.00108):0.00005):0.00070):0.00060):0.00001):0.01512,(S003357077:0.00356,(S002098511:0.01450,((((S000624514:0.00192,(S003403374:0.00365,(S003410598:0.00743,(S000413823:-0.00041,S003380166:0.00258):0.00081):0.00117):0.00096):0.00080,(S002708480:0.00875,(S000656896:0.00343,(S003406808:0.01653,(S002660879:0.00711,S002706515:0.00679):0.00063):0.00006):0.00025):0.00040):0.00073,((S002664999:0.00055,(S003380632:0.00191,S003410235:0.00173):0.00057):0.00012,(S000624515:0.00038,(S003366538:0.00110,S002408217:0.00001):-0.00013):0.00054):0.00066):0.00033,(S002557921:0.03705,(S000130465:0.00147,(((S003366839:0.00382,S003342972:0.00098):0.00010,(S003343202:0.00204,(((S002645735:0.00324,S002538309:0.01309):0.00219,(S002739349:0.00221,S002595010:0.01386):0.00038):0.00018,(S002645418:0.00181,S003340714:0.00610):0.00110):0.00103):0.00039):0.00022,((S002113842:0.00291,S002092316:0.00072):0.00000,(S001541699:0.00115,(S002070662:0.00411,(S003394909:0.00057,(S002081950:0.00114,(S002691348:0.00001,S002710194:0.00359):0.00006):0.00032):0.00016):0.00027):0.00031):0.00017):0.00073):0.00221):0.00016):0.00040):0.00072):0.00707):0.00384):0.00357):0.00458):0.01019):0.00250,(S000838911:0.00588,(S002032132:-0.00003,S002032111:0.00069):0.00261):0.00048):0.00514):0.00939):0.01779,(S002706191:0.00412,S002749509:0.00353):0.00362):0.02396,((S000656875:0.04540,S002666011:0.06893):0.01297,((((S002703484:0.06390,(S003400647:0.02258,(((S000921403:0.00172,((S003420470:0.00174,S003419108:0.00109):0.00054,((S002092945:0.00614,S002676408:0.00623):0.00373,(S000624520:0.00183,(S003421631:0.00251,(S002129129:0.00576,S002129165:0.00371):0.00259):0.00062):0.00055):0.00016):0.00018):0.00040,(S002113496:0.01657,(S000413824:0.00154,(S000624522:0.00193,(S002747049:0.00156,S002681887:0.01372):0.00025):0.00184):0.00089):0.00036):0.00060,((S003420885:0.00386,(S003413876:0.00181,S003421441:0.00385):0.00040):0.00052,S003414971:0.00244):0.00029):0.00153):0.01594):0.03805,(((S002652331:0.05131,(((S002718481:0.00826,S002702163:0.00204):0.00148,(S002699708:0.00378,(S002702184:0.00230,(S002702131:0.00292,(S002702118:0.00467,S002699753:0.00194):0.00076):0.00138):0.00062):0.00109):0.00559,((((((S002756311:0.00637,S002096323:0.00536):0.00100,(S002718073:0.00745,S002702079:0.00290):0.00047):0.00024,((S002702052:0.00334,S002698991:0.00402):0.00113,S002702151:0.00336):0.00052):0.00068,(S002096091:0.00308,S002875383:0.00105):0.00016):0.00159,(S003262791:0.00065,S000002714:0.00324):0.00058):0.00038,((S002034067:0.00008,S002730609:0.01749):0.00121,(S002722700:0.00311,S002718025:0.00422):0.00155):0.00095):0.00222):0.02831):0.03555,(S002725949:0.05261,(S002731507:0.08489,(((S002640975:0.00733,S002627760:0.00580):0.01306,((((S001480505:0.00719,S002095539:0.00401):0.00435,((S002135377:0.00235,S002071527:0.00270):0.00056,((S002663046:0.00386,(S002663223:0.00301,S002677279:0.00283):0.00061):0.00122,S002085039:0.00442):-0.00005):0.00151):0.00330,S002230553:0.00101):0.00153,(((S002690811:0.01893,(S002686910:0.00905,((S002639426:0.00382,(S002716123:0.00744,(S002685279:0.00319,S002717566:0.00643):0.00016):0.00138):0.00104,S002715948:0.01367):0.00093):0.00154):0.00697,((S002761690:0.01699,(((((S003216503:0.00166,S002094933:0.00271):0.00030,S002712558:0.02449):0.00050,S003005512:0.00831):0.00075,((S002055493:0.00263,(S002731517:0.00490,(S002065438:0.00091,S002641494:0.00021):0.00055):0.00102):0.00270,(S002708304:0.00807,(S002708172:0.00265,(S002714720:0.00234,(S002715669:0.00485,S002715931:0.00244):0.00058):0.00137):0.00161):0.00045):0.00059):0.00040,(S002679655:0.00920,(S002679645:0.00977,(S002717407:0.01255,(S002715785:0.00806,S002708222:0.00578):0.00077):0.00336):0.00195):0.00450):0.00026):0.00033,(((((((((S002715933:0.00577,(S002712396:0.00032,S002712402:0.00334):0.00121):0.00063,(S002679649:0.01098,S002679675:0.00510):0.00039):0.00055,(S000839650:0.01153,(((S002717683:0.00210,(S002667531:0.00227,S000838361:0.00204):0.00015):0.00013,(S002304189:-0.00018,(((S002675735:0.00838,(S002713054:0.00376,(((S002087687:0.00976,(S002682100:0.00393,S002726037:0.01138):0.00048):0.00196,(S002112678:0.00570,S002640982:0.00893):0.00197):0.00096,S002627824:0.00771):-0.00014):0.00002):0.00014,(S002690738:0.00180,S002716498:0.00988):0.00061):0.00011,((((((S002135696:0.00789,S002717633:0.00525):0.00066,(S002065836:0.00104,(S002084147:0.00067,(S002135305:0.00335,(S002135689:0.00619,(S002625182:0.00201,S002571066:0.00954):0.00018):0.00037):0.00029):0.00044):-0.00018):0.00002,(S002676246:0.00132,S002708005:0.00159):0.00069):0.00028,((S002641237:0.00112,S001392131:0.00106):0.00092,((((S002725927:0.00152,(S002680452:0.00193,(S002663967:0.00165,S002686999:0.00420):0.00025):0.00031):0.00012,((((S002584094:0.00703,S002685249:0.00471):0.00036,(S003378873:0.00769,(S002719785:0.00155,S002678817:-0.00007):0.00121):0.00010):0.00017,(((S002717389:0.00878,S002717414:0.00512):0.00240,(S002677345:0.00724,S002679213:0.00519):0.00071):0.00048,(S002715739:0.00600,(S002717572:0.00410,S002717549:0.00180):0.00023):0.00066):0.00011):0.00049,(S002714810:0.00621,(((S002716090:0.00504,S002717665:0.00229):0.00132,((S002707149:0.00103,((S002715812:0.00160,(S002717378:0.00486,S002685243:0.00173):0.00064):0.00078,(S002087806:0.00337,S002694464:0.00259):0.00025):0.00034):0.00012,(S002724172:0.00321,S002095897:0.00265):0.00061):0.00012):0.00091,((S002717241:0.00282,S002714554:0.00459):0.00098,(S002715896:0.00268,(S002716461:0.00542,(S002690704:0.00801,S002715884:0.00080):0.00118):0.00063):0.00090):-0.00022):-0.00003):0.00008):0.00008):0.00015,((S002717447:0.00747,S002716045:0.00651):0.00080,(S002535536:0.00768,((S002717365:0.01184,(S002072977:0.00680,(S002073363:0.00685,S002075183:0.00339):0.00051):0.00040):0.00114,(S002632811:0.00827,(S002717433:0.00725,S002135712:0.00515):0.00232):0.00059):0.00066):0.00004):-0.00006):0.00047,(S002684152:0.00265,S002147150:0.00173):0.00069):0.00003):0.00001):0.00001,S003216508:0.00081):0.00026,(S002624374:0.02557,S002716113:0.01540):0.00274):0.00011):0.00006):0.00031):0.00010,S002711884:0.00152):0.00004):0.00019):0.00039,(((S002092979:0.01089,((S002694221:0.00632,(S002663399:0.00369,S002715381:0.00877):0.00207):0.00137,((S002682124:0.01633,(S002686928:0.00706,S002682546:0.00672):0.00134):0.00108,(S002677071:0.00768,S002532991:0.01837):0.00072):0.00050):0.00025):0.00142,(S002680637:0.00497,(S002702103:0.00449,(S002712544:0.00322,S002702075:0.00411):0.00102):0.00072):0.00070):0.00074,(S002711372:0.00556,S002707001:0.01052):0.00130):-0.00024):0.00037,((S002064648:0.00885,S002714816:0.00505):0.00097,((S002693093:0.00509,S002719924:0.00881):0.00025,((S002717787:0.00240,S002715988:0.00566):0.00086,S002716087:0.00622):0.00004):0.00124):-0.00028):0.00080,(S002287058:0.00589,S002639444:0.00507):0.00033):-0.00005,(S000528444:0.00164,(S002549362:0.01168,(S002651785:0.00891,(S002680410:0.01269,(S002545502:0.01909,S002663115:0.01241):0.00139):0.00064):0.00066):0.00112):0.00014):0.00025,S002543809:0.00927):0.00031,S002677140:0.01923):0.00066):0.00072):0.00070,S002230543:-0.00053):0.00276):0.00464):0.01872,(S002714749:0.00934,(S002714622:0.00242,S002714737:0.00124):0.00272):0.00180):0.01271):0.00789):0.01745):0.01079,((((S000536198:0.00518,((S001219606:0.00775,(S000636356:0.00442,(S002175146:0.00285,S002175149:0.00125):0.00135):0.00164):0.00092,((S001587466:0.00005,S000425270:0.00210):0.00081,(S000436411:0.00053,S000978737:0.00138):0.00011):0.00089):0.00052):0.00163,(S002483815:0.00287,S003239490:0.00235):0.00080):0.05468,((S001240636:0.00879,(S000542977:0.00079,(S001589388:0.00254,(S002914385:-0.00049,S002235418:0.00200):0.00696):0.00176):0.00294):0.03841,((S000941661:0.00040,S000692071:0.00029):0.00028,(S001098343:0.00143,(S001352675:0.00113,S001294425:0.00140):0.00062):0.00062):0.03661):0.00915):0.00878,((S003281275:0.00443,((S000843778:-0.00032,S002226332:0.00032):0.00033,(S002442599:0.00040,S001548994:0.00317):0.00124):0.00232):0.04455,((S000978964:0.00039,S000386268:0.00232):0.03864,((S000978969:0.00124,(S000547323:0.00280,S001096710:0.00085):0.00013):0.00176,(S000841435:0.00133,S000841432:0.00426):0.00126):0.03359):0.00486):0.00467):0.01016):0.00344):0.00852,((((((((S000944571:0.00485,((S003405678:0.00149,(S002710962:0.00200,(S003415499:0.00266,(S002708058:0.00051,S002127102:0.00171):0.00095):0.00029):0.00105):0.00372,((S001541648:0.00215,S002510926:0.00349):0.00067,(S002510843:0.00154,S002510956:0.00406):0.00141):0.00195):0.00102):0.00104,(S003415102:0.00533,(((S002056964:0.00460,(S002115111:0.00278,S002123697:0.00344):0.00062):0.00082,S003410790:0.00450):-0.00012,(((S003411637:0.00043,S003411174:0.00173):0.00106,(S003423111:0.00139,S003414667:0.00077):0.00073):0.00043,S003420596:0.00394):0.00088):0.00239):0.00075):0.07277,((S000344687:0.00264,(S000944504:0.00296,(S003009942:0.00213,(S000393168:0.00066,S003336833:0.00358):0.00023):0.00135):0.00104):0.05655,(S002234726:0.03903,(S001913522:0.01231,(((S001913067:0.00514,(S002616580:0.00437,(S001913019:0.00562,(S001913031:0.00161,(S002743922:0.00083,S001913315:0.00213):0.00060):0.00036):0.00029):0.00018):0.00028,((S003406475:0.00390,S003413466:0.00114):0.00151,((((S002140854:0.00177,S002639527:0.00201):0.00021,((S002094282:0.00075,S002625579:0.00073):0.00119,S003010303:0.00260):0.00073):0.00031,(S002103347:0.00240,(S002122585:0.00353,S002120384:0.00164):0.00129):0.00043):0.00030,((S002114348:0.00003,S002104073:0.00071):0.00207,(S002744229:0.00257,S002115713:0.00261):0.00163):0.00121):0.00103):0.00076):0.00122,(S003396983:0.00475,((((S003405532:0.00070,(S002713021:0.00158,S002710199:0.00064):0.00078):0.00041,(S002634541:0.00199,S001483732:0.00598):0.00013):0.00071,(S003407518:0.00130,S002752089:0.00207):0.00016):0.00094,(S001407653:0.00549,S000499426:0.00342):0.00035):0.00431):0.00412):0.00354):0.02144):0.01848):0.00877):0.00500,(((S000499424:0.00608,(S000944500:0.00287,(S003318437:0.00135,S001871478:0.00209):0.00118):0.00265):0.03806,(((S003414859:0.00618,S003397776:0.00606):0.00441,(((S003396440:0.00140,(S002273185:0.00299,S002273263:0.00143):0.00058):0.00081,((S002671395:0.00148,S001558928:0.00221):0.00090,S003318394:0.00447):0.00133):0.00234,(S002737598:0.00710,S001558991:0.00472):0.00057):0.00391):0.05138,(S003422082:0.01884,((S003416603:0.00685,S003393308:0.00683):0.00439,((((S003405551:0.00361,((S003405497:0.00371,(S003361111:0.00139,(S003361091:0.00223,(S003360826:-0.00081,S003361250:0.00151):0.00056):0.00209):0.00029):0.00043,(S001499443:0.00331,((S000321426:0.00028,S002114227:0.00193):0.00145,S003405553:0.00156):0.00077):0.00094):0.00111):0.00022,(((S003395111:0.00231,(S002746020:0.00210,(S003394755:0.00211,(S000344669:0.00367,S003395030:0.00139):0.00018):0.00024):0.00085):0.00063,(S003404635:0.00189,(S001558892:0.00209,(S002092173:0.00308,S001499202:0.00270):0.00026):0.00033):0.00023):0.00039,S001531019:0.00572):0.00026):0.00104,((S001539350:0.00425,(S003392822:0.00145,(S002702893:0.00174,(S003419817:0.00339,S002760430:0.00121):0.00031):0.00216):0.00300):0.00134,(S003344536:0.00737,S000821779:0.00597):0.00103):0.00045):0.00472,(((S002713428:0.00132,S002712602:0.00238):0.00449,(S002132041:0.00353,S002707344:0.00386):0.00142):0.00084,(((S002512556:0.00942,((S002669528:0.00100,(S002099904:0.00099,(S002655185:0.00142,S002643123:0.00154):0.00048):0.00049):0.00102,(S002752617:0.00380,((S001502926:0.00214,(S002100161:0.00035,S002106258:0.00039):0.00076):0.00072,((S002119364:0.00074,S002100311:0.00074):0.00082,S002722881:0.00195):0.00064):0.00037):0.00068):0.00083):0.00090,(S002757319:0.00258,((S002625520:0.00081,S002134130:0.00141):0.00278,((S002635103:0.00265,S002108835:0.00190):0.00030,(S003416090:0.00105,(S000944461:0.00106,S002722322:0.00373):0.00034):0.00059):0.00074):0.00014):0.00027):0.00183,S002082971:0.00704):0.00127):0.00121):0.00313):0.00420):0.03943):0.00473):0.00870,(((S000461126:0.01011,(S000846091:0.00288,(S000407883:0.00954,(S001417192:0.00019,S003021240:0.00330):0.00122):0.00131):0.00083):0.00452,((S000921342:0.00361,(S000826857:0.00737,S003021524:0.00901):0.00259):0.00369,(S003405452:0.02162,((S001913006:0.00693,(S002733995:0.00168,(S003318456:0.00116,S002543610:0.00202):0.00181):0.00255):0.00405,((((S002225553:0.00122,S001559013:0.00103):0.00051,(((S002638573:0.00058,S002637040:0.00164):0.00033,(S002636172:0.00148,S002635088:0.00074):0.00030):0.00041,(S002232088:0.00063,S002064091:0.00118):0.00048):0.00009):0.00244,(S000390714:0.00370,S002225554:0.00638):0.00120):0.00161,(S003405712:0.00498,S003344527:0.00527):0.00159):0.00243):0.00067):0.00467):0.00077):0.02608,(S002761862:0.01535,S002709639:0.02164):0.00473):0.03532):0.00664):0.02832,((S001233533:0.01224,((((S002741106:0.00130,S002709412:0.00464):0.00132,S002658688:0.00075):0.00053,(S002757081:0.00222,S002752065:0.00354):0.00037):0.01040,(S000944436:0.00572,((S002103922:0.00250,((S000768462:0.00082,(S002311636:0.00098,(S000768453:0.00197,S000768460:0.00011):0.00055):0.00021):0.00076,(S000768450:0.00300,(S000768447:0.00015,S000022808:0.00073):0.00051):0.00061):0.00216):0.00139,((S003414195:0.00211,(S003408193:0.00132,S003410566:0.00087):0.00152):0.00174,S003410705:0.00797):0.00181):0.00523):0.00302):0.06302):0.02249,((S001911755:0.00113,(S003376283:0.01184,(S002061560:0.00614,(S002079485:0.00307,((S002725289:0.00001,S001455469:0.00147):0.00039,(S001457361:0.00034,(S002175161:0.00487,S002175167:0.00708):0.00011):0.00054):0.00215):0.00312):0.00110):0.00259):0.07659,(S001405566:0.02849,(((S002760118:0.00288,S001464593:0.00454):0.00063,((S002073337:0.00129,(S001405163:0.00289,(S002731805:0.00213,(S002122187:0.00133,(S002129475:0.00228,((((S001469102:0.00027,S002752513:0.00344):0.00060,(S002068181:-0.00000,(S001407411:0.00147,(S001405676:0.00074,(S002122403:0.00074,S002122009:0.00074):0.00000):0.00001):0.00001):0.00026):0.00011,(S001456296:0.00050,(S002743843:0.00070,((S002136056:0.00074,S001394889:0.00149):0.00014,S001457482:0.00224):0.00017):0.00004):0.00025):0.00033,(S002712787:0.00068,S001395900:0.00080):0.00030):0.00025):-0.00005):0.00016):0.00009):0.00007):0.00021,S002714016:0.00213):0.00011):0.00011,(S002062239:0.00305,(((S001458354:0.00415,(S001405666:0.00112,S001407390:0.00184):0.00030):0.00054,(S002083743:0.00112,(S002696826:0.00110,S002074474:0.00054):0.00020):0.00020):0.00049,S002059748:0.00202):0.00018):0.00084):0.02443):0.06369):0.02246):0.00865):0.00164,(((S003393284:0.02798,(S002097840:0.00418,(S002713227:0.00286,S003394812:0.00148):0.00052):0.06583):0.03159,(((S003405475:0.01333,S003415109:0.02057):0.05342,(S001912612:0.02914,((S002709537:0.01531,((S002609107:0.00071,(S002073749:-0.00001,S002734936:0.00435):0.00001):0.00385,(((S002713452:0.00113,S002751147:0.00101):0.00044,(S002731054:0.00153,S002651124:0.00209):0.00085):0.00128,(S002136298:0.00086,(S002140020:0.00031,S002057412:0.00209):0.00044):0.00004):0.00083):0.01249):0.02372,((((((S002696237:0.00211,S002081774:0.00514):0.00414,((S002676603:0.00691,(S003394951:0.00964,((S003412163:0.00384,S003405416:0.00616):0.00118,((((((S003021276:0.00148,(((S002630697:0.00276,((S001507363:0.00072,S002087376:0.00216):0.00001,((S002630607:0.00217,S001499421:0.00144):0.00000,S002691505:0.00118):0.00027):0.00013):0.00016,(((S002761526:0.00216,S002092558:0.00290):0.00021,(S002106264:0.00269,S002650433:0.00129):0.00016):0.00026,(S003344725:0.00124,(S001458281:0.00291,(S003374039:0.00046,S002112369:0.00223):-0.00006):-0.00002):0.00018):0.00020):0.00053,S002077680:0.00208):0.00008):0.00012,((S001479662:0.00062,(S003361249:0.00145,((S002082205:0.00220,(S001499408:0.00230,(S002052426:0.00346,S002278379:0.00099):-0.00027):-0.00013):-0.00003,S002682117:0.00231):-0.00013):-0.00002):0.00010,S003405389:0.00120):0.00056):0.00027,(S002078821:0.00135,S002278601:0.00201):0.00016):0.00124,((S003394413:0.00183,(((((S002694354:0.00007,(S003021371:0.00065,(S003343670:-0.00018,(S002642126:0.00078,(S002646661:0.00211,S002743067:0.00211):0.00006):0.00018):0.00055):0.00014):0.00030,S001458534:0.00183):0.00050,(((S002077759:0.00067,(S002103387:0.00005,S002104874:-0.00003):0.00003):0.00025,((((S002110966:0.00294,S002112243:0.00429):0.00044,(S002511788:-0.00029,S002745385:0.00251):0.00028):0.00028,(S002510857:0.00083,S001483678:0.00423):0.00010):-0.00006,S003394862:0.00093):0.00014):0.00027,S003342410:0.00216):0.00016):-0.00004,((S002480440:0.00069,S002480506:-0.00003):0.00070,S002113287:0.00108):0.00018):0.00039,(((S003394935:0.00006,S003394857:0.00065):0.00071,(((((S002996284:0.00218,(S003330032:0.00431,S003329962:0.00129):0.00073):0.00035,S002996369:0.00097):0.00054,S002672996:0.00192):0.00075,(S003415641:0.00204,((S001403712:0.00243,(S003329923:0.00561,((S002109996:0.00276,(S002758969:0.00285,(S002268174:0.00139,(S003007140:0.00582,S002679284:-0.00004):0.00005):0.00005):0.00006):0.00013,(S002102771:0.00211,S003007068:0.00234):0.00001):0.00037):0.00016):0.00034,(S003405578:0.00004,(S003406608:0.00108,S003405846:0.00159):-0.00019):-0.00005):0.00007):0.00009):0.00047,((S002102779:0.00059,S003405700:0.00085):0.00045,(S003409902:0.00204,(S003406329:0.00075,(S003411372:0.00071,S003406453:0.00070):0.00067):0.00008):0.00037):0.00042):-0.00028):0.00034,S003394895:0.00286):-0.00008):0.00008):-0.00004,(S002642135:0.00012,(S001503014:0.00340,S002673081:0.00098):-0.00026):-0.00012):0.00020):0.00016,(S002480353:0.00349,(S002630787:0.00195,S002090689:0.00312):-0.00022):0.00010):0.00153,(S003405730:0.00264,(S003341644:0.00521,S003406428:0.00328):0.00060):0.00046):0.00084):-0.00009):0.00012):0.00083,(S002996282:0.01498,(((((((S003006944:0.00951,(S003007019:0.00247,((S002996407:0.00139,S003330055:0.00355):0.00111,(S003006906:0.00191,S003007138:0.00373):0.00102):0.00035):0.00053):0.00117,S002097843:0.00215):-0.00031,((S002106994:0.00346,(S002996343:0.00421,(S002678446:0.00362,(S003405348:0.00262,(S003007134:0.00304,(S002996326:0.00463,S002996277:0.00582):0.00068):0.00095):0.00040):-0.00011):0.00017):0.00017,(S002746928:0.01684,S002996318:0.00824):-0.00015):0.00030):0.00025,((((S002699376:-0.00000,S002699254:0.00000):0.00307,((S002745051:0.00241,(S001453304:0.00350,(S002110013:0.00153,(S002103063:0.00018,(S002104069:-0.00000,(S002114158:0.00142,(S002109910:0.00144,S002737574:0.00145):0.00000):0.00002):0.00011):0.00054):0.00064):0.00049):0.00026,((S002103264:0.00005,S002676658:0.00429):0.00046,(S002100495:0.00172,S002111233:0.00118):0.00093):0.00043):0.00014):-0.00002,(S003329924:0.00707,S001540042:0.00384):-0.00014):0.00059,((((S002737503:0.00032,(S002642531:0.00325,S002110337:0.00037):0.00040):0.00040,(S002743379:0.00137,(S002996288:0.00145,S002996304:0.00568):0.00037):0.00008):0.00076,(S003330063:0.00784,S003394707:0.00144):0.00054):0.00023,((S003329966:0.00749,(S002672957:0.00306,S002733589:0.00201):0.00119):0.00069,((S003007057:0.00401,S003329906:0.00315):0.00118,(S003329970:0.00408,(S002646197:0.00265,(S003415357:0.00263,((S002638711:0.00077,S002646321:0.00429):0.00056,((((S003329943:0.00391,(S001453349:0.00146,(S002081689:0.00148,(S002100198:0.00250,S002630574:0.00256):0.00043):-0.00004):-0.00001):0.00013,(S002996364:0.00385,(S003329956:0.00059,S002996336:0.00125):0.00013):0.00028):0.00085,(S002674823:0.00452,(S003415586:0.00139,S003418539:0.00073):0.00116):0.00022):0.00018,(S001453343:0.00087,S002106342:0.00130):0.00024):0.00015):0.00004):-0.00000):0.00019):0.00023):0.00059):0.00053):0.00075):0.00057):0.00098,((S001913661:0.00476,S003330054:0.00952):0.00027,((S001453396:0.00427,S002996342:0.00948):0.00147,(((S002700186:0.00380,(S003365884:0.00161,S001458646:0.00417):0.00126):0.00108,S003415686:0.00295):0.00112,S003415231:0.00199):0.00122):0.00062):0.00027):0.00086,(S003006948:0.01097,S003006964:0.01168):0.00085):0.00150,S002102948:0.00684):0.00008):0.00091):0.00083):0.00265,(S003403043:0.01323,((((((S003408101:0.00391,(S003413096:0.00594,S003420815:0.01240):0.00032):0.00055,(S003421198:0.00241,(S003391920:0.00175,((S003418504:0.00139,(S003408051:0.00391,S003421477:0.00037):0.00036):0.00027,(S003423198:0.00118,((S003422638:0.00077,S003420146:0.00207):0.00079,S003407756:0.00377):0.00003):0.00004):0.00105):0.00015):0.00028):0.00127,(S003402415:0.00726,(((S003420465:0.00176,(S003420145:0.00173,((S003418590:0.00106,S002715469:0.00183):0.00126,((S003402856:0.00057,(S003407169:0.00084,S003411994:0.00013):0.00058):0.00068,(S003402768:0.00273,(S003403201:0.00270,(S003405268:0.00118,(S003410320:0.00198,(S003411316:0.00067,S003410154:0.00144):0.00023):0.00013):0.00013):0.00003):0.00008):0.00027):-0.00038):-0.00009):0.00052,(S002624512:0.00356,S003413998:0.00588):0.00027):0.00094,(S003411034:0.00282,(S003412870:0.00090,S003411628:0.00410):0.00036):0.00092):0.00055):0.00050):0.00108,(((((S003406845:0.01027,S003402110:0.00594):0.00397,((S003410349:0.00360,S003400151:0.00700):0.00234,(S003411421:0.00771,(S003410110:0.00349,S003411702:0.00428):0.00156):0.00039):0.00095):0.00163,(S002714008:0.00481,(((S003369102:0.00226,(S003403169:0.00182,(S003408908:0.00375,(S003402971:0.00128,S003410502:0.00121):0.00012):0.00030):0.00026):0.00078,(S001884223:0.00336,(S003409087:0.00277,S003410122:0.00079):0.00099):0.00040):0.00146,(S001913396:0.00897,((S003403072:0.00303,(S001874825:0.00462,(S003405218:0.00232,(S003406970:0.00038,S003407163:0.00244):0.00050):0.00102):0.00018):0.00066,(S000838246:0.00270,(S003400729:0.00163,S003402132:0.00157):0.00048):0.00086):0.00080):0.00054):0.00125):0.00035):0.00044,(S001179644:0.00794,((S002704011:0.00557,(S002760875:0.00248,S002640391:0.00202):0.00016):0.00060,((((S003403145:0.00160,(S003411705:0.00168,S003411803:0.00184):0.00023):0.00080,(((S003408776:0.00255,S003402965:0.00167):0.00038,S003408839:0.00072):-0.00002,((S003403940:0.00039,S003402786:0.00101):0.00032,S003402804:0.00170):0.00077):0.00056):0.00090,S002133406:0.00780):0.00107,(S001913387:0.00663,(S002985021:0.00232,(S002105078:0.00439,(((((((S002273374:0.00258,(S002760339:0.00106,((S002133573:0.00141,(S001397701:0.00367,S001475139:0.00067):0.00004):0.00036,(S002070707:0.00208,(S002609006:0.00108,S002127285:0.00065):0.00008):0.00009):0.00039):0.00031):0.00007,(((S002119842:0.00145,S001397810:0.00216):0.00001,(S002676470:0.00072,S002121170:0.00188):0.00030):0.00028,(S002761017:0.00130,(S002736181:0.00198,(S002747620:0.00143,(S002055551:0.00155,(S002630067:0.00261,S002055452:0.00239):-0.00022):-0.00011):0.00002):0.00019):0.00015):0.00015):0.00060,S002760649:0.00130):-0.00016,(S003421640:0.00038,(S002139506:0.00358,S002139476:0.00090):0.00001):0.00053):0.00038,((S003403382:0.00004,S003406499:-0.00004):0.00036,(S003408456:0.00035,S003411699:0.00050):0.00021):0.00037):0.00010,(S003411480:0.00303,S003400157:0.00236):-0.00014):0.00027,S003409160:0.00282):0.00021):0.00017):0.00043):0.00046):0.00020):0.00040):0.00061):0.00062,((S003392392:0.00422,(S002120523:0.00225,((S003402523:0.00064,(S003402649:-0.00024,S003410267:0.00024):0.00007):0.00044,S003405182:0.00233):0.00095):0.00189):0.00026,((S003392067:0.00247,(S002747675:0.00581,(S003368051:0.00304,S003368769:0.00172):0.00049):0.00055):0.00130,((S003403936:0.00169,S002742054:0.00531):0.00025,(S002135620:0.00458,(((S003403343:0.00158,(S003403107:0.00175,S003412858:0.00196):0.00037):0.00044,S003403879:0.00113):0.00027,S003403389:0.00255):0.00004):0.00063):0.00162):0.00002):0.00083):0.00033):0.00061,(S001172331:0.00646,(S003407902:0.00665,(S003411788:0.00491,(S003408719:0.00370,(S003410283:0.00229,(S003407774:0.00071,S003409660:0.00070):0.00054):0.00077):0.00071):0.00149):0.00081):0.00023):0.00183,((S003412227:0.00147,(S003403875:0.00497,S003406500:0.00576):0.00238):0.00628,S003403182:0.01159):0.00038):0.00180):0.00223):0.00080,((S001090340:0.00842,S001246640:0.00496):0.00374,(((S002750511:0.00075,S002741066:0.00142):0.00665,(S003405365:0.01050,(S003348883:0.02028,((((((S001457810:0.00126,((S001090334:0.00025,(((((S002093468:0.00002,(S002625493:0.00139,(S002093123:0.00215,S002630057:0.00133):0.00011):0.00006):0.00089,(S003367808:0.00129,(((S002639954:0.00190,S002639923:0.00099):0.00316,(S002069102:0.00167,(((S001457812:0.00070,(S001457859:0.00072,(S001457804:0.00143,(S001452723:0.00145,S001452779:-0.00001):0.00068):0.00001):0.00001):0.00002,((S001452777:-0.00009,(S001451753:0.00237,S001452850:0.00053):0.00082):0.00077,S001457877:0.00307):0.00049):0.00050,(S003416171:0.00107,(S002627994:0.00188,S002310854:0.00101):0.00024):0.00036):0.00014):0.00045):0.00055,(S002616963:0.00047,S002079861:0.00097):0.00090):-0.00014):-0.00020):-0.00008,((S003021241:0.00088,(S001452784:0.00085,S001453371:0.00130):0.00024):0.00091,((S001453354:0.00211,S001453309:0.00078):0.00096,(S003380498:-0.00003,(S001502893:0.00080,(S001452797:0.00089,(S002105144:0.00166,(S002747034:0.00144,S002747060:0.00217):0.00051):0.00000):-0.00016):-0.00008):0.00003):0.00011):0.00055):0.00009,(S001452731:0.00314,(S001452858:0.00040,S001452735:0.00104):0.00048):0.00053):-0.00001,(S003367768:0.00043,(S002510918:0.00274,S002510855:0.00058):0.00027):0.00041):-0.00010):0.00013,(S003393633:-0.00006,(S003394490:-0.00006,(S003380407:0.00259,((S003360583:-0.00001,(S003364795:0.00069,S000826932:-0.00012):0.00012):0.00050,S001401990:0.00068):0.00002):0.00013):0.00014):0.00005):0.00015):0.00002,S003415498:0.00137):0.00021,((S001402105:0.00162,S001402125:-0.00017):0.00142,(S003415391:0.00103,(((((S003016325:0.00168,S003011043:0.00717):0.00024,(S003334516:0.00140,S002739329:0.00168):-0.00022):0.00054,S002093277:0.00210):-0.00001,(S003415466:0.00132,S003415670:0.00081):0.00035):0.00025,S003405616:0.00146):0.00025):0.00020):-0.00006):0.00017,(S003405538:0.00184,S003405682:0.00192):-0.00008):0.00051,S001457808:0.00606):0.00019,((((S003360806:0.00272,(S002640598:0.00235,S003361025:0.00276):0.00213):0.00040,(((S003361015:0.00223,S003361101:0.00077):0.00048,(S003361197:0.00264,S003361063:0.00076):0.00059):0.00221,S001499161:0.00331):0.00139):0.00139,((S002748773:0.00122,(S002630748:0.00023,S002087357:0.00191):0.00098):0.00123,(S003393153:0.00308,(S002119967:0.00311,S003393298:0.00165):0.00015):0.00058):0.00104):0.00119,((S002480472:0.00299,((S002043984:0.00054,(S002127383:0.00030,(S002638900:0.00114,S002127314:0.00201):0.00016):0.00235):0.00109,(S002739412:0.00213,S003335015:0.00004):0.00204):-0.00012):0.00086,S001457822:0.00717):0.00019):0.00027):0.00033):0.00056):0.00216):0.00208,(S003405438:0.01132,S001452729:0.00894):0.00106):0.00357):0.00209):0.00206,S003411117:0.02661):0.00617,(((S003419951:0.01586,(S003414176:0.00602,S001884222:0.00612):0.00506):0.00203,((S002109311:0.00703,(S002681616:0.01888,(((S002290079:0.00205,((S003374801:0.00193,(S002291131:0.00156,S003374868:0.00961):0.00045):0.00147,(S003374759:0.00386,(S002747515:0.00364,S003392733:0.00214):0.00043):0.00126):0.00037):0.00114,(((S002751328:0.00478,(S003286659:0.00020,S003286660:0.00047):0.00176):0.00144,((S003286662:0.00154,S002647973:0.00281):0.00056,(S003405817:0.00086,S003286661:0.00492):0.00081):0.00062):0.00217,(S003372824:0.00292,S003415240:0.00139):0.00141):0.00153):0.00190,(((S002512226:0.00290,S003423224:0.00592):0.00025,S003420930:0.00599):0.00129,(((S003421550:0.00378,S003407829:0.00277):0.00047,(S001397662:0.00217,(S003420658:0.00179,S002066294:0.00216):0.00038):0.00321):0.00055,S003413721:0.01154):0.00167):0.00119):0.00037):0.00050):0.00090,(S002754319:0.02321,(((S002709422:0.00744,((((S002269080:0.00201,(S003394790:0.00077,((S002100457:0.00174,S003366189:0.00485):0.00093,S001537711:0.00356):0.00014):0.00034):0.00031,((S002658927:0.00118,(S002668712:0.00222,S002658758:0.00139):0.00026):0.00222,S001453336:0.00771):0.00020):0.00050,(((S002232083:0.00069,(S002636221:0.00274,(S002743159:0.00099,S002756754:0.00118):0.00087):0.00075):0.00116,(S002745257:0.00329,(S002709990:0.00215,((S002718727:0.00172,(S002653637:0.00002,S002101567:0.00142):0.00045):0.00011,(S002717030:0.00386,(S002718714:0.00145,(S002113837:0.00519,((S003394769:0.00043,(((((S002145218:0.00072,(S002740263:0.00121,((S002749498:-0.00024,S002740290:0.00024):0.00064,(S002086690:-0.00000,(S002722029:0.00071,S002733428:0.00001):0.00135):0.00010):0.00008):0.00024):0.00041,(S002081623:0.00541,(S002078832:0.00036,S003366699:0.00052):0.00021):0.00031):0.00037,((((S001457414:0.00052,(S003366798:0.00177,S003365776:0.00096):0.00029):0.00057,((S002744659:0.00117,(S002744630:0.00551,S002744634:0.00099):0.00027):0.00049,(S002657250:0.00080,(((S002723286:0.00047,(S003366456:0.00095,S003366280:0.00042):0.00122):0.00025,(S002714368:0.00319,S003366117:0.00104):0.00001):0.00044,S001458344:0.00162):-0.00018):-0.00008):0.00017):-0.00006,(S003366577:0.00081,(S002083041:0.00258,S003366040:0.00103):0.00019):0.00029):0.00025,(S003366517:0.00183,((S002708479:0.00105,S002744680:0.00112):0.00059,(S002710201:0.00047,(S003366583:0.00078,S003366182:0.00182):-0.00016):0.00051):0.00013):0.00009):0.00059):0.00017,(S002082053:0.00151,S003366024:0.00139):0.00084):0.00027,(S002711328:0.00442,(S002630570:0.00383,(((S002133554:0.00006,S002740303:0.00139):0.00018,((S002712756:0.00000,S002706775:0.00072):0.00041,(S003010530:0.00199,S002711385:0.00094):0.00069):0.00003):0.00018,(S002077364:0.00121,(S002609269:0.00231,(S002741811:0.00073,S002741827:-0.00000):0.00031):0.00022):0.00023):0.00035):-0.00029):0.00009):0.00008):0.00030,(S002709479:0.00391,S002709894:0.00407):0.00248):0.00020):0.00023):0.00027):0.00047):0.00031):0.00047):-0.00008):0.00064,S002744546:0.00913):0.00058):0.00053,S002740536:0.00748):0.00058):0.00118,((S003365990:0.01204,(S000656894:0.00768,(S002709414:0.01026,S003394835:0.00460):0.00051):0.00046):0.00067,S003366825:0.01758):0.00066):0.00225,(S000657124:0.01323,S002148392:0.01092):0.00034):0.00053):0.00126):0.00330):0.00085,S001594523:0.01797):0.00538):0.00882):0.00645):0.00630):0.02448,((S001595845:0.02389,(S001912894:0.01251,(S000395076:0.00886,(S003010157:0.00700,(S002510939:0.00145,(S002511836:0.00185,S000921411:0.00144):0.00054):0.00296):0.00160):0.00219):0.02227):0.02910,(S001405507:0.06410,((S002440962:0.00578,(S000478276:0.00517,(S000478277:0.00525,S000478279:0.00198):0.00170):0.00250):0.03651,((((((((S003013649:0.00264,(S002440960:-0.00009,S000398983:0.00006):0.00041):0.00151,(S003415441:0.00071,S003413392:0.00139):0.00107):0.00064,(S003413225:0.00577,S003415616:0.00420):0.00112):0.00127,(S002310592:0.00901,(S001879600:0.00296,((S001117707:0.00301,(S001122280:0.00338,S001121428:0.00438):0.00030):0.00040,(S002310414:0.00133,(S001121402:0.00815,S003423577:0.00146):0.00052):0.00078):0.00025):0.00063):0.00033):0.00140,S003368594:0.00949):0.00079,((S003222541:0.00567,(S003422447:0.00578,S003408542:0.00420):0.00055):0.00066,S000789516:0.00827):0.00098):0.00165,(S000828717:0.00994,S001879599:0.00964):0.00054):0.00613,((S000785828:0.00578,S001120977:0.01006):0.00998,S000786381:0.02849):0.00656):0.02394):0.01499):0.01416):0.01103):0.02232):0.02251,(((S000414263:0.00075,(S002949627:0.00038,S000140702:0.00031):0.00065):0.01471,((S001589391:0.00199,(S003021354:0.00873,(S001913012:0.00357,(S003024279:-0.00010,S003380329:0.00078):0.00078):0.00073):0.00079):0.00058,(S003380626:0.00455,((S001879390:-0.00001,(S000921337:0.00066,S003022561:0.01047):0.00064):0.00073,S003380328:0.00648):0.00271):0.00305):0.00963):0.06578,(S001233525:0.06305,((S000437154:0.00443,(S003222609:0.00141,(S001233389:0.00117,(S002232072:-0.00075,S003370663:0.00285):0.00063):0.00070):0.00181):0.00493,(S002743264:0.00387,((S001913074:0.00186,S002749363:0.00259):0.00071,(S002131541:0.00114,S001913034:0.00102):0.00007):0.00115):0.00377):0.05962):0.02465):0.01149):0.00160):0.00182,((S000437151:0.00386,(S000389354:0.00133,S000836848:0.00004):0.00067):0.03881,((S003405471:0.01912,S001233538:0.01076):0.02163,((S001913181:0.00641,(S001912901:0.00354,(S003405880:0.00092,(S001483667:0.00253,(S002749714:0.00416,S001233521:0.00093):0.00056):0.00125):0.00026):0.00104):0.00049,(((S000382898:0.00832,S001872330:0.00045):0.00130,(S001910581:0.00064,S001901071:0.00212):0.00044):0.00109,S000382899:0.00946):0.00216):0.01644):0.02084):0.06234):0.00476,((((((S000842910:-0.00048,(S000842909:0.00031,(S000653584:0.00325,(S000653583:0.00345,(S003024384:0.00965,S000891816:0.00105):0.00091):0.00111):0.00253):0.00066):0.03294,((S003360739:0.01451,((((S002688751:0.00513,S001405735:0.00532):0.00007,((S000944509:0.00990,(((S002716933:0.00364,S003374407:0.00241):0.00002,S002723290:0.00099):0.00042,((((S001243315:0.00172,S003348833:0.00250):0.00030,(S003405691:0.00124,S003405662:0.00169):0.00041):0.00045,(S003361214:0.00329,(S003343468:0.00301,(S003344558:0.00110,S001243313:0.00028):0.00042):0.00052):0.00094):0.00115,(((((S002626518:0.00144,(S003361032:0.00097,S003374831:0.00115):0.00039):-0.00003,S000367143:0.00036):0.00035,(((S003374576:0.00008,(S003360940:0.00059,(S003361990:-0.00007,(S003360857:0.00070,(S003361114:0.00130,(S003344601:0.00070,(S003361136:0.00070,S001243320:0.00071):0.00000):0.00000):0.00012):0.00007):0.00000):0.00008):0.00010,(S002087361:0.00224,(S003361159:0.00072,S003361266:0.00069):0.00008):0.00048):0.00023,S003360930:0.00137):0.00018):0.00011,S002034921:0.00203):0.00041,S003361103:0.01064):0.00052):0.00050):0.00249):0.00185,((((((S003420265:0.00147,S003421046:0.00289):0.00044,(S003421033:0.00029,S003420386:0.00047):0.00026):0.00090,(S003423619:0.00115,(S003423628:0.00107,(S003420835:0.00038,S003420464:0.00101):0.00045):0.00030):0.00047):0.00052,(S003422048:0.00638,((S003420827:0.00139,S003420928:0.00152):0.00162,((S002141450:0.00293,(S003417172:0.00080,S003421863:0.00168):0.00014):0.00033,((S002147635:0.00093,S002147656:0.00131):0.00231,S003417032:0.00146):0.00035):0.00057):0.00074):0.00158):0.00241,(S003420738:0.00556,S003420492:0.00535):0.00126):0.00208,(S002743686:0.00706,(S003401590:0.00218,((S002649782:0.00161,S002761483:0.00141):0.00074,S002117844:0.00232):0.00070):0.00093):0.00134):0.00157):0.00102):0.00128,(S003407321:0.00370,((S003396318:0.00487,(S003412551:0.00106,(S003412594:0.00066,S003396513:-0.00007):0.00007):0.00036):0.00029,(S003412646:0.00368,(((S001243309:0.00131,(S003401934:0.00017,S003401724:0.00093):0.00057):0.00044,(S003400156:0.00002,(S003397812:-0.00002,S003399556:0.00203):0.00018):0.00069):0.00075,S003401267:0.00346):0.00028):0.00009):0.00029):0.00151):0.00050,S003412620:0.00948):0.00150):0.00196,((((S001499155:0.00197,(S002722848:0.00330,S003418385:0.00073):0.00078):0.00494,((S000344692:0.00373,(S003420153:0.00368,(S003419032:0.00027,S002131802:0.00199):0.00151):0.00051):0.00049,(S003401074:0.00659,(((S003374643:0.00398,S003374613:0.00312):0.00616,(S003423142:0.00670,((S003330638:0.00666,((((S003415956:0.00336,S003416158:0.00100):0.00039,(S003418215:0.00300,S003417193:0.00208):0.00070):0.00103,(S002136740:0.00228,S003318505:0.00287):0.00041):0.00161,(S003408738:0.00035,(S003331168:0.00807,((((S003330288:0.00030,S003361544:0.00041):0.00050,S003330591:-0.00023):0.00013,((S003330762:0.00006,(S003330580:0.00327,(S003330551:0.00126,S003330679:-0.00010):0.00010):0.00023):0.00013,S003009068:0.00316):0.00035):0.00013,(S003330597:0.00071,S003408759:-0.00046):0.00057):0.00074):0.00079):0.00197):0.00036):0.00276,(S003422383:0.00766,((S003393339:0.00179,(S003411243:0.00453,S003401809:0.00351):0.00109):0.00376,(S003419178:0.00396,(((((S003417133:0.00358,(S003410317:0.00184,(((S003408940:0.00188,(((((S003419052:0.00094,(S003417450:0.00040,S003422686:0.00105):0.00052):0.00026,(S003417378:0.00150,(S003421856:0.00062,(((S003419601:0.00136,(S003421701:0.00148,S003421781:0.00216):0.00009):0.00049,(S003421765:0.00038,(S003419468:0.00090,S003419640:0.00128):0.00034):0.00036):0.00031,S003421929:0.00229):-0.00008):-0.00006):0.00032):0.00036,(((S001391623:0.00071,S001394979:0.00153):0.00078,(S001397533:0.00324,(S001397553:0.00155,S001395878:0.00218):0.00072):-0.00007):0.00027,(S003419045:0.00095,(S003412899:0.00081,(S002712589:0.00654,(S003374678:0.00207,S003330502:0.00181):-0.00010):0.00058):0.00030):0.00022):0.00013):0.00007,S003408095:0.00032):0.00043,S003418973:0.00040):0.00003):0.00007,((S002712598:0.00208,S003399361:0.00315):0.00102,S003392816:0.00170):0.00012):0.00028,(S003423608:0.00264,S003420336:0.00127):-0.00009):-0.00003):0.00004):0.00019,(S003408595:0.00348,S003003544:0.00269):-0.00010):0.00003,(S003003473:0.00278,(S003417013:0.00122,(S003421711:0.00395,S003417244:0.00042):0.00023):0.00154):0.00013):0.00063,(S003403353:0.00558,S003408040:0.00383):0.00107):0.00166,((S003417360:0.00150,(S003417477:0.00068,S003417049:0.00164):0.00054):0.00105,S003418207:0.00234):0.00003):0.00008):0.00137):0.00077):0.00055):0.00318):0.00137):0.00057,(((S001245968:0.00213,S001245959:0.00263):0.00511,(((S001872331:0.00037,S002512098:0.00032):0.00190,S000836951:0.00263):0.00067,(S001245976:0.00355,(S003411695:0.00533,S003410400:-0.00081):0.00249):0.00149):0.00168):0.00175,S000944695:0.00658):0.00089):0.00140):0.00061):0.00115):0.00099,(S003419085:0.01523,(S003400480:0.01898,S003413041:0.01980):0.00677):0.00222):0.00243,((S003374822:0.01166,(((S003407333:0.00350,(S003415316:0.00353,(S003413154:0.00499,(S003397310:0.00643,S003394467:0.00908):0.00364):0.00052):0.00048):0.00117,((((S003411920:0.00191,(S003411919:0.00331,S003413646:0.00182):0.00036):-0.00012,((S003412554:0.00329,((S001574339:0.00206,(S003415202:0.00222,S003422969:0.00295):0.00019):0.00013,(S003417680:0.00171,(S001913354:0.00789,S003416906:0.00099):0.00044):0.00020):0.00035):0.00047,((((S003392917:0.00280,S003395853:0.00161):0.00049,S000653590:0.00104):0.00087,S001243302:0.00052):0.00090,(S003401921:0.00035,(S003416234:0.00042,(S003417577:0.00148,S003421114:-0.00001):0.00032):0.00057):-0.00022):0.00025):0.00012):0.00065,(S003409451:0.00249,(S003410276:0.00063,(S003412150:0.00066,((S003409446:0.00012,S003399637:-0.00012):0.00039,S003412938:0.00050):0.00007):0.00014):0.00010):0.00008):0.00008,(S003397788:0.00772,(S003412900:0.00313,(S003412064:0.00190,S003412968:0.00075):-0.00008):0.00046):0.00039):0.00074):0.00065,(S002056574:0.00152,S002123814:0.00149):0.00506):0.00035):0.00044,S001913418:0.01579):0.00148):0.00139):0.02470):0.04028,((S000450504:-0.00003,(S000435063:0.00103,S000806194:0.00155):0.00110):0.07196,((S002092402:0.00414,(S000348346:0.00399,(S001407664:0.00233,(S002137321:0.00287,S003360803:0.00217):0.00013):0.00076):0.00118):0.04841,(((S003392987:0.00360,S003396420:0.00535):0.01623,(((S003392912:0.00908,((S003392948:0.00299,(S003393059:0.00136,S003400291:-0.00061):0.00049):0.00068,(S002649445:0.00136,S003399909:0.00127):0.00038):0.00085):0.00208,(((S003414688:0.00091,S003421795:0.00129):0.00022,(((S002650845:0.00185,(S002670862:0.00249,((S002672421:0.00263,S002650710:0.00195):0.00037,(S002684276:0.00180,S003415902:0.00384):0.00066):0.00041):0.00052):0.00042,(S003411990:0.00021,(S000352988:0.00112,S002109027:0.00188):0.00088):0.00052):0.00007,(S003420076:0.00156,(S003419920:0.00145,S003421242:0.00148):0.00064):0.00064):0.00029):0.00037,(S001178249:0.00103,S002128014:0.00197):0.00193):0.00108):0.00668,((S002068041:0.00144,S002751562:0.00231):0.01057,(S002317517:0.00578,(((S003419202:0.00100,S003413338:0.00120):0.00065,(S003420127:0.00062,(S003407557:0.00065,(S003407611:0.00056,S003410674:0.00237):0.00134):0.00020):0.00010):0.00076,((S002102512:0.00128,((S001541510:0.00381,(S002654938:0.00176,(S002750299:0.00120,(S002710076:0.00129,S002626411:0.00096):0.00049):0.00030):0.00028):0.00060,((S002737853:0.00124,S002057097:0.00177):0.00122,S003394735:0.00212):0.00055):0.00052):0.00117,S002741259:0.00322):0.00109):0.00303):0.00508):0.00298):0.00483):0.02626,((((S003416905:0.00214,S003411878:0.00520):0.00442,((S003409672:0.00146,S003416531:0.00515):0.00347,((((S003403364:0.00086,(S003407313:0.00135,S003404205:0.00063):0.00010):0.00056,(S003409400:0.00092,S003409600:0.00201):0.00017):0.00033,S003413707:0.00673):-0.00003,(((S003408325:0.00170,((S001513536:0.00162,(S003412864:0.00115,(((S003412880:0.00261,S003413000:0.00032):0.00013,((S002692801:0.00289,(S002674344:0.00103,S002709233:0.00197):0.00029):0.00049,S003406811:-0.00011):0.00015):0.00060,((S002093467:-0.00019,(S003412651:0.00580,S001558911:-0.00114):0.00092):0.00047,(S002761520:0.00311,S002662112:0.00215):0.00044):0.00028):0.00012):0.00037):0.00059,(S003411836:0.00217,(S003404175:0.00165,(S003412834:0.00061,(S003413001:0.00100,S002676736:0.00351):0.00064):0.00031):0.00027):0.00022):0.00087):0.00067,S003400611:0.00802):0.00019,S003411567:0.00680):0.00104):0.00196):0.00262):0.01116,((S001233369:0.00132,(S000434623:0.00119,(S000434619:-0.00044,(S002650770:0.00111,S002689874:0.00190):0.00044):0.00114):0.00015):0.01232,(S002072813:0.00353,(S002655158:0.00075,(S002128338:0.00150,S002124483:0.00108):0.00042):0.00022):0.01213):0.00452):0.00513,((S000944650:0.00107,(S002165153:0.00063,(S000434624:-0.00015,S000343571:0.00152):0.00073):0.00103):0.01697,((S000725162:0.00930,((S003393108:0.01224,S003400052:0.01008):0.00432,(S002034924:0.00607,((S002056333:0.00164,(S001500680:0.00136,S002643238:0.00314):0.00061):0.00728,((S003393029:0.01028,((S001417217:0.00066,S002236290:0.00138):0.00150,S003420741:0.00333):0.00004):0.00055,(((S003414366:0.00054,(S002108978:0.00626,(S002099697:0.00256,S003400301:0.00194):0.00049):0.00111):0.00028,(S003414226:0.00155,(S003404360:0.00278,(S003417079:0.00162,(S003413675:0.00250,S003413806:0.00700):0.00181):0.00022):0.00025):0.00048):0.00075,S003417811:0.00374):0.00058):0.00129):0.00082):0.00427):0.00531):0.00317,((((S002657179:0.00209,((S001453369:0.00300,S002661049:0.00076):0.00064,((S002123394:0.00311,(S002105979:0.00114,S002639652:0.00486):0.00025):0.00088,S003403398:0.00107):0.00061):0.00066):0.00037,((S002759300:0.00176,S002718375:0.00124):0.00016,S003396917:0.00067):0.00039):0.00300,(S002651640:0.00420,(S002148426:0.00512,(S002740239:0.00202,S003396378:-0.00052):0.00089):0.00105):0.00289):0.00363,S000407890:0.01314):0.00254):0.01232):0.00497):0.01790):0.00687):0.01370):0.01833):0.02249,(S002902104:0.04825,S001233397:0.09262):0.01472):0.02183,(((((S002139807:0.00122,(S002225091:0.00011,S002747158:0.00065):0.00028):0.00079,(S002747943:0.00146,S001244904:0.00360):0.00089):0.03668,(S000536348:0.02745,(S003405771:0.00667,((S001912998:0.00405,S001483723:0.00563):0.00109,(S003405638:0.00115,S002616704:0.00727):0.00070):0.00230):0.01230):0.01953):0.06736,(S001912722:0.08019,((S001233539:0.03198,(((((S002671969:0.00157,(S002667609:0.00041,(S002658702:0.00205,(S002671476:0.00125,S002671299:0.00544):0.00043):0.00018):0.00033):0.00066,(S002681363:0.00068,((S002711004:0.00283,(S002136779:0.00011,S002136952:0.00212):0.00050):0.00015,(S002728937:0.00432,(((S002666713:0.00202,((S002118587:0.00146,(S002148417:0.00008,S002069299:0.00141):0.00078):0.00002,(S002145333:-0.00003,S001485845:0.00292):0.00005):0.00020):0.00013,(S002682681:0.00062,S002635520:0.00398):0.00011):0.00042,S002651706:0.00154):0.00032):0.00013):0.00264):0.00221):0.00882,(S003400764:0.01097,(S003396411:0.00387,(S003402064:0.01504,(S003422574:0.00221,(S003423355:0.00785,S003403882:0.00451):0.00170):0.00117):0.00184):0.00150):0.00370):0.00823,((S002675032:0.00991,(S001912873:0.01087,((((((S002109583:0.00295,(S000005914:0.01013,S002627641:0.00488):0.00111):0.00044,(S002694093:0.00649,(S002449744:0.00098,((S002646663:0.00174,(S003399163:0.00236,S002734164:0.00717):0.00060):0.00162,S002034890:0.00588):0.00002):0.00041):0.00025):0.00020,(S003405755:0.00072,S002662695:0.00819):0.00113):0.00014,(S003402866:0.00137,S003408809:0.00218):0.00042):0.00034,(S000000629:0.00313,((S001912917:0.00331,S001913747:0.00609):0.00197,(S001793020:0.00185,(S001913725:0.00609,S001913739:0.00623):0.00043):0.00102):0.00040):0.00032):0.00109,(S001913589:0.02503,S002098557:0.01303):0.00037):0.00099):0.00147):0.00132,(S002662138:0.00785,S002661941:0.03016):0.00124):0.00579):0.00761,(S002683043:0.02527,S001913766:0.02559):0.00503):0.01817):0.02607,(((((S001405638:-0.00000,((S001405652:0.00052,(S001401925:0.00179,S001402024:0.00045):0.00097):0.00026,S001401984:0.00075):0.00011):0.00319,(S002148009:0.00151,(S002687848:0.00074,(S001478403:0.00130,(S002082720:0.00074,(S002084073:0.00222,(S002080846:0.00148,S002688345:0.00149):0.00001):0.00001):0.00001):0.00019):0.00073):0.00128):0.04094,(((((((S001493960:0.00103,(S002114944:0.00138,(S002136399:0.00120,(S002758380:0.00207,S002134672:0.00162):0.00009):0.00027):0.00051):0.00060,(S002676654:0.00268,(S002112308:0.00113,(S002709996:0.00073,(S002717088:0.00062,(S002111187:0.00143,S002107385:0.00000):0.00005):0.00012):0.00045):0.00034):0.00028):0.00002,((S002149728:0.00238,(S002706410:0.00231,S002710067:0.00211):0.00058):0.00089,(S002636938:0.00245,S002627479:0.00713):0.00082):0.00025):0.00054,(S003411995:0.00241,(S003411959:0.00025,S003411891:0.00021):0.00012):0.00047):0.00133,(S002737564:0.00324,(S003412107:0.00414,(S002718214:0.00199,((S002719147:0.00005,S002708951:0.00126):0.00022,(S002718625:0.00128,(S002745084:0.00266,(S002737500:0.00121,((S002144871:0.00053,(S002117737:0.00069,S002148566:0.00070):0.00004):0.00021,S002112031:0.00132):0.00015):0.00026):0.00029):0.00020):0.00022):0.00045):0.00103):0.00106):0.00733,(((((S002687405:0.00019,(S002687343:0.00185,S002694140:0.00129):0.00036):0.00115,S002675706:0.00190):0.00031,((S002687309:0.00074,S002693856:0.00000):0.00107,S003414477:0.00071):0.00114):0.00126,(S002647422:0.00212,(S003396694:0.00230,S003400164:0.00152):0.00136):0.00111):0.00459,((((((S002671831:0.00479,(S002672302:0.00653,S002733028:0.00260):0.00048):0.00108,(S002696636:0.00374,S003407460:0.00407):0.00091):0.00126,(S003407449:0.00031,(S002640603:0.00162,S002102574:0.00354):0.00116):0.00045):0.00042,(S002674489:0.00618,S003399471:0.00324):0.00040):0.00110,(S003399561:0.00240,S003407309:0.00492):0.00056):0.00099,(S003395847:0.00499,S003397924:0.00583):0.00043):0.00146):0.00186):0.03408,((S002695687:0.00206,S002652552:0.00312):0.03249,(S002674539:0.02110,(S002669863:0.01819,(S002731865:0.00919,(S002671198:0.00879,((S002678510:0.00496,((S000260167:-0.00086,(S002693851:0.00407,S003304817:0.00224):0.00091):0.00109,S003304822:0.00435):0.00124):0.00081,(S002660827:0.00687,(S002573833:0.02093,((S002682343:0.00735,((S000010789:0.00100,((S002677507:0.00330,S002097597:0.00195):0.00112,(S002087900:0.00299,S002097192:0.00459):0.00047):0.00117):0.00050,(S002097565:0.00287,S002054592:0.00428):0.00040):0.00053):0.00041,S002750360:0.02302):0.00092):0.00057):0.00061):0.00789):0.00432):0.00670):0.00384):0.00241):0.00651):0.00641):0.01100,(S002607675:0.04746,(S002673760:0.04556,(((S003411268:0.00025,S003411080:0.00192):0.00373,(S003396536:0.00609,((((S003400308:0.00125,(S003396414:0.00092,S003396452:0.00123):0.00023):0.00044,(S003400336:0.00158,(S003395666:0.00137,S003407431:0.00430):0.00024):0.00011):0.00065,S003400264:0.00335):0.00025,((S003422727:0.00058,(S003396605:0.00193,(S003422579:0.00006,S003396633:0.00213):0.00015):0.00025):0.00026,S003396382:0.00237):0.00057):0.00045):0.00203):0.00222,((S003419040:0.00309,S003412363:0.00417):0.00242,(S003401020:0.00330,(S001910583:0.00055,S000013991:0.00079):0.00187):0.00233):0.00124):0.04412):0.01762):0.01229):0.00892,((S002449785:0.00248,((S002140457:0.00023,S002137755:0.00124):0.00580,((((S002677738:0.00079,S002736600:0.00214):0.00047,S002114078:0.00364):0.00031,(((S002736156:0.00283,S002113778:0.00229):0.00054,(S000520940:0.00212,((S002639388:0.00077,S002030486:0.00070):0.00090,(S002650498:0.00118,S002759303:0.00175):0.00020):0.00026):0.00021):0.00069,S002679455:0.00278):0.00019):0.00086,((S002669819:0.00425,(S003404796:0.00384,S003404568:0.00115):0.00082):0.00084,S000111689:0.00489):0.00054):0.00114):0.00136):0.06982,((S001416079:0.00152,S003418487:0.00066):0.00057,(S001613106:0.00152,S001613104:0.00188):0.00018):0.08980):0.00413):0.01092):0.00928):0.01415):0.01689,((((((S003417698:0.00210,S003417305:0.00219):0.00156,((S001558902:0.00022,S002131824:0.00125):0.00116,(((S002758215:0.00217,S002094150:0.00003):0.00100,(S002749658:0.00090,S002740175:0.00056):0.00047):0.00511,(S003405428:0.00470,(S002746897:0.00098,S002131563:0.00049):0.00104):0.00190):0.00075):0.00127):0.07466,(((S002092570:0.00356,(S002671276:0.00220,(S002667713:0.00099,(S002674447:0.00121,S002673291:0.00119):0.00027):0.00110):0.00084):0.00407,(S002660157:0.00838,((((S003399855:0.00182,S003400075:0.00535):0.00050,(S003399857:0.00030,S003399577:0.00130):0.00048):0.00031,(S001542334:0.00382,(S002737804:0.00134,S002745934:0.00086):0.00057):0.00116):0.00192,(S003405761:0.00059,((S001459099:0.00105,S001458998:0.00042):0.00019,(S002066386:0.00201,S000348349:0.00127):0.00093):0.00192):0.00184):0.00034):0.00120):0.04053,(((S002680427:-0.00012,(S003412457:0.00287,(S003401160:0.00122,(S003401110:-0.00080,(S002703508:-0.00086,S001449365:0.01314):0.00158):0.00079):0.00064):0.00071):0.02312,((S002135489:0.00174,S002745987:0.00130):0.00959,((S003408532:0.00501,S000337918:0.00835):0.00132,((S002727410:0.00201,(S003422518:-0.00019,(S003417979:-0.00016,S002105334:0.00256):0.00092):0.00130):0.00417,(S003414269:0.00192,(S003404378:0.00082,((S003419742:0.00071,(S003419508:0.00109,S003417433:0.00278):0.00010):0.00008,((S003417840:0.00073,(S003411845:-0.00034,S002704530:0.00186):0.00076):0.00021,S003419886:0.00195):0.00046):0.00054):-0.00008):0.00053):0.00012):0.00828):0.01070):0.00664,((S001018897:0.01369,((S003421168:0.00499,S002683615:0.00492):0.00107,(S003412738:0.00154,((S003411579:0.00032,(S003406502:0.00423,S003411714:0.00830):0.00326):0.00291,(S003406651:0.00608,(S003412761:0.00118,S003406714:0.00180):0.00069):0.00061):0.00082):0.00084):0.00891):0.00944,((((S003408534:0.00288,S003408655:0.00306):0.00211,(S003414845:0.00296,((S003420419:0.00122,(((S002688722:0.00056,S002061439:0.00172):0.00042,S002678430:0.00133):0.00019,((S002104154:0.00095,S002755059:0.00058):0.00221,((S002135527:0.00037,S002120590:0.00116):0.00034,S002062319:0.00273):0.00070):0.00084):0.00078):0.00050,(S003414657:0.00060,S003414166:0.00275):0.00023):0.00065):0.00081):0.00204,((S003417847:0.00061,(S003417854:0.00238,S003418067:0.00067):0.00081):0.00468,(S002132199:0.00317,(S002061476:0.00205,(S003414309:0.00003,(S003415537:0.00084,(S002117774:0.00187,(S003421211:0.00117,S003418995:0.00057):0.00017):0.00026):0.00018):-0.00005):0.00039):0.00356):0.00168):0.00341,(S002343590:0.00226,(S003394695:0.01045,((((S003405502:0.00149,(S002636003:0.00317,S003405557:0.00054):0.00020):0.00030,S003405724:0.00160):0.00037,(((S002758517:0.00107,(S002745430:0.00199,(S002707648:0.00150,S002106007:0.00070):0.00040):0.00021):0.00050,S003404723:0.00169):0.00028,S003415212:0.00208):0.00047):0.00087,((S003405833:0.00101,S003405574:0.00186):0.00119,(S003405813:0.00144,S002312677:0.00290):0.00025):0.00038):0.00744):0.00106):0.00176):0.01788):0.00424):0.01235):0.01540):0.06188,((S003449655:0.00594,(S002474649:0.00316,(S002159928:0.00214,(S003425446:0.00063,S003425079:0.00206):0.00022):0.00037):0.00220):0.11091,((((S003423512:0.02908,(S003413391:0.00102,(S003415159:0.00095,((S003419842:0.00127,S003415704:0.00089):0.00044,S003418106:0.00192):0.00028):0.00042):0.02562):0.07808,((S002902096:0.00753,(S003418188:0.00323,(S003417533:0.00124,(S003411312:0.00112,(S003411622:0.00166,(S003411674:0.00460,(S003411792:0.01333,S003411538:0.00072):0.00096):0.00312):0.00107):0.00171):0.00237):0.00067):0.07159,((((S002690055:0.00352,S002744099:0.00459):0.00081,((S002686545:0.00145,S001559109:0.00150):0.00140,S003404380:0.00234):0.00172):0.00764,(S001559035:0.00586,(S000344682:0.00255,(S003422340:0.00237,(S003417057:0.00094,S003418164:0.00122):0.00031):0.00050):0.00314):0.00682):0.05938,((((S003423443:0.00116,(S003414619:0.00062,(S003418377:0.00073,S003415265:0.00201):0.00014):0.00010):0.00027,(S003423401:0.00214,S003420833:0.00262):0.00088):0.00207,((S000352883:0.00331,(S001468297:0.00216,S001468397:0.00224):0.00330):0.00138,(S001233399:0.00417,((S002235841:-0.00057,S000404711:0.00057):0.00260,(S000352882:0.00297,S002311356:0.00206):0.00095):0.00140):0.00063):0.00075):0.07180,((((S002134841:0.00283,S002629917:0.00159):0.00034,(S002626819:0.00273,(S002660608:0.00150,S002661690:0.00071):0.00096):0.00054):0.00080,(S002138371:0.00279,((S002741215:0.00174,(S002142389:0.00130,S002142494:0.00017):0.00047):0.00077,S002758937:0.00252):0.00025):0.00023):0.03518,((S002709647:0.02073,S002677833:0.03453):0.00168,(((S002651366:0.00262,(S002656838:0.00095,S002656981:0.00126):0.00032):0.00999,(S003401271:0.01187,(((S002511738:0.00090,S000013923:0.00186):0.00154,(S003412813:0.00101,S003411883:0.00042):0.00146):0.00407,(((S000944578:0.00711,S000944620:0.00496):0.00079,(S000944617:0.00399,S003400422:0.00419):0.00090):0.00214,(S002235838:0.00052,S002740289:0.00316):0.00164):0.00178):0.00280):0.00392):0.00948,((((((S000839618:0.00160,(S002075852:0.00037,(S002643044:0.00106,S002637020:0.00114):0.00037):0.00393):0.00253,(S000944583:0.00581,(S002755124:0.00700,(S002758410:0.00389,(S002064683:0.00228,((S002657757:0.00178,S002755645:0.00190):0.00033,(S002630260:0.00335,(S002758224:0.00051,S002759127:0.00096):0.00109):0.00020):0.00034):0.00017):0.00236):0.00128):0.00055):0.00302,(((S002659761:0.00240,S002132008:0.00349):0.00037,((S002649942:0.00071,S002657168:0.00002):0.00184,S003393561:0.00026):0.00085):0.00360,(S002140196:0.00590,(((((S002630742:0.00193,(S002758945:0.00168,S002759599:0.00199):0.00028):0.00025,(S002749583:0.00123,S002759507:0.00300):-0.00006):0.00044,S003396310:0.00017):0.00053,((((((S002755175:0.00054,(S002750425:0.00038,S002757872:0.00109):0.00020):0.00039,(S002713380:0.00357,(S002092954:0.00191,((S002268913:0.00048,(S002672032:0.00339,(S002660246:0.00172,S002268853:0.00118):0.00029):0.00029):0.00054,(S002082262:0.00121,S002738930:0.00027):0.00030):0.00020):0.00010):0.00025):0.00021,(S002709241:0.00231,(S002101720:0.00025,S002111176:0.00122):0.00063):0.00035):-0.00001,(S002707676:0.00260,(S002100327:0.00344,(((S002114122:0.00121,S001507409:0.00259):0.00035,(S002732849:0.00100,S002682524:0.00237):0.00057):0.00070,S002716878:0.00222):-0.00001):-0.00012):0.00048):0.00079,(S002716977:0.00520,S002709593:0.00290):0.00165):-0.00020,S002709332:0.00521):0.00054):0.00183,(S001459132:0.00537,(S003423093:0.00227,(((S002626575:0.00199,(S002134426:0.00195,((S002727383:0.00184,(S002671520:0.00078,S002707785:0.00069):0.00030):0.00044,S002674480:0.00184):0.00026):0.00034):0.00088,S002758757:0.00216):0.00032,(S003423001:0.00339,(S003413092:0.00377,(((S002709536:0.00025,S002731158:0.00048):0.00016,(S002104350:0.00303,((((S002679917:0.00069,S002679419:0.00078):0.00067,(S002706396:0.00286,(S002706780:0.00082,S002709719:0.00268):0.00027):0.00026):-0.00000,(S002630631:0.00027,S002745106:0.00084):-0.00010):0.00048,S002679516:0.00758):0.00014):-0.00009):0.00067,(S002709724:0.00288,S002756785:0.00153):0.00059):0.00031):0.00072):0.00054):0.00086):0.00026):0.00030):0.00030):0.00130):0.00088):0.00082,((((S002713734:0.00237,(S002609089:0.00283,S002712978:0.00232):0.00058):0.00038,(S002713998:0.00194,S002712824:0.00247):0.00116):0.00072,S002091077:0.00178):0.00300,(S003413795:0.02940,(S003413598:0.00818,(((((S003413841:0.00253,S003414116:0.00105):0.00024,(S003413802:0.00058,(S003413713:0.00371,(S002723996:0.00056,S003416134:-0.00024):0.00052):0.00026):0.00013):0.00084,(((S002654643:0.00117,S001514055:0.00250):0.00025,S002761787:0.00091):0.00030,S002747926:0.00397):0.00035):0.00056,(S002761760:0.00363,(S003416197:0.00111,(S003420109:0.00032,S003420900:0.00262):0.00025):0.00065):0.00015):0.00037,(S003413906:0.00202,(S003414017:0.00208,S003413787:0.00536):0.00062):0.00056):0.00117):0.00086):0.00127):0.00332):0.00229,(((((S002708443:0.00419,(S003397185:0.00064,(S003396410:0.00044,(S003396311:0.00227,S003392085:0.00132):0.00018):0.00007):0.00025):0.00045,(S002745054:0.01244,((((S002665188:0.00235,(S002709311:0.00167,(S002654862:0.00064,S002647596:0.00009):0.00054):0.00059):0.00028,(((S002699914:0.00090,S002715385:0.00354):0.00014,(S002636987:0.00131,S001403182:0.00211):0.00047):0.00100,(S002722416:0.00276,(S002752543:0.00024,S002752687:0.00124):0.00092):0.00042):0.00018):0.00048,(S002082990:0.00219,(S002738951:0.00143,(S002745079:0.00225,S002673015:0.00116):0.00032):0.00075):0.00081):0.00044,S002053274:0.00350):0.00052):0.00029):0.00129,((S002100287:0.00036,S002106127:0.00038):0.00350,S003394848:0.00264):0.00067):0.00225,(S003391844:0.00707,(((S003391957:0.00012,((S002075929:-0.00000,(S002068452:0.00059,S002075763:0.00074):0.00014):0.00074,(S002713781:0.00220,(S002695206:0.00185,S002678110:0.00036):0.00040):0.00015):0.00089):0.00044,S003395701:0.00135):0.00021,(S003397254:0.01221,((S003396393:0.00027,S002752177:0.00465):0.00024,S003396329:0.00592):0.00138):0.00209):0.00128):0.00135):0.00036,S003396898:0.00946):0.00140):0.00248,S002736329:0.01676):0.00235):0.00381):0.01689):0.02865):0.00137):0.01281):0.01431):0.01639,(S003407676:0.10716,((((((S002963325:-0.00067,(S002963279:-0.00020,(S002963321:0.00051,(S002963293:-0.00051,S002235855:0.00132):0.00011):0.00038):0.00049):0.04756,((((S000464976:0.00541,(S003419205:0.00340,S003418293:0.00304):0.00378):0.00356,((((S003419837:0.00343,(S000393550:0.00186,(S003413463:0.00090,(S000393546:0.00035,S003419827:0.00057):0.00090):0.00090):0.00068):0.00034,((S002707176:0.00232,S002712709:0.00136):0.00283,S002712737:0.00941):0.00140):0.00145,((S003420722:0.00279,S003413178:0.00504):0.00235,(S003412405:0.01689,(S003413122:0.01292,S003413121:0.00864):0.00109):0.00070):0.00128):0.00237,(S000464975:0.00493,((((S003410851:0.00225,S003408792:0.00062):0.00022,(S003408559:0.00279,S003411102:0.00090):0.00035):0.00023,(S003410331:0.00217,S003408539:0.00070):0.00009):0.00083,(S003410933:0.00498,(S003410755:0.00583,S003410906:0.00777):0.00252):0.00050):0.00178):0.00016):0.00220):0.00427,(S002235878:-0.00586,(S003419113:0.00943,(S003411177:0.00987,S003419249:0.00783):0.00090):0.00269):0.00377):0.03032,((((S003405397:-0.00016,S003405577:0.00304):0.00533,(((S000016081:0.00250,(S002235885:0.00039,(S000000255:0.00039,S000004779:0.00100):0.00065):0.00072):0.00018,((S001452775:0.00388,(S002034916:0.00383,(S001400595:0.00329,S001400635:0.00185):0.00191):0.00072):0.00030,S003405868:0.00600):0.00128):0.00198,(S003405879:0.01158,(S003405478:0.00559,(S003405326:0.00184,S003405458:0.01192):0.00158):0.00078):0.00100):0.00157):0.00189,(S002130443:0.00468,(S002724116:0.00218,S002718199:0.00297):0.00417):0.00279):0.01610,((S001349936:0.00002,(S000377225:0.00182,(S002749632:0.00075,(S002749622:0.00145,S002749554:0.00228):0.00066):0.00039):0.00062):0.01567,(S000944697:0.01189,(S000464972:0.00331,((S003305969:0.00251,S000393537:0.00118):0.00096,(S000464969:0.00109,S000464968:0.00219):0.00120):0.00226):0.00947):0.00607):0.01118):0.01198):0.01583):0.00163,((S002740287:0.02364,(S001598645:0.02938,((S003405455:0.00494,S000826323:0.00874):0.00350,((S003402508:0.00821,(((S002749278:0.00683,(((S002963333:-0.00024,S002099977:0.00448):0.00052,(S000515246:0.00232,S001913013:0.00220):0.00039):0.00059,((S002963242:-0.00016,S002512885:0.00300):0.00116,S002963322:0.00011):-0.00022):0.00052):0.00015,((S000839753:-0.00088,(S002512722:0.00180,S000839709:0.00029):0.00091):0.00121,S003395353:0.00127):0.00062):0.00085,((S001913004:0.00430,S002963300:0.00288):0.00098,(S001913029:0.00340,(S001912909:0.00252,S001912968:0.00820):0.00109):0.00082):0.00054):0.00112):0.00204,S002711405:0.01044):0.00181):0.00544):0.00389):0.04127,((S001405212:0.01683,(S000536516:0.00263,(S000536437:0.00081,(S000536172:0.00141,(S002963335:-0.00055,S002701075:0.00276):0.00037):0.00036):0.00078):0.01209):0.03953,(((((S003357411:0.00301,S003413308:0.00067):0.00055,(S003411012:0.00161,(S003410876:0.00206,(S003408897:0.00258,(S003411650:0.00217,S003408611:0.00497):0.00064):0.00097):0.00038):0.00024):0.00048,(S003411617:0.00268,(S003408016:0.00387,S000352878:0.00756):0.00083):0.00133):0.04291,(S000000063:0.00048,S002235866:-0.00048):0.04001):0.01365,(((S003010033:0.00000,(S003010165:0.00207,S003009973:0.00069):0.00110):0.00219,(S002235880:-0.00021,S000546838:0.00089):0.00196):0.05168,((S001233526:0.00614,(S002743156:0.00154,(S003394560:0.00039,(S002693205:0.00323,(S002069053:0.00195,(S001558977:0.00212,S002655305:0.00156):0.00026):0.00066):0.00046):0.00108):0.00246):0.01493,((((S003414245:0.01769,(S003420252:0.00226,S003420755:0.00206):0.00178):0.00074,((S003409267:0.00179,S003411335:0.00695):0.00174,(S002735478:0.00484,(S002117855:0.00271,S002538480:0.00392):0.00252):0.00118):0.00026):0.00092,(((((S003423154:0.00110,(S003414326:0.00260,S003417696:0.00172):0.00034):0.00061,(S003422828:0.00154,S003414266:0.00084):0.00006):0.00039,(S003421089:0.00230,S003414004:0.00146):-0.00003):0.00033,(S003422881:0.00316,S003423325:0.00269):0.00022):0.00317,S003396833:0.00336):0.00091):0.00844,((((S003393116:0.00401,S003393154:0.00315):0.00156,(S002278383:0.00498,S003392017:0.00091):0.00136):0.00083,S001027247:0.00595):0.00036,((S003419382:0.00378,((S002647526:0.00229,S002681907:0.00360):0.00253,(S003401873:0.00422,(S003401705:0.00137,((S003399884:0.00547,S003399917:0.00392):0.00108,S003399935:0.00150):0.00054):0.00022):0.00027):0.00184):0.00059,(S003413211:0.00650,S003418340:0.00796):0.00113):0.00084):0.00669):0.00456):0.02967):0.00451):0.00332):0.00476):0.00353):0.00303,((((S000850137:0.02156,((((S000836931:0.00100,(S002441451:0.00164,(S002235861:-0.00034,S003355497:0.00310):0.00110):0.00013):0.00225,(((S003410701:0.00293,S003408733:0.00137):0.00100,(S002963289:0.00173,S002963291:0.00096):0.00079):0.00097,(S003410735:0.00148,S003410712:0.00140):0.00044):0.00026):0.00095,(((S002963246:0.00126,S002761692:0.00390):0.00317,(S003415418:0.00173,S003422452:0.00184):0.00262):0.00028,((S000352869:-0.00028,S002102469:0.00249):0.00640,S003374503:0.00812):0.00072):0.00102):0.00096,((S003410910:0.00528,S003410899:0.00259):0.00111,(S003408575:0.00536,(S003408757:0.00440,(S003410757:0.00200,(S003410789:0.00443,S003410931:0.00045):0.00027):0.00237):0.00147):0.00255):0.00231):0.01365):0.02105,(S003405390:0.04500,(((((S003405513:0.00925,(S000407901:0.00477,S002732352:0.00698):0.00337):0.00292,((S001912878:0.00681,S002708466:0.01390):0.00214,(((S000944442:0.00735,((S003415952:0.00881,((S003416993:0.00005,(S003420671:-0.00005,S003415181:0.00038):0.00033):0.00133,(S003423418:0.00108,(S003419795:0.00099,(S003423408:0.00116,S003414724:0.00189):0.00027):0.00035):0.00082):0.00054):0.00051,(((S003423617:0.00079,S003415817:0.00208):0.00041,(S003423579:0.00102,S003423394:0.00129):0.00014):0.00192,(S003423502:0.00386,S003419611:0.00694):0.00208):0.00187):0.00183):0.00106,(S001913293:0.00672,(S002743951:0.00541,(S002051864:0.00402,(S001913089:0.00331,(S001913278:0.00035,(S002727331:0.00211,(S001913730:0.00334,S001913226:0.00523):0.00226):0.00132):0.00059):0.00081):0.00339):0.00118):0.00068):0.00109,(S003394995:0.01450,((((((S003404622:0.00075,(S002963278:0.00069,S002963254:-0.00061):0.00025):0.00041,(S002634002:0.01313,(((S003394928:0.00126,((S003395025:0.00085,S003395041:0.00272):0.00062,(S003394949:0.00143,S003394515:-0.00000):0.00046):0.00035):0.00008,(S003394938:0.00119,(S003394930:0.00066,S003394964:0.00078):0.00024):0.00032):0.00018,((S003394988:0.00022,S003395034:0.00193):0.00049,(S003394887:0.00078,(S003404608:0.00137,S003405796:0.00281):0.00005):0.00023):0.00022):0.00012):0.00003):0.00015,((((S000838121:-0.00037,(S002963331:0.00108,S000838101:0.00323):0.00032):0.00051,(S003395033:0.00284,(S002034908:0.00421,S003393505:-0.00021):-0.00032):0.00124):0.00093,(S003405699:0.00177,(S003405622:0.00215,(S003404716:0.00033,S003405783:0.00038):0.00072):0.00034):0.00012):0.00052,(S003394906:0.00515,S003405483:0.01011):0.00182):0.00025):0.00110,(S003394919:0.00189,S003415673:0.00315):0.00132):0.00008,(((S001912867:0.00440,(S001913318:0.00475,(S001913410:0.00265,(((S002716434:0.00475,S002512819:0.00268):0.00102,(S002511667:0.00295,S003409045:-0.00006):0.00024):0.00092,S003408866:0.00120):0.00010):0.00028):0.00032):0.00171,((S002641033:0.00336,(S002109660:0.00137,S003002001:0.00084):0.00036):0.00017,((S003264722:0.00097,S002702098:0.00495):0.00159,(S003415430:0.00307,(S003405643:0.00237,S003394973:0.00134):0.00026):0.00035):0.00082):0.00037):0.00010,S001912858:0.00693):0.00098):0.00088,((S001453425:0.01073,S003399449:0.00989):0.00203,(S003399548:0.00676,S003399314:0.00539):0.00040):0.00039):0.00101):0.00015):0.00054):0.00039):0.00283,((S001499469:0.00348,S003393406:0.00093):0.00520,(S003401297:0.00813,((S003394653:0.00410,S003405344:0.01792):0.00089,(((S001483341:0.00478,((((S002683713:0.00584,(S003399332:0.00145,S003394739:0.00070):0.00008):0.00066,(S003394656:0.00164,(S003394552:0.00116,S003394536:0.00027):0.00051):0.00058):0.00048,(S000348341:0.00257,S002661515:0.00435):0.00043):0.00044,((S002511643:0.00141,S001458506:0.00226):0.00090,((((S002511862:0.00328,S002688463:0.00040):0.00073,(S001452730:0.00114,S001451700:0.00020):-0.00020):0.00055,((S001457809:0.00128,(S001452765:0.00072,S001453390:0.00222):0.00056):0.00051,S001451737:0.00147):0.00027):0.00070,(S003313810:0.00087,S001527454:0.00199):0.00021):0.00056):0.00043):-0.00003):0.00109,((S002691463:0.00096,(S001912854:0.00013,S001913058:0.00201):0.00132):0.00205,(S002062400:0.00309,S001401478:0.00426):0.00093):0.00111):0.00046,(S003405629:0.00503,((S003405505:0.00038,(S003404684:0.00063,(S001457867:0.00335,S001451710:0.00059):-0.00006):0.00043):0.00032,S001410370:0.00576):0.00072):0.00059):0.00137):0.00074):0.00135):0.00832):0.00185,(((S001913411:0.00309,(((S003412128:0.00383,S003394806:0.00414):0.00049,(S003411229:0.00308,S003419895:0.00576):0.00108):0.00210,(S003395027:0.01056,S003420891:0.00956):0.00162):0.00129):0.00242,(S003405806:0.00395,S003405776:0.00392):0.00334):0.00243,S003399456:0.01958):0.00267):0.00614,(((((S003405500:0.00518,S003394672:0.00341):0.00090,(S003415261:0.00161,S003415286:0.00263):0.00208):0.00091,((S003405816:0.00294,(S003394911:0.00253,(S002232079:0.00094,(S002235867:0.00017,S000927764:-0.00017):0.00110):0.00185):0.00083):0.00048,(S003404584:0.00100,(S003405886:0.00154,(S002963318:0.00099,S002963329:0.00181):0.00048):0.00061):0.00115):0.00058):0.00293,(S003394934:0.00815,S003395131:0.02453):0.00345):0.00672,(((S002512904:0.00393,(S001550742:0.00434,(S002235889:0.00056,(S002512237:0.00164,S002512782:0.00325):0.00181):0.00222):0.00155):0.00720,((S003405403:0.00898,S003405866:0.00686):0.00598,((S003394736:0.00438,(S003318372:0.00399,(S003394539:0.00266,((S003394641:0.00014,(S003394612:0.00024,S003394702:0.00120):0.00058):0.00051,(S003394587:0.00311,(S003394604:0.00092,S003394507:0.00136):0.00007):0.00030):0.00075):0.00031):0.00101):0.00102,((((S000499427:0.00564,(((S002511516:0.00251,((S002133975:0.00027,S002734521:0.00487):0.00126,(S002140502:0.00054,(S002682961:0.00206,S003373577:0.00390):0.00015):0.00021):0.00028):0.00076,S002511269:0.00133):-0.00019,((S002088604:0.00187,((S002657288:0.00070,S002651556:0.00151):0.00056,(S002757461:0.00164,S002743303:0.00177):0.00043):0.00034):0.00039,S002510963:0.00349):0.00031):0.00099):0.00016,S003415139:0.00346):0.00060,(((S003404581:0.00041,(S003405597:0.00067,S003405509:0.00005):0.00031):0.00039,S003405739:0.00268):0.00008,S003405645:0.00270):0.00041):0.00092,S003405328:0.01616):0.00118):0.00286):0.00281):0.00706,S003405467:0.02624):0.00490):0.00321):0.00545):0.00569):0.00736,(((((((S003392916:0.00324,(S003408682:0.00284,S003392952:0.00578):0.00035):0.00121,S002235884:0.00255):0.00031,(S003401743:0.00292,((S003412717:0.00129,S003407780:0.00518):0.00042,S003417055:0.00391):0.00133):0.00064):0.00351,((S000944462:0.00287,(S003421963:0.00143,S003417532:0.00072):0.00071):0.00160,((S003418618:0.00098,S003421013:0.00260):0.00163,S003417301:0.00716):0.00090):0.00074):0.00084,(S000414455:0.00666,S003400131:0.00823):0.00113):0.00865,(S001558865:0.00777,S000499431:0.00917):0.00787):0.02532,((((S002105204:0.00544,S002104036:0.00557):0.00074,((S002759327:0.00322,(S000334739:0.00211,(S002510853:0.00266,(S002722963:0.00477,(S003405451:0.00463,S003405449:0.00963):0.00268):0.00099):0.00010):0.00028):0.00110,((S001398847:0.00328,S002510882:0.00261):0.00116,(S002030472:0.00348,(S002511834:0.00157,S002511632:0.00250):0.00063):0.00072):0.00026):0.00033):0.00819,(S003405439:0.03433,(S000407902:0.00846,S001558871:0.00845):0.00330):0.00325):0.02348,(S000363414:0.01578,(((((S003402831:0.00252,S003406598:0.00831):0.00072,(S003407690:0.00672,S003408546:0.00526):0.00082):0.00098,(((S002476375:0.00569,S003374825:0.00453):0.00094,(((S001558993:0.00249,(S002512176:0.00401,S002512308:0.00493):0.00071):0.00035,(((S003374835:0.00225,(S001397653:0.00293,(S001397766:0.00246,S001397734:0.00268):0.00074):0.00191):0.00066,(S002476374:0.00293,S002476376:0.00137):0.00128):0.00108,S001397500:0.00827):0.00065):0.00174,S003418232:0.00385):-0.00023):0.00103,(S003409038:0.00267,((S003403130:0.00128,(S003408761:0.00076,(S003403269:0.00056,S003403283:0.00016):0.00067):0.00016):0.00060,(S003410371:0.00257,(S003411224:0.00084,S003410166:0.00064):0.00008):0.00031):0.00020):0.00420):0.00043):0.00028,((((S003422427:0.00134,(S003418286:0.00168,(S003417310:0.00081,S003422129:0.00105):0.00038):0.00047):0.00092,((S001887834:0.00375,(S003399681:0.00061,S003399736:0.00080):0.00027):0.00132,(S003417117:0.00040,S003418853:0.00176):0.00092):0.00072):0.00170,((S001397732:0.00575,(S002963301:0.00019,(((((S003407934:0.00037,S003410714:0.00107):0.00030,(S003408653:0.00188,S003402006:0.00098):0.00021):0.00018,(S003410752:0.00190,((S003406451:0.00177,((S003410886:0.00158,(S003410774:0.00059,(S003410722:0.00337,(S003410339:0.00306,(S003410380:0.00167,(S003410500:0.00519,S003419075:0.00408):0.00248):0.00176):0.00061):0.00122):0.00025):0.00070,S003410874:0.00184):0.00064):0.00038,(S003408050:-0.00023,(S003410086:0.00068,S003407926:0.00004):0.00023):0.00011):0.00021):0.00032):0.00042,((S003409231:0.00202,S003410673:0.00298):0.00062,(S003410649:0.00219,S003410995:0.00138):0.00010):0.00023):0.00036,(S003410780:0.00262,(S003412939:0.00094,(S003411261:0.00045,S003408842:0.00027):0.00049):0.00030):0.00009):0.00059):0.00029):0.00105,((S003421535:0.00235,(S003421586:0.00250,S003423540:0.00107):0.00122):0.00130,(((S003400834:0.00568,(S003355491:0.00161,(S002702119:0.00261,(S002702034:0.00622,S002699751:0.00118):0.00034):0.00280):0.00234):0.00130,(((S003419659:0.00890,(S003414439:0.00101,S001871449:0.00335):0.00045):0.00181,(S003418879:0.00071,S003418600:0.00072):0.00104):0.00057,(S003418732:0.00117,S003418776:0.00026):0.00073):0.00013):0.00085,((S000944485:0.00325,(S003413446:0.00081,S001550734:0.00235):0.00038):0.00046,(S002235883:0.00207,S003422519:0.00234):0.00103):0.00079):0.00042):0.00006):0.00074):-0.00001,S003418710:0.00726):0.00080):0.00061,((S002963243:0.00677,(S003419725:0.00593,S003408590:0.00651):0.00067):0.00359,(((S003417237:0.00328,(S003419972:0.00032,S003422251:0.00113):0.00030):0.00030,(S003418367:0.00112,S003419151:0.01168):0.00046):0.00598,S002702035:0.01483):0.00108):0.00058):0.00504):0.01974):0.00671):0.00646):0.00466,(((S003401822:0.00222,(S003408567:0.00337,S003410904:0.00164):0.00167):0.00084,(((S003408749:0.00343,S003409471:0.00087):0.00108,((S003423596:0.00053,(S003418666:0.00115,S003415392:0.00028):0.00019):0.00106,S000412951:0.00360):0.00037):0.00081,S003418991:0.00490):0.00069):0.03031,((S000944470:0.00198,((S002757242:0.00349,(S003394914:0.00316,S003394779:0.00091):0.00044):0.00144,S002641285:0.00463):0.00081):0.02403,(S000499425:0.00360,(S003405673:0.00296,(S003406058:0.00817,S002760326:0.00177):0.00287):0.00159):0.02040):0.00792):0.02879):0.00410):0.02524,(S003405426:0.06248,S001913450:0.04389):0.02520):0.01305,((((S001589400:0.00329,(((S003400259:0.00301,S002682880:0.00802):0.00059,S003420977:0.00243):0.00064,S003419587:0.00357):0.00098):0.00081,(((S002965238:0.00227,S002105227:0.00436):0.00103,(S003417468:0.00260,(S003418213:0.00151,S003419351:0.00925):0.00133):0.00095):0.00204,S003417340:0.00639):0.00021):0.06130,((((S002714347:0.00199,S002714299:0.00170):0.00305,(((S002060819:0.00093,(S002123364:0.00037,S002512788:0.00260):0.00091):0.00124,S002129237:0.00353):0.00071,((S002123888:0.00164,(S002117839:0.00096,S002123722:0.00125):0.00131):0.00023,S001397506:0.00420):0.00051):0.00103):0.00660,(((S002709236:0.00677,((S002124133:0.00409,(S002653414:0.00241,S002139886:0.00388):0.00073):0.00070,((S002649826:0.00105,S002131763:0.00337):0.00054,(S002662117:0.00400,S002672897:0.00484):0.00412):0.00104):0.00105):0.00038,S002666307:0.00895):0.00133,((((S002103273:0.00199,S003392812:-0.00051):0.00202,((S002052678:0.00255,S002715450:0.00113):0.00035,((((S002698160:0.00177,S002718767:0.00192):0.00063,(S002719264:0.00308,S002651505:0.00312):0.00057):0.00058,((S002083477:0.00314,(S002744321:0.00148,S002712776:-0.00000):0.00128):0.00057,S001559041:0.00141):0.00016):0.00052,S003399650:0.00195):0.00105):0.00061):0.00118,S000656898:0.00418):0.00170,S003399147:0.00980):0.00104):0.00200):0.01506,(S000407906:0.02359,(((S002093148:0.00192,S002723179:0.00465):0.00199,(S002052716:0.00770,(S002758800:0.00176,S003400104:0.00246):0.00196):0.00265):0.00382,(((S003405681:0.00132,S003404585:0.00083):0.00602,(S003405325:0.00705,((S003404640:0.00231,((((S002131813:0.00198,S002131888:0.00097):0.00096,(S002511695:0.00103,S002729689:0.00118):0.00086):0.00062,(S002630777:0.00188,S002092562:0.00254):0.00023):0.00014,S003404610:0.00373):0.00043):0.00031,(((S002063902:0.00177,(S002126946:0.00117,S002064118:0.00155):0.00066):0.00303,(((S003405687:0.00109,(S003405410:0.00317,S003405440:0.00041):0.00253):0.00023,(S003404586:0.00050,(S002122430:0.00090,S002135415:0.00131):0.00052):0.00069):0.00030,S003405657:0.00059):0.00007):0.00089,S003405490:0.00884):0.00130):0.00124):0.00156):0.00573,(S003394899:0.00957,((S002052834:0.00115,(S003535465:0.00261,S002727250:0.00260):0.00069):0.00102,(S003400132:0.00937,((S002723341:0.00158,S002113598:0.00136):0.00147,((S002717006:0.00246,S002716938:0.00123):0.00136,(S002743429:0.00305,S002113512:0.00285):0.00065):0.00048):0.00046):0.00194):0.00436):0.00186):0.00164):0.00452):0.01023):0.02407):0.02345,(S001913254:0.03829,(((S002743591:0.01294,S002316116:0.00829):0.00125,(S003423623:0.01782,((S002656553:0.00413,(S002655467:0.00707,(S000388791:0.00615,((S001168700:0.00205,S000388790:0.00208):0.00122,(S001891163:0.00179,S000388792:0.00235):0.00118):0.00020):0.00056):0.00175):0.00092,(((S003014899:0.00260,(S003423532:0.00106,(S003423407:0.00052,(S003414973:0.00097,S003423451:0.00047):0.00020):-0.00004):0.00073):0.00100,((S003423460:0.00107,S003014309:0.00343):0.00020,(S003423468:0.00036,S003423597:0.00112):0.00031):0.00031):0.00055,S003423395:0.00375):0.00092):0.00164):0.00138):0.00369,(S003413064:0.01868,(S003423472:0.00303,(S003419697:0.00944,(S003419314:0.00471,((S003421999:0.00231,((S003422501:0.00142,S003419689:0.00145):0.00037,S003415495:0.00258):0.00030):0.00017,(S003422144:0.00354,(((((S003417385:0.00063,S003418272:0.00066):0.00005,(S003421849:0.00107,(S003419387:0.00081,S003417056:0.00086):0.00039):0.00010):0.00042,(S003419537:0.00237,(S003417421:0.00283,(((S003419302:0.00665,(S003417082:0.00124,S003417467:0.00057):0.00014):0.00038,(S003417077:0.00085,S003420599:0.00058):0.00024):0.00052,S003415268:0.00254):-0.00012):0.00008):0.00023):0.00008,(S003418206:0.00141,(S003419707:0.00353,S003413495:0.00190):-0.00012):0.00020):0.00034,S003413510:0.00715):0.00020):0.00032):0.00024):0.00025):0.00031):0.00291):0.00463):0.05848):0.04538):0.01368):0.00844):0.00393):0.01905,((S002721570:0.06856,((((S003417964:0.00106,(S003414795:-0.00006,((S002715301:0.00114,(S002650739:0.00003,S002650755:0.00145):0.00033):0.00148,(S003422768:-0.00010,(S003421029:0.00057,S003422710:0.00902):0.00149):0.00043):0.00037):0.00039):0.00014,(S003421063:0.00813,S003419970:0.00482):0.00124):0.00598,(((S003403874:0.00012,((S002681063:0.00203,S002683104:0.00905):0.00263,(S002655342:0.00097,(S002749689:0.00211,S002751242:0.00158):0.00124):0.00106):0.00062):0.00029,((S003409254:0.00005,S003404614:0.00139):0.00041,S003415582:0.00235):0.00066):0.00157,((S001500577:0.00290,(S003400715:0.00448,(S001559000:0.00002,S002761210:0.00071):0.00147):0.00088):0.00168,(S001527281:0.00420,(S003406955:0.00049,(S003403759:0.00023,S003402788:0.00240):0.00050):0.00076):0.00080):0.00033):0.00099):0.03090,((S002060795:0.00089,(S002747796:0.00232,(S002682563:0.00185,(S002674404:0.00155,S002692332:0.00142):0.00038):0.00059):0.00065):0.03797,S002661440:0.04612):0.01852):0.03350):0.03076,(S000354947:0.08569,(((((S002067271:0.00183,S002105783:0.00287):0.00041,(S002715451:0.00160,S002708049:0.00581):0.00129):0.00091,(S003395992:0.00428,(S003401366:0.00246,(S003392864:0.00212,(S003395902:0.00703,S003401505:0.00252):0.00079):0.00026):0.00078):0.00046):0.00913,((S002511068:0.00580,(S002069746:0.00336,S002069235:0.00259):0.00398):0.00331,(S003398644:0.00193,S003400016:0.00388):0.00263):0.00733):0.03347,(((S003318379:0.00463,((((S003415301:0.00248,S003414831:0.00114):0.00064,S002656400:0.00297):0.00018,(S003417550:0.00895,((S003417759:0.00087,(S003415005:0.00146,(S003419513:-0.00043,S003417582:0.00116):0.00058):-0.00001):0.00031,S003414770:0.00356):0.00033):0.00157):0.00249,(S002034898:0.00419,(S003415359:0.00131,(S003417657:0.00148,(S002087912:0.00333,S003413072:0.00107):0.00006):0.00032):0.00077):0.00209):0.00113):0.01497,(((((S003417898:0.00001,S003417879:-0.00001):0.00081,(S003421784:0.00064,S003419897:0.00298):0.00027):0.00037,(S003421737:0.00089,S003421780:0.00180):-0.00017):0.00479,(S003393251:0.00647,((S003413032:0.00047,((S003412914:0.00106,S003404327:0.00111):0.00044,((S003412747:0.00009,S003404086:0.00063):0.00049,S003409506:0.00098):0.00023):0.00029):0.00027,(S003412962:0.00208,S003411314:0.00681):0.00077):0.00151):0.00150):0.00557,(S003413049:0.01003,((S003397737:0.00060,S003396934:0.00084):0.00505,((S003408624:0.00221,S003407713:0.00142):0.00502,((S002121629:0.00264,S001233370:0.00107):0.00332,(S003393312:0.00515,S003318377:0.00496):0.00092):0.00143):0.00057):0.00226):0.00346):0.00966):0.00569,((((((S000711630:0.00054,(S000711629:-0.00026,S000541544:0.00021):0.00024):0.00134,(S002984742:0.00218,S003412400:0.00475):0.00112):0.00297,(S003391942:0.00897,(S003412332:0.00507,(S003411399:0.00220,S002669765:0.00581):0.00025):0.00055):0.00047):0.00094,(S003415040:0.00489,(S003404027:0.00167,(S003411870:0.00006,S003412288:-0.00006):0.00051):0.00309):0.00051):0.00489,((((S003401725:0.00207,(S003401717:0.00119,S003392001:0.00099):0.00084):0.00229,((S002640585:0.00531,(S003391948:0.00463,((S003397177:0.00109,S003393157:0.00036):0.00030,(S003401986:0.00042,S003396344:0.00170):0.00048):0.00083):0.00012):0.00083,((S002636933:0.00438,S002640643:0.00308):0.00226,((S002715502:0.00629,(S002094168:0.00032,(S002104723:0.00226,S002104799:0.00222):0.00043):0.00117):0.00044,((S001406209:0.00379,S002743313:0.00218):0.00124,(S002727233:0.00268,S002638605:0.00253):0.00136):0.00022):0.00056):0.00021):0.00179):0.00069,(((S002067794:0.00200,(S002713739:0.00074,S002713501:0.00001):0.00471):0.00073,(S002697896:0.00333,((S002751456:0.00245,(S002092224:0.00162,S002140089:0.00210):0.00053):0.00065,(S002676525:0.00330,(S002072503:0.00038,S002068604:0.00260):0.00117):0.00047):0.00076):0.00044):0.00117,(S003416450:0.00179,S003419461:0.00111):0.00243):0.00066):0.00191,(S003413130:0.00647,(S003392928:0.00547,(S003416062:0.00304,(S002679883:0.00940,S003399599:0.00059):0.00033):0.00107):0.00166):0.00075):0.00259):0.01578,((S002724032:0.01143,(((S003396705:0.00172,S003395973:0.00191):0.00064,(S003396894:0.00317,S003396218:0.00412):0.00026):0.00561,((S002717147:0.00397,S000944594:0.00200):0.00115,((S003407387:0.00443,(((S003400375:0.00561,((S003401545:0.00092,S003397843:0.00027):0.00045,(S003412349:0.00130,S003392908:0.00089):0.00039):0.00069):0.00009,(S003400448:0.00801,S003400966:0.00230):0.00038):0.00058,(S003408464:0.00268,(S003412249:0.00139,(S003412173:0.00106,((S003412208:0.00062,((S003402086:0.00078,S003400247:0.00212):0.00006,(S003407406:-0.00006,S003394274:0.00121):0.00025):0.00020):0.00012,S003407411:0.00060):0.00015):0.00037):0.00011):0.00019):0.00059):0.00147,(S003401528:0.00593,((S003401908:0.00274,(S003401866:0.00139,(S003399029:0.00192,S003400122:0.00149):-0.00004):0.00007):0.00016,(((S003399020:0.00007,(S003401846:-0.00007,S003400118:0.00006):0.00066):0.00050,(S003400020:0.00168,(S003392857:0.00151,(S002734610:0.00120,(S003401068:0.00045,S003400076:-0.00045):0.00065):0.00050):0.00019):-0.00007):0.00072,S003400008:0.00151):0.00036):0.00076):0.00128):0.00096):0.00343):0.00106):0.00111,((S000944587:0.00799,((S003396867:0.00177,(S003401988:0.00245,(S003398828:0.00228,((S000387860:0.00027,S001548716:0.00180):0.00131,(S002658594:0.00937,(S000022403:0.00159,S000414437:0.00118):0.00075):0.00031):0.00080):0.00010):0.00012):0.00014,((((S003400203:0.00206,((S003399606:0.00018,S003400007:0.00142):0.00003,(S003395926:0.00199,(S003401358:0.00294,(S003395909:0.00870,S003399968:0.00242):0.00146):0.00042):0.00043):0.00014):0.00049,(S003399914:0.00126,S003400022:0.00309):0.00060):0.00021,(S003400146:0.00049,(S003401260:0.00122,(S003401793:0.00136,(S003393146:0.00083,S003399666:0.00097):-0.00011):0.00009):0.00023):0.00057):0.00005,S003400001:0.00412):0.00078):0.00339):0.00338,(S003401234:0.00506,(S003401332:0.00864,S003401283:0.00798):0.00079):0.01172):0.00777):0.01005):0.00076):0.02064):0.04975):0.01344):0.00822):0.01231):0.01898):0.00082,((((S003419509:0.00076,(S003420805:0.00149,(S003423375:0.00178,(S002949880:0.00270,S003417023:0.00070):0.00022):0.00040):0.00087):0.00083,((S003402195:0.00135,(S003417439:0.00295,(S003421912:0.00272,((((S003417878:0.00141,(S003417856:0.00032,(S003418830:0.00041,S003417991:0.00202):0.00016):0.00008):0.00026,(S003409293:0.00097,S003407497:0.00121):0.00052):0.00058,S003419496:0.00076):-0.00003,((S003412687:0.00318,(S000645710:-0.00032,(S000432866:0.00042,S000414272:-0.00042):0.00032):0.00183):0.00077,S003419184:0.00188):0.00013):0.00025):0.00005):0.00032):0.00177,S003421001:0.01283):0.00073):0.02747,(((S000432865:-0.00051,(S001551102:-0.00024,S002951301:0.00181):0.00347):0.00213,(S003410551:0.00431,(S002034976:0.00376,S003412410:0.00461):0.00093):0.00183):0.02831,(S002230465:0.01115,((S001483736:0.00200,S001796040:0.00131):0.00354,(S003010126:0.00423,((S002997023:0.00669,(S001551106:0.00113,(S000925909:-0.00121,S001551105:0.00163):0.00126):0.00169):0.00251,(S002709251:0.00439,(S003411391:0.00736,S003411248:0.00362):0.00271):0.00078):0.00100):0.00059):0.00113):0.01997):0.00219):0.10092,(((S002663621:0.01771,S002674102:0.02280):0.04780,((S002708290:0.00744,S002724318:0.00718):0.03726,(((S000394227:-0.00019,S000369368:0.00158):0.00112,(S000386970:0.00096,S002153929:0.00039):0.00030):0.01388,(S002662468:0.04917,((S002165490:0.00059,S000437097:0.00140):0.00412,(S002055273:0.00595,((S002661323:0.00125,(S002661360:0.00272,S002759621:0.00246):0.00097):0.00180,((S002065226:0.00169,((S002065363:0.00092,S002534410:0.01302):0.00030,((S002066106:0.00400,(S002065936:0.00238,S002052490:0.00340):0.00022):0.00019,(S002055090:0.00246,(S002065212:0.00344,(S002065214:0.00248,S002066152:0.00415):0.00029):0.00087):0.00050):0.00041):0.00053):0.00141,(S002717912:0.00222,S002708256:0.00370):0.00080):0.00080):0.00079):0.00135):0.00892):0.01633):0.01468):0.01724):0.02551,(((S001129466:0.02708,(((S001129468:0.00374,S001129431:0.00411):0.00171,(S001129363:0.00400,S001129461:0.00953):0.00332):0.01477,(((S003025058:0.00304,(S001793031:0.00127,(S001572565:0.00057,S003024278:0.00080):0.00039):0.00058):0.00466,(S002312348:0.01124,((S001069606:0.00156,(S001070399:0.00491,S002949427:0.00262):0.00068):0.00106,((((S000711380:-0.00016,(S001589243:-0.00013,S000856528:0.00656):0.00034):0.00010,((S003262228:-0.00006,S000860483:0.00077):0.00043,S001198626:0.00258):0.00046):0.00059,((S003363065:0.00239,(S002958946:0.00165,S001179304:0.00043):0.00038):0.00089,(S003334769:0.00691,(S002305525:-0.00026,(S002165754:-0.00006,(S003337214:0.00073,S003337392:-0.00005):0.00006):0.00026):0.00025):0.00037):0.00040):0.00037,(S003368859:0.00728,(S002970926:0.00563,(S002970913:0.00273,S002970914:0.00132):0.00409):0.00260):0.00293):0.00228):0.00175):0.00330):0.00905,(((S000967149:0.00159,(S001744481:0.00244,S003262953:0.00251):0.00090):0.00753,(S002233338:0.01369,S002448544:-0.00320):0.00439):0.00860,(((S001613822:0.00786,(S001015332:0.01061,(S003302955:0.00657,(S000378074:0.00551,S002864072:0.00623):0.00136):0.00040):0.00213):0.00265,((S003284088:0.00616,S002305585:-0.00093):0.00102,((((S000711314:0.00408,(S000998737:0.00701,((((S003353705:0.00111,(S000943212:0.00548,S002958959:-0.00158):0.00284):0.00038,(S003303825:0.00085,S002510271:0.00197):0.00077):0.00064,(S003299626:0.00168,S002959001:0.00059):0.00086):0.00157,((S000004315:0.00125,((S000346271:0.00061,S002081132:0.00012):0.00066,(S002042536:0.00057,(S002081105:0.00113,S002081124:0.00107):0.00081):0.00012):0.00014):0.00105,(S002042234:0.00320,S003264734:0.00492):0.00105):0.00028):0.00001):0.00029):0.00071,(S003261771:0.00188,(S002953857:0.00230,S002305588:0.00264):0.00172):0.00077):0.00080,((((S002444697:-0.00068,S001093850:0.00149):0.00137,(S003020766:0.00119,S003020832:0.00698):0.00009):0.00061,(S003285395:0.00140,S000346310:0.00149):0.00012):0.00128,S000544285:0.00299):0.00023):0.00149,((S001161358:0.00181,S001744480:0.00152):0.00092,(S002418688:0.00626,(S000114066:0.00146,S002953855:0.00322):0.00125):0.00146):0.00195):0.00176):0.00256):0.00093,(((S002886791:0.00912,S003284145:0.00275):0.00116,(((S003314020:0.00251,(S002220122:0.00099,S000599216:0.00168):0.00100):0.00058,(S000805430:0.00278,S000998736:0.00256):0.00086):0.00204,S003284344:0.00612):0.00186):0.00192,S002958942:0.01243):0.00261):0.00446):0.00604):0.00253):0.02737):0.03488,((((S000391624:0.00858,(S000434974:0.00308,(S000622331:0.00229,(S000391622:-0.00035,S001293385:0.00109):0.00124):0.00539):0.00182):0.02672,(S002955526:0.00321,(S002955530:0.00509,(S000573595:-0.00048,(S001418340:0.00195,S003288364:0.00151):0.00157):0.00573):0.00178):0.02137):0.00286,(((S002736097:0.00328,((S001497999:0.00184,(S002673040:0.00202,(S002669708:0.00338,S002649968:0.00250):0.00018):0.00026):0.00047,(S003000113:0.01052,(S002645504:0.00072,(S002579527:0.00589,S001499153:0.00075):0.00036):0.00054):0.00087):0.00076):0.00284,(S002736647:0.00313,S002077696:0.00275):0.00276):0.02646,(((((S002315222:0.00353,S002105416:0.00822):0.00030,((((S003019434:0.00486,S003019045:0.00231):0.00074,(S003019390:0.00484,S003364766:0.00048):0.00067):0.00086,S003019138:0.00159):0.00149,(S002067433:0.00436,((S003413702:0.00234,S003413689:0.01059):0.00861,S003413634:0.00152):0.00067):0.00117):0.00042):0.00093,((S003318524:0.00217,(S002083704:0.00323,(S003017915:0.00151,(S003019002:0.00238,S003019054:-0.00030):0.00053):0.00022):0.00232):0.00387,((S002745041:0.00061,S002715254:0.00013):0.00564,(((S002072850:0.00573,S002041540:0.00162):0.00020,(((S002058884:0.00194,(S003394916:0.00175,(S002660587:0.00320,(S002058902:0.00487,S002082213:0.00394):0.00057):0.00054):0.00045):0.00057,(S002752106:0.00242,S002041539:0.00125):0.00051):0.00061,S003394999:0.00491):0.00027):0.00062,(S002677732:0.00381,(S002761341:0.00358,S003342962:0.00597):0.00061):0.00060):0.00027):0.00070):0.00107):0.00282,S002098715:0.01243):0.00115,(((((S003019352:0.00452,S002745735:0.00799):0.00079,(S003022342:0.00469,S002679906:0.00561):0.00031):0.00074,(S003401257:0.00913,((S001116791:0.01029,((S003408905:0.00385,(S003410456:0.00204,((S002708003:0.00201,S003401592:0.00500):0.00138,(S003410788:0.00623,S003410562:0.00197):0.00150):0.00161):0.00081):0.00055,(S003402413:0.00401,((S003409058:0.00454,S003410792:0.00409):0.00057,(S003406616:0.00353,(S003410206:0.00398,S003411406:0.00155):0.00027):0.00033):0.00036):0.00070):0.00098):0.00095,((S003408818:0.00570,S003410989:0.00431):0.00087,(S003406733:0.00729,((S003398197:0.00459,S003398198:0.00398):0.00101,(S002110241:0.01102,(S003410684:0.00212,((S003403723:0.00346,S002115882:0.01106):0.00095,(S002098910:0.00805,(S002098669:0.00607,S002719034:0.00423):0.00103):0.00035):0.00032):0.00061):0.00030):0.00051):0.00035):0.00053):0.00080):0.00074):0.00107,((((S003402323:0.00528,(S003410390:0.00484,S003410342:0.00376):0.00064):0.00080,(S003411128:0.00427,S003398101:0.00654):0.00079):0.00127,(S003408585:0.00768,(((S003403933:0.00173,(S002709266:0.00759,(S003410565:0.00402,(S003403782:0.00330,S003411570:0.00538):0.00149):0.00027):0.00087):0.00054,(S003406511:0.00636,S002709359:0.00642):0.00012):0.00055,((S003411009:0.00335,(S002996831:0.00343,S003366552:0.00348):0.00042):0.00102,S002637193:0.00893):0.00051):0.00084):0.00035):0.00110,S003410438:0.00845):0.00060):0.00105,S003401272:0.02542):0.00314):0.01520):0.00327):0.03086,(S002712715:0.09988,(S003402940:0.02679,S003402070:0.02193):0.02456):0.01794):0.02542):0.00640,((S000542003:0.05364,(S000828883:0.05099,((S000839230:0.01569,(S002971350:0.00453,(S000839117:0.00243,S000839192:0.00241):0.00382):0.00872):0.01057,(S001912743:0.02514,((((((S000837779:0.00715,S000837778:0.00863):0.00114,S000837777:0.00428):0.00104,((S000837822:0.01344,(S000837018:0.01679,(S000837292:0.01368,S000837178:0.01555):0.00132):0.00186):0.00365,(S000837848:0.01528,((S000878041:0.00839,(S000837859:0.00759,(((S001095854:0.00237,(S000005765:0.00072,S002411211:0.00708):0.00034):0.00022,((((((((S000839326:0.00121,S002511192:0.00157):0.00053,(S002511019:0.00392,(((((S003370552:0.00099,(S000839087:0.00019,S003370574:-0.00019):0.00006):0.00005,(((S002511336:0.00053,(S000839442:-0.00011,S000839201:0.00146):0.00017):0.00019,((S002511020:0.00118,(S002510994:-0.00014,(S000957219:0.00025,S000837357:0.00528):0.00050):0.00013):0.00012,S000836673:0.00156):-0.00006):0.00000,(S003370894:0.00103,(S000604345:-0.00012,S002033090:0.00034):-0.00000):0.00001):0.00001):0.00011,S002512746:0.00252):0.00018,S002511600:0.00072):0.00002,((S002511586:0.00281,S002511554:0.00192):0.00051,(S002511410:0.00064,((S002512341:0.00200,S002511287:0.00005):0.00017,S000654119:-0.00008):0.00009):0.00008):0.00014):0.00023):-0.00005):0.00000,(S000839531:0.00219,S000836574:0.00219):-0.00008):0.00017,(S002512524:0.00258,S002512134:0.00230):0.00006):0.00014,((S000839142:0.00060,S000837195:0.00488):0.00089,S000837144:0.00696):0.00008):0.00009,(S000878045:0.00601,(S000838370:0.00165,(S002512388:0.00118,S002512838:0.00161):0.00034):0.00014):0.00021):0.00016,(S002512397:0.00362,(S001555946:0.00499,(S002869339:0.00571,S000860244:0.00713):0.00599):0.00282):0.00006):-0.00008,S002511510:0.00253):0.00014):0.00018,(S002510977:0.00252,S000837010:0.00706):-0.00001):0.00024):0.00013):0.00030,(S000837056:0.00603,S000837049:0.00880):0.00151):0.00086):0.00029):0.00116):0.00161,(S000559058:0.00646,(((S001912822:0.00661,(S000878028:0.00912,(((S000839627:0.00510,S001912788:0.00441):0.00039,(S001912761:0.00680,S001912817:0.00537):0.00028):0.00089,S001912782:0.00475):0.00129):0.00030):0.00086,S000838640:0.00952):0.00220,(S000837275:0.01170,S001262205:0.00784):0.00062):0.00152):0.00049):0.00031,S001912805:0.03472):0.00405,(S002511111:0.01065,((S002512585:0.00336,(S002511302:0.00438,S002512692:0.00291):0.00028):0.00077,S000839309:0.06675):0.00290):0.00311):0.01238):0.00273):0.01839):0.00388):0.01561,(((S000839280:0.02933,(S001943160:0.02071,(S000431968:0.00965,S001176872:0.01157):0.00787):0.01775):0.01650,((((S000617763:0.00646,(S002348275:0.00282,S002951759:0.00184):0.00157):0.00387,((((S003005429:0.00535,((S003005749:0.00106,(S003002961:0.00227,(S003005577:0.00027,(S003005129:0.00043,S003005821:0.00167):0.00027):0.00041):0.00047):0.00051,(S001027853:0.00310,S001027016:0.00337):0.00219):0.00089):0.00139,((S000986269:0.00296,(S003303829:0.00205,S001188893:0.00079):0.00234):0.00064,S000483993:0.00582):0.00151):0.00136,(((((S000859358:0.00264,S000634864:0.00193):0.00033,((S001178835:0.00021,S000839112:0.00181):0.00070,(((S000838996:-0.00002,(S000839102:0.00070,(S002353136:-0.00020,S000839092:0.00088):-0.00001):0.00001):0.00005,(S000839078:0.00118,(S000839089:0.00177,(S000839008:0.00276,S000839205:0.00070):0.00001):0.00023):0.00019):0.00064,(S002966772:0.00086,(S000654126:-0.00023,S001415332:0.00390):0.00309):0.00022):0.00076):0.00070):0.00012,(S001943158:0.00145,(S000839177:-0.00038,((S000839233:0.00168,S000839406:0.00044):0.00051,(S000839232:0.00013,S000863666:0.00054):0.00040):0.00035):0.00110):-0.00004):0.00078,((S002718229:0.00841,(S001030351:0.00092,(S002975941:0.00098,S001026931:0.00259):0.00003):0.00049):0.00179,(S001179333:0.00307,(S002915772:0.00258,(S003284186:0.00141,S000010261:0.00134):0.00080):0.00172):0.00116):0.00093):0.00149,((S000837522:0.00134,S003083591:0.00140):0.00170,(S002999985:0.01341,((S000728197:0.00074,(S002908670:0.00075,(S000536097:0.00141,((S003451424:0.00063,S001383535:0.00322):0.00044,(S002678519:0.00230,S001028656:0.00437):0.00070):0.00048):0.00042):0.00020):0.00003,(S000620245:0.00281,S000927431:0.00433):0.00022):0.00045):0.00022):0.00090):0.00071):0.00172,((S002917343:0.00529,(S001024878:0.00833,(S002482792:0.00160,S001383469:0.00499):0.00246):0.00145):0.00154,((S001024299:0.00253,(S001024968:0.00332,S001025614:0.00249):0.00026):0.00033,(S001383147:0.00191,S001026627:0.00405):0.00148):0.00081):0.00146):0.00100):0.00285,((((((S001179671:-0.00019,(S002030818:0.00137,S002477338:0.00552):0.00152):0.00162,(S002474883:0.00181,(S000837664:0.00030,S000837435:0.00111):0.00030):0.00025):0.00091,(((S001177194:0.00393,S001177371:0.00162):0.00070,(S001177134:-0.00014,(S001177206:-0.00015,(S001177199:0.00158,S001177204:0.00119):0.00052):0.00015):0.00011):0.00091,S003083485:0.00286):0.00016):0.00129,(S001177111:0.00341,((S001177128:0.00069,S001177103:0.00139):0.00249,(S001177086:0.00321,S001177148:0.00309):0.00063):0.00050):0.00067):0.00232,(S001176876:0.00763,(S001024211:0.00757,(S002918625:-0.00287,(S002449687:0.00325,(S003315400:0.00234,S003315392:0.00340):0.00681):0.00244):0.00178):0.00125):0.00180):0.00354,S001176867:0.01505):0.00591):0.01331,(S002352866:-0.00308,(S000839162:0.00410,(S000839175:0.00391,S000839299:0.00266):0.00150):0.01693):0.00312):0.01082):0.03681,((S001122764:0.04045,(S000394069:0.01153,S000354948:0.01068):0.02997):0.02587,((((((S002635654:0.00706,S001601459:0.00701):0.00538,(((S003261550:0.00664,(((S000405738:0.00315,(S000001139:0.00202,(S002223035:0.00388,(((S003262663:-0.00008,(S002965573:0.00118,S003262204:0.00091):0.00061):0.00037,S000001831:0.00147):0.00051,((S003312192:0.00068,(S002169190:0.00168,(S002949672:0.00142,S003302534:0.00162):0.00031):0.00122):0.00047,S001122765:0.00163):0.00061):0.00061):0.00020):0.00091):0.00146,((S002918597:0.00111,(S002988648:0.00166,S001241443:0.00036):0.00124):0.00291,S000354967:0.00618):0.00098):0.00035,((S002922699:0.00256,S003538747:0.00088):0.00113,(S003425408:0.00373,(S002199324:0.00186,S002199311:0.00015):0.00230):0.00174):0.00047):0.00080):0.00140,S002406841:0.00789):0.00078,((((S000584698:0.00370,(S000333309:0.00198,S003435250:0.00240):0.00251):0.00145,((S003283757:0.00166,(S002046457:0.00246,(S000966875:0.00207,(S002988571:0.00157,(S000967034:0.00067,S003284048:0.00145):0.00039):0.00029):0.00024):0.00044):0.00170,(S001155782:0.00351,S000881449:0.00752):0.00121):0.00077):0.00127,((S001044617:0.00293,((S001601554:0.00190,S001601646:0.00154):0.00373,S000837426:0.00775):0.00241):0.00156,(S002468389:0.00036,(S000595601:0.00145,S002295800:0.00256):0.00097):0.00490):0.00098):0.00049,(S001600787:0.00262,(S001601772:0.00372,S001600212:0.00109):0.00082):0.00681):0.00074):0.00181):0.00336,(S000410917:0.01186,S000586542:0.01198):0.00271):0.00695,((S002197416:0.01073,(S001600537:0.00520,S000394070:0.00346):0.00128):0.01209,S001122739:0.03363):0.01144):0.01929,(S003060797:0.04018,S001753988:0.03309):0.00698):0.02296,((((((S003420192:0.00181,(S003422578:-0.00000,S003422178:0.00072):0.00034):0.00478,((S003414448:0.00101,(S003416691:-0.00084,(S002712816:0.00073,S002118949:0.00074):0.00038):0.00084):0.00044,(S002761297:0.00109,S003409445:0.00089):0.00108):0.00244):0.00326,(S003398665:0.01115,(S003411031:0.00519,(((((S003410129:0.00237,S003411358:0.00642):0.00015,(S003410658:0.00264,(S003410477:0.00068,S003409981:0.00219):0.00022):0.00042):0.00056,(S003398965:0.00033,(S003410100:0.00142,S003411026:0.00001):0.00039):0.00031):0.00030,S003400314:0.00248):0.00022,(((((S002676632:0.00109,(S002669322:0.00121,S002747614:0.00112):0.00026):0.00091,(S003409452:0.00092,S003400426:0.00123):0.00020):0.00041,(((S003400171:-0.00005,S003407361:0.00005):0.00008,(S003409159:0.00207,S003397482:0.00210):0.00004):0.00016,(S003402116:0.00025,(S003411221:0.00342,S003408667:0.00212):0.00003):0.00010):0.00033):0.00039,S003412935:0.00079):0.00011,S003409476:0.00200):0.00020):0.00054):0.00170):0.00130):0.00231,(S003406336:0.00538,(S003409694:0.00528,(S003410415:0.00637,S003402478:0.00602):0.00120):0.00955):0.00474):0.01994,((((S003396614:0.00126,S003395836:0.00303):0.00470,(S003416277:0.00472,(S003391894:0.00009,S003395438:0.00206):0.00387):0.00246):0.01086,(S003402138:0.00737,((S002709351:0.00658,(S003401801:0.00105,(S002348271:0.00179,(S000436070:0.00063,S000837381:0.00279):0.00058):0.00036):0.00051):0.00086,(((S000414304:-0.00028,S002760899:0.00047):0.00027,(S002106975:0.00102,S000944671:0.00128):0.00070):0.00061,S003413867:0.00240):0.00025):0.00436):0.00753):0.01137,(S003401342:0.06780,((((S002666038:0.00592,((S002650130:0.00207,S002650309:0.00160):0.00207,((S002671063:0.00190,((S002648817:0.00067,(S002647317:0.00139,S002655473:0.00087):0.00008):0.00006,(S002643547:0.00348,(S002661572:0.00188,(S002713103:0.00143,(S002091592:0.00060,S002651439:0.00287):0.00007):0.00004):0.00032):0.00019):0.00031):0.00048,(S002672424:0.00172,S003367450:0.00116):0.00031):0.00045):0.00218):0.00466,(S003395567:0.00620,((S002653310:0.00128,(S002131779:0.00290,(S002658263:0.00202,(S002652116:0.00231,S002656570:0.00136):0.00019):0.00092):0.00077):0.00399,(((S003397521:0.00112,((S003400826:0.00005,(((S003402219:0.00022,S003392413:0.00121):0.00010,S002743331:0.00215):0.00008,(S003400063:-0.00020,S002742771:0.00167):0.00014):0.00006):0.00049,(S003407516:0.00207,((S002713825:0.00186,(S002714179:0.00244,(S002714156:0.00014,S002706214:0.00133):0.00034):0.00050):0.00059,S002112330:0.00494):0.00020):0.00021):0.00018):0.00042,(S003392541:0.00261,(S003419905:0.00077,S003421180:0.00137):0.00097):0.00010):0.00044,(S003407400:0.00235,(S003398403:0.00230,(S003392328:0.00173,(S003400138:0.00163,((S003400043:0.00004,(S003398326:0.00139,S003398346:0.00127):0.00016):0.00042,S003398881:0.00112):-0.00011):0.00041):0.00022):0.00016):0.00027):0.00082):0.00263):0.00076):0.00587,(((S001912914:0.00321,S002691889:0.00488):0.00413,(S003405567:0.01431,(((((S002738927:0.00187,(S002060492:0.00469,(S002630512:0.00122,(S002092712:0.00182,(S002093369:0.00101,S002098528:0.00193):0.00038):0.00034):0.00025):0.00082):0.00092,((S002709509:0.00205,(S001912721:0.00174,(S002706855:0.00200,S003393557:0.00020):0.00042):-0.00006):0.00067,((S002710937:0.00188,((S002128319:0.00116,S002119373:0.00177):0.00109,(S000839732:-0.00001,(S002708395:0.00072,(S002756911:0.00075,S002759289:0.00068):0.00005):0.00043):0.00001):0.00038):0.00014,((S002112170:0.00073,(S002745058:0.00073,S002711898:0.00122):0.00025):0.00031,S002710085:0.00148):0.00036):0.00015):0.00012):0.00031,(((S003365995:0.00419,(S002752051:0.00414,(S002711529:0.00130,S002082279:0.00164):0.00100):0.00098):0.00071,S003393487:0.00069):0.00025,((S001912699:0.00508,(S002721314:0.00396,(S002074903:0.00195,S001912727:0.00099):0.00044):0.00028):0.00024,S001912709:0.00310):0.00070):0.00051):0.00084,(((S002692155:0.00402,(S003405750:0.00093,(S003405838:0.00097,((S003394598:0.00045,S002668827:0.00248):0.00057,(S003404777:0.00057,(S002665907:0.00136,(S002674455:0.00247,((S002688748:-0.00001,S002691807:0.00295):0.00001,(S002694655:0.00204,(S002645872:-0.00001,S002667435:0.00192):0.00028):0.00016):0.00011):0.00047):0.00070):0.00016):0.00032):0.00019):0.00014):0.00009,((S002750220:0.00134,S002752524:0.00234):0.00077,S003392750:0.00168):0.00060):0.00035,(S003394972:0.00151,(S003409631:0.00248,(S003399198:0.00138,((S002719065:0.00172,(S002662671:0.00059,S002654892:0.00235):0.00049):0.00079,(S002726497:0.00350,S003392581:0.00384):0.00106):0.00004):0.00017):0.00002):0.00051):0.00029):0.00055,((S001177183:0.00385,S001178003:0.00392):0.00471,S003412555:0.00520):0.00077):0.00153):0.00029):0.00063,(S003393500:0.00618,(S003412468:0.00901,S003411867:0.00537):0.00099):0.00063):0.00253):0.00337,(S001912597:0.01017,((S002060646:0.00477,S002148741:0.00551):0.01363,(S000352845:0.00891,(S000352843:0.00700,((S003411124:0.00241,(S003397786:0.00116,(S003407502:-0.00097,S002964324:0.00097):0.00109):0.00052):0.00081,((S002964321:0.00314,((S003392524:-0.00000,(S003392875:0.00070,(S003401826:0.00192,(S003392595:0.00095,S003392660:0.00097):0.00046):0.00055):0.00026):0.00043,(S003399005:0.00057,(S003402047:0.00197,(S003395304:0.00265,S003402087:0.00000):0.00022):0.00017):0.00016):0.00084):0.00103,S003402124:0.00283):0.00071):0.00343):0.00327):0.00724):0.00450):0.00417):0.00723):0.00530):0.00479):0.02693,((S002666321:0.01782,((S002635306:0.00325,(S003401120:0.00178,(S003398897:0.00049,(S002128312:0.00256,S003398803:0.00262):0.00045):0.00023):0.00150):0.00153,((S002671051:0.00337,((((S002669825:0.00361,(S002681059:0.00361,(S002656728:0.00290,(S002650774:0.00009,(S002679361:0.00065,S002649165:0.00069):0.00005):0.00009):0.00006):0.00044):0.00021,(S002670506:0.00061,(S002075912:0.00381,S002082734:0.00210):0.00013):0.00018):0.00051,S002660391:0.00276):0.00002,((S002127823:0.00137,(S002119153:0.00068,(S002586745:0.00149,((S002136530:0.00137,(S002127733:0.00284,((((S002671555:0.00148,(S002647586:0.00074,(S002075702:0.00074,S002656368:0.00222):0.00000):0.00000):0.00000,(S002145252:0.00074,S002713971:0.00295):0.00001):0.00004,(S002660819:0.00218,S002651723:0.00063):0.00011):0.00015,(S002745755:0.00059,S002660400:0.00287):0.00008):0.00011):0.00012):0.00008,S002100372:0.00302):-0.00001):-0.00001):0.00006):0.00011,(S002133550:0.00057,S002563199:0.00461):0.00080):0.00041):0.00033):0.00239,S003400031:0.00964):0.00438):0.01360):0.02090,((S000902828:0.00072,(S001331514:0.01088,((((S002915194:0.00049,S002330969:0.00098):0.00115,S002327764:0.00353):0.00028,S001264018:0.00468):0.00113,(((S002289844:0.00060,((S000514285:0.00058,(S002328217:0.00279,(S002328186:0.00157,S002329703:0.00063):0.00015):0.00014):0.00060,(S000981210:0.00204,S001099259:0.00452):0.00022):0.00046):0.00050,S001264354:0.00223):0.00058,S000405088:0.00500):0.00126):0.00125):0.00202):0.03921,(S003285498:0.00576,(S003225519:0.00199,(S003263822:0.00079,(S002482803:0.00063,S000015591:-0.00079):0.00073):0.00071):0.00276):0.05116):0.01376):0.01065):0.00878):0.00831):0.00719):0.00489):0.01664):0.00279):0.01242):0.00972):0.00350,((S003420654:0.00093,((S000838559:0.00092,(S000838617:0.00103,S000838503:-0.00032):0.00049):0.00084,(S003409146:0.00107,(S000838520:0.00188,(S000838490:0.00176,(S003262516:-0.00030,(S003411708:-0.00006,S000387267:0.00030):0.00080):0.00059):0.00022):0.00070):0.00015):0.00025):0.11670,((((S002736936:0.00174,S002052210:0.00200):0.00345,(S002666101:0.00130,(S002058921:0.00319,S002528844:0.00198):0.00101):0.00292):0.17179,(S001558894:0.00603,(S003414633:0.00157,(S003405675:0.00030,((S001499324:0.01288,(S003021495:0.00035,S000344680:0.00122):0.00033):0.00072,(((S002758291:0.00025,S002749351:0.00272):0.00051,(S003021315:0.00193,S001498832:0.00184):0.00024):0.00034,S003021243:0.00206):0.00078):0.00047):0.00061):0.00052):0.10891):0.00528,((S003222695:0.00631,(S001478907:0.00620,S003318534:0.00599):0.00100):0.00090,(S000944592:0.00549,(((S003420598:0.00056,S003418960:0.00157):0.00010,(S003418178:0.00133,S003419597:0.00182):0.00031):0.00125,(S003393074:0.00347,(((S003419666:0.00118,S001558998:0.00101):0.00078,S003422818:0.00262):0.00068,((S003419095:0.00138,S003417010:-0.00005):0.00004,S003417802:0.00185):0.00042):0.00074):0.00038):0.00592):0.00397):0.11877):0.00309):0.00392):0.00535):0.00174):0.00495,S001233463:0.11496):0.01323):0.00660):0.00880,(((S002740868:0.02650,S002030488:0.01575):0.00898,(((((S000656883:0.01887,(((((S002681486:0.00815,(S003393080:0.00147,S003400140:0.00065):0.00025):0.00047,((S002673664:0.00349,(S002650727:0.00191,(S002675464:0.00268,(S002633768:0.00119,S002650938:0.00099):0.00017):0.00022):0.00027):0.00015,(S002670124:0.00201,S002667929:0.00172):0.00037):0.00083):0.00009,(S003399570:0.00212,(S002728206:0.00247,(S002728301:0.00100,S002740545:0.00188):0.00117):0.00210):0.00053):0.00355,(S003237860:0.00825,((((S003373024:0.00445,S003366797:0.01178):0.00050,S002666085:0.00275):0.00074,(S003413253:0.00598,(S003416635:0.00081,(S003413426:0.00073,S003417576:0.00275):0.00068):0.00076):0.00164):0.00063,((S003392011:0.00234,S002092952:0.00282):0.00043,(S003372603:0.00231,S003372963:0.00247):0.00258):0.00140):0.00072):0.00041):0.00590,((((((S002682547:0.01263,S003395176:0.00317):0.00210,((S003409796:0.00212,S003394262:0.00795):0.00300,(S003399049:0.01330,S003394193:0.01704):0.00325):0.00100):0.00543,(((S003406016:0.02349,((S003416301:0.00105,(S002674184:0.00995,(S002681454:0.00864,S002578671:0.01029):0.00022):0.00058):0.00040,(S000536451:0.00068,(S002055817:0.00315,S000414422:0.00049):0.00026):0.00012):0.00026):0.00024,((S002669223:0.01181,((S003395119:0.00537,S003395157:0.00053):0.00235,S003398117:0.00199):0.00040):0.00084,S002104801:0.01031):0.00028):0.00130,S002660511:0.01082):-0.00011):0.00068,(((((S003404810:0.00202,(S003393776:0.00293,S002645166:0.00520):0.00031):0.00069,(((S003394366:0.00097,(S002072493:0.00878,(S003394390:0.00234,S003392131:0.00097):0.00052):0.00050):0.00016,(S002631066:0.00413,(S003395974:0.00211,S003393972:0.00571):0.00235):0.00006):0.00091,(S002649926:0.00661,(S003338672:0.00205,S003394393:0.00369):0.00069):0.00028):0.00036):0.00017,(S003394423:0.00425,((S003395138:0.00322,((S003337569:0.00121,S003397477:-0.00049):0.00078,(S003395408:0.00070,((S003416087:0.00223,(S002645882:0.00684,S002449778:0.00282):0.00096):0.00006,(S002034969:0.00466,S003392263:0.00042):0.00011):0.00017):0.00033):0.00010):-0.00001,(S002712727:0.01479,(S003403867:0.00479,(S003392254:0.00492,S003403671:0.00225):0.00028):-0.00004):0.00108):0.00057):0.00022):0.00076,(S003394221:0.00401,(S000536360:0.00438,S000536232:0.00292):0.00048):0.00021):-0.00002,S003394127:0.00841):0.00077):0.00144,((((S003396135:0.00244,(S003395878:0.00349,(S003394167:0.00298,S003392167:0.00130):0.00076):0.00039):0.00058,(S003402849:0.00344,S003404971:0.00194):0.00045):0.00044,((S003406264:0.00414,S003399164:0.00298):0.00126,S003398261:0.01019):0.00118):0.00181,(S003404865:0.00305,S003416595:0.00333):0.00276):-0.00031):0.00135,(((S003509102:0.00469,((S002686389:0.00408,S003395182:0.01050):0.00238,S000656889:0.00925):0.00103):0.00156,(S002034970:0.00060,S000617892:0.00714):0.00169):0.00040,S002682670:0.01476):0.00131):0.00278):0.00256):0.00594,((((S002637404:0.00290,S002638903:0.00000):0.00082,(S000921344:0.00136,(S002112347:0.00127,(S002711732:0.00195,(S002745092:0.00168,(S002667264:0.00179,(S002671296:0.00292,S002668446:0.00289):0.00038):0.00058):0.00015):0.00018):0.00214):0.00077):0.00075,(S002680982:0.01256,(S002752665:0.00401,((((S002711821:0.00136,(S003394840:-0.00046,S002564044:0.00228):0.00046):0.00081,(S002743698:0.00075,(((S003415456:0.00179,(S003415967:0.00118,(S002317515:0.00528,S000540391:0.00046):0.00024):-0.00002):-0.00007,((S002034971:0.00306,S002712813:0.00209):0.00124,S003415649:0.00021):0.00013):0.00024,(S002728482:0.00072,(S002657101:0.00213,(S002630148:0.00217,(S002712935:0.00144,(S002097494:0.00073,(S002720480:0.00144,(S002706570:0.00145,(S002625580:0.00145,(S002728377:0.00145,S002129866:0.00072):0.00000):0.00000):0.00000):0.00001):0.00001):0.00001):0.00001):0.00005):0.00022):0.00009):-0.00003):0.00003,(S002081431:0.00157,S001912682:0.00234):0.00032):0.00071,(S003415610:0.00217,((S000016156:0.00060,S003415406:0.00154):0.00030,(S001245745:0.00276,S002694619:0.00974):0.00008):0.00023):0.00020):0.00051):0.00035):0.00315):0.00571,S002041744:0.01467):0.00226):0.01197,(S002651573:0.00980,(S002717043:0.00861,S002662775:0.00665):0.00619):0.00421):0.00330,((S002533999:0.01283,S002669216:0.00830):0.01708,S002758408:0.06425):0.00333):0.01852,S002709669:0.04918):0.02305):0.01802,S002653183:0.03749):0.00937):0.00282):0.01193):0.00824,((S001328461:0.00810,(S002227973:0.00618,(S002228009:0.00669,(S000439489:0.00333,S002442750:0.00279):0.00127):0.00095):0.00442):0.05768,((S002288735:0.00115,(S003313755:0.00532,(S002447336:0.00055,S002447335:0.00079):0.00058):0.00069):0.00009,(S002719655:0.02441,S000926647:0.00276):0.00028):0.02667):0.00849):0.00385):0.00673,(((S003394256:0.00105,S003399881:0.00037):0.00709,(S002744020:0.00643,(S000413788:0.00444,(S000405663:0.00241,((((S002034947:0.00100,(S000826716:0.00332,S001245564:0.00264):0.00053):0.00042,(S000827054:0.00132,(S000420027:0.00006,S000826426:0.00061):0.00068):0.00023):0.00024,(S003406904:0.01105,(S002673000:0.02555,(S003405340:0.00354,S003404908:0.00750):0.00093):0.00137):0.00056):0.00070,(S000826436:0.00170,(S002288504:0.00126,(S002115172:0.00900,(S003392771:0.00339,S003395729:0.00409):0.00015):0.00103):0.00119):0.00024):0.00007):0.00227):0.00256):0.00328):0.00381,(((((((S002684662:0.00007,(S002673548:0.00087,(S002672914:0.00029,S002662140:-0.00029):0.00058):-0.00007):0.00168,(S003422337:0.00188,S001558910:0.00320):0.00123):0.00186,(((S001527813:0.00072,(S002314546:0.00289,((S002630223:0.00072,S001530705:0.00435):0.00000,((S002630134:0.00145,(S001531980:0.00145,S001532910:0.00218):0.00000):0.00000,(S001531963:0.00145,S001532858:0.00218):0.00072):0.00001):0.00000):0.00002):0.00019,(S001246082:0.00417,S001546228:0.00093):0.00033):0.00209,(S002657274:0.00108,((S001397570:0.00217,(S001397517:0.00144,S001397820:0.00220):0.00001):0.00001,(S001397753:0.00040,(S001397542:0.00117,(S001397497:0.00139,(S001397515:0.00072,(S001397816:0.00145,(S001397767:0.00290,S001397612:-0.00000):0.00000):0.00000):0.00000):0.00006):0.00028):0.00033):0.00037):0.00164):0.00155):0.00373,(S000836943:0.01571,(S000379927:0.00378,(S000379924:-0.00027,(S002961457:0.00108,(S002961458:0.00177,S002961478:0.00253):0.00031):0.00645):0.00590):0.00330):0.00308):0.00353,(S002041748:0.00245,(S001216591:0.00931,(S002591325:0.00290,S002591061:0.00001):0.00104):0.00191):0.00021):0.01174,(S001871463:0.05444,S001913404:0.00577):0.00321):0.01400,((S002674891:0.00182,S002674734:0.00690):0.00732,(((S000901709:-0.00286,(S002961437:0.00585,(S002961433:0.00036,S002961454:0.00249):0.00199):0.00708):0.00187,(S001910596:0.00607,((S003403138:0.00427,((S002034964:0.00194,S003410767:0.00172):0.00055,(S002232071:0.00008,S000428921:0.00039):0.00007):0.00081):0.00014,(S003409182:0.00269,((S003413792:0.00270,S003413650:0.01291):0.00650,(S003410156:0.00295,(S003410556:0.00226,S003420949:0.00482):0.00112):0.00026):0.00080):0.00047):0.00391):0.00276):0.00159,(((S001744721:0.00071,(S002319022:0.00112,S003423357:0.00174):0.00063):0.00062,(S003380009:0.00189,S003379985:0.00786):0.00079):0.00372,S000901722:-0.00202):0.00315):0.00739):0.00779):0.00217):0.00423):0.00565):0.00185):0.00374,(S002709283:0.00790,(((S002683100:0.00627,((S001407619:0.00120,S002708473:0.00832):0.00385,(S002681871:0.00923,((S002699628:0.00575,(S003344789:0.00289,((S002651369:0.00175,S003360908:0.00415):0.00057,((S003360699:0.00204,(S002138532:0.00069,S002535067:0.00151):0.00010):0.00018,((S000524785:0.00121,S003350323:0.00026):0.00054,((S002676345:0.00510,(S002717324:0.00141,(S002650461:0.00143,(S002318021:0.00144,S003344456:0.00363):0.00008):0.00004):0.00003):0.00030,(S003360934:0.00050,S003361012:0.00227):0.00012):0.00041):0.00010):0.00022):0.00048):0.00094):0.00123,(S003013226:0.00473,((S001595350:0.00072,S001595371:0.00075):0.00050,(((S001595217:0.00092,S001594763:0.00203):0.00122,(S001595395:0.00001,S001595334:0.00073):0.00101):0.00097,S001593026:0.01296):0.00236):0.01449):0.00236):0.00136):0.00135):0.00320):0.00551,(((((((S002649953:0.00073,(S002658658:0.00073,(S002662612:0.00073,(S002689875:0.00001,S002685945:0.00145):0.00073):0.00000):0.00000):0.00000,(S002666624:0.00219,(S002647337:0.00219,(S002657170:0.00219,(S002652758:-0.00000,S002660165:0.00292):0.00000):0.00000):0.00000):0.00000):0.00049,(S002658755:0.00219,((S002654846:0.00219,S002675080:0.00073):0.00000,(S002658899:0.00073,S002675604:0.00365):0.00000):0.00000):0.00024):0.00022,(S002758701:0.00144,S002651600:0.00148):0.00030):0.00057,(S002728471:0.00046,((S002652680:0.00139,S002103929:0.00007):0.00051,S002055624:0.00157):0.00026):0.00009):0.00175,(S002664526:0.00073,S002740569:0.00073):0.00078):0.00127,(((((((S002132490:0.00025,S002092082:0.00194):0.00040,(S001413422:0.00073,(S001412760:0.00146,(S001456462:0.00005,S001456696:0.00287):0.00070):0.00003):0.00033):0.00273,(S002058561:0.00141,(S002639602:0.00144,(S002729257:0.00149,S002645797:-0.00002):0.00002):0.00005):0.00019):0.00028,(S002647754:0.00268,(S002625659:0.00198,(S002092874:0.00072,((S002631216:0.00072,S002631246:0.00074):0.00051,(S002093357:0.00073,(S002631045:0.00146,S002092770:0.00146):0.00000):0.00001):0.00022):0.00021):0.00098):0.00027):0.00072,(S002681231:0.00181,((S002667941:0.00218,(S002674425:0.00437,(S002668392:0.00146,(S002667512:0.00219,(S002653234:0.00146,(S002662257:0.00511,S002651175:0.00073):0.00000):0.00000):0.00000):0.00001):0.00001):0.00071,(S002645729:0.00257,(S002643952:0.00000,(S002635365:0.00146,S002640265:0.00219):0.00000):0.00002):0.00036):0.00039):0.00058):0.00024,((((S002636879:0.00073,(S002757146:0.00146,(S002759635:0.00146,S002742864:0.00146):0.00001):0.00073):0.00131,(S002240515:0.00014,S002083297:0.00059):0.00093):0.00015,(S002107343:0.00126,((S002086475:-0.00001,(S002092698:0.00073,S002092605:0.00074):0.00000):0.00136,(S002630644:0.00192,(S002630743:0.00145,S002092751:0.00220):0.00011):0.00027):0.00143):0.00112):0.00038,(((((S003007692:0.00147,(S002682759:0.00585,(((S002713068:0.01339,(S002710137:0.00877,S002673766:0.00148):0.00049):0.00030,S002647487:0.00098):0.00030,(((S002136723:0.00073,S002103233:0.00146):0.00056,(S001400228:0.00437,(S002071994:0.00073,(S002136489:0.00146,(S002654857:0.00073,(S002750338:0.00146,((S002740818:0.00072,(S002759736:0.00146,(S002750315:0.00072,(S002149192:0.00071,((S002711457:-0.00016,S002318452:0.00162):0.00008,(S002667840:0.00138,S002630279:-0.00004):0.00004):0.00002):0.00001):0.00001):0.00000):0.00000,(S002136457:0.00073,S002672650:0.00219):0.00000):0.00000):0.00000):0.00000):0.00000):0.00001):0.00007):0.00017,(S002745275:0.00073,S002738267:0.00219):0.00130):0.00026):0.00032):0.00001):0.00156,((S003366817:0.00135,(S003366318:-0.00063,S003366529:0.00063):0.00140):0.00473,((((S002688890:0.00110,(S003366553:0.00407,S002127956:0.00105):0.00036):0.00040,(S002133424:0.00073,(S002133520:0.00074,(S003366443:0.00228,S003366093:0.00117):0.00119):-0.00000):0.00137):0.00043,(S003366334:-0.00081,S003366187:0.00290):0.00156):0.00060,S002074400:0.00179):0.00103):0.00133):0.00046,(((S001503279:0.00054,(S002244715:0.00314,((S002749345:0.00067,(S002749320:0.00079,(S002698457:0.00291,S002697413:0.00001):0.00052):0.00021):0.00048,(S002709217:0.00292,S002718252:0.00073):0.00025):0.00052):0.00000):0.00165,((S003416123:0.00153,(S003415598:0.00203,(S003416155:0.00016,(S003416022:0.00157,S002652686:-0.00011):0.00020):0.00023):0.00014):0.00134,(S002127749:0.00087,(S002093844:0.00277,S002710792:0.00015):0.00059):0.00051):0.00031):0.00037,S002673833:0.00265):0.00084):0.00029,((((S002278522:0.00178,((S002082121:0.00073,(S002663008:0.00073,S002680107:0.00219):0.00000):0.00042,(S002681064:0.00090,(S002146923:0.00074,S002747669:0.00292):0.00031):0.00019):0.00133):0.00296,(S001029959:0.00147,(S001456423:0.00362,S001456505:0.00072):0.00003):0.00070):0.00088,(S002096864:0.00332,((S001498793:0.00107,S002148853:0.00258):0.00071,((S002745624:0.00912,(S001458304:0.00072,(S001458302:0.00218,S001458222:0.00148):0.00001):0.00037):0.00129,(((S002140139:0.00222,S003010230:0.00063):0.00009,((S003010572:0.00191,S002725431:0.00393):0.00034,S003010383:0.00116):0.00057):0.00015,(((S002078780:0.00438,(((S002082143:0.00072,S002109836:0.00074):0.00001,(S002077479:-0.00001,S002719964:0.00219):0.00000):0.00000,((S002729024:0.00000,(S002715485:0.00219,S002729120:0.00073):0.00000):0.00073,(S002110070:0.00219,(S002082087:0.00146,(S002615394:0.00146,(S002696213:0.00073,S002110468:0.00219):0.00000):0.00000):0.00000):0.00000):0.00000):0.00000):0.00017,((S002128233:0.00242,(S002052403:0.00190,S000827103:0.00249):0.00051):0.00056,(S002082545:0.00051,(S002701187:0.00127,(S002082347:0.00146,S002082944:0.00073):0.00022):0.00019):0.00030):0.00006):0.00033,S002102977:0.00056):0.00014):0.00048):0.00029):0.00066):0.00230):0.00237,((S003352358:0.00523,((((S001913440:0.00653,(S002615344:0.00730,S002674885:0.00807):0.00443):0.00429,(S001913333:0.00645,S002639384:0.00893):0.00343):0.00119,(((S003014908:0.00253,(S002741623:0.03557,S002760266:0.03554):0.00362):0.00031,((S000657935:0.00326,(S000826905:0.00367,(S003341938:0.00042,(S003342123:0.00056,S000826460:0.00013):0.00050):0.00017):0.00062):0.00059,S002166282:0.00263):0.00016):0.00070,(((((S000826585:0.00248,S000826591:0.00219):0.00049,S003371445:0.00182):0.00067,S003405654:0.00035):0.00117,((S003020561:0.00261,S002760317:0.00768):0.00140,((S002683010:0.00864,S002653900:0.01552):0.00231,(S002682591:0.01678,(S003006859:0.00435,S003007123:0.00065):0.00170):0.00117):0.00083):0.00049):0.00086,((S002232092:0.00082,S000976727:0.01106):0.00242,(((S002641038:0.00423,(S002043772:0.00792,S001736814:0.00161):0.00009):0.00028,(S003415225:0.00056,S003415606:0.00370):0.00032):0.00039,(S003342980:0.00245,(S003334478:0.00211,(S003336832:0.00416,S003336686:0.00104):0.00033):0.00097):0.00024):0.00025):0.00031):0.00075):0.00120):0.00162,((S003008129:0.00507,(S000405662:0.00288,(S000826401:0.00169,(((S001407596:0.00324,(S002069480:0.00173,(S000427359:0.00049,S003368126:0.00106):0.00088):0.00007):0.00047,((S003368956:0.00005,S001499314:0.00512):0.00090,(S002095149:0.00274,S003335489:0.00530):0.00030):0.00013):0.00053,(S001503318:0.00303,(S000921343:0.00052,(S002663643:0.00240,S003373196:0.00308):0.00041):0.00016):0.00018):0.00098):0.00092):0.00114):0.00041,((S002673177:0.00388,((S001246580:0.00399,(S003342291:0.00040,S003342010:0.00232):0.00145):0.00081,S000432332:0.00269):0.00005):0.00106,(S003335517:0.01685,S001912907:0.00544):0.00102):0.00041):0.00079):0.00143):0.00187,(S002090659:0.00177,S000348344:0.00919):0.00129):0.00203):0.00214):0.00086,(((S002113740:0.00173,(S002586665:0.00147,S002097819:0.00072):0.00192):0.00031,S003382405:0.00297):0.00011,S000348347:0.00913):0.00097):0.00153):0.00083):0.00436,((((S003366596:0.00087,S003366045:0.00120):0.00324,((S003365787:0.00139,((S003366077:0.00176,S003366008:0.00170):0.00069,S003366222:0.00205):0.00068):0.00255,(S002756752:0.00214,S002743076:0.00078):0.00089):0.00253):0.00094,(((S000785509:0.00310,(S002723356:0.00073,(S002147555:0.00146,(S002103667:0.00146,S002745714:0.00073):0.00000):0.00000):0.00055):0.00023,((S002714439:0.00786,(S001537357:0.00303,(S002098711:0.00151,(S002104633:0.00653,((S002256955:0.00287,S003344549:0.00145):0.00017,(((S002269985:0.00613,(S002244654:0.00996,S002712981:0.00103):0.00044):0.00021,((S003344621:-0.00049,S001467541:0.00122):0.00030,(S002120687:0.00071,(S001406225:0.00216,(S002244741:0.00061,(S001025426:0.00170,S002268848:0.00050):0.00012):0.00006):0.00004):0.00002):0.00009):0.00016,S002757338:0.00202):0.00010):0.00043):0.00026):0.00064):0.00033):0.00033,((S002711009:0.00218,(S002709256:0.00733,S002710028:0.00145):0.00001):0.00071,(S002651077:0.00210,S000656877:0.01618):0.00011):0.00033):0.00008):0.00069,(S003402547:0.00169,S002653519:0.00197):0.00034):0.00025):0.00066,(((S001541665:0.00193,S002269646:0.00172):0.00079,(S002058537:0.00213,((S002720323:0.00389,S002712821:0.00122):0.00050,((S002749348:0.00218,(S002754127:0.00000,S002754231:0.00073):0.00001):0.00072,(S002719244:0.00216,(S002716897:0.00291,(S002718789:0.00292,(S002718162:0.00073,(S002743332:0.00219,(S002711309:0.00073,(S002714268:0.00146,((S002711883:-0.00000,S002759091:0.00219):0.00000,((S002716821:0.00146,((S002737632:0.00073,S002759569:0.00146):0.00000,(S002741671:0.00073,S002758710:0.00146):0.00000):0.00000):0.00000,S002711669:0.00073):0.00000):0.00000):0.00000):0.00000):0.00000):0.00001):0.00000):0.00002):0.00003):0.00021):0.00052):0.00012):0.00070,(((S002658673:0.00072,(S002658720:0.00070,S002658916:0.00074):0.00003):0.00047,(S002694239:0.00146,S002694052:0.00146):0.00026):0.00174,(((S002034949:0.00192,(S003378584:0.00042,(S002042661:0.00005,S002103863:0.00434):0.00098):0.00091):0.00029,(S002749313:0.00862,(S000420025:0.00001,(S000388821:0.00845,S002708056:0.00657):0.00107):0.00241):0.00091):0.00147,(S002052110:0.00143,(S002754043:0.00386,(((S002711814:0.00568,((S002104112:0.00407,S001912575:0.00615):0.00038,(S002740554:0.00640,(S002708493:0.00256,S002707912:0.00773):0.00201):0.00035):0.00072):0.00195,(S003016184:0.00228,((S002746774:0.00073,(S002737758:0.00145,S002737837:0.00073):0.00001):0.00058,S002079004:0.00211):0.00015):0.00035):0.00170,(S002110917:0.00219,S002589372:0.00146):0.00200):0.00030):0.00062):0.00092):0.00060):0.00052):0.00023):0.00140):0.00181):0.00172):0.00096,(((S002753799:0.00074,(S003019298:0.00172,S003019230:0.00104):0.00155):0.00044,(S002706229:0.00146,S002709775:0.00146):0.00029):0.00099,((((S002701763:0.00950,((S000921369:0.00022,(S002738846:0.00354,S002736133:0.00051):0.00012):0.00067,(S002743614:0.00219,((S002745333:0.00146,S002738769:0.00147):0.00073,(S002669278:0.00146,(S002745302:0.00072,(S002758678:0.00072,(S002758532:0.00064,S002743549:0.00071):0.00003):0.00001):0.00001):0.00001):0.00000):0.00000):0.00006):0.00004,((S003017064:0.00156,S002759017:-0.00005):0.00005,S003366518:0.00135):0.00013):0.00055,(S002758407:0.00170,(S002061532:0.00075,S002061378:0.00218):0.00049):0.00019):0.00141,(S001913039:0.01003,((((S002641079:0.00146,(S002638905:0.00148,S002641082:0.00219):0.00000):-0.00000,(S002642893:0.00075,S002637703:0.00145):0.00072):0.00066,(S001499321:0.00227,S003373920:0.00282):0.00013):0.00039,(S002737834:0.00203,(S002706834:0.00146,S002115396:0.00146):0.00016):0.00042):0.00018):0.00080):0.00065):0.00034):0.00278):0.00226):0.00020):0.00241,(((S002592349:0.00220,S002626948:0.00073):0.00331,((((S002714408:0.00001,S002723894:0.00146):0.00099,(S003364779:0.00282,S002709507:0.00084):0.00047):0.00295,((S002666874:0.00058,(S002662668:0.00270,(S002652580:0.00726,(S002665138:0.00364,S002666690:0.00148):0.00007):0.00023):0.00161):0.00149,(((S002701658:0.00220,S002685663:0.00146):0.00084,(S002757017:0.00147,(S002758918:0.00075,S002759305:0.00145):0.00072):0.00062):0.00078,((S002668271:0.00292,S002671609:0.00366):0.00228,(S002719122:0.00000,(S002723708:0.00146,(S002719123:0.00073,(S002140820:0.00073,S002624854:0.00073):0.00001):0.00000):0.00000):0.00138):0.00014):0.00069):0.00075):0.00030,((((((S002714351:0.00141,S002755473:0.00006):0.00039,(S002760095:0.00219,(S002587131:0.00292,(S002129908:0.00292,((S002130011:0.00219,(S002128988:0.00146,(((S002088322:0.00146,S002129028:0.00148):0.00001,S002092424:0.00147):0.00000,S001528200:0.00366):0.00000):0.00000):0.00000,(((S002126400:0.00219,(S002092506:0.00219,S002586785:0.00219):0.00000):0.00000,S002586771:0.00146):0.00000,S002092139:0.00292):0.00000):0.00001):0.00001):0.00000):0.00024):0.00031,(S002739647:0.00266,(S002709521:0.00073,(S002707647:0.00146,S002709838:0.00147):0.00001):0.00034):0.00027):0.00055,(((((S002129979:0.00417,((S002244780:0.00216,(S002668449:0.00205,(S002660704:0.00327,(S002718654:0.00353,(S002648611:0.00273,(S002674977:0.00072,(((S002672938:0.00073,S002647610:0.00220):0.00000,S002649754:0.00219):0.00000,(S002653397:0.00146,(((S002656746:0.00146,(S002671345:0.00219,S002669958:0.00146):0.00000):0.00000,S002692282:0.00292):0.00000,S002671600:0.00146):0.00000):0.00001):0.00001):0.00013):0.00019):0.00014):0.00039):0.00040):0.00081,((S002663618:0.00211,((S002758935:0.00146,S002742763:0.00293):0.00042,(S002081611:0.00317,(S002111403:0.00221,(S002615367:0.00202,(S002608918:0.00150,(S002112403:0.00077,S002602053:0.01097):0.00069):0.00054):0.00017):0.00031):0.00049):0.00045):0.00116,(S001458473:0.00252,(S001458466:0.00072,S001458478:0.00148):0.00041):0.00076):0.00075):0.00050):0.00009,(S002128425:0.00147,(S002745538:0.00146,S002099722:0.00362):0.00004):0.00084):0.00100,((S002656825:0.00147,S002665113:0.00219):0.00022,(S000976876:0.00352,(S002073879:0.00146,((S002122441:0.00073,S002073741:0.00146):0.00071,(S002122578:0.00146,(S002074654:0.00292,((S002067818:0.00074,S002072220:0.00073):0.00000,((S002073857:0.00146,S002071917:0.00146):0.00000,S002124026:0.00146):0.00000):0.00000):0.00000):0.00000):0.00003):0.00016):0.00063):0.00014):0.00028,(((S002080347:0.00193,((S002725563:0.00218,(((S002750264:0.00146,(S002055926:0.00073,(S002750322:0.00073,(S002710073:-0.00001,S002714470:0.00074):0.00001):0.00000):0.00000):0.00000,(S002698044:0.00073,(S002055805:0.00073,S002055969:0.00220):0.00073):0.00000):0.00000,(S002751591:0.00365,(S002079250:0.00365,(S002706344:0.00146,(S002081933:0.00146,(S002740505:0.00073,S002624254:0.00292):0.00000):0.00000):0.00000):0.00001):0.00000):0.00002):0.00002,(S002743987:0.00364,S003406042:0.02181):0.00050):0.00118):0.00148,((S002709571:0.00434,(S002709572:0.00073,(S001499420:0.00146,S001499398:0.00073):0.00000):0.00005):0.00059,(S001482315:0.00161,(S001495118:0.00358,(S002081685:0.00073,S002625121:0.00146):0.00008):0.00062):0.00047):0.00062):0.00096,(S002118817:0.00072,S002118783:0.00074):0.00316):0.00035):0.00036,((S002729156:0.00465,(S001913348:0.00733,(S002635186:0.00225,(S002637465:0.00525,(((S002674240:0.00146,(S002674753:0.00000,(S002711979:0.00072,S002674848:0.00147):0.00073):0.00000):0.00000,(S002706987:0.00219,((S002711616:0.00146,S002680949:0.00073):0.00001,S002711319:0.00073):0.00001):0.00001):0.00032,((S002139449:0.00000,S002081600:0.00073):0.00041,(S002709321:0.00251,S002710011:0.00042):0.00047):0.00027):0.00060):0.00031):0.00022):0.00547):0.00066,(S002645378:0.00402,S002082738:0.00331):0.00034):0.00030):0.00006):0.00060,(((S002241843:0.00184,((S002677841:0.00233,S002732959:0.00206):0.00041,(S002108792:0.00151,(S002668306:0.00145,S002649892:0.00221):0.00068):0.00032):0.00016):0.00058,(S003401981:0.00240,(S003392036:0.00256,S003396337:0.00100):0.00046):0.00242):0.00168,((S002752422:0.00491,(S002654897:0.00593,(S002721501:0.00073,(S002731111:0.00219,S002731181:0.00146):0.00001):0.00066):0.00033):0.00021,((S002668769:0.00073,(S002666712:0.00293,S002665754:0.00291):0.00002):0.00040,S002652681:0.00062):0.00048):0.00104):0.00024):0.00022,(((S002734701:0.00350,((S002710118:0.00073,S002709946:0.00073):0.00073,(S002636985:0.00511,((S002696931:0.00211,(S002092495:0.00259,(S002696983:0.00276,S002637673:0.00107):0.00017):0.00009):0.00007,(S002640480:0.00292,(S002109879:-0.00000,(S002635054:0.00146,(S002091173:0.00073,S002707516:0.00000):0.00000):0.00000):0.00000):0.00000):0.00002):0.00001):0.00016):0.00025,(((((S003366562:0.00389,S002747745:0.00123):0.00015,((S002107054:0.00006,(S002627576:0.00226,S002627529:0.01900):0.00287):0.00038,(S002714955:0.00404,S002747901:0.00127):0.00018):0.00003):0.00008,(S002624645:0.00139,S002722978:0.00405):0.00034):0.00033,((S002244740:0.00146,(S002715313:0.00073,S002719370:0.00146):0.00000):0.00000,(S002718240:0.00292,(S002718112:0.00219,(S002640235:0.00146,(S002627716:0.00146,(S002131943:0.00146,(S002756055:-0.00000,S002725390:0.00292):0.00000):0.00000):0.00000):0.00000):0.00000):0.00000):0.00004):0.00003,((S002639618:0.02679,S002643509:0.00418):0.00132,S002718596:0.00294):0.00028):0.00005):0.00045,((S002694681:0.00147,(S002695558:0.00146,S002696908:0.00439):0.00001):0.00086,(S002676611:0.00075,(S002682632:0.00111,S002676733:0.00182):0.00035):0.00056):0.00126):0.00043):0.00004):0.00027):0.00180,((((S002716675:0.00609,(S003348152:0.00136,(S002312936:0.00080,S002034951:0.00214):0.00002):0.00075):0.00213,(S000405652:0.00224,((S003478746:0.00149,S000944572:0.00393):0.00007,(S000352860:0.00328,S003373542:0.00087):0.00018):0.00160):0.00020):0.00078,((S002136776:0.00303,(S002675535:0.00403,(S002670972:0.00207,(S002692186:0.00219,(S002689232:0.00292,(S002655333:0.00146,((S002665215:0.00219,(S002658777:0.00220,S002665829:0.00292):0.00000):0.00000,(S002666469:0.00219,S002735058:0.00439):0.00000):0.00000):0.00000):0.00000):0.00013):0.00063):0.00036):0.00194,((S003394384:0.00380,((S003391897:0.00069,(S003391975:0.00140,S003391913:0.00074):0.00002):0.00038,((S003404036:0.00041,(S003406848:0.00072,S003402850:-0.00001):0.00031):0.00105,S003392069:0.00031):0.00005):0.00071):0.00100,(S002719181:0.00146,S002708427:0.00073):0.00064):0.00025):0.00076):0.00431,((S002661882:0.00638,(S002722946:0.00996,(S002136216:0.00544,(((((S002074627:0.00073,S002076133:0.00073):0.00110,(S002083504:0.00146,(S002696387:0.00437,(S002082090:0.00219,(S002079530:0.00074,S002082837:0.00072):0.00145):0.00001):0.00002):0.00037):0.00047,(S001913789:0.00619,(((S002633828:0.00000,(S002732696:0.00073,S002626543:0.00073):0.00000):0.00027,(S003415720:0.00126,(S003415659:0.00142,(S003415602:0.00286,S003415394:0.00284):0.00000):0.00030):0.00017):0.00070,(S003415481:0.00142,S003415863:0.00215):0.00041):0.00077):0.00027):0.00013,((((S002240562:0.00146,S002261679:0.00073):0.00007,(S003343102:0.00126,(S000402696:0.00285,S000420024:0.00134):0.00010):0.00009):0.00061,(S001246115:0.00205,S002512694:0.00289):0.00047):0.00113,S002098661:0.00352):0.00042):0.00144,(S003016582:0.00303,(((S003415349:0.00092,((S003415540:0.00072,S003415382:-0.00000):0.00094,(S002061060:0.00039,S003022275:0.00108):0.00016):0.00013):0.00032,(S002146062:0.00001,S002717307:0.00219):0.00015):0.00243,(((S002082301:0.00000,(S002082166:0.00146,S002077653:0.00073):0.00000):0.00199,S002676593:0.00838):0.00021,(S003344715:0.00479,(S002706195:0.00208,S002655324:0.00159):0.00085):0.00053):0.00099):0.00098):0.00041):0.00050):0.00012):0.00078):0.00074,(S001503583:0.00263,((((S003394924:0.00379,(S002637166:0.00514,S003366790:0.00127):0.00076):0.00009,((S003404526:0.00137,(S002709322:0.00153,S002086710:0.01239):0.00083):0.00041,((S003379419:0.00402,S003366405:0.00286):0.00063,((S001178608:0.00124,S002082685:0.00315):0.00080,(S003405865:0.00192,S002683419:0.00320):0.00049):0.00009):0.00020):0.00002):0.00020,(S003405409:0.00348,((S003416031:0.00046,(S003405835:0.00240,(S003404667:0.00117,S002103833:0.00233):0.00028):0.00041):0.00050,(S002094345:0.00217,S002678219:0.01172):0.00010):0.00047):0.00085):0.00031,(((S001913098:0.00894,((S002098570:0.00207,S002631699:0.01259):0.00070,((S003392252:0.00088,S002647533:0.00131):0.00152,(S001246728:0.00332,(S003415977:-0.00006,(S003415385:0.00143,S003415904:0.00214):0.00006):0.00138):0.00031):0.00042):0.00023):0.00091,((S000405655:0.00010,S003399110:0.00062):0.00093,(S003399092:0.00144,S003399089:0.02222):0.00035):0.00055):0.00043,((S002715493:0.00372,S002707614:0.00507):0.00062,(S002244804:0.00180,S003394771:0.00492):0.00050):0.00121):0.00039):0.00036):0.00050):0.00097):0.00048):0.00026):0.00067,(S003404597:0.00386,(((S001458189:0.00218,S003333361:0.00514):0.00063,(S002642994:0.00360,((((S002119367:0.00289,S002128237:0.00225):0.00098,((S002592416:0.00003,S002105335:0.00291):0.00050,((S003415735:0.00143,S003415815:0.00143):0.00063,(S000837389:0.00194,S000837474:0.00411):0.00033):0.00027):0.00040):0.00132,(S003403487:0.00201,(S003405144:0.00194,S003403555:0.00453):0.00048):0.00072):0.00008,((S003403503:0.00076,(S003406413:0.00105,S003406429:0.00396):0.00068):0.00045,((S003404809:0.00133,(S003402449:0.00312,(S003402564:0.00232,S003404884:0.00124):0.00045):0.00028):0.00099,(((S003406198:0.00153,S003406277:0.00204):0.00080,(S003402507:0.00173,S003406398:0.00326):0.00027):0.00047,((S003404674:0.00071,(S003404745:0.00071,S003404530:0.00071):0.00000):0.00046,(S003404678:0.00045,(S003406296:-0.00004,(S003404639:0.00143,S003404794:0.00071):0.00005):0.00026):0.00026):0.00006):0.00020):0.00015):0.00012):0.00097):0.00037):0.00029,((((S002103379:0.00215,S002709651:0.01037):0.00272,(S002716939:0.00601,S000827069:0.00868):0.00096):0.00103,((S000948995:0.00472,(S002592269:0.00215,(S002592204:0.00137,((S001544586:-0.00009,(S001544603:0.00209,S001544623:0.00125):0.00011):0.00042,(S001035009:0.00132,((S001034933:0.00016,S001034868:0.00141):0.00655,(S001034831:0.00353,S001034906:0.00185):0.00321):0.00240):0.00014):0.00014):0.00002):0.00189):0.00131,((S001913469:0.00120,S003406335:0.00308):0.00030,((S002075968:0.00073,((S003406624:0.00431,S003403040:0.00142):0.00053,(S002075976:0.00146,(S002721472:0.00000,S002075732:0.00146):0.00000):0.00000):0.00026):0.00049,(S000405654:0.00067,((S003402410:0.00144,S003402861:0.00141):0.00049,(S003407729:0.00336,(S003409166:0.00076,S003395782:-0.00004):0.00021):0.00023):0.00017):0.00017):0.00002):0.00039):0.00070):0.00047,(((S002082217:0.00277,(S003399538:0.00169,(S002719960:0.00630,S003373052:0.00550):0.00117):0.00013):0.00022,((((S002715306:0.00199,S002756782:0.00167):0.00046,((S002708899:0.00073,(S002142002:0.00073,S002708587:0.00073):0.00073):0.00000,(S002715358:0.00146,(S002718290:0.00146,(S002670099:0.00073,S002055092:0.00365):0.00001):0.00000):0.00000):0.00027):0.00016,((S003416080:0.00243,((S002681531:0.00438,(S002693731:0.00073,(S002682510:0.00220,(S002680852:0.00073,(S002683091:0.00220,S002679763:0.00219):0.00000):0.00000):0.00000):0.00002):0.00098,(S003399365:0.00094,((S002099855:0.00128,(S002106155:0.00199,(S003395255:0.00403,S002106337:0.00183):0.00093):0.00008):0.00009,S001541637:0.00278):0.00006):0.00057):0.00009):0.00043,((S002615617:0.00074,S002687686:0.00146):0.00068,(S002081302:0.00147,S002615702:0.00146):0.00005):0.00040):0.00005):0.00008,(S002105087:0.00162,S002090768:0.00210):0.00009):0.00013):0.00036,((S003339267:0.00514,(S002674754:0.00566,S002709288:0.00386):0.00035):0.00054,(S002091107:0.00159,(S002728168:0.00280,((S002671226:0.00235,(S002667037:0.00142,((S002672791:0.00219,(S002692189:0.00146,(S002671754:0.00146,(S002652966:0.00000,S002689970:0.00366):0.00000):0.00000):0.00000):0.00000,((S002671740:0.00146,S002673174:0.00073):0.00000,S002673285:0.00366):0.00000):0.00004):0.00130):0.00103,(S001467049:0.00246,((S002127337:0.00146,(S002118403:0.00147,S002126338:0.00367):0.00000):0.00120,(S002568845:0.00619,S001514081:0.00186):0.00027):0.00010):0.00016):0.00012):0.00011):0.00025):0.00024):0.00019):0.00030):0.00041):0.00023):0.00037,((S003402884:0.00876,S003402566:0.00434):0.00137,(((((((S003404733:0.03091,S003415081:0.02972):0.03906,((S002661267:0.02525,S002751319:0.00616):0.00738,((S000782378:0.04045,(S000780930:0.03271,(S000784089:0.02305,(S000781237:0.02563,S000791645:0.05392):0.01002):0.00693):0.00397):0.00479,(S000784877:0.02541,S000785552:0.01973):0.00372):0.00419):0.00511):0.01172,(S000785752:0.08153,(S002662075:0.01375,S002749529:0.01617):0.02047):0.01016):0.00610,(S000838921:0.03020,(S002709335:0.01271,(S001913594:0.02456,S002752612:0.03547):0.01949):0.00912):0.00768):0.00236,(((S002528159:0.06831,(S002706230:0.04743,S002740906:0.04956):0.00056):0.00501,(S002758849:0.02663,S001494390:0.02527):0.01934):0.01144,S002668319:0.02825):0.00685):0.00643,(S002709582:0.00778,(S002706189:0.01631,(S002709439:0.00497,S002751510:0.01626):0.00019):0.00540):0.00258):0.00531,(S003393697:0.01523,(S002593663:0.01563,S000656880:0.00692):0.00128):0.00288):0.00073):0.00053):0.00008):0.00014,((((S001172345:0.00108,S003392508:0.00036):0.00089,((S002754192:0.01090,(((S002627500:0.01703,S002640677:0.01613):0.00223,((S002587737:0.01881,S002755677:0.02839):0.00173,((S002531467:0.02658,S000776334:-0.00708):0.00410,((S003398208:0.01954,(S001449356:0.01406,(S001544575:0.07094,S001449323:-0.00464):0.01244):0.00166):0.00726,S003406779:0.01201):0.00235):0.00059):0.00165):0.00255,(S002585527:0.00722,S002529107:0.00744):0.00127):0.00067):0.00143,(((S003222847:0.00217,(S001352219:-0.00009,S000421498:0.00082):0.00063):0.00045,(S002681463:0.00700,(S002054575:0.00730,S002131166:0.01466):0.00108):0.00003):0.00022,((S002106126:0.00220,(S002100376:0.00472,S001913319:0.00554):0.00036):0.00008,(((S002083329:0.00134,(S002709234:0.00534,S002071982:0.00125):0.00046):0.00025,(((S002067415:0.00070,((S002635649:0.00258,(S002099829:0.00581,S002094132:0.00446):0.00035):0.00139,(S002139587:0.00146,(S002139964:0.00292,(S002137621:0.00000,(S002139499:0.00146,(S002137473:0.00146,S002697717:0.00000):0.00073):0.00001):0.00001):0.00001):0.00099):0.00031):0.00010,(S001542443:0.00291,(S002724099:0.00660,(S002116571:0.00291,(S002708055:0.00069,(S002708425:0.00213,(S002718741:0.00105,(S002755509:0.00124,S003406407:0.00480):0.00023):0.00012):0.00007):0.00004):0.00002):0.00002):0.00002):0.00006,(S003406157:0.00345,((S001507127:0.00259,(S003405983:0.00387,((S003405909:0.00421,S003406086:0.00724):0.00087,S003405987:0.00338):0.00003):0.00235):0.00100,S001913524:0.00302):0.00084):0.00063):0.00006):0.00016,((S002069499:0.00291,S002069540:0.00002):0.00177,(S003405949:0.00115,(S003406140:0.00104,(S003403832:0.00278,(S002743278:0.00073,(S002672902:0.00073,S002674178:0.00073):0.00000):0.00087):0.00038):0.00008):0.00001):0.00060):0.00033):0.00012):0.00029):0.00005):0.00041,(S002075593:0.00333,(S000826417:0.00106,S001245456:0.00228):0.00049):0.00021):0.00012,(((S002078350:0.00264,((S002624523:0.00263,(S002288243:0.00058,(S001514089:0.00219,S001513714:0.00366):0.00016):0.00029):0.00025,(S002351058:0.00171,(S001514147:0.00220,S001513748:0.00218):0.00049):0.00018):0.00025):0.00031,(S003372634:0.00335,(S002758813:0.00219,(S002758959:0.00365,(S002758811:0.00219,(S002136863:0.00147,S002134623:0.00146):0.00073):0.00001):0.00001):0.00031):0.00029):0.00045,((S000004835:0.00080,S002751214:0.00286):0.00039,(S002087989:0.00511,(S002096603:0.00292,S002096582:0.00147):0.00002):0.00034):0.00024):0.00035):0.00006):0.00008,(((S002125610:0.00390,S003410248:0.00342):0.00059,((S003411218:0.00355,(S003407034:0.00004,S003406967:0.00353):0.00075):0.00023,((S003406158:0.00351,S002709918:0.00235):0.00040,(S003406843:0.00209,((S002626594:0.00189,(S002713205:0.00198,((S003333780:0.00220,S003333811:0.00220):0.00094,(S003333445:0.00139,(S003333886:0.00042,S003333309:0.00067):0.00027):0.00035):0.00703):0.00028):0.00255,(((S002759693:0.00641,(S002094298:0.00691,S003412390:0.00628):0.00091):0.00121,((S002638568:0.01159,S002097512:0.01046):0.00043,(((S000395211:-0.00021,S002441995:0.00092):0.00045,(S002586633:0.00388,(S001744698:-0.00032,S003375788:0.00243):0.00063):0.00019):0.00029,(((S003399025:0.00446,S002757503:0.00066):0.00094,(S002726705:0.00094,((S002728750:0.00073,S002728625:0.00146):0.00113,(S002720362:0.00073,(S002728132:0.00000,S002726982:0.00438):0.00001):0.00034):0.00052):0.00052):0.00058,(((S001473792:0.00375,((S003398291:0.00656,(S003400462:0.00754,((S003400702:0.01696,(S003400639:0.01139,S003410872:0.00504):0.00129):0.00137,S003400638:0.00599):0.00080):0.00076):0.00192,(S003399007:0.00021,S003402098:0.00408):0.00070):0.00019):0.00025,(S003403711:0.00112,(S003403802:0.00337,(S003410531:0.00159,S003410576:0.00276):0.00201):0.00064):0.00015):0.00028,(S003398981:0.00126,((S003392781:0.00782,S003402773:0.00002):0.00027,(S003398966:0.00237,((S002678274:0.00422,S003399324:0.00239):0.00089,(S003400096:0.00052,S003401787:0.00091):0.00054):0.00013):0.00027):0.00020):0.00015):0.00027):0.00028):0.00009):0.00018):0.00015,(S002635112:0.00836,S000826975:0.00263):0.00036):0.00006):0.00007):0.00017):0.00019):0.00026):0.00020,((S003406375:0.00131,(S003405031:0.00071,S003406193:0.00072):0.00012):0.00023,(((S001913499:0.00522,(S001913422:0.00295,(S001913392:0.01108,S001913471:0.00528):0.00063):0.00069):0.00094,(S003412924:0.00209,S003409230:0.00147):0.00066):0.00061,((S002608920:0.01573,S002743796:0.00841):0.00113,(S002709303:0.00716,S003394429:0.00385):0.00179):0.00002):0.00015):0.00005):0.00006):0.00007):0.00015):0.00034):0.00011):0.00004):0.00002):0.00011):0.00008,S003406283:-0.00000):0.00000):-0.00000,S003406420:0.00071):0.00000);
[truncated: 8,124,368 more chars]
