# Supplementary material for: Rapid 16S rRNA Next-Generation Sequencing of Polymicrobial Clinical Samples for Diagnosis of Complex Bacterial Infections
Source: PLoS One. 2013 May 29;8(5):e65226. doi: 10.1371/journal.pone.0065226 (PMC3666980; doi:10.1371/journal.pone.0065226)
Supplement: File S3 — CF-unnamed reference package. (BZ2) [file pone.0065226.s004.bz2 › cf.unnamed.1.0.refpkg/phylo_modeliSK0p8.json]

{
    "Price-CAT": {
        "Rates": [
            0.053543, 
            0.073393, 
            0.100601, 
            0.137896, 
            0.189018, 
            0.259092, 
            0.355144, 
            0.486805, 
            0.667276, 
            0.914653, 
            1.253738, 
            1.718531, 
            2.355634, 
            3.228928, 
            4.425974, 
            6.066795, 
            8.315912, 
            11.398834, 
            15.624674, 
            21.417141
        ], 
        "SiteCategories": [
            9, 
            9, 
            9, 
            9, 
            9, 
            9, 
            9, 
            9, 
            9, 
            9, 
            9, 
            9, 
            9, 
            9, 
            9, 
            9, 
            9, 
            9, 
            9, 
            9, 
            9, 
            9, 
            9, 
            9, 
            9, 
            9, 
            9, 
            9, 
            9, 
            9, 
            9, 
            9, 
            9, 
            9, 
            9, 
            9, 
            9, 
            9, 
            9, 
            9, 
            9, 
            9, 
            9, 
            9, 
            9, 
            9, 
            9, 
            9, 
            9, 
            9, 
            9, 
            9, 
            9, 
            9, 
            9, 
            9, 
            9, 
            9, 
            9, 
            9, 
            9, 
            9, 
            9, 
            9, 
            9, 
            9, 
            9, 
            9, 
            9, 
            9, 
            10, 
            9, 
            10, 
            9, 
            10, 
            10, 
            10, 
            10, 
            10, 
            9, 
            10, 
            9, 
            10, 
            10, 
            9, 
            10, 
            10, 
            10, 
            9, 
            10, 
            10, 
            10, 
            10, 
            9, 
            9, 
            10, 
            10, 
            10, 
            10, 
            10, 
            10, 
            10, 
            10, 
            10, 
            9, 
            10, 
            9, 
            10, 
            10, 
            9, 
            9, 
            10, 
            10, 
            10, 
            9, 
            10, 
            10, 
            10, 
            10, 
            10, 
            10, 
            9, 
            10, 
            10, 
            10, 
            10, 
            10, 
            10, 
            10, 
            10, 
            10, 
            10, 
            9, 
            10, 
            10, 
            9, 
            9, 
            10, 
            11, 
            11, 
            9, 
            10, 
            10, 
            9, 
            11, 
            10, 
            11, 
            10, 
            10, 
            10, 
            10, 
            10, 
            10, 
            11, 
            10, 
            9, 
            11, 
            11, 
            10, 
            11, 
            10, 
            11, 
            10, 
            11, 
            11, 
            9, 
            11, 
            11, 
            10, 
            10, 
            11, 
            10, 
            10, 
            11, 
            10, 
            11, 
            11, 
            11, 
            11, 
            12, 
            12, 
            12, 
            11, 
            11, 
            13, 
            12, 
            12, 
            13, 
            14, 
            14, 
            14, 
            13, 
            13, 
            13, 
            13, 
            14, 
            16, 
            17, 
            9, 
            17, 
            8, 
            9, 
            10, 
            17, 
            16, 
            16, 
            17, 
            8, 
            8, 
            8, 
            8, 
            8, 
            11, 
            9, 
            9, 
            10, 
            9, 
            10, 
            10, 
            9, 
            4, 
            10, 
            9, 
            9, 
            8, 
            8, 
            9, 
            8, 
            9, 
            9, 
            10, 
            13, 
            9, 
            7, 
            16, 
            8, 
            20, 
            10, 
            10, 
            10, 
            9, 
            9, 
            9, 
            9, 
            11, 
            5, 
            10, 
            7, 
            7, 
            10, 
            8, 
            9, 
            10, 
            9, 
            12, 
            9, 
            10, 
            16, 
            13, 
            9, 
            8, 
            8, 
            10, 
            8, 
            11, 
            10, 
            8, 
            8, 
            6, 
            9, 
            8, 
            5, 
            8, 
            6, 
            9, 
            9, 
            7, 
            9, 
            9, 
            8, 
            11, 
            11, 
            10, 
            10, 
            9, 
            9, 
            9, 
            10, 
            9, 
            9, 
            10, 
            11, 
            10, 
            9, 
            9, 
            10, 
            10, 
            10, 
            11, 
            10, 
            9, 
            7, 
            9, 
            6, 
            9, 
            11, 
            10, 
            6, 
            8, 
            9, 
            6, 
            8, 
            9, 
            6, 
            5, 
            7, 
            8, 
            10, 
            6, 
            9, 
            5, 
            8, 
            8, 
            9, 
            6, 
            6, 
            7, 
            9, 
            10, 
            12, 
            10, 
            11, 
            9, 
            11, 
            9, 
            9, 
            9, 
            13, 
            13, 
            13, 
            13, 
            13, 
            15, 
            15, 
            15, 
            16, 
            15, 
            15, 
            15, 
            14, 
            15, 
            14, 
            15, 
            15, 
            15, 
            14, 
            14, 
            12, 
            13, 
            12, 
            11, 
            11, 
            12, 
            12, 
            12, 
            11, 
            12, 
            11, 
            11, 
            12, 
            10, 
            12, 
            12, 
            11, 
            11, 
            12, 
            12, 
            9, 
            9, 
            10, 
            12, 
            12, 
            12, 
            11, 
            11, 
            11, 
            11, 
            12, 
            11, 
            12, 
            11, 
            12, 
            11, 
            10, 
            12, 
            12, 
            13, 
            13, 
            14, 
            13, 
            13, 
            14, 
            14, 
            15, 
            15, 
            15, 
            14, 
            14, 
            14, 
            15, 
            15, 
            16, 
            14, 
            14, 
            15, 
            14, 
            13, 
            13, 
            12, 
            11, 
            7, 
            9, 
            8, 
            9, 
            11, 
            11, 
            10, 
            9, 
            12, 
            7, 
            9, 
            2, 
            9, 
            2, 
            9, 
            7, 
            9, 
            9, 
            10, 
            11, 
            10, 
            6, 
            9, 
            4, 
            5, 
            9, 
            5, 
            6, 
            8, 
            9, 
            9, 
            1, 
            8, 
            4, 
            9, 
            6, 
            9, 
            6, 
            9, 
            7, 
            9, 
            9, 
            10, 
            10, 
            7, 
            7, 
            6, 
            9, 
            9, 
            9, 
            10, 
            10, 
            10, 
            9, 
            10, 
            9, 
            7, 
            8, 
            8, 
            8, 
            6, 
            9, 
            12, 
            9, 
            9, 
            3, 
            9, 
            5, 
            11, 
            13, 
            9, 
            13, 
            11, 
            10, 
            9, 
            9, 
            9, 
            9, 
            10, 
            12, 
            9, 
            9, 
            11, 
            9, 
            11, 
            7, 
            9, 
            6, 
            10, 
            10, 
            9, 
            9, 
            9, 
            9, 
            6, 
            8, 
            4, 
            10, 
            9, 
            8, 
            9, 
            10, 
            9, 
            11, 
            12, 
            9, 
            11, 
            9, 
            10, 
            9, 
            4, 
            5, 
            8, 
            5, 
            7, 
            9, 
            9, 
            10, 
            9, 
            10, 
            11, 
            11, 
            11, 
            9, 
            11, 
            11, 
            10, 
            9, 
            8, 
            9, 
            7, 
            4, 
            9, 
            4, 
            8, 
            8, 
            9, 
            7, 
            8, 
            11, 
            9, 
            11, 
            8, 
            3, 
            11, 
            12, 
            16, 
            9, 
            12, 
            11, 
            14, 
            15, 
            15, 
            15, 
            9, 
            12, 
            16, 
            14, 
            9, 
            15, 
            14, 
            9, 
            10, 
            13, 
            9, 
            13, 
            12, 
            10, 
            9, 
            8, 
            9, 
            12, 
            10, 
            9, 
            14, 
            9, 
            14, 
            14, 
            12, 
            16, 
            9, 
            14, 
            15, 
            15, 
            16, 
            14, 
            12, 
            10, 
            11, 
            15, 
            4, 
            5, 
            5, 
            10, 
            9, 
            13, 
            13, 
            11, 
            11, 
            11, 
            10, 
            11, 
            12, 
            10, 
            12, 
            12, 
            11, 
            14, 
            12, 
            14, 
            12, 
            12, 
            15, 
            10, 
            11, 
            12, 
            13, 
            13, 
            10, 
            11, 
            9, 
            8, 
            11, 
            11, 
            9, 
            13, 
            12, 
            6, 
            6, 
            7, 
            9, 
            9, 
            9, 
            9, 
            9, 
            9, 
            9, 
            9, 
            9, 
            9, 
            9, 
            9, 
            9, 
            9, 
            9, 
            9, 
            9, 
            9, 
            8, 
            9, 
            9, 
            10, 
            9, 
            9, 
            10, 
            10, 
            9, 
            7, 
            7, 
            9, 
            8, 
            9, 
            9, 
            10, 
            10, 
            6, 
            2, 
            9, 
            5, 
            6, 
            6, 
            9, 
            7, 
            13, 
            2, 
            8, 
            6, 
            9, 
            3, 
            3, 
            9, 
            10, 
            10, 
            13, 
            6, 
            6, 
            5, 
            7, 
            8, 
            12, 
            10, 
            5, 
            4, 
            11, 
            11, 
            6, 
            4, 
            2, 
            9, 
            8, 
            6, 
            9, 
            6, 
            9, 
            16, 
            9, 
            9, 
            9, 
            9, 
            9, 
            9, 
            9, 
            9, 
            9, 
            6, 
            3, 
            6, 
            8, 
            10, 
            11, 
            9, 
            10, 
            5, 
            4, 
            9, 
            5, 
            8, 
            5, 
            8, 
            9, 
            10, 
            8, 
            5, 
            6, 
            6, 
            5, 
            7, 
            4, 
            9, 
            6, 
            10, 
            9, 
            9, 
            6, 
            9, 
            10, 
            8, 
            2, 
            9, 
            8, 
            7, 
            6, 
            3, 
            6, 
            5, 
            7, 
            9, 
            6, 
            4, 
            5, 
            9, 
            9, 
            9, 
            5, 
            2, 
            5, 
            2, 
            5, 
            8, 
            6, 
            7, 
            6, 
            4, 
            5, 
            2, 
            9, 
            3, 
            3, 
            5, 
            11, 
            5, 
            9, 
            1, 
            6, 
            4, 
            6, 
            4, 
            9, 
            5, 
            2, 
            6, 
            9, 
            5, 
            4, 
            9, 
            7, 
            4, 
            3, 
            9, 
            9, 
            3, 
            6, 
            9, 
            5, 
            3, 
            7, 
            9, 
            9, 
            9, 
            9, 
            5, 
            9, 
            5, 
            8, 
            9, 
            9, 
            6, 
            4, 
            7, 
            9, 
            7, 
            7, 
            8, 
            9, 
            4, 
            8, 
            5, 
            9, 
            9, 
            8, 
            9, 
            9, 
            9, 
            9, 
            5, 
            9, 
            8, 
            9, 
            5, 
            4, 
            9, 
            4, 
            10, 
            12, 
            11, 
            9, 
            10, 
            8, 
            15, 
            10, 
            9, 
            8, 
            9, 
            11, 
            9, 
            9, 
            12, 
            9, 
            10, 
            4, 
            9, 
            6, 
            9, 
            4, 
            7, 
            9, 
            9, 
            9, 
            9, 
            9, 
            9, 
            9, 
            7, 
            9, 
            7, 
            11, 
            6, 
            11, 
            9, 
            8, 
            8, 
            9, 
            9, 
            9, 
            6, 
            9, 
            6, 
            9, 
            8, 
            9, 
            5, 
            5, 
            9, 
            8, 
            5, 
            9, 
            10, 
            9, 
            9, 
            9, 
            5, 
            7, 
            10, 
            13, 
            9, 
            6, 
            9, 
            10, 
            7, 
            10, 
            11, 
            12, 
            8, 
            10, 
            11, 
            8, 
            9, 
            8, 
            7, 
            8, 
            9, 
            10, 
            9, 
            9, 
            9, 
            9, 
            9, 
            10, 
            10, 
            8, 
            10, 
            10, 
            9, 
            9, 
            10, 
            7, 
            8, 
            6, 
            8, 
            8, 
            9, 
            9, 
            9, 
            9, 
            10, 
            9, 
            1, 
            7, 
            10, 
            7, 
            10, 
            8, 
            8, 
            9, 
            10, 
            12, 
            10, 
            11, 
            11, 
            12, 
            9, 
            12, 
            9, 
            11, 
            11, 
            10, 
            11, 
            9, 
            10, 
            11, 
            10, 
            6, 
            10, 
            12, 
            14, 
            14, 
            14, 
            14, 
            15, 
            14, 
            14, 
            13, 
            12, 
            13, 
            12, 
            12, 
            12, 
            10, 
            9, 
            9, 
            10, 
            8, 
            11, 
            12, 
            11, 
            13, 
            14, 
            14, 
            12, 
            14, 
            15, 
            14, 
            14, 
            14, 
            13, 
            12, 
            8, 
            6, 
            9, 
            9, 
            9, 
            7, 
            11, 
            8, 
            9, 
            8, 
            9, 
            8, 
            9, 
            11, 
            10, 
            9, 
            12, 
            8, 
            12, 
            11, 
            11, 
            9, 
            12, 
            10, 
            8, 
            9, 
            11, 
            11, 
            8, 
            5, 
            11, 
            8, 
            9, 
            10, 
            10, 
            10, 
            11, 
            9, 
            5, 
            11, 
            9, 
            6, 
            9, 
            9, 
            6, 
            9, 
            9, 
            9, 
            7, 
            9, 
            10, 
            8, 
            6, 
            9, 
            8, 
            11, 
            6, 
            11, 
            10, 
            9, 
            7, 
            6, 
            9, 
            8, 
            9, 
            5, 
            9, 
            9, 
            10, 
            9, 
            3, 
            11, 
            8, 
            10, 
            9, 
            6, 
            4, 
            7, 
            9, 
            6, 
            12, 
            8, 
            5, 
            9, 
            10, 
            11, 
            8, 
            5, 
            9, 
            4, 
            7, 
            9, 
            9, 
            11, 
            5, 
            10, 
            13, 
            10, 
            8, 
            10, 
            8, 
            8, 
            14, 
            10, 
            7, 
            10, 
            10, 
            9, 
            9, 
            11, 
            9, 
            11, 
            9, 
            9, 
            14, 
            10, 
            8, 
            10, 
            9, 
            9, 
            7, 
            9, 
            7, 
            8, 
            7, 
            6, 
            9, 
            11, 
            11, 
            9, 
            8, 
            8, 
            7, 
            8, 
            7, 
            9, 
            10, 
            12, 
            9, 
            9, 
            9, 
            10, 
            9, 
            11, 
            8, 
            9, 
            8, 
            8, 
            10, 
            10, 
            9, 
            9, 
            9, 
            9, 
            9, 
            9, 
            9, 
            9, 
            9, 
            9, 
            9, 
            9, 
            9, 
            9, 
            9, 
            9, 
            9, 
            9, 
            9, 
            9, 
            9, 
            9, 
            9, 
            9, 
            9, 
            9, 
            9, 
            9, 
            9, 
            9, 
            10, 
            10, 
            10, 
            10, 
            8, 
            8, 
            9, 
            8, 
            10, 
            7, 
            10, 
            7, 
            11, 
            9, 
            9, 
            9, 
            8, 
            8, 
            10, 
            8, 
            8, 
            12, 
            10, 
            8, 
            11, 
            9, 
            9, 
            8, 
            10, 
            9, 
            9, 
            9, 
            9, 
            10, 
            8, 
            9, 
            8, 
            8, 
            10, 
            13, 
            9, 
            9, 
            10, 
            10, 
            10, 
            9, 
            5, 
            8, 
            12, 
            10, 
            12, 
            13, 
            9, 
            14, 
            9, 
            12, 
            10, 
            11, 
            8, 
            8, 
            9, 
            9, 
            9, 
            9, 
            9, 
            9, 
            11, 
            9, 
            11, 
            11, 
            10, 
            8, 
            6, 
            9, 
            12, 
            9, 
            11, 
            7, 
            9, 
            7, 
            9, 
            9, 
            10, 
            11, 
            11, 
            11, 
            9, 
            10, 
            10, 
            8, 
            11, 
            9, 
            12, 
            11, 
            13, 
            11, 
            12, 
            9, 
            7, 
            12, 
            8, 
            9, 
            8, 
            10, 
            12, 
            8, 
            10, 
            11, 
            9, 
            8, 
            9, 
            11, 
            8, 
            13, 
            11, 
            11, 
            9, 
            11, 
            12, 
            10, 
            11, 
            9, 
            12, 
            9, 
            13, 
            9, 
            9, 
            13, 
            9, 
            9, 
            10, 
            10, 
            9, 
            9, 
            6, 
            10, 
            10, 
            10, 
            10, 
            10, 
            9, 
            10, 
            11, 
            9, 
            9, 
            9, 
            9, 
            10, 
            11, 
            8, 
            9, 
            9, 
            6, 
            9, 
            7, 
            9, 
            13, 
            9, 
            14, 
            14, 
            11, 
            14, 
            10, 
            12, 
            6, 
            9, 
            7, 
            11, 
            11, 
            8, 
            11, 
            7, 
            10, 
            9, 
            9, 
            9, 
            7, 
            12, 
            11, 
            10, 
            11, 
            9, 
            9, 
            12, 
            9, 
            13, 
            9, 
            9, 
            10, 
            12, 
            9, 
            10, 
            10, 
            9, 
            7, 
            9, 
            9, 
            10, 
            11, 
            9, 
            11, 
            11, 
            9, 
            10, 
            8, 
            8, 
            9, 
            11, 
            8, 
            7, 
            9, 
            6, 
            9, 
            10, 
            8, 
            9, 
            8, 
            11, 
            9, 
            8, 
            8, 
            10, 
            12, 
            10, 
            10, 
            7, 
            9, 
            7, 
            9, 
            5, 
            6, 
            6, 
            9, 
            7, 
            6, 
            7, 
            9, 
            6, 
            9, 
            8, 
            4, 
            9, 
            8, 
            6, 
            8, 
            9, 
            12, 
            7, 
            6, 
            9, 
            6, 
            8, 
            8, 
            7, 
            9, 
            6, 
            10, 
            5, 
            9, 
            10, 
            6, 
            6, 
            9, 
            10, 
            9, 
            10, 
            10, 
            10, 
            9, 
            10, 
            9, 
            11, 
            9, 
            10, 
            11, 
            9, 
            8, 
            7, 
            8, 
            9, 
            9, 
            8, 
            9, 
            10, 
            6, 
            9, 
            3, 
            9, 
            13, 
            11, 
            9, 
            9, 
            11, 
            9, 
            8, 
            8, 
            4, 
            9, 
            10, 
            8, 
            11, 
            4, 
            9, 
            8, 
            9, 
            8, 
            6, 
            11, 
            9, 
            9, 
            8, 
            7, 
            9, 
            7, 
            11, 
            9, 
            9, 
            10, 
            10, 
            9, 
            8, 
            9, 
            10, 
            10, 
            11, 
            12, 
            11, 
            10, 
            7, 
            8, 
            10, 
            7, 
            8, 
            8, 
            9, 
            13, 
            9, 
            12, 
            12, 
            11, 
            10, 
            12, 
            12, 
            9, 
            8, 
            9, 
            7, 
            3, 
            11, 
            9, 
            4, 
            8, 
            11, 
            8, 
            8, 
            6, 
            9, 
            10, 
            10, 
            8, 
            11, 
            10, 
            7, 
            9, 
            9, 
            10, 
            10, 
            6, 
            8, 
            9, 
            9, 
            9, 
            9, 
            9, 
            9, 
            9, 
            9, 
            9, 
            9, 
            9, 
            9, 
            9, 
            9, 
            9, 
            9, 
            9, 
            9, 
            9, 
            9, 
            9, 
            9, 
            9, 
            9, 
            9, 
            9, 
            9, 
            9, 
            9, 
            9, 
            9, 
            9, 
            9, 
            9, 
            9, 
            9, 
            8, 
            6, 
            8, 
            7, 
            9, 
            9, 
            9, 
            5, 
            10, 
            6, 
            9, 
            9, 
            9, 
            9, 
            5, 
            10, 
            7, 
            9, 
            8, 
            6, 
            10, 
            7, 
            9, 
            9, 
            9, 
            5, 
            9, 
            13, 
            8, 
            6, 
            9, 
            6, 
            8, 
            6, 
            9, 
            9, 
            9, 
            9, 
            9, 
            9, 
            7, 
            10, 
            7, 
            7, 
            9, 
            6, 
            9, 
            7, 
            7, 
            9, 
            6, 
            6, 
            9, 
            9, 
            11, 
            8, 
            9, 
            9, 
            6, 
            8, 
            5, 
            9, 
            8, 
            9, 
            8, 
            10, 
            5, 
            10, 
            6, 
            9, 
            6, 
            9, 
            9, 
            7, 
            11, 
            7, 
            9, 
            6, 
            10, 
            7, 
            9, 
            4, 
            9, 
            10, 
            9, 
            9, 
            9, 
            5, 
            8, 
            12, 
            9, 
            10, 
            9, 
            5, 
            7, 
            8, 
            7, 
            9, 
            8, 
            5, 
            10, 
            8, 
            9, 
            9, 
            9, 
            9, 
            11, 
            9, 
            9, 
            9, 
            10, 
            9, 
            11, 
            9, 
            9, 
            11, 
            9, 
            12, 
            9, 
            10, 
            8, 
            10, 
            9, 
            11, 
            10, 
            8, 
            10, 
            9, 
            9, 
            9, 
            12, 
            11, 
            10, 
            9, 
            10, 
            9, 
            9, 
            9, 
            9, 
            9, 
            8, 
            9, 
            11, 
            9, 
            12, 
            8, 
            13, 
            14, 
            14, 
            14, 
            13, 
            11, 
            10, 
            9, 
            10, 
            10, 
            14, 
            13, 
            13, 
            14, 
            14, 
            15, 
            14, 
            14, 
            8, 
            9, 
            12, 
            10, 
            12, 
            9, 
            9, 
            10, 
            10, 
            11, 
            10, 
            10, 
            10, 
            9, 
            11, 
            10, 
            10, 
            10, 
            9, 
            14, 
            9, 
            8, 
            8, 
            8, 
            10, 
            9, 
            10, 
            10, 
            8, 
            6, 
            9, 
            8, 
            7, 
            9, 
            9, 
            10, 
            8, 
            9, 
            7, 
            11, 
            9, 
            11, 
            9, 
            7, 
            6, 
            10, 
            6, 
            11, 
            10, 
            10, 
            10, 
            9, 
            10, 
            11, 
            9, 
            10, 
            9, 
            9, 
            9, 
            9, 
            10, 
            11, 
            10, 
            11, 
            10, 
            10, 
            10, 
            5, 
            9, 
            7, 
            7, 
            9, 
            9, 
            9, 
            5, 
            8, 
            8, 
            6, 
            9, 
            5, 
            9, 
            6, 
            3, 
            9, 
            8, 
            10, 
            7, 
            9, 
            6, 
            5, 
            8, 
            9, 
            8, 
            6, 
            9, 
            11, 
            11, 
            11, 
            9, 
            8, 
            9, 
            7, 
            9, 
            4, 
            7, 
            8, 
            9, 
            9, 
            11, 
            6, 
            10, 
            11, 
            10, 
            11, 
            9, 
            7, 
            8, 
            11, 
            8, 
            9, 
            7, 
            8, 
            9, 
            10, 
            7, 
            8, 
            8, 
            5, 
            10, 
            6, 
            6, 
            7, 
            8, 
            12, 
            9, 
            9, 
            9, 
            8, 
            8, 
            6, 
            9, 
            9, 
            7, 
            8, 
            7, 
            9, 
            6, 
            11, 
            9, 
            9, 
            6, 
            11, 
            6, 
            6, 
            8, 
            5, 
            9, 
            3, 
            11, 
            9, 
            6, 
            9, 
            5, 
            9, 
            7, 
            7, 
            9, 
            4, 
            10, 
            8, 
            5, 
            11, 
            6, 
            9, 
            9, 
            9, 
            8, 
            9, 
            10, 
            5, 
            9, 
            6, 
            8, 
            9, 
            5, 
            9, 
            10, 
            3, 
            7, 
            9, 
            8, 
            10, 
            9, 
            9, 
            9, 
            10, 
            7, 
            9, 
            8, 
            3, 
            9, 
            7, 
            9, 
            5, 
            9, 
            5, 
            9, 
            9, 
            6, 
            6, 
            6, 
            8, 
            6, 
            5, 
            9, 
            4, 
            9, 
            10, 
            9, 
            9, 
            7, 
            9, 
            11, 
            9, 
            4, 
            9, 
            9, 
            8, 
            8, 
            9, 
            5, 
            6, 
            9, 
            7, 
            9, 
            5, 
            10, 
            8, 
            10, 
            10, 
            9, 
            7, 
            9, 
            10, 
            9, 
            5, 
            8, 
            4, 
            9, 
            7, 
            4, 
            9, 
            9, 
            8, 
            9, 
            5, 
            4, 
            11, 
            9, 
            11, 
            10, 
            10, 
            11, 
            11, 
            9, 
            8, 
            9, 
            7, 
            6, 
            6, 
            9, 
            6, 
            7, 
            10, 
            9, 
            8, 
            9, 
            12, 
            9, 
            13, 
            13, 
            9, 
            14, 
            9, 
            14, 
            14, 
            11, 
            12, 
            9, 
            10, 
            11, 
            13, 
            14, 
            15, 
            16, 
            14, 
            14, 
            14, 
            14, 
            12, 
            9, 
            9, 
            9, 
            10, 
            9, 
            9, 
            11, 
            11, 
            9, 
            14, 
            15, 
            10, 
            15, 
            14, 
            17, 
            14, 
            11, 
            12, 
            12, 
            12, 
            13, 
            11, 
            12, 
            11, 
            11, 
            11, 
            10, 
            11, 
            8, 
            9, 
            9, 
            9, 
            9, 
            9, 
            9, 
            9, 
            9, 
            9, 
            9, 
            9, 
            9, 
            9, 
            9, 
            9, 
            9, 
            9, 
            9, 
            9, 
            9, 
            9, 
            9, 
            9, 
            9, 
            9, 
            9, 
            10, 
            10, 
            10, 
            9, 
            12, 
            13, 
            13, 
            13, 
            13, 
            11, 
            13, 
            13, 
            14, 
            12, 
            14, 
            15, 
            13, 
            9, 
            9, 
            12, 
            9, 
            12, 
            9, 
            8, 
            12, 
            9, 
            9, 
            10, 
            9, 
            9, 
            8, 
            8, 
            10, 
            6, 
            9, 
            5, 
            6, 
            5, 
            9, 
            9, 
            9, 
            8, 
            7, 
            9, 
            3, 
            6, 
            7, 
            3, 
            9, 
            6, 
            9, 
            9, 
            8, 
            9, 
            5, 
            9, 
            9, 
            9, 
            9, 
            7, 
            9, 
            8, 
            8, 
            7, 
            3, 
            8, 
            7, 
            7, 
            9, 
            6, 
            7, 
            9, 
            6, 
            7, 
            10, 
            9, 
            3, 
            8, 
            7, 
            6, 
            9, 
            9, 
            9, 
            9, 
            9, 
            9, 
            7, 
            5, 
            6, 
            7, 
            9, 
            7, 
            4, 
            7, 
            8, 
            7, 
            5, 
            9, 
            7, 
            7, 
            4, 
            5, 
            8, 
            8, 
            6, 
            7, 
            9, 
            5, 
            9, 
            5, 
            9, 
            9, 
            8, 
            9, 
            9, 
            6, 
            9, 
            7, 
            6, 
            5, 
            7, 
            9, 
            3, 
            9, 
            5, 
            6, 
            4, 
            8, 
            8, 
            9, 
            9, 
            9, 
            9, 
            9, 
            9, 
            9, 
            9, 
            8, 
            9, 
            9, 
            5, 
            10, 
            5, 
            4, 
            9, 
            12, 
            9, 
            9, 
            9, 
            12, 
            8, 
            9, 
            9, 
            12, 
            9, 
            13, 
            9, 
            12, 
            12, 
            9, 
            10, 
            7, 
            9, 
            5, 
            8, 
            11, 
            6, 
            7, 
            9, 
            8, 
            12, 
            6, 
            11, 
            12, 
            13, 
            16, 
            19, 
            8, 
            10, 
            10, 
            9, 
            10, 
            10, 
            10, 
            9, 
            10, 
            10, 
            9, 
            10, 
            10, 
            10, 
            10, 
            10, 
            10, 
            10, 
            10, 
            10, 
            10, 
            9, 
            10, 
            10, 
            10, 
            10, 
            9, 
            10, 
            10, 
            10, 
            10, 
            10, 
            9, 
            9, 
            9, 
            10, 
            10, 
            9, 
            10, 
            10, 
            9, 
            9, 
            10, 
            10, 
            10, 
            10, 
            9, 
            9, 
            9, 
            9, 
            9, 
            9, 
            9, 
            9, 
            9, 
            9, 
            9, 
            9, 
            9, 
            9, 
            9, 
            9, 
            9, 
            9, 
            9, 
            9, 
            9, 
            9, 
            9, 
            9, 
            9, 
            9, 
            9, 
            9, 
            9, 
            9, 
            9, 
            9, 
            9, 
            9, 
            9, 
            9, 
            9, 
            9, 
            9, 
            9, 
            9, 
            9, 
            9, 
            9, 
            9, 
            9, 
            9, 
            9, 
            9, 
            9, 
            9, 
            9, 
            9, 
            9, 
            10, 
            10, 
            9, 
            10, 
            9, 
            9, 
            10, 
            9, 
            9, 
            10, 
            10, 
            10, 
            9, 
            9, 
            9, 
            10, 
            10, 
            10, 
            10, 
            10, 
            10, 
            10, 
            10, 
            10, 
            10, 
            9, 
            9, 
            10, 
            10, 
            10, 
            10, 
            10, 
            10, 
            10, 
            9, 
            9, 
            10, 
            9, 
            9, 
            10, 
            10, 
            10, 
            10, 
            10, 
            10, 
            9, 
            9, 
            9, 
            11, 
            17, 
            14, 
            9, 
            12, 
            10, 
            7, 
            8, 
            6, 
            9, 
            12, 
            7, 
            7, 
            6, 
            9, 
            7, 
            10, 
            12, 
            9, 
            13, 
            13, 
            11, 
            9, 
            10, 
            11, 
            7, 
            4, 
            9, 
            8, 
            6, 
            4, 
            10, 
            6, 
            9, 
            12, 
            9, 
            10, 
            10, 
            10, 
            9, 
            9, 
            10, 
            12, 
            9, 
            9, 
            7, 
            7, 
            8, 
            11, 
            9, 
            11, 
            10, 
            11, 
            9, 
            7, 
            13, 
            2, 
            9, 
            7, 
            8, 
            6, 
            6, 
            8, 
            8, 
            6, 
            9, 
            5, 
            10, 
            10, 
            5, 
            7, 
            8, 
            5, 
            6, 
            6, 
            10, 
            9, 
            6, 
            7, 
            10, 
            9, 
            9, 
            9, 
            9, 
            9, 
            10, 
            10, 
            7, 
            10, 
            8, 
            9, 
            8, 
            5, 
            12, 
            9, 
            8, 
            9, 
            11, 
            7, 
            10, 
            5, 
            9, 
            9, 
            9, 
            8, 
            5, 
            9, 
            10, 
            7, 
            10, 
            5, 
            10, 
            5, 
            9, 
            5, 
            9, 
            7, 
            8, 
            9, 
            6, 
            9, 
            6, 
            10, 
            9, 
            8, 
            9, 
            12, 
            11, 
            10, 
            9, 
            12, 
            9, 
            9, 
            11, 
            4, 
            9, 
            6, 
            9, 
            9, 
            9, 
            9, 
            9, 
            9, 
            9, 
            9, 
            9, 
            9, 
            9, 
            7, 
            7, 
            8, 
            10, 
            4, 
            11, 
            10, 
            9, 
            6, 
            11, 
            11, 
            10, 
            5, 
            10, 
            10, 
            9, 
            9, 
            8, 
            9, 
            10, 
            10, 
            10, 
            12, 
            7, 
            9, 
            5, 
            8, 
            11, 
            7, 
            5, 
            6, 
            6, 
            9, 
            6, 
            14, 
            8, 
            13, 
            9, 
            12, 
            9, 
            12, 
            10, 
            11, 
            11, 
            9, 
            8, 
            8, 
            10, 
            6, 
            9, 
            8, 
            9, 
            9, 
            12, 
            9, 
            9, 
            9, 
            9, 
            9, 
            9, 
            9, 
            9, 
            10, 
            13, 
            10, 
            10, 
            9, 
            8, 
            13, 
            9, 
            7, 
            9, 
            14, 
            15, 
            11, 
            9, 
            12, 
            8, 
            10, 
            9, 
            10, 
            9, 
            11, 
            16, 
            8, 
            11, 
            11, 
            15, 
            9, 
            15, 
            10, 
            13, 
            11, 
            14, 
            11, 
            6, 
            14, 
            9, 
            11, 
            9, 
            10, 
            11, 
            14, 
            10, 
            13, 
            10, 
            15, 
            9, 
            10, 
            14, 
            9, 
            9, 
            14, 
            11, 
            10, 
            9, 
            12, 
            9, 
            9, 
            8, 
            9, 
            12, 
            15, 
            9, 
            9, 
            9, 
            10, 
            10, 
            8, 
            13, 
            9, 
            9, 
            9, 
            10, 
            10, 
            13, 
            9, 
            14, 
            14, 
            16, 
            8, 
            6, 
            9, 
            9, 
            11, 
            13, 
            9, 
            12, 
            9, 
            12, 
            9, 
            14, 
            11, 
            14, 
            8, 
            9, 
            9, 
            10, 
            8, 
            10, 
            12, 
            12, 
            10, 
            12, 
            13, 
            9, 
            10, 
            9, 
            9, 
            8, 
            7, 
            8, 
            9, 
            9, 
            9, 
            9, 
            9, 
            12, 
            9, 
            9, 
            9, 
            9, 
            10, 
            10, 
            10, 
            6, 
            9, 
            10, 
            10, 
            8, 
            11, 
            9, 
            8, 
            9, 
            12, 
            9, 
            11, 
            9, 
            10, 
            11, 
            9, 
            11, 
            11, 
            9, 
            10, 
            10, 
            9, 
            9, 
            6, 
            9, 
            9, 
            9, 
            7, 
            11, 
            8, 
            8, 
            10, 
            9, 
            10, 
            10, 
            10, 
            8, 
            9, 
            9, 
            12, 
            9, 
            12, 
            12, 
            10, 
            12, 
            10, 
            10, 
            10, 
            10, 
            12, 
            9, 
            8, 
            9, 
            11, 
            15, 
            12, 
            12, 
            8, 
            11, 
            9, 
            8, 
            7, 
            9, 
            7, 
            8, 
            14, 
            9, 
            9, 
            10, 
            12, 
            10, 
            14, 
            8, 
            13, 
            9, 
            9, 
            10, 
            8, 
            8, 
            10, 
            9, 
            9, 
            9, 
            11, 
            7, 
            7, 
            10, 
            10, 
            11, 
            10, 
            11, 
            10, 
            9, 
            9, 
            8, 
            9, 
            10, 
            7, 
            10, 
            9, 
            11, 
            9, 
            10, 
            9, 
            9, 
            8, 
            7, 
            8, 
            9, 
            9, 
            8, 
            10, 
            12, 
            11, 
            10, 
            9, 
            11, 
            14, 
            9, 
            14, 
            12, 
            13, 
            10, 
            12, 
            9, 
            9, 
            6, 
            9, 
            10, 
            12, 
            9, 
            11, 
            11, 
            12, 
            9, 
            13, 
            14, 
            13, 
            11, 
            10, 
            9, 
            9, 
            9, 
            11, 
            13, 
            12, 
            9, 
            11, 
            13, 
            10, 
            13, 
            10, 
            9, 
            10, 
            12, 
            9, 
            12, 
            8, 
            10, 
            9, 
            10, 
            11, 
            7, 
            9, 
            9, 
            9, 
            12, 
            7, 
            9, 
            9, 
            11, 
            9, 
            9, 
            9, 
            9, 
            9, 
            9, 
            13, 
            9, 
            9, 
            5, 
            10, 
            9, 
            12, 
            11, 
            8, 
            10, 
            10, 
            9, 
            9, 
            12, 
            10, 
            9, 
            9, 
            10, 
            11, 
            10, 
            8, 
            9, 
            8, 
            9, 
            9, 
            9, 
            8, 
            9, 
            9, 
            11, 
            10, 
            9, 
            9, 
            9, 
            12, 
            8, 
            9, 
            11, 
            8, 
            9, 
            9, 
            9, 
            10, 
            9, 
            10, 
            13, 
            9, 
            9, 
            13, 
            11, 
            9, 
            10, 
            12, 
            11, 
            10, 
            10, 
            9, 
            13, 
            10, 
            9, 
            12, 
            10, 
            10, 
            19, 
            12, 
            14, 
            9, 
            10, 
            9, 
            12, 
            16, 
            10, 
            9, 
            10, 
            6, 
            8, 
            8, 
            10, 
            13, 
            9, 
            9, 
            9, 
            9, 
            13, 
            9, 
            12, 
            10, 
            7, 
            10, 
            9, 
            9, 
            9, 
            9, 
            2, 
            9, 
            5, 
            8, 
            8, 
            7, 
            10, 
            8, 
            9, 
            10, 
            9, 
            9, 
            15, 
            9, 
            13, 
            9, 
            13, 
            10, 
            12, 
            12, 
            12, 
            9, 
            9, 
            13, 
            10, 
            9, 
            10, 
            13, 
            10, 
            9, 
            13, 
            12, 
            14, 
            9, 
            14, 
            13, 
            14, 
            15, 
            15, 
            14, 
            10, 
            13, 
            11, 
            9, 
            10, 
            12, 
            12, 
            8, 
            9, 
            10, 
            13, 
            8, 
            13, 
            14, 
            14, 
            12, 
            15, 
            15, 
            15, 
            14, 
            13, 
            12, 
            11, 
            10, 
            11, 
            18, 
            14, 
            12, 
            13, 
            13, 
            12, 
            13, 
            11, 
            9, 
            12, 
            11, 
            11, 
            10, 
            10, 
            10, 
            9, 
            10, 
            9, 
            10, 
            10, 
            10, 
            10, 
            10, 
            9, 
            9, 
            9, 
            10, 
            9, 
            9, 
            9, 
            9, 
            9, 
            9, 
            9, 
            9, 
            10, 
            10, 
            10, 
            10, 
            10, 
            9, 
            10, 
            10, 
            10, 
            9, 
            9, 
            10, 
            10, 
            9, 
            10, 
            11, 
            11, 
            11, 
            12, 
            11, 
            12, 
            12, 
            13, 
            13, 
            14, 
            14, 
            16, 
            17, 
            17, 
            14, 
            15, 
            16, 
            15, 
            15, 
            16, 
            15, 
            14, 
            10, 
            11, 
            14, 
            15, 
            14, 
            9, 
            14, 
            9, 
            10, 
            9, 
            14, 
            5, 
            9, 
            11, 
            9, 
            10, 
            10, 
            9, 
            12, 
            13, 
            13, 
            9, 
            13, 
            9, 
            9, 
            14, 
            9, 
            13, 
            9, 
            14, 
            10, 
            13, 
            12, 
            10, 
            9, 
            13, 
            9, 
            6, 
            12, 
            9, 
            10, 
            8, 
            9, 
            7, 
            8, 
            7, 
            9, 
            11, 
            9, 
            11, 
            7, 
            9, 
            9, 
            7, 
            9, 
            9, 
            6, 
            9, 
            9, 
            9, 
            6, 
            11, 
            9, 
            5, 
            5, 
            9, 
            10, 
            6, 
            9, 
            6, 
            9, 
            6, 
            5, 
            9, 
            11, 
            6, 
            8, 
            9, 
            9, 
            4, 
            9, 
            9, 
            9, 
            18, 
            9, 
            7, 
            9, 
            7, 
            9, 
            13, 
            10, 
            9, 
            9, 
            15, 
            14, 
            11, 
            10, 
            9, 
            9, 
            9, 
            11, 
            11, 
            13, 
            9, 
            8, 
            8, 
            8, 
            10, 
            12, 
            9, 
            9, 
            12, 
            9, 
            13, 
            12, 
            9, 
            9, 
            9, 
            9, 
            9, 
            8, 
            11, 
            9, 
            10, 
            9, 
            9, 
            10, 
            9, 
            11, 
            8, 
            8, 
            9, 
            9, 
            9, 
            10, 
            8, 
            7, 
            12, 
            8, 
            6, 
            5, 
            8, 
            5, 
            6, 
            9, 
            9, 
            5, 
            8, 
            15, 
            14, 
            12, 
            13, 
            12, 
            12, 
            12, 
            12, 
            12, 
            12, 
            12, 
            12, 
            13, 
            13, 
            12, 
            12, 
            12, 
            12, 
            12, 
            11, 
            12, 
            11, 
            11, 
            12, 
            11, 
            11, 
            10, 
            10, 
            9, 
            10, 
            11, 
            9, 
            10, 
            10, 
            10, 
            8, 
            10, 
            11, 
            10, 
            11, 
            11, 
            10, 
            11, 
            10, 
            10, 
            10, 
            10, 
            10, 
            10, 
            10, 
            10, 
            10, 
            10, 
            10, 
            9, 
            10, 
            10, 
            9, 
            9, 
            9, 
            9, 
            9, 
            9, 
            9, 
            9, 
            9, 
            9, 
            9, 
            9, 
            9, 
            9, 
            9, 
            9, 
            9, 
            9, 
            9, 
            9, 
            9, 
            9, 
            9, 
            9, 
            9, 
            9, 
            9, 
            9, 
            9, 
            9, 
            9, 
            9, 
            9
        ], 
        "n_cats": 20
    }, 
    "empirical_frequencies": true, 
    "datatype": "DNA", 
    "subs_model": "GTR", 
    "program": "FastTree Version 2.1.3 SSE3, OpenMP (12 threads)", 
    "ras_model": "Price-CAT", 
    "subs_rates": {
        "ac": 0.872, 
        "gt": 1.0, 
        "ag": 1.9555, 
        "cg": 0.7975, 
        "at": 1.222, 
        "ct": 3.1211
    }
}
