# Supplementary material for: Rapid 16S rRNA Next-Generation Sequencing of Polymicrobial Clinical Samples for Diagnosis of Complex Bacterial Infections
Source: PLoS One. 2013 May 29;8(5):e65226. doi: 10.1371/journal.pone.0065226 (PMC3666980; doi:10.1371/journal.pone.0065226)
Supplement: Table S1 — Primer Sequences. (XLSX) [file pone.0065226.s009.xlsx]

## Sheet: Ion Torrent Primers_TGIVING
Primer_Name	Primer_sequence
1_Barcode_357mI	CCATCTCATCCCTGCGTGTCTCCGACTCAGCTAAGGTAACNNNSWNNNNSWNNNCTGCTGCC/ideoxyI/CCCGTAGGAG
2_Barcode_357mI	CCATCTCATCCCTGCGTGTCTCCGACTCAGTAAGGAGAACNNNSWNNNNSWNNNCTGCTGCC/ideoxyI/CCCGTAGGAG
3_Barcode_357mI	CCATCTCATCCCTGCGTGTCTCCGACTCAGAAGAGGATTCNNNSWNNNNSWNNNCTGCTGCC/ideoxyI/CCCGTAGGAG
4_Barcode_357mI	CCATCTCATCCCTGCGTGTCTCCGACTCAGTACCAAGATCNNNSWNNNNSWNNNCTGCTGCC/ideoxyI/CCCGTAGGAG
5_Barcode_357mI	CCATCTCATCCCTGCGTGTCTCCGACTCAGCAGAAGGAACNNNSWNNNNSWNNNCTGCTGCC/ideoxyI/CCCGTAGGAG
6_Barcode_357mI	CCATCTCATCCCTGCGTGTCTCCGACTCAGCTGCAAGTTCNNNSWNNNNSWNNNCTGCTGCC/ideoxyI/CCCGTAGGAG
7_Barcode_357mI	CCATCTCATCCCTGCGTGTCTCCGACTCAGTTCGTGATTCNNNSWNNNNSWNNNCTGCTGCC/ideoxyI/CCCGTAGGAG
8_Barcode_357mI	CCATCTCATCCCTGCGTGTCTCCGACTCAGTTCCGATAACNNNSWNNNNSWNNNCTGCTGCC/ideoxyI/CCCGTAGGAG
9_Barcode_357mI	CCATCTCATCCCTGCGTGTCTCCGACTCAGTGAGCGGAACNNNSWNNNNSWNNNCTGCTGCC/ideoxyI/CCCGTAGGAG
10_Barcode_357mI	CCATCTCATCCCTGCGTGTCTCCGACTCAGCTGACCGAACNNNSWNNNNSWNNNCTGCTGCC/ideoxyI/CCCGTAGGAG
11_Barcode_357mI	CCATCTCATCCCTGCGTGTCTCCGACTCAGTCCTCGAATCNNNSWNNNNSWNNNCTGCTGCC/ideoxyI/CCCGTAGGAG
12_Barcode_357mI	CCATCTCATCCCTGCGTGTCTCCGACTCAGTAGGTGGTTCNNNSWNNNNSWNNNCTGCTGCC/ideoxyI/CCCGTAGGAG
13_Barcode_357mI	CCATCTCATCCCTGCGTGTCTCCGACTCAGTCTAACGGACNNNSWNNNNSWNNNCTGCTGCC/ideoxyI/CCCGTAGGAG
14_Barcode_357mI	CCATCTCATCCCTGCGTGTCTCCGACTCAGTTGGAGTGTCNNNSWNNNNSWNNNCTGCTGCC/ideoxyI/CCCGTAGGAG
15_Barcode_357mI	CCATCTCATCCCTGCGTGTCTCCGACTCAGTCTAGAGGTCNNNSWNNNNSWNNNCTGCTGCC/ideoxyI/CCCGTAGGAG
16_Barcode_357mI	CCATCTCATCCCTGCGTGTCTCCGACTCAGTCTGGATGACNNNSWNNNNSWNNNCTGCTGCC/ideoxyI/CCCGTAGGAG
17_Barcode_357mI	CCATCTCATCCCTGCGTGTCTCCGACTCAGCCTACTGGTCNNNSWNNNNSWNNNCTGCTGCC/ideoxyI/CCCGTAGGAG
18_Barcode_357mI	CCATCTCATCCCTGCGTGTCTCCGACTCAGTCCAAGCTGCNNNSWNNNNSWNNNCTGCTGCC/ideoxyI/CCCGTAGGAG
19_Barcode_357mI	CCATCTCATCCCTGCGTGTCTCCGACTCAGTCTGCCTGTCNNNSWNNNNSWNNNCTGCTGCC/ideoxyI/CCCGTAGGAG
20_Barcode_357mI	CCATCTCATCCCTGCGTGTCTCCGACTCAGCCTGAGATACNNNSWNNNNSWNNNCTGCTGCC/ideoxyI/CCCGTAGGAG
21_Barcode_357mI	CCATCTCATCCCTGCGTGTCTCCGACTCAGTCAGGAATACNNNSWNNNNSWNNNCTGCTGCC/ideoxyI/CCCGTAGGAG
22_Barcode_357mI	CCATCTCATCCCTGCGTGTCTCCGACTCAGCCTGGTTGTCNNNSWNNNNSWNNNCTGCTGCC/ideoxyI/CCCGTAGGAG
23_Barcode_357mI	CCATCTCATCCCTGCGTGTCTCCGACTCAGTTCAATTGGCNNNSWNNNNSWNNNCTGCTGCC/ideoxyI/CCCGTAGGAG
24_Barcode_357mI	CCATCTCATCCCTGCGTGTCTCCGACTCAGCGAGGTTATCNNNSWNNNNSWNNNCTGCTGCC/ideoxyI/CCCGTAGGAG
25_Barcode_357mI	CCATCTCATCCCTGCGTGTCTCCGACTCAGTGCTTGGTTCNNNSWNNNNSWNNNCTGCTGCC/ideoxyI/CCCGTAGGAG
26_Barcode_357mI	CCATCTCATCCCTGCGTGTCTCCGACTCAGTCGCAATTACNNNSWNNNNSWNNNCTGCTGCC/ideoxyI/CCCGTAGGAG
27_Barcode_357mI	CCATCTCATCCCTGCGTGTCTCCGACTCAGAGGCAATTGCNNNSWNNNNSWNNNCTGCTGCC/ideoxyI/CCCGTAGGAG
P1	AGAGTTTGATCCTGGCTCAG
Universal_357mI_Primer	CCATCTCATCCCTGCGTGTCTCTGCCACGAAC
P1_PE_adaptor	CCACTACGCCTCCGCTTTCCTCTCTATGGGCAGTCGGTGATCCTCAGCAGAGTTTGATCCTGGCTCAG
