# Supplementary material for: Rapid 16S rRNA Next-Generation Sequencing of Polymicrobial Clinical Samples for Diagnosis of Complex Bacterial Infections
Source: PLoS One. 2013 May 29;8(5):e65226. doi: 10.1371/journal.pone.0065226 (PMC3666980; doi:10.1371/journal.pone.0065226)
Supplement: Table S2 — Composition of sequencing libraries. (XLSX) [file pone.0065226.s010.xlsx]

## Sheet: salipante_barcodes.csv
Chip_identifier	Sample_name	Barcode
R156469-Salipante_48-js_reanalysis.fastq.bz2	mix1	TAAGGAGAAC
R156469-Salipante_48-js_reanalysis.fastq.bz2	mix2	AAGAGGATTC
R156469-Salipante_48-js_reanalysis.fastq.bz2	mix3	CCTACTGGTC
R156469-Salipante_48-js_reanalysis.fastq.bz2	mix4	CCTGAGATAC
R156469-Salipante_48-js_reanalysis.fastq.bz2	mixfail	CTAAGGTAAC
R156469-Salipante_48-js_reanalysis.fastq.bz2	brain1	TAGGTGGTTC
R156469-Salipante_48-js_reanalysis.fastq.bz2	brain2	TCTAACGGAC
R156469-Salipante_48-js_reanalysis.fastq.bz2	brain3	TTGGAGTGTC
R156469-Salipante_48-js_reanalysis.fastq.bz2	brain4	TCTAGAGGTC
R156469-Salipante_48-js_reanalysis.fastq.bz2	lymphnode	CAGAAGGAAC
R156469-Salipante_48-js_reanalysis.fastq.bz2	CF90	CTGCAAGTTC
R156469-Salipante_48-js_reanalysis.fastq.bz2	CF91	TTCGTGATTC
R156469-Salipante_48-js_reanalysis.fastq.bz2	CF92	TGAGCGGAAC
R156469-Salipante_48-js_reanalysis.fastq.bz2	CF93	CTGACCGAAC
R156469-Salipante_48-js_reanalysis.fastq.bz2	NTC4	TCTGGATGAC
R156469-Salipante_48-js_reanalysis.fastq.bz2	pse	TACCAAGATC
R155034-Salipante_CF1-RAD_reanalysis.fastq.bz2	CF2	TAAGGAGAAC
R155034-Salipante_CF1-RAD_reanalysis.fastq.bz2	CF4	TACCAAGATC
R155034-Salipante_CF1-RAD_reanalysis.fastq.bz2	CF5	CAGAAGGAAC
R155034-Salipante_CF1-RAD_reanalysis.fastq.bz2	CF6	CTGCAAGTTC
R155034-Salipante_CF1-RAD_reanalysis.fastq.bz2	CF8	TTCCGATAAC
R155034-Salipante_CF1-RAD_reanalysis.fastq.bz2	CF10	CTGACCGAAC
R155034-Salipante_CF1-RAD_reanalysis.fastq.bz2	CF11	TCCTCGAATC
R155034-Salipante_CF1-RAD_reanalysis.fastq.bz2	CF13	TCTAACGGAC
R155034-Salipante_CF1-RAD_reanalysis.fastq.bz2	CF14	TTGGAGTGTC
R155034-Salipante_CF1-RAD_reanalysis.fastq.bz2	CF15	TCTAGAGGTC
R155034-Salipante_CF1-RAD_reanalysis.fastq.bz2	CF16	TCTGGATGAC
R155034-Salipante_CF1-RAD_reanalysis.fastq.bz2	CF17	CCTACTGGTC
R155034-Salipante_CF1-RAD_reanalysis.fastq.bz2	CF18	TCCAAGCTGC
R155034-Salipante_CF1-RAD_reanalysis.fastq.bz2	CF19	TCTGCCTGTC
R155034-Salipante_CF1-RAD_reanalysis.fastq.bz2	CF20	CTAAGGTAAC
R155034-Salipante_CF1-RAD_reanalysis.fastq.bz2	CF22	AAGAGGATTC
R155034-Salipante_CF1-RAD_reanalysis.fastq.bz2	NTC1	CCTGAGATAC
R155035-Salipante_CF2-RAD_reanalysis.fastq.bz2	CF26	CTGCAAGTTC
R155035-Salipante_CF2-RAD_reanalysis.fastq.bz2	CF27	TTCGTGATTC
R155035-Salipante_CF2-RAD_reanalysis.fastq.bz2	CF28	TTCCGATAAC
R155035-Salipante_CF2-RAD_reanalysis.fastq.bz2	CF29	TGAGCGGAAC
R155035-Salipante_CF2-RAD_reanalysis.fastq.bz2	CF30	CTGACCGAAC
R155035-Salipante_CF2-RAD_reanalysis.fastq.bz2	CF31	TCCTCGAATC
R155035-Salipante_CF2-RAD_reanalysis.fastq.bz2	CF32	TAGGTGGTTC
R155035-Salipante_CF2-RAD_reanalysis.fastq.bz2	CF33	TCTAACGGAC
R155035-Salipante_CF2-RAD_reanalysis.fastq.bz2	CF34	TTGGAGTGTC
R155035-Salipante_CF2-RAD_reanalysis.fastq.bz2	CF36	TCTGGATGAC
R155035-Salipante_CF2-RAD_reanalysis.fastq.bz2	CF37	CCTACTGGTC
R155035-Salipante_CF2-RAD_reanalysis.fastq.bz2	CF38	TCCAAGCTGC
R155035-Salipante_CF2-RAD_reanalysis.fastq.bz2	CF39	TCTGCCTGTC
R155035-Salipante_CF2-RAD_reanalysis.fastq.bz2	CF40	CTAAGGTAAC
R155035-Salipante_CF2-RAD_reanalysis.fastq.bz2	CF41	TAAGGAGAAC
R155035-Salipante_CF2-RAD_reanalysis.fastq.bz2	CF44	CAGAAGGAAC
R155035-Salipante_CF2-RAD_reanalysis.fastq.bz2	NTC2	CCTGAGATAC
R155036-Salipante_CF3-RAD_reanalysis.fastq.bz2	CF51	TCCTCGAATC
R155036-Salipante_CF3-RAD_reanalysis.fastq.bz2	CF52	TAGGTGGTTC
R155036-Salipante_CF3-RAD_reanalysis.fastq.bz2	CF53	TCTAACGGAC
R155036-Salipante_CF3-RAD_reanalysis.fastq.bz2	CF54	TTGGAGTGTC
R155036-Salipante_CF3-RAD_reanalysis.fastq.bz2	CF56	TCTGGATGAC
R155036-Salipante_CF3-RAD_reanalysis.fastq.bz2	CF57	CCTACTGGTC
R155036-Salipante_CF3-RAD_reanalysis.fastq.bz2	CF58	TCCAAGCTGC
R155036-Salipante_CF3-RAD_reanalysis.fastq.bz2	CF59	TCTGCCTGTC
R155036-Salipante_CF3-RAD_reanalysis.fastq.bz2	CF60	CTAAGGTAAC
R155036-Salipante_CF3-RAD_reanalysis.fastq.bz2	CF61	TAAGGAGAAC
R155036-Salipante_CF3-RAD_reanalysis.fastq.bz2	CF62	AAGAGGATTC
R155036-Salipante_CF3-RAD_reanalysis.fastq.bz2	CF63	TACCAAGATC
R155036-Salipante_CF3-RAD_reanalysis.fastq.bz2	CF66	TTCGTGATTC
R155036-Salipante_CF3-RAD_reanalysis.fastq.bz2	CF67	TTCCGATAAC
R155036-Salipante_CF3-RAD_reanalysis.fastq.bz2	CF68	TGAGCGGAAC
R155036-Salipante_CF3-RAD_reanalysis.fastq.bz2	CF69	CTGACCGAAC
R155036-Salipante_CF3-RAD_reanalysis.fastq.bz2	NTC3	CCTGAGATAC
R156468-Salipante_CF5-js_reanalysis.fastq.bz2	CF23	TACCAAGATC
R156468-Salipante_CF5-js_reanalysis.fastq.bz2	CF42	AAGAGGATTC
R156468-Salipante_CF5-js_reanalysis.fastq.bz2	CF46	TTCGTGATTC
R156468-Salipante_CF5-js_reanalysis.fastq.bz2	CF47	TTCCGATAAC
R156468-Salipante_CF5-js_reanalysis.fastq.bz2	CF49	TGAGCGGAAC
R156468-Salipante_CF5-js_reanalysis.fastq.bz2	CF50	CTGACCGAAC
R156468-Salipante_CF5-js_reanalysis.fastq.bz2	CF64	CAGAAGGAAC
R156468-Salipante_CF5-js_reanalysis.fastq.bz2	CF65	CTGCAAGTTC
R156468-Salipante_CF5-js_reanalysis.fastq.bz2	CF70	TCCTCGAATC
R156468-Salipante_CF5-js_reanalysis.fastq.bz2	CF71	TAGGTGGTTC
R156468-Salipante_CF5-js_reanalysis.fastq.bz2	CF73	TCTAACGGAC
R156468-Salipante_CF5-js_reanalysis.fastq.bz2	CF74	TTGGAGTGTC
R156468-Salipante_CF5-js_reanalysis.fastq.bz2	CF75	TCTAGAGGTC
R156468-Salipante_CF5-js_reanalysis.fastq.bz2	CF76	TCTGGATGAC
R156468-Salipante_CF5-js_reanalysis.fastq.bz2	CF77	CCTACTGGTC
R156468-Salipante_CF5-js_reanalysis.fastq.bz2	CF78	TCCAAGCTGC
R156468-Salipante_CF5-js_reanalysis.fastq.bz2	CF79	TCTGCCTGTC
R156468-Salipante_CF5-js_reanalysis.fastq.bz2	NTC5	CCTGAGATAC
